# Supplementary material for: The NELF pausing checkpoint mediates the functional divergence of Cdk9
Source: Nat Commun. 2023 May 13;14:2762. doi: 10.1038/s41467-023-38359-y (PMC10182999; doi:10.1038/s41467-023-38359-y)
Supplement: Supplementary file 4 — Supplementary Data 1 [file 41467_2023_38359_MOESM4_ESM.zip]

Archive with 2 entries (2 files):
- Hsp70_transgene_sequence.fasta
- __MACOSX/._Hsp70_transgene_sequence.fasta
