# Supplementary material for: The NELF pausing checkpoint mediates the functional divergence of Cdk9
Source: Nat Commun. 2023 May 13;14:2762. doi: 10.1038/s41467-023-38359-y (PMC10182999; doi:10.1038/s41467-023-38359-y)
Supplement: Supplementary file 4 — Supplementary Data 1 [file 41467_2023_38359_MOESM4_ESM.zip › Hsp70_transgene_sequence.fasta]

>Hsp70_transgene
aagcttgggctgcaggtcgactctagaggatcccggccggattggcatgctgcagaAGGCCTggatccagaattcgtcga
caagcttcTCGAGGAATTCCACATGTGGAATTGTGAGCGGATAACAATTTGTGGCCACATGTGGAATTGTGAGCGGATAA
CAATTTGTGGCCACATGTGGAATTGTGAGCGGATAACAATTTGTGGCCACATGTGGAATTGTGAGCGGATAACAATTTGT
GGCCACATGTGGAATTGTGAGCGGATAACAATTTGTGGCCACATGTGGAATTGTGAGCGGATAACAATTTGTGGCCACAT
GTGGAATTGTGAGCGGATAACAATTTGTGGCCACATGTGGAATTGTGAGCGGATAACAATTTGTGGAATTCCTCGACTCT
AGAGGCGCCGAATTCCACATGTGGAATTGTGAGCGGATAACAATTTGTGGCCACATGTGGAATTGTGAGCGGATAACAAT
TTGTGGCCACATGTGGAATTGTGAGCGGATAACAATTTGTGGCCACATGTGGAATTGTGAGCGGATAACAATTTGTGGCC
ACATGTGGAATTGTGAGCGGATAACAATTTGTGGCCACATGTGGAATTGTGAGCGGATAACAATTTGTGGCCACATGTGG
AATTGTGAGCGGATAACAATTTGTGGCCACATGTGGAATTGTGAGCGGATAACAATTTGTGGAATTCCTCGACTCTAGAG
GCGCCGAATTCCACATGTGGAATTGTGAGCGGATAACAATTTGTGGCCACATGTGGAATTGTGAGCGGATAACAATTTGT
GGCCACATGTGGAATTGTGAGCGGATAACAATTTGTGGCCACATGTGGAATTGTGAGCGGATAACAATTTGTGGCCACAT
GTGGAATTGTGAGCGGATAACAATTTGTGGCCACATGTGGAATTGTGAGCGGATAACAATTTGTGGCCACATGTGGAATT
GTGAGCGGATAACAATTTGTGGCCACATGTGGAATTGTGAGCGGATAACAATTTGTGGAATTCCTCGACTCTAGAGGCGC
CGAATTCCACATGTGGAATTGTGAGCGGATAACAATTTGTGGCCACATGTGGAATTGTGAGCGGATAACAATTTGTGGCC
ACATGTGGAATTGTGAGCGGATAACAATTTGTGGCCACATGTGGAATTGTGAGCGGATAACAATTTGTGGCCACATGTGG
AATTGTGAGCGGATAACAATTTGTGGCCACATGTGGAATTGTGAGCGGATAACAATTTGTGGCCACATGTGGAATTGTGA
GCGGATAACAATTTGTGGCCACATGTGGAATTGTGAGCGGATAACAATTTGTGGAATTCCTCGACTCTAGAGGCGCCGAA
TTCCACATGTGGAATTGTGAGCGGATAACAATTTGTGGCCACATGTGGAATTGTGAGCGGATAACAATTTGTGGCCACAT
GTGGAATTGTGAGCGGATAACAATTTGTGGCCACATGTGGAATTGTGAGCGGATAACAATTTGTGGCCACATGTGGAATT
GTGAGCGGATAACAATTTGTGGCCACATGTGGAATTGTGAGCGGATAACAATTTGTGGCCACATGTGGAATTGTGAGCGG
ATAACAATTTGTGGCCACATGTGGAATTGTGAGCGGATAACAATTTGTGGAATTCCTCGACTCTAGAGGCGCCGAATTCC
ACATGTGGAATTGTGAGCGGATAACAATTTGTGGCCACATGTGGAATTGTGAGCGGATAACAATTTGTGGCCACATGTGG
AATTGTGAGCGGATAACAATTTGTGGCCACATGTGGAATTGTGAGCGGATAACAATTTGTGGCCACATGTGGAATTGTGA
GCGGATAACAATTTGTGGCCACATGTGGAATTGTGAGCGGATAACAATTTGTGGCCACATGTGGAATTGTGAGCGGATAA
CAATTTGTGGCCACATGTGGAATTGTGAGCGGATAACAATTTGTGGAATTCCTCGACTCTAGAGGCGCCGAATTCCACAT
GTGGAATTGTGAGCGGATAACAATTTGTGGCCACATGTGGAATTGTGAGCGGATAACAATTTGTGGCCACATGTGGAATT
GTGAGCGGATAACAATTTGTGGCCACATGTGGAATTGTGAGCGGATAACAATTTGTGGCCACATGTGGAATTGTGAGCGG
ATAACAATTTGTGGCCACATGTGGAATTGTGAGCGGATAACAATTTGTGGCCACATGTGGAATTGTGAGCGGATAACAAT
TTGTGGCCACATGTGGAATTGTGAGCGGATAACAATTTGTGGAATTCCTCGACTCTAGAGGCGCCGAATTCCACATGTGG
AATTGTGAGCGGATAACAATTTGTGGCCACATGTGGAATTGTGAGCGGATAACAATTTGTGGCCACATGTGGAATTGTGA
GCGGATAACAATTTGTGGCCACATGTGGAATTGTGAGCGGATAACAATTTGTGGCCACATGTGGAATTGTGAGCGGATAA
CAATTTGTGGCCACATGTGGAATTGTGAGCGGATAACAATTTGTGGCCACATGTGGAATTGTGAGCGGATAACAATTTGT
GGCCACATGTGGAATTGTGAGCGGATAACAATTTGTGGAATTCCTCGACCTCGACTCTAGAGGCGCCGAATTCCACATGT
GGAATTGTGAGCGGATAACAATTTGTGGCCACATGTGGAATTGTGAGCGGATAACAATTTGTGGCCACATGTGGAATTGT
GAGCGGATAACAATTTGTGGCCACATGTGGAATTGTGAGCGGATAACAATTTGTGGCCACATGTGGAATTGTGAGCGGAT
AACAATTTGTGGCCACATGTGGAATTGTGAGCGGATAACAATTTGTGGCCACATGTGGAATTGTGAGCGGATAACAATTT
GTGGCCACATGTGGAATTGTGAGCGGATAACAATTTGTGGAATTCCTCGACTCTAGAGGCGCCGAATTCCACATGTGGAA
TTGTGAGCGGATAACAATTTGTGGCCACATGTGGAATTGTGAGCGGATAACAATTTGTGGCCACATGTGGAATTGTGAGC
GGATAACAATTTGTGGCCACATGTGGAATTGTGAGCGGATAACAATTTGTGGCCACATGTGGAATTGTGAGCGGATAACA
ATTTGTGGCCACATGTGGAATTGTGAGCGGATAACAATTTGTGGCCACATGTGGAATTGTGAGCGGATAACAATTTGTGG
CCACATGTGGAATTGTGAGCGGATAACAATTTGTGGAATTCCTCGACTCTAGAGGCGCCGAATTCCACATGTGGAATTGT
GAGCGGATAACAATTTGTGGCCACATGTGGAATTGTGAGCGGATAACAATTTGTGGCCACATGTGGAATTGTGAGCGGAT
AACAATTTGTGGCCACATGTGGAATTGTGAGCGGATAACAATTTGTGGCCACATGTGGAATTGTGAGCGGATAACAATTT
GTGGCCACATGTGGAATTGTGAGCGGATAACAATTTGTGGCCACATGTGGAATTGTGAGCGGATAACAATTTGTGGCCAC
ATGTGGAATTGTGAGCGGATAACAATTTGTGGAATTCCTCGACTCTAGAGGCGCCGAATTCCACATGTGGAATTGTGAGC
GGATAACAATTTGTGGCCACATGTGGAATTGTGAGCGGATAACAATTTGTGGCCACATGTGGAATTGTGAGCGGATAACA
ATTTGTGGCCACATGTGGAATTGTGAGCGGATAACAATTTGTGGCCACATGTGGAATTGTGAGCGGATAACAATTTGTGG
CCACATGTGGAATTGTGAGCGGATAACAATTTGTGGCCACATGTGGAATTGTGAGCGGATAACAATTTGTGGCCACATGT
GGAATTGTGAGCGGATAACAATTTGTGGAATTCCTCGACTCTAGAGGCGCCGAATTCCACATGTGGAATTGTGAGCGGAT
AACAATTTGTGGCCACATGTGGAATTGTGAGCGGATAACAATTTGTGGCCACATGTGGAATTGTGAGCGGATAACAATTT
GTGGCCACATGTGGAATTGTGAGCGGATAACAATTTGTGGCCACATGTGGAATTGTGAGCGGATAACAATTTGTGGCCAC
ATGTGGAATTGTGAGCGGATAACAATTTGTGGCCACATGTGGAATTGTGAGCGGATAACAATTTGTGGCCACATGTGGAA
TTGTGAGCGGATAACAATTTGTGGAATTCCTCGACTCTAGAGGCGCCGAATTCCACATGTGGAATTGTGAGCGGATAACA
ATTTGTGGCCACATGTGGAATTGTGAGCGGATAACAATTTGTGGCCACATGTGGAATTGTGAGCGGATAACAATTTGTGG
CCACATGTGGAATTGTGAGCGGATAACAATTTGTGGCCACATGTGGAATTGTGAGCGGATAACAATTTGTGGCCACATGT
GGAATTGTGAGCGGATAACAATTTGTGGCCACATGTGGAATTGTGAGCGGATAACAATTTGTGGCCACATGTGGAATTGT
GAGCGGATAACAATTTGTGGAATTCCTCGACTCTAGAGGCGCCGAATTCCACATGTGGAATTGTGAGCGGATAACAATTT
GTGGCCACATGTGGAATTGTGAGCGGATAACAATTTGTGGCCACATGTGGAATTGTGAGCGGATAACAATTTGTGGCCAC
ATGTGGAATTGTGAGCGGATAACAATTTGTGGCCACATGTGGAATTGTGAGCGGATAACAATTTGTGGCCACATGTGGAA
TTGTGAGCGGATAACAATTTGTGGCCACATGTGGAATTGTGAGCGGATAACAATTTGTGGCCACATGTGGAATTGTGAGC
GGATAACAATTTGTGGAATTCCTCGACTCTAGAGGCGCCGAATTCCACATGTGGAATTGTGAGCGGATAACAATTTGTGG
CCACATGTGGAATTGTGAGCGGATAACAATTTGTGGCCACATGTGGAATTGTGAGCGGATAACAATTTGTGGCCACATGT
GGAATTGTGAGCGGATAACAATTTGTGGCCACATGTGGAATTGTGAGCGGATAACAATTTGTGGCCACATGTGGAATTGT
GAGCGGATAACAATTTGTGGCCACATGTGGAATTGTGAGCGGATAACAATTTGTGGCCACATGTGGAATTGTGAGCGGAT
AACAATTTGTGGAATTCCTCGACCTCGACTCTAGAGGCGCCGAATTCCACATGTGGAATTGTGAGCGGATAACAATTTGT
GGCCACATGTGGAATTGTGAGCGGATAACAATTTGTGGCCACATGTGGAATTGTGAGCGGATAACAATTTGTGGCCACAT
GTGGAATTGTGAGCGGATAACAATTTGTGGCCACATGTGGAATTGTGAGCGGATAACAATTTGTGGCCACATGTGGAATT
GTGAGCGGATAACAATTTGTGGCCACATGTGGAATTGTGAGCGGATAACAATTTGTGGCCACATGTGGAATTGTGAGCGG
ATAACAATTTGTGGAATTCCTCGACTCTAGAGGCGCCGAATTCCACATGTGGAATTGTGAGCGGATAACAATTTGTGGCC
ACATGTGGAATTGTGAGCGGATAACAATTTGTGGCCACATGTGGAATTGTGAGCGGATAACAATTTGTGGCCACATGTGG
AATTGTGAGCGGATAACAATTTGTGGCCACATGTGGAATTGTGAGCGGATAACAATTTGTGGCCACATGTGGAATTGTGA
GCGGATAACAATTTGTGGCCACATGTGGAATTGTGAGCGGATAACAATTTGTGGCCACATGTGGAATTGTGAGCGGATAA
CAATTTGTGGAATTCCTCGACTCTAGAGGCGCCGAATTCCACATGTGGAATTGTGAGCGGATAACAATTTGTGGCCACAT
GTGGAATTGTGAGCGGATAACAATTTGTGGCCACATGTGGAATTGTGAGCGGATAACAATTTGTGGCCACATGTGGAATT
GTGAGCGGATAACAATTTGTGGCCACATGTGGAATTGTGAGCGGATAACAATTTGTGGCCACATGTGGAATTGTGAGCGG
ATAACAATTTGTGGCCACATGTGGAATTGTGAGCGGATAACAATTTGTGGCCACATGTGGAATTGTGAGCGGATAACAAT
TTGTGGAATTCCTCGACTCTAGAGGCGCCGAATTCCACATGTGGAATTGTGAGCGGATAACAATTTGTGGCCACATGTGG
AATTGTGAGCGGATAACAATTTGTGGCCACATGTGGAATTGTGAGCGGATAACAATTTGTGGCCACATGTGGAATTGTGA
GCGGATAACAATTTGTGGCCACATGTGGAATGTGAGCGGATAACAATTTGTGGCCACATGTGGAATTGTGAGCGGATAAC
AATTTGTGGCCACATGTGGAATTGTGAGCGGATAACAATTTGTGGCCACATGTGGAATTGTGAGCGGATAACAATTTGTG
GAATTCCTCGACTCTAGAGGCGCCGAATTCCACATGTGGAATTGTGAGCGGATAACAATTTGTGGCCACATGTGGAATTG
TGAGCGGATAACAATTTGTGGCCACATGTGGAATTGTGAGCGGATAACAATTTGTGGCCACATGTGGAATTGTGAGCGGA
TAACAATTTGTGGCCACATGTGGAATTGTGAGCGGATAACAATTTGTGGCCACATGTGGAATTGTGAGCGGATAACAATT
TGTGGCCACATGTGGAATTGTGAGCGGATAACAATTTGTGGCCACATGTGGAATTGTGAGCGGATAACAATTTGTGGAAT
TCCTCGACTCTAGAGGCGCCGAATTCCACATGTGGAATTGTGAGCGGATAACAATTTGTGGCCACATGTGGAATTGTGAG
CGGATAACAATTTGTGGCCACATGTGGAATTGTGAGCGGATAACAATTTGTGGCCACATGTGGAATTGTGAGCGGATAAC
AATTTGTGGCCACATGTGGAATTGTGAGCGGATAACAATTTGTGGCCACATGTGGAATTGTGAGCGGATAACAATTTGTG
GCCACATGTGGAATTGTGAGCGGATAACAATTTGTGGCCACATGTGGAATTGTGAGCGGATAACAATTTGTGGAATTCCT
CGACTCTAGAGGCGCCGAATTCCACATGTGGAATTGTGAGCGGATAACAATTTGTGGCCACATGTGGAATTGTGAGCGGA
TAACAATTTGTGGCCACATGTGGAATTGTGAGCGGATAACAATTTGTGGCCACATGTGGAATTGTGAGCGGATAACAATT
TGTGGCCACATGTGGAATTGTGAGCGGATAACAATTTGTGGCCACATGTGGAATTGTGAGCGGATAACAATTTGTGGCCA
CATGTGGAATTGTGAGCGGATAACAATTTGTGGCCACATGTGGAATTGTGAGCGGATAACAATTTGTGGAATTCCTCGAC
TCTAGAGGCGCCGAATTCCACATGTGGAATTGTGAGCGGATAACAATTTGTGGCCACATGTGGAATTGTGAGCGGATAAC
AATTTGTGGCCACATGTGGAATTGTGAGCGGATAACAATTTGTGGCCACATGTGGAATTGTGAGCGGATAACAATTTGTG
GCCACATGTGGAATTGTGAGCGGATAACAATTTGTGGCCACATGTGGAATTGTGAGCGGATAACAATTTGTGGCCACATG
TGGAATTGTGAGCGGATAACAATTTGTGGCCACATGTGGAATTGTGAGCGGATAACAATTTGTGGAATTCCTCGACCTCG
ACTCTAGAGGCGCCGAATTCCACATGTGGAATTGTGAGCGGATAACAATTTGTGGCCACATGTGGAATTGTGAGCGGATA
ACAATTTGTGGCCACATGTGGAATTGTGAGCGGATAACAATTTGTGGCCACATGTGGAATTGTGAGCGGATAACAATTTG
TGGCCACATGTGGAATTGTGAGCGGATAACAATTTGTGGCCACATGTGGAATTGTGAGCGGATAACAATTTGTGGCCACA
TGTGGAATTGTGAGCGGATAACAATTTGTGGCCACATGTGGAATTGTGAGCGGATAACAATTTGTGGAATTCCTCGACTC
TAGAGGCGCCGAATTCCACATGTGGAATTGTGAGCGGATAACAATTTGTGGCCACATGTGGAATTGTGAGCGGATAACAA
TTTGTGGCCACATGTGGAATTGTGAGCGGATAACAATTTGTGGCCACATGTGGAATTGTGAGCGGATAACAATTTGTGGC
CACATGTGGAATTGTGAGCGGATAACAATTTGTGGCCACATGTGGAATTGTGAGCGGATAACAATTTGTGGCCACATGTG
GAATTGTGAGCGGATAACAATTTGTGGCCACATGTGGAATTGTGAGCGGATAACAATTTGTGGAATTCCTCGACTCTAGA
GGCGCCGAATTCCACATGTGGAATTGTGAGCGGATAACAATTTGTGGCCACATGTGGAATTGTGAGCGGATAACAATTTG
TGGCCACATGTGGAATTGTGAGCGGATAACAATTTGTGGCCACATGTGGAATTGTGAGCGGATAACAATTTGTGGCCACA
TGTGGAATTGTGAGCGGATAACAATTTGTGGCCACATGTGGAATTGTGAGCGGATAACAATTTGTGGCCACATGTGGAAT
TGTGAGCGGATAACAATTTGTGGCCACATGTGGAATTGTGAGCGGATAACAATTTGTGGAATTCCTCGACTCTAGAGGCG
CCGAATTCCACATGTGGAATTGTGAGCGGATAACAATTTGTGGCCACATGTGGAATTGTGAGCGGATAACAATTTGTGGC
CACATGTGGAATTGTGAGCGGATAACAATTTGTGGCCACATGTGGAATTGTGAGCGGATAACAATTTGTGGCCACATGTG
GAATTGTGAGCGGATAACAATTTGTGGCCACATGTGGAATTGTGAGCGGATAACAATTTGTGGCCACATGTGGAATTGTG
AGCGGATAACAATTTGTGGCCACATGTGGAATTGTGAGCGGATAACAATTTGTGGAATTCCTCGACTCTAGAGGCGCCGA
ATTCCACATGTGGAATTGTGAGCGGATAACAATTTGTGGCCACATGTGGAATTGTGAGCGGATAACAATTTGTGGCCACA
TGTGGAATTGTGAGCGGATAACAATTTGTGGCCACATGTGGAATTGTGAGCGGATAACAATTTGTGGCCACATGTGGAAT
TGTGAGCGGATAACAATTTGTGGCCACATGTGGAATTGTGAGCGGATAACAATTTGTGGCCACATGTGGAATTGTGAGCG
GATAACAATTTGTGGCCACATGTGGAATTGTGAGCGGATAACAATTTGTGGAATTCCTCGACTCTAGAGGCGCCGAATTC
CACATGTGGAATTGTGAGCGGATAACAATTTGTGGCCACATGTGGAATTGTGAGCGGATAACAATTTGTGGCCACATGTG
GAATTGTGAGCGGATAACAATTTGTGGCCACATGTGGAATTGTGAGCGGATAACAATTTGTGGCCACATGTGGAATTGTG
AGCGGATAACAATTTGTGGCCACATGTGGAATTGTGAGCGGATAACAATTTGTGGCCACATGTGGAATTGTGAGCGGATA
ACAATTTGTGGCCACATGTGGAATTGTGAGCGGATAACAATTTGTGGAATTCCTCGACTCTAGAGGCGCCGAATTCCACA
TGTGGAATTGTGAGCGGATAACAATTTGTGGCCACATGTGGAATTGTGAGCGGATAACAATTTGTGGCCACATGTGGAAT
TGTGAGCGGATAACAATTTGTGGCCACATGTGGAATTGTGAGCGGATAACAATTTGTGGCCACATGTGGAATTGTGAGCG
GATAACAATTTGTGGCCACATGTGGAATTGTGAGCGGATAACAATTTGTGGCCACATGTGGAATTGTGAGCGGATAACAA
TTTGTGGCCACATGTGGAATTGTGAGCGGATAACAATTTGTGGAATTCCTCGACTCTAGAGGCGCCGAATTCCACATGTG
GAATTGTGAGCGGATAACAATTTGTGGCCACATGTGGAATTGTGAGCGGATAACAATTTGTGGCCACATGTGGAATTGTG
AGCGGATAACAATTTGTGGCCACATGTGGAATTGTGAGCGGATAACAATTTGTGGCCACATGTGGAATTGTGAGCGGATA
ACAATTTGTGGCCACATGTGGAATTGTGAGCGGATAACAATTTGTGGCCACATGTGGAATTGTGAGCGGATAACAATTTG
TGGCCACATGTGGAATTGTGAGCGGATAACAATTTGTGGAATTCGGCGCCTCTAGAGtcgagcctaggctagctctagac
cacacgtgtgggggccCAGCAATTAAATTGTTGCTTGGCAAACACGAACACACACAGCCCGAAAAAAAACCAGACAAACC
ACTACAGACAGACTCAGACACACACCGATAGAAACGCTGCTGCGCCGACGCAACTGCGCTGCAGAACTTCTCTTCCTCTT
CTCCTTCTTCATCTTTTAATTTCTTTTACCTTTAACTATTATCTATTTTAGCATAATTTCATTCACACACCAGCTTTTGT
TTGTATTGAAATTAGTCGCGGCGGCTGTAATTAAACAATGCGGTATTTCGAAACTCGCGCTGAGAACGACCGACAATAAC
ACCAACACAGACAGGAGCGCGCCCTTCTCGCACGCACACAAATTTATTATAACACGTAAACAACAACGCCGCAACGCCGA
CGCAACTTATTTTTCCGGCAGCGACGCGTCCGCATACGTCCGCTCACGTTAAGTTCCGCAGAGAGAAGTTGTTGAAAACA
TAAACAGAATCACTTGTTGCACTCTTTGAGAAAAGTGGGGCTATTGCTGAAAAAACCAACTAAAAATATTGCAGGTTAGG
GATACTCGCTCGATTGGCGTACGGCCACACTTTTGCGACTTCACTGTTAACCTCTACTTCATAGAGACTTTTACCCGATA
AATGTTATGAGTTTGACTTTCTCTGTTAATCACAAGAAAAAATATTGTGGAAATTAAAATTATCTCAAATCAATAAAAAA
TAATAATATATACACCTATGTTTTATAGAAGTCAACAGTAAATAAGTTATTTGGAAAACCATTGTAGCCGTTTAAATAAA
TCTCCTTGAGTGTGTTTTAAATAACGGTCATTAAGTATATTACTTGGCCCTCTGAATTTCTTGAATTACACCATTTTTAG
AAATAAATCAATCCAAAAGACTACTTTTTGGTGGCAAATGAACTGCATAAAAAGTAACAAAAGAAATATGTTTTTGAAAT
AACAGTATAGCTGAAGTGTATTAAAAAATACCGTCATATGAGCGACCCGCTGTTACCGCTTCGCTGCGAATGACAAAACG
GGCTGAGCAAGAAAATGGCGTAGAAGGCGACGAAAATTCGTTTCACTCGTGAAGAAAACCTCGATAACTGAGGAATACAG
CTGGGATTTAAAGAGCATATTCAAGCTtCGAATATTCTAGAATCCCAAAACAAACTGGTTGTTGCGGTAGGTCATTTGTT
TGGCAGAAAGAAAACTCGAGAAATTTCTCTGGCCGTTATTCTCTATTCGTTTTGTGACTCTCCCTCTTTGTACTATTGCT
CTCTCACTCTGTCACACAGTAAACGGCGCACTGTTCTCGTTGCTTCGAGAGAGCGCGCCTCGAATGTTCGCGAAAAGAGC
GCCGGAGTATAAATAGAGGAGCTTCGTCGACGGAGAGTCAATTCTATTCAAACAAGCAAAGTGAACACATCGCTAAGCGA
AAGCTAAGCAAACAAACAAGCGCAGCTGAACAAGCTAAACAATCTGCAATAAAGTGCAAGTTAAAGTGAATCAATTAAAA
GTAACCAACAACCAAGTAATTAAACTAAAAACTGCAACTACTGAAATCAACCAAGAAGTAATTATTGAAGACAAGAAGAG
AACTCTGAATACTTTCAACAAGTCGTTACCGAGGAAGAAGAACTCACACACAATGCCTGCTATTGGAATCGATCTGGGCA
CCACCTACTCCTGCGTGGGTGTCTACCAACATGGCAAGGTGGAGATTATCGCCAACGACCAGGGCAACCGCACCACGCCG
TCCTACGTGGCTTTCACAGATTCGGAACGCCTCATCGGCGATCCGGCTAAGAACCAGGTGGCCATGAACCCCAGAAACAC
AGTGTTTGACGCCAAGCGACTGATCGGCCGAAAATACGACGACCCCAAGATCGCAGAGGACATGAAGCACTGGCCTTTCA
AGGTTGTAAGCGACGGCGGAAAGCCCAAGATCGGGGTGGAGTATAAGGGTGAGTCCAAGAGATTTGCCCCCGAGGAGATC
AGCTCGATGGTACTGACCAAGATGAAGGAGACGGCGGAGGCATATCTGGGCGAGAGCATCACAGACGCAGTCATCACAGT
TCCAGCCTACTTCAACGACTCCCAGCGCCAGGCTACCAAAGACGCCGGTCACATCGCCGGCCTGAATGTGCTCCGCATCA
TCAATGAGCCCACGGCGGCAGCACTGGCCTACGGACTGGACAAGAACCTCAAGGGTGAGCGCAATGTGCTTATCTTCGAC
TTGGGCGGCGGCACCTTCGATGTCTCCATCCTGACCATCGACGAGGGATCACTGTTCGAGGTGCGCTCCACCGCCGGAGA
CACACACTTGGGCGGCGAGGACTTTGACAACCGGCTAGTCACTCATCTGGCGGACGAGTTCAAGCGCAAGTACAAGAAGG
ATCTGCGCTCCAACCCTCGCGCCCTACGACGCCTCAGAACAGCAGCTGAACGGGCCAAGCGCACACTCTCCTCCAGCACG
GAGGCCACCATCGAGATTGACGCACTGTTTGAGGGCCAAGACTTCTACACCAAAGTGAGCCGCGCCAGGTTTGAGGAGCT
GTGCGCGGACCTCTTCCGCAACACCCTGCAGCCTGTGGAGAAGGCCCTCAACGATGCCAAGATGGATAAGGGTCAGATCC
ACGACATCGTGCTCGTCGGCGgatcctaaggtacctaattgcctagaaaacatgaggatcacccatgtctgcaggtcgac
tctagaaaacatgaggatcacccatgtctgcagtattcccgggttcattagatcctaaggtacctaattgcctagaaaac
atgaggatcacccatgtctgcaggtcgactctagaaaacatgaggatcacccatgtctgcagtattcccgggttcattag
atcctaaggtacctaattgcctagaaaacatgaggatcacccatgtctgcaggtcgactctagaaaacatgaggatcacc
catgtctgcagtattcccgggttcattagatcctaaggtacctaattgcctagaaaacatgaggatcacccatgtctgca
ggtcgactctagaaaacatgaggatcacccatgtctgcagtattcccgggttcattagatcctaaggtacctaattgcct
agaaaacatgaggatcacccatgtctgcaggtcgactctagaaaacatgaggatcacccatgtctgcagtattcccgggt
tcattagatcctaaggtacctaattgcctagaaaacatgaggatcacccatgtctgcaggtcgactctagaaaacatgag
gatcacccatgtctgcagtattcccgggttcattagatcctaaggtacctaattgcctagaaaacatgaggatcacccat
gtctgcaggtcgactctagaaaacatgaggatcacccatgtctgcagtattcccgggttcattagatcctaaggtaccta
attgcctagaaaacatgaggatcacccatgtctgcaggtcgactctagaaaacatgaggatcacccatgtctgcagtatt
cccgggttcattagatcctaaggtacctaattgcctagaaaacatgaggatcacccatgtctgcaggtcgactctagaaa
acatgaggatcacccatgtctgcagtattcccgggttcattagatcctaaggtacctaattgcctagaaaacatgaggat
cacccatgtctgcaggtcgactctagaaaacatgaggatcacccatgtctgcagtattcccgggttcattagatcctaag
gtacctaattgcctagaaaacatgaggatcacccatgtctgcaggtcgactctagaaaacatgaggatcacccatgtctg
cagtattcccgggttcattagatcctaaggtacctaattgcctagaaaacatgaggatcacccatgtctgcaggtcgact
ctagaaaacatgaggatcacccatgtctgcagtattcccgggttcattaGATCCACTCGCATTCCCAAGGTGCAAAGTCT
GCTGCAGGACTTCTTCCACGGCAAGAACCTCAACCTATCCATCAACCCAGACGAGGCAGTTGCATACGGAGCTGCTGTGC
AGGCCGCTATCCTCAGCGGAGACCAGAGCGGCAAGATCCAGGACGTGCTGCTGGTGGACGTGGCCCCACTTTCATTGGGA
ATTGAGACCGCTGGAGGTGTAATGACCAAGCTGATCGAGCGCAACTGCCGCATTCCGTGCAAGCAGACTAAGACGTTCTC
CACATACGCGGACAACCAGCCCGGAGTCTCCATTCAGGTGTATGAGGGCGAACGTGCGATGACGAAGGACAACAATGCAT
TGGGCACCTTCGATCTGTCCGGCATTCCACCTGCACCAAGGGGTGTGCCCCAGATAGAAGTTACCTTCGACTTGGACGCC
AATGGAATCCTGAACGTCAGCGCCAAGGAGATGAGCACGGGCAAGGCCAAGAACATCACGATCAAGAACGACAAGGGACG
GCTCTCGCAGGCCGAGATTGATCGCATGGTGAACGAGGCTGAAAAGTACGCCGACGAGGACGAGAAGCATCGCCAGCGAA
TAACCTCTAGAAATGCCCTGGAGAGCTACGTCTTCAATGTGAAGCAGGCCGTGGAACAGGCACCTGCTGGCAAATTGGAC
GAGGCTGACAAGAACTCCGTCTTGGACAAGTGCAACGACACTATCCGGTGGCTGGACAGCAACACCACTGCCGAGAAGGA
GGAGTTCGACCACAAGCTGGAGGAGCTCACCCGCCACTGCTCCCCCATCATGACCAAGATGCATCAGCAGGGTGCGGGAG
CTGGAGCTGGTGGTCCGGGAGCAAACTGCGGCCAGCAGGCGGGAGGATTTGGAGGCTACTCTGGACCCACGGTCGAGGAG
GTCGACTAAGGCCAAAGAGTCTAATTTTTGTTCATCAATGGGTTATAACATATGGGTTATATTATAAGTTTGTTTTAAGT
TTTTGAGACTGATAAGAATGTTTCGATCGAATATTCCATAGAACAACAATAGTATTACCTAATTACCAAGTCTTAATTTA
GCAAAAATGTTATTGCTTATAGAAAAAATAAATTATTTATTTGAAATTTAAAGTCAACTTGTCATTTAATGTTTTGTAGA
CTTTTGAAAGTCTTACGATACAATTAGactagAGGCAGATTTGGGTCCGTCCATGTCCACTGGAAATAATTGAACTTATT
TTTCGAAGTTTCTTGAAATTGTAGCTCTTTACCTTCAATTTGGAAACTGCCTCCAACAACTGCCAGAGCTCCAACTTAAG
GTCGTTGTATTTGATTTCATCGTGGACATACAGATTGGTCTCGTGCGTCTCCAGGCAGACGCGGCAAGTCTGCGAGCTTA
TATTTACGTGGATCTCCGGTGTGTCCATGATTCGGCATCATATCATAAACGACGAATTCCAATAAAAACTTTGCTTGTTA
ATAACACCTGATGTTCAGAGATGCCCGATAAAATCACAGCTGTTCTGGTTCACAGTCACCAGAAATAAAAAATATTGGAA
TTGAGATGTACACAATTAACGATATTTATAAATATCTTCCGATAGTCTATCGTCCGGTTAATCAAAATAAAGTGCGACGA
ATTAACATATTTTCAAAATTAAGACGCTTTGATAGATGTATTTGTATAGAGATAGAAATTAAGGTTAAAATAACATAAAT
GCCAAAGTTTAGAGCACTATTCAATAATTCTCTTGATTTCAAATTGAAATAATACACAATATAACATTTTCTAACACTAC
AAAGTCACGATATTCTTCAACCAACCGATAGTATCGCACACTTGCCATTCGCCTCATCACGCACACGCCCGCTTCACAAT
TCAAACGAACGGCATTTTATTTTCACAGGATCCCGGGAGTCGTGAATGTTTTACCCAATATCGGCTTTCATTGTTAACTG
ACCAAAATTGTAATCTGTTCTGTTAGTTGTCGAGACTAGttctagagcggccgcgatgtaggtcacggtctcgaagccgc
ggtgcgggtgccagggcgtgcccttgggctccccgggcgcgtactccacctcacccatctggtccatcatgatgaacggg
tcgaggtggcggtagttgatcccggcgaacgcgcggcgcaccgggaagccctcgccctcgaaaccgctgggcgcggtggt
cacggtgagcacgggacgtgcgacggcgtcggcgggtgcggatacgcggggcagcgtcagcgggttctcgacggtcacgg
cgggcatgcggccgcagatctgttaacgaattctagtatgtatgtaagttaataaaacccttttttggagaatgtagatt
taaaaaaacatattttttttttattttttactgcactggatatcattgaacttatctgatcagttttaaatttacttcga
tccaagggtatttgaagtaccaggttctttcgattacctctcactcaaaatgacattccactcaaagtcagcgctgtttg
cctccttctctgtccacagaaatatcgccgtctctttcgccgctgcgtccgctatctctttcgccaccgtttgtagcgtt
acctagcgtcaatgtccgccttcagttgcactttgtcagcggtttcgtgacgaagctccaagcggtttacgccatcaatt
aaacacaaagtgctgtgccaaaactcctctcgcttcttatttttgtttgttttttgagtgattggggtggtgattggttt
tgggtgggtaagcaggggaaagtgtgaaaaatcccggcaatgggccaagaggatcaggagctattaattcgcggaggcag
caaacacccatctgccgagcatctgaacaatgtgagtagtacatgtgcatacatcttaagttcacttgatctataggaac
tgcgattgcaacatcaaattgtctgcggcgtgagaactgcgacccacaaaaatcccaaaccgcaatcgcacaaacaaata
gtgacacgaaacagattattctggtagctgtgctcgctatataagacaatttttaagatcatatcatgatcaagacatct
aaaggcattcattttcgactacattcttttttacaaaaaatataacaaccagatattttaagctgatcctagatgcacaa
aaaataaataaaagtataaacctacttcgtaggatacttcgttttgttcggggttagatgagcataacgcttgtagttga
tatttgagatcccctatcattgcagggtgacagcggagcggcttcgcagagctgcattaaccagggcttcgggcaggcca
aaaactacggcacgctcctgccacccagtccgccggaggactccggttcagggagcggccaactagccgagaacctcacc
tatgcctggcacaatatggacatctttggggcggtcaatcagccgggctccggatggcggcagctggtcaaccggacacg
cggactattctgcaacgagcgacacataccggcgcccaggaaacatttgctcaagaacggtgagtttctattcgcagtcg
gctgatctgtgtgaaatcttaataaagggtccaattaccaatttgaaactcagtttgcggcgtggcctatccgggcgaac
ttttggccgtgatgggcagttccggtgccggaaagacgaccctgctgaatgcccttgcctttcgatcgccgcagggcatc
caagtatcgccatccgggatgcgactgctcaatggccaacctgtggacgccaaggagatgcaggccaggtgcgcctatgt
ccagcaggatgacctctttatcggctccctaacggccagggaacacctgattttccaggccatggtgcggatgccacgac
atctgacctatcggcagcgagtggcccgcgtggatcaggtgatccaggagctttcgctcagcaaatgtcagcacacgatc
atcggtgtgcccggcagggtgaaaggtctgtccggcggagaaaggaagcgtctggcattcgcctccgaggcactaaccga
tccgccgcttctgatctgcgatgagcccacctccggactggactcatttaccgcccacagcgtcgtccaggtgctgaaga
agctgtcgcagaagggcaagaccgtcatcctgaccattcatcagccgtcttccgagctgtttgagctctttgacaagatc
cttctgatggccgagggcagggtagctttcttgggcactcccagcgaagccgtcgacttcttttcctagtgagttcgatg
tgtttattaagggtatctagcattacattacatctcaactcctatccagcgtgggtgcccagtgtcctaccaactacaat
ccggcggacttttacgtacaggtgttggccgttgtgcccggacgggagatcgagtcccgtgatcggatcgccaagatatg
cgacaattttgctattagcaaagtagcccgggatatggagcagttgttggccaccaaaaatttggagaagccactggagc
agccggagaatgggtacacctacaaggccacctggttcatgcagttccgggcggtcctgtggcgatcctggctgtcggtg
ctcaaggaaccactcctcgtaaaagtgcgacttattcagacaacggtgagtggttccagtggaaacaaatgatataacgc
ttacaattcttggaaacaaattcgctagattttagttagaattgcctgattccacacccttcttagtttttttcaatgag
atgtatagtttatagttttgcagaaaataaataaatttcatttaactcgcgaacatgttgaagatatgaatattaatgag
atgcgagtaacattttaatttgcagatggttgccatcttgattggcctcatctttttgggccaacaactcacgcaagtgg
gcgtgatgaatatcaacggagccatcttcctcttcctgaccaacatgacctttcaaaacgtctttgccacgataaatgta
agtcttgtttagaatacatttgcatattaataatttactaactttctaatgaatcgattcgatttaggtgttcacctcag
agctgccagtttttatgagggaggcccgaagtcgactttatcgctgtgacacatactttctgggcaaaacgattgccgaa
ttaccgctttttctcacagtgccactggtcttcacggcgattgcctatccgatgatcggactgcgggccggagtgctgca
cttcttcaactgcctggcgctggtcactctggtggccaatgtgtcaacgtccttcggatatctaatatcctgcgccagct
cctcgacctcgatggcgctgtctgtgggtccgccggttatcataccattcctgctctttggcggcttcttcttgaactcg
ggctcggtgccagtatacctcaaatggttgtcgtacctctcatggttccgttacgccaacgagggtctgctgattaacca
atgggcggacgtggagccgggcgaaattagctgcacatcgtcgaacaccacgtgccccagttcgggcaaggtcatcctgg
agacgcttaacttctccgccgccgatctgccgctggactacgtgggtctggccattctcatcgtgagcttccgggtgctc
gcatatctggctctaagacttcgggcccgacgcaaggagtagccgacatatatccgaaataactgcttgttttttttttt
accattattaccatcgtgtttactgtttattgccccctcaaaaagctaatgtaattatatttgtgccaataaaaacaaga
tatgacctatagaatacaagtatttccccttcgaacatccccacaagtagactttggatttgtcttctaaccaaaagact
tacacacctgcataccttacatcaaaaactcgtttatcgctacataaaacaccgggatatattttttatatacatacttt
tcaaatcgcgcgccctcttcataattcacctccaccacaccacgtttcgtagttgctctttcgctgtctcccacccgctc
tccgcaacacattcaccttttgttcgacgaccttggagcgactgtcgttagttccgcgcgattcggttcgctcaaatggt
tccgagtggttcatttcgtctcaatagaaattagtaataaatatttgtatgtacaatttatttgctccaatatatttgta
tatatttccctcacagctatatttattctaatttaatattatgactttttaaggtaattttttgtgacctgttcggagtg
attagcgttacaatttgaactgaaagtgacatccagtgtttgttccttgtgtagatgcatctcaaaaaaatggtgggcat
aatagtgttgtttatatatatcaaaaataacaactataataataagaatacatttaatttagaaaatgcttggatttcac
tggaactagaattaattcggctgctgctctaaacgacgcatttcgtactccaaagtacgaattttttccctcaagctctt
attttcattaaacaatgaacaggacctaacgcacagtcacgttattgtttacataaatgattttttttactattcaaact
tactctgtttgtgtactcccactggtatagccttcttttatcttttctggttcaggctctatcactttactaggtacggc
atctgcgttgagtcgcctccttttaaatgtctgaccttttgcaggtgcagccttccactgcgaatctttaaagtgggtat
cacaaatttgggagttttcaccaaggctgcacccaaggctctgctcccacaattttctcttaatagcacacttcggcacg
tgaattaattttactccagtcacagctttgcagcaaaatttgcaatatttcatttttttttattccacgtaagggttaat
gttttcaaaaaaaaattcgtccgcacacaacctttcctctcaacaagcaaacgtgcactgaatttaagtgtatacttcgg
taagcttcggctatcgacgggaccaccttatgttatttcatcatgggccagacccacgtagtccagcggcagatcggcgg
cggagaagttaagcgtctccaggatgaccttgcccgaactggggcacgtggtgttcgacgatgtgcagctaatttcgccc
ggctccacgtccgcccattggttaatcagcagaccctcgttggcgtaacggaaccatgagaggtacgacaaccatttgag
gtatactggcaccgagcccgagttcaagaagaaggcgtttttccataggctccgcccccctgacgagcatcacaaaaatc
gacgctcaagtcagaggtggcgaaacccgacaggactataaagataccaggcgtttccccctggaagctccctcgtgcgc
tctcctgttccgaccctgccgcttaccggatacctgtccgcctttctcccttcgggaagcgtggcgctttctcaatgctc
acgctgtaggtatctcagttcggtgtaggtcgttcgctccaagctgggctgtgtgcacgaaccccccgttcagcccgacc
gctgcgccttatccggtaactatcgtcttgagtccaacccggtaagacacgacttatcgccactggcagcagccactggt
aacaggattagcagagcgaggtatgtaggcggtgctacagagttcttgaagtggtggcctaactacggctacactagaag
gacagtatttggtatctgcgctctgctgaagccagttaccttcggaaaaagagttggtagctcttgatccggcaaacaaa
ccaccgctggtagcggtggtttttttgtttgcaagcagcagattacgcgcagaaaaaaaggatctcaagaagatcctttg
atcttttctacggggtctgacgctcagtggaacgaaaactcacgttaagggattttggtcatgagattatcaaaaaggat
cttcacctagatccttttaaattaaaaatgaagttttaaatcaatctaaagtatatatgagtaaacttggtctgacagtt
accaatgcttaatcagtgaggcacctatctcagcgatctgtctatttcgttcatccatagttgcctgactccccgtcgtg
tagataactacgatacgggagggcttaccatctggccccagtgctgcaatgataccgcgagacccacgctcaccggctcc
agatttatcagcaataaaccagccagccggaagggccgagcgcagaagtggtcctgcaactttatccgcctccatccagt
ctattaattgttgccgggaagctagagtaagtagttcgccagttaatagtttgcgcaacgttgttgccattgctacaggc
atcgtggtgtcacgctcgtcgtttggtatggcttcattcagctccggttcccaacgatcaaggcgagttacatgatcccc
catgttgtgcaaaaaagcggttagctccttcggtcctccgatcgttgtcagaagtaagttggccgcagtgttatcactca
tggttatggcagcactgcataattctcttactgtcatgccatccgtaagatgcttttctgtgactggtgagtactcaacc
aagtcattctgagaatagtgtatgcggcgaccgagttgctcttgcccggcgtcaatacgggataataccgcgccacatag
cagaactttaaaagtgctcatcattggaaaacgttcttcggggcgaaaactctcaaggatcttaccgctgttgagatcca
gttcgatgtaacccactcgtgcacccaactgatcttcagcatcttttactttcaccagcgtttctgggtgagcaaaaaca
ggaaggcaaaatgccgcaaaaaagggaataagggcgacacggaaatgttgaatactcatactcttcctttttcaatatta
ttgaagcatttatcagggttattgtctcatgagcggatacatatttgaatgtatttagaaaaataaacaaataggggttc
cgcgcacatttccccgaaaagtgccacctgacgtctaagaaaccattattatcatgacattaacctataaaaataggcgt
atcacgaggccctttcgtctcgcgcgtttcggtgatgacggtgaaaacctctgacacatgcagctcccggagacggtcac
agcttgtctgtaagcggatgccgggagcagacaagcccgtcagggcgcgtcagcgggtgttggcgggtgtcggggctggc
ttaactatgcggcatcagagcagattgtactgagagtgcaccatatgcggtgtgaaataccgcaccgaatcgcgcggaac
taacgacagtcgctccaaggtcgtcgaacaaaaggtgaatgtgttgcggagagcgggtgggagacagcgaaagagcaact
acgaaacgtggtgtggtggaggtgaattatgaagagggcgcgcgatttgaaaagtatgtatataaaaaatatatcccggt
gttttatgtagcgataaacgagtttttgatgtaaggtatgcaggtgtgtaagtcttttggttagaagacaaatccaaagt
ctacttgtggggatgttcgaaggggaaatacttgtattctataggtcatatcttgtttttattggcacaaatataattac
attagctttttgagggggcaataaacagtaaacacgatggtaataatggtaaaaaaaaaaacaagcagttatttcggata
tatgtcggctactccttgcgtcgggcccgaagtcttagagccagatatgcgagcacccggaagctcacgatgagaatggc
cagaccatgatgaaataacataaggtggtcccgtcggcaagagacatccacttaacgtatgcttgcaataagtgcgagtg
aaaggaatagtattctgagtgtcgtattgagtctgagtgagacagcgatatgattgttgattaacccttagcatgtccgt
ggggtttgaattaactcataatattaattagacgaaattatttttaaagttttatttttaataatttgcgagtacgca
