# Supplementary material for: The NELF pausing checkpoint mediates the functional divergence of Cdk9
Source: Nat Commun. 2023 May 13;14:2762. doi: 10.1038/s41467-023-38359-y (PMC10182999; doi:10.1038/s41467-023-38359-y)
Supplement: Supplementary file 10 — Source Data [file 41467_2023_38359_MOESM10_ESM.zip]

Archive with 238 entries (232 files):
- Source Data/
- __MACOSX/._Source Data
- Source Data/.DS_Store
- __MACOSX/Source Data/._.DS_Store
- Source Data/Imaging/
- __MACOSX/Source Data/._Imaging
- Source Data/AllPlots/
- __MACOSX/Source Data/._AllPlots
- Source Data/Imaging/MCP-GFP_summary_datatables/
- __MACOSX/Source Data/Imaging/._MCP-GFP_summary_datatables
- Source Data/Imaging/.DS_Store
- __MACOSX/Source Data/Imaging/._.DS_Store
- Source Data/Imaging/Rpb9-PA-GFP_data.xlsx
- __MACOSX/Source Data/Imaging/._Rpb9-PA-GFP_data.xlsx
- Source Data/Imaging/Rpb9-PA-GFP_datatables/
- __MACOSX/Source Data/Imaging/._Rpb9-PA-GFP_datatables
- Source Data/Imaging/MS2-MCP-GFP_data.xlsx
- __MACOSX/Source Data/Imaging/._MS2-MCP-GFP_data.xlsx
- Source Data/AllPlots/fig1e.tsv
- __MACOSX/Source Data/AllPlots/._fig1e.tsv
- Source Data/AllPlots/S6E.tsv
- __MACOSX/Source Data/AllPlots/._S6E.tsv
- Source Data/AllPlots/S6D.tsv
- __MACOSX/Source Data/AllPlots/._S6D.tsv
- Source Data/AllPlots/fig1d.tsv
- __MACOSX/Source Data/AllPlots/._fig1d.tsv
- Source Data/AllPlots/S1C_right.tsv
- __MACOSX/Source Data/AllPlots/._S1C_right.tsv
- Source Data/AllPlots/fig1c.tsv
- __MACOSX/Source Data/AllPlots/._fig1c.tsv
- Source Data/AllPlots/S6C.tsv
- __MACOSX/Source Data/AllPlots/._S6C.tsv
- Source Data/AllPlots/.DS_Store
- __MACOSX/Source Data/AllPlots/._.DS_Store
- Source Data/AllPlots/fig2f_inset.tsv
- __MACOSX/Source Data/AllPlots/._fig2f_inset.tsv
- Source Data/AllPlots/S6B.tsv
- __MACOSX/Source Data/AllPlots/._S6B.tsv
- Source Data/AllPlots/fig1b.tsv
- __MACOSX/Source Data/AllPlots/._fig1b.tsv
- Source Data/AllPlots/fig3a_right.tsv
- __MACOSX/Source Data/AllPlots/._fig3a_right.tsv
- Source Data/AllPlots/S5D_top.tsv
- __MACOSX/Source Data/AllPlots/._S5D_top.tsv
- Source Data/AllPlots/S1B.tsv
- __MACOSX/Source Data/AllPlots/._S1B.tsv
- Source Data/AllPlots/fig6c.tsv
- __MACOSX/Source Data/AllPlots/._fig6c.tsv
- Source Data/AllPlots/fig5_bottom.tsv
- __MACOSX/Source Data/AllPlots/._fig5_bottom.tsv
- Source Data/AllPlots/fig4h.tsv
- __MACOSX/Source Data/AllPlots/._fig4h.tsv
- Source Data/AllPlots/fig6d.tsv
- __MACOSX/Source Data/AllPlots/._fig6d.tsv
- Source Data/AllPlots/S1D.tsv
- __MACOSX/Source Data/AllPlots/._S1D.tsv
- Source Data/AllPlots/fig4ef.tsv
- __MACOSX/Source Data/AllPlots/._fig4ef.tsv
- Source Data/AllPlots/S1E.tsv
- __MACOSX/Source Data/AllPlots/._S1E.tsv
- Source Data/AllPlots/fig2gh.tsv
- __MACOSX/Source Data/AllPlots/._fig2gh.tsv
- Source Data/AllPlots/fig6e.tsv
- __MACOSX/Source Data/AllPlots/._fig6e.tsv
- Source Data/AllPlots/S1F.tsv
- __MACOSX/Source Data/AllPlots/._S1F.tsv
- Source Data/AllPlots/fig6f.tsv
- __MACOSX/Source Data/AllPlots/._fig6f.tsv
- Source Data/AllPlots/S1C_left.tsv
- __MACOSX/Source Data/AllPlots/._S1C_left.tsv
- Source Data/AllPlots/fig4c.tsv
- __MACOSX/Source Data/AllPlots/._fig4c.tsv
- Source Data/AllPlots/S3C.tsv
- __MACOSX/Source Data/AllPlots/._S3C.tsv
- Source Data/AllPlots/S3B.tsv
- __MACOSX/Source Data/AllPlots/._S3B.tsv
- Source Data/AllPlots/S2D.tsv
- __MACOSX/Source Data/AllPlots/._S2D.tsv
- Source Data/AllPlots/fig5_top.tsv
- __MACOSX/Source Data/AllPlots/._fig5_top.tsv
- Source Data/AllPlots/S3A.tsv
- __MACOSX/Source Data/AllPlots/._S3A.tsv
- Source Data/AllPlots/S2A.tsv
- __MACOSX/Source Data/AllPlots/._S2A.tsv
- Source Data/AllPlots/S4A_right.tsv
- __MACOSX/Source Data/AllPlots/._S4A_right.tsv
- Source Data/AllPlots/S3D.tsv
- __MACOSX/Source Data/AllPlots/._S3D.tsv
- Source Data/AllPlots/fig4d.tsv
- __MACOSX/Source Data/AllPlots/._fig4d.tsv
- Source Data/AllPlots/S2B.tsv
- __MACOSX/Source Data/AllPlots/._S2B.tsv
- Source Data/AllPlots/S2C.tsv
- __MACOSX/Source Data/AllPlots/._S2C.tsv
- Source Data/AllPlots/fig4g.tsv
- __MACOSX/Source Data/AllPlots/._fig4g.tsv
- Source Data/AllPlots/S4D.tsv
- __MACOSX/Source Data/AllPlots/._S4D.tsv
- Source Data/AllPlots/fig3a_left.tsv
- __MACOSX/Source Data/AllPlots/._fig3a_left.tsv
- Source Data/AllPlots/S4E.tsv
- __MACOSX/Source Data/AllPlots/._S4E.tsv
- Source Data/AllPlots/S5D_bottom.tsv
- __MACOSX/Source Data/AllPlots/._S5D_bottom.tsv
- Source Data/AllPlots/fig2a.tsv
- __MACOSX/Source Data/AllPlots/._fig2a.tsv
- Source Data/AllPlots/fig2c.tsv
- __MACOSX/Source Data/AllPlots/._fig2c.tsv
- Source Data/AllPlots/S5C.tsv
- __MACOSX/Source Data/AllPlots/._S5C.tsv
- Source Data/AllPlots/S4A_left.tsv
- __MACOSX/Source Data/AllPlots/._S4A_left.tsv
- Source Data/AllPlots/S5B.tsv
- __MACOSX/Source Data/AllPlots/._S5B.tsv
- Source Data/AllPlots/S4F.tsv
- __MACOSX/Source Data/AllPlots/._S4F.tsv
- Source Data/AllPlots/fig2b.tsv
- __MACOSX/Source Data/AllPlots/._fig2b.tsv
- Source Data/AllPlots/fig2f.tsv
- __MACOSX/Source Data/AllPlots/._fig2f.tsv
- Source Data/AllPlots/fig3b.tsv
- __MACOSX/Source Data/AllPlots/._fig3b.tsv
- Source Data/AllPlots/S4B.tsv
- __MACOSX/Source Data/AllPlots/._S4B.tsv
- Source Data/AllPlots/S5F.tsv
- __MACOSX/Source Data/AllPlots/._S5F.tsv
- Source Data/AllPlots/S4C.tsv
- __MACOSX/Source Data/AllPlots/._S4C.tsv
- Source Data/AllPlots/fig3c.tsv
- __MACOSX/Source Data/AllPlots/._fig3c.tsv
- Source Data/AllPlots/fig2e.tsv
- __MACOSX/Source Data/AllPlots/._fig2e.tsv
- Source Data/AllPlots/S5E.tsv
- __MACOSX/Source Data/AllPlots/._S5E.tsv
- Source Data/AllPlots/fig2d.tsv
- __MACOSX/Source Data/AllPlots/._fig2d.tsv
- Source Data/Imaging/MCP-GFP_summary_datatables/proportion_loci_active.txt
- __MACOSX/Source Data/Imaging/MCP-GFP_summary_datatables/._proportion_loci_active.txt
- Source Data/Imaging/MCP-GFP_summary_datatables/.DS_Store
- __MACOSX/Source Data/Imaging/MCP-GFP_summary_datatables/._.DS_Store
- Source Data/Imaging/MCP-GFP_summary_datatables/intensity_vs_background/
- __MACOSX/Source Data/Imaging/MCP-GFP_summary_datatables/._intensity_vs_background
- Source Data/Imaging/Rpb9-PA-GFP_datatables/7-23-21_Lucif_FP_no3.txt
- __MACOSX/Source Data/Imaging/Rpb9-PA-GFP_datatables/._7-23-21_Lucif_FP_no3.txt
- Source Data/Imaging/Rpb9-PA-GFP_datatables/7-21-21_Lucif_FP_no1.txt
- __MACOSX/Source Data/Imaging/Rpb9-PA-GFP_datatables/._7-21-21_Lucif_FP_no1.txt
- Source Data/Imaging/Rpb9-PA-GFP_datatables/7-23-21_Lucif_FP_no2.txt
- __MACOSX/Source Data/Imaging/Rpb9-PA-GFP_datatables/._7-23-21_Lucif_FP_no2.txt
- Source Data/Imaging/Rpb9-PA-GFP_datatables/5-14-21_NELF_noFP_no4_locus1_left.txt
- __MACOSX/Source Data/Imaging/Rpb9-PA-GFP_datatables/._5-14-21_NELF_noFP_no4_locus1_left.txt
- Source Data/Imaging/Rpb9-PA-GFP_datatables/7-21-21_Lucif_FP_no2.txt
- __MACOSX/Source Data/Imaging/Rpb9-PA-GFP_datatables/._7-21-21_Lucif_FP_no2.txt
- Source Data/Imaging/Rpb9-PA-GFP_datatables/7-23-21_NELF_noFP_no2_nuclei2_right.txt
- __MACOSX/Source Data/Imaging/Rpb9-PA-GFP_datatables/._7-23-21_NELF_noFP_no2_nuclei2_right.txt
- Source Data/Imaging/Rpb9-PA-GFP_datatables/7-23-21_Lucif_FP_no1.txt
- __MACOSX/Source Data/Imaging/Rpb9-PA-GFP_datatables/._7-23-21_Lucif_FP_no1.txt
- Source Data/Imaging/Rpb9-PA-GFP_datatables/5-17-21_NELF_noFP_no2.txt
- __MACOSX/Source Data/Imaging/Rpb9-PA-GFP_datatables/._5-17-21_NELF_noFP_no2.txt
- Source Data/Imaging/Rpb9-PA-GFP_datatables/7-23-21_NELF_FP_no3_gland2_bottom.txt
- __MACOSX/Source Data/Imaging/Rpb9-PA-GFP_datatables/._7-23-21_NELF_FP_no3_gland2_bottom.txt
- Source Data/Imaging/Rpb9-PA-GFP_datatables/7-23-21_NELF_noFP_no1.txt
- __MACOSX/Source Data/Imaging/Rpb9-PA-GFP_datatables/._7-23-21_NELF_noFP_no1.txt
- Source Data/Imaging/Rpb9-PA-GFP_datatables/7-23-21_NELF_FP_no3_gland1_top.txt
- __MACOSX/Source Data/Imaging/Rpb9-PA-GFP_datatables/._7-23-21_NELF_FP_no3_gland1_top.txt
- Source Data/Imaging/Rpb9-PA-GFP_datatables/7-23-21_Lucif_FP_no4.txt
- __MACOSX/Source Data/Imaging/Rpb9-PA-GFP_datatables/._7-23-21_Lucif_FP_no4.txt
- Source Data/Imaging/Rpb9-PA-GFP_datatables/7-21-21_Lucif_FP_no4.txt
- __MACOSX/Source Data/Imaging/Rpb9-PA-GFP_datatables/._7-21-21_Lucif_FP_no4.txt
- Source Data/Imaging/Rpb9-PA-GFP_datatables/5-17-21_NELF_noFP_no4.txt
- __MACOSX/Source Data/Imaging/Rpb9-PA-GFP_datatables/._5-17-21_NELF_noFP_no4.txt
- Source Data/Imaging/Rpb9-PA-GFP_datatables/7-21-21_Lucif_FP_no3_gland1_left.txt
- __MACOSX/Source Data/Imaging/Rpb9-PA-GFP_datatables/._7-21-21_Lucif_FP_no3_gland1_left.txt
- Source Data/Imaging/Rpb9-PA-GFP_datatables/7-21-21_NELF_FP_no3.txt
- __MACOSX/Source Data/Imaging/Rpb9-PA-GFP_datatables/._7-21-21_NELF_FP_no3.txt
- Source Data/Imaging/Rpb9-PA-GFP_datatables/5-14-21_NELF_noFP_no2_locus2_bottom-right.txt
- __MACOSX/Source Data/Imaging/Rpb9-PA-GFP_datatables/._5-14-21_NELF_noFP_no2_locus2_bottom-right.txt
- Source Data/Imaging/Rpb9-PA-GFP_datatables/7-21-21_NELF_FP_no2.txt
- __MACOSX/Source Data/Imaging/Rpb9-PA-GFP_datatables/._7-21-21_NELF_FP_no2.txt
- Source Data/Imaging/Rpb9-PA-GFP_datatables/7-21-21_NELF_FP_no1_gland2_right.txt
- __MACOSX/Source Data/Imaging/Rpb9-PA-GFP_datatables/._7-21-21_NELF_FP_no1_gland2_right.txt
- Source Data/Imaging/Rpb9-PA-GFP_datatables/5-17-21_Lucif_noFP_no3.txt
- __MACOSX/Source Data/Imaging/Rpb9-PA-GFP_datatables/._5-17-21_Lucif_noFP_no3.txt
- Source Data/Imaging/Rpb9-PA-GFP_datatables/5-17-21_NELF_noFP_no3_locus1_top.txt
- __MACOSX/Source Data/Imaging/Rpb9-PA-GFP_datatables/._5-17-21_NELF_noFP_no3_locus1_top.txt
- Source Data/Imaging/Rpb9-PA-GFP_datatables/7-21-21_NELF_FP_no4.txt
- __MACOSX/Source Data/Imaging/Rpb9-PA-GFP_datatables/._7-21-21_NELF_FP_no4.txt
- Source Data/Imaging/Rpb9-PA-GFP_datatables/5-17-21_Lucif_noFP_no2.txt
- __MACOSX/Source Data/Imaging/Rpb9-PA-GFP_datatables/._5-17-21_Lucif_noFP_no2.txt
- Source Data/Imaging/Rpb9-PA-GFP_datatables/7-21-21_Lucif_FP_no3_gland2_right.txt
- __MACOSX/Source Data/Imaging/Rpb9-PA-GFP_datatables/._7-21-21_Lucif_FP_no3_gland2_right.txt
- Source Data/Imaging/Rpb9-PA-GFP_datatables/5-17-21_Lucif_noFP_no1.txt
- __MACOSX/Source Data/Imaging/Rpb9-PA-GFP_datatables/._5-17-21_Lucif_noFP_no1.txt
- Source Data/Imaging/Rpb9-PA-GFP_datatables/7-21-21_NELF_FP_no1_gland1_left.txt
- __MACOSX/Source Data/Imaging/Rpb9-PA-GFP_datatables/._7-21-21_NELF_FP_no1_gland1_left.txt
- Source Data/Imaging/Rpb9-PA-GFP_datatables/5-14-21_NELF_noFP_no2_locus1_upper-left.txt
- __MACOSX/Source Data/Imaging/Rpb9-PA-GFP_datatables/._5-14-21_NELF_noFP_no2_locus1_upper-left.txt
- Source Data/Imaging/Rpb9-PA-GFP_datatables/5-17-21_NELF_noFP_no3_locus2_bottom.txt
- __MACOSX/Source Data/Imaging/Rpb9-PA-GFP_datatables/._5-17-21_NELF_noFP_no3_locus2_bottom.txt
- Source Data/Imaging/Rpb9-PA-GFP_datatables/7-23-21_NELF_FP_no1.txt
- __MACOSX/Source Data/Imaging/Rpb9-PA-GFP_datatables/._7-23-21_NELF_FP_no1.txt
- Source Data/Imaging/Rpb9-PA-GFP_datatables/5-14-21_NELF_noFP_no4_locus2_right.txt
- __MACOSX/Source Data/Imaging/Rpb9-PA-GFP_datatables/._5-14-21_NELF_noFP_no4_locus2_right.txt
- Source Data/Imaging/Rpb9-PA-GFP_datatables/7-23-21_NELF_FP_no2.txt
- __MACOSX/Source Data/Imaging/Rpb9-PA-GFP_datatables/._7-23-21_NELF_FP_no2.txt
- Source Data/Imaging/Rpb9-PA-GFP_datatables/7-21-21_NELF_FP_no5_nuclei1_left.txt
- __MACOSX/Source Data/Imaging/Rpb9-PA-GFP_datatables/._7-21-21_NELF_FP_no5_nuclei1_left.txt
- Source Data/Imaging/Rpb9-PA-GFP_datatables/5-14-21_NELF_noFP_no5.txt
- __MACOSX/Source Data/Imaging/Rpb9-PA-GFP_datatables/._5-14-21_NELF_noFP_no5.txt
- Source Data/Imaging/Rpb9-PA-GFP_datatables/7-21-21_NELF_FP_no5_nuclei2_right.txt
- __MACOSX/Source Data/Imaging/Rpb9-PA-GFP_datatables/._7-21-21_NELF_FP_no5_nuclei2_right.txt
- Source Data/Imaging/Rpb9-PA-GFP_datatables/5-14-21_Lucif_noFP_no2.txt
- __MACOSX/Source Data/Imaging/Rpb9-PA-GFP_datatables/._5-14-21_Lucif_noFP_no2.txt
- Source Data/Imaging/Rpb9-PA-GFP_datatables/5-14-21_Lucif_noFP_no3.txt
- __MACOSX/Source Data/Imaging/Rpb9-PA-GFP_datatables/._5-14-21_Lucif_noFP_no3.txt
- Source Data/Imaging/Rpb9-PA-GFP_datatables/7-23-21_NELF_noFP_no2_nuclei1_left.txt
- __MACOSX/Source Data/Imaging/Rpb9-PA-GFP_datatables/._7-23-21_NELF_noFP_no2_nuclei1_left.txt
- Source Data/Imaging/Rpb9-PA-GFP_datatables/5-14-21_NELF_noFP_no3.txt
- __MACOSX/Source Data/Imaging/Rpb9-PA-GFP_datatables/._5-14-21_NELF_noFP_no3.txt
- Source Data/Imaging/Rpb9-PA-GFP_datatables/7-21-21_Lucif_noFP_no1.txt
- __MACOSX/Source Data/Imaging/Rpb9-PA-GFP_datatables/._7-21-21_Lucif_noFP_no1.txt
- Source Data/Imaging/Rpb9-PA-GFP_datatables/5-14-21_Lucif_noFP_no6.txt
- __MACOSX/Source Data/Imaging/Rpb9-PA-GFP_datatables/._5-14-21_Lucif_noFP_no6.txt
- Source Data/Imaging/Rpb9-PA-GFP_datatables/5-14-21_Lucif_noFP_no4.txt
- __MACOSX/Source Data/Imaging/Rpb9-PA-GFP_datatables/._5-14-21_Lucif_noFP_no4.txt
- Source Data/Imaging/Rpb9-PA-GFP_datatables/7-21-21_Lucif_noFP_no3.txt
- __MACOSX/Source Data/Imaging/Rpb9-PA-GFP_datatables/._7-21-21_Lucif_noFP_no3.txt
- Source Data/Imaging/Rpb9-PA-GFP_datatables/5-14-21_NELF_noFP_no1.txt
- __MACOSX/Source Data/Imaging/Rpb9-PA-GFP_datatables/._5-14-21_NELF_noFP_no1.txt
- Source Data/Imaging/Rpb9-PA-GFP_datatables/7-21-21_Lucif_noFP_no2.txt
- __MACOSX/Source Data/Imaging/Rpb9-PA-GFP_datatables/._7-21-21_Lucif_noFP_no2.txt
- Source Data/Imaging/MCP-GFP_summary_datatables/intensity_vs_background/NELF_noFP.txt
- __MACOSX/Source Data/Imaging/MCP-GFP_summary_datatables/intensity_vs_background/._NELF_noFP.txt
- Source Data/Imaging/MCP-GFP_summary_datatables/intensity_vs_background/Lucif_noFP.txt
- __MACOSX/Source Data/Imaging/MCP-GFP_summary_datatables/intensity_vs_background/._Lucif_noFP.txt
- Source Data/Imaging/MCP-GFP_summary_datatables/intensity_vs_background/Lucif_FP.txt
- __MACOSX/Source Data/Imaging/MCP-GFP_summary_datatables/intensity_vs_background/._Lucif_FP.txt
- Source Data/Imaging/MCP-GFP_summary_datatables/intensity_vs_background/NELF_FP.txt
- __MACOSX/Source Data/Imaging/MCP-GFP_summary_datatables/intensity_vs_background/._NELF_FP.txt
