# Supplementary material for: The NELF pausing checkpoint mediates the functional divergence of Cdk9
Source: Nat Commun. 2023 May 13;14:2762. doi: 10.1038/s41467-023-38359-y (PMC10182999; doi:10.1038/s41467-023-38359-y)
Supplement: Supplementary file 10 — Source Data [file 41467_2023_38359_MOESM10_ESM.zip › Source Data/Imaging/Rpb9-PA-GFP_data.xlsx]

## Sheet: Key
Each sample condition (Luciferase RNAi + FP, Luciferase RNAi - FP, NELF-D RNAi + FP and NELF-D RNAi - FP) was aquired on at least two unique imaging session (on different days). The date and imaging condition are shown in the tabs and are color coded by condition
The analysis was performed by measuring pixel intensity using FIJI/ImageJ
Briefly, an ROI was drawn around the LacI-mCherry puncta, which was the size and shape of the ROI targeted for photo-activation during imaging. For each frame, the intenity of the ROI was recorded using the FIJI ROI Manager. The frame number, ROI area, ROI average intensity,and ROI integrated intensity were recorded. To measure background the same ROI was moved to a random, non-nucleolar position…
	Data Organization
	Sample	Time (relative to PA) (sec)	Number of Scans (based on z-slices and frame number)	Frame Number	Area	ROI Average intensity	ROI Integrated Intensity	Background Average Intensity	Background Integrated Intensity		Background Subtracted Integrated Intensity	Bleaching Corrected (Corrected = Observed*e^-Scan number * constant)	Corrected Relative Intensity
	The sample name (includes date and treatment)	Time image was aquired relative to the photo-activtion laser pulse. Z-stack was taken every 15 sec	Used for bleaching correction, the cumulitive number of times the sample was scanned by the laser (size of z-stack times the number of frames)	The number in the imaging sequence	2-D area of ROI (z-stack was compressed into a max intensity projection)	Average intensity of targeted ROI (size corrected intensity)	Total intensity (not size corrected)	Average intensity of random background ROI (size corrected intensity)	Total intensity of random background (not size corrected)		Subtract background from the ROI	Bleaching correction, assuming exponential loss in signal as a function of scan number. The bleaching rate was experimenallly determined by whole cell photo-activation and measuring PA-GFP intensity as a function of time. Then a semi-log plot of PA-GFP intensity in the whole nucleus vs scan number was fitted by a linear best fit. The slope was used as the bleaching rate	After subtracting background and corrected for photo-bleaching, the intensity was normalized such that 1 is the intensity immediately upon photo-activation

## Sheet: May 14 Lucif_810pa
	Sample	Time (relative to PA) (sec)	Number of Scans (based on z-slices and frame number)	Frame Number	Area	ROI Average intensity	ROI Integrated Intensity	Background Average Intensity	Background Integrated Intensity		Background Subtracted Integrated Intensity	Bleaching Corrected (Corrected = Observed*e^-Scan number * constant)	Corrected Relative Intensity		Locus/Background	Relative Locus/Background		Background Subtracted Average Intensity	Bleach Corrected Average Intensity
	5-14-21_Lucif_no2	-15	8	1	5.86	1454.44	8522.15	1532.61	8980.18		-458.03	-461.709	-0.0387957		0.948995	0.437286		-78.17	-78.7979
		0	16	2	5.86	3707.01	21720.8	1708.15	10008.7		11712.1	11901	1		2.17019	1		1998.86	2031.1
		15	24	3	5.86	3341.58	19579.7	1690.04	9902.6		9677.06	9912.12	0.83288		1.97722	0.911083		1651.54	1691.66
		30	32	4	5.86	2987.81	17506.8	1439.97	8437.37		9069.4	9364.31	0.78685		2.07491	0.956095		1547.84	1598.17
		45	40	5	5.86	3129.55	18337.3	1523.85	8928.87		9408.43	9792.4	0.82282		2.05371	0.946326		1605.7	1671.23
		60	48	6	5.86	3033.98	17777.3	1593.31	9335.84		8441.46	8856.53	0.744183		1.9042	0.877434		1440.67	1511.51
		75	56	7	5.86	2896.89	16974	1505.07	8818.79		8155.25	8624.97	0.724726		1.92476	0.886907		1391.82	1471.99
		90	64	8	5.86	2949.6	17282.9	1549.99	9081.99		8200.88	8742.9	0.734634		1.90298	0.876873		1399.61	1492.11
		105	72	9	5.86	2829.46	16579	1556.92	9122.61		7456.35	8013.01	0.673304		1.81735	0.837414		1272.54	1367.54
		120	80	10	5.86	2736.27	16032.9	1497.6	8775.01		7257.91	7862.4	0.660649		1.82711	0.841912		1238.67	1341.84
		135	88	11	5.86	2847.19	16682.8	1514.27	8872.73		7810.11	8528.55	0.716623		1.88024	0.866392		1332.92	1455.53
		150	96	12	5.86	2776.39	16268	1493.07	8748.47		7519.51	8277.17	0.695501		1.85952	0.856847		1283.32	1412.63
		165	104	13	5.86	2588.43	15166.7	1494.26	8755.5		6411.17	7113.84	0.59775		1.73224	0.798199		1094.17	1214.09
		180	112	14	5.86	2638.49	15460	1507.72	8834.34		6625.65	7410.87	0.622709		1.74999	0.806375		1130.77	1264.78
		195	120	15	5.86	2667.68	15631	1507.97	8835.81		6795.22	7661.59	0.643776		1.76905	0.815161		1159.71	1307.57
		210	128	16	5.86	2592.46	15190.3	1507.38	8832.32		6357.96	7226.16	0.607188		1.71985	0.792488		1085.08	1233.25
		225	136	17	5.86	2677.9	15690.9	1498.47	8780.14		6910.78	7917.56	0.665284		1.78709	0.823472		1179.43	1351.25
		240	144	18	5.86	2524.19	14790.2	1513.87	8870.36		5919.89	6836.79	0.574471		1.66738	0.768309		1010.32	1166.8
		255	152	19	5.86	2646.54	15507.1	1539.6	9021.15		6485.97	7550.71	0.634459		1.71897	0.792084		1106.94	1288.66
		270	160	20	5.86	2504.74	14676.2	1546.8	9063.33		5612.92	6586.82	0.553467		1.6193	0.746155		957.94	1124.15
		285	168	21	5.86	2478.12	14520.3	1505.54	8821.59		5698.74	6741.25	0.566443		1.646	0.758458		972.58	1150.5
		300	176	22	5.86	2453.66	14377	1576.75	9238.81		5138.18	6126.96	0.514827		1.55615	0.717057		876.91	1045.66
		315	184	23	5.86	2281.89	13370.5	1521.82	8916.93		4453.58	5353.27	0.449816		1.49945	0.690931		760.07	913.616
		330	192	24	5.86	2318.49	13584.9	1590.68	9320.46		4264.48	5167.14	0.434177		1.45754	0.671618		727.81	881.866
		345	200	25	5.86	2323.86	13616.4	1557.68	9127.1		4489.33	5483.28	0.46074		1.49187	0.687436		766.18	935.814
		360	208	26	5.86	2200.79	12895.3	1500.58	8792.51		4102.83	5051.46	0.424456		1.46663	0.675806		700.21	862.108
		375	216	27	5.86	2297.26	13460.5	1546.09	9059.15		4401.4	5462.59	0.459002		1.48585	0.684664		751.17	932.279
		390	224	28	5.86	2294.88	13446.6	1556.54	9120.42		4326.22	5412.41	0.454785		1.47434	0.679361		738.34	923.716
		405	232	29	5.86	2276.29	13337.7	1499.37	8785.4		4552.28	5740.97	0.482393		1.51816	0.699553		776.92	979.789
		420	240	30	5.86	2186.99	12814.4	1551.97	9093.62		3720.81	4730.08	0.397451		1.40917	0.649328		635.02	807.269
		435	248	31	5.86	2044.92	11982	1605.11	9404.99		2577.01	3302.34	0.277483		1.274	0.587047		439.81	563.599
		450	256	32	5.86	2105.1	12334.6	1642.83	9626.01		2708.63	3498.88	0.293998		1.28139	0.590449		462.27	597.139
	Relative Photo-activation:	Take the ratio of Integrated signal at the locus at time = 0 divided by the background at that time point. This gives a measure of relatively how much of a photo-activation there was.
	Locus t = 0	21720.8		Locus t = 15 sec	19579.7
	Background t = 0	10008.7		Background t = 15 sec	9902.6
	Locus/background	2.17019			1.97722
	Sample	Time (relative to PA) (sec)	Number of Scans (based on z-slices and frame number)	Frame Number	Area	ROI Average intensity	ROI Integrated Intensity	Background Average Intensity	Background Integrated Intensity		Background Subtracted Integrated Intensity	Bleaching Corrected (Corrected = Observed*e^-Scan number * constant)	Corrected Relative Intensity		Locus/Background	Relative Locus/Background		Background Subtracted Average Intensity	Bleach Corrected Average Intensity
	5-14-21_Lucif_no3	-15	7	1	18.4	1382.48	25433.2	1296.37	23849		1584.2	1595.33	0.0302851		1.06643	0.363713		86.11	86.7149
		0	14	2	18.4	4285.01	78830.5	1461.44	26885.8		51944.7	52677.1	1		2.93205	1		2823.57	2863.38
		15	21	3	18.4	3841.26	70666.9	1402.05	25793.2		44873.7	45826	0.869942		2.73975	0.934413		2439.21	2490.98
		30	28	4	18.4	3610.22	66416.4	1432.7	26357		40059.4	41197	0.782066		2.51988	0.859425		2177.52	2239.35
		45	35	5	18.4	3500.81	64403.7	1428.09	26272.3		38131.4	39489.7	0.749656		2.4514	0.836068		2072.72	2146.55
		60	42	6	18.4	3348.24	61597	1435.81	26414.3		35182.7	36691.8	0.696543		2.33196	0.795333		1912.43	1994.46
		75	49	7	18.4	3163.43	58196.9	1380.04	25388.2		32808.7	34456.3	0.654105		2.29228	0.7818		1783.39	1872.95
		90	56	8	18.4	3037.73	55884.5	1392.5	25617.5		30267	32010.3	0.607671		2.1815	0.744017		1645.23	1739.99
		105	63	9	18.4	3057.61	56250.2	1404.29	25834.5		30415.7	32393.6	0.614946		2.17733	0.742597		1653.32	1760.83
		120	70	10	18.4	2953.15	54328.5	1405.78	25861.9		28466.6	30530.7	0.579582		2.10072	0.716466		1547.37	1659.57
		135	77	11	18.4	2799.82	51507.7	1375.52	25305.2		26202.5	28299.8	0.537231		2.03546	0.694209		1424.3	1538.3
		150	84	12	18.4	2740.81	50422.1	1384.08	25462.7		24959.4	27146.5	0.515339		1.98023	0.675374		1356.73	1475.62
		165	91	13	18.4	2655.04	48844.1	1438.18	26457.8		22386.3	24519	0.465459		1.84611	0.629632		1216.86	1332.79
		180	98	14	18.4	2630.84	48399.1	1407.76	25898.3		22500.7	24817.5	0.471125		1.86881	0.637373		1223.08	1349.01
		195	105	15	18.4	2479.57	45616.2	1382.1	25426.2		20190	22425.2	0.425712		1.79406	0.611879		1097.47	1218.97
		210	112	16	18.4	2417.32	44470.9	1408.97	25920.6		18550.3	20748.8	0.393886		1.71566	0.585139		1008.35	1127.85
		225	119	17	18.4	2419.58	44512.5	1401.37	25780.8		18731.7	21098.8	0.400531		1.72657	0.588862		1018.21	1146.88
		240	126	18	18.4	2385.3	43881.9	1413.15	25997.3		17884.6	20286.1	0.385104		1.68794	0.575685		972.15	1102.69
		255	133	19	18.4	2285.9	42053.2	1404.35	25835.5		16217.7	18524.7	0.351665		1.62773	0.55515		881.55	1006.95
		270	140	20	18.4	2317.29	42630.7	1442.15	26531		16099.7	18519.1	0.351559		1.60683	0.548022		875.14	1006.65
		285	147	21	18.4	2234.33	41104.6	1443.58	26557.3		14547.4	16851	0.319892		1.54777	0.527881		790.75	915.968
		300	154	22	18.4	2183.54	40170.1	1415.01	26031.7		14138.4	16492.3	0.313083		1.54312	0.526294		768.53	896.483
		315	161	23	18.4	2157.77	39696.1	1452.88	26728.3		12967.8	15233.1	0.289179		1.48517	0.50653		704.89	828.024
		330	168	24	18.4	2085.27	38362.3	1438.61	26465.8		11896.5	14072.8	0.267152		1.4495	0.494365		646.66	764.958
		345	175	25	18.4	2077.99	38228.3	1433.6	26373.7		11854.6	14121.7	0.268081		1.44948	0.494358		644.39	767.627
		360	182	26	18.4	2084.97	38356.8	1449.65	26669		11687.9	14020.9	0.266168		1.43826	0.490529		635.32	762.139
		375	189	27	18.4	1995.85	36717.3	1398.16	25721.7		10995.6	13283.2	0.252163		1.42749	0.486856		597.69	722.034
		390	196	28	18.4	1982.11	36464.5	1470.5	27052.5		9412.01	11450	0.217362		1.34792	0.459718		511.61	622.387
		405	203	29	18.4	2007.55	36932.4	1478.98	27208.5		9723.93	11912.5	0.226142		1.35739	0.462948		528.57	647.537
		420	210	30	18.4	1946.55	35810.3	1403.41	25818.2		9992.09	12327	0.234011		1.38702	0.473053		543.14	670.06
		435	217	31	18.4	1972.41	36285.9	1428.62	26282		10004	12428.4	0.235935		1.38064	0.470879		543.79	675.574
		450	224	32	18.4	1874	34475.6	1437.1	26438.1		8037.51	10055.5	0.19089		1.30401	0.444744		436.9	546.593
	Relative Photo-activation:	Take the ratio of Integrated signal at the locus at time = 0 divided by the background at that time point. This gives a measure of relatively how much of a photo-activation there was.
	Locus t = 0	78830.5		Locus t = 15 sec	70666.9
	Background t = 0	26885.8		Background t = 15 sec	25793.2
	Locus/background	2.93205			2.73975
	Sample	Time (relative to PA) (sec)	Number of Scans (based on z-slices and frame number)	Frame Number	Area	ROI Average intensity	ROI Integrated Intensity	Background Average Intensity	Background Integrated Intensity		Background Subtracted Integrated Intensity	Bleaching Corrected (Corrected = Observed*e^-Scan number * constant)	Corrected Relative Intensity		Locus/Background	Relative Locus/Background		Background Subtracted Average Intensity	Bleach Corrected Average Intensity
	5-14-21_Lucif_no4	-15	8	1	17.71	1155.99	20469.7	1167	20664.6		-194.91	-196.476	-0.00967972		0.990568	0.52269		-11.01	-11.0984
		0	16	2	17.71	2388.32	42291.1	1260.24	22315.6		19975.5	20297.6	1		1.89513	1		1128.08	1146.27
		15	24	3	17.71	2243.06	39718.9	1204.91	21335.8		18383.1	18829.6	0.927675		1.86161	0.982308		1038.15	1063.37
		30	32	4	17.71	2159.13	38232.8	1212.06	21462.6		16770.2	17315.5	0.853081		1.78137	0.939971		947.07	977.866
		45	40	5	17.71	2117.52	37495.9	1220.45	21611.1		15884.8	16533.1	0.814531		1.73503	0.915518		897.07	933.68
		60	48	6	17.71	2016.91	35714.4	1253.4	22194.6		13519.8	14184.6	0.698831		1.60915	0.849096		763.51	801.052
		75	56	7	17.71	2013.15	35647.7	1209.04	21409.1		14238.6	15058.7	0.741894		1.66507	0.878604		804.11	850.425
		90	64	8	17.71	1914.85	33907.2	1234.32	21856.7		12050.4	12846.9	0.632924		1.55134	0.81859		680.53	725.508
		105	72	9	17.71	1949.42	34519.2	1228.95	21761.6		12757.6	13710.1	0.675451		1.58625	0.83701		720.47	774.257
		120	80	10	17.71	1890.98	33484.5	1238.69	21934.1		11550.3	12512.3	0.616443		1.52659	0.805533		652.29	706.617
		135	88	11	17.71	1839.83	32578.7	1214.87	21512.2		11066.5	12084.5	0.595364		1.51443	0.799115		624.96	682.449
		150	96	12	17.71	1821.76	32258.7	1222.98	21655.8		10602.9	11671.3	0.575006		1.48961	0.786019		598.78	659.113
		165	104	13	17.71	1762.54	31210.1	1265.31	22405.5		8804.57	9769.55	0.481315		1.39296	0.735022		497.23	551.727
		180	112	14	17.71	1789.39	31685.5	1193.24	21129.3		10556.2	11807.3	0.581707		1.4996	0.791291		596.15	666.801
		195	120	15	17.71	1775.2	31434.3	1186.47	21009.4		10424.9	11754.1	0.579087		1.4962	0.789498		588.73	663.791
		210	128	16	17.71	1696.37	30038.4	1234.87	21866.4		8171.97	9287.88	0.457584		1.37372	0.724868		461.5	524.519
		225	136	17	17.71	1673.53	29633.9	1279.02	22648.1		6985.78	8003.48	0.394306		1.30845	0.690425		394.51	451.983
		240	144	18	17.71	1672.98	29624.3	1246.31	22069		7555.22	8725.4	0.429873		1.34234	0.708311		426.67	492.754
		255	152	19	17.71	1623.74	28752.3	1188.12	21038.7		7713.68	8979.96	0.442414		1.36664	0.721133		435.62	507.131
		270	160	20	17.71	1663.75	29460.8	1216.82	21546.9		7913.9	9287.05	0.457543		1.36729	0.721473		446.93	524.477
		285	168	21	17.71	1593.51	28217.1	1199.35	21237.4		6979.63	8256.46	0.406769		1.32865	0.701084		394.16	466.266
		300	176	22	17.71	1635.97	28968.8	1199.17	21234.2		7734.59	9223.02	0.454389		1.36425	0.719871		436.8	520.857
		315	184	23	17.71	1599.2	28317.8	1268.83	22467.8		5850.05	7031.85	0.346437		1.26038	0.665059		330.37	397.11
		330	192	24	17.71	1595.55	28253.2	1241.13	21977.3		6275.85	7604.26	0.374638		1.28556	0.678348		354.42	429.44
		345	200	25	17.71	1540.46	27277.6	1265.52	22409.2		4868.43	5946.31	0.292956		1.21725	0.642304		274.94	335.812
		360	208	26	17.71	1555.08	27536.5	1234.61	21861.9		5674.61	6986.65	0.34421		1.25957	0.664632		320.47	394.567
		375	216	27	17.71	1560.56	27633.6	1231.58	21808.1		5825.49	7230.03	0.3562		1.26713	0.66862		328.98	408.298
		390	224	28	17.71	1583.49	28039.7	1263.62	22375.5		5664.15	7086.25	0.349117		1.25314	0.661241		319.87	400.18
		405	232	29	17.71	1510.45	26746.3	1223.08	21657.5		5088.77	6417.55	0.316172		1.23497	0.651651		287.37	362.408
		420	240	30	17.71	1556.81	27567.2	1240.08	21958.7		5608.52	7129.83	0.351264		1.25541	0.66244		316.73	402.643
		435	248	31	17.71	1539.13	27254.1	1231.71	21810.4		5443.73	6975.92	0.343681		1.24959	0.65937		307.42	393.946
		450	256	32	17.71	1496.15	26493.1	1215.83	21529.2		4963.86	6412.08	0.315903		1.23056	0.649328		280.32	362.104
	Relative Photo-activation:	Take the ratio of Integrated signal at the locus at time = 0 divided by the background at that time point. This gives a measure of relatively how much of a photo-activation there was.
	Locus t = 0	42291.1		Locus t = 15 sec	39718.9
	Background t = 0	22315.6		Background t = 15 sec	21335.8
	Locus/background	1.89513			1.86161
	Sample	Time (relative to PA) (sec)	Number of Scans (based on z-slices and frame number)	Frame Number	Area	ROI Average intensity	ROI Integrated Intensity	Background Average Intensity	Background Integrated Intensity		Background Subtracted Integrated Intensity	Bleaching Corrected (Corrected = Observed*e^-Scan number * constant)	Corrected Relative Intensity		Locus/Background	Relative Locus/Background		Background Subtracted Average Intensity	Bleach Corrected Average Intensity
	5-14-21_Lucif_no6	-15	9	1	10.81	1614.4	17458.2	1619.2	17510.1		-51.92	-52.3894	-0.00254092		0.997035	0.484995		-4.8	-4.84339
		0	18	2	10.81	3646.31	39431.4	1773.7	19180.9		20250.5	20618.3	1		2.05576	1		1872.61	1906.62
		15	27	3	10.81	3448.94	37297	1724.96	18653.8		18643.2	19153.4	0.928953		1.99943	0.972598		1723.98	1771.16
		30	36	4	10.81	3312.92	35826.1	1786.52	19319.5		16506.6	17111.6	0.829925		1.8544	0.90205		1526.4	1582.35
		45	45	5	10.81	3340.7	36126.4	1686.68	18239.8		17886.6	18709.9	0.907441		1.98063	0.963454		1654.02	1730.15
		60	54	6	10.81	3208.18	34693.4	1636.35	17695.6		16997.9	17941	0.870149		1.96057	0.953695		1571.83	1659.04
		75	63	7	10.81	3234.55	34978.6	1606.12	17368.7		17609.9	18755	0.909631		2.01389	0.97963		1628.43	1734.32
		90	72	8	10.81	3139.18	33947.2	1643.65	17774.5		16172.6	17380	0.842942		1.90988	0.929035		1495.53	1607.18
		105	81	9	10.81	3044.6	32924.4	1626.18	17585.6		15338.8	16633	0.806711		1.87224	0.910727		1418.42	1538.09
		120	90	10	10.81	2968.5	32101.5	1644.35	17782.1		14319.4	15667.9	0.759903		1.80527	0.878151		1324.15	1448.85
		135	99	11	10.81	3015.43	32609	1659.75	17948.6		14660.4	16186	0.785031		1.81679	0.883756		1355.68	1496.76
		150	108	12	10.81	2833.3	30639.5	1645.88	17798.6		12840.8	14305.3	0.693816		1.72145	0.837378		1187.42	1322.84
		165	117	13	10.81	2827.88	30580.8	1635.69	17688.4		12892.4	14492.6	0.702901		1.72886	0.840984		1192.19	1340.16
		180	126	14	10.81	2795.51	30230.8	1686.93	18242.5		11988.3	13598.1	0.659517		1.65716	0.806106		1108.58	1257.44
		195	135	15	10.81	2840.21	30714.2	1642.65	17763.7		12950.5	14822.3	0.718891		1.72904	0.841071		1197.56	1370.65
		210	144	16	10.81	2686.46	29051.5	1668.44	18042.6		11009	12714.1	0.616641		1.61017	0.783245		1018.02	1175.7
		225	153	17	10.81	2710.04	29306.5	1618.28	17500.2		11806.3	13758.2	0.667281		1.67464	0.814607		1091.76	1272.26
		240	162	18	10.81	2705.67	29259.2	1704.95	18437.4		10821.8	12724.9	0.617164		1.58694	0.771949		1000.72	1176.71
		255	171	19	10.81	2585.47	27959.4	1640.62	17741.8		10217.6	12123.1	0.587979		1.57591	0.766581		944.85	1121.06
		270	180	20	10.81	2557.36	27655.4	1625.94	17583		10072.4	12058.8	0.584859		1.57284	0.76509		931.42	1115.11
		285	189	21	10.81	2537.46	27440.2	1607.23	17380.6		10059.6	12152.4	0.589397		1.57878	0.767977		930.23	1123.76
		300	198	22	10.81	2598.94	28105	1648.37	17825.5		10279.5	12530.3	0.607729		1.57667	0.766953		950.57	1158.71
		315	207	23	10.81	2564.28	27730.3	1681.72	18186.2		9544.1	11739.1	0.569353		1.5248	0.74172		882.56	1085.53
		330	216	24	10.81	2501.24	27048.5	1647.04	17811.2		9237.26	11464.4	0.55603		1.51862	0.738714		854.2	1060.15
		345	225	25	10.81	2489.72	26923.9	1679.46	18161.8		8762.13	10973	0.532198		1.48245	0.721118		810.26	1014.71
		360	234	26	10.81	2430.33	26281.7	1636.99	17702.5		8579.24	10841.1	0.525801		1.48463	0.722181		793.34	1002.5
		375	243	27	10.81	2456.94	26569.5	1679.04	18157.2		8412.25	10726.2	0.520227		1.4633	0.711803		777.9	991.876
		390	252	28	10.81	2452.31	26519.3	1607.21	17380.4		9138.94	11758.1	0.570276		1.52582	0.742215		845.1	1087.3
		405	261	29	10.81	2292.99	24796.5	1669.18	18050.5		6745.98	8757.82	0.42476		1.37373	0.668232		623.81	809.847
		420	270	30	10.81	2420.82	26178.9	1669.37	18052.6		8126.3	10645.2	0.516297		1.45015	0.705405		751.45	984.373
		435	279	31	10.81	2413.99	26105	1641.46	17750.8		8354.17	11042.6	0.535573		1.47064	0.715372		772.53	1021.14
		450	288	32	10.81	2337.36	25276.3	1756.49	18994.7		6281.62	8378.16	0.406346					580.87	774.74
	Relative Photo-activation:	Take the ratio of Integrated signal at the locus at time = 0 divided by the background at that time point. This gives a measure of relatively how much of a photo-activation there was.
	Locus t = 0	39431.4		Locus t = 15 sec	37297
	Background t = 0	19180.9		Background t = 15 sec	18653.8
	Locus/background	2.05576			1.99943

## Sheet: May 14_NELF-D_810pa
	Sample	Time (relative to PA) (sec)	Number of Scans (based on z-slices and frame number)	Frame Number	Area	ROI Average intensity	ROI Integrated Intensity	Background Average Intensity	Background Integrated Intensity		Background Subtracted Integrated Intensity	Bleaching Corrected (Corrected = Observed*e^-Scan number * constant)	Corrected Relative Intensity		Background Subtracted Average Intensity	Bleach Corrected Average Intensity
	5-14-21_NELF-D_no1	-15	5	1	10.94	1099.58	12033	1183.16	12947.6		-914.63	-919.215	-0.051098		-83.58	-83.9989
		0	10	2	10.94	2939.08	32163.2	1311.57	14353		17810.2	17989.2	1		1627.51	1643.87
		15	15	3	10.94	2761.93	30224.6	1290.09	14117.8		16106.8	16350.2	0.908889		1471.84	1494.08
		30	20	4	10.94	2691.3	29451.7	1211.39	13256.5		16195.2	16522.3	0.918456		1479.91	1509.81
		45	25	5	10.94	2445.33	26759.9	1218.74	13337.1		13422.9	13762.7	0.765049		1226.59	1257.64
		60	30	6	10.94	2484.15	27184.8	1234.18	13506		13678.8	14095.4	0.783543		1249.97	1288.04
		75	35	7	10.94	2343.91	25650	1213.08	13275.1		12375	12815.8	0.712412		1130.83	1171.11
		90	40	8	10.94	2393.9	26197.2	1196.66	13095.4		13101.8	13636.5	0.758036		1197.24	1246.1
		105	45	9	10.94	2328.11	25477.2	1170.18	12805.6		12671.6	13254.8	0.736821		1157.93	1211.23
		120	50	10	10.94	2221.83	24314.2	1227.73	13435.4		10878.7	11436.5	0.635742		994.1	1045.07
		135	55	11	10.94	2284.52	25000.2	1164.13	12739.5		12260.7	12953.9	0.720093		1120.39	1183.74
		150	60	12	10.94	2255.72	24685	1096.96	12004.4		12680.6	13464.7	0.748485		1158.76	1230.41
		165	65	13	10.94	2289.5	25054.7	1157.11	12662.6		12392.1	13224.4	0.735125		1132.39	1208.44
		180	70	14	10.94	2234.25	24450.1	1235.36	13518.9		10931.2	11723.7	0.651709		998.89	1071.32
		195	75	15	10.94	2194.3	24012.8	1207.15	13210.2		10802.6	11643.9	0.647272		987.15	1064.03
		210	80	16	10.94	2135.63	23370.8	1186.5	12984.2		10386.6	11251.7	0.625467		949.13	1028.18
		225	85	17	10.94	1952.17	21363.2	1252.61	13707.7		7655.48	8334.65	0.463313		699.56	761.623
		240	90	18	10.94	2017.63	22079.6	1238.3	13551		8528.53	9331.7	0.518738		779.33	852.723
		255	95	19	10.94	1985.06	21723	1192.63	13051.3		8671.7	9535.91	0.53009		792.43	871.403
		270	100	20	10.94	2063.7	22583.6	1191.23	13036		9547.68	10551.8	0.586563		872.47	964.228
		285	105	21	10.94	2040.13	22325.8	1226.3	13419.8		8906.03	9892.02	0.549885		813.83	903.93
		300	110	22	10.94	1975.5	21618.5	1216.76	13315.3		8303.16	9268.64	0.515232		758.74	846.965
		315	115	23	10.94	1912.97	20934.2	1194.42	13070.9		7863.36	8821.69	0.490387		718.55	806.122
		330	120	24	10.94	1895.8	20746.3	1230.46	13465.3		7281	8209.3	0.456345		665.34	750.169
		345	125	25	10.94	1915.26	20959.2	1224.27	13397.5		7561.69	8568.52	0.476313		690.99	782.994
		360	130	26	10.94	1931.69	21139	1256.66	13752		7386.98	8412.5	0.467641		675.03	768.743
		375	135	27	10.94	2080.24	22764.6	1238.22	13550.2		9214.43	10546.3	0.586253		842.02	963.723
		390	140	28	10.94	1909.11	20891.9	1211.65	13259.5		7632.43	8779.38	0.488035		697.46	802.27
		405	145	29	10.94	1892.93	20714.9	1243.37	13606.6		7108.36	8217.55	0.456803		649.56	750.917
		420	150	30	10.94	1745.21	19098.3	1191.67	13040.8		6057.5	7037.81	0.391223		553.54	643.122
		435	155	31	10.94	1867.48	20436.4	1257.69	13763.3		6673.13	7791.93	0.433144		609.79	712.026
		450	160	32	10.94	1899.11	20782.5	1214.85	13294.5		7488.01	8787.26	0.488473		684.26	802.987
	Relative Photo-activation:	Take the ratio of Integrated signal at the locus at time = 0 divided by the background at that time point. This gives a measure of relatively how much of a photo-activation there was.
	Locus t = 0	32163.2		Locus t = 15 sec	30224.6
	Background t = 0	14353		Background t = 15 sec	14117.8
	Locus/background	2.24088			2.14089
	Sample	Time (relative to PA) (sec)	Number of Scans (based on z-slices and frame number)	Frame Number	Area	ROI Average intensity	ROI Integrated Intensity	Background Average Intensity	Background Integrated Intensity		Background Subtracted Integrated Intensity	Bleaching Corrected (Corrected = Observed*e^-Scan number * constant)	Corrected Relative Intensity		Background Subtracted Average Intensity	Bleach Corrected Average Intensity
	5-14-21_NELF-D_no2 Locus 1 (upper left)	-15	7	1	10.68	1252.64	13384.2	1224.53	13083.8		300.38	302.49	0.0255		28.11	28.3075
		0	14	2	10.68	2451.34	26192	1356.56	14494.6		11697.4	11862.3	1		1094.78	1110.21
		15	21	3	10.68	2162.44	23105.2	1371.74	14656.7		8448.48	8627.77	0.727324		790.7	807.48
		30	28	4	10.68	2168.38	23168.7	1349.53	14419.5		8749.21	8997.65	0.758505		818.85	842.102
		45	35	5	10.68	2083.93	22266.4	1308.15	13977.3		8289.03	8584.28	0.723658		775.78	803.413
		60	42	6	10.68	1972.47	21075.5	1337.72	14293.2		6782.22	7073.14	0.596268		634.75	661.977
		75	49	7	10.68	1962.09	20964.5	1354.12	14468.5		6496.01	6822.24	0.575117		607.97	638.502
		90	56	8	10.68	1903.52	20338.8	1273.8	13610.3		6728.49	7116.04	0.599884		629.72	665.99
		105	63	9	10.68	1893.12	20227.6	1288.16	13763.7		6463.91	6884.24	0.580344		604.96	644.299
		120	70	10	10.68	1982.02	21177.4	1327.29	14181.8		6995.65	7502.89	0.632496		654.73	702.203
		135	77	11	10.68	1858.74	19860.3	1284.55	13725.2		6135.1	6626.17	0.558588		574.19	620.149
		150	84	12	10.68	1885.12	20142.1	1285.2	13732.1		6410.05	6971.76	0.587721		599.92	652.49
		165	91	13	10.68	1868.02	19959.4	1301.98	13911.3		6048.07	6624.26	0.558428		566.04	619.966
		180	98	14	10.68	1801.25	19246	1273.23	13604.1		5641.87	6222.77	0.524582		528.02	582.386
		195	105	15	10.68	1768.57	18896.8	1315.53	14056.1		4840.69	5376.61	0.45325		453.04	503.196
		210	112	16	10.68	1783.04	19051.4	1332.45	14237		4814.44	5385.01	0.453959		450.59	503.991
		225	119	17	10.68	1709.15	18261.9	1348.45	14407.9		3853.98	4341.01	0.365948		360.7	406.282
		240	126	18	10.68	1734.24	18530	1262.63	13490.9		5039.04	5715.69	0.481835		471.61	534.939
		255	133	19	10.68	1692.73	18086.4	1343.24	14352.3		3734.16	4265.34	0.35957		349.49	399.205
		270	140	20	10.68	1700.72	18171.8	1356.67	14495.7		3676.08	4228.5	0.356464		344.05	395.752
		285	147	21	10.68	1736.14	18550.3	1270.98	13580.1		4970.16	5757.2	0.485334		465.16	538.82
		300	154	22	10.68	1684.04	17993.7	1328.4	14193.7		3799.95	4432.61	0.37367		355.64	414.851
		315	161	23	10.68	1711.93	18291.6	1343.83	14358.5		3933.08	4620.13	0.389479		368.1	432.402
		330	168	24	10.68	1785.46	19077.3	1273.48	13606.9		5470.35	6471.08	0.545514		511.98	605.64
		345	175	25	10.68	1699.79	18161.9	1352.21	14448		3713.87	4424.13	0.372956		347.58	414.053
		360	182	26	10.68	1666.46	17805.8	1287.34	13755		4050.83	4859.43	0.409652		379.12	454.798
		375	189	27	10.68	1637.71	17498.5	1301.59	13907.2		3591.34	4338.49	0.365736		336.12	406.047
		390	196	28	10.68	1622.07	17331.5	1352.38	14449.8		2881.62	3505.57	0.295521		269.69	328.085
		405	203	29	10.68	1604.84	17147.4	1306.05	13954.9		3192.47	3911.01	0.329699		298.79	366.039
		420	210	30	10.68	1692.25	18081.4	1300.94	13900.2		4181.16	5158.21	0.434839		391.31	482.751
		435	217	31	10.68	1573.15	16808.7	1281.51	13692.6		3116.08	3871.24	0.326347		291.64	362.317
		450	224	32	10.68	1609.86	17201	1298.04	13869.3		3331.72	4168.22	0.351382		311.82	390.109
	Relative Photo-activation:	Take the ratio of Integrated signal at the locus at time = 0 divided by the background at that time point. This gives a measure of relatively how much of a photo-activation there was.
	Locus t = 0	26192		Locus t = 15 sec	23105.2
	Background t = 0	14494.6		Background t = 15 sec	14656.7
	Locus/background	1.80702			1.57642
	Sample	Time (relative to PA) (sec)	Number of Scans (based on z-slices and frame number)	Frame Number	Area	ROI Average intensity	ROI Integrated Intensity	Background Average Intensity	Background Integrated Intensity		Background Subtracted Integrated Intensity	Bleaching Corrected (Corrected = Observed*e^-Scan number * constant)	Corrected Relative Intensity		Background Subtracted Average Intensity	Bleach Corrected Average Intensity
	5-14-21_NELF-D_no2 Locus 2 (bottom right)	-15	7	1	4.57	1070.19	5025.77	1027.88	4694.2		331.57	333.899	0.0761058		42.31	42.6072
		0	14	2	4.57	2024.61	9507.87	1134.59	5181.56		4326.31	4387.3	1		890.02	902.568
		15	21	3	4.57	2112.1	9645.74	1191.21	5440.11		4205.63	4294.88	0.978934		920.89	940.433
		30	28	4	4.57	2019.96	9224.94	1061.25	4846.63		4378.31	4502.64	1.02629		958.71	985.933
		45	35	5	4.57	2048.07	9353.29	1136.92	5192.16		4161.13	4309.35	0.982231		911.15	943.605
		60	42	6	4.57	1963.64	8967.73	1098.43	5016.42		3951.31	4120.8	0.939255		865.21	902.323
		75	49	7	4.57	1949.27	8902.11	1174.69	5364.67		3537.44	3715.09	0.846782		774.58	813.48
		90	56	8	4.57	1952.25	8915.73	1058.08	4832.15		4083.58	4318.78	0.984382		894.17	945.672
		105	63	9	4.57	1906.75	8707.93	1166.88	5329		3378.93	3598.65	0.820242		739.87	787.981
		120	70	10	4.57	1927.36	8802.03	1144.39	5226.28		3575.75	3835.02	0.874118		782.97	839.742
		135	77	11	4.57	1853.02	8462.53	1068.3	4878.81		3583.72	3870.57	0.88222		784.72	847.531
		150	84	12	4.57	1725.41	7879.73	1086.78	4963.21		2916.52	3172.09	0.723016		638.63	694.592
		165	91	13	4.57	1931.55	8821.16	1134.5	5181.13		3640.03	3986.81	0.908716		797.05	872.984
		180	98	14	4.57	1797.24	8207.77	1106.66	5053.99		3153.78	3478.5	0.792856		690.58	761.684
		195	105	15	4.57	1943.81	8877.17	1105.5	5048.69		3828.48	4252.33	0.969236		838.31	931.12
		210	112	16	4.57	1779.06	8124.75	1136.3	5189.36		2935.39	3283.27	0.748357		642.76	718.935
		225	119	17	4.57	1686.41	7701.62	1127.74	5150.24		2551.38	2873.8	0.655026		558.67	629.269
		240	126	18	4.57	1818.65	8305.57	1106.07	5051.28		3254.29	3691.28	0.841356		712.58	808.267
		255	133	19	4.57	1827.58	8346.33	1161.08	5302.5		3043.83	3476.81	0.792472		666.5	761.31
		270	140	20	4.57	1765.32	8062.02	1089.68	4976.44		3085.58	3549.26	0.808985		675.64	777.171
		285	147	21	4.57	1673.6	7643.16	1162.42	5308.62		2334.54	2704.22	0.616375		511.18	592.127
		300	154	22	4.57	1839.15	8399.19	1126.94	5146.62		3252.57	3794.09	0.864789		712.21	830.786
		315	161	23	4.57	1889.87	8630.81	1093.5	4993.89		3636.92	4272.24	0.973772		796.37	935.484
		330	168	24	4.57	1752.01	8001.23	1146.08	5234		2767.23	3273.46	0.74612		605.93	716.777
		345	175	25	4.57	1716.99	7841.3	1173.48	5359.16		2482.14	2956.84	0.673954		543.51	647.454
		360	182	26	4.57	1713.13	7823.68	1159.49	5295.26		2528.42	3033.13	0.691342		553.64	664.154
		375	189	27	4.57	1694.47	7738.46	1162.73	5310.04		2428.42	2933.63	0.668664		531.74	642.364
		390	196	28	4.57	1728.31	7893	1108.34	5061.66		2831.34	3444.4	0.785084		619.97	754.21
		405	203	29	4.57	1750.2	7992.96	1069.1	4882.48		3110.48	3810.56	0.868543		681.1	834.397
		420	210	30	4.57	1817.77	8301.57	1171.63	5350.71		2950.86	3640.41	0.82976		646.14	797.129
		435	217	31	4.57	1834.73	8378.99	1158.97	5292.89		3086.1	3834	0.873885		675.76	839.526
		450	224	32	4.57	1646.31	7518.52	1126.81	5146.02		2372.5	2968.17	0.676535		519.5	649.931
	Relative Photo-activation:	Take the ratio of Integrated signal at the locus at time = 0 divided by the background at that time point. This gives a measure of relatively how much of a photo-activation there was.
	Locus t = 0	9507.87		Locus t = 15 sec	9645.74
	Background t = 0	5181.56		Background t = 15 sec	5440.11
	Locus/background	1.83494			1.77308
	Sample	Time (relative to PA) (sec)	Number of Scans (based on z-slices and frame number)	Frame Number	Area	ROI Average intensity	ROI Integrated Intensity	Background Average Intensity	Background Integrated Intensity		Background Subtracted Integrated Intensity	Bleaching Corrected (Corrected = Observed*e^-Scan number * constant)	Corrected Relative Intensity		Background Subtracted Average Intensity	Bleach Corrected Average Intensity
	5-14-21_NELF-D_no3	-15	10	1	14.48	1279.15	18958	1356.98	19643.9		-685.89	-692.783	-0.0795529		-77.83	-78.6122
		0	20	2	14.48	1961.84	29076.1	1418.89	20540		8536.02	8708.46	1		542.95	553.918
		15	30	3	14.48	1855.35	26858.3	1414.96	20483.2		6375.07	6569.22	0.754349		440.39	453.802
		30	40	4	14.48	1770.03	25623.2	1442.3	20878.9		4744.27	4937.89	0.567022		327.73	341.105
		45	50	5	14.48	1677.16	24278.9	1433.92	20757.7		3521.24	3701.78	0.425078		243.24	255.711
		60	60	6	14.48	1668.57	24154.5	1398.06	20238.5		3915.98	4158.13	0.477482		270.51	287.237
		75	70	7	14.48	1618.53	23430.2	1401.67	20290.8		3139.39	3367.02	0.386638		216.86	232.584
		90	80	8	14.48	1660.95	24044.1	1394.65	20189.1		3855.01	4176.08	0.479543		266.3	288.479
		105	90	9	14.48	1596	23103.9	1394.74	20190.4		2913.5	3187.88	0.366067		201.26	220.214
		120	100	10	14.48	1624.26	23513.1	1372.28	19865.4		3647.73	4031.37	0.462925		251.98	278.481
		135	110	11	14.48	1648.88	23869.4	1361.37	19707.4		4162.03	4645.98	0.533502		287.51	320.941
		150	120	12	14.48	1623.28	23498.9	1371.92	19860.1		3638.77	4102.7	0.471117		251.36	283.408
		165	130	13	14.48	1554.03	22496.4	1358.19	19661.4		2834.96	3228.53	0.370735		195.84	223.028
		180	140	14	14.48	1564.51	22648.1	1395.19	20197		2451.13	2819.47	0.323762		169.32	194.764
		195	150	15	14.48	1584.35	22935.2	1352.02	19572.1		3363.17	3907.45	0.448695		232.33	269.929
		210	160	16	14.48	1535.7	22231	1398.55	20245.7		1985.3	2329.77	0.26753		137.15	160.947
		225	170	17	14.48	1587.92	22987	1414.15	20471.4		2515.58	2981.73	0.342395		173.77	205.97
		240	180	18	14.48	1541.25	22311.4	1384.19	20037.7		2273.66	2722.07	0.312577		157.06	188.035
		255	190	19	14.48	1544.79	22362.6	1383.57	20028.9		2333.76	2822.1	0.324064		161.22	194.955
		270	200	20	14.48	1504.6	21780.8	1424.35	20619.1		1161.76	1418.98	0.162942		80.25	98.0176
		285	210	21	14.48	1500.77	21725.4	1386.67	20073.7		1651.71	2037.68	0.233988		114.1	140.763
		300	220	22	14.48	1517.91	21973.5	1412.04	20441		1532.49	1909.6	0.219281		105.87	131.922
		315	230	23	14.48	1509.61	21853.3	1394.92	20193.1		1660.2	2089.53	0.239942		114.69	144.349
		330	240	24	14.48	1481.09	21440.5	1417.72	20523.2		917.3	1166.12	0.133906		63.37	80.5591
		345	250	25	14.48	1515.18	21933.9	1357.91	19657.3		2276.6	2923.21	0.335675		157.27	201.939
		360	260	26	14.48	1474.57	21346.2	1411.68	20435.8		910.41	1180.74	0.135585		62.89	81.5639
		375	270	27	14.48	1517.01	21960.5	1437.65	20811.6		1148.92	1505.04	0.172826		79.36	103.959
		390	280	28	14.48	1500.5	21721.5	1414.61	20478.1		1243.36	1645.13	0.188911		85.89	113.644
		405	290	29	14.48	1439.12	20832.9	1437.7	20812.4		20.51	27.4101	0.00314753		1.42	1.89773
		420	300	30	14.48	1426.4	20648.8	1406.96	20367.5		281.38	379.823	0.0436154		19.44	26.2413
		435	310	31	14.48	1511.71	21883.8	1438.93	20830.1		1053.66	1436.59	0.164964		72.78	99.2301
		450	320	32	14.48	1458.78	21117.6	1357.21	19647.1		1470.45	2025	0.232532		101.57	139.875
	Relative Photo-activation:	Take the ratio of Integrated signal at the locus at time = 0 divided by the background at that time point. This gives a measure of relatively how much of a photo-activation there was.
	Locus t = 0	29076.1		Locus t = 15 sec	26858.3
	Background t = 0	20540		Background t = 15 sec	20483.2
	Locus/background	1.41558			1.31123
	Sample	Time (relative to PA) (sec)	Number of Scans (based on z-slices and frame number)	Frame Number	Area	ROI Average intensity	ROI Integrated Intensity	Background Average Intensity	Background Integrated Intensity		Background Subtracted Integrated Intensity	Bleaching Corrected (Corrected = Observed*e^-Scan number * constant)	Corrected Relative Intensity		Background Subtracted Average Intensity	Bleach Corrected Average Intensity
	5-14-21_NELF-D_no4 (Locus 1, left)	-15	7	1	5.17	2254.86	11657.8	2225.48	11505.9		151.87	152.937	0.0208939		29.38	29.5864
		0	14	2	5.17	3789.62	19592.5	2393.52	12374.6		7217.92	7319.68	1		1396.1	1415.78
		15	21	3	5.17	3475.37	17967.8	2247.95	11622		6345.81	6480.48	0.88535		1227.42	1253.47
		30	28	4	5.17	3535.03	18276.3	2375.83	12283.2		5993.09	6163.27	0.842013		1159.2	1192.12
		45	35	5	5.17	3273.33	16923.3	2209.14	11421.4		5501.93	5697.91	0.778436		1064.19	1102.1
		60	42	6	5.17	3196.66	16526.9	2271.39	11743.2		4783.69	4988.88	0.681571		925.27	964.959
		75	49	7	5.17	3077.27	15909.6	2242.86	11595.7		4313.94	4530.59	0.61896		834.41	876.314
		90	56	8	5.17	3116.2	16110.9	2114.28	10930.9		5180.01	5478.37	0.748443		1001.92	1059.63
		105	63	9	5.17	3168.68	16382.3	2170.43	11221.3		5161.01	5496.61	0.750936		998.25	1063.16
		120	70	10	5.17	3162.45	16350.1	2126.88	10996.1		5353.99	5742.2	0.784487		1035.57	1110.66
		135	77	11	5.17	3127.39	16168.8	2176.88	11254.6		4914.18	5307.52	0.725103		950.51	1026.59
		150	84	12	5.17	2967.57	15342.5	2125.18	10987.3		4355.17	4736.81	0.647133		842.39	916.208
		165	91	13	5.17	2955.32	15279.2	2240.2	11582		3697.24	4049.47	0.553231		715.12	783.249
		180	98	14	5.17	3018.47	15605.6	2088.99	10800.2		4805.44	5300.22	0.724105		929.48	1025.18
		195	105	15	5.17	3137.81	16222.7	2051.11	10604.4		5618.31	6240.32	0.852539		1086.7	1207.01
		210	112	16	5.17	3182.18	16452.1	1998.52	10332.5		6119.63	6844.88	0.935134		1183.66	1323.94
		225	119	17	5.17	3090.44	15977.8	2078.2	10744.4		5233.35	5894.69	0.80532		1012.24	1140.16
		240	126	18	5.17	3042.97	15732.3	2178.53	11263.1		4469.17	5069.3	0.692557		864.44	980.519
		255	133	19	5.17	3079.47	15921	2122.51	10973.5		4947.53	5651.32	0.772071		956.96	1093.09
		270	140	20	5.17	3000.77	15514.1	2111.93	10918.8		4595.36	5285.92	0.722152		888.84	1022.41
		285	147	21	5.17	3050.65	15772	2019.05	10438.6		5333.43	6178	0.844026		1031.6	1194.96
		300	154	22	5.17	2904.93	15018.6	2024.39	10466.2		4552.41	5310.34	0.725488		880.54	1027.14
		315	161	23	5.17	2914.48	15068	1979.65	10234.9		4833.14	5677.42	0.775637		934.83	1098.13
		330	168	24	5.17	2837.63	14670.7	2035.53	10523.8		4146.95	4905.58	0.67019		802.1	948.833
		345	175	25	5.17	3009.75	15560.6	1895.78	9801.31		5759.28	6860.72	0.937298		1113.97	1327.01
		360	182	26	5.17	2797.63	14463.9	1964.74	10157.8		4306.1	5165.66	0.705722		832.89	999.147
		375	189	27	5.17	2928.78	15142	2091.47	10813		4328.94	5229.54	0.714449		837.31	1011.5
		390	196	28	5.17	2890.12	14942.1	1924.85	9951.59		4990.53	6071.11	0.829423		965.27	1174.28
		405	203	29	5.17	2810.17	14528.7	1946.43	10063.2		4465.55	5470.62	0.747385		863.74	1058.14
		420	210	30	5.17	2937.34	15186.2	1936.72	10013		5173.25	6382.13	0.871913		1000.62	1234.44
		435	217	31	5.17	2770.82	14325.3	1994.44	10311.4		4013.91	4986.66	0.681267		776.38	964.531
		450	224	32	5.17	2787.37	14410.9	1944.7	10054.2		4356.63	5450.45	0.74463		842.67	1054.24
	Relative Photo-activation:	Take the ratio of Integrated signal at the locus at time = 0 divided by the background at that time point. This gives a measure of relatively how much of a photo-activation there was.
	Locus t = 0	19592.5		Locus t = 15 sec	17967.8
	Background t = 0	12374.6		Background t = 15 sec	11622
	Locus/background	1.58328			1.54602
	Sample	Time (relative to PA) (sec)	Number of Scans (based on z-slices and frame number)	Frame Number	Area	ROI Average intensity	ROI Integrated Intensity	Background Average Intensity	Background Integrated Intensity		Background Subtracted Integrated Intensity	Bleaching Corrected (Corrected = Observed*e^-Scan number * constant)	Corrected Relative Intensity		Background Subtracted Average Intensity	Bleach Corrected Average Intensity
	5-14-21_NELF-D_no4 (Locus 2, right)	-15	7	1	6.03	2297.28	14054.5	2131.35	12855.7		1198.81	1207.23	0.0594741		165.93	167.096
		0	14	2	6.03	5549.76	33952.9	2310.56	13936.7		20016.2	20298.4	1		3239.2	3284.87
		15	21	3	6.03	4918.22	30089.2	2228.3	13440.5		16648.7	17002	0.837601		2689.92	2747.01
		30	28	4	6.03	4727.75	28923.9	2265.5	13664.9		15259	15692.3	0.773081		2462.25	2532.17
		45	35	5	6.03	4593.9	28105	2107.18	12710		15395.1	15943.5	0.785453		2486.72	2575.3
		60	42	6	6.03	4444.74	26809.5	2109.01	12721		14088.5	14692.8	0.72384		2335.73	2435.92
		75	49	7	6.03	4521.01	27269.6	2163.39	13049		14220.6	14934.8	0.735759		2357.62	2476.02
		90	56	8	6.03	4484.33	27048.3	2192.81	13226.5		13821.8	14617.9	0.72015		2291.52	2423.51
		105	63	9	6.03	4319.4	26053.5	2137.24	12891.2		13162.2	14018.1	0.690602		2182.16	2324.06
		120	70	10	6.03	4227.63	25499.9	2131.4	12856		12643.9	13560.7	0.668065		2096.23	2248.22
		135	77	11	6.03	4268.29	25745.2	2144.51	12935.1		12810.1	13835.4	0.6816		2123.78	2293.77
		150	84	12	6.03	4184.41	25239.2	2068.32	12475.6		12763.7	13882.1	0.683902		2116.09	2301.52
		165	91	13	6.03	4159	25086	2118.31	12777.1		12308.9	13481.6	0.664168		2040.69	2235.1
		180	98	14	6.03	3809.63	22978.7	2123.45	12808.1		10170.6	11217.8	0.552643		1686.18	1859.79
		195	105	15	6.03	3866.29	23320.5	2060.34	12427.5		10893	12099	0.596055		1805.95	2005.89
		210	112	16	6.03	4017.44	24232.2	1977.51	11927.9		12304.3	13762.5	0.678009		2039.93	2281.69
		225	119	17	6.03	3935.24	23736.3	2043.92	12328.4		11407.9	12849.6	0.633033		1891.32	2130.33
		240	126	18	6.03	3948.52	23816.4	2094.18	12631.5		11184.9	12686.8	0.625016		1854.34	2103.34
		255	133	19	6.03	3857.96	23270.2	2128.86	12840.7		10429.5	11913.1	0.586898		1729.1	1975.06
		270	140	20	6.03	3796.22	22897.8	2108.48	12717.8		10180	11709.8	0.576882		1687.74	1941.36
		285	147	21	6.03	3721.12	22444.8	2172.17	13102		9342.86	10822.3	0.533161		1548.95	1794.23
		300	154	22	6.03	3794.73	22888.8	2025.85	12219.4		10669.4	12445.8	0.613139		1768.88	2063.38
		315	161	23	6.03	3717.49	22422.9	2114.14	12752		9670.95	11360.3	0.559665		1603.35	1883.43
		330	168	24	6.03	3812.07	22993.4	2057.57	12410.7		10582.7	12518.6	0.616729		1754.5	2075.46
		345	175	25	6.03	3787.18	22843.3	2151.74	12978.8		9864.51	11751.1	0.578915		1635.44	1948.21
		360	182	26	6.03	3579.89	21593	2114.04	12751.3		8841.66	10606.6	0.522532		1465.85	1758.45
		375	189	27	6.03	3745.31	22590.8	1957.6	11807.7		10783	13026.3	0.64174		1787.71	2159.63
		390	196	28	6.03	3599.19	21709.4	2011.29	12131.5		9577.83	11651.7	0.574019		1587.9	1931.72
		405	203	29	6.03	3601.55	21723.6	2127.1	12830.1		8893.49	10895.2	0.536749		1474.45	1806.31
		420	210	30	6.03	3607.68	21760.6	2073.52	12506.9		9253.63	11416	0.562408		1534.16	1892.66
		435	217	31	6.03	3659.86	22075.3	2031.04	12250.7		9824.63	12205.6	0.601306		1628.82	2023.55
		450	224	32	6.03	3611.78	21785.3	2018.61	12175.8		9609.55	12022.2	0.592274		1593.17	1993.17
	Relative Photo-activation:	Take the ratio of Integrated signal at the locus at time = 0 divided by the background at that time point. This gives a measure of relatively how much of a photo-activation there was.
	Locus t = 0	33952.9		Locus t = 15 sec	30089.2
	Background t = 0	13936.7		Background t = 15 sec	13440.5
	Locus/background	2.43623			2.23869
	Sample	Time (relative to PA) (sec)	Number of Scans (based on z-slices and frame number)	Frame Number	Area	ROI Average intensity	ROI Integrated Intensity	Background Average Intensity	Background Integrated Intensity		Background Subtracted Integrated Intensity	Bleaching Corrected (Corrected = Observed*e^-Scan number * constant)	Corrected Relative Intensity		Background Subtracted Average Intensity	Bleach Corrected Average Intensity
	5-14-21_NELF-D_no5	-15	7	1	10.25	1573.31	16132.6	1646.42	16882.3		-749.7	-754.966	-0.0283191		-73.11	-73.6236
		0	14	2	10.25	4424.56	45369.2	1860.8	19080.6		26288.6	26659.3	1		2563.76	2599.91
		15	21	3	10.25	3904.94	40041	1832.25	18787.8		21253.3	21704.3	0.814137		2072.69	2116.68
		30	28	4	10.25	3424.37	35113.4	1775.66	18207.5		16905.9	17385.9	0.652153		1648.71	1695.53
		45	35	5	10.25	3307.69	33916.9	1761.82	18065.6		15851.4	16416	0.61577		1545.87	1600.93
		60	42	6	10.25	3050.12	31275.8	1753.77	17983.1		13292.7	13862.9	0.520002		1296.35	1351.96
		75	49	7	10.25	2991.51	30674.8	1751.87	17963.5		12711.3	13349.6	0.500751		1239.64	1301.9
		90	56	8	10.25	2776.97	28474.9	1761.46	18061.9		10413	11012.8	0.413094		1015.51	1074
		105	63	9	10.25	2680.98	27490.6	1715.76	17593.3		9897.3	10540.9	0.395393		965.22	1027.99
		120	70	10	10.25	2475.02	25378.7	1713.97	17575		7803.74	8369.57	0.313946		761.05	816.232
		135	77	11	10.25	2582.77	26483.6	1762.41	18071.7		8411.94	9085.25	0.340791		820.36	886.023
		150	84	12	10.25	2430	24917.1	1759.46	18041.4		6875.62	7478.12	0.280507		670.54	729.299
		165	91	13	10.25	2330.99	23901.8	1734.75	17788.1		6113.76	6696.21	0.251178		596.24	653.043
		180	98	14	10.25	2305.64	23642	1781.21	18264.4		5377.55	5931.24	0.222483		524.43	578.427
		195	105	15	10.25	2225.46	22819.7	1764.85	18096.7		4723.02	5245.91	0.196776		460.61	511.604
		210	112	16	10.25	2092.45	21455.9	1786.31	18316.7		3139.22	3511.26	0.131709		306.14	342.422
		225	119	17	10.25	2186.38	22419	1803.08	18488.7		3930.32	4426.99	0.166058		383.3	431.738
		240	126	18	10.25	2108.76	21623.1	1843.18	18899.9		2723.2	3088.88	0.115865		265.58	301.243
		255	133	19	10.25	2200.7	22565.9	1752.59	17971		4594.89	5248.51	0.196874		448.11	511.854
		270	140	20	10.25	2102.71	21561.1	1731.66	17756.4		3804.73	4376.48	0.164164		371.05	426.809
		285	147	21	10.25	2073.24	21258.9	1808.13	18540.5		2718.41	3148.88	0.118116		265.11	307.091
		300	154	22	10.25	2057.85	21101.1	1779.34	18245.2		2855.85	3331.32	0.124959		278.51	324.879
		315	161	23	10.25	2053.07	21052	1745.02	17893.3		3158.73	3710.51	0.139183		308.05	361.862
		330	168	24	10.25	2037.9	20896.5	1708.48	17518.7		3377.81	3995.74	0.149882		329.42	389.683
		345	175	25	10.25	2032.1	20837.1	1756.3	18009		2828.07	3368.93	0.12637		275.8	328.546
		360	182	26	10.25	2003.42	20543	1767.94	18128.4		2414.59	2896.58	0.108652		235.48	282.485
		375	189	27	10.25	1940.25	19895.2	1666.73	17090.6		2804.67	3388.16	0.127091		273.52	330.423
		390	196	28	10.25	1976.46	20266.5	1783.7	18290		1976.52	2404.49	0.0901934		192.76	234.498
		405	203	29	10.25	1987.35	20378.2	1739.27	17834.4		2543.76	3116.29	0.116893		248.08	303.916
		420	210	30	10.25	1962.87	20127.1	1684.16	17269.3		2857.79	3525.59	0.132246		278.71	343.838
		435	217	31	10.25	1927.33	19762.7	1821.98	18682.5		1080.24	1342.03	0.0503401		105.35	130.881
		450	224	32	10.25	1938.87	19881.1	1690.63	17335.6		2545.48	3184.58	0.119455		248.24	310.566
	Relative Photo-activation:	Take the ratio of Integrated signal at the locus at time = 0 divided by the background at that time point. This gives a measure of relatively how much of a photo-activation there was.
	Locus t = 0	45369.2		Locus t = 15 sec	40041
	Background t = 0	19080.6		Background t = 15 sec	18787.8
	Locus/background	2.37777			2.13123

## Sheet: May 17 Lucif_810pa
	Sample	Time (relative to PA) (sec)	Number of Scans (based on z-slices and frame number)	Frame Number	Area	ROI Average intensity	ROI Integrated Intensity	Background Average Intensity	Background Integrated Intensity		Background Subtracted Integrated Intensity	Bleaching Corrected (Corrected = Observed*e^-Scan number * constant)	Corrected Relative Intensity		Background Subtracted Average Intensity	Bleach Corrected Average Intensity
	5-17-21_Lucif_no1	-15	9	1	12.88	1713.98	22744.3	1684.92	21705.2		1039.01	1048.4	0.0278171		29.06	29.3227
		0	18	2	12.88	4714.23	62557	1982.61	25540.1		37016.9	37689.2	1		2731.62	2781.23
		15	27	3	12.88	4236.04	54569	1934.56	24921.1		29647.9	30459.3	0.80817		2301.48	2364.47
		30	36	4	12.88	4083.49	52603.8	1951.08	25134		27469.8	28476.7	0.755567		2132.41	2210.58
		45	45	5	12.88	3886.26	50063.1	1916.64	24690.2		25372.9	26540.7	0.7042		1969.62	2060.28
		60	54	6	12.88	3584.84	46180.1	1910.98	24617.3		21562.8	22759.2	0.603866		1673.86	1766.73
		75	63	7	12.88	3540.82	45613.1	1882.63	24252.1		21361	22750	0.603621		1658.19	1766.02
		90	72	8	12.88	3408.65	43910.4	1880.41	24223.6		19686.8	21156.5	0.561342		1528.24	1642.33
		105	81	9	12.88	3335.09	42962.9	1837.38	23669.2		19293.7	20921.5	0.555106		1497.71	1624.07
		120	90	10	12.88	3091.54	39825.4	1923.18	24774.5		15050.9	16468.3	0.436949		1168.36	1278.39
		135	99	11	12.88	3108.51	40044	1783.65	22977.1		17066.9	18843	0.499957		1324.86	1462.73
		150	108	12	12.88	3135.7	40394.2	1888.49	24327.7		16066.6	17898.9	0.474908		1247.21	1389.45
		165	117	13	12.88	2925.23	37683.1	1787.98	23032.8		14650.2	16468.6	0.436958		1137.25	1278.4
		180	126	14	12.88	2916.78	37574.2	1833.65	23621.2		13953	15826.6	0.419924		1083.13	1228.58
		195	135	15	12.88	2963.15	38171.5	1884.52	24276.5		13895	15903.3	0.421959		1078.63	1234.53
		210	144	16	12.88	2805.18	36136.5	1814.67	23376.7		12759.8	14736	0.390988		990.51	1143.92
		225	153	17	12.88	2880.16	37102.5	1898.05	24450.8		12651.6	14743.3	0.391181		982.11	1144.48
		240	162	18	12.88	2872.57	37004.6	1886.89	24307		12697.6	14930.6	0.396152		985.68	1159.02
		255	171	19	12.88	2654.2	34191.6	1859.98	23960.4		10231.2	12139.2	0.322088		794.22	942.335
		270	180	20	12.88	2682.51	34556.3	1922.59	24767		9789.33	11720	0.310963		759.92	909.789
		285	189	21	12.88	2676.24	34475.5	1948.64	25102.5		9373.02	11323	0.300431		727.6	878.971
		300	198	22	12.88	2580.36	33240.3	2012.35	25923.2		7317.1	8919.27	0.236653		568.01	692.383
		315	207	23	12.88	2638.44	33988.6	1892.99	24385.6		9603	11811.5	0.313393		745.45	916.891
		330	216	24	12.88	2627.61	33849	1841.2	23718.5		10130.6	12573.1	0.333599		786.41	976.015
		345	225	25	12.88	2561.24	32994.1	1882.77	24254		8740.16	10945.5	0.290415		678.47	849.663
		360	234	26	12.88	2602.28	33522.8	1877.38	24184.5		9338.25	11800.2	0.313093		724.9	916.016
		375	243	27	12.88	2659.19	34255.8	1914.01	24656.4		9599.43	12239.9	0.32476		745.18	950.156
		390	252	28	12.88	2661.82	34289.7	1955.34	25188.9		9100.85	11709.1	0.310676		706.48	908.954
		405	261	29	12.88	2652.66	34171.7	1913.96	24655.8		9515.93	12353.8	0.327782		738.7	959.001
		420	270	30	12.88	2549.45	32842.2	1887.78	24318.5		8523.66	11165.7	0.296257		661.67	866.764
		435	279	31	12.88	2560.85	32989	1873.38	24133		8856.05	11706	0.310593		687.47	908.703
		450	288	32	12.88	2557.33	32943.8	1950.93	25132		7811.74	10419	0.276444		606.4	808.79
	Relative Photo-activation:	Take the ratio of Integrated signal at the locus at time = 0 divided by the background at that time point. This gives a measure of relatively how much of a photo-activation there was.
	Locus t = 0	62557		Locus t = 15 sec	54569
	Background t = 0	25540.1		Background t = 15 sec	24921.1
	Locus/background	2.44936			2.18967
	Sample	Time (relative to PA) (sec)	Number of Scans (based on z-slices and frame number)	Frame Number	Area	ROI Average intensity	ROI Integrated Intensity	Background Average Intensity	Background Integrated Intensity		Background Subtracted Integrated Intensity	Bleaching Corrected (Corrected = Observed*e^-Scan number * constant)	Corrected Relative Intensity		Background Subtracted Average Intensity	Bleach Corrected Average Intensity
	5-17-21_Lucif_no2	-15	8	1	12.71	1339.19	17020.8	1321.97	16801.9		218.91	220.668	0.0142108		17.22	17.3583
		0	16	2	12.71	2685.76	34135.3	1483.4	18853.6		15281.7	15528.2	1		1202.36	1221.75
		15	24	3	12.71	2461.8	31288.9	1457.28	18521.7		12767.2	13077.3	0.842167		1004.52	1028.92
		30	32	4	12.71	2386.45	30331.1	1425.02	18111.7		12219.4	12616.8	0.812509		961.43	992.693
		45	40	5	12.71	2415.96	30706.2	1426.79	18134.1		12572	13085.1	0.842668		989.17	1029.54
		60	48	6	12.71	2347.02	29830	1448.22	18406.5		11423.5	11985.2	0.771833		898.8	942.995
		75	56	7	12.71	2266.23	28803.1	1420.55	18054.8		10748.3	11367.4	0.732051		845.68	894.389
		90	64	8	12.71	2224.59	28273.9	1336.56	16987.3		11286.6	12032.5	0.774882		888.03	946.722
		105	72	9	12.71	2197.32	27927.4	1390.89	17677.8		10249.6	11014.7	0.709339		806.43	866.634
		120	80	10	12.71	2123.36	26987.3	1440.53	18308.7		8678.64	9401.46	0.605445		682.83	739.701
		135	88	11	12.71	2156.77	27412	1390.04	17667		9744.92	10641.3	0.685292		766.73	837.26
		150	96	12	12.71	2089.99	26563.2	1379.63	17534.7		9028.52	9938.23	0.640012		710.36	781.935
		165	104	13	12.71	2097.96	26664.5	1430.23	18177.9		8486.61	9416.75	0.606429		667.73	740.914
		180	112	14	12.71	2073.56	26354.4	1391.17	17681.4		8672.99	9700.85	0.624725		682.39	763.262
		195	120	15	12.71	2002.58	25452.3	1374.39	17468.1		7984.16	9002.12	0.579728		628.19	708.282
		210	128	16	12.71	1964.3	24965.7	1465.07	18620.7		6345	7211.43	0.464409		499.23	567.401
		225	136	17	12.71	1985.9	25240.2	1394.74	17726.8		7513.43	8608	0.554347		591.16	677.281
		240	144	18	12.71	1985.97	25241.1	1374.12	17464.7		7776.46	8980.91	0.578362		611.85	706.616
		255	152	19	12.71	1909.98	24275.3	1426.95	18136.2		6139.15	7146.95	0.460257		483.03	562.324
		270	160	20	12.71	1883.49	23938.6	1404.48	17850.5		6088.09	7144.44	0.460095		479.01	562.123
		285	168	21	12.71	1833.38	23301.8	1420.72	18057		5244.76	6204.22	0.399546		412.66	488.151
		300	176	22	12.71	1765.94	22444.6	1417.67	18018.2		4426.39	5278.2	0.339911		348.27	415.29
		315	184	23	12.71	1834.72	23318.8	1363.41	17328.6		5990.2	7200.32	0.463693		471.31	566.522
		330	192	24	12.71	1744.47	22171.8	1384.58	17597.6		4574.16	5542.37	0.356924		359.89	436.068
		345	200	25	12.71	1792.19	22778.2	1471.03	18696.5		4081.76	4985.47	0.32106		321.16	392.266
		360	208	26	12.71	1816.26	23084.2	1439.65	18297.6		4786.57	5893.29	0.379522		376.61	463.687
		375	216	27	12.71	1785.32	22691	1389.99	17666.3		5024.61	6236.06	0.401596		395.33	490.645
		390	224	28	12.71	1772.49	22527.8	1399.29	17784.7		4743.19	5934.07	0.382148		373.2	466.9
		405	232	29	12.71	1757.93	22342.8	1427.68	18145.5		4197.27	5293.26	0.340881		330.25	416.485
		420	240	30	12.71	1861	23652.8	1387.35	17632.9		6019.93	7652.83	0.492835		473.65	602.127
		435	248	31	12.71	1746.21	22193.8	1456.35	18509.8		3684.06	4720.98	0.304026		289.86	371.444
		450	256	32	12.71	1734.42	22044	1417.48	18015.8		4028.26	5203.52	0.335101		316.94	409.408
	Relative Photo-activation:	Take the ratio of Integrated signal at the locus at time = 0 divided by the background at that time point. This gives a measure of relatively how much of a photo-activation there was.
	Locus t = 0	34135.3		Locus t = 15 sec	31288.9
	Background t = 0	18853.6		Background t = 15 sec	18521.7
	Locus/background	1.81055			1.68931
	Sample	Time (relative to PA) (sec)	Number of Scans (based on z-slices and frame number)	Frame Number	Area	ROI Average intensity	ROI Integrated Intensity	Background Average Intensity	Background Integrated Intensity		Background Subtracted Integrated Intensity	Bleaching Corrected (Corrected = Observed*e^-Scan number * constant)	Corrected Relative Intensity		Background Subtracted Average Intensity	Bleach Corrected Average Intensity
	5-17-21_Lucif_no3	-15	8	1	9.35	1777.82	16621.2	1779.94	16641		-19.78	-19.9389	-0.000391698		-2.12	-2.13703
		0	16	2	9.35	7104.26	66419.1	1745.97	16323.4		50095.7	50903.7	1		5358.29	5444.71
		15	24	3	9.35	6385.44	59698.7	1804.85	16873.9		42824.8	43865	0.861726		4580.59	4691.85
		30	32	4	9.35	6142.59	57428.3	1870.6	17488.6		39939.7	41238.4	0.810127		4271.99	4410.9
		45	40	5	9.35	5796.67	54194.2	1794.65	16778.5		37415.7	38942.7	0.765027		4002.02	4165.35
		60	48	6	9.35	6060.4	56659.8	1843.8	17238.1		39421.8	41360.2	0.812519		4216.6	4423.93
		75	56	7	9.35	5812.65	54343.6	1863.94	17426.4		36917.2	39043.5	0.767009		3948.71	4176.15
		90	64	8	9.35	5608	52430.3	1933.98	18081.1		34349.2	36619.4	0.719387		3674.02	3916.84
		105	72	9	9.35	5359.92	50110.9	1950.69	18237.3		31873.6	34253.1	0.672901		3409.23	3663.75
		120	80	10	9.35	5432.45	50789	1879.62	17572.9		33216.1	35982.5	0.706876		3552.83	3848.73
		135	88	11	9.35	5258.4	49161.8	1968.32	18402.2		30759.6	33589.1	0.659856		3290.08	3592.73
		150	96	12	9.35	5350.82	50025.9	1909.66	17853.8		32172.1	35413.7	0.695701		3441.16	3787.89
		165	104	13	9.35	5222.68	48827.8	1927.42	18019.8		30808	34184.6	0.671555		3295.26	3656.42
		180	112	14	9.35	5105.4	47731.3	1947.14	18204.2		29527.1	33026.5	0.648803		3158.26	3532.55
		195	120	15	9.35	5040.54	47125	2060.41	19263.2		27861.8	31414	0.617127		2980.13	3360.09
		210	128	16	9.35	5093.46	47619.7	1984.9	18557.2		29062.5	33031	0.648893		3108.56	3533.04
		225	136	17	9.35	5011.27	46851.3	1977.6	18489		28362.4	32494.3	0.638349		3033.67	3475.62
		240	144	18	9.35	4996.37	46712	2064.34	19299.9		27412.1	31657.8	0.621917		2932.03	3386.15
		255	152	19	9.35	4750.56	44413.9	1944.39	18178.5		26235.4	30542.2	0.600001		2806.17	3266.83
		270	160	20	9.35	4735.39	44272	1943.48	18170		26102.1	30631.1	0.601746		2791.91	3276.34
		285	168	21	9.35	4726.75	44191.3	1982.99	18539.3		25651.9	30344.6	0.596119		2743.76	3245.69
		300	176	22	9.35	4503.43	42103.4	2042.51	19095.8		23007.6	27435.2	0.538963		2460.92	2934.49
		315	184	23	9.35	4649.01	43464.5	2019.58	18881.4		24583.1	29549.3	0.580495		2629.43	3160.62
		330	192	24	9.35	4602.78	43032.3	2030.16	18980.3		24051.9	29143	0.572513		2572.62	3117.17
		345	200	25	9.35	4510.18	42166.5	2071.86	19370.2		22796.3	27843.5	0.546984		2438.32	2978.17
		360	208	26	9.35	4592	42931.4	2040.98	19081.5		23850	29364.4	0.576862		2551.02	3140.85
		375	216	27	9.35	4469.98	41790.7	2179.91	20380.4		21410.3	26572.4	0.522013		2290.07	2842.21
		390	224	28	9.35	4478.11	41866.7	2068.08	19334.9		22531.8	28188.9	0.55377		2410.03	3015.12
		405	232	29	9.35	4363.58	40795.9	2079.5	19441.6		21354.3	26930.4	0.529046		2284.08	2880.5
		420	240	30	9.35	4393.45	41075.2	2077.42	19422.2		21653	27526.3	0.540754		2316.03	2944.25
		435	248	31	9.35	4314.87	40340.6	2056.07	19222.6		21117.9	27061.8	0.531627		2258.8	2894.56
		450	256	32	9.35	4015.85	37545	2082.57	19470.3		18074.7	23348	0.45867		1933.28	2497.32
	Relative Photo-activation:	Take the ratio of Integrated signal at the locus at time = 0 divided by the background at that time point. This gives a measure of relatively how much of a photo-activation there was.
	Locus t = 0	66419.1		Locus t = 15 sec	59698.7
	Background t = 0	16323.4		Background t = 15 sec	16873.9
	Locus/background	4.06895			3.53793

## Sheet: May 17 NELF-D 810pa
	Sample	Time (relative to PA) (sec)	Number of Scans (based on z-slices and frame number)	Frame Number	Area	ROI Average intensity	ROI Integrated Intensity	Background Average Intensity	Background Integrated Intensity		Background Subtracted Integrated Intensity	Bleaching Corrected (Corrected = Observed*e^-Scan number * constant)	Corrected Relative Intensity		Background Subtracted Average Intensity	Bleach Corrected Average Intensity
	5-17-21_NELF-D_no2	-15	8	1	9.78	1276.71	12486.3	1310.12	12813		-326.79	-329.415	-0.021933		-33.41	-33.6784
		0	16	2	9.78	2998.84	29328.8	1487.52	14548		14780.8	15019.2	1		1511.32	1535.7
		15	24	3	9.78	2704.96	26454.5	1419.08	13878.7		12575.9	12881.3	0.85766		1285.88	1317.11
		30	32	4	9.78	2524.85	24693.2	1407.48	13765.2		10928	11283.3	0.751261		1117.37	1153.7
		45	40	5	9.78	2527.54	24719.4	1403.7	13728.2		10991.2	11439.8	0.761677		1123.84	1169.7
		60	48	6	9.78	2403.56	23506.8	1473.9	14414.8		9092.07	9539.13	0.635131		929.66	975.372
		75	56	7	9.78	2317.67	22666.9	1420.68	13894.3		8772.64	9277.92	0.617739		896.99	948.655
		90	64	8	9.78	2244.91	21955.3	1374.34	13441.1		8514.14	9076.86	0.604352		870.57	928.108
		105	72	9	9.78	2269.64	22197.2	1383.2	13527.8		8669.42	9316.64	0.620317		886.44	952.617
		120	80	10	9.78	2283.29	22330.6	1319.11	12900.9		9429.72	10215.1	0.680137		964.18	1044.48
		135	88	11	9.78	2199.73	21513.4	1414.54	13834.2		7679.22	8385.62	0.558328		785.19	857.418
		150	96	12	9.78	2213.3	21646.1	1425.95	13945.8		7700.28	8476.15	0.564356		787.35	866.683
		165	104	13	9.78	2138.17	20911.3	1416.34	13851.9		7059.46	7833.18	0.521546		721.83	800.943
		180	112	14	9.78	2158.89	21114	1340.02	13105.5		8008.51	8957.62	0.596413		818.87	915.917
		195	120	15	9.78	2065.36	20199.3	1377.15	13468.5		6730.78	7588.93	0.505283		688.21	775.955
		210	128	16	9.78	2080.74	20349.7	1356.1	13262.7		7086.99	8054.74	0.536297		724.64	823.592
		225	136	17	9.78	2070.72	20251.7	1338.52	13090.7		7160.97	8204.19	0.546248		732.2	838.868
		240	144	18	9.78	2138.11	20910.7	1350.27	13205.7		7705.07	8898.46	0.592474		787.84	909.864
		255	152	19	9.78	2073.52	20279	1387.34	13568.2		6710.82	7812.47	0.520167		686.18	798.823
		270	160	20	9.78	2042.36	19974.3	1349.21	13195.3		6778.98	7955.21	0.52967		693.15	813.419
		285	168	21	9.78	2063.23	20178.4	1417.06	13858.9		6319.58	7475.66	0.497742		646.17	764.378
		300	176	22	9.78	2013.89	19696	1449.26	14173.9		5522.1	6584.76	0.438424		564.63	673.286
		315	184	23	9.78	2099.96	20537.6	1394.36	13636.9		6900.78	8294.85	0.552284		705.6	848.142
		330	192	24	9.78	2012.85	19685.7	1412.43	13813.6		5872.06	7115	0.473728		600.42	727.511
		345	200	25	9.78	1979.66	19361.1	1414.85	13837.2		5523.86	6746.86	0.449217		564.81	689.86
		360	208	26	9.78	1977.83	19343.2	1419.96	13887.2		5456.01	6717.51	0.447263		557.87	686.857
		375	216	27	9.78	1996.94	19530.2	1394.92	13642.3		5887.84	7307.41	0.486539		602.02	747.168
		390	224	28	9.78	2007.82	19636.5	1430.46	13989.9		5646.61	7064.31	0.470353		577.36	722.318
		405	232	29	9.78	1884.97	18435.1	1420.48	13892.3		4542.72	5728.91	0.38144		464.49	585.778
		420	240	30	9.78	1986.04	19423.5	1379.35	13490.1		5933.46	7542.91	0.502219		606.69	771.254
		435	248	31	9.78	1943.75	19010	1412.55	13814.8		5195.18	6657.42	0.443261		531.2	680.712
		450	256	32	9.78	1962.67	19195	1425.4	13940.5		5254.51	6787.53	0.451924		537.27	694.02
	Relative Photo-activation:	Take the ratio of Integrated signal at the locus at time = 0 divided by the background at that time point. This gives a measure of relatively how much of a photo-activation there was.
	Locus t = 0	29328.8		Locus t = 15 sec	26454.5
	Background t = 0	14548		Background t = 15 sec	13878.7
	Locus/background	2.016			1.90613
	Sample	Time (relative to PA) (sec)	Number of Scans (based on z-slices and frame number)	Frame Number	Area	ROI Average intensity	ROI Integrated Intensity	Background Average Intensity	Background Integrated Intensity		Background Subtracted Integrated Intensity	Bleaching Corrected (Corrected = Observed*e^-Scan number * constant)	Corrected Relative Intensity		Background Subtracted Average Intensity	Bleach Corrected Average Intensity
	5-17-21_NELF-D_no3 Loci 1 (top)	-15	11	1	5.77	1218.11	7032.45	1271.6	7341.27		-308.82	-312.236	-0.101127		-53.49	-54.0816
		0	22	2	5.77	1885.19	10883.6	1362.01	7863.23		3020.39	3087.57	1		523.18	534.818
		15	33	3	5.77	1658.06	9572.37	1409.16	8135.43		1436.94	1485.15	0.481009		248.9	257.251
		30	44	4	5.77	1637.69	9454.75	1286.32	7426.23		2028.52	2119.77	0.686548		351.37	367.175
		45	55	5	5.77	1705.72	9847.54	1271.4	7340.11		2507.43	2649.2	0.85802		434.32	458.877
		60	66	6	5.77	1582.26	9134.76	1318.6	7612.61		1522.15	1626	0.526627		263.66	281.649
		75	77	7	5.77	1612.51	9309.38	1308.82	7556.13		1753.25	1893.58	0.613292		303.69	327.998
		90	88	8	5.77	1679.28	9694.85	1322.9	7637.43		2057.42	2246.68	0.727651		356.38	389.163
		105	99	9	5.77	1594.81	9207.23	1240.2	7159.97		2047.26	2260.31	0.732067		354.61	391.513
		120	110	10	5.77	1557.84	8993.75	1321.49	7629.29		1364.46	1523.12	0.493305		236.35	263.832
		135	121	11	5.77	1608.1	9283.92	1270.96	7337.56		1946.36	2196.71	0.711468		337.14	380.505
		150	132	12	5.77	1483.72	8565.89	1324.64	7647.47		918.42	1048.02	0.33943		159.08	181.528
		165	143	13	5.77	1563.67	9027.44	1280.22	7391.03		1636.41	1887.97	0.611475		283.45	327.025
		180	154	14	5.77	1568.94	9057.86	1231.89	7111.98		1945.88	2269.85	0.735157		337.05	393.166
		195	165	15	5.77	1568.87	9057.43	1374.31	7934.23		1123.2	1324.69	0.42904		194.56	229.463
		210	176	16	5.77	1499.75	8658.39	1286.06	7424.72		1233.67	1471.08	0.47645		213.69	254.812
		225	187	17	5.77	1488.52	8593.59	1326.17	7656.3		937.29	1130.02	0.36599		162.35	195.734
		240	198	18	5.77	1531.85	8843.73	1256.85	7256.09		1587.64	1935.27	0.626794		275	335.215
		255	209	19	5.77	1554.11	8972.25	1344.77	7763.66		1208.59	1489.52	0.482424		209.34	258
		270	220	20	5.77	1495.31	8632.79	1252.29	7229.77		1403.02	1748.27	0.566228		243.02	302.822
		285	231	21	5.77	1529.41	8829.64	1306.85	7544.76		1284.88	1618.77	0.524285		222.56	280.394
		300	242	22	5.77	1599.79	9235.97	1285.95	7424.08		1811.89	2307.97	0.747504		313.84	399.768
		315	253	23	5.77	1473.02	8504.1	1321.83	7631.22		872.88	1124.17	0.364094		151.19	194.715
		330	264	24	5.77	1533.43	8852.87	1301.8	7515.59		1337.28	1741.31	0.563973		231.63	301.612
		345	275	25	5.77	1527.81	8820.42	1338.28	7726.22		1094.2	1440.55	0.466563		189.53	249.522
		360	286	26	5.77	1495.08	8631.46	1284.11	7413.48		1217.98	1621.24	0.525087		210.97	280.821
		375	297	27	5.77	1543.49	8910.94	1352.48	7808.17		1102.77	1484.12	0.480677		191.01	257.064
		390	308	28	5.77	1494.93	8630.55	1316.17	7598.57		1031.98	1404.22	0.454796		178.76	243.239
		405	319	29	5.77	1491.36	8609.96	1377.5	7952.63		657.33	904.323	0.292891		113.86	156.643
		420	330	30	5.77	1476.8	8525.9	1306.88	7544.93		980.97	1364.5	0.441932		169.92	236.353
		435	341	31	5.77	1518.19	8764.89	1267.95	7320.16		1444.73	2031.8	0.658057		250.24	351.926
		450	352	32	5.77	1512.08	8729.6	1286.02	7424.51		1305.09	1855.72	0.601028		226.06	321.437
	Relative Photo-activation:	Take the ratio of Integrated signal at the locus at time = 0 divided by the background at that time point. This gives a measure of relatively how much of a photo-activation there was.
	Locus t = 0	10883.6		Locus t = 15 sec	9572.37
	Background t = 0	7863.23		Background t = 15 sec	8135.43
	Locus/background	1.38412			1.17663
	Sample	Time (relative to PA) (sec)	Number of Scans (based on z-slices and frame number)	Frame Number	Area	ROI Average intensity	ROI Integrated Intensity	Background Average Intensity	Background Integrated Intensity		Background Subtracted Integrated Intensity	Bleaching Corrected (Corrected = Observed*e^-Scan number * constant)	Corrected Relative Intensity		Background Subtracted Average Intensity	Bleach Corrected Average Intensity
	5-17-21_NELF-D_no3 Loci 2 (bottom)	-15	11	1	7.45	1166.91	8697.59	1158.69	8636.28		61.31	61.9881	0.0131395		8.22	8.31092
		0	22	2	7.45	1911.76	14249.3	1292.58	9634.28		4615.05	4717.71	1		619.18	632.953
		15	33	3	7.45	1759.12	13111.6	1312.9	9785.67		3325.9	3437.49	0.728635		446.22	461.191
		30	44	4	7.45	1712.61	12764.9	1289.31	9609.89		3155.03	3296.95	0.698846		423.3	442.341
		45	55	5	7.45	1681.84	12535.6	1194.29	8901.68		3633.91	3839.37	0.813822		487.55	515.116
		60	66	6	7.45	1660.2	12374.3	1236.52	9216.41		3157.91	3373.36	0.715043		423.68	452.586
		75	77	7	7.45	1638.71	12214.1	1221.7	9105.94		3108.16	3356.94	0.711563		417.01	450.388
		90	88	8	7.45	1575.81	11745.3	1170.37	8723.36		3021.94	3299.92	0.699476		405.44	442.736
		105	99	9	7.45	1505.5	11221.3	1177.13	8773.72		2447.55	2702.26	0.572791		328.37	362.542
		120	110	10	7.45	1553.4	11578.3	1160.71	8651.36		2926.95	3267.29	0.692559		392.69	438.351
		135	121	11	7.45	1538.71	11468.8	1144.05	8527.15		2941.64	3320.01	0.703734		394.66	445.423
		150	132	12	7.45	1536.2	11450	1181.23	8804.31		2645.74	3019.08	0.639946		354.97	405.059
		165	143	13	7.45	1505.1	11218.3	1114.78	8309.02		2909.24	3356.48	0.711464		390.32	450.324
		180	154	14	7.45	1519.41	11324.9	1216.09	9064.15		2260.78	2637.18	0.558996		303.32	353.82
		195	165	15	7.45	1598.76	11916.3	1234.55	9201.76		2714.58	3201.56	0.678626		364.21	429.547
		210	176	16	7.45	1523.27	11353.7	1165.02	8683.5		2670.21	3184.06	0.674917		358.25	427.191
		225	187	17	7.45	1461.24	10891.4	1254.02	9346.87		1544.51	1862.1	0.394705		207.22	249.83
		240	198	18	7.45	1463.39	10907.4	1248.98	9309.3		1598.11	1948.04	0.41292		214.41	261.358
		255	209	19	7.45	1573.73	11729.8	1199.46	8940.2		2789.59	3438.02	0.728747		374.27	461.267
		270	220	20	7.45	1506.03	11225.2	1163.14	8669.46		2555.73	3184.64	0.675039		342.89	427.267
		285	231	21	7.45	1470.74	10962.2	1136.57	8471.45		2490.72	3137.96	0.665145		334.17	421.007
		300	242	22	7.45	1456.51	10856.1	1196.45	8917.71		1938.38	2469.1	0.523368		260.06	331.263
		315	253	23	7.45	1500.78	11186.1	1165.38	8686.13		2499.94	3219.63	0.682457		335.4	431.956
		330	264	24	7.45	1515.6	11296.5	1180.5	8798.84		2497.7	3252.33	0.689387		335.1	436.343
		345	275	25	7.45	1436.81	10709.3	1206.3	8991.17		1718.09	2261.92	0.479453		230.51	303.473
		360	286	26	7.45	1491.47	11116.7	1211.42	9029.29		2087.37	2778.48	0.588948		280.05	372.772
		375	297	27	7.45	1469.77	10955	1210.77	9024.47		1930.5	2598.1	0.550712		259	348.566
		390	308	28	7.45	1498.71	11170.6	1187.18	8848.64		2321.96	3159.49	0.66971		311.53	423.899
		405	319	29	7.45	1437.36	10713.4	1205.62	8986.12		1727.28	2376.31	0.5037		231.74	318.817
		420	330	30	7.45	1607.35	11980.4	1172.31	8737.79		3242.62	4510.38	0.956054		435.04	605.127
		435	341	31	7.45	1483.18	11054.9	1193.45	8895.39		2159.49	3037.01	0.643746		289.73	407.463
		450	352	32	7.45	1451.51	10818.8	1172.25	8737.4		2081.43	2959.6	0.627339		279.26	397.082
	Relative Photo-activation:	Take the ratio of Integrated signal at the locus at time = 0 divided by the background at that time point. This gives a measure of relatively how much of a photo-activation there was.
	Locus t = 0	14249.3		Locus t = 15 sec	13111.6
	Background t = 0	9634.28		Background t = 15 sec	9785.67
	Locus/background	1.47902			1.33987
	Sample	Time (relative to PA) (sec)	Number of Scans (based on z-slices and frame number)	Frame Number	Area	ROI Average intensity	ROI Integrated Intensity	Background Average Intensity	Background Integrated Intensity		Background Subtracted Integrated Intensity	Bleaching Corrected (Corrected = Observed*e^-Scan number * constant)	Corrected Relative Intensity		Background Subtracted Average Intensity	Bleach Corrected Average Intensity
	5-17-21_NELF-D_no4	-15	9	1	10.47	1312.14	13737.3	1234.07	12920		817.34	824.729	0.0783406		78.07	78.7758
		0	18	2	10.47	2230.35	23350.4	1242.74	13010.7		10339.7	10527.5	1		987.61	1005.55
		15	27	3	10.47	2111.7	22108.1	1255.44	13143.7		8964.42	9209.76	0.87483		856.26	879.694
		30	36	4	10.47	1958.54	20504.7	1305.35	13666.2		6838.53	7089.2	0.6734		653.19	677.133
		45	45	5	10.47	2023.89	21188.9	1324.74	13869.2		7319.73	7656.64	0.727301		699.15	731.33
		60	54	6	10.47	1890.4	19791.3	1248.17	13067.6		6723.75	7096.81	0.674123		642.23	677.864
		75	63	7	10.47	1897.61	19866.8	1294.17	13549.1		6317.69	6728.51	0.639138		603.44	642.68
		90	72	8	10.47	1817.41	19027.2	1296.63	13574.9		5452.26	5859.3	0.556572		520.78	559.659
		105	81	9	10.47	1787.71	18716.2	1306.51	13678.4		5037.79	5462.83	0.518912		481.2	521.799
		120	90	10	10.47	1790.84	18749	1307.15	13685		5063.94	5540.83	0.526321		483.69	529.241
		135	99	11	10.47	1747.79	18298.2	1328.77	13911.3		4386.88	4843.41	0.460073		419.02	462.626
		150	108	12	10.47	1731.84	18131.3	1314.78	13764.9		4366.37	4864.34	0.462062		417.06	464.625
		165	117	13	10.47	1717.3	17979.1	1384.95	14499.5		3479.58	3911.46	0.371548		332.35	373.601
		180	126	14	10.47	1752.57	18348.3	1268.62	13281.7		5066.66	5747.02	0.545907		483.95	548.936
		195	135	15	10.47	1701.99	17818.8	1295.21	13560.1		4258.7	4874.24	0.463002		406.78	465.575
		210	144	16	10.47	1737.82	18193.9	1306.72	13680.5		4513.42	5212.48	0.495131		431.1	497.871
		225	153	17	10.47	1699.75	17795.3	1262.04	13212.7		4582.56	5340.17	0.50726		437.71	510.074
		240	162	18	10.47	1649.47	17268.9	1291.25	13518.5		3750.32	4409.85	0.41889		358.22	421.217
		255	171	19	10.47	1656.54	17342.9	1350.86	14142.7		3200.26	3797.08	0.360683		305.68	362.686
		270	180	20	10.47	1645.99	17232.5	1346.98	14102		3130.51	3747.9	0.356011		299.01	357.98
		285	189	21	10.47	1673.97	17525.4	1363.88	14278.9		3246.5	3921.9	0.37254		310.09	374.601
		300	198	22	10.47	1709.45	17896.9	1320.05	13820.1		4076.77	4969.43	0.472044		389.4	474.664
		315	207	23	10.47	1710.43	17907.1	1282.37	13425.6		4481.54	5512.22	0.523603		428.06	526.506
		330	216	24	10.47	1645.35	17225.7	1345.59	14087.5		3138.23	3894.86	0.369971		299.76	372.033
		345	225	25	10.47	1609.95	16855.1	1273.53	13333.1		3522.02	4410.71	0.418971		336.42	421.306
		360	234	26	10.47	1722.91	18037.8	1379.71	14444.7		3593.11	4540.41	0.431292		343.2	433.683
		375	243	27	10.47	1753.16	18354.5	1326.9	13891.8		4462.67	5690.21	0.54051		426.26	543.511
		390	252	28	10.47	1701.44	17813	1354.35	14179.2		3633.82	4675.26	0.4441		347.09	446.565
		405	261	29	10.47	1707.3	17874.4	1364.32	14283.6		3590.83	4661.71	0.442814		342.98	445.266
		420	270	30	10.47	1628.18	17046	1330.84	13933		3112.98	4077.89	0.387357		297.34	389.505
		435	279	31	10.47	1614.98	16907.8	1347.29	14105.3		2802.52	3704.39	0.351878		267.69	353.835
		450	288	32	10.47	1686.61	17657.8	1407.24	14733		2924.83	3901.01	0.370555		279.37	372.612
	Relative Photo-activation:	Take the ratio of Integrated signal at the locus at time = 0 divided by the background at that time point. This gives a measure of relatively how much of a photo-activation there was.
	Locus t = 0	23350.4		Locus t = 15 sec	22108.1
	Background t = 0	13010.7		Background t = 15 sec	13143.7
	Locus/background	1.7947			1.68203

## Sheet: July 21 Lucif_No_FP
	Sample	Time (relative to PA) (sec)	Number of Scans (based on z-slices and frame number)	Frame Number	Area	ROI Average intensity	ROI Integrated Intensity	Background Average Intensity	Background Integrated Intensity		Background Subtracted Integrated Intensity	Bleaching Corrected (Corrected = Observed*e^-Scan number * constant)	Corrected Relative Intensity		Background Subtracted Average Intensity	Bleach Corrected Average Intensity
	7-21-21_Lucif_noFP_no1	-15	10	1	2.63	1513.94	4174.48	1581.31	4155.87		18.61	18.797	0.00130036		-67.37	-68.0471
		0	20	2	2.63	6831.36	18836.5	1776	4667.53		14169	14455.3	1		5055.36	5157.49
		15	30	3	2.63	6445.95	17773.8	1760.89	4627.81		13146	13546.4	0.937126		4685.06	4827.74
		30	40	4	2.63	6213.52	16329.9	1616.02	4247.08		12082.8	12575.9	0.869987		4597.5	4785.13
		45	50	5	2.63	5604.13	14728.3	1456.8	3828.65		10899.6	11458.5	0.792687		4147.33	4359.97
		60	60	6	2.63	5638.03	14817.4	1478.46	3885.56		10931.8	11607.8	0.803017		4159.57	4416.78
		75	70	7	2.63	5242.41	13777.6	1693.77	4451.42		9326.23	10002.5	0.69196		3548.64	3805.95
		90	80	8	2.63	4571.36	12014.1	1538.93	4044.5		7969.56	8633.32	0.597245		3032.43	3284.99
		105	90	9	2.63	4924.77	12942.9	1535.3	4034.93		8907.93	9746.83	0.674276		3389.47	3708.67
		120	100	10	2.63	5099.87	13403	1626.08	4273.53		9129.51	10089.7	0.697993		3473.79	3839.13
		135	110	11	2.63	5027.16	13212	1634.26	4295.03		8916.93	9953.77	0.688592		3392.9	3787.42
		150	120	12	2.63	4286.51	11265.4	1545.93	4062.89		7202.54	8120.84	0.561792		2740.58	3090
		165	130	13	2.63	4729.72	12430.2	1646.52	4327.25		8103	9227.93	0.638379		3083.2	3511.24
		180	140	14	2.63	4636.3	12184.7	1636.66	4301.32		7883.39	9068.06	0.627319		2999.64	3450.41
		195	150	15	2.63	3976.25	10450	1664.84	4375.38		6074.65	7057.74	0.488247		2311.41	2685.48
		210	160	16	2.63	3782.95	9942.03	1693.85	4451.64		5490.39	6443.03	0.445723		2089.1	2451.58
		225	170	17	2.63	4229.26	11115	1698.08	4462.75		6652.23	7884.92	0.545471		2531.18	3000.22
		240	180	18	2.63	3624.82	9526.44	1556.56	4090.81		5435.63	6507.63	0.450191		2068.26	2476.16
		255	190	19	2.63	3643.89	9576.55	1682.57	4422		5154.55	6233.14	0.431202		1961.32	2371.73
		270	200	20	2.63	3437.89	9035.15	1644.84	4322.82		4712.33	5755.65	0.39817		1793.05	2190.04
		285	210	21	2.63	3691.7	9702.22	1730.89	4548.96		5153.26	6357.46	0.439803		1960.81	2419.01
		300	220	22	2.63	3500.2	9198.92	1660.56	4364.13		4834.79	6024.52	0.41677		1839.64	2292.33
		315	230	23	2.63	3443.25	9049.24	1536.82	4038.94		5010.3	6305.96	0.43624		1906.43	2399.43
		330	240	24	2.63	3493.84	9182.2	1617.02	4249.7		4932.5	6270.44	0.433783		1876.82	2385.91
		345	250	25	2.63	3287.74	8640.55	1718.25	4515.75		4124.8	5296.35	0.366396		1569.49	2015.27
		360	260	26	2.63	3207.41	8429.44	1771.25	4655.04		3774.4	4895.13	0.33864		1436.16	1862.6
		375	270	27	2.63	2962.23	7785.08	1796.92	4722.51		3062.57	4011.86	0.277536		1165.31	1526.51
		390	280	28	2.63	3177.57	8351.03	1769.05	4649.26		3701.77	4897.92	0.338833		1408.52	1863.65
		405	290	29	2.63	2993.89	7868.27	1809.21	4754.82		3113.45	4160.9	0.287847		1184.68	1583.24
		420	300	30	2.63	2898.1	7616.53	1866.16	4904.49		2712.04	3660.87	0.253255		1031.94	1392.97
		435	310	31	2.63	3009.08	7908.21	1668.08	4383.91		3524.3	4805.12	0.332413		1341	1828.35
		450	320	32	2.63	3078.69	8091.14	1790.79	4706.39		3384.75	4661.23	0.322459		1287.9	1773.6
	Relative Photo-activation:	Take the ratio of Integrated signal at the locus at time = 0 divided by the background at that time point. This gives a measure of relatively how much of a photo-activation there was.
	Locus t = 0	18836.5		Locus t = 15 sec	17773.8
	Background t = 0	4667.53		Background t = 15 sec	4627.81
	Locus/background	4.03566			3.84066
	Sample	Time (relative to PA) (sec)	Number of Scans (based on z-slices and frame number)	Frame Number	Area	ROI Average intensity	ROI Integrated Intensity	Background Average Intensity	Background Integrated Intensity		Background Subtracted Integrated Intensity	Bleaching Corrected (Corrected = Observed*e^-Scan number * constant)	Corrected Relative Intensity		Background Subtracted Average Intensity	Bleach Corrected Average Intensity
	7-21-21_Lucif_noFP_no2	-15	10	1	11.2	1102.91	12354.6	1120.27	12549		-17.36	-17.5345	-0.010897		-17.36	-17.5345
		0	20	2	11.2	2828.96	31689.4	1251.71	14021.4		1577.25	1609.11	1		1577.25	1609.11
		15	30	3	11.2	2540.34	28456.4	1163.78	13036.4		1376.56	1418.48	0.881531		1376.56	1418.48
		30	40	4	11.2	2474.05	27713.8	1195.45	13391.1		1278.6	1330.78	0.827028		1278.6	1330.78
		45	50	5	11.2	2405.65	26947.7	1222.6	13695.3		1183.05	1243.71	0.772914		1183.05	1243.71
		60	60	6	11.2	2289.68	25648.6	1228.35	13759.8		1061.33	1126.96	0.700361		1061.33	1126.96
		75	70	7	11.2	2202.37	24670.5	1152.24	12907.2		1050.13	1126.27	0.699934		1050.13	1126.27
		90	80	8	11.2	2100.33	23527.5	1161.1	13006.4		939.23	1017.46	0.632309		939.23	1017.46
		105	90	9	11.2	2060.14	23077.3	1241.62	13908.4		818.52	895.604	0.556582		818.52	895.604
		120	100	10	11.2	1957.88	21931.7	1199.8	13439.9		758.08	837.808	0.520665		758.08	837.808
		135	110	11	11.2	2036.6	22813.6	1194.73	13383.2		841.87	939.761	0.584024		841.87	939.761
		150	120	12	11.2	1888.52	21154.8	1201.53	13459.3		686.99	774.579	0.48137		686.99	774.579
		165	130	13	11.2	1886.79	21135.5	1252.57	14031.1		634.22	722.268	0.448861		634.22	722.268
		180	140	14	11.2	1905.62	21346.4	1212.31	13580		693.31	797.496	0.495613		693.31	797.496
		195	150	15	11.2	1799.63	20159.1	1218.62	13650.7		581.01	675.037	0.419509		581.01	675.037
		210	160	16	11.2	1819.42	20380.7	1198.27	13422.7		621.15	728.926	0.452999		621.15	728.926
		225	170	17	11.2	1745.15	19548.9	1196.19	13399.5		548.96	650.685	0.404375		548.96	650.685
		240	180	18	11.2	1741.68	19510	1268.72	14212		472.96	566.236	0.351893		472.96	566.236
		255	190	19	11.2	1726.38	19338.5	1211.92	13575.6		514.46	622.111	0.386617		514.46	622.111
		270	200	20	11.2	1690.43	18935.9	1278.66	14323.3		411.77	502.937	0.312556		411.77	502.937
		285	210	21	11.2	1618.77	18133.2	1257.55	14086.9		361.22	445.629	0.276941		361.22	445.629
		300	220	22	11.2	1585.12	17756.2	1247.63	13975.7		337.49	420.538	0.261348		337.49	420.538
		315	230	23	11.2	1584.47	17749	1227.64	13751.8		356.83	449.106	0.279102		356.83	449.106
		330	240	24	11.2	1616.28	18105.2	1207.25	13523.4		409.03	519.979	0.323146		409.03	519.979
		345	250	25	11.2	1530.58	17145.3	1213.14	13589.4		317.44	407.601	0.253308		317.44	407.601
		360	260	26	11.2	1532.73	17169.4	1219.92	13665.3		312.81	405.693	0.252122		312.81	405.693
		375	270	27	11.2	1514.75	16967.9	1250.56	14008.5		264.19	346.08	0.215075		264.19	346.08
		390	280	28	11.2	1507.6	16887.8	1242.92	13923		264.68	350.206	0.217639		264.68	350.206
		405	290	29	11.2	1471.06	16478.5	1300.32	14565.9		170.74	228.182	0.141806		170.74	228.182
		420	300	30	11.2	1394.19	15617.4	1231.18	13791.4		163.01	220.04	0.136746		163.01	220.04
		435	310	31	11.2	1403.2	15718.4	1256.85	14079		146.35	199.537	0.124005		146.35	199.537
		450	320	32	11.2	1400.33	15686.2	1248.37	13984		151.96	209.268	0.130052		151.96	209.268
	Relative Photo-activation:	Take the ratio of Integrated signal at the locus at time = 0 divided by the background at that time point. This gives a measure of relatively how much of a photo-activation there was.
	Locus t = 0	31689.4		Locus t = 15 sec	28456.4
	Background t = 0	14021.4		Background t = 15 sec	13036.4
	Locus/background	2.26008			2.18284
	Sample	Time (relative to PA) (sec)	Number of Scans (based on z-slices and frame number)	Frame Number	Area	ROI Average intensity	ROI Integrated Intensity	Background Average Intensity	Background Integrated Intensity		Background Subtracted Integrated Intensity	Bleaching Corrected (Corrected = Observed*e^-Scan number * constant)	Corrected Relative Intensity		Background Subtracted Average Intensity	Bleach Corrected Average Intensity
	7-21-21_Lucif_noFP_no3	-15	10	1	11.33	1438.56	16300.4	1483.38	16808.3		-507.88	-512.984	-0.0196093		-44.82	-45.2704
		0	20	2	11.33	3827.95	43374.7	1564.95	17732.5		25642.2	26160.2	1		2263	2308.72
		15	30	3	11.33	3495.08	39602.9	1526.98	17302.3		22300.6	22979.7	0.878423		1968.1	2028.04
		30	40	4	11.33	3238.27	36692.9	1595.63	18080.2		18612.8	19372.4	0.740528		1642.64	1709.68
		45	50	5	11.33	3146.94	35658.1	1560.37	17680.6		17977.5	18899.2	0.722442		1586.57	1667.92
		60	60	6	11.33	3046.15	34516.1	1550.22	17565.7		16950.4	17998.6	0.688014		1495.93	1588.43
		75	70	7	11.33	2866.72	32483	1589.21	18007.4		14475.6	15525.2	0.593464		1277.51	1370.14
		90	80	8	11.33	2769.16	31377.4	1515.02	17166.8		14210.7	15394.3	0.588461		1254.14	1358.59
		105	90	9	11.33	2739.22	31038.2	1503.63	17037.8		14000.5	15319	0.585582		1235.59	1351.95
		120	100	10	11.33	2671.96	30276.1	1511.04	17121.7		13154.4	14537.9	0.555726		1160.92	1283.02
		135	110	11	11.33	2608.4	29555.9	1514.41	17159.9		12396.1	13837.5	0.528951		1093.99	1221.2
		150	120	12	11.33	2487.18	28182.4	1499.11	16986.5		11195.9	12623.3	0.48254		988.07	1114.05
		165	130	13	11.33	2535.51	28730	1587.73	17990.7		10739.3	12230.3	0.467513		947.78	1079.36
		180	140	14	11.33	2405.3	27254.5	1564.81	17731		9523.55	10954.7	0.418754		840.49	966.794
		195	150	15	11.33	2399.64	27190.4	1537.37	17420		9770.42	11351.6	0.433926		862.27	1001.81
		210	160	16	11.33	2244.35	25430.8	1554.94	17619.1		7811.66	9167.07	0.35042		689.41	809.03
		225	170	17	11.33	2252.71	25525.6	1514.6	17162		8363.56	9913.37	0.378948		738.11	874.885
		240	180	18	11.33	2274.75	25775.3	1579.79	17900.7		7874.56	9427.56	0.360378		694.96	832.018
		255	190	19	11.33	2158.75	24460.8	1556.82	17640.4		6820.43	8247.6	0.315273		601.93	727.884
		270	200	20	11.33	2148.44	24344	1501.81	17017.1		7326.97	8949.18	0.342091		646.63	789.796
		285	210	21	11.33	2231.14	25281.2	1542.89	17482.6		7798.65	9621.02	0.367773		688.25	849.079
		300	220	22	11.33	2051.17	23241.9	1539.9	17448.7		5793.22	7218.8	0.275946		511.27	637.082
		315	230	23	11.33	2108.01	23885.9	1588.05	17994.2		5891.72	7415.32	0.283458		519.96	654.422
		330	240	24	11.33	2017.72	22862.9	1496.53	16957.3		5905.59	7507.48	0.286981		521.19	662.562
		345	250	25	11.33	2033.38	23040.4	1510.92	17120.3		5920.1	7601.56	0.290577		522.46	670.852
		360	260	26	11.33	1933.78	21911.7	1596.66	18091.8		3819.86	4954.09	0.189375		337.12	437.221
		375	270	27	11.33	2004.75	22715.9	1539.63	17445.7		5270.23	6903.81	0.263905		465.12	609.291
		390	280	28	11.33	2004.22	22709.9	1558.25	17656.6		5053.26	6686.12	0.255583		445.97	590.076
		405	290	29	11.33	1935.58	21932.1	1639.82	18580.8		3351.28	4478.74	0.171204		295.76	395.262
		420	300	30	11.33	1900.06	21529.7	1657.67	18783.1		2746.6	3707.52	0.141724		242.39	327.192
		435	310	31	11.33	1891.21	21429.3	1596.58	18090.9		3338.44	4551.71	0.173994		294.63	401.706
		450	320	32	11.33	1853.44	21001.4	1675.6	18986.3		2015.12	2775.08	0.10608		177.84	244.908
	Relative Photo-activation:	Take the ratio of Integrated signal at the locus at time = 0 divided by the background at that time point. This gives a measure of relatively how much of a photo-activation there was.
	Locus t = 0	43374.7		Locus t = 15 sec	39602.9
	Background t = 0	17732.5		Background t = 15 sec	17302.3
	Locus/background	2.44605			2.28888

## Sheet: July 21_Lucif 500 nmFP
	Sample	Time (relative to PA) (sec)	Number of Scans (based on z-slices and frame number)	Frame Number	Area	ROI Average intensity	ROI Integrated Intensity	Background Average Intensity	Background Integrated Intensity		Background Subtracted Integrated Intensity	Bleaching Corrected (Corrected = Observed*e^-Scan number * constant)	Corrected Relative Intensity		Background Subtracted Average Intensity	Bleach Corrected Average Intensity
	7-21-21_Lucif_500 nM FP_no1	-15	10	1	12.75	1234	15736.9	1316.71	16791.7		-1054.78	-1065.38	-0.0800818		-82.71	-83.5412
		0	20	2	12.75	2386.93	30440.1	1364.39	17399.8		13040.2	13303.7	1		1022.54	1043.2
		15	30	3	12.75	2104.95	26844.1	1422.12	18136.1		8707.97	8973.17	0.674489		682.83	703.625
		30	40	4	12.75	2115.54	26979.1	1369.73	17467.9		9511.19	9899.35	0.744107		745.81	776.247
		45	50	5	12.75	2032.68	25922.4	1360.55	17350.8		8571.61	9011.09	0.677339		672.13	706.591
		60	60	6	12.75	1924.29	24540.1	1315.49	16776.2		7763.96	8244.06	0.619683		608.8	646.446
		75	70	7	12.75	1895.72	24175.8	1328.34	16940		7235.71	7760.36	0.583325		567.38	608.52
		90	80	8	12.75	1824.73	23270.4	1272.13	16223.2		7047.22	7634.16	0.573839		552.6	598.624
		105	90	9	12.75	1756.29	22397.7	1381.67	17620.2		4777.44	5227.35	0.392926		374.62	409.9
		120	100	10	12.75	1725.6	22006.3	1362.98	17381.8		4624.49	5110.85	0.384169		362.62	400.757
		135	110	11	12.75	1716.1	21885.2	1355.8	17290.3		4594.89	5129.17	0.385546		360.3	402.195
		150	120	12	12.75	1678.17	21401.3	1312.36	16736.3		4665.08	5259.86	0.39537		365.81	412.45
		165	130	13	12.75	1682.71	21459.3	1349.49	17209.8		4249.53	4839.49	0.363771		333.22	379.48
		180	140	14	12.75	1635.34	20855.2	1366.23	17423.2		3432.02	3947.76	0.296743		269.11	309.55
		195	150	15	12.75	1615.3	20599.6	1371.6	17491.8		3107.85	3610.81	0.271415		243.7	283.139
		210	160	16	12.75	1605.43	20473.7	1370.01	17471.5		3002.17	3523.08	0.26482		235.42	276.268
		225	170	17	12.75	1632.68	20821.2	1325.04	16898		3923.17	4650.15	0.349539		307.64	364.647
		240	180	18	12.75	1544.11	19691.7	1365.03	17407.9		2283.79	2734.19	0.205522		179.08	214.398
		255	190	19	12.75	1541.94	19664.1	1391.79	17749.2		1914.87	2315.56	0.174054		150.15	181.569
		270	200	20	12.75	1529.89	19510.4	1382.14	17626.2		1884.27	2301.45	0.172994		147.75	180.462
		285	210	21	12.75	1448.82	18476.5	1384.77	17659.7		816.78	1007.64	0.0757418		64.05	79.0171
		300	220	22	12.75	1472.53	18779	1327.33	16927.2		1851.74	2307.41	0.173442		145.2	180.93
		315	230	23	12.75	1513.7	19303.9	1310.01	16706.3		2597.57	3269.3	0.245745		203.69	256.364
		330	240	24	12.75	1439.68	18359.9	1376.43	17553.3		806.62	1025.41	0.0770777		63.25	80.4065
		345	250	25	12.75	1467.89	18719.8	1324.99	16897.4		1822.36	2339.96	0.175888		142.9	183.487
		360	260	26	12.75	1454.13	18544.3	1339.87	17087.1		1457.18	1889.86	0.142056		114.26	148.187
		375	270	27	12.75	1495.52	19072.1	1395.35	17794.6		1277.47	1673.44	0.125788		100.17	131.219
		390	280	28	12.75	1407.87	17954.3	1380.12	17600.4		353.84	468.176	0.0351915		27.75	36.7169
		405	290	29	12.75	1476.74	18832.6	1351.42	17234.3		1598.28	2135.99	0.160556		125.32	167.481
		420	300	30	12.75	1444.06	18415.8	1350.11	17217.7		1198.16	1617.35	0.121572		93.95	126.819
		435	310	31	12.75	1448.69	18474.9	1356.91	17304.4		1170.46	1595.83	0.119955		91.78	125.135
		450	320	32	12.75	1451.3	18508.2	1350.82	17226.7		1281.44	1764.71	0.132648		100.48	138.374
	Relative Photo-activation:	Take the ratio of Integrated signal at the locus at time = 0 divided by the background at that time point. This gives a measure of relatively how much of a photo-activation there was.
	Locus t = 0	30440.1		Locus t = 15 sec	26844.1
	Background t = 0	17399.8		Background t = 15 sec	18136.1
	Locus/background	1.74945			1.48015
	Sample	Time (relative to PA) (sec)	Number of Scans (based on z-slices and frame number)	Frame Number	Area	ROI Average intensity	ROI Integrated Intensity	Background Average Intensity	Background Integrated Intensity		Background Subtracted Integrated Intensity	Bleaching Corrected (Corrected = Observed*e^-Scan number * constant)	Corrected Relative Intensity		Background Subtracted Average Intensity	Bleach Corrected Average Intensity
	7-21-21_Lucif_500 nM FP_no2	-15	10	1	9	1220.1	10986.4	1195.88	10768.3		218.05	220.241	0.012484		24.22	24.4634
		0	20	2	9	3281.29	29546.5	1360.86	12253.9		17292.6	17641.9	1		1920.43	1959.23
		15	30	3	9	2867.14	25817.2	1335.08	12021.8		13795.4	14215.6	0.805785		1532.06	1578.72
		30	40	4	9	2672.04	24060.5	1352.56	12179.2		11881.3	12366.2	0.700954		1319.48	1373.33
		45	50	5	9	2633.35	23712	1314.42	11835.7		11876.4	12485.3	0.707706		1318.93	1386.55
		60	60	6	9	2428.25	21865.3	1298.28	11690.4		10174.9	10804.1	0.61241		1129.97	1199.84
		75	70	7	9	2452.29	22081.7	1342.12	12085.2		9996.53	10721.4	0.607722		1110.17	1190.67
		90	80	8	9	2317.91	20871.7	1275.18	11482.4		9389.3	10171.3	0.576543		1042.73	1129.58
		105	90	9	9	2254.8	20303.4	1258.5	11332.2		8971.22	9816.08	0.556407		996.3	1090.13
		120	100	10	9	2223.53	20021.8	1300.77	11712.8		8308.98	9182.84	0.520513		922.76	1019.81
		135	110	11	9	2118.6	19077	1272.17	11455.3		7621.7	8507.94	0.482258		846.43	944.851
		150	120	12	9	2111.21	19010.4	1323.33	11916		7094.48	7999	0.45341		787.88	888.332
		165	130	13	9	2069.38	18633.8	1305.48	11755.2		6878.55	7833.49	0.444028		763.9	869.951
		180	140	14	9	2044.05	18405.7	1308.65	11783.8		6621.9	7617	0.431756		735.4	845.911
		195	150	15	9	1912.35	17219.8	1305.93	11759.3		5460.53	6344.23	0.359612		606.42	704.56
		210	160	16	9	2031.44	18292.2	1299.38	11700.3		6591.87	7735.63	0.438481		732.06	859.08
		225	170	17	9	2019.21	18182	1275.09	11481.6		6700.45	7942.08	0.450183		744.12	882.009
		240	180	18	9	1865	16793.4	1321.34	11898		4895.36	5860.81	0.33221		543.66	650.879
		255	190	19	9	1929.53	17374.5	1304.42	11745.6		5628.86	6806.7	0.385826		625.11	755.914
		270	200	20	9	1821.72	16403.7	1363.99	12282.1		4121.62	5034.16	0.285352		457.73	559.073
		285	210	21	9	1914.22	17236.7	1275.15	11482.1		5754.54	7099.25	0.402409		639.07	788.407
		300	220	22	9	1746.54	15726.7	1276.94	11498.3		4228.46	5268.99	0.298663		469.6	585.158
		315	230	23	9	1778.54	16014.9	1324.98	11930.8		4084.09	5140.24	0.291365		453.56	570.851
		330	240	24	9	1810.33	16301.1	1253.83	11290.2		5010.95	6370.17	0.361082		556.5	707.45
		345	250	25	9	1806.82	16269.5	1270.94	11444.2		4825.3	6195.81	0.351199		535.88	688.084
		360	260	26	9	1650.68	14863.6	1304.02	11742.1		3121.55	4048.43	0.229478		346.66	449.594
		375	270	27	9	1756.96	15820.6	1270.77	11442.7		4377.88	5734.87	0.325071		486.19	636.892
		390	280	28	9	1663.95	14983	1244.45	11205.7		3777.33	4997.9	0.283297		419.5	555.053
		405	290	29	9	1756.77	15818.8	1279.38	11520.2		4298.6	5744.77	0.325632		477.39	637.997
		420	300	30	9	1675.77	15089.5	1345.04	12111.4		2978.04	4019.93	0.227863		330.73	446.439
		435	310	31	9	1672.45	15059.6	1315.81	11848.2		3211.42	4378.53	0.248189		356.64	486.252
		450	320	32	9	1657.5	14925	1308.1	11778.8		3146.2	4332.72	0.245593		349.4	481.168
	Relative Photo-activation:	Take the ratio of Integrated signal at the locus at time = 0 divided by the background at that time point. This gives a measure of relatively how much of a photo-activation there was.
	Locus t = 0	29546.5		Locus t = 15 sec	25817.2
	Background t = 0	12253.9		Background t = 15 sec	12021.8
	Locus/background	2.41119			2.14754
	Sample	Time (relative to PA) (sec)	Number of Scans (based on z-slices and frame number)	Frame Number	Area	ROI Average intensity	ROI Integrated Intensity	Background Average Intensity	Background Integrated Intensity		Background Subtracted Integrated Intensity	Bleaching Corrected (Corrected = Observed*e^-Scan number * constant)	Corrected Relative Intensity		Background Subtracted Average Intensity	Bleach Corrected Average Intensity
	7-21-21_Lucif_500 nM FP_no3 (gland 1) on left	-15	10	1	7.37	1360.01	10019.6	1310.17	9652.46		367.16	370.85	0.0190426		49.84	50.3409
		0	20	2	7.37	4057.38	29892.1	1466.33	10803		19089.1	19474.7	1		2591.05	2643.39
		15	30	3	7.37	3558.88	26219.5	1484.97	10940.3		15279.2	15744.5	0.808459		2073.91	2137.07
		30	40	4	7.37	3350.13	24681.5	1466.41	10803.5		13878	14444.4	0.741697		1883.72	1960.6
		45	50	5	7.37	3255.18	23982	1413.81	10416		13566	14261.5	0.732309		1841.37	1935.78
		60	60	6	7.37	3006.18	22147.5	1420.73	10467		11680.5	12402.8	0.636868		1585.45	1683.49
		75	70	7	7.37	2837.06	20901.6	1457.65	10739		10162.6	10899.5	0.559671		1379.41	1479.43
		90	80	8	7.37	2826.33	20822.5	1431.13	10543.6		10278.9	11135	0.571766		1395.2	1511.4
		105	90	9	7.37	2593.36	19106.1	1394.53	10273.9		8832.19	9663.96	0.49623		1198.83	1311.73
		120	100	10	7.37	2697.75	19875.2	1437.12	10587.7		9287.5	10264.3	0.527056		1260.63	1393.21
		135	110	11	7.37	2575.5	18974.6	1390.99	10247.9		8726.72	9741.45	0.500209		1184.51	1322.24
		150	120	12	7.37	2385.89	17577.7	1474.35	10862		6715.69	7571.92	0.388807		911.54	1027.76
		165	130	13	7.37	2317.32	17072.5	1528.1	11258		5814.47	6621.68	0.340014		789.22	898.786
		180	140	14	7.37	2326.11	17137.2	1375.57	10134.3		7002.89	8055.24	0.413625		950.54	1093.38
		195	150	15	7.37	2398.68	17671.9	1435.51	10575.9		7096.03	8244.41	0.423339		963.17	1119.04
		210	160	16	7.37	2224.08	16385.5	1402.36	10331.6		6053.89	7104.31	0.364796		821.72	964.297
		225	170	17	7.37	2161.48	15924.4	1420.16	10462.8		5461.57	6473.63	0.332411		741.32	878.69
		240	180	18	7.37	2289.92	16870.6	1474.81	10865.4		6005.2	7189.53	0.369172		815.11	975.864
		255	190	19	7.37	2217.81	16339.3	1394.36	10272.7		6066.64	7336.08	0.376697		823.45	995.757
		270	200	20	7.37	1973	14535.8	1471.43	10840.5		3695.21	4513.34	0.231754		501.57	612.619
		285	210	21	7.37	2120.48	15622.3	1462.08	10771.6		4850.64	5984.13	0.307276		658.4	812.254
		300	220	22	7.37	2074.4	15282.8	1421.81	10475		4807.86	5990.96	0.307627		652.59	813.177
		315	230	23	7.37	2097.04	15449.6	1533.51	11297.9		4151.69	5225.32	0.268313		563.53	709.259
		330	240	24	7.37	2026.5	14929.9	1376.95	10144.4		4785.5	6083.56	0.312382		649.55	825.74
		345	250	25	7.37	2056.49	15150.9	1491.92	10991.5		4159.35	5340.71	0.274238		564.57	724.922
		360	260	26	7.37	2072.32	15267.5	1506.37	11097.9		4169.57	5407.64	0.277675		565.95	733.998
		375	270	27	7.37	2029.82	14954.4	1415.98	10432		4522.38	5924.16	0.304197		613.84	804.109
		390	280	28	7.37	2043.42	15054.5	1488.36	10965.3		4089.26	5410.62	0.277828		555.06	734.416
		405	290	29	7.37	1999.89	14733.9	1457.37	10737		3996.88	5341.54	0.274281		542.52	725.039
		420	300	30	7.37	1982.07	14602.6	1508.78	11115.7		3486.86	4706.77	0.241686		473.29	638.875
		435	310	31	7.37	1998.45	14723.2	1473.49	10855.7		3867.55	5273.11	0.270767		524.96	715.744
		450	320	32	7.37	2112.03	15560	1544.4	11378.1		4181.93	5759.05	0.295719		567.63	781.699
	Relative Photo-activation:	Take the ratio of Integrated signal at the locus at time = 0 divided by the background at that time point. This gives a measure of relatively how much of a photo-activation there was.
	Locus t = 0	29892.1		Locus t = 15 sec	26219.5
	Background t = 0	10803		Background t = 15 sec	10940.3
	Locus/background	2.76702			2.3966
	Sample	Time (relative to PA) (sec)	Number of Scans (based on z-slices and frame number)	Frame Number	Area	ROI Average intensity	ROI Integrated Intensity	Background Average Intensity	Background Integrated Intensity		Background Subtracted Integrated Intensity	Bleaching Corrected (Corrected = Observed*e^-Scan number * constant)	Corrected Relative Intensity		Background Subtracted Average Intensity	Bleach Corrected Average Intensity
	7-21-21_Lucif_500 nM FP_no3 (gland 2) on right	-15	10	1	10.43	1366.03	14242.6	1395.76	14552.6		-309.91	-313.025	-0.0185936		-29.73	-30.0288
		0	20	2	10.43	3213.72	33507.2	1631.02	17005.5		16501.7	16835.1	1		1582.7	1614.67
		15	30	3	10.43	3005.86	31340	1520.17	15849.7		15490.3	15962	0.948142		1485.69	1530.94
		30	40	4	10.43	2735.73	28523.5	1507.41	15716.7		12806.8	13329.5	0.791767		1228.32	1278.45
		45	50	5	10.43	2721.91	28379.5	1519.32	15840.9		12538.6	13181.5	0.782977		1202.59	1264.25
		60	60	6	10.43	2470.32	25756.2	1550.1	16161.8		9594.47	10187.8	0.605151		920.22	977.123
		75	70	7	10.43	2345.31	24452.8	1506.14	15703.4		8749.42	9383.82	0.557398		839.17	900.017
		90	80	8	10.43	2346.19	24462	1585.38	16529.6		7932.42	8593.09	0.510428		760.81	824.176
		105	90	9	10.43	2333.3	24327.6	1525.81	15908.6		8419.05	9211.91	0.547186		807.49	883.535
		120	100	10	10.43	2102.15	21917.7	1470.02	15326.9		6590.75	7283.91	0.432663		632.13	698.612
		135	110	11	10.43	2062.76	21507	1593.71	16616.5		4890.49	5459.15	0.324272		469.05	523.59
		150	120	12	10.43	2058.22	21459.6	1526.63	15917.1		5542.57	6249.23	0.371203		531.59	599.366
		165	130	13	10.43	1969.09	20530.3	1565.87	16326.2		4204.04	4787.68	0.284387		403.22	459.198
		180	140	14	10.43	1951.64	20348.4	1565.99	16327.5		4020.93	4625.17	0.274734		385.65	443.603
		195	150	15	10.43	1977.43	20617.2	1577.58	16448.3		4168.96	4843.64	0.287711		399.85	464.559
		210	160	16	10.43	1907.72	19890.5	1542.99	16087.6		3802.84	4462.67	0.265082		364.73	428.015
		225	170	17	10.43	1973.71	20578.4	1546.21	16121.3		4457.15	5283.08	0.313814		427.5	506.718
		240	180	18	10.43	1835.61	19138.6	1539.31	16049.2		3089.32	3698.59	0.219695		296.3	354.736
		255	190	19	10.43	1908.32	19896.7	1518.99	15837.4		4059.32	4908.73	0.291578		389.33	470.797
		270	200	20	10.43	1900.4	19814.1	1561.22	16277.8		3536.32	4319.27	0.256564		339.18	414.275
		285	210	21	10.43	1836.45	19147.3	1571.19	16381.7		2765.6	3411.86	0.202664		265.26	327.245
		300	220	22	10.43	1809.19	18863.1	1620.46	16895.4		1967.77	2451.99	0.145648		188.73	235.172
		315	230	23	10.43	1785.45	18615.6	1542.76	16085.2		2530.36	3184.71	0.189171		242.69	305.45
		330	240	24	10.43	1800.87	18776.4	1524.12	15891		2885.45	3668.13	0.217886		276.75	351.818
		345	250	25	10.43	1907.24	19885.5	1603.36	16717.1		3168.34	4068.23	0.241652		303.88	390.19
		360	260	26	10.43	1784.34	18604.1	1562.52	16291.2		2312.82	2999.57	0.178174		221.82	287.685
		375	270	27	10.43	1814.73	18920.9	1587.32	16549.9		2370.99	3105.91	0.184491		227.41	297.899
		390	280	28	10.43	1717.22	17904.2	1587.84	16555.3		1348.95	1784.84	0.106019		129.38	171.187
		405	290	29	10.43	1794.74	18712.5	1562.56	16291.7		2420.8	3235.22	0.192172		232.18	310.292
		420	300	30	10.43	1758.01	18329.5	1634.54	17042.2		1287.34	1737.73	0.103221		123.47	166.667
		435	310	31	10.43	1704.02	17766.6	1618.53	16875.2		891.36	1215.3	0.0721888		85.49	116.559
		450	320	32	10.43	1827.74	19056.5	1596.52	16645.7		2410.8	3319.98	0.197206		231.22	318.419
	Relative Photo-activation:	Take the ratio of Integrated signal at the locus at time = 0 divided by the background at that time point. This gives a measure of relatively how much of a photo-activation there was.
	Locus t = 0	33507.2		Locus t = 15 sec	31340
	Background t = 0	17005.5		Background t = 15 sec	15849.7
	Locus/background	1.97038			1.97732
	Sample	Time (relative to PA) (sec)	Number of Scans (based on z-slices and frame number)	Frame Number	Area	ROI Average intensity	ROI Integrated Intensity	Background Average Intensity	Background Integrated Intensity		Background Subtracted Integrated Intensity	Bleaching Corrected (Corrected = Observed*e^-Scan number * constant)	Corrected Relative Intensity		Background Subtracted Average Intensity	Bleach Corrected Average Intensity
	7-21-21_Lucif_500 nM FP_no4	-15	11	1	7.32	1193.25	8739.69	1168.29	8556.88		182.81	184.832	0.0158482		24.96	25.2361
		0	22	2	7.32	2719.42	19917.7	1161.74	8508.89		11408.9	11662.6	1		1557.68	1592.33
		15	33	3	7.32	2443.45	17896.4	1191.13	8724.13		9172.29	9480.03	0.812855		1252.32	1294.34
		30	44	4	7.32	2293.22	16796.2	1206.07	8833.57		7962.58	8320.76	0.713455		1087.15	1136.05
		45	55	5	7.32	2166.15	15865.5	1171.74	8582.08		7283.37	7695.18	0.659815		994.41	1050.63
		60	66	6	7.32	2065.31	15126.9	1229.01	9001.59		6125.27	6543.18	0.561038		836.3	893.358
		75	77	7	7.32	1964.51	14388.5	1247.15	9134.42		5254.12	5674.67	0.486569		717.36	774.779
		90	88	8	7.32	1940.61	14213.5	1199.2	8783.24		5430.29	5929.81	0.508446		741.41	809.611
		105	99	9	7.32	1923.77	14090.2	1219.19	8929.64		5160.54	5697.58	0.488533		704.58	777.903
		120	110	10	7.32	1824.99	13366.7	1288.15	9434.76		3931.96	4389.16	0.376344		536.84	599.263
		135	121	11	7.32	1788.61	13100.2	1196.56	8763.94		4336.26	4894.01	0.419632		592.05	668.202
		150	132	12	7.32	1826.72	13379.3	1191.11	8723.96		4655.38	5312.29	0.455497		635.61	725.3
		165	143	13	7.32	1747.96	12802.5	1158.98	8488.68		4313.85	4977.02	0.426749		588.98	679.524
		180	154	14	7.32	1865.32	13662.1	1121.36	8213.11		5448.95	6356.15	0.545002		743.96	867.823
		195	165	15	7.32	1764.5	12923.6	1233.38	9033.6		3890.04	4587.89	0.393384		531.12	626.399
		210	176	16	7.32	1701.16	12459.8	1156.59	8471.14		3988.62	4756.18	0.407814		544.57	649.366
		225	187	17	7.32	1688.42	12366.4	1194.3	8747.35		3619.09	4363.27	0.374124		494.12	595.725
		240	198	18	7.32	1685.29	12343.5	1147.89	8407.47		3936.01	4797.85	0.411387		537.4	655.07
		255	209	19	7.32	1668.15	12218	1217.67	8918.53		3299.44	4066.38	0.348667		450.48	555.192
		270	220	20	7.32	1655.96	12128.7	1173.19	8592.73		3535.93	4406.04	0.377791		482.77	601.568
		285	231	21	7.32	1629.65	11936	1151.65	8435		3500.95	4410.7	0.378191		478	602.213
		300	242	22	7.32	1640.28	12013.8	1185.39	8682.13		3331.71	4243.91	0.36389		454.89	579.436
		315	253	23	7.32	1618.34	11853.1	1183.48	8668.08		3185.02	4101.93	0.351716		434.86	560.049
		330	264	24	7.32	1535.66	11247.5	1254.69	9189.65		2057.9	2679.65	0.229764		280.97	365.859
		345	275	25	7.32	1552.44	11370.4	1172.35	8586.61		2783.82	3664.98	0.31425		380.09	500.4
		360	286	26	7.32	1605.65	11760.2	1177.86	8626.93		3133.23	4170.62	0.357605		427.79	569.428
		375	297	27	7.32	1641.19	12020.5	1215.39	8901.81		3118.71	4197.21	0.359885		425.8	573.048
		390	308	28	7.32	1589.85	11644.5	1187.08	8694.45		2950.03	4014.11	0.344186		402.77	548.05
		405	319	29	7.32	1554.44	11385.1	1168.9	8561.32		2823.76	3884.79	0.333097		385.54	530.407
		420	330	30	7.32	1550.57	11356.8	1202.11	8804.57		2552.2	3550.03	0.304394		348.46	484.697
		435	341	31	7.32	1577.79	11556.1	1212.35	8879.58		2676.54	3764.16	0.322754		365.44	513.938
		450	352	32	7.32	1676.85	12281.6	1195.98	8759.68		3521.97	5007.92	0.429399		480.87	683.753
	Relative Photo-activation:	Take the ratio of Integrated signal at the locus at time = 0 divided by the background at that time point. This gives a measure of relatively how much of a photo-activation there was.
	Locus t = 0	19917.7		Locus t = 15 sec	17896.4
	Background t = 0	8508.89		Background t = 15 sec	8724.13
	Locus/background	2.34082			2.05137

## Sheet: July 21_NELF-D_500nmFP
	Sample	Time (relative to PA) (sec)	Number of Scans (based on z-slices and frame number)	Frame Number	Area	ROI Average intensity	ROI Integrated Intensity	Background Average Intensity	Background Integrated Intensity		Background Subtracted Integrated Intensity	Bleaching Corrected (Corrected = Observed*e^-Scan number * constant)	Corrected Relative Intensity		Background Subtracted Average Intensity	Bleach Corrected Average Intensity
	7-21-21_NELF-D_500 nM FP_no1 (gland 1, left)	-15	11	1	5.69	1368.6	7783.31	1375.71	7823.77		-40.46	-40.9075	-0.00501266		-7.11	-7.18864
		0	22	2	5.69	3024.23	17199	1620.48	9215.76		7983.26	8160.84	1		1403.75	1434.97
		15	33	3	5.69	2430.11	13820.2	1531.8	8711.47		5108.7	5280.1	0.647005		898.31	928.449
		30	44	4	5.69	2246.56	12776.3	1548.95	8809.01		3967.33	4145.79	0.50801		697.61	728.99
		45	55	5	5.69	2389.86	13591.3	1501.61	8539.78		5051.53	5337.15	0.653995		888.25	938.472
		60	66	6	5.69	2201.36	12519.3	1470.73	8364.17		4155.13	4438.62	0.543893		730.63	780.478
		75	77	7	5.69	2010.38	11433.2	1445.98	8223.41		3209.75	3466.67	0.424793		564.4	609.576
		90	88	8	5.69	2145.86	12203.6	1436.99	8172.27		4031.36	4402.2	0.53943		708.87	774.078
		105	99	9	5.69	2092.74	11901.6	1433.25	8150.99		3750.58	4140.89	0.50741		659.49	728.121
		120	110	10	5.69	2090.84	11890.8	1416.46	8055.51		3835.24	4281.19	0.524602		674.38	752.796
		135	121	11	5.69	2037.27	11586.1	1418.11	8064.86		3521.25	3974.17	0.486981		619.16	698.799
		150	132	12	5.69	2091.14	11892.5	1459.01	8297.47		3595	4102.28	0.502679		632.13	721.329
		165	143	13	5.69	2061.73	11725.2	1492.36	8487.17		3238.01	3735.79	0.45777		569.37	656.899
		180	154	14	5.69	2103.17	11960.9	1444.72	8216.22		3744.63	4368.08	0.535249		658.45	768.076
		195	165	15	5.69	2091.52	11894.6	1448.99	8240.52		3654.11	4309.63	0.528087		642.53	757.795
		210	176	16	5.69	1918.53	10910.8	1367.05	7774.48		3136.33	3739.88	0.458271		551.48	657.606
		225	187	17	5.69	2003.53	11394.2	1470.8	8364.51		3029.7	3652.69	0.447587		532.73	642.274
		240	198	18	5.69	2001.63	11383.4	1470.86	8364.9		3018.5	3679.44	0.450865		530.77	646.989
		255	209	19	5.69	2160.74	12288.3	1369.45	7788.14		4500.15	5546.19	0.67961		791.29	975.221
		270	220	20	5.69	2058.77	11708.4	1538.41	8749.03		2959.35	3687.58	0.451863		520.36	648.408
		285	231	21	5.69	1891.29	10755.9	1489.11	8468.64		2287.24	2881.6	0.353101		402.18	506.69
		300	242	22	5.69	1985.29	11290.5	1437.33	8174.17		3116.29	3969.51	0.48641		547.96	697.988
		315	253	23	5.69	1836.53	10444.5	1482.77	8432.63		2011.84	2591.02	0.317494		353.76	455.602
		330	264	24	5.69	1926.39	10955.5	1437.33	8174.21		2781.28	3621.58	0.443776		489.06	636.819
		345	275	25	5.69	2013.45	11450.6	1534.29	8725.6		2725.05	3587.61	0.439613		479.16	630.829
		360	286	26	5.69	1856.23	10556.5	1456.32	8282.18		2274.31	3027.32	0.370957		399.91	532.317
		375	297	27	5.69	1817.93	10338.7	1415.84	8051.98		2286.72	3077.5	0.377106		402.09	541.139
		390	308	28	5.69	1921.39	10927	1348.45	7668.75		3258.3	4433.57	0.543274		572.94	779.6
		405	319	29	5.69	1830.26	10408.8	1340.66	7624.42		2784.38	3830.61	0.46939		489.6	673.568
		420	330	30	5.69	1936.67	11014	1433.92	8154.82		2859.13	3976.96	0.487322		502.75	699.309
		435	341	31	5.69	1666.23	9475.95	1324.34	7531.61		1944.34	2734.43	0.335067		341.89	480.818
		450	352	32	5.69	1795.66	10212	1434.16	8156.16		2055.87	2923.26	0.358206		361.5	514.02
	Relative Photo-activation:	Take the ratio of Integrated signal at the locus at time = 0 divided by the background at that time point. This gives a measure of relatively how much of a photo-activation there was.
	Locus t = 0	17199		Locus t = 15 sec	2430.11
	Background t = 0	9215.76		Background t = 15 sec	8711.47
	Locus/background	1.86626			0.278955
	Sample	Time (relative to PA) (sec)	Number of Scans (based on z-slices and frame number)	Frame Number	Area	ROI Average intensity	ROI Integrated Intensity	Background Average Intensity	Background Integrated Intensity		Background Subtracted Integrated Intensity	Bleaching Corrected (Corrected = Observed*e^-Scan number * constant)	Corrected Relative Intensity		Background Subtracted Average Intensity	Bleach Corrected Average Intensity
	7-21-21_NELF-D_500 nM FP_no1 (gland 2, Right)	-15	9	1	5.6	1334.46	7474.18	1425.09	7981.8		-507.62	-512.209	-0.0744961		-90.63	-91.4494
		0	18	2	5.6	2677.32	14995.4	1471.62	8242.37		6753	6875.65	1		1205.7	1227.6
		15	27	3	5.6	2262.16	12670.1	1404.49	7866.42		4803.72	4935.19	0.717777		857.67	881.143
		30	36	4	5.6	2159.37	12094.4	1384.48	7754.36		4340.05	4499.14	0.654358		774.89	803.294
		45	45	5	5.6	1928.52	10801.5	1450.68	8125.14		2676.32	2799.51	0.407162		477.84	499.834
		60	54	6	5.6	1876.58	10510.5	1396.32	7820.62		2689.9	2839.15	0.412928		480.26	506.907
		75	63	7	5.6	1858.42	10408.8	1399.88	7840.61		2568.23	2735.23	0.397814		458.54	488.357
		90	72	8	5.6	1798.23	10071.7	1407.9	7885.51		2186.2	2349.41	0.3417		390.33	419.47
		105	81	9	5.6	1799.74	10080.1	1374.83	7700.29		2379.86	2580.65	0.375332		424.91	460.76
		120	90	10	5.6	1782.35	9982.74	1357.58	7603.69		2379.05	2603.1	0.378596		424.77	464.772
		135	99	11	5.6	1723.36	9652.37	1359.75	7615.8		2036.57	2248.51	0.327025		363.61	401.45
		150	108	12	5.6	1830.51	10252.5	1378.75	7722.22		2530.27	2818.84	0.409974		451.76	503.282
		165	117	13	5.6	1732.81	9705.28	1384.41	7753.93		1951.35	2193.55	0.319032		348.4	391.643
		180	126	14	5.6	1717.31	9618.47	1358.97	7611.45		2007.02	2276.53	0.3311		358.34	406.459
		195	135	15	5.6	1693.72	9486.37	1363.21	7635.19		1851.18	2118.74	0.308152		330.51	378.281
		210	144	16	5.6	1745.12	9774.21	1356.58	7598.05		2176.16	2513.21	0.365523		388.54	448.719
		225	153	17	5.6	1812.97	10154.3	1340.96	7510.59		2643.67	3080.73	0.448064		472.01	550.045
		240	162	18	5.6	1765.15	9886.4	1377.12	7713.13		2173.27	2555.46	0.371668		388.03	456.269
		255	171	19	5.6	1841.07	10311.6	1447.93	8109.71		2201.93	2612.57	0.379974		393.14	466.457
		270	180	20	5.6	1739.45	9742.5	1398.56	7833.2		1909.3	2285.85	0.332455		340.89	408.119
		285	189	21	5.6	1650.52	9244.37	1426.6	7990.24		1254.13	1515.04	0.220349		223.92	270.505
		300	198	22	5.6	1665.92	9330.62	1428.01	7998.13		1332.49	1624.26	0.236233		237.91	290.003
		315	207	23	5.6	1661.18	9304.08	1447.56	8107.65		1196.43	1471.59	0.214029		213.62	262.749
		330	216	24	5.6	1703.51	9541.17	1480.38	8291.44		1249.73	1551.04	0.225585		223.13	276.927
		345	225	25	5.6	1652.02	9252.81	1440.79	8069.73		1183.08	1481.6	0.215485		211.23	264.528
		360	234	26	5.6	1684.91	9437	1464.9	8204.76		1232.24	1557.11	0.226468		220.01	278.014
		375	243	27	5.6	1726.95	9672.49	1516.56	8494.11		1178.38	1502.52	0.218527		210.39	268.262
		390	252	28	5.6	1657.9	9285.73	1394.5	7810.45		1475.28	1898.09	0.276059		263.4	338.889
		405	261	29	5.6	1650.98	9246.95	1441.12	8071.58		1175.37	1525.9	0.221928		209.86	272.446
		420	270	30	5.6	1698.4	9512.57	1514.55	8482.82		1029.75	1348.94	0.19619		183.85	240.837
		435	279	31	5.6	1695.73	9497.62	1412.5	7911.27		1586.35	2096.85	0.304967		283.23	374.375
		450	288	32	5.6	1725.52	9664.48	1443.85	8086.84		1577.64	2104.19	0.306035		281.67	375.679
	Relative Photo-activation:	Take the ratio of Integrated signal at the locus at time = 0 divided by the background at that time point. This gives a measure of relatively how much of a photo-activation there was.
	Locus t = 0	14995.4		Locus t = 15 sec	12670.1
	Background t = 0	8242.37		Background t = 15 sec	7866.42
	Locus/background	1.8193			1.61066
	Sample	Time (relative to PA) (sec)	Number of Scans (based on z-slices and frame number)	Frame Number	Area	ROI Average intensity	ROI Integrated Intensity	Background Average Intensity	Background Integrated Intensity		Background Subtracted Integrated Intensity	Bleaching Corrected (Corrected = Observed*e^-Scan number * constant)	Corrected Relative Intensity		Background Subtracted Average Intensity	Bleach Corrected Average Intensity
	7-21-21_NELF-D_500 nM FP_no2	-15	9	1	11.29	1331.35	15028.3	1327.35	14983		45.24	45.649	0.00292761		4	4.03616
		0	18	2	11.29	2826.46	31905	1469.76	16590.5		15314.4	15592.6	1		1356.7	1381.34
		15	27	3	11.29	2352.92	26559.6	1403.07	15837.8		10721.8	11015.3	0.706444		949.85	975.845
		30	36	4	11.29	2212.22	24971.5	1400.19	15805.3		9166.17	9502.16	0.609403		812.03	841.796
		45	45	5	11.29	2046.29	23098.4	1381.39	15593		7505.38	7850.84	0.503499		664.9	695.504
		60	54	6	11.29	1929.3	21777.9	1396.95	15768.8		6009.12	6342.53	0.406767		532.35	561.887
		75	63	7	11.29	1907.11	21527.4	1388.59	15674.4		5852.99	6233.59	0.39978		518.52	552.238
		90	72	8	11.29	1836.53	20730.7	1423.11	16064.1		4666.62	5015.01	0.321628		413.42	444.284
		105	81	9	11.29	1863.11	21030.7	1372.51	15492.9		5537.87	6005.11	0.385126		490.6	531.992
		120	90	10	11.29	1822.46	20571.9	1328.55	14996.7		5575.23	6100.27	0.39123		493.91	540.424
		135	99	11	11.29	1810.94	20441.8	1360.51	15357.4		5084.41	5613.53	0.360013		450.43	497.305
		150	108	12	11.29	1710.55	19308.6	1379.38	15570.4		3738.25	4164.59	0.267088		331.17	368.939
		165	117	13	11.29	1747.23	19722.6	1417.39	15999.5		3723.14	4185.25	0.268413		329.84	370.78
		180	126	14	11.29	1794.29	20253.9	1396.9	15768.2		4485.72	5088.07	0.326314		397.39	450.752
		195	135	15	11.29	1705.91	19256.2	1408.28	15896.6		3359.59	3845.17	0.246603		297.63	340.648
		210	144	16	11.29	1702.75	19220.6	1405.47	15864.9		3355.71	3875.46	0.248545		297.28	343.324
		225	153	17	11.29	1675.35	18911.3	1419.91	16027.9		2883.43	3360.13	0.215496		255.44	297.671
		240	162	18	11.29	1693.1	19111.6	1425.42	16090.1		3021.51	3552.87	0.227857		267.68	314.754
		255	171	19	11.29	1734.2	19575.6	1368.59	15448.6		4127	4896.65	0.314037		365.61	433.793
		270	180	20	11.29	1739.29	19633	1430.44	16146.8		3486.21	4173.75	0.267676		308.85	369.761
		285	189	21	11.29	1702.73	19220.4	1407.05	15882.7		3337.71	4032.09	0.258591		295.68	357.194
		300	198	22	11.29	1658.87	18725.2	1389.18	15681		3044.22	3710.79	0.237985		269.69	328.742
		315	207	23	11.29	1644.68	18565	1382.86	15609.7		2955.34	3635.02	0.233125		261.82	322.034
		330	216	24	11.29	1651.39	18640.8	1404.69	15856.1		2784.68	3456.07	0.221649		246.7	306.18
		345	225	25	11.29	1658.97	18726.3	1430.29	16145.1		2581.29	3232.61	0.207317		228.68	286.381
		360	234	26	11.29	1638.05	18490.2	1462.63	16510.1		1980.13	2502.18	0.160473		175.42	221.669
		375	243	27	11.29	1613.11	18208.7	1437.08	16221.8		1986.99	2533.55	0.162484		176.03	224.45
		390	252	28	11.29	1625.52	18348.8	1413.91	15960.1		2388.7	3073.29	0.1971		211.61	272.257
		405	261	29	11.29	1618.31	18267.4	1415.99	15983.6		2283.74	2964.81	0.190143		202.32	262.657
		420	270	30	11.29	1592.57	17976.9	1463.86	16524		1452.83	1903.16	0.122055		128.71	168.606
		435	279	31	11.29	1673.87	18894.6	1426.15	16098.4		2796.23	3696.08	0.237041		247.72	327.438
		450	288	32	11.29	1600.52	18066.7	1379.74	15574.5		2492.19	3323.98	0.213177		220.78	294.467
	Relative Photo-activation:	Take the ratio of Integrated signal at the locus at time = 0 divided by the background at that time point. This gives a measure of relatively how much of a photo-activation there was.
	Locus t = 0	31905		Locus t = 15 sec	26559.6
	Background t = 0	16590.5		Background t = 15 sec	15837.8
	Locus/background	1.92308			1.67698
	Sample	Time (relative to PA) (sec)	Number of Scans (based on z-slices and frame number)	Frame Number	Area	ROI Average intensity	ROI Integrated Intensity	Background Average Intensity	Background Integrated Intensity		Background Subtracted Integrated Intensity	Bleaching Corrected (Corrected = Observed*e^-Scan number * constant)	Corrected Relative Intensity		Background Subtracted Average Intensity	Bleach Corrected Average Intensity
	7-21-21_NELF-D_500 nM FP_no3	-15	10	1	14.43	1277.67	18660.9	1218.74	17590.2		1070.76	1081.52	0.0843803		58.93	59.5223
		0	20	2	14.43	2261.44	33029.3	1417.98	20465.9		12563.4	12817.2	1		843.46	860.499
		15	30	3	14.43	1872.68	27351.3	1351.64	19508.3		7843.03	8081.89	0.630549		521.04	536.908
		30	40	4	14.43	1799.65	26284.6	1282.71	18513.4		7771.2	8088.35	0.631053		516.94	538.037
		45	50	5	14.43	1797.93	26259.5	1332.99	19239.2		7020.25	7380.19	0.575802		464.94	488.778
		60	60	6	14.43	1707.77	24648.3	1287.71	18585.6		6062.72	6437.62	0.502263		420.06	446.035
		75	70	7	14.43	1667.87	24072.5	1293.5	18669.2		5403.27	5795.05	0.45213		374.37	401.515
		90	80	8	14.43	1677.48	24211.2	1261.42	18206.2		6005.07	6505.21	0.507537		416.06	450.712
		105	90	9	14.43	1634.88	23596.4	1244.29	17958.9		5637.48	6168.39	0.481258		390.59	427.374
		120	100	10	14.43	1601.07	23108.3	1284.49	18539.2		4569.17	5049.71	0.393979		316.58	349.875
		135	110	11	14.43	1651.47	23835.7	1325.31	19128.3		4707.42	5254.79	0.409979		326.16	364.085
		150	120	12	14.43	1581.88	22831.5	1334.44	19260		3571.43	4026.78	0.314169		247.44	278.988
		165	130	13	14.43	1578.65	22784.8	1297.27	18723.6		4061.21	4625.02	0.360844		281.38	320.444
		180	140	14	14.43	1603.02	23136.5	1323.9	19108		4028.46	4633.83	0.361532		279.12	321.064
		195	150	15	14.43	1586.06	22891.7	1313.29	18954.9		3936.83	4573.94	0.356859		272.77	316.914
		210	160	16	14.43	1557.42	22478.4	1336.4	19288.3		3190.1	3743.62	0.292077		221.02	259.369
		225	170	17	14.43	1609.06	23223.7	1355.51	19564.2		3659.55	4337.68	0.338426		253.55	300.534
		240	180	18	14.43	1599.53	23086.1	1349.47	19477		3609.09	4320.87	0.337114		250.06	299.376
		255	190	19	14.43	1601.58	23115.8	1320.08	19052.8		4062.98	4913.16	0.383325		281.5	340.404
		270	200	20	14.43	1613.03	23281	1300.49	18770.1		4510.88	5509.6	0.429859		312.54	381.737
		285	210	21	14.43	1599.18	23081.1	1322.36	19085.8		3995.34	4928.96	0.384558		276.82	341.507
		300	220	22	14.43	1577.73	22771.4	1254.63	18108.2		4663.26	5810.78	0.453357		323.1	402.607
		315	230	23	14.43	1550.24	22374.7	1337.78	19308.3		3066.37	3859.33	0.301105		212.46	267.402
		330	240	24	14.43	1623.41	23430.8	1292.27	18651.4		4779.38	6075.78	0.474033		331.14	420.961
		345	250	25	14.43	1565.56	22595.9	1303.87	18818.8		3777.12	4849.92	0.378391		261.69	336.017
		360	260	26	14.43	1567.93	22630.1	1323.3	19099.3		3530.85	4579.27	0.357275		244.63	317.268
		375	270	27	14.43	1550.33	22376.1	1318.8	19034.3		3341.8	4377.64	0.341544		231.53	303.296
		390	280	28	14.43	1525.48	22017.4	1286.6	18569.7		3447.78	4561.86	0.355917		238.88	316.069
		405	290	29	14.43	1544.82	22296.6	1343.51	19391		2905.61	3883.14	0.302963		201.31	269.036
		420	300	30	14.43	1559.13	22503.1	1302.19	18794.7		3708.44	5005.87	0.390558		256.94	346.833
		435	310	31	14.43	1518.42	21915.5	1307.94	18877.7		3037.79	4141.8	0.323143		210.48	286.974
		450	320	32	14.43	1551.12	22387.4	1329.32	19186.2		3201.22	4408.49	0.343951		221.8	305.447
	Relative Photo-activation:	Take the ratio of Integrated signal at the locus at time = 0 divided by the background at that time point. This gives a measure of relatively how much of a photo-activation there was.
	Locus t = 0	33029.3		Locus t = 15 sec	27351.3
	Background t = 0	20465.9		Background t = 15 sec	19508.3
	Locus/background	1.61387			1.40204
	Sample	Time (relative to PA) (sec)	Number of Scans (based on z-slices and frame number)	Frame Number	Area	ROI Average intensity	ROI Integrated Intensity	Background Average Intensity	Background Integrated Intensity		Background Subtracted Integrated Intensity	Bleaching Corrected (Corrected = Observed*e^-Scan number * constant)	Corrected Relative Intensity		Background Subtracted Average Intensity	Bleach Corrected Average Intensity
	7-21-21_NELF-D_500 nM FP_no4	-15	10	1	12.45	1531.87	19073.7	1494.7	18610.8		462.85	467.502	0.0113328		37.17	37.5436
		0	20	2	12.45	4952.85	61669.1	1705.38	21234		40435.1	41251.9	1		3247.47	3313.07
		15	30	3	12.45	3815.07	47502.3	1788.03	22263.2		25239.1	26007.7	0.63046		2027.04	2088.77
		30	40	4	12.45	3449.38	42949	1697.02	21130		21818.9	22709.4	0.550505		1752.36	1823.88
		45	50	5	12.45	3118.28	38826.4	1734.36	21595		17231.4	18114.9	0.439129		1383.92	1454.88
		60	60	6	12.45	3073.87	38273.4	1728.44	21521.2		16752.2	17788.2	0.431208		1345.43	1428.63
		75	70	7	12.45	2824.23	35165.1	1673.2	20833.5		14331.7	15370.8	0.372609		1151.03	1234.49
		90	80	8	12.45	2752.67	34274.2	1622.01	20196		14078.2	15250.7	0.369696		1130.66	1224.83
		105	90	9	12.45	2682.47	33400.1	1621.99	20195.7		13204.3	14447.8	0.350234		1060.48	1160.35
		120	100	10	12.45	2613.1	32536.3	1702.66	21200.2		11336.1	12528.3	0.303703		910.44	1006.19
		135	110	11	12.45	2624.72	32680.9	1665.6	20738.7		11942.2	13330.8	0.323157		959.12	1070.64
		150	120	12	12.45	2597.57	32342.9	1749.04	21777.7		10565.2	11912.2	0.288768		848.53	956.715
		165	130	13	12.45	2656.07	33071.4	1734.91	21601.8		11469.6	13061.9	0.316638		921.16	1049.04
		180	140	14	12.45	2548.93	31737.3	1696.04	21117.8		10619.5	12215.4	0.296116		852.89	981.057
		195	150	15	12.45	2593.69	32294.6	1695.22	21107.6		11187	12997.5	0.315075		898.47	1043.87
		210	160	16	12.45	2417.95	30106.4	1670.81	20803.6		9302.83	10917	0.264641		747.14	876.777
		225	170	17	12.45	2401.95	29907.2	1714.71	21350.2		8557.01	10142.7	0.245871		687.24	814.589
		240	180	18	12.45	2469.49	30748.2	1754.29	21843.1		8905.09	10661.3	0.258444		715.2	856.25
		255	190	19	12.45	2393.43	29801.1	1737.89	21638.9		8162.23	9870.17	0.239266		655.54	792.711
		270	200	20	12.45	2414.97	30069.4	1771.24	22054.1		8015.27	9789.87	0.237319		643.73	786.254
		285	210	21	12.45	2492.03	31028.8	1771.34	22055.4		8973.46	11070.4	0.26836		720.69	889.099
		300	220	22	12.45	2431.06	30269.7	1736.35	21619.6		8650.03	10778.6	0.261287		694.71	865.662
		315	230	23	12.45	2321.2	28901.8	1716.38	21371		7530.75	9478.2	0.229764		604.82	761.226
		330	240	24	12.45	2408.58	29989.8	1758.28	21892.8		8097.05	10293.4	0.249524		650.3	826.693
		345	250	25	12.45	2299.96	28637.3	1746.92	21751.3		6885.92	8841.7	0.214334		553.04	710.117
		360	260	26	12.45	2280.09	28389.9	1788.3	22266.5		6123.33	7941.53	0.192513		491.79	637.817
		375	270	27	12.45	2339.91	29134.8	1797.65	22383		6751.84	8844.67	0.214406		542.26	710.341
		390	280	28	12.45	2311.17	28776.9	1765.57	21983.6		6793.33	8988.46	0.217892		545.6	721.9
		405	290	29	12.45	2273.96	28313.5	1760.15	21916		6397.56	8549.88	0.20726		513.81	686.67
		420	300	30	12.45	2302.14	28664.5	1789.47	22281.1		6383.34	8616.61	0.208878		512.67	692.032
		435	310	31	12.45	2205.94	27466.6	1816.23	22614.3		4852.31	6615.76	0.160375		389.71	531.34
		450	320	32	12.45	2371.9	29533.1	1762.44	21944.6		7588.48	10450.3	0.253329		609.46	839.304
	Relative Photo-activation:	Take the ratio of Integrated signal at the locus at time = 0 divided by the background at that time point. This gives a measure of relatively how much of a photo-activation there was.
	Locus t = 0	61669.1		Locus t = 15 sec	47502.3
	Background t = 0	21234		Background t = 15 sec	22263.2
	Locus/background	2.90426			2.13367
	Sample	Time (relative to PA) (sec)	Number of Scans (based on z-slices and frame number)	Frame Number	Area	ROI Average intensity	ROI Integrated Intensity	Background Average Intensity	Background Integrated Intensity		Background Subtracted Integrated Intensity	Bleaching Corrected (Corrected = Observed*e^-Scan number * constant)	Corrected Relative Intensity		Background Subtracted Average Intensity	Bleach Corrected Average Intensity
	7-21-21_NELF-D_500 nM FP_no5 (nuclei 1, left)	-15	11	1	7.54	1301.96	9816.35	1196.1	8812.07		1004.28	1015.39	0.187675		105.86	107.031
		0	22	2	7.54	1963.11	14801.2	1290.64	9508.56		5292.63	5410.36	1		672.47	687.428
		15	33	3	7.54	1874.75	14135	1278.42	9418.56		4716.43	4874.67	0.900988		596.33	616.337
		30	44	4	7.37	1747.96	12877.8	1208.13	8900.73		3977.07	4155.97	0.76815		539.83	564.113
		45	55	5	7.37	1724.46	12704.7	1250.44	9212.44		3492.25	3689.7	0.68197		474.02	500.821
		60	66	6	7.37	1612.58	11880.4	1249.68	9206.8		2673.61	2856.02	0.52788		362.9	387.659
		75	77	7	7.37	1632.43	12026.6	1255.43	9249.15		2777.49	2999.81	0.554456		377	407.176
		90	88	8	7.37	1634.47	12041.7	1259.55	9279.53		2762.19	3016.28	0.557501		374.92	409.408
		105	99	9	7.37	1554.33	11451.3	1250.3	9211.41		2239.89	2472.99	0.457084		304.03	335.669
		120	110	10	7.37	1533.08	11294.7	1249.6	9206.2		2088.49	2331.34	0.430902		283.48	316.443
		135	121	11	7.37	1556.09	11464.3	1227.3	9041.96		2422.3	2733.87	0.505303		328.79	371.081
		150	132	12	7.37	1597.65	11770.5	1220.82	8994.22		2776.24	3167.99	0.585542		376.83	430.004
		165	143	13	7.37	1657.42	12210.8	1310.02	9651.38		2559.4	2952.86	0.545778		347.4	400.806
		180	154	14	7.37	1588.15	11700.5	1189.56	8763.9		2936.55	3425.46	0.63313		398.59	464.952
		195	165	15	7.37	1595.37	11753.6	1284.95	9466.64		2286.98	2697.25	0.498534		310.42	366.107
		210	176	16	7.37	1535.77	11314.5	1283.32	9454.62		1859.88	2217.79	0.409916		252.45	301.031
		225	187	17	7.37	1590.72	11719.4	1241.09	9143.51		2575.85	3105.52	0.573994		349.63	421.523
		240	198	18	7.37	1620.16	11936.2	1197.78	8824.43		3111.82	3793.19	0.701098		422.38	514.865
		255	209	19	7.37	1592.32	11731.1	1281.19	9438.94		2292.19	2825	0.522146		311.13	383.451
		270	220	20	7.37	1536.73	11321.6	1327.08	9777.01		1544.6	1924.69	0.355742		209.65	261.24
		285	231	21	7.37	1575.53	11607.4	1270.5	9360.22		2247.21	2831.17	0.523287		305.03	384.295
		300	242	22	7.37	1549.05	11412.4	1323.49	9750.6		1661.75	2116.73	0.391236		225.56	287.317
		315	253	23	7.37	1583.84	11668.6	1238.82	9126.84		2541.81	3273.55	0.605053		345.02	444.345
		330	264	24	7.37	1583.71	11667.8	1341.53	9883.52		1784.23	2323.3	0.429416		242.18	315.349
		345	275	25	7.37	1498.5	11040	1250.46	9212.53		1827.44	2405.88	0.444681		248.04	326.552
		360	286	26	7.37	1553.43	11444.7	1325.95	9768.74		1675.92	2230.8	0.412321		227.48	302.797
		375	297	27	7.37	1600.46	11791.1	1319.63	9722.17		2068.97	2784.45	0.514652		280.83	377.945
		390	308	28	7.37	1587.83	11698.1	1278.78	9421.23		2276.85	3098.11	0.572626		309.05	420.525
		405	319	29	7.37	1610.99	11868.7	1262.08	9298.18		2570.51	3536.38	0.653632		348.91	480.013
		420	330	30	7.37	1631.43	12019.3	1380.42	10170		1849.29	2572.3	0.475441		251.01	349.147
		435	341	31	7.37	1598.89	11779.6	1340.5	9875.89		1903.7	2677.27	0.494842		258.39	363.388
		450	352	32	7.37	1597.65	11770.5	1380.47	10170.4		1600.05	2275.12	0.420513		217.18	308.81
	Relative Photo-activation:	Take the ratio of Integrated signal at the locus at time = 0 divided by the background at that time point. This gives a measure of relatively how much of a photo-activation there was.
	Locus t = 0	14801.2		Locus t = 15 sec	14135
	Background t = 0	9508.56		Background t = 15 sec	9418.56
	Locus/background	1.55662			1.50076
	Sample	Time (relative to PA) (sec)	Number of Scans (based on z-slices and frame number)	Frame Number	Area	ROI Average intensity	ROI Integrated Intensity	Background Average Intensity	Background Integrated Intensity		Background Subtracted Integrated Intensity	Bleaching Corrected (Corrected = Observed*e^-Scan number * constant)	Corrected Relative Intensity		Background Subtracted Average Intensity	Bleach Corrected Average Intensity
	7-21-21_NELF-D_500 nM FP_no5 (nuclei 2, right)	-15	11	1	7.2	1393.01	10262.7	1303.33	9377.46		885.28	895.072	0.0876334		89.68	90.6719
		0	22	2	7.2	2774.61	20441.5	1452.38	10449.9		9991.57	10213.8	1		1322.23	1351.64
		15	33	3	7.2	2447.35	18030.4	1458.04	10490.6		7539.84	7792.81	0.762967		989.31	1022.5
		30	44	4	7.2	2293.01	16498.2	1474.23	10607.1		5891.11	6156.11	0.602723		818.78	855.611
		45	55	5	7.2	2159.71	15539.1	1409.44	10140.9		5398.23	5703.45	0.558405		750.27	792.691
		60	66	6	7.2	2184.87	15720.1	1489.28	10715.3		5004.79	5346.25	0.523433		695.59	743.048
		75	77	7	7.2	2134.45	15357.4	1467.72	10560.3		4797.08	5181.05	0.507259		666.73	720.096
		90	88	8	7.2	2003.81	14417.5	1414.93	10180.4		4237.04	4626.8	0.452994		588.88	643.05
		105	99	9	7.2	1987.96	14303.4	1426.71	10265.2		4038.16	4458.4	0.436506		561.25	619.657
		120	110	10	7.2	1961.44	14112.5	1514.78	10898.8		3213.71	3587.39	0.351229		446.66	498.597
		135	121	11	7.2	1895.98	13641.6	1417.39	10198.1		3443.47	3886.39	0.380503		478.59	540.149
		150	132	12	7.2	1922.19	13830.2	1520.72	10941.6		2888.6	3296.21	0.32272		401.47	458.121
		165	143	13	7.2	1949.05	14023.4	1520.05	10936.8		3086.65	3561.16	0.348661		429	494.95
		180	154	14	7.2	1990.94	14324.8	1459.16	10498.6		3826.19	4463.22	0.436978		531.78	620.317
		195	165	15	7.2	1877.85	13511.1	1535.53	11048.1		2463.01	2904.86	0.284405		342.32	403.73
		210	176	16	7.2	1862.78	13402.7	1536.79	11057.2		2345.53	2796.9	0.273835		325.99	388.723
		225	187	17	7.2	1932.28	13902.8	1499.26	10787.2		3115.61	3756.26	0.367763		433.02	522.061
		240	198	18	7.2	1925.71	13855.5	1523.19	10959.3		2896.18	3530.33	0.345643		402.52	490.657
		255	209	19	7.2	1951.78	14043.1	1492.75	10740.4		3302.72	4070.42	0.398521		459.03	565.729
		270	220	20	7.2	1851.11	13318.8	1467.62	10559.5		2759.26	3438.25	0.336627		383.49	477.858
		285	231	21	7.2	1955.65	14070.9	1459.6	10501.9		3569.06	4496.51	0.440238		496.05	624.953
		300	242	22	7.2	1867.41	13436	1531.63	11020.1		2415.97	3077.45	0.301302		335.78	427.715
		315	253	23	7.2	1886.59	13574	1586.43	11414.3		2159.66	2781.39	0.272316		300.16	386.571
		330	264	24	7.2	1895.16	13635.7	1507.96	10849.8		2785.93	3627.64	0.35517		387.2	504.184
		345	275	25	7.2	1876.17	13499	1497.3	10773.1		2725.96	3588.81	0.351368		378.87	498.794
		360	286	26	7.2	1861.65	13394.6	1521.45	10946.8		2447.76	3258.19	0.318999		340.2	452.838
		375	297	27	7.2	1942.87	13978.9	1602.38	11529.1		2449.79	3296.96	0.322794		340.49	458.237
		390	308	28	7.2	1846.61	13286.4	1560.02	11224.3		2062.04	2805.82	0.274708		286.59	389.963
		405	319	29	7.2	1823.78	13122.1	1581.95	11382.1		1739.94	2393.72	0.234361		241.83	332.698
		420	330	30	7.2	1780.35	12809.6	1552.29	11168.7		1640.93	2282.48	0.22347		228.06	317.224
		435	341	31	7.2	1876.12	13498.7	1525.66	10977.2		2521.52	3546.15	0.347191		350.46	492.871
		450	352	32	7.2	1812.02	13037.5	1492.11	10735.8		2301.71	3272.82	0.320431		319.91	454.883
	Relative Photo-activation:	Take the ratio of Integrated signal at the locus at time = 0 divided by the background at that time point. This gives a measure of relatively how much of a photo-activation there was.
	Locus t = 0	20441.5		Locus t = 15 sec	18030.4
	Background t = 0	10449.9		Background t = 15 sec	10490.6
	Locus/background	1.95614			1.71873

## Sheet: July 23 Lucif_500 nM FP
	Sample	Time (relative to PA) (sec)	Number of Scans (based on z-slices and frame number)	Frame Number	Area	ROI Average intensity	ROI Integrated Intensity	Background Average Intensity	Background Integrated Intensity		Background Subtracted Integrated Intensity	Bleaching Corrected (Corrected = Observed*e^-Scan number * constant)	Corrected Relative Intensity		Background Subtracted Average Intensity	Bleach Corrected Average Intensity
	7-23-21_Luciferase_500nmFP_no1	-15	10	1	4.65	1332.54	6200.37	1310.23	6096.58		103.79	104.833	0.0138124		22.31	22.5342
		0	20	2	4.65	2943.99	13698.5	1345.15	6259.05		7439.5	7589.79	1		1598.84	1631.14
		15	30	3	4.65	2739.61	12747.6	1326.61	6172.79		6574.77	6775	0.892647		1413	1456.03
		30	40	4	4.65	2754.69	12817.7	1360.19	6329.06		6488.64	6753.45	0.889807		1394.5	1451.41
		45	50	5	4.65	2491.26	11592	1405.37	6539.26		5052.7	5311.76	0.699856		1085.89	1141.56
		60	60	6	4.65	2524.09	11744.7	1330.99	6193.17		5551.57	5894.86	0.776683		1193.1	1266.88
		75	70	7	4.65	2511.31	11685.3	1267.63	5898.35		5786.93	6206.53	0.817747		1243.68	1333.86
		90	80	8	4.65	2383.01	11088.3	1302.52	6060.69		5027.58	5446.31	0.717584		1080.49	1170.48
		105	90	9	4.65	2383.74	11091.7	1294.07	6021.4		5070.28	5547.77	0.730952		1089.67	1192.29
		120	100	10	4.65	2245.3	10447.5	1321.04	6146.86		4300.63	4752.93	0.626227		924.26	1021.47
		135	110	11	4.65	2307.41	10736.5	1412.95	6574.55		4161.94	4645.88	0.612123		894.46	998.466
		150	120	12	4.65	2173.07	10111.4	1470.76	6843.52		3267.91	3684.56	0.485463		702.31	791.852
		165	130	13	4.65	2151.43	10010.7	1309.06	6091.11		3919.59	4463.74	0.588125		842.37	959.315
		180	140	14	4.65	2281.25	10614.8	1299.03	6044.45		4570.33	5257.13	0.692658		982.22	1129.82
		195	150	15	4.65	2087.53	9713.38	1390.35	6469.38		3244	3768.99	0.496587		697.18	810.008
		210	160	16	4.65	2047.56	9527.43	1279.84	5955.18		3572.25	4192.07	0.552331		767.72	900.928
		225	170	17	4.65	2003.48	9322.31	1419.25	6603.85		2718.46	3222.2	0.424545		584.23	692.491
		240	180	18	4.65	2061.69	9593.18	1308.42	6088.13		3505.05	4196.31	0.552889		753.27	901.828
		255	190	19	4.65	2084.72	9700.33	1294.17	6021.83		3678.5	4448.22	0.58608		790.55	955.972
		270	200	20	4.65	2044.48	9513.08	1334.97	6211.7		3301.38	4032.31	0.531282		709.51	866.597
		285	210	21	4.65	2019.99	9399.13	1345.72	6261.72		3137.41	3870.55	0.509969		674.27	831.832
		300	220	22	4.65	1882.7	8760.32	1406.44	6544.22		2216.1	2761.43	0.363835		476.26	593.457
		315	230	23	4.65	1908.1	8878.5	1372.21	6384.98		2493.52	3138.34	0.413496		535.89	674.471
		330	240	24	4.65	1975.02	9189.87	1357.91	6318.42		2871.45	3650.33	0.480953		617.11	784.501
		345	250	25	4.65	1979.19	9209.3	1240.21	5770.78		3438.52	4415.15	0.581722		738.98	948.869
		360	260	26	4.65	2028.56	9439.02	1337.19	6222		3217.02	4172.25	0.549719		691.37	896.659
		375	270	27	4.65	1995.72	9286.2	1392.87	6481.1		2805.1	3674.58	0.484148		602.85	789.712
		390	280	28	4.65	1793.13	8343.53	1331.62	6196.1		2147.43	2841.33	0.374362		461.51	610.638
		405	290	29	4.65	1943.87	9044.93	1412.17	6570.89		2474.04	3306.38	0.435635		531.7	710.578
		420	300	30	4.65	1810.93	8426.34	1352.6	6293.73		2132.61	2878.72	0.379289		458.33	618.681
		435	310	31	4.65	1934.44	9001.03	1321.04	6146.86		2854.17	3891.45	0.512721		613.4	836.325
		450	320	32	4.65	2012.37	9363.67	1336.19	6217.39		3146.28	4332.83	0.570876		676.18	931.186
	Relative Photo-activation:	Take the ratio of Integrated signal at the locus at time = 0 divided by the background at that time point. This gives a measure of relatively how much of a photo-activation there was.
	Locus t = 0	13698.5		Locus t = 15 sec	12747.6
	Background t = 0	6259.05		Background t = 15 sec	6172.79
	Locus/background	2.1886			2.06512
	Sample	Time (relative to PA) (sec)	Number of Scans (based on z-slices and frame number)	Frame Number	Area	ROI Average intensity	ROI Integrated Intensity	Background Average Intensity	Background Integrated Intensity		Background Subtracted Integrated Intensity	Bleaching Corrected (Corrected = Observed*e^-Scan number * constant)	Corrected Relative Intensity		Background Subtracted Average Intensity	Bleach Corrected Average Intensity
	7-23-21_Luciferase_500nmFP_no2	-15	10	1	8.32	1128.56	9384.18	1114.02	9263.28		120.9	122.115	0.0282634		14.54	14.6861
	This sample looks like background pretty quickly, but the background subtraction disagrees. Should I find a new way to background subtract?	0	20	2	8.32	1670.17	13887.8	1160.85	9652.72		4235.05	4320.6	1		509.32	519.609
		15	30	3	8.32	1520.12	12640.1	1070.93	8904.95		3735.12	3848.87	0.890818		449.19	462.87
		30	40	4	8.32	1542.9	12829.5	1077.75	8961.7		3867.76	4025.61	0.931723		465.15	484.133
		45	50	5	8.32	1490.25	12391.7	1127.38	9374.35		3017.34	3172.04	0.734166		362.87	381.475
		60	60	6	8.32	1503.08	12498.4	1101.75	9161.26		3337.15	3543.51	0.820142		401.33	426.147
		75	70	7	8.32	1461.26	12150.7	1117.44	9291.72		2858.96	3066.26	0.709683		343.82	368.75
		90	80	8	8.32	1477.18	12283	1143.42	9507.78		2775.21	3006.35	0.695817		333.76	361.558
		105	90	9	8.32	1543.48	12834.3	1050.83	8737.83		4096.5	4482.28	1.03742		492.65	539.045
		120	100	10	8.32	1358.03	11292.2	1106.47	9200.51		2091.72	2311.71	0.535043		251.56	278.017
		135	110	11	8.32	1447.72	12038	1118.87	9303.57		2734.48	3052.44	0.706485		328.85	367.088
		150	120	12	8.32	1393.63	11588.3	1156.59	9617.26		1971.04	2222.34	0.514359		237.04	267.262
		165	130	13	8.32	1419.15	11800.5	1157.44	9624.28		2176.17	2478.28	0.573597		261.71	298.043
		180	140	14	8.32	1370.73	11397.8	1147.9	9544.97		1852.86	2131.3	0.493287		222.83	256.316
		195	150	15	8.32	1352.56	11246.8	1112.83	9253.42		1993.36	2315.95	0.536026		239.73	278.527
		210	160	16	8.32	1447.86	12039.2	1147.65	9542.9		2496.32	2929.46	0.678021		300.21	352.3
		225	170	17	8.32	1361.58	11321.7	1140.18	9480.81		1840.93	2182.06	0.505037		221.4	262.426
		240	180	18	8.32	1386.38	11528	1076.8	8953.81		2574.18	3081.85	0.713292		309.58	370.635
		255	190	19	8.32	1311.36	10904.2	1104.8	9186.64		1717.58	2076.98	0.480716		206.56	249.783
		270	200	20	8.32	1245.39	10355.6	1073.6	8927.14		1428.49	1744.76	0.403824		171.79	209.825
		285	210	21	8.32	1300.12	10810.7	1124.95	9354.15		1456.58	1796.95	0.415903		175.17	216.103
		300	220	22	8.32	1333.87	11091.3	1126.97	9370.95		1720.38	2143.73	0.496163		206.9	257.813
		315	230	23	8.32	1335.64	11106.1	1108.64	9218.52		1887.59	2375.72	0.549859		227	285.702
		330	240	24	8.32	1242.18	10328.9	1096.38	9116.58		1212.34	1541.19	0.356706		145.8	185.348
		345	250	25	8.32	1282.72	10666	1128.2	9381.16		1284.89	1649.83	0.381852		154.52	198.408
		360	260	26	8.32	1318.72	10965.4	1088.62	9052.09		1913.31	2481.43	0.574325		230.1	298.424
		375	270	27	8.32	1311.03	10901.4	1090.32	9066.17		1835.25	2404.11	0.55643		220.71	289.122
		390	280	28	8.32	1298.11	10794	1057.07	8789.75		2004.26	2651.9	0.613779		241.04	318.927
		405	290	29	8.32	1324.58	11014.1	1104.62	9185.13		1828.95	2444.26	0.565722		219.96	293.961
		420	300	30	8.32	1333.67	11089.7	1103.73	9177.72		1912.02	2580.96	0.59736		229.94	310.387
		435	310	31	8.32	1296.24	10778.5	1119.91	9312.27		1466.23	1999.09	0.462689		176.33	240.413
		450	320	32	8.32	1308.28	10878.6	1082.29	8999.44		1879.19	2587.88	0.598964		225.99	311.217
	Relative Photo-activation:	Take the ratio of Integrated signal at the locus at time = 0 divided by the background at that time point. This gives a measure of relatively how much of a photo-activation there was.
	Locus t = 0	13887.8		Locus t = 15 sec	12640.1
	Background t = 0	9652.72		Background t = 15 sec	8904.95
	Locus/background	1.43874			1.41944
	Sample	Time (relative to PA) (sec)	Number of Scans (based on z-slices and frame number)	Frame Number	Area	ROI Average intensity	ROI Integrated Intensity	Background Average Intensity	Background Integrated Intensity		Background Subtracted Integrated Intensity	Bleaching Corrected (Corrected = Observed*e^-Scan number * constant)	Corrected Relative Intensity		Background Subtracted Average Intensity	Bleach Corrected Average Intensity
	7-23-21_Luciferase_500nmFP_no3	-15	9	1	5.51	1274.37	7027.79	1378	7599.3		-571.51	-576.677	-0.0784774		-103.63	-104.567
		0	18	2	5.51	2772.2	15287.9	1463.48	8070.68		7217.23	7348.32	1		1308.72	1332.49
		15	27	3	5.51	2410.38	13292.6	1444.73	7967.32		5325.29	5471.03	0.744529		965.65	992.078
		30	36	4	5.51	2519.64	13895.1	1411.63	7784.78		6110.36	6334.34	0.862012		1108.01	1148.63
		45	45	5	5.51	2341.38	12912	1361.8	7509.94		5402.11	5650.76	0.768987		979.58	1024.67
		60	54	6	5.51	2426.07	13379.1	1357.5	7486.25		5892.88	6219.84	0.846431		1068.57	1127.86
		75	63	7	5.51	2270.38	12520.5	1336.44	7370.09		5150.42	5485.34	0.746475		933.94	994.671
		90	72	8	5.51	2163.23	11929.6	1383.95	7632.13		4297.48	4618.31	0.628485		779.28	837.457
		105	81	9	5.51	2204.39	12156.6	1349.02	7439.46		4717.16	5115.15	0.696098		855.37	927.538
		120	90	10	5.51	2134.4	11770.6	1430.75	7890.2		3880.43	4245.87	0.577801		703.65	769.916
		135	99	11	5.51	2040.62	11253.5	1413.11	7792.92		3460.58	3820.71	0.519944		627.51	692.813
		150	108	12	5.51	2134.37	11770.5	1339.66	7387.84		4382.62	4882.45	0.664431		794.71	885.345
		165	117	13	5.51	1988.3	10964.9	1475.91	8139.23		2825.69	3176.41	0.432264		512.39	575.988
		180	126	14	5.51	2153.69	11877	1467.83	8094.68		3782.33	4290.23	0.583838		685.86	777.959
		195	135	15	5.51	1921.46	10596.3	1342.83	7405.34		3191	3652.22	0.497014		578.63	662.263
		210	144	16	5.51	1884.45	10392.2	1344.27	7413.26		2978.99	3440.39	0.468187		540.18	623.845
		225	153	17	5.51	1927.73	10630.9	1439.91	7940.74		2690.15	3134.9	0.426615		487.82	568.469
		240	162	18	5.51	1949.09	10748.7	1430.09	7886.54		2862.14	3365.48	0.457993		519	610.271
		255	171	19	5.51	1862.2	10269.5	1400.03	7720.8		2548.75	3024.07	0.411532		462.17	548.36
		270	180	20	5.51	1838.96	10141.4	1458.14	8041.25		2100.12	2514.3	0.34216		380.82	455.924
		285	189	21	5.51	1902.72	10493	1393.89	7686.93		2806.05	3389.82	0.461306		508.83	614.687
		300	198	22	5.51	1864.66	10283.1	1453.23	8014.15		2268.97	2765.79	0.376384		411.43	501.518
		315	207	23	5.51	2062.19	11372.4	1350.11	7445.49		3926.92	4830.04	0.657299		712.08	875.846
		330	216	24	5.51	1892.26	10435.3	1372.68	7569.96		2865.33	3556.17	0.483943		519.58	644.852
		345	225	25	5.51	1858.88	10251.2	1341.79	7399.61		2851.63	3571.16	0.485984		517.09	647.564
		360	234	26	5.51	1906.31	10512.8	1388.53	7657.38		2855.42	3608.24	0.491029		517.78	654.29
		375	243	27	5.51	1799.7	9924.84	1430.62	7889.47		2035.37	2595.24	0.353174		369.08	470.602
		390	252	28	5.51	1816.99	10020.2	1333.66	7354.76		2665.46	3429.37	0.466688		483.33	621.85
		405	261	29	5.51	1709.27	9426.18	1395.51	7695.85		1730.33	2246.36	0.305698		313.76	407.332
		420	270	30	5.51	1737.67	9582.79	1377.07	7594.17		1988.62	2605.02	0.354506		360.6	472.373
		435	279	31	5.51	1708.98	9424.55	1374.56	7580.34		1844.21	2437.69	0.331735		334.42	442.039
		450	288	32	5.51	1819.09	10031.8	1332.54	7348.59		2683.18	3578.71	0.487011		486.55	648.94
	Relative Photo-activation:	Take the ratio of Integrated signal at the locus at time = 0 divided by the background at that time point. This gives a measure of relatively how much of a photo-activation there was.
	Locus t = 0	15287.9		Locus t = 15 sec	13292.6
	Background t = 0	8070.68		Background t = 15 sec	7967.32
	Locus/background	1.89425			1.66839
	Sample	Time (relative to PA) (sec)	Number of Scans (based on z-slices and frame number)	Frame Number	Area	ROI Average intensity	ROI Integrated Intensity	Background Average Intensity	Background Integrated Intensity		Background Subtracted Integrated Intensity	Bleaching Corrected (Corrected = Observed*e^-Scan number * constant)	Corrected Relative Intensity		Background Subtracted Average Intensity	Bleach Corrected Average Intensity
	7-23-21_Luciferase_500nmFP_no4	-15	9	1	8.14	993.04	8086.15	1038.74	8458.26		-372.11	-375.474	-0.122659		-45.7	-46.1132
		0	18	2	8.14	1446.19	11776.1	1076.97	8769.59		3006.51	3061.12	1		369.22	375.926
		15	27	3	8.14	1491.35	12143.9	1066.65	8685.57		3458.3	3552.95	1.16067		424.7	436.323
		30	36	4	8.14	1362.65	11095.8	1063.65	8661.1		2434.71	2523.96	0.824521		299	309.96
		45	45	5	8.14	1283.96	10455.1	1041.19	8478.21		1976.9	2067.89	0.675535		242.77	253.944
		60	54	6	8.14	1339.41	10906.6	1011.41	8235.73		2670.86	2819.05	0.920922		328	346.199
		75	63	7	8.14	1260.95	10267.7	1041.89	8483.98		1783.76	1899.75	0.620608		219.06	233.305
		90	72	8	8.14	1229.18	10009	1039	8460.42		1548.6	1664.21	0.543661		190.18	204.378
		105	81	9	8.14	1200.3	9773.87	1065.9	8679.45		1094.42	1186.76	0.387688		134.4	145.739
		120	90	10	8.14	1220.54	9938.71	1096.69	8930.16		1008.55	1103.53	0.360499		123.85	135.513
		135	99	11	8.14	1142.95	9306.88	1105.51	9001.98		304.9	336.63	0.10997		37.44	41.3362
		150	108	12	8.14	1216.3	9904.16	1139.93	9282.28		621.88	692.804	0.226324		76.37	85.0798
		165	117	13	8.14	1169.68	9524.54	1026.7	8360.29		1164.25	1308.76	0.427542		142.98	160.727
		180	126	14	8.14	1183.49	9636.95	1144.62	9320.46		316.49	358.989	0.117274		38.87	44.0895
		195	135	15	8.14	1194.96	9730.4	1063.53	8660.2		1070.2	1224.88	0.400143		131.43	150.426
		210	144	16	8.14	1133.17	9227.22	1089.37	8870.53		356.69	411.936	0.13457		43.8	50.5839
		225	153	17	8.14	1229.46	10011.3	1067.31	8690.96		1320.3	1538.58	0.50262		162.15	188.957
		240	162	18	8.14	1190.73	9695.93	1062.24	8649.64		1046.29	1230.29	0.401909		128.49	151.086
		255	171	19	8.14	1158.91	9436.82	1100.26	8959.28		477.54	566.597	0.185095		58.65	69.5877
		270	180	20	8.14	1167.41	9506.02	1032.22	8405.23		1100.79	1317.88	0.430524		135.19	161.852
		285	189	21	8.14	1103.38	8984.62	1059.76	8629.48		355.14	429.024	0.140153		43.62	52.6947
		300	198	22	8.14	1107.13	9015.21	1053.1	8575.19		440.02	536.368	0.17522		54.03	65.8605
		315	207	23	8.14	1127.57	9181.6	1004.81	8182.01		999.59	1229.48	0.401644		122.76	150.993
		330	216	24	8.14	1157.83	9427.99	1044.5	8505.22		922.77	1145.25	0.374129		113.33	140.654
		345	225	25	8.14	1125.39	9163.85	1077.9	8777.21		386.64	484.198	0.158177		47.49	59.4728
		360	234	26	8.14	1075.04	8753.9	1019.22	8299.37		454.53	574.364	0.187632		55.82	70.5366
		375	243	27	8.14	1096.68	8930.12	1011.62	8237.46		692.66	883.189	0.288519		85.06	108.457
		390	252	28	8.14	1117.63	9100.73	1061.4	8642.83		457.9	589.132	0.192457		56.23	72.3453
		405	261	29	8.14	1122.55	9140.75	1030.91	8394.54		746.21	968.75	0.31647		91.64	118.97
		420	270	30	8.14	1068.19	8698.11	1093.26	8902.24		-204.13	-267.403	-0.0873547		-25.07	-32.8408
		435	279	31	8.14	1125.92	9168.2	1010.31	8226.82		941.38	1244.32	0.406493		115.61	152.814
		450	288	32	8.14	1121.37	9131.1	1068.85	8703.45		427.65	570.381	0.186331		52.52	70.0489
	Relative Photo-activation:	Take the ratio of Integrated signal at the locus at time = 0 divided by the background at that time point. This gives a measure of relatively how much of a photo-activation there was.
	Locus t = 0	11776.1		Locus t = 15 sec	12143.9
	Background t = 0	8769.59		Background t = 15 sec	8685.57
	Locus/background	1.34283			1.39817

## Sheet: July 23 NELF-D_No FP
J
	Sample	Time (relative to PA) (sec)	Number of Scans (based on z-slices and frame number)	Frame Number	Area	ROI Average intensity	ROI Integrated Intensity	Background Average Intensity	Background Integrated Intensity		Background Subtracted Integrated Intensity	Bleaching Corrected (Corrected = Observed*e^-Scan number * constant)	Corrected Relative Intensity		Background Subtracted Average Intensity	Bleach Corrected Average Intensity
	7-23-21_NELF-D_No_FP_no1	-15	9	1	9.05	820.42	7422.83	816.46	7387.03		35.8	36.1237	0.0149298		3.96	3.9958
	Really poor photoactivation	0	18	2	9.05	1086.41	9829.4	823.75	7452.99		2376.41	2419.57	1		262.66	267.431
		15	27	3	9.05	1118.76	10122.1	829.62	7506.11		2615.96	2687.55	1.11076		289.14	297.053
		30	36	4	9.05	1029.79	9317.14	798	7220.03		2097.11	2173.98	0.898498		231.79	240.286
		45	45	5	9.05	1024.18	9266.39	836.99	7572.76		1693.63	1771.58	0.732189		187.19	195.806
		60	54	6	9.05	1006.27	9104.3	812.76	7353.55		1750.75	1847.89	0.763726		193.51	204.247
		75	63	7	9.05	972.4	8797.93	852.09	7709.34		1088.59	1159.38	0.479166		120.31	128.133
		90	72	8	9.05	1020.79	9235.71	779.09	7048.9		2186.81	2350.07	0.971274		241.7	259.744
		105	81	9	9.05	990.51	8961.74	809	7319.56		1642.18	1780.73	0.73597		181.51	196.824
		120	90	10	9.05	919.79	8321.9	836.11	7564.83		757.07	828.367	0.342361		83.68	91.5605
		135	99	11	9.05	921.03	8333.15	825.86	7472.03		861.12	950.734	0.392934		95.17	105.074
		150	108	12	9.05	954.28	8633.96	798.79	7227.14		1406.82	1567.26	0.647744		155.49	173.223
		165	117	13	9.05	952.44	8617.33	799.49	7233.47		1383.86	1555.62	0.642933		152.95	171.934
		180	126	14	9.05	954.95	8640.03	842.61	7623.6		1016.43	1152.92	0.476497		112.34	127.425
		195	135	15	9.05	976.5	8834.94	805.51	7287.98		1546.96	1770.55	0.731763		170.99	195.704
		210	144	16	9.05	922.58	8347.11	832.16	7529.07		818.04	944.741	0.390458		90.42	104.425
		225	153	17	9.05	962.39	8707.29	836.44	7567.81		1139.48	1327.86	0.548801		125.95	146.773
		240	162	18	9.05	897.32	8118.59	827.55	7487.32		631.27	742.285	0.306784		69.77	82.0398
		255	171	19	9.05	929.76	8412.08	799.2	7230.89		1181.19	1401.47	0.579223		130.56	154.908
		270	180	20	9.05	981.03	8875.96	814.96	7373.45		1502.51	1798.83	0.74345		166.07	198.822
		285	189	21	9.05	910.97	8242.07	814.56	7369.83		872.24	1053.7	0.435491		96.41	116.467
		300	198	22	9.05	913.79	8267.57	850.94	7698.95		568.62	693.126	0.286466		62.85	76.6118
		315	207	23	9.05	909.67	8230.35	823.15	7447.51		782.84	962.88	0.397954		86.52	106.418
		330	216	24	9.05	910.39	8236.85	821.61	7433.6		803.25	996.915	0.412021		88.78	110.185
		345	225	25	9.05	898.36	8127.98	832.6	7533.04		594.94	745.057	0.307929		65.76	82.3527
		360	234	26	9.05	885.23	8009.24	832.31	7530.45		478.79	605.02	0.250053		52.92	66.8721
		375	243	27	9.05	920.74	8330.48	825.35	7467.46		863.02	1100.41	0.454795		95.39	121.629
		390	252	28	9.05	892.36	8073.74	822.35	7440.28		633.46	815.007	0.336839		70.01	90.0746
		405	261	29	9.05	880.84	7969.52	803.98	7274.1		695.42	902.813	0.373129		76.86	99.7818
		420	270	30	9.05	911.99	8251.33	822.32	7440.06		811.27	1062.73	0.439224		89.67	117.465
		435	279	31	9.05	870.29	7874	802.68	7262.34		611.66	808.497	0.334149		67.61	89.3674
		450	288	32	9.05	947.64	8573.9	839.16	7592.41		981.49	1309.07	0.541033		108.48	144.686
	Relative Photo-activation:	Take the ratio of Integrated signal at the locus at time = 0 divided by the background at that time point. This gives a measure of relatively how much of a photo-activation there was.
	Locus t = 0	9829.4		Locus t = 15 sec	10122.1
	Background t = 0	7452.99		Background t = 15 sec	7506.11
	Locus/background	1.31885			1.34851
	Sample	Time (relative to PA) (sec)	Number of Scans (based on z-slices and frame number)	Frame Number	Area	ROI Average intensity	ROI Integrated Intensity	Background Average Intensity	Background Integrated Intensity		Background Subtracted Integrated Intensity	Bleaching Corrected (Corrected = Observed*e^-Scan number * constant)	Corrected Relative Intensity		Background Subtracted Average Intensity	Bleach Corrected Average Intensity
	7-23-21_NELF-D_No_FP_no2 (nuclei 1, left)	-15	10	1	11.63	1047.55	12185.8	1075.44	12510.2		-324.42	-327.68	-0.0694041		-27.89	-28.1703
		0	20	2	11.63	1544.55	17967.2	1146.72	13339.4		4627.85	4721.34	1		397.83	405.867
		15	30	3	11.63	1385.72	16119.6	1084.87	12619.9		3499.7	3606.28	0.763826		300.85	310.012
		30	40	4	11.63	1345.41	15650.6	1102.24	12822		2828.62	2944.06	0.623564		243.17	253.094
		45	50	5	11.63	1335.69	15537.6	1080.97	12574.5		2963.09	3115.01	0.659773		254.72	267.78
		60	60	6	11.63	1275.9	14842.1	1066.39	12404.9		2437.21	2587.92	0.548132		209.51	222.465
		75	70	7	11.63	1244.67	14478.8	1125.91	13097.4		1381.39	1481.55	0.313799		118.76	127.371
		90	80	8	11.63	1230.42	14313	1052.95	12248.6		2064.4	2236.34	0.473666		177.47	192.251
		105	90	9	11.63	1202.19	13984.6	1107.39	12881.9		1102.69	1206.54	0.255549		94.8	103.728
		120	100	10	11.63	1210.35	14079.6	1039.64	12093.8		1985.77	2194.62	0.464829		170.71	188.664
		135	110	11	11.63	1173.7	13653.2	1107.12	12878.8		774.43	864.479	0.1831		66.58	74.3218
		150	120	12	11.63	1173.03	13645.4	1068.9	12434.1		1211.31	1365.75	0.289271		104.13	117.406
		165	130	13	11.63	1145.87	13329.5	1083.55	12604.6		724.98	825.628	0.174872		62.32	70.9718
		180	140	14	11.63	1114.67	12966.6	1093.67	12722.3		244.29	281	0.0595171		21	24.1557
		195	150	15	11.63	1170.15	13612	1093.46	12719.9		892.09	1036.46	0.219527		76.69	89.1011
		210	160	16	11.63	1148.41	13359	1052.37	12241.9		1117.17	1311.01	0.277678		96.04	112.704
		225	170	17	11.63	1130.05	13145.4	1061.32	12346		799.47	947.616	0.200709		68.73	81.466
		240	180	18	11.63	1098.65	12780.2	1075.55	12511.5		268.71	321.704	0.0681384		23.1	27.6557
		255	190	19	11.63	1085.36	12625.6	1088.69	12664.3		-38.73	-46.8342	-0.00991969		-3.33	-4.0268
		270	200	20	11.63	1153.89	13422.8	1089.29	12671.3		751.43	917.799	0.194394		64.6	78.9026
		285	210	21	11.63	1108.37	12893.2	1099.8	12793.6		99.61	122.887	0.0260279		8.57	10.5726
		300	220	22	11.63	1100.17	12797.8	1127.43	13114.9		-317.1	-395.131	-0.0836904		-27.26	-33.9681
		315	230	23	11.63	1087.35	12648.8	1114.56	12965.3		-316.49	-398.334	-0.0843689		-27.21	-34.2465
		330	240	24	11.63	1117.91	13004.2	1111.69	12931.8		72.38	92.013	0.0194888		6.22	7.90717
		345	250	25	11.63	1064.08	12378	1119.86	13026.9		-648.88	-833.178	-0.176471		-55.78	-71.6229
		360	260	26	11.63	1084.69	12617.8	1059.53	12325.1		292.71	379.624	0.0804061		25.16	32.6308
		375	270	27	11.63	1087.69	12652.7	1061.58	12349		303.74	397.889	0.0842745		26.11	34.2032
		390	280	28	11.63	1098.64	12780	1100.23	12798.6		-18.53	-24.5176	-0.00519293		-1.59	-2.10378
		405	290	29	11.63	1084.22	12612.3	1056.83	12293.8		318.56	425.732	0.090172		27.39	36.6047
		420	300	30	11.63	1077.55	12534.8	1102.28	12822.4		-287.63	-388.26	-0.0822351		-24.73	-33.382
		435	310	31	11.63	1091.1	12692.4	1104.68	12850.4		-157.99	-215.408	-0.0456242		-13.58	-18.5153
		450	320	32	11.63	1106.51	12871.6	1088.04	12656.8		214.82	295.835	0.062659		18.47	25.4355
	Relative Photo-activation:	Take the ratio of Integrated signal at the locus at time = 0 divided by the background at that time point. This gives a measure of relatively how much of a photo-activation there was.
	Locus t = 0	17967.2		Locus t = 15 sec	16119.6
	Background t = 0	13339.4		Background t = 15 sec	12619.9
	Locus/background	1.34693			1.27732
	Sample	Time (relative to PA) (sec)	Number of Scans (based on z-slices and frame number)	Frame Number	Area	ROI Average intensity	ROI Integrated Intensity	Background Average Intensity	Background Integrated Intensity		Background Subtracted Integrated Intensity	Bleaching Corrected (Corrected = Observed*e^-Scan number * constant)	Corrected Relative Intensity		Background Subtracted Average Intensity	Bleach Corrected Average Intensity
	7-23-21_NELF-D_No_FP_no2 (nuclei 2, right)	-15	10	1	8.06	918.08	7396.68	822.4	6625.82		770.86	778.607	0.206076		95.68	96.6416
		0	20	2	8.06	1327.77	10697.4	868.1	6993.97		3703.44	3778.25	1		459.67	468.956
		15	30	3	8.06	1342.1	10812.8	865.31	6971.52		3841.32	3958.31	1.04765		476.79	491.31
		30	40	4	8.06	1247.41	10050	842.24	6785.62		3264.33	3397.55	0.899238		405.17	421.705
		45	50	5	8.06	1268.32	10218.5	870.56	7013.83		3204.62	3368.92	0.891662		397.76	418.154
		60	60	6	8.06	1189.9	9586.67	851.47	6860.02		2726.65	2895.26	0.766295		338.43	359.357
		75	70	7	8.06	1208.48	9736.34	874.44	7045.11		2691.23	2886.37	0.763942		334.04	358.261
		90	80	8	8.06	1147.52	9245.23	818.22	6592.17		2653.06	2874.03	0.760675		329.3	356.726
		105	90	9	8.06	1194.4	9622.9	858.32	6915.17		2707.73	2962.73	0.784153		336.08	367.73
		120	100	10	8.06	1164.14	9379.09	847.41	6827.32		2551.77	2820.14	0.746414		316.73	350.041
		135	110	11	8.06	1127.29	9082.2	820.25	6608.5		2473.7	2761.34	0.73085		307.04	342.742
		150	120	12	8.06	1150.59	9269.92	895.88	7217.79		2052.13	2313.77	0.612391		254.71	287.185
		165	130	13	8.06	1071.93	8636.15	850.1	6848.95		1787.2	2035.31	0.538692		221.83	252.626
		180	140	14	8.06	1157.07	9322.14	897.09	7227.53		2094.61	2409.38	0.637695		259.98	299.048
		195	150	15	8.06	1033.14	8323.67	802.44	6465.03		1858.64	2159.43	0.571542		230.7	268.035
		210	160	16	8.06	1104.43	8898.02	889.97	7170.23		1727.79	2027.58	0.536645		214.46	251.671
		225	170	17	8.06	1063.9	8571.49	810.84	6532.67		2038.82	2416.62	0.639614		253.06	299.953
		240	180	18	8.06	1116.41	8994.57	841.82	6782.3		2212.27	2648.57	0.701003		274.59	328.744
		255	190	19	8.06	1114.53	8979.45	842.28	6785.96		2193.49	2652.48	0.702038		272.25	329.218
		270	200	20	8.06	1100.49	8866.31	830.24	6688.94		2177.37	2659.45	0.703882		270.25	330.084
		285	210	21	8.06	1137.45	9164.06	824.78	6644.99		2519.07	3107.72	0.822528		312.67	385.734
		300	220	22	8.06	1068.64	8609.7	867.83	6991.86		1617.84	2015.95	0.533567		200.81	250.225
		315	230	23	8.06	1075.6	8665.8	827.4	6666.1		1999.7	2516.82	0.666134		248.2	312.385
		330	240	24	8.06	1047.57	8439.91	833.33	6713.88		1726.03	2194.21	0.580748		214.24	272.352
		345	250	25	8.06	1071.2	8630.3	864.77	6967.17		1663.13	2135.5	0.565208		206.43	265.061
		360	260	26	8.06	1067.75	8602.51	879.6	7086.64		1515.87	1965.98	0.52034		188.15	244.017
		375	270	27	8.06	1085.52	8745.72	811.03	6534.22		2211.5	2896.99	0.766753		274.49	359.572
		390	280	28	8.06	1084.61	8738.39	804.41	6480.89		2257.5	2986.97	0.790568		280.2	370.741
		405	290	29	8.06	1065.94	8587.9	804.43	6481.06		2106.84	2815.64	0.745222		261.51	349.489
		420	300	30	8.06	1072.05	8637.19	840.51	6771.7		1865.49	2518.15	0.666485		231.54	312.546
		435	310	31	8.06	1062.43	8559.64	861.24	6938.69		1620.95	2210.04	0.584938		201.19	274.307
		450	320	32	8.06	1039.3	8373.3	884.83	7128.82		1244.48	1713.81	0.453598		154.47	212.725
	Relative Photo-activation:	Take the ratio of Integrated signal at the locus at time = 0 divided by the background at that time point. This gives a measure of relatively how much of a photo-activation there was.
	Locus t = 0	10697.4		Locus t = 15 sec	10812.8
	Background t = 0	6993.97		Background t = 15 sec	6971.52
	Locus/background	1.52952			1.551

[truncated: 2 more sheets: July 23 NELF-D 500nM FP, Summary]
