# Supplementary material for: The NELF pausing checkpoint mediates the functional divergence of Cdk9
Source: Nat Commun. 2023 May 13;14:2762. doi: 10.1038/s41467-023-38359-y (PMC10182999; doi:10.1038/s41467-023-38359-y)
Supplement: Supplementary file 10 — Source Data [file 41467_2023_38359_MOESM10_ESM.zip › Source Data/Imaging/MS2-MCP-GFP_data.xlsx]

## Sheet: April 28 Number active loci
Summary of number of loci and fraction that are active from below	2021-04-28	Sample Number	Image Number	Number Active Loci	Total Loci								Luciferase No FP	Luciferase + FP	NELF-D No FP	NELF-D + FP
		1	FRAP_no1	1	1							Samples	1,7	5	2,8	3,4
		1	FRAP_no2	1	1							No Active	11	7	2	0
		1	No3	3	3							No Total	14	10	31	4
		1	No5	1	1	Skip FRAP No4 for counting purposes as it is the same loci in No3
		1	No6	0	1
		Sum		6	7
		2	No1	0	3
		2	No2	0	1
		2	No3	0	2
		2	No4	0	4
		2	FRAP_no5	1	1
		Sum		1	11
		4	No1	0	1
		4	No2	0	1
		4	No3	0	2
		Sum		0	4
		5	No1	0	3
		5	No2	3	3
		5	FRAP_no3	2	2
		5	FRAP_no4	2	2
		Sum		7	10
		7	No1	0	1
		7	No2	1	1
		7	FRAP_no3	1	1
		7	FRAP_no4	3	4
		Sum		5	7
		8	No1	0	3
		8	No2	0	5
		8	No3	0	6
		8	No4	1	6		Quite faint, top middle may be slightly active
		Sum		1	20
For each sample, the number (no.) corresponds to the image (different field of view) and Locus refers to the hsp70 transge locus in a nucleus (based on LacI-mCherry labeled puncta), if no green is visible (ie no visible MCP-GFP binding the MS2 loops in the mRNA) the locus is denoted as "not active". If MCP-GFP signal is present, the ratio of signal at the locus to background (using the same size …
	Sample 1
	FRAP_no1		Locus 1
		Locus Signal (integrated intensity)	83694.9
		Background (integrated intensity)	33804
		Signal/Background	2.47589
			Locus 1
	FRAP_no2	Locus Signal (integrated intensity)	57716.1
		Background (integrated intensity)	16390.1
		Signal/Background	3.5214
			Locus 1	Locus 2	Locus 3
	No 3	Locus Signal (integrated intensity)	176083	181663	48088.1
		Background (integrated intensity)	39818	42618.7	6444.74
		Signal/Background	4.42218	4.26253	7.4616
			Locus 1
	No 5	Locus Signal (integrated intensity)	130376
		Background (integrated intensity)	76332.9
		Signal/Background	1.708
			Locus 1
	No 6		Not active
	Sample 2
	No 1	Not active
	No2	Not active
	No3	Not active
	No4	Not active
			Locus 1
	FRAP_no5	Locus Signal (integrated intensity)	12628.6
		Background (integrated intensity)	8589.37
		Signal/Background	1.47026
	Sample 4
	No1	Not active
	No2	Not active
	No3	not active
	Sample 5
	No1	Not active
			Locus 1	Locus 2	Locus 3
	No2	Locus Signal (integrated intensity)	16279.4	11064.1	11112
		Background (integrated intensity)	13287.8	8382.22	6388
		Signal/Background	1.22513	1.31994	1.73951
			Locus 1	Locus 2
	FRAP_no3	Locus Signal (integrated intensity)	57166.7	81948.5
		Background (integrated intensity)	18593.7	26449
		Signal/Background	3.07453	3.09835
			Locus 1	Locus 2
	FRAP_no4	Locus Signal (integrated intensity)	95198.6	66305.9
		Background (integrated intensity)	55641.7	34670.9
		Signal/Background	1.71092	1.91244
	Sample 7
	No1	Not active
			Locus 1
	No2	Locus Signal (integrated intensity)	10802.8
		Background (integrated intensity)	6691.65
		Signal/Background	1.61436
			Locus 1
	FRAP No3	Locus Signal (integrated intensity)	78604.6
		Background (integrated intensity)	25558.4
		Signal/Background	3.07549
			Locus 1	Locus 2	Locus 3
	FRAP_No4	Locus Signal (integrated intensity)	611975	212550	67565.8
		Background (integrated intensity)	132768	44405	19902.7
		Signal/Background	4.60934	4.78661	3.3948
	Sample 8
	No1	Not active
	No2	Not active
	No3	Not active
			Locus 1
	No4	Locus Signal (integrated intensity)	17622.3
		Background (integrated intensity)	13466.5
		Signal/Background	1.30861

## Sheet: May 3 Number active Loci
2021-05-03	Sample Number	Image Number	Number Active Loci	Total Loci						Luciferase No FP	Luciferase + FP	NELF-D No FP	NELF-D + FP
	1	FRAP1	0	0	* This one was called as looking slightly active. Now to my eye I don't see an active loci.				Samples	6	1,2	4, 7, 8	3,5,9
	1	No 1	1	2					No Active	4	3	12	3
	1	No2	0	2					No Total	4	21	60	41
	1	No3	0	1
	Sum		1	5
										Luciferase No FP	Luciferase + FP	NELF-D No FP	NELF-D + FP
	2	No1	0	3					Samples	1,7	5	2,8	3,4
	2	No2	0	4					No Active	12	7	2	0
	2	No3	0	4					No Total	14	10	31	4
	2	No4	0	1
	2	No5	0	2
	2	No6	2	2
	Sum		2	16
									Total Active Loci April 28 + May 3
	3	No1	0	2	** This one at first looks like many loci, but after looking at the gray and red overlapped you can see all the red spots on the right are likely fats/auto-fluoresence					Luciferase No FP	Luciferase + FP	NELF-D No FP	NELF-D + FP
	3	No2	0	7					Samples	1,7 April 28 + 6 May 3	5 April 28 + 1 and 2 May 3	2,8 April 28 + 4,7 and 8 May 3	3,4 April 28 + 3,5, and 9 May 3
	3	No3	0	2					No Active	16	10	14	3
	3	No4	0	2					No Total	18	31	91	45
	3	No5	0	7					Fraction Active	0.888889	0.322581	0.153846	0.0666667
	Sum		0	20
	4	No1	0	9
	4	No2	0	7
	4	No3	0	9
	4	FRAP1	1	2
	Sum		1	27
	5	No1	2	3	Two slightly active
	5	FRAPno1	1	1
	Sum		3	4
	6	FRAP_no1	1	1	This gland is quite active, it appears to drift out of focus toward the end
	6	FRAP_no2	1	1
	6	No1	2	2
	Sum		4	4
	7	No1	1	6	FRAP_no1 is the same active gland as in z-stack number 1 so don't double count
	7	No2	1	3
	7	FRAP_no2	2	2
	Sum		4	11
	8	No1	2	12
	8	No2	5	10	Don't do FRAP as it again FRAP loci counted in image 2
	Sum		7	22
	9	No1	0	6
	9	No2	0	11
	Sum		0	17
Sample 1
FRAP1		Not active
	Locus Signal (integrated intensity)
	Background (integrated intensity)
	Signal/Background
		Locus 1	Locus 2
No1	Locus Signal (integrated intensity)	8883.59	Inactive
	Background (integrated intensity)	6396.14
	Signal/Background	1.3889
No2		No active loci
No3		No active loci
Sample 2
No1		No active loci
No2		No active loci
No3		No active loci
No4		No active loci
No5		No active loci
		Loci 1	Loci 2
No6	Locus Signal (integrated intensity)	29582.3	35471.1
	Background (integrated intensity)	21966.9	19782.6
	Signal/Background	1.34667	1.79304
Sample 3
No1		No active loci
No2		No active loci
No3		No active loci
No4		No active loci
No5		No active loci
Sample 4
No1		No active loci
No2		No active loci
No3		No active loci
		Locus 1
FRAP1	Locus Signal (integrated intensity)	526853
	Background (integrated intensity)	199953
	Signal/Background	2.63488
Sample 5
		Locus 1	Locus 2
No1	Locus Signal (integrated intensity)	208377	316327
	Background (integrated intensity)	136698	290222
	Signal/Background	1.52436	1.08995
		Locus 1
FRAP No1	Locus Signal (integrated intensity)	498165
	Background (integrated intensity)	334512
	Signal/Background	1.48923
Sample 6
		Locus 1*	Locus 2*	* These loci were maxed out, so this is an underestimate!
No1	Locus Signal (integrated intensity)	17802394	475116
	Background (integrated intensity)	4469130	129276
	Signal/Background	3.98341	3.67521
		Locus 1*		* These loci were maxed out, so this is an underestimate!
FRAP_no1	Locus Signal (integrated intensity)	452562
	Background (integrated intensity)	50848.2
	Signal/Background	8.90027
		Locus 1
FRAP_no2	Locus Signal (integrated intensity)	325320
	Background (integrated intensity)	57508.1
	Signal/Background	5.65695
Sample 7
No1		Locus 1
	Locus Signal (integrated intensity)	14091.6
	Background (integrated intensity)	7135.03
	Signal/Background	1.97498
No2		Locus 1
	Locus Signal (integrated intensity)	7761.81
	Background (integrated intensity)	5294.96
	Signal/Background	1.46589
FRAP_no2		Locus 1	Locus 2
	Locus Signal (integrated intensity)	63299.3	16712.3
	Background (integrated intensity)	13298.6	8956.57
	Signal/Background	4.75986	1.86592
Sample 8
No1		Locus 1	Locus 2
	Locus Signal (integrated intensity)	15190.9	21477
	Background (integrated intensity)	12853.9	16755.1
	Signal/Background	1.18182	1.28182
No2		Locus 1	Locus 2	Locus 3	Locus 4	Locus 5
	Locus Signal (integrated intensity)	35375.1	7673.1	8432.11	11383.5	24633.7
	Background (integrated intensity)	16388.1	5409.86	6661.62	7880.42	14310.4
	Signal/Background	2.15859	1.41835	1.26577	1.44453	1.72139
Sample 9
No1		None active
No2		None active

## Sheet: Ap28 + May 3 No&intensity Sumry
Binary Number (Fraction of Active Glands)
	Luciferase No FP
	Sample Number	Number Active Loci	Total Number of Loci		Sample	RNAi Luciferase No FP	RNAi Luciferase + FP	RNAi NELF-D No FP	RNAi NELF-D + FP
	April 28 #1	6	7		Fraction of Nuclei with active locus	0.833333	0.322581	0.153846	0.0666667
	April 28 #7	5	7
	May 3 # 6	4	4
	Total	15	18
	Luciferase + FP
	Sample Number	Number Active Loci	Total Number of Loci
	April 28 # 5	7	10
	May 3 # 1	1	5
	May 3 # 2	2	16
	Total	10	31
	NELF-D No FP
	Sample Number	Number Active Loci	Total Number of Loci
	April 28 # 2	1	11
	April 28 # 8	1	20
	May 3 # 4	1	27
	May 3 # 7	4	11
	May 3 # 8	7	22
	Total	14	91
	NELF-D + FP
	Sample Number	Number Active Loci	Total Number of Loci
	April 28 # 3	0	0
	April 28 # 4	0	4
	May 3 # 3	0	20
	May 3 # 5	3	4
	May 3 # 9	0	17
	Total	3	45
	Intensity of Active Loci Relative To Background
		RNAi Luciferase No FP	RNAi Luciferase + FP	RNAi NELF-D No FP	RNAi NELF-D + FP
		2.47589	1.22513	1.47026	1.52436
		3.5214	1.31994	1.30861	1.08995
		4.42218	1.73951	2.63488	1.48923
		4.26253	3.07453	1.97498
		7.4616	3.09835	1.46589
		1.708	1.71092	4.75986
		1.61436	1.91244	1.86592
		3.07549	1.3889	1.18182
		4.60934	1.34667	1.28182
		4.78661	1.79304	2.15859
		3.3948		1.41835
		3.98341		1.26577
		3.67521		1.44453
		8.90027		1.72139
		5.65695
	Number of loci	15	10	14	3
	Average Intensity	4.23654	1.86094	1.85376	1.36785
	Median Intensity	3.98341	1.72521	1.46808	1.48923
	Minimum	1.61436	1.22513	1.18182	1.08995
	Maximum	8.90027	3.09835	4.75986	1.52436
	Q1	3.07549	1.33999	1.30191	1.08995
	Q3	4.78661	2.20296	2.02088	1.52436
	Box 1 (Q1)	3.07549	1.33999	1.30191	1.08995
	Box 2 (Med-Q1)	0.907923	0.385223	0.166166	0.399281
	Box 3 (Q3-med)	0.803196	0.477748	0.552809	0.0351312
	Whisker Max (Max-Q3)	4.11366	0.895391	2.73898	0
	Whisker Min (Q1-min)	1.46113	0.114859	0.120093	0

## Sheet: April 28 FRAP of Loci
	Sample Number	Image Number	Time	Number of Scans	Frame Number	Area	ROI Average intensity	ROI Integrated Intensity	Background Average Intensity	Background Integrated Intensity		Background Subtracted Integrated Intensity	Bleaching Corrected (Corrected = Observed*e^-Scan number * constant)	Corrected Relative Intensity
	Sample 1	FRAP_no1	-10	3	1	11.07	10981.6	121595	7509.49	83149.2		38445.4	38526.2	1
			0	6	2	11.07	8340.17	92346.9	7386.79	81790.6		10556.4	10600.8	0.275158
			10	9	3	11.07	8925.69	98830.1	7285.11	80664.7		18165.5	18280.3	0.47449
			20	12	4	11.07	9488.7	105064	7367.22	81573.9		23490.2	23688.3	0.614862
			30	15	5	11.07	9759.84	108066	7372.94	81637.2		26429.1	26708.1	0.693244
			40	18	6	11.07	10402.5	115182	7219.72	79940.7		35241.5	35688.4	0.92634
			50	21	7	11.07	10960.8	121363	7133.38	78984.7		42378.7	43006.2	1.11629
			60	24	8	11.07	11227.8	124321	7103.63	78655.3		45665.5	46439.1	1.20539
			70	27	9	11.07	11701.9	129570	6992.79	77428		52142	53136.8	1.37924
			80	30	10	11.07	12276.2	135928	6740.54	74635		61293.3	62594.1	1.62472
			90	33	11	11.07	12268.3	135841	6856.42	75918		59923.2	61323.6	1.59174
			100	36	12	11.07	12815.1	141895	6837.35	75706.8		66188.6	67877.7	1.76186
			110	39	13	11.07	13267.3	146903	6725.48	74468.2		72434.3	74439	1.93217
			120	42	14	11.07	13592.8	150507	6657.92	73720.1		76787.1	79078.2	2.05258
			130	45	15	11.07	13495.7	149431	6546.39	72485.2		76946.1	79408.5	2.06116
			140	48	16	11.07	13352.1	147841	6549.4	72518.5		75322.9	77896.8	2.02192
			150	51	17	11.07	13556.6	150106	6423.1	71120.1		78985.6	81856.3	2.12469
			160	54	18	11.07	13645.2	151087	6303.25	69793		81294.2	84426	2.19139
			170	57	19	11.07	13629.3	150911	6280.07	69536.4		81374.5	84687	2.19817
			180	60	20	11.07	13950.5	154468	6176.95	68394.5		86073.3	89765.4	2.32998
			190	63	21	11.07	13601	150597	6248.04	69181.7		81415.4	85086.2	2.20853
			200	66	22	11.07	13425.9	148659	6177.05	68395.7		80263	84058.1	2.18184
			210	69	23	11.07	13185.2	145993	6203.95	68693.5		77299.9	81125.1	2.10571
			220	72	24	11.07	13097.3	145021	6025.41	66716.6		78304.2	82351.9	2.13756
			230	75	25	11.07	12670.7	140297	6058.49	67082.9		73213.9	77160.3	2.0028
	Sample Number	Image Number	Time	Number of Scans	Frame Number	Area	ROI Average intensity	ROI Integrated Intensity	Background Average Intensity	Background Integrated Intensity		Background Subtracted Integrated Intensity	Bleaching Corrected (Corrected = Observed*e^-Scan number * constant)	Corrected Relative Intensity
	Sample 1	FRAP_no2	-10	5	1	15.47	4998.33	77309.6	1883.61	29134		48175.6	48344.5	1
			0	10	2	15.47	3552.48	54946.6	1876.92	29030.5		25916.1	26098.2	0.539837
			10	15	3	15.47	3747.91	57969.3	1899.63	29381.7		28587.6	28889.3	0.597571
			20	20	4	15.47	3796.88	58726.8	1874.9	28999.3		29727.5	30146.6	0.623579
			30	25	5	15.47	4096.25	63357	1806.86	27946.9		35410.1	36035.2	0.745384
			40	30	6	15.47	4162.43	64380.7	1789.73	27681.9		36698.7	37477.6	0.775218
			50	35	7	15.47	4258.94	65873.5	1754.54	27137.7		38735.8	39696.6	0.821118
			60	40	8	15.47	4276.38	66143.2	1839.04	28444.5		37698.7	38769.2	0.801935
			70	45	9	15.47	4410.82	68222.6	1813.83	28054.7		40167.9	41453.3	0.857457
			80	50	10	15.47	4397.65	68018.9	1820.2	28153.2		39865.7	41285.7	0.85399
			90	55	11	15.47	4435.18	68599.4	1812.64	28036.3		40563.1	42155.3	0.871976
			100	60	12	15.47	4416.24	68306.4	1914.15	29606.3		38700.1	40360.1	0.834844
			110	65	13	15.47	4605.11	71227.7	1760.6	27231.3		43996.4	46044.5	0.952424
			120	70	14	15.47	4536.91	70172.9	1790.55	27694.7		42478.2	44611.5	0.922782
			130	75	15	15.47	4627.39	71572.3	1750.36	27073		44499.3	46897.9	0.970078
			140	80	16	15.47	4568.25	70657.6	1824.11	28213.8		42443.8	44888.5	0.928513
			150	85	17	15.47	4350.87	67295.4	1827.91	28272.4		39022.9	41415.3	0.856669
			160	90	18	15.47	4468.39	69113	1690.08	26140.6		42972.4	45766.8	0.94668
			170	95	19	15.47	4464.88	69058.8	1761.51	27245.4		41813.4	44688.5	0.924376
			180	100	20	15.47	4365.01	67514	1793.04	27733.1		39780.9	42665.4	0.882527
	Sample Number	Image Number	Time	Number of Scans	Frame Number	Area	ROI Average intensity	ROI Integrated Intensity	Background Average Intensity	Background Integrated Intensity		Background Subtracted Integrated Intensity	Bleaching Corrected (Corrected = Observed*e^-Scan number * constant)	Corrected Relative Intensity
	Sample 1	FRAP_no4	-10	0
	**Glands are maxed out so you are not in the dynamic range...

## Sheet: May 3 FRAP of Loci
	Sample Number	Image Number	Time	Number of Scans	Frame Number	Area	ROI Average intensity	ROI Integrated Intensity	Background Average Intensity	Background Integrated Intensity		Background Subtracted Integrated Intensity	Bleaching Corrected (Corrected = Observed*e^-Scan number * constant)	Corrected Relative Intensity
	Sample 4	FRAP No1	-10	4	1	4.95	4132.46	20474.9	1333.16	6605.31		13869.5	13908.4	1
			0	8	2	4.95	2227.4	11036	1310.26	6491.87		4544.1	4569.62	0.32855
			10	12	3	4.95	2650.63	13132.9	1325.77	6568.73		6564.17	6619.54	0.475937
			20	16	4	4.95	2962.81	14679.6	1378.9	6831.93		7847.72	7936.11	0.570597
			30	20	5	4.95	2868.99	14214.8	1271.03	6297.52		7917.3	8028.92	0.57727
			40	24	6	4.95	3326.39	16481.1	1324.4	6561.93		9919.14	10087.2	0.725257
			50	28	7	4.95	3531.96	17499.6	1282.14	6352.54		11147	11367.7	0.817322
			60	32	8	4.95	3644.51	18057.2	1265.15	6268.35		11788.9	12056	0.866808
			70	36	9	4.95	3860.43	19127.1	1234.03	6114.16		13012.9	13345	0.95949
			80	40	10	4.95	3775.55	18706.5	1195.3	5922.3		12784.2	13147.2	0.945268
			90	44	11	4.95	3987.69	19757.6	1275.32	6318.76		13438.8	13859.2	0.996457
			100	48	12	4.95	3997.71	19807.2	1265.9	6272.1		13535.1	13997.6	1.00641
			110	52	13	4.95	4150.41	20563.8	1245.24	6169.73		14394.1	14927.7	1.07328
			120	56	14	4.95	4229.83	20957.3	1147.45	5685.21		15272.1	15882.6	1.14194
			130	60	15	4.95	4262.73	21120.3	1300	6441.03		14679.3	15308.9	1.10069
			140	64	16	4.95	4436.5	21981.2	1233.98	6113.94		15867.3	16594.3	1.19311
			150	68	17	4.95	3686.24	18264	1287.04	6376.84		11887.2	12466.7	0.896339
			160	72	18	4.95	3809.01	18872.3	1167.84	5786.25		13086	13762.5	0.989504
			170	76	19	4.95	3861.61	19132.9	1265.92	6272.19		12860.7	13563.4	0.975192
			180	80	20	4.95	3831.97	18986	1353.6	6706.6		12279.4	12986.7	0.933726
			190	84	21	4.95	3698.88	18326.6	1324.92	6564.51		11762.1	12474.4	0.896898
			200	88	22	4.95	3765.65	18657.5	1294.3	6412.81		12244.6	13022.6	0.936311
			210	92	23	4.95	3694.03	18302.6	1279.06	6337.29		11965.3	12761.2	0.917515
			220	96	24	4.95	3512.36	17402.5	1250.28	6194.68		11207.8	11986.8	0.861839
			230	100	25	4.95	3748.4	18572	1242.98	6158.53		12413.5	13313.5	0.957227
