# Supplementary material for: The NELF pausing checkpoint mediates the functional divergence of Cdk9
Source: Nat Commun. 2023 May 13;14:2762. doi: 10.1038/s41467-023-38359-y (PMC10182999; doi:10.1038/s41467-023-38359-y)
Supplement: Supplementary file 10 — Source Data [file 41467_2023_38359_MOESM10_ESM.zip › Source Data/AllPlots/fig1e.tsv]

gene	base_pro	lfc_pro	pval_pro	base_rna	lfc_rna	pval_rna	sig_pro	sig_rna	sig	fname
3	FBgn0000017	5662.45214899713	-0.699850069646548	1.79516706527136e-09	649.613203266788	-5.6973000144038e-06	0.999989219511147	Down	Insignificant	PRO-seq	Shrunken log2(NELF/LacZ)
6	FBgn0000024	74.7759312320917	-1.51025144347908	0.000113778770691889	7.85628402903811	-2.0172725436051e-07	NA	Down	Insignificant	PRO-seq	Shrunken log2(NELF/LacZ)
7	FBgn0000032	283.865902578797	-0.560753871605844	0.00769845515503022	130.418670598911	-1.47917826546772e-06	0.999989219511147	Down	Insignificant	PRO-seq	Shrunken log2(NELF/LacZ)
12	FBgn0000042	6440.33123209169	-0.383881919271101	0.00235847022776866	15344.2033802178	7.19535597710313e-07	0.999989219511147	Down	Insignificant	PRO-seq	Shrunken log2(NELF/LacZ)
19	FBgn0000053	529.570773638968	-0.350985533511983	0.0375272018921092	192.062273139746	-2.03120457325352e-06	0.999989219511147	Down	Insignificant	PRO-seq	Shrunken log2(NELF/LacZ)
25	FBgn0000071	82.5638968481375	-0.625037798218801	0.0350717301406119	503.756805807623	-2.18931788754053e-06	0.999989219511147	Down	Insignificant	PRO-seq	Shrunken log2(NELF/LacZ)
33	FBgn0000097	1438.69054441261	-0.265978240733088	0.0452520199079991	718.543897459165	9.50389054399204e-06	0.999989219511147	Down	Insignificant	PRO-seq	Shrunken log2(NELF/LacZ)
40	FBgn0000117	6071.83724928367	-0.344359658305265	0.00312148464453903	2805.93307622505	-3.03489496405912e-07	0.999989219511147	Down	Insignificant	PRO-seq	Shrunken log2(NELF/LacZ)
47	FBgn0000146	677.902005730659	-0.626506793594093	0.000151773915959921	349.055013611615	-3.74734192361059e-06	0.999989219511147	Down	Insignificant	PRO-seq	Shrunken log2(NELF/LacZ)
54	FBgn0000163	1434.03381088825	-0.543595019311106	7.40600290263066e-05	144.875	1.03718290265348e-07	0.999989219511147	Down	Insignificant	PRO-seq	Shrunken log2(NELF/LacZ)
60	FBgn0000183	2655.15186246418	-0.349811330569899	0.00468451132113016	715.753970054446	1.51676748460027e-06	0.999989219511147	Down	Insignificant	PRO-seq	Shrunken log2(NELF/LacZ)
62	FBgn0000212	1865.42808022923	-0.383718606650733	0.00326833387710474	217.180807622505	-4.9976649368857e-07	0.999989219511147	Down	Insignificant	PRO-seq	Shrunken log2(NELF/LacZ)
68	FBgn0000239	1933.01260744986	-0.254939868272009	0.0464719443202573	624.207463702359	7.05392684467871e-07	0.999989219511147	Down	Insignificant	PRO-seq	Shrunken log2(NELF/LacZ)
72	FBgn0000247	2681.55358166189	-0.390082362144672	0.00325673247138125	103.930921052632	4.9883206417047e-07	0.999989219511147	Down	Insignificant	PRO-seq	Shrunken log2(NELF/LacZ)
73	FBgn0000250	2169.75186246418	-0.507477817308942	8.8581333230039e-05	256.656760435572	8.64852590302158e-07	0.999989219511147	Down	Insignificant	PRO-seq	Shrunken log2(NELF/LacZ)
75	FBgn0000253	6084.14785100287	-0.318186812003169	0.0235064841933865	2923.05546733212	2.56800186897926e-06	0.999989219511147	Down	Insignificant	PRO-seq	Shrunken log2(NELF/LacZ)
76	FBgn0000256	514.622922636103	-0.410074739522761	0.0176275130132762	104.170372050817	1.12653439193646e-06	0.999989219511147	Down	Insignificant	PRO-seq	Shrunken log2(NELF/LacZ)
78	FBgn0000259	558.527793696275	-0.332725331645684	0.041815305658614	699.037885662432	4.30612333847525e-07	0.999989219511147	Down	Insignificant	PRO-seq	Shrunken log2(NELF/LacZ)
80	FBgn0000273	1512.20114613181	-0.511035795180925	0.000135553799494959	259.198389292196	1.13317906888698e-06	0.999989219511147	Down	Insignificant	PRO-seq	Shrunken log2(NELF/LacZ)
82	FBgn0000283	1803.14498567335	-0.327697545529363	0.0143309519447736	312.072595281307	2.8877744172416e-07	0.999989219511147	Down	Insignificant	PRO-seq	Shrunken log2(NELF/LacZ)
85	FBgn0000289	1886.66532951289	-0.398865188943866	0.00199633936171111	326.903470961887	5.00828720302637e-07	0.999989219511147	Down	Insignificant	PRO-seq	Shrunken log2(NELF/LacZ)
87	FBgn0000308	6986.97421203438	-0.345857728654431	0.00421999148120406	5615.78867967332	4.6120597682636e-06	0.999989219511147	Down	Insignificant	PRO-seq	Shrunken log2(NELF/LacZ)
91	FBgn0000319	2406.86131805158	-0.394268220472038	0.0017303263456269	1160.85322141561	-7.93376567778787e-07	0.999989219511147	Down	Insignificant	PRO-seq	Shrunken log2(NELF/LacZ)
99	FBgn0000352	798.413753581662	-0.312328545900655	0.0409142341254313	175.431715063521	4.46997620638882e-07	0.999989219511147	Down	Insignificant	PRO-seq	Shrunken log2(NELF/LacZ)
106	FBgn0000382	1789.0441260745	-0.481729024362074	0.000365369116038152	316.401429219601	-3.22495592183609e-06	0.999989219511147	Down	Insignificant	PRO-seq	Shrunken log2(NELF/LacZ)
107	FBgn0000384	2575.26131805158	-0.486818524242216	0.000187885010129234	467.053425589837	1.10520861353746e-06	0.999989219511147	Down	Insignificant	PRO-seq	Shrunken log2(NELF/LacZ)
111	FBgn0000405	1017.80515759312	-0.410835675166526	0.00494651426408154	491.552858439201	-2.27382325244097e-06	0.999989219511147	Down	Insignificant	PRO-seq	Shrunken log2(NELF/LacZ)
115	FBgn0000414	972.768481375358	-0.654556249876738	2.7296371004767e-05	184.090063520871	-1.92104852403407e-06	0.999989219511147	Down	Insignificant	PRO-seq	Shrunken log2(NELF/LacZ)
116	FBgn0000416	1703.40515759312	-0.449822560562408	0.00106925979748507	1748.06420145191	-2.79264372980786e-08	0.999989219511147	Down	Insignificant	PRO-seq	Shrunken log2(NELF/LacZ)
121	FBgn0000447	802.245845272206	-0.311428196868339	0.0424794736956405	344.133166969147	-2.17931650940578e-06	0.999989219511147	Down	Insignificant	PRO-seq	Shrunken log2(NELF/LacZ)
124	FBgn0000454	547.616618911175	-0.395727538839205	0.0174901944478225	1228.20167876588	-1.72329380191633e-05	0.999989219511147	Down	Insignificant	PRO-seq	Shrunken log2(NELF/LacZ)
132	FBgn0000489	39.4624641833811	-1.55341411359882	0.0035733357778672	3.9663112522686	-1.1279418496498e-07	NA	Down	Insignificant	PRO-seq	Shrunken log2(NELF/LacZ)
138	FBgn0000524	541.437249283668	-0.332861334991845	0.0408320838307141	119.987976406534	4.78299019433292e-07	0.999989219511147	Down	Insignificant	PRO-seq	Shrunken log2(NELF/LacZ)
144	FBgn0000541	3015.18510028653	-0.381670612518924	0.00162991409728173	261.962568058076	2.47462513809876e-06	0.999989219511147	Down	Insignificant	PRO-seq	Shrunken log2(NELF/LacZ)
145	FBgn0000542	3254.55415472779	-0.871505044353961	1.99949110069384e-08	456.709959165154	-1.91931211113098e-06	0.999989219511147	Down	Insignificant	PRO-seq	Shrunken log2(NELF/LacZ)
151	FBgn0000559	17326.2567335244	-0.369059437943711	0.000932375271603091	7882.60787205082	2.55656363352824e-06	0.999989219511147	Down	Insignificant	PRO-seq	Shrunken log2(NELF/LacZ)
153	FBgn0000562	789.912893982808	-0.325015055528012	0.0325992387276584	162.859346642468	-1.55379252272109e-06	0.999989219511147	Down	Insignificant	PRO-seq	Shrunken log2(NELF/LacZ)
155	FBgn0000565	650.475644699141	-0.33686899898278	0.039991725479655	89.8926950998185	-9.34622974513122e-08	0.999989219511147	Down	Insignificant	PRO-seq	Shrunken log2(NELF/LacZ)
157	FBgn0000567	544.463037249284	-1.1611747842325	3.17048900244227e-08	18.1566470054446	1.72940158324822e-07	0.999989219511147	Down	Insignificant	PRO-seq	Shrunken log2(NELF/LacZ)
162	FBgn0000578	3390.54097421203	-0.537126002961483	4.07367018839377e-05	2209.94725499093	-1.80138313742943e-06	0.999989219511147	Down	Insignificant	PRO-seq	Shrunken log2(NELF/LacZ)
164	FBgn0000581	2908.48595988539	-0.410337488242455	0.000934070261522877	1.65188294010889	-2.79193731007138e-07	NA	Down	Insignificant	PRO-seq	Shrunken log2(NELF/LacZ)
181	FBgn0000662	1599.86017191977	-0.513020072949694	0.00011651028805929	238.263157894737	-1.08468993832949e-06	0.999989219511147	Down	Insignificant	PRO-seq	Shrunken log2(NELF/LacZ)
182	FBgn0000667	1180.11805157593	-0.351585689335832	0.0112808276075051	526.318284936479	-1.47431075133895e-06	0.999989219511147	Down	Insignificant	PRO-seq	Shrunken log2(NELF/LacZ)
183	FBgn0000709	861.008595988539	-0.343593619674681	0.0302472729083323	185.568965517241	7.3362052367574e-07	0.999989219511147	Down	Insignificant	PRO-seq	Shrunken log2(NELF/LacZ)
184	FBgn0000711	1114.38510028653	-0.452899824167033	0.00161892432036356	202.857645190563	1.80296117972649e-07	0.999989219511147	Down	Insignificant	PRO-seq	Shrunken log2(NELF/LacZ)
186	FBgn0000719	983.397134670487	-0.442631440302852	0.00431571166008344	346.842899274047	-1.370832043502e-06	0.999989219511147	Down	Insignificant	PRO-seq	Shrunken log2(NELF/LacZ)
188	FBgn0000723	589.036676217765	-0.580560815848592	0.000908437388701544	831.041288566243	1.05467477591924e-05	0.999989219511147	Down	Insignificant	PRO-seq	Shrunken log2(NELF/LacZ)
195	FBgn0000996	986.613180515759	-0.317295655608955	0.0492978192342746	160.469260435572	-1.27799057634736e-06	0.999989219511147	Down	Insignificant	PRO-seq	Shrunken log2(NELF/LacZ)
198	FBgn0001078	1065.88767908309	-0.313088631135431	0.0382613844799601	203.11581215971	-1.06311676328867e-06	0.999989219511147	Down	Insignificant	PRO-seq	Shrunken log2(NELF/LacZ)
204	FBgn0001087	517.710028653295	-0.45143074293215	0.008382221425424	378.338929219601	-5.28261337989582e-06	0.999989219511147	Down	Insignificant	PRO-seq	Shrunken log2(NELF/LacZ)
209	FBgn0001098	186.187392550143	-0.722387353087238	0.00326833387710474	147.04525862069	-7.50029367811265e-07	0.999989219511147	Down	Insignificant	PRO-seq	Shrunken log2(NELF/LacZ)
214	FBgn0001114	233.895128939828	-0.959555802519342	0.000336878220500284	346.849931941924	-3.70968810312716e-06	0.999989219511147	Down	Insignificant	PRO-seq	Shrunken log2(NELF/LacZ)
217	FBgn0001123	882.18223495702	-0.347582795409478	0.0185416513590668	458.303765880218	-1.17553033421956e-07	0.999989219511147	Down	Insignificant	PRO-seq	Shrunken log2(NELF/LacZ)
223	FBgn0001137	143.735243553009	-1.42361585569613	7.19098909093915e-06	106.337114337568	-5.88162127445739e-06	0.999989219511147	Down	Insignificant	PRO-seq	Shrunken log2(NELF/LacZ)
225	FBgn0001139	1835.70945558739	-0.372154191299695	0.00426176353644585	996.049909255898	-7.60368744870017e-07	0.999989219511147	Down	Insignificant	PRO-seq	Shrunken log2(NELF/LacZ)
232	FBgn0001168	4274.36790830946	0.30247058673006	0.0125085724571956	1317.03005898367	9.27990785984586e-06	0.999989219511147	Up	Insignificant	PRO-seq	Shrunken log2(NELF/LacZ)
233	FBgn0001169	1163.76962750716	-0.433932473346043	0.00326767414297288	262.983552631579	1.66063254015127e-06	0.999989219511147	Down	Insignificant	PRO-seq	Shrunken log2(NELF/LacZ)
244	FBgn0001215	3487.9329512894	-0.423841441048855	0.000453772304391078	748.092672413793	-6.10770073081849e-07	0.999989219511147	Down	Insignificant	PRO-seq	Shrunken log2(NELF/LacZ)
249	FBgn0001222	1431.81833810888	-0.278028471617301	0.037951182077393	374.736048094374	1.72748436620892e-06	0.999989219511147	Down	Insignificant	PRO-seq	Shrunken log2(NELF/LacZ)
255	FBgn0001230	3603.19197707736	-0.0838323024476221	0.535236358315374	1592.19952359347	-1.44027383673999	0.000348560021579201	Insignificant	Down	RNA-seq	Shrunken log2(NELF/LacZ)
256	FBgn0001233	16234.9266475645	-0.392742268254029	0.000358363297192826	7477.04684664247	-3.96038203571946e-06	0.999989219511147	Down	Insignificant	PRO-seq	Shrunken log2(NELF/LacZ)
257	FBgn0001234	9014.53524355301	-0.352549104225675	0.0163809226315599	829.939768602541	4.24499145163098e-06	0.999989219511147	Down	Insignificant	PRO-seq	Shrunken log2(NELF/LacZ)
261	FBgn0001250	64.4034383954155	-2.5043613362221	3.48237111197153e-08	1.36626588021779	-3.0291355268546e-07	NA	Down	Insignificant	PRO-seq	Shrunken log2(NELF/LacZ)
277	FBgn0001297	20263.6498567335	-0.246838288585021	0.0235256237427244	2167.90936932849	1.12145005379139e-06	0.999989219511147	Down	Insignificant	PRO-seq	Shrunken log2(NELF/LacZ)
278	FBgn0001301	1517.61088825215	-0.320656670081721	0.0163905361371971	182.704514519056	3.07825348629149e-07	0.999989219511147	Down	Insignificant	PRO-seq	Shrunken log2(NELF/LacZ)
279	FBgn0001308	1493.48137535817	-0.328024237436761	0.0156340212560907	607.656079854809	8.28240065864954e-07	0.999989219511147	Down	Insignificant	PRO-seq	Shrunken log2(NELF/LacZ)
289	FBgn0001404	514.491690544413	-0.370291555285959	0.0272146328030719	329.41640199637	-1.52312669850118e-06	0.999989219511147	Down	Insignificant	PRO-seq	Shrunken log2(NELF/LacZ)
293	FBgn0001941	785.283667621777	-0.335958990430903	0.0270695544949036	1367.75170145191	-3.32356624983704e-06	0.999989219511147	Down	Insignificant	PRO-seq	Shrunken log2(NELF/LacZ)
294	FBgn0001942	3165.86074498567	-0.326472258542237	0.0065515046144031	5401.32225499093	1.0462971843071e-06	0.999989219511147	Down	Insignificant	PRO-seq	Shrunken log2(NELF/LacZ)
295	FBgn0001961	1614.3100286533	-0.282599384977126	0.042526502103582	713.790721415608	2.36965762596757e-06	0.999989219511147	Down	Insignificant	PRO-seq	Shrunken log2(NELF/LacZ)
296	FBgn0001965	1143.16848137536	-0.307494162889695	0.0463099040892519	154.375680580762	-1.10088716260923e-06	0.999989219511147	Down	Insignificant	PRO-seq	Shrunken log2(NELF/LacZ)
301	FBgn0001978	3144.2212034384	-0.24554644270014	0.0463417421169017	1048.23241833031	4.42897949932135e-06	0.999989219511147	Down	Insignificant	PRO-seq	Shrunken log2(NELF/LacZ)
304	FBgn0001986	1099.2664756447	-0.366212830530599	0.0150523716079834	296.36195553539	2.47359369122829e-08	0.999989219511147	Down	Insignificant	PRO-seq	Shrunken log2(NELF/LacZ)
310	FBgn0001994	6073.25845272206	-0.352582965112176	0.00235832545558821	875.287999092559	3.66960014451268e-06	0.999989219511147	Down	Insignificant	PRO-seq	Shrunken log2(NELF/LacZ)
317	FBgn0002044	3288.48252148997	-0.283153073959488	0.0232723927491244	952.531873865699	-1.88710467811432e-06	0.999989219511147	Down	Insignificant	PRO-seq	Shrunken log2(NELF/LacZ)
319	FBgn0002121	3509.32664756447	-0.455316794916751	0.000289876364778307	347.484686932849	1.25017368600793e-07	0.999989219511147	Down	Insignificant	PRO-seq	Shrunken log2(NELF/LacZ)
321	FBgn0002183	2645.74555873926	-0.261399688180471	0.0320583534080532	516.860254083485	3.93299339800059e-06	0.999989219511147	Down	Insignificant	PRO-seq	Shrunken log2(NELF/LacZ)
325	FBgn0002413	1805.5994269341	-0.405222146304123	0.00190342989365611	542.435685117967	4.23269600987984e-06	0.999989219511147	Down	Insignificant	PRO-seq	Shrunken log2(NELF/LacZ)
326	FBgn0002431	2911.19369627507	-0.284788942868059	0.0222817733769339	153.792763157895	-3.84561925132056e-07	0.999989219511147	Down	Insignificant	PRO-seq	Shrunken log2(NELF/LacZ)
332	FBgn0002524	2896.53982808023	-0.51217331290962	2.37707394512053e-05	1710.13929219601	-3.3310120156605e-06	0.999989219511147	Down	Insignificant	PRO-seq	Shrunken log2(NELF/LacZ)
333	FBgn0002525	1113.63667621777	-0.311490720472715	0.024996370336776	2075.50147459165	-8.56825742671971e-07	0.999989219511147	Down	Insignificant	PRO-seq	Shrunken log2(NELF/LacZ)
342	FBgn0002566	2214.37134670487	-0.30208234308432	0.0206082402280208	445.71358892922	-4.40867798159516e-06	0.999989219511147	Down	Insignificant	PRO-seq	Shrunken log2(NELF/LacZ)
349	FBgn0002577	1649.77020057307	-0.716771851487438	1.8262462218273e-07	11.6656079854809	-7.24022445930657e-07	0.999989219511147	Down	Insignificant	PRO-seq	Shrunken log2(NELF/LacZ)
351	FBgn0002590	2469.45959885387	-0.474421710077428	0.000359844925499266	4866.52835753176	5.42003022525553e-05	0.999989219511147	Down	Insignificant	PRO-seq	Shrunken log2(NELF/LacZ)
361	FBgn0002638	751.561604584527	-0.318601087227682	0.0370668906346837	695.000567150635	3.67530278053692e-05	0.999989219511147	Down	Insignificant	PRO-seq	Shrunken log2(NELF/LacZ)
363	FBgn0002643	1526.41432664756	-0.720637504913507	4.17963460778428e-08	128.509414700544	-2.77629716757736e-06	0.999989219511147	Down	Insignificant	PRO-seq	Shrunken log2(NELF/LacZ)
364	FBgn0002645	2941.34212034384	-0.406472133502797	0.00106925979748507	651.842105263158	-2.88939157257232e-06	0.999989219511147	Down	Insignificant	PRO-seq	Shrunken log2(NELF/LacZ)
367	FBgn0002716	792.876790830946	-0.293489417967755	0.0470680285074816	9.82350272232305	4.19164801989594e-07	0.999989219511147	Down	Insignificant	PRO-seq	Shrunken log2(NELF/LacZ)
376	FBgn0002774	1111.80573065903	-0.396258744123245	0.00525611414732372	119.641447368421	-1.4480122096795e-06	0.999989219511147	Down	Insignificant	PRO-seq	Shrunken log2(NELF/LacZ)
377	FBgn0002775	426.845845272206	-0.351021590884584	0.0453011725920811	78.312613430127	1.18391808708404e-06	0.999989219511147	Down	Insignificant	PRO-seq	Shrunken log2(NELF/LacZ)
378	FBgn0002778	1525.6659025788	-0.979576342704699	8.91140173958957e-13	384.87806261343	-1.0104364363015e-05	0.640174270376505	Down	Insignificant	PRO-seq	Shrunken log2(NELF/LacZ)
379	FBgn0002780	1790.64813753582	-0.427039368404445	0.00304875654219585	362.075317604356	6.87561639317388e-08	0.999989219511147	Down	Insignificant	PRO-seq	Shrunken log2(NELF/LacZ)
380	FBgn0002783	1440.31805157593	-0.352817838030899	0.0089552481119969	446.230376588022	-9.6886479257294e-07	0.999989219511147	Down	Insignificant	PRO-seq	Shrunken log2(NELF/LacZ)
389	FBgn0002873	935.171919770774	-0.437986028262055	0.00349425848582927	162.375567150635	-5.55172971709757e-07	0.999989219511147	Down	Insignificant	PRO-seq	Shrunken log2(NELF/LacZ)
399	FBgn0002921	7637.87392550143	-0.40196440947801	0.000412764443923348	709.583824863884	-1.29536433911833e-07	0.999989219511147	Down	Insignificant	PRO-seq	Shrunken log2(NELF/LacZ)
400	FBgn0002922	104.850429799427	-0.84913928720177	0.00564962351336299	1.21994101633394	-3.90611959108712e-08	NA	Down	Insignificant	PRO-seq	Shrunken log2(NELF/LacZ)
415	FBgn0002973	424.318624641834	-0.813386557347278	8.86644369815703e-05	6.30285843920145	-3.4826162607828e-07	NA	Down	Insignificant	PRO-seq	Shrunken log2(NELF/LacZ)
423	FBgn0003016	750.650429799427	-0.64911351215933	0.000180816842026399	40.6311252268603	1.86264075765348e-06	0.999989219511147	Down	Insignificant	PRO-seq	Shrunken log2(NELF/LacZ)
426	FBgn0003041	341.253868194842	-0.448838611577022	0.0209100839600771	95.4335299455535	-1.52991353145415e-06	0.999989219511147	Down	Insignificant	PRO-seq	Shrunken log2(NELF/LacZ)
430	FBgn0003048	4676.17421203438	-0.288236520789142	0.0197247906783528	146.192037205082	-5.4759348813657e-06	0.999989219511147	Down	Insignificant	PRO-seq	Shrunken log2(NELF/LacZ)
433	FBgn0003062	1184.03037249284	-0.386969257587091	0.00645694045393278	1493.81828493648	3.42364089013548e-06	0.999989219511147	Down	Insignificant	PRO-seq	Shrunken log2(NELF/LacZ)
442	FBgn0003089	579.307736389685	-0.338117986337493	0.043720484322289	0.540154264972777	1.21368925945654e-07	NA	Down	Insignificant	PRO-seq	Shrunken log2(NELF/LacZ)
445	FBgn0003093	1543.50716332378	-0.438748901241455	0.000980936048104583	211.149841197822	-8.27117916599076e-07	0.999989219511147	Down	Insignificant	PRO-seq	Shrunken log2(NELF/LacZ)
448	FBgn0003117	5249.29742120344	-0.343720156440247	0.00277583454059789	509.73888384755	2.99631058896385e-07	0.999989219511147	Down	Insignificant	PRO-seq	Shrunken log2(NELF/LacZ)
449	FBgn0003118	6442.72550143267	-0.313778298873072	0.00629447303744494	818.612862976407	-1.21229762409386e-06	0.999989219511147	Down	Insignificant	PRO-seq	Shrunken log2(NELF/LacZ)
453	FBgn0003134	1056.27277936963	-0.322835349505584	0.0236996217634117	184.950317604356	-6.49312148283425e-07	0.999989219511147	Down	Insignificant	PRO-seq	Shrunken log2(NELF/LacZ)
454	FBgn0003137	4337.86532951289	-0.295400521607965	0.0120346742864543	23.2780172413793	-1.05585145877805e-06	0.999989219511147	Down	Insignificant	PRO-seq	Shrunken log2(NELF/LacZ)
460	FBgn0003159	1951.73180515759	-0.560111807363158	0.000157932440014489	400.213135208711	-4.5938611596048e-06	0.999989219511147	Down	Insignificant	PRO-seq	Shrunken log2(NELF/LacZ)
462	FBgn0003165	16597.9547277937	-0.513098013076168	5.41053344998385e-06	426.068284936479	-5.89983682101049e-06	0.999989219511147	Down	Insignificant	PRO-seq	Shrunken log2(NELF/LacZ)
463	FBgn0003169	1031.35300859599	-0.482518359771589	0.000934070261522877	338.410730490018	1.87511588712398e-06	0.999989219511147	Down	Insignificant	PRO-seq	Shrunken log2(NELF/LacZ)
465	FBgn0003175	1107.30028653295	-0.509205948019806	0.000355499061984343	191.64224137931	-1.86075477214546e-06	0.999989219511147	Down	Insignificant	PRO-seq	Shrunken log2(NELF/LacZ)
467	FBgn0003189	838.022922636103	-0.438307234697289	0.00369749978671014	117.760775862069	-4.82077835488412e-07	0.999989219511147	Down	Insignificant	PRO-seq	Shrunken log2(NELF/LacZ)
469	FBgn0003205	1632.82808022923	-0.368586286481413	0.00733362492556252	529.841878402904	1.87141651006121e-06	0.999989219511147	Down	Insignificant	PRO-seq	Shrunken log2(NELF/LacZ)
472	FBgn0003210	735.336389684814	-0.324883969774668	0.0370365951153229	126.43557168784	-4.11405205159869e-07	0.999989219511147	Down	Insignificant	PRO-seq	Shrunken log2(NELF/LacZ)
481	FBgn0003256	1916.05214899713	-0.523969984485852	5.06387449762491e-05	46.8552631578947	-1.11027592930992e-07	0.999989219511147	Down	Insignificant	PRO-seq	Shrunken log2(NELF/LacZ)
483	FBgn0003261	4712.35128939828	-0.303045781375729	0.0088742864133281	1572.28573049002	-6.82029908767897e-08	0.999989219511147	Down	Insignificant	PRO-seq	Shrunken log2(NELF/LacZ)
488	FBgn0003278	928.425214899714	-0.378643846695435	0.0123044714517039	178.920825771325	2.09949744677294e-06	0.999989219511147	Down	Insignificant	PRO-seq	Shrunken log2(NELF/LacZ)
489	FBgn0003279	2692.43266475645	-0.346415416159428	0.00742225848577188	4963.1208030853	-3.01056269878795e-06	0.999989219511147	Down	Insignificant	PRO-seq	Shrunken log2(NELF/LacZ)
494	FBgn0003301	1458.9106017192	-0.727187187385508	2.40580994369273e-06	5.44215063520871	-2.60804286503736e-08	NA	Down	Insignificant	PRO-seq	Shrunken log2(NELF/LacZ)
497	FBgn0003310	3171.0229226361	-0.393519612212856	0.00181878209893679	140.986388384755	-1.86489165027037e-06	0.999989219511147	Down	Insignificant	PRO-seq	Shrunken log2(NELF/LacZ)
502	FBgn0003328	108.629799426934	-2.66858521912764	1.87630361882478e-13	32.7983212341198	-4.42778590787068e-06	0.424057305811409	Down	Insignificant	PRO-seq	Shrunken log2(NELF/LacZ)
506	FBgn0003345	1692.82865329513	-0.4329272781263	0.00114866813241448	671.633280399274	7.85101747746923e-06	0.999989219511147	Down	Insignificant	PRO-seq	Shrunken log2(NELF/LacZ)
514	FBgn0003371	740.869914040115	-0.325177497377371	0.0341697063362448	210.253516333938	2.24232299329436e-05	0.999989219511147	Down	Insignificant	PRO-seq	Shrunken log2(NELF/LacZ)
525	FBgn0003392	1279.87449856734	-0.44168575333469	0.00162230200392215	393.781760435572	1.84927426179508e-06	0.999989219511147	Down	Insignificant	PRO-seq	Shrunken log2(NELF/LacZ)
526	FBgn0003396	5842.27736389685	-0.462229481250441	4.75617215410284e-05	270.873638838476	-7.0521159365478e-06	0.999989219511147	Down	Insignificant	PRO-seq	Shrunken log2(NELF/LacZ)
528	FBgn0003410	499.87335243553	-0.419329350681216	0.013698415885328	241.549115245009	6.03605812637652e-06	0.999989219511147	Down	Insignificant	PRO-seq	Shrunken log2(NELF/LacZ)
530	FBgn0003415	4778.02979942693	-0.338126868140142	0.00420961380131102	214.584392014519	-1.04233366475321e-06	0.999989219511147	Down	Insignificant	PRO-seq	Shrunken log2(NELF/LacZ)
535	FBgn0003435	99.1340974212034	-0.704342966057322	0.0164483160133981	14.8672867513612	-1.10740551449889e-06	0.999989219511147	Down	Insignificant	PRO-seq	Shrunken log2(NELF/LacZ)
537	FBgn0003447	59.9593123209169	0.838138741430379	0.0201465604861151	54.5104355716878	4.85981129494454e-06	0.999989219511147	Up	Insignificant	PRO-seq	Shrunken log2(NELF/LacZ)
545	FBgn0003464	572.908309455587	-0.466590676961325	0.00878117233996212	207.957463702359	-1.45483758989629e-06	0.999989219511147	Down	Insignificant	PRO-seq	Shrunken log2(NELF/LacZ)
551	FBgn0003495	1130.02922636103	-0.560115301144384	0.000139841361159955	1893.01032214156	-4.40923740193829e-06	0.999989219511147	Down	Insignificant	PRO-seq	Shrunken log2(NELF/LacZ)
554	FBgn0003507	12553.070487106	-0.430113988582687	0.000139841361159955	534.152563520871	3.26322390256898e-06	0.999989219511147	Down	Insignificant	PRO-seq	Shrunken log2(NELF/LacZ)
561	FBgn0003520	490.023495702006	-0.354955799761159	0.0359362760021818	498.630671506352	4.51473606827258e-06	0.999989219511147	Down	Insignificant	PRO-seq	Shrunken log2(NELF/LacZ)
565	FBgn0003557	1119.76504297994	-0.526916595994701	0.000257880571459975	241.667876588022	-1.00504261210977e-06	0.999989219511147	Down	Insignificant	PRO-seq	Shrunken log2(NELF/LacZ)
566	FBgn0003559	935.087106017192	-0.474771288363177	0.00135511477793299	138.114110707804	-1.27888988479285e-06	0.999989219511147	Down	Insignificant	PRO-seq	Shrunken log2(NELF/LacZ)
569	FBgn0003598	1350.40343839542	-0.351953558492445	0.00927830275897528	151.868534482759	1.01112770023302e-06	0.999989219511147	Down	Insignificant	PRO-seq	Shrunken log2(NELF/LacZ)
571	FBgn0003612	1045.58968481375	-0.302795823396499	0.0394218731087943	443.582917422868	1.32392540540057e-06	0.999989219511147	Down	Insignificant	PRO-seq	Shrunken log2(NELF/LacZ)
574	FBgn0003654	779.147277936963	-0.350889202510544	0.019858291564849	5.88963248638839	-2.27874570231628e-07	NA	Down	Insignificant	PRO-seq	Shrunken log2(NELF/LacZ)
577	FBgn0003660	696.861318051576	-0.38749665116096	0.0128528532750064	1008.86070780399	-4.55191195668194e-06	0.999989219511147	Down	Insignificant	PRO-seq	Shrunken log2(NELF/LacZ)
583	FBgn0003716	622.548997134671	-0.355017888772725	0.0288024192063712	34.0130444646098	-1.54386449389263e-06	0.999989219511147	Down	Insignificant	PRO-seq	Shrunken log2(NELF/LacZ)
586	FBgn0003721	1407.27220630372	-0.501587810222182	0.000277752469246643	1274.49353448276	3.07902665414106e-06	0.999989219511147	Down	Insignificant	PRO-seq	Shrunken log2(NELF/LacZ)
591	FBgn0003744	882.395415472779	-0.312426491374794	0.0340832015018246	279.330081669691	2.872537537111e-06	0.999989219511147	Down	Insignificant	PRO-seq	Shrunken log2(NELF/LacZ)
596	FBgn0003862	2899.97363896848	-0.383053752817613	0.00175698126951293	280.879650635209	9.27638541136087e-07	0.999989219511147	Down	Insignificant	PRO-seq	Shrunken log2(NELF/LacZ)
599	FBgn0003866	4315.29226361032	-0.666235167688628	8.55726397972649e-09	204.335186025408	1.49249869731516e-06	0.999989219511147	Down	Insignificant	PRO-seq	Shrunken log2(NELF/LacZ)
601	FBgn0003870	2057.60515759312	-0.488685902556789	0.000123043806516925	298.529491833031	-6.20418025240635e-06	0.999989219511147	Down	Insignificant	PRO-seq	Shrunken log2(NELF/LacZ)
606	FBgn0003888	4205.47621776504	-0.681779711523938	4.58067504496479e-09	1235.4693738657	-2.43749062672594e-06	0.999989219511147	Down	Insignificant	PRO-seq	Shrunken log2(NELF/LacZ)
608	FBgn0003890	495.92893982808	-1.74368518652426	7.15344057368757e-19	99.6230716878403	-0.997119737265337	0.17545731945574	Down	Insignificant	PRO-seq	Shrunken log2(NELF/LacZ)
609	FBgn0003891	2027.88252148997	-0.358004444451134	0.00496844031658198	509.514405626134	2.13842739299859e-06	0.999989219511147	Down	Insignificant	PRO-seq	Shrunken log2(NELF/LacZ)
610	FBgn0003892	1992.70028653295	-0.657135826451556	1.8262462218273e-07	145.872164246824	-1.93512061060734e-06	0.999989219511147	Down	Insignificant	PRO-seq	Shrunken log2(NELF/LacZ)
618	FBgn0003963	7508.56676217765	-0.3375832867824	0.00981467799760729	355.011683303085	-2.32652379747664e-07	0.999989219511147	Down	Insignificant	PRO-seq	Shrunken log2(NELF/LacZ)
621	FBgn0003969	1087.52664756447	-0.40766214408281	0.00409187801346627	253.242627041742	-6.11905921378271e-07	0.999989219511147	Down	Insignificant	PRO-seq	Shrunken log2(NELF/LacZ)
623	FBgn0003977	1061.66418338109	-0.350573445099135	0.0183813109607089	136.637477313975	-1.54733867620662e-06	0.999989219511147	Down	Insignificant	PRO-seq	Shrunken log2(NELF/LacZ)
627	FBgn0003997	397.438968481375	-1.10611779251464	4.24012495808595e-08	3.85186025408348	-2.91675828051138e-07	NA	Down	Insignificant	PRO-seq	Shrunken log2(NELF/LacZ)
632	FBgn0004049	547.571346704871	-0.387359139338735	0.0202787030509119	87.5148593466425	1.69264496803464e-06	0.999989219511147	Down	Insignificant	PRO-seq	Shrunken log2(NELF/LacZ)
636	FBgn0004055	1005.72492836676	-0.486346606752208	0.00106048263205098	117.613997277677	-1.28027418694059e-06	0.999989219511147	Down	Insignificant	PRO-seq	Shrunken log2(NELF/LacZ)
644	FBgn0004108	112.651575931232	-0.849166344279259	0.00525611414732372	48.3009301270417	-1.39049517524275e-06	0.999989219511147	Down	Insignificant	PRO-seq	Shrunken log2(NELF/LacZ)
649	FBgn0004133	339.202865329513	-1.0203214755302	1.99572621101091e-06	110.382372958258	-3.87919089378014e-06	0.999989219511147	Down	Insignificant	PRO-seq	Shrunken log2(NELF/LacZ)
651	FBgn0004167	8025.76905444126	-0.445572092782744	0.000101784315704438	860.297527223231	3.27126033967991e-06	0.999989219511147	Down	Insignificant	PRO-seq	Shrunken log2(NELF/LacZ)
656	FBgn0004177	1341.49226361032	-0.394968243385343	0.00436014959378484	857.133734119782	1.62871923930076e-06	0.999989219511147	Down	Insignificant	PRO-seq	Shrunken log2(NELF/LacZ)
657	FBgn0004179	870.378223495702	-0.50877761729141	0.000778231405735338	158.512931034483	1.97992863644987e-06	0.999989219511147	Down	Insignificant	PRO-seq	Shrunken log2(NELF/LacZ)
659	FBgn0004197	54.9484240687679	-0.668034623426406	0.037951182077393	3.07270871143376	-5.27790918535718e-07	NA	Down	Insignificant	PRO-seq	Shrunken log2(NELF/LacZ)
660	FBgn0004198	9723.80458452722	-0.325654961345108	0.00551201668775694	0.494441923774955	1.18765701889071e-08	NA	Down	Insignificant	PRO-seq	Shrunken log2(NELF/LacZ)
661	FBgn0004227	729.163896848138	-0.361303615051255	0.0184810886425001	88.5833711433757	7.81705882511623e-07	0.999989219511147	Down	Insignificant	PRO-seq	Shrunken log2(NELF/LacZ)
663	FBgn0004237	1583.80343839542	-0.310895778869346	0.0209982466042059	710.323389292196	1.11895165778025e-06	0.999989219511147	Down	Insignificant	PRO-seq	Shrunken log2(NELF/LacZ)
666	FBgn0004359	418.041260744986	-0.964058102740587	1.64854018329604e-06	21.0397005444646	-6.73010090648155e-07	0.999989219511147	Down	Insignificant	PRO-seq	Shrunken log2(NELF/LacZ)
668	FBgn0004362	1031.96618911175	-0.553765729837133	0.00020355783682964	3353.21200090744	-1.41269135224119e-05	0.999989219511147	Down	Insignificant	PRO-seq	Shrunken log2(NELF/LacZ)
673	FBgn0004369	379.351289398281	-0.712332683106506	0.00082143359350961	19.3931488203267	-8.08587123163505e-07	0.999989219511147	Down	Insignificant	PRO-seq	Shrunken log2(NELF/LacZ)
676	FBgn0004373	1343.04756446991	-0.52005309824637	0.000151238674643139	451.724931941924	-1.46666149176471e-06	0.999989219511147	Down	Insignificant	PRO-seq	Shrunken log2(NELF/LacZ)
678	FBgn0004378	1141.10888252149	-0.312206608838305	0.0259038773640893	429.892921960073	-1.5000357075016e-06	0.999989219511147	Down	Insignificant	PRO-seq	Shrunken log2(NELF/LacZ)
681	FBgn0004381	329.709455587393	-0.396243917115159	0.037779171664395	38.3747731397459	-6.6484047312875e-07	0.999989219511147	Down	Insignificant	PRO-seq	Shrunken log2(NELF/LacZ)
682	FBgn0004387	1442.08137535817	-0.556505763488162	3.60506436454159e-05	104.94555353902	4.10403571315492e-06	0.999989219511147	Down	Insignificant	PRO-seq	Shrunken log2(NELF/LacZ)
684	FBgn0004390	6411.79484240688	-0.559543363151079	9.90368786358538e-07	580.605036297641	-4.65437837215696e-06	0.999989219511147	Down	Insignificant	PRO-seq	Shrunken log2(NELF/LacZ)
687	FBgn0004395	1177.07048710602	-0.306146595708025	0.0283878846109739	335.759301270417	-4.56402700551268e-07	0.999989219511147	Down	Insignificant	PRO-seq	Shrunken log2(NELF/LacZ)
688	FBgn0004396	11164.2951289398	-0.448228110485881	7.71615635603547e-05	786.609006352087	1.70448150734252e-06	0.999989219511147	Down	Insignificant	PRO-seq	Shrunken log2(NELF/LacZ)
690	FBgn0004401	4159.75816618911	-0.434926266321581	0.000391776665006515	933.018375680581	-2.62634994368817e-06	0.999989219511147	Down	Insignificant	PRO-seq	Shrunken log2(NELF/LacZ)
693	FBgn0004419	565.65100286533	-0.386363010446889	0.0220686471405973	387.569986388385	8.54836162573028e-07	0.999989219511147	Down	Insignificant	PRO-seq	Shrunken log2(NELF/LacZ)
696	FBgn0004456	1703.01833810888	-0.695469510219573	0.0183618774394456	324.43443738657	-2.08330173896627e-06	0.999989219511147	Down	Insignificant	PRO-seq	Shrunken log2(NELF/LacZ)
701	FBgn0004511	376.881375358166	-0.645191520615043	0.00170138977264363	12.0451451905626	-1.82433309163786e-07	0.999989219511147	Down	Insignificant	PRO-seq	Shrunken log2(NELF/LacZ)
706	FBgn0004556	514.248137535817	-0.335738529750593	0.0406092710995957	99.0307395644283	1.1725803253255e-07	0.999989219511147	Down	Insignificant	PRO-seq	Shrunken log2(NELF/LacZ)
708	FBgn0004569	3076.52779369628	-0.416857378431652	0.0130353572312089	560.588702359347	1.50194192724418e-06	0.999989219511147	Down	Insignificant	PRO-seq	Shrunken log2(NELF/LacZ)
713	FBgn0004583	5729.68595988539	-0.455505331093243	0.000113325120443697	206.258393829401	-1.22481481694041e-06	0.999989219511147	Down	Insignificant	PRO-seq	Shrunken log2(NELF/LacZ)
715	FBgn0004587	5353.98567335244	-0.46611595833221	6.24282575678921e-05	1134.5691923775	8.12110166283779e-08	0.999989219511147	Down	Insignificant	PRO-seq	Shrunken log2(NELF/LacZ)
721	FBgn0004598	798.66876790831	-0.464850872731422	0.00362628297223631	117.875794010889	5.13635454895667e-07	0.999989219511147	Down	Insignificant	PRO-seq	Shrunken log2(NELF/LacZ)
729	FBgn0004635	1874.08653295129	0.334968954030023	0.0186537996558752	240.628516333938	4.8140971394753e-06	0.999989219511147	Up	Insignificant	PRO-seq	Shrunken log2(NELF/LacZ)
730	FBgn0004636	1678.65787965616	-0.480708933577718	0.000256914429607004	516.374659709619	1.15318150612287e-07	0.999989219511147	Down	Insignificant	PRO-seq	Shrunken log2(NELF/LacZ)
731	FBgn0004638	760.625787965616	-0.483229090981152	0.00348976504245297	701.682282214156	7.65349880068391e-07	0.999989219511147	Down	Insignificant	PRO-seq	Shrunken log2(NELF/LacZ)
736	FBgn0004648	294.697994269341	-0.51303116494531	0.0126621083468738	255.331556261343	6.33111910457142e-07	0.999989219511147	Down	Insignificant	PRO-seq	Shrunken log2(NELF/LacZ)
739	FBgn0004652	1599.39197707736	-0.458835599505809	0.000963617759150808	414.183076225045	-4.26190417365472e-07	0.999989219511147	Down	Insignificant	PRO-seq	Shrunken log2(NELF/LacZ)
741	FBgn0004655	1894.63438395415	-0.333167948142087	0.0092258445587576	110.189655172414	-1.50406057911577e-06	0.999989219511147	Down	Insignificant	PRO-seq	Shrunken log2(NELF/LacZ)
742	FBgn0004656	1893.79828080229	-0.352919131659601	0.00590502102299552	748.884414700544	-4.50458986592867e-06	0.999989219511147	Down	Insignificant	PRO-seq	Shrunken log2(NELF/LacZ)
743	FBgn0004657	2952.83151862464	-0.321594739570079	0.00982429908920258	1095.35730490018	3.91260747518344e-06	0.999989219511147	Down	Insignificant	PRO-seq	Shrunken log2(NELF/LacZ)
745	FBgn0004687	553.618338108883	-0.331403546165411	0.0450248148235467	1497.2541969147	-1.79675801436643e-06	0.999989219511147	Down	Insignificant	PRO-seq	Shrunken log2(NELF/LacZ)
760	FBgn0004838	2278.2	-0.307871306054342	0.0152704664488332	1637.12091651543	-3.16584498806778e-07	0.999989219511147	Down	Insignificant	PRO-seq	Shrunken log2(NELF/LacZ)
761	FBgn0004839	93.3398280802292	-1.42201275262686	0.000160980012150019	2.90642014519056	-1.97639385511388e-07	NA	Down	Insignificant	PRO-seq	Shrunken log2(NELF/LacZ)
769	FBgn0004860	679.57994269341	-0.460168336500377	0.00378124359716181	76.2107531760436	7.13217464367556e-07	0.999989219511147	Down	Insignificant	PRO-seq	Shrunken log2(NELF/LacZ)
773	FBgn0004864	850.169627507163	-0.350744658768153	0.0237516199487395	269.626247731397	-6.38432139158107e-07	0.999989219511147	Down	Insignificant	PRO-seq	Shrunken log2(NELF/LacZ)
775	FBgn0004868	974.90659025788	-0.320579840955788	0.037818900280122	1184.54514519056	-4.12366878673325e-06	0.999989219511147	Down	Insignificant	PRO-seq	Shrunken log2(NELF/LacZ)
778	FBgn0004875	1904.61719197708	-0.459352520784799	0.000883887272363929	390.505671506352	-2.18063881210336e-06	0.999989219511147	Down	Insignificant	PRO-seq	Shrunken log2(NELF/LacZ)
779	FBgn0004876	3202.95186246418	-0.378660033551979	0.00172888027747822	144.222890199637	-4.05478529344076e-07	0.999989219511147	Down	Insignificant	PRO-seq	Shrunken log2(NELF/LacZ)
783	FBgn0004885	124.734670487106	-0.610407229391009	0.0208634525354513	14.7861842105263	-1.38618151393972e-07	0.999989219511147	Down	Insignificant	PRO-seq	Shrunken log2(NELF/LacZ)
784	FBgn0004888	1100.47106017192	-0.383391654515211	0.00962890361320145	1445.00703266788	5.62445391728631e-07	0.999989219511147	Down	Insignificant	PRO-seq	Shrunken log2(NELF/LacZ)
785	FBgn0004889	1150.8888252149	-0.331767604599813	0.0168859305001448	306.110707803993	6.39207557061746e-07	0.999989219511147	Down	Insignificant	PRO-seq	Shrunken log2(NELF/LacZ)
787	FBgn0004893	311.754154727794	-0.913399602233369	5.66758220464239e-05	86.0218920145191	-3.80743329839808e-06	0.999989219511147	Down	Insignificant	PRO-seq	Shrunken log2(NELF/LacZ)
793	FBgn0004903	1105.89684813754	-0.286233117700218	0.0473384279019232	452.318852087114	2.05055687947776e-06	0.999989219511147	Down	Insignificant	PRO-seq	Shrunken log2(NELF/LacZ)
794	FBgn0004907	2000.20630372493	-0.492552599229948	0.000232584761940419	4536.75612522686	3.83053801031223e-05	0.999989219511147	Down	Insignificant	PRO-seq	Shrunken log2(NELF/LacZ)
799	FBgn0004914	2091.06934097421	-0.420847240822209	0.00136489848592123	406.752949183303	-1.19864748635776e-05	0.999989219511147	Down	Insignificant	PRO-seq	Shrunken log2(NELF/LacZ)
803	FBgn0004924	437.838968481375	-0.355533291382621	0.041815305658614	114.130898366606	-1.73229558828231e-06	0.999989219511147	Down	Insignificant	PRO-seq	Shrunken log2(NELF/LacZ)
808	FBgn0005198	964.089398280802	-0.374461541685762	0.0112086819267222	31.3725045372051	-5.21883480622867e-07	0.999989219511147	Down	Insignificant	PRO-seq	Shrunken log2(NELF/LacZ)
812	FBgn0005386	1779.8676217765	-0.375228237123879	0.00421999148120406	42.4908121597096	-3.87166845195128e-07	0.999989219511147	Down	Insignificant	PRO-seq	Shrunken log2(NELF/LacZ)
816	FBgn0005427	565.438395415473	-0.477010012840011	0.00441529994590875	36.1210299455535	8.47273393786963e-07	0.999989219511147	Down	Insignificant	PRO-seq	Shrunken log2(NELF/LacZ)
818	FBgn0005536	424.99770773639	-0.367171224676934	0.0376199657976146	226.583371143376	-6.79060361741262e-07	0.999989219511147	Down	Insignificant	PRO-seq	Shrunken log2(NELF/LacZ)
826	FBgn0005596	1126.63037249284	-0.324126501618077	0.0198009706918762	100.028244101633	-1.74767597817409e-06	0.999989219511147	Down	Insignificant	PRO-seq	Shrunken log2(NELF/LacZ)
827	FBgn0005612	1079.49054441261	-0.417019923399049	0.0159595727967083	106.099931941924	-1.39894772121814e-06	0.999989219511147	Down	Insignificant	PRO-seq	Shrunken log2(NELF/LacZ)
833	FBgn0005624	2284.81833810888	-0.655039262700066	1.8321815243004e-07	499.392921960073	-1.2969888357574e-05	0.999989219511147	Down	Insignificant	PRO-seq	Shrunken log2(NELF/LacZ)
835	FBgn0005631	1039.60458452722	-0.600814925930148	0.000129365524031329	89.5473003629764	-1.8242188947367e-06	0.999989219511147	Down	Insignificant	PRO-seq	Shrunken log2(NELF/LacZ)
836	FBgn0005632	3046.31518624642	-0.327941618202481	0.00878117233996212	436.646892014519	3.0395051272237e-06	0.999989219511147	Down	Insignificant	PRO-seq	Shrunken log2(NELF/LacZ)
840	FBgn0005640	7368.01031518625	-0.533526636763877	6.33738444082197e-05	112.536637931034	-2.46712731486485e-06	0.999989219511147	Down	Insignificant	PRO-seq	Shrunken log2(NELF/LacZ)
842	FBgn0005648	1571.77077363897	-0.293028477261069	0.028371145094325	831.465063520871	-3.53425505002439e-05	0.999989219511147	Down	Insignificant	PRO-seq	Shrunken log2(NELF/LacZ)
843	FBgn0005649	1927.22005730659	-0.310495936394845	0.0156335981331903	1231.66254537205	7.83684914509654e-07	0.999989219511147	Down	Insignificant	PRO-seq	Shrunken log2(NELF/LacZ)
851	FBgn0005671	2165.20744985673	-0.422236081456825	0.000887178594915225	1287.80512704174	-1.62190184845039e-07	0.999989219511147	Down	Insignificant	PRO-seq	Shrunken log2(NELF/LacZ)
852	FBgn0005672	4797.19656160458	-0.336799842526581	0.00441529994590875	3962.86694646098	-8.97095220741503e-07	0.999989219511147	Down	Insignificant	PRO-seq	Shrunken log2(NELF/LacZ)
857	FBgn0005695	1027.64871060172	-0.416530131830554	0.00487649614718016	130.688747731397	-1.07214824665557e-06	0.999989219511147	Down	Insignificant	PRO-seq	Shrunken log2(NELF/LacZ)
861	FBgn0005777	489.332951289398	-0.361396416633551	0.0331059595181389	676.161184210526	6.50244008830314e-07	0.999989219511147	Down	Insignificant	PRO-seq	Shrunken log2(NELF/LacZ)
878	FBgn0010051	1935.89856733524	-0.347056233051085	0.00667482683014862	190.770984573503	1.69037556940409e-06	0.999989219511147	Down	Insignificant	PRO-seq	Shrunken log2(NELF/LacZ)
880	FBgn0010053	37.8613180515759	-1.30692774043997	0.00905304271053671	68.1759301270417	-4.67833539284799e-06	0.999989219511147	Down	Insignificant	PRO-seq	Shrunken log2(NELF/LacZ)
881	FBgn0010078	809.519770773639	-0.30652737205727	0.0393462043334908	11152.7755217786	2.64764703497171e-06	0.999989219511147	Down	Insignificant	PRO-seq	Shrunken log2(NELF/LacZ)
883	FBgn0010100	1829.92378223496	-0.374398591058042	0.00367451058926977	1045.00986842105	1.41684594285339e-06	0.999989219511147	Down	Insignificant	PRO-seq	Shrunken log2(NELF/LacZ)
886	FBgn0010113	755.838395415473	-0.316762085649453	0.0356077845210269	374.577019056261	-7.16674345370713e-07	0.999989219511147	Down	Insignificant	PRO-seq	Shrunken log2(NELF/LacZ)
889	FBgn0010194	483.56676217765	-0.504357538465365	0.00838084068627057	127.695780399274	-6.09133262743315e-07	0.999989219511147	Down	Insignificant	PRO-seq	Shrunken log2(NELF/LacZ)
890	FBgn0010198	666.485959885387	-0.457349824849062	0.00421999148120406	7658.14292196007	-1.64264755669746e-06	0.999989219511147	Down	Insignificant	PRO-seq	Shrunken log2(NELF/LacZ)
892	FBgn0010215	3520.18968481375	-0.534995410552588	5.62350471600123e-06	367.795939201452	-3.05148298082702e-07	0.999989219511147	Down	Insignificant	PRO-seq	Shrunken log2(NELF/LacZ)
893	FBgn0010217	6140.4659025788	-0.344454082557663	0.00333507214029451	3182.07497731397	1.88388758374243e-06	0.999989219511147	Down	Insignificant	PRO-seq	Shrunken log2(NELF/LacZ)
896	FBgn0010225	1314.4659025788	-0.891062661553045	3.83563457742708e-10	700.611615245009	-3.88290025986851e-05	0.999989219511147	Down	Insignificant	PRO-seq	Shrunken log2(NELF/LacZ)
898	FBgn0010228	715.21776504298	-0.422930217272642	0.0114003408430868	511.788452813067	-5.00183101189949e-06	0.999989219511147	Down	Insignificant	PRO-seq	Shrunken log2(NELF/LacZ)
900	FBgn0010238	2160.55128939828	-0.427245862198652	0.000932515163211971	533.254196914701	3.9314190526914e-06	0.999989219511147	Down	Insignificant	PRO-seq	Shrunken log2(NELF/LacZ)
903	FBgn0010246	1029.22406876791	-0.896793402471086	1.61114912756126e-08	698.741152450091	-5.27138950844927e-06	0.999989219511147	Down	Insignificant	PRO-seq	Shrunken log2(NELF/LacZ)
904	FBgn0010247	4265.9988538682	-0.366784665990954	0.00194684230957372	263.567604355717	-1.7603629743425e-06	0.999989219511147	Down	Insignificant	PRO-seq	Shrunken log2(NELF/LacZ)
910	FBgn0010280	1728.90143266476	-0.400626137846824	0.00247089134388215	167.260549001815	-1.52198690735207e-06	0.999989219511147	Down	Insignificant	PRO-seq	Shrunken log2(NELF/LacZ)
915	FBgn0010300	2054.87106017192	-0.444521128432627	0.000526415085937472	1408.58303085299	-5.79047822567118e-07	0.999989219511147	Down	Insignificant	PRO-seq	Shrunken log2(NELF/LacZ)
916	FBgn0010303	672.067048710602	-0.312716212556437	0.0452932224349692	323.57361615245	-1.49359005130469e-06	0.999989219511147	Down	Insignificant	PRO-seq	Shrunken log2(NELF/LacZ)
918	FBgn0010313	212.108309455587	-0.831275390738496	0.000886266781434069	45.4769736842105	-3.53665519676514e-06	0.999989219511147	Down	Insignificant	PRO-seq	Shrunken log2(NELF/LacZ)
920	FBgn0010315	507.677936962751	-0.452157453475623	0.00882237035849148	115.558643375681	-1.07727475031975e-06	0.999989219511147	Down	Insignificant	PRO-seq	Shrunken log2(NELF/LacZ)
924	FBgn0010328	576.936389684814	-0.374068319094264	0.0221859295642564	625.44249092559	-1.15999379341185e-06	0.999989219511147	Down	Insignificant	PRO-seq	Shrunken log2(NELF/LacZ)
926	FBgn0010333	978.102005730659	-0.331152337768142	0.0236887998038956	2796.53504990926	2.50415126256848e-06	0.999989219511147	Down	Insignificant	PRO-seq	Shrunken log2(NELF/LacZ)
929	FBgn0010341	645.474498567335	-0.342491500011367	0.0311255158180112	1711.89927404719	-5.03433179479063e-07	0.999989219511147	Down	Insignificant	PRO-seq	Shrunken log2(NELF/LacZ)
931	FBgn0010348	2629.4005730659	-0.381526490004846	0.0019720463511807	767.765426497278	2.70908002968709e-06	0.999989219511147	Down	Insignificant	PRO-seq	Shrunken log2(NELF/LacZ)
932	FBgn0010350	795.489398280802	-0.370031225602267	0.0144391487468864	121.508393829401	-5.37399696937504e-08	0.999989219511147	Down	Insignificant	PRO-seq	Shrunken log2(NELF/LacZ)
933	FBgn0010352	2923.19770773639	-0.590921286690854	1.1773286952979e-06	1402.94748185118	-3.77014106429102e-06	0.999989219511147	Down	Insignificant	PRO-seq	Shrunken log2(NELF/LacZ)
934	FBgn0010355	1854.31518624642	-0.408096400598597	0.00241461795988669	75.7864110707804	6.8457984476078e-08	0.999989219511147	Down	Insignificant	PRO-seq	Shrunken log2(NELF/LacZ)
939	FBgn0010379	732.862464183381	-0.423352682200618	0.00653411388904754	419.576111615245	2.3812388491496e-07	0.999989219511147	Down	Insignificant	PRO-seq	Shrunken log2(NELF/LacZ)
946	FBgn0010395	167.32664756447	-1.2700472558781	3.79184837413361e-06	14.3772686025408	-1.15348363855769e-06	0.999989219511147	Down	Insignificant	PRO-seq	Shrunken log2(NELF/LacZ)
947	FBgn0010397	505.702578796562	-0.393220819629977	0.0311255158180112	44.1100272232305	-3.32765802002057e-06	0.999989219511147	Down	Insignificant	PRO-seq	Shrunken log2(NELF/LacZ)
951	FBgn0010408	1642.03381088825	-0.291380124197955	0.0497968409905663	6898.92456896552	1.49724098038579e-05	0.999989219511147	Down	Insignificant	PRO-seq	Shrunken log2(NELF/LacZ)
965	FBgn0010434	3536.50028653295	-0.423920395208956	0.00038842275195701	1040.69226406534	-4.96021010449048e-06	0.999989219511147	Down	Insignificant	PRO-seq	Shrunken log2(NELF/LacZ)
971	FBgn0010470	1858.61948424069	-0.493262467701301	0.000193733910515036	2531.95825771325	7.60068609462439e-07	0.999989219511147	Down	Insignificant	PRO-seq	Shrunken log2(NELF/LacZ)
974	FBgn0010488	2432.94269340974	-0.354023676051292	0.00447547694464163	877.322595281307	-4.25069632093895e-06	0.999989219511147	Down	Insignificant	PRO-seq	Shrunken log2(NELF/LacZ)
978	FBgn0010516	504.290544412607	-0.528938457205324	0.00248445976731957	893.7055353902	2.02156525731536e-06	0.999989219511147	Down	Insignificant	PRO-seq	Shrunken log2(NELF/LacZ)
984	FBgn0010583	1053.38395415473	-0.319004470889547	0.0236204114005101	228.413679673321	-1.80908231037685e-06	0.999989219511147	Down	Insignificant	PRO-seq	Shrunken log2(NELF/LacZ)
997	FBgn0010747	1157.90773638968	-0.296614710887975	0.0374518639020946	508.143262250454	-8.12336725968448e-07	0.999989219511147	Down	Insignificant	PRO-seq	Shrunken log2(NELF/LacZ)
999	FBgn0010762	2807.10544412607	-0.457024602528924	0.000315522254504192	444.116833030853	4.15105331471969e-06	0.999989219511147	Down	Insignificant	PRO-seq	Shrunken log2(NELF/LacZ)
1000	FBgn0010768	584.236676217765	-0.551483402243731	0.00104296306684386	71.0505898366606	-2.09925798371175e-06	0.999989219511147	Down	Insignificant	PRO-seq	Shrunken log2(NELF/LacZ)
1002	FBgn0010772	1044.36618911175	-0.33385065862642	0.019858291564849	87.347890199637	2.91553136448037e-06	0.999989219511147	Down	Insignificant	PRO-seq	Shrunken log2(NELF/LacZ)
1003	FBgn0010774	1980.48595988539	-0.262644708923466	0.0384431605532621	1102.4849137931	-1.10633802329074e-07	0.999989219511147	Down	Insignificant	PRO-seq	Shrunken log2(NELF/LacZ)
1008	FBgn0010825	2612.46532951289	-0.50072084407627	9.73080890482376e-05	349.341311252269	-3.97175417505644e-06	0.999989219511147	Down	Insignificant	PRO-seq	Shrunken log2(NELF/LacZ)
1012	FBgn0010909	12222.7128939828	-0.730236637361311	1.34707496474138e-10	879.590403811252	1.94577997505897e-06	0.999989219511147	Down	Insignificant	PRO-seq	Shrunken log2(NELF/LacZ)
1019	FBgn0011206	121.961604584527	-0.552017985951133	0.0341832899334564	1.25453720508167	9.4704871570676e-08	NA	Down	Insignificant	PRO-seq	Shrunken log2(NELF/LacZ)
1020	FBgn0011207	1066.15988538682	-0.409363761080067	0.00403947483938711	205.719033575318	-4.25012152625781e-07	0.999989219511147	Down	Insignificant	PRO-seq	Shrunken log2(NELF/LacZ)
1021	FBgn0011211	2420.97478510029	-0.366572607950843	0.00490505108596687	3043.33200998185	-1.70601652834597e-05	0.999989219511147	Down	Insignificant	PRO-seq	Shrunken log2(NELF/LacZ)
1022	FBgn0011217	8609.52148997135	-0.338814964438257	0.0037772589533287	2741.91265880218	-1.48167233271096e-06	0.999989219511147	Down	Insignificant	PRO-seq	Shrunken log2(NELF/LacZ)
1023	FBgn0011224	1566.75300859599	-0.858915568113366	2.9781795295697e-10	88.627608892922	-2.79448113507052e-06	0.999989219511147	Down	Insignificant	PRO-seq	Shrunken log2(NELF/LacZ)
1024	FBgn0011225	626.626934097421	-0.850741434494207	9.90368786358538e-07	150.861615245009	-3.47575390171475e-06	0.999989219511147	Down	Insignificant	PRO-seq	Shrunken log2(NELF/LacZ)
1025	FBgn0011230	4650.08194842407	-0.400158151643344	0.000871297428157498	411.446120689655	1.09274608050866e-06	0.999989219511147	Down	Insignificant	PRO-seq	Shrunken log2(NELF/LacZ)
1026	FBgn0011232	848.005157593123	-0.389441191218288	0.00948046991859529	174.493761343013	-1.50641574067998e-06	0.999989219511147	Down	Insignificant	PRO-seq	Shrunken log2(NELF/LacZ)
1031	FBgn0011260	542.099713467049	-0.843685488147051	4.65514700027242e-06	54.7647459165154	6.64556753588626e-07	0.999989219511147	Down	Insignificant	PRO-seq	Shrunken log2(NELF/LacZ)
1034	FBgn0011274	375.740974212034	-0.724776204442041	0.000198642475959229	20.7532894736842	-6.46739075049832e-07	0.999989219511147	Down	Insignificant	PRO-seq	Shrunken log2(NELF/LacZ)
1042	FBgn0011284	2206.08653295129	-0.478319482919516	0.000167940813960784	7183.35220054446	1.5745196538001e-06	0.999989219511147	Down	Insignificant	PRO-seq	Shrunken log2(NELF/LacZ)
1050	FBgn0011297	333.995415472779	-0.44728884152626	0.0245002436943171	290.840630671506	2.22715243340481e-05	0.999989219511147	Down	Insignificant	PRO-seq	Shrunken log2(NELF/LacZ)
1051	FBgn0011300	2600.00630372493	-0.403068515087634	0.00139484807057542	257.473117059891	3.50597555219838e-05	0.999989219511147	Down	Insignificant	PRO-seq	Shrunken log2(NELF/LacZ)
1055	FBgn0011336	1981.54383954155	-0.335213966699885	0.0194749791377225	2450.8280399274	3.23676214499171e-05	0.999989219511147	Down	Insignificant	PRO-seq	Shrunken log2(NELF/LacZ)
1058	FBgn0011474	1058.51805157593	-0.294078331900311	0.0355395992267044	26.6119555353902	-6.22861290335587e-07	0.999989219511147	Down	Insignificant	PRO-seq	Shrunken log2(NELF/LacZ)
1075	FBgn0011591	422.212034383954	0.510800478128962	0.00571011741848932	26.9498638838476	1.81245767027659e-06	0.999989219511147	Up	Insignificant	PRO-seq	Shrunken log2(NELF/LacZ)
1082	FBgn0011640	1031.72492836676	-0.434204115892469	0.00431571166008344	1102.06488203267	1.0246871158215e-05	0.999989219511147	Down	Insignificant	PRO-seq	Shrunken log2(NELF/LacZ)
1083	FBgn0011642	796.994269340974	-0.498741541044648	0.00205672488681983	204.801837568058	1.67875343287778e-09	0.999989219511147	Down	Insignificant	PRO-seq	Shrunken log2(NELF/LacZ)
1084	FBgn0011648	597.03782234957	-0.433805406575893	0.00820155323906939	167.984006352087	-2.59771311952687e-06	0.999989219511147	Down	Insignificant	PRO-seq	Shrunken log2(NELF/LacZ)
1087	FBgn0011656	819.18452722063	-0.406042588584887	0.0120119276615206	107.185231397459	5.50354806034918e-09	0.999989219511147	Down	Insignificant	PRO-seq	Shrunken log2(NELF/LacZ)
1090	FBgn0011661	1040.83151862464	-0.322209550781885	0.0241181681792375	4330.75703266788	4.37915096912125e-07	0.999989219511147	Down	Insignificant	PRO-seq	Shrunken log2(NELF/LacZ)
1092	FBgn0011672	1083.93123209169	-0.372646036105205	0.0100317761678743	193.167536297641	1.13165044035977e-06	0.999989219511147	Down	Insignificant	PRO-seq	Shrunken log2(NELF/LacZ)
1100	FBgn0011705	736.399426934098	-0.635642005497662	0.000246706867391414	268.357418330309	-5.09729127248255e-06	0.999989219511147	Down	Insignificant	PRO-seq	Shrunken log2(NELF/LacZ)
1103	FBgn0011710	714.190257879656	-0.463365165168396	0.00336870005651421	432.3527676951	1.49646729873234e-06	0.999989219511147	Down	Insignificant	PRO-seq	Shrunken log2(NELF/LacZ)
1107	FBgn0011725	385.9111747851	-0.363758191999843	0.0425581016216369	299.547527223231	7.98703142237361e-07	0.999989219511147	Down	Insignificant	PRO-seq	Shrunken log2(NELF/LacZ)
1108	FBgn0011726	6351.96848137536	-0.313610512992158	0.00623754905542985	7310.18250907441	8.28368785180952e-06	0.999989219511147	Down	Insignificant	PRO-seq	Shrunken log2(NELF/LacZ)
1110	FBgn0011739	2588.07449856734	-0.289189741274504	0.0176309843368878	318.344373865699	-1.85150142878176e-07	0.999989219511147	Down	Insignificant	PRO-seq	Shrunken log2(NELF/LacZ)
1111	FBgn0011740	546.633810888252	-0.359447352371358	0.0327579499438507	203.13191923775	4.62603011071356e-07	0.999989219511147	Down	Insignificant	PRO-seq	Shrunken log2(NELF/LacZ)
1113	FBgn0011742	1223.31289398281	-0.331571861718699	0.0188041857879257	314.505217785844	-1.44352929737737e-06	0.999989219511147	Down	Insignificant	PRO-seq	Shrunken log2(NELF/LacZ)
1117	FBgn0011747	2794.43438395415	-0.514555697196565	2.90865640859966e-05	141.471529038113	-5.48037981618871e-07	0.999989219511147	Down	Insignificant	PRO-seq	Shrunken log2(NELF/LacZ)
1118	FBgn0011754	2184.41088825215	-0.316270507605348	0.018255663589643	323.758393829401	2.15185960984429e-06	0.999989219511147	Down	Insignificant	PRO-seq	Shrunken log2(NELF/LacZ)
1120	FBgn0011760	4097.27163323782	-0.421299172739202	0.000347063190398655	1064.24410163339	-3.57400540625158e-06	0.999989219511147	Down	Insignificant	PRO-seq	Shrunken log2(NELF/LacZ)
1122	FBgn0011763	405.247564469914	-0.379208696212834	0.0315465585774263	598.818284936479	-3.19270414103408e-07	0.999989219511147	Down	Insignificant	PRO-seq	Shrunken log2(NELF/LacZ)
1123	FBgn0011766	4026.29169054441	-0.323758211526222	0.00642739274728937	1006.41991833031	1.81781129248259e-06	0.999989219511147	Down	Insignificant	PRO-seq	Shrunken log2(NELF/LacZ)
1127	FBgn0011771	897.52664756447	-0.384471216407834	0.0102484824674293	446.081896551724	2.82669903898991e-06	0.999989219511147	Down	Insignificant	PRO-seq	Shrunken log2(NELF/LacZ)
1129	FBgn0011785	2603.43037249284	-0.280806543562069	0.0222061542325095	410.776769509982	4.28118379002755e-07	0.999989219511147	Down	Insignificant	PRO-seq	Shrunken log2(NELF/LacZ)
1133	FBgn0011818	1138.02005730659	0.223341903937045	0.10561265475362	482.343579854809	0.994719180727307	0.00803223360587657	Insignificant	Up	RNA-seq	Shrunken log2(NELF/LacZ)
1140	FBgn0011836	648.336389684814	-0.379596325539415	0.0225945602774256	183.65528584392	1.16728039043667e-06	0.999989219511147	Down	Insignificant	PRO-seq	Shrunken log2(NELF/LacZ)
1141	FBgn0011837	3027.32034383954	-0.353466777167248	0.00835973416486877	643.132940108893	-2.58674965955548e-05	0.999989219511147	Down	Insignificant	PRO-seq	Shrunken log2(NELF/LacZ)
1150	FBgn0013272	702.50888252149	-0.442615551619687	0.00841581326524204	997.351860254084	5.43666686835023e-07	0.999989219511147	Down	Insignificant	PRO-seq	Shrunken log2(NELF/LacZ)
1163	FBgn0013334	1826.48080229226	-0.563564163127064	1.22454056684433e-05	45.782554446461	1.2431619318777e-07	0.999989219511147	Down	Insignificant	PRO-seq	Shrunken log2(NELF/LacZ)
1174	FBgn0013718	397.626934097421	-0.497466743742716	0.00698879203084644	252.980943738657	2.24835794062121e-06	0.999989219511147	Down	Insignificant	PRO-seq	Shrunken log2(NELF/LacZ)
1179	FBgn0013733	11467.0315186246	-0.56401739524095	4.29520134227768e-07	1365.23151088929	-1.50592936439329e-06	0.999989219511147	Down	Insignificant	PRO-seq	Shrunken log2(NELF/LacZ)
1186	FBgn0013756	2302.76618911175	-0.331644400277962	0.0080220466523041	447.957463702359	-5.33363430783411e-07	0.999989219511147	Down	Insignificant	PRO-seq	Shrunken log2(NELF/LacZ)
1187	FBgn0013759	2301.92836676218	-0.515033717814	5.67360284958648e-05	236.914473684211	3.77189026366008e-06	0.999989219511147	Down	Insignificant	PRO-seq	Shrunken log2(NELF/LacZ)
1189	FBgn0013763	336.886532951289	-0.432328803123809	0.0230758709338927	2004.1568738657	-9.63625735531749e-06	0.999989219511147	Down	Insignificant	PRO-seq	Shrunken log2(NELF/LacZ)
1195	FBgn0013772	149.750716332378	-0.564862138166025	0.0250808503628725	90.7706442831216	-9.03602518201959e-06	0.679011817702214	Down	Insignificant	PRO-seq	Shrunken log2(NELF/LacZ)
1210	FBgn0013995	45.6865329512894	-0.854882069486569	0.0238496984377039	7.02223230490018	1.52264669438982e-07	NA	Down	Insignificant	PRO-seq	Shrunken log2(NELF/LacZ)
1212	FBgn0014002	7743.77249283668	-0.385639139444203	0.000574138776955632	2674.28788566243	-1.0640465156342e-07	0.999989219511147	Down	Insignificant	PRO-seq	Shrunken log2(NELF/LacZ)
1213	FBgn0014006	815.595988538682	-0.348863918930823	0.0219133775647262	179.017014519056	-1.08680681102086e-06	0.999989219511147	Down	Insignificant	PRO-seq	Shrunken log2(NELF/LacZ)
1214	FBgn0014007	572.535816618911	-0.385888796279677	0.0201267872722014	54.0465063520871	-2.86540529928917e-08	0.999989219511147	Down	Insignificant	PRO-seq	Shrunken log2(NELF/LacZ)
1216	FBgn0014010	343.159312320917	-0.396496774110699	0.0329084181672918	1428.81726406534	-2.37408503531084e-06	0.999989219511147	Down	Insignificant	PRO-seq	Shrunken log2(NELF/LacZ)
1223	FBgn0014026	1006.95071633238	-0.357549090597422	0.0156286586773997	6777.40188294011	-1.43913377250006e-05	0.999989219511147	Down	Insignificant	PRO-seq	Shrunken log2(NELF/LacZ)
1225	FBgn0014029	905.396561604585	-0.309747241279195	0.0334281244446409	1300.26213702359	-2.49512011423496e-07	0.999989219511147	Down	Insignificant	PRO-seq	Shrunken log2(NELF/LacZ)
1230	FBgn0014075	1919.92722063037	-0.386012670271824	0.00348976504245297	787.545031760436	2.28316002336218e-06	0.999989219511147	Down	Insignificant	PRO-seq	Shrunken log2(NELF/LacZ)
1233	FBgn0014133	6485.58510028653	-0.539467965649932	1.29748541979552e-06	963.269963702359	-3.87987754180892e-06	0.999989219511147	Down	Insignificant	PRO-seq	Shrunken log2(NELF/LacZ)
1234	FBgn0014135	1974.20573065903	-0.377037130309928	0.0178159095552437	93.551497277677	-4.82674115578602e-06	0.999989219511147	Down	Insignificant	PRO-seq	Shrunken log2(NELF/LacZ)
1235	FBgn0014141	2550.95931232092	-0.49372205845315	0.000528620684058133	1432.02427404719	6.44762477331359e-06	0.999989219511147	Down	Insignificant	PRO-seq	Shrunken log2(NELF/LacZ)
1246	FBgn0014380	154.587392550143	-0.644512145227137	0.0137253630554401	371.142354809437	-2.02177129395768e-06	0.999989219511147	Down	Insignificant	PRO-seq	Shrunken log2(NELF/LacZ)
1247	FBgn0014388	15262.6733524355	-0.584457578425162	9.03140314259305e-08	3087.11490471869	-5.80776152695651e-06	0.999989219511147	Down	Insignificant	PRO-seq	Shrunken log2(NELF/LacZ)
1252	FBgn0014417	438.387965616046	-0.856950990312278	1.59873705489839e-05	339.652563520871	-7.76576307347768e-06	0.999989219511147	Down	Insignificant	PRO-seq	Shrunken log2(NELF/LacZ)
1253	FBgn0014427	139.375931232092	-1.11642189734137	0.000164436376391545	163.718126134301	-0.948233941193326	0.111728523182332	Down	Insignificant	PRO-seq	Shrunken log2(NELF/LacZ)
1255	FBgn0014455	576.738108882521	-0.350628600879994	0.0336857357753006	660.973230490018	2.28223134834098e-07	0.999989219511147	Down	Insignificant	PRO-seq	Shrunken log2(NELF/LacZ)
1273	FBgn0015000	629.369627507163	-0.332284574576077	0.0356077845210269	520.833144283122	-9.38520842839846e-06	0.999989219511147	Down	Insignificant	PRO-seq	Shrunken log2(NELF/LacZ)
1279	FBgn0015024	367.256160458453	-0.368829883140697	0.0403146007208273	1049.47402450091	4.33526566232273e-06	0.999989219511147	Down	Insignificant	PRO-seq	Shrunken log2(NELF/LacZ)
1289	FBgn0015040	407.509455587393	-0.784670826922429	0.000510870473041361	342.154264972777	-1.01747430403514e-06	0.999989219511147	Down	Insignificant	PRO-seq	Shrunken log2(NELF/LacZ)
1296	FBgn0015239	1184.69512893983	-0.438921231060166	0.00312732889287402	143.386910163339	-1.85213372538964e-06	0.999989219511147	Down	Insignificant	PRO-seq	Shrunken log2(NELF/LacZ)
1297	FBgn0015240	527.900286532951	-0.405166662391853	0.0205081266684128	206.145871143376	1.21846071482291e-06	0.999989219511147	Down	Insignificant	PRO-seq	Shrunken log2(NELF/LacZ)
1300	FBgn0015268	2877.49512893983	-0.304895862523692	0.0130152443958176	3307.83303085299	2.42640402655954e-06	0.999989219511147	Down	Insignificant	PRO-seq	Shrunken log2(NELF/LacZ)
1301	FBgn0015269	1396.8676217765	-0.419879913353029	0.00206480588935964	120.443511796733	1.9585161726734e-06	0.999989219511147	Down	Insignificant	PRO-seq	Shrunken log2(NELF/LacZ)
1306	FBgn0015279	1264.72034383954	-0.292660541478075	0.039549315227675	234.488316696915	2.76610071336541e-06	0.999989219511147	Down	Insignificant	PRO-seq	Shrunken log2(NELF/LacZ)
1309	FBgn0015286	2744.78338108883	-0.548602233581302	1.85679230404764e-05	383.630104355717	1.2990679770185e-06	0.999989219511147	Down	Insignificant	PRO-seq	Shrunken log2(NELF/LacZ)
1322	FBgn0015360	883.634957020057	-0.369793060364697	0.0124738904073445	166.648593466425	-1.87907864995256e-06	0.999989219511147	Down	Insignificant	PRO-seq	Shrunken log2(NELF/LacZ)
1323	FBgn0015371	1670.27163323782	-1.05791671226448	2.48641863689733e-16	50.5942604355717	-2.020777769249e-06	0.999989219511147	Down	Insignificant	PRO-seq	Shrunken log2(NELF/LacZ)
1324	FBgn0015372	537.925501432665	-0.37893861483933	0.0215945732545621	179.093352994555	-1.36878633426892e-06	0.999989219511147	Down	Insignificant	PRO-seq	Shrunken log2(NELF/LacZ)
1334	FBgn0015477	1841.49971346705	-0.502256635438339	0.000106288858230408	327.580081669691	3.76185606009293e-07	0.999989219511147	Down	Insignificant	PRO-seq	Shrunken log2(NELF/LacZ)
1335	FBgn0015509	2099.15759312321	-0.26759809281541	0.0375499386153422	434.811252268603	-7.40746979307798e-06	0.999989219511147	Down	Insignificant	PRO-seq	Shrunken log2(NELF/LacZ)
1336	FBgn0015513	10387.4848137536	-0.321857545416333	0.0140976100497686	1.98003629764065	2.79837991035147e-08	NA	Down	Insignificant	PRO-seq	Shrunken log2(NELF/LacZ)
1354	FBgn0015575	909.750143266476	-0.597786027248252	7.66545393812159e-05	377.95054446461	-3.70614705902883e-06	0.999989219511147	Down	Insignificant	PRO-seq	Shrunken log2(NELF/LacZ)
1359	FBgn0015589	1923.12034383954	-0.247813548410221	0.0494763913375392	300.816016333938	7.57125203719734e-07	0.999989219511147	Down	Insignificant	PRO-seq	Shrunken log2(NELF/LacZ)
1368	FBgn0015622	2137.10544412607	-0.290098871596723	0.0235449639601525	3600.20916515427	2.26851284470548e-06	0.999989219511147	Down	Insignificant	PRO-seq	Shrunken log2(NELF/LacZ)
1373	FBgn0015714	479.541547277937	-0.68432696213563	0.0020482487155563	431.613997277677	-1.38800547546564e-07	0.999989219511147	Down	Insignificant	PRO-seq	Shrunken log2(NELF/LacZ)
1376	FBgn0015756	983.312320916905	-0.342276083086233	0.0183586664052287	4932.92332123412	3.13471211644076e-06	0.999989219511147	Down	Insignificant	PRO-seq	Shrunken log2(NELF/LacZ)
1380	FBgn0015772	1084.61891117479	-0.510677807859855	0.000469901237999068	159.030172413793	-4.64094322500421e-07	0.999989219511147	Down	Insignificant	PRO-seq	Shrunken log2(NELF/LacZ)
1382	FBgn0015774	811.704297994269	-0.471864213424118	0.00203356225083633	11.7196007259528	-1.36145520221723e-07	0.999989219511147	Down	Insignificant	PRO-seq	Shrunken log2(NELF/LacZ)
1384	FBgn0015777	664.339255014327	-0.945715614208347	6.71221203329125e-09	408.848570780399	5.34293325158359e-07	0.999989219511147	Down	Insignificant	PRO-seq	Shrunken log2(NELF/LacZ)
1385	FBgn0015778	1546.03610315186	-0.299035078779602	0.0227317689760047	779.960866606171	7.1618299108868e-06	0.999989219511147	Down	Insignificant	PRO-seq	Shrunken log2(NELF/LacZ)
1387	FBgn0015789	955.095128939828	-0.386349266189199	0.00830523046353044	439.453833938294	-7.42184365196268e-05	0.999989219511147	Down	Insignificant	PRO-seq	Shrunken log2(NELF/LacZ)
1388	FBgn0015790	2603.46819484241	-0.402783151486462	0.0010671194269967	787.584845735027	-3.36576183180365e-07	0.999989219511147	Down	Insignificant	PRO-seq	Shrunken log2(NELF/LacZ)
1392	FBgn0015795	623.968481375358	-0.371670295216187	0.033131683503497	652.704401088929	8.94678618139979e-07	0.999989219511147	Down	Insignificant	PRO-seq	Shrunken log2(NELF/LacZ)
1397	FBgn0015805	755.586246418338	-0.372406031161672	0.0154223024888073	250.261229582577	-1.3097350154927e-06	0.999989219511147	Down	Insignificant	PRO-seq	Shrunken log2(NELF/LacZ)
1406	FBgn0015903	100.72893982808	-0.74557303935809	0.0139572779524891	53.9147005444646	-1.48800112605484e-06	0.999989219511147	Down	Insignificant	PRO-seq	Shrunken log2(NELF/LacZ)
1408	FBgn0015905	1265.12607449857	-0.342482088445545	0.0188041857879257	112.61501814882	1.20333308700745e-07	0.999989219511147	Down	Insignificant	PRO-seq	Shrunken log2(NELF/LacZ)
1415	FBgn0015949	1148.58567335244	-0.323139856788261	0.024567492229327	352.874773139746	-3.68590538876912e-06	0.999989219511147	Down	Insignificant	PRO-seq	Shrunken log2(NELF/LacZ)
1417	FBgn0016031	1363.9340974212	-0.378898059248586	0.0059027600477449	117.954287658802	-4.79066362130534e-07	0.999989219511147	Down	Insignificant	PRO-seq	Shrunken log2(NELF/LacZ)
1425	FBgn0016059	1313.32836676218	-0.64098335667342	4.25030355936423e-06	315.842218693285	-1.18814111548847e-07	0.999989219511147	Down	Insignificant	PRO-seq	Shrunken log2(NELF/LacZ)
1427	FBgn0016070	697.030945558739	-0.30861338196866	0.0434188797381376	109.676950998185	3.96947295906782e-07	0.999989219511147	Down	Insignificant	PRO-seq	Shrunken log2(NELF/LacZ)
1430	FBgn0016078	493.786819484241	-0.47197944304399	0.00758133000089957	173.031647005445	-2.36407291253368e-06	0.999989219511147	Down	Insignificant	PRO-seq	Shrunken log2(NELF/LacZ)
1432	FBgn0016081	3614.32263610315	-0.877769966574514	2.04795652843966e-13	109.948162431942	-5.28619893538641e-06	0.999989219511147	Down	Insignificant	PRO-seq	Shrunken log2(NELF/LacZ)
1437	FBgn0016126	1180.55415472779	-0.418264188657526	0.00303313179639704	117.55943738657	-9.24203383703533e-07	0.999989219511147	Down	Insignificant	PRO-seq	Shrunken log2(NELF/LacZ)
1439	FBgn0016641	1001.90028653295	-0.293576123734685	0.0468428048481356	90.0775862068966	-2.96192073923823e-07	0.999989219511147	Down	Insignificant	PRO-seq	Shrunken log2(NELF/LacZ)
1445	FBgn0016685	2089.74326647564	-0.320840774535273	0.0120346742864543	2236.30058983666	1.78948457459285e-06	0.999989219511147	Down	Insignificant	PRO-seq	Shrunken log2(NELF/LacZ)
1446	FBgn0016687	681.532951289398	-0.342040915408179	0.0271496437001096	829.934664246824	4.84162789285291e-07	0.999989219511147	Down	Insignificant	PRO-seq	Shrunken log2(NELF/LacZ)
1448	FBgn0016693	3686.1787965616	-0.383641598122175	0.00136617514926159	1519.77234573503	-1.5485453794204e-05	0.999989219511147	Down	Insignificant	PRO-seq	Shrunken log2(NELF/LacZ)
1449	FBgn0016694	2011.92550143266	-0.359214113174405	0.00698879203084644	241.243534482759	-1.56932983093879e-07	0.999989219511147	Down	Insignificant	PRO-seq	Shrunken log2(NELF/LacZ)
1455	FBgn0016754	2377.38452722063	-0.50225326356233	0.000121501411555418	67.2426270417423	-1.73403486645907e-06	0.999989219511147	Down	Insignificant	PRO-seq	Shrunken log2(NELF/LacZ)
1456	FBgn0016756	2026.83839541547	-0.337702710844319	0.0088742864133281	979.668443738657	2.48859343522754e-08	0.999989219511147	Down	Insignificant	PRO-seq	Shrunken log2(NELF/LacZ)
1458	FBgn0016794	3388.30716332378	-0.385848541990642	0.00126031373442255	359.16719600726	-4.24594186888907e-06	0.999989219511147	Down	Insignificant	PRO-seq	Shrunken log2(NELF/LacZ)
1459	FBgn0016797	98.0383954154728	-0.52255408357206	0.0499619643036314	80.0297186932849	-1.96438467440926e-06	0.999989219511147	Down	Insignificant	PRO-seq	Shrunken log2(NELF/LacZ)
1460	FBgn0016917	3420.90487106017	-0.489050892896767	0.000403026172662502	562.736048094374	-6.6573790976801e-07	0.999989219511147	Down	Insignificant	PRO-seq	Shrunken log2(NELF/LacZ)
1464	FBgn0016930	885.800573065903	-0.546539924449551	0.000510870473041361	234.360707803993	-2.3985055533001e-06	0.999989219511147	Down	Insignificant	PRO-seq	Shrunken log2(NELF/LacZ)
1467	FBgn0016977	6600.40286532951	-0.235007362670828	0.0426355763287207	899.574637023594	5.03121043400345e-06	0.999989219511147	Down	Insignificant	PRO-seq	Shrunken log2(NELF/LacZ)
1469	FBgn0016983	987.532951289398	-0.30296817957648	0.0350236312628324	169.496029945554	-2.31401076477085e-06	0.999989219511147	Down	Insignificant	PRO-seq	Shrunken log2(NELF/LacZ)
1471	FBgn0017418	504.414899713467	-0.413307674577155	0.0160149301283054	97.6073049001815	-3.93444452327179e-07	0.999989219511147	Down	Insignificant	PRO-seq	Shrunken log2(NELF/LacZ)
1474	FBgn0017430	110.516332378223	-0.0301932640122848	0.859988098199168	106.433076225045	-3.46937001027028	1.32687434567302e-11	Insignificant	Down	RNA-seq	Shrunken log2(NELF/LacZ)
1478	FBgn0017545	1105.81891117479	-0.321381415439298	0.0303859158057952	5927.13520871143	7.18117386671202e-06	0.999989219511147	Down	Insignificant	PRO-seq	Shrunken log2(NELF/LacZ)
1479	FBgn0017550	1161.57077363897	-0.381947232204004	0.00710145862817842	407.548094373866	-5.40039362386527e-07	0.999989219511147	Down	Insignificant	PRO-seq	Shrunken log2(NELF/LacZ)
1489	FBgn0017579	956.14899713467	-0.439615045761988	0.00274660608743909	7471.8611615245	1.20173491962328e-06	0.999989219511147	Down	Insignificant	PRO-seq	Shrunken log2(NELF/LacZ)
1496	FBgn0019660	416.578796561605	-0.368802784527643	0.0393462043334908	2517.24353448276	1.57309020286826e-06	0.999989219511147	Down	Insignificant	PRO-seq	Shrunken log2(NELF/LacZ)
1499	FBgn0019686	634.651575931232	-0.413733264242799	0.00960968932536557	219.961433756806	5.63365891599894e-07	0.999989219511147	Down	Insignificant	PRO-seq	Shrunken log2(NELF/LacZ)
1503	FBgn0019890	1334.87449856734	-0.286660050725917	0.041815305658614	379.636343012704	-2.45219447413434e-06	0.999989219511147	Down	Insignificant	PRO-seq	Shrunken log2(NELF/LacZ)
1504	FBgn0019925	674.14899713467	-0.340311996845651	0.0293232166152972	748.219373865699	1.60744239590655e-06	0.999989219511147	Down	Insignificant	PRO-seq	Shrunken log2(NELF/LacZ)
1507	FBgn0019932	430.775931232092	-0.509296381652535	0.0048890298496369	68.7020190562613	-5.75332394656931e-07	0.999989219511147	Down	Insignificant	PRO-seq	Shrunken log2(NELF/LacZ)
1509	FBgn0019938	1060.43724928367	-0.366031531488572	0.0101800989306791	238.334278584392	-2.10632432170393e-06	0.999989219511147	Down	Insignificant	PRO-seq	Shrunken log2(NELF/LacZ)
1514	FBgn0019960	633.312893982808	-0.416406017113434	0.0120346742864543	459.353448275862	-1.40965698646237e-07	0.999989219511147	Down	Insignificant	PRO-seq	Shrunken log2(NELF/LacZ)
1515	FBgn0019968	1759.22349570201	-0.428538242242565	0.00104296306684386	113.393489110708	-1.18051566241997e-07	0.999989219511147	Down	Insignificant	PRO-seq	Shrunken log2(NELF/LacZ)
1521	FBgn0020224	584.489398280802	-0.466975818356251	0.00677430599990649	364.488543557169	-2.08473289976744e-07	0.999989219511147	Down	Insignificant	PRO-seq	Shrunken log2(NELF/LacZ)
1523	FBgn0020236	1799.91289398281	-0.396472772525449	0.00669186055316701	599.30251814882	-4.3959791904724e-06	0.999989219511147	Down	Insignificant	PRO-seq	Shrunken log2(NELF/LacZ)
1524	FBgn0020238	5373.19083094556	-0.360120252834383	0.00191483709654686	4075.17865245009	-1.16995337285704e-06	0.999989219511147	Down	Insignificant	PRO-seq	Shrunken log2(NELF/LacZ)
1528	FBgn0020257	1376.71633237822	-0.350389719542399	0.00927830275897528	159.298094373866	2.99676105606026e-06	0.999989219511147	Down	Insignificant	PRO-seq	Shrunken log2(NELF/LacZ)
1535	FBgn0020279	2395.19541547278	-0.334902974564565	0.00769845515503022	961.257146098004	-3.59632300093115e-06	0.999989219511147	Down	Insignificant	PRO-seq	Shrunken log2(NELF/LacZ)
1539	FBgn0020304	4065.43037249284	-0.511768929810744	1.39720116258802e-05	392.754083484574	2.04315645975941e-06	0.999989219511147	Down	Insignificant	PRO-seq	Shrunken log2(NELF/LacZ)
1541	FBgn0020306	5028.9335243553	-0.413863905360719	0.000640108362831141	441.844827586207	-5.51452670711242e-07	0.999989219511147	Down	Insignificant	PRO-seq	Shrunken log2(NELF/LacZ)
1543	FBgn0020309	7960.3111747851	-0.383819890352917	0.000599335495464011	834.037545372051	2.36259645010718e-06	0.999989219511147	Down	Insignificant	PRO-seq	Shrunken log2(NELF/LacZ)
1544	FBgn0020312	949.267621776504	-0.411706915710306	0.00815367285789895	374.064655172414	-4.72820968657243e-06	0.999989219511147	Down	Insignificant	PRO-seq	Shrunken log2(NELF/LacZ)
1546	FBgn0020370	1036.71461318052	-0.335735109724597	0.021035522527056	246.247844827586	-5.52346930841323e-07	0.999989219511147	Down	Insignificant	PRO-seq	Shrunken log2(NELF/LacZ)
1555	FBgn0020386	750.230945558739	-0.465620651532774	0.00374244038031621	545.143375680581	-1.45109228870855e-06	0.999989219511147	Down	Insignificant	PRO-seq	Shrunken log2(NELF/LacZ)
1557	FBgn0020389	424.45100286533	-0.421663577700617	0.022579394252181	106.477881125227	-3.36005553626787e-07	0.999989219511147	Down	Insignificant	PRO-seq	Shrunken log2(NELF/LacZ)
1559	FBgn0020392	445.947851002865	-0.342382417721513	0.0463351244202254	145.499092558984	1.85163988757104e-07	0.999989219511147	Down	Insignificant	PRO-seq	Shrunken log2(NELF/LacZ)
1562	FBgn0020412	1089.60286532951	-0.42351511717961	0.00299286566983866	540.714496370236	-1.21344803949599e-06	0.999989219511147	Down	Insignificant	PRO-seq	Shrunken log2(NELF/LacZ)
1563	FBgn0020414	495.194842406877	-0.707905111316001	0.000149709440828592	442.774047186933	-8.55484079614314e-06	0.999989219511147	Down	Insignificant	PRO-seq	Shrunken log2(NELF/LacZ)
1567	FBgn0020440	764.143266475645	-0.429286921121757	0.00651457418537956	165.26111615245	3.11127623767608e-07	0.999989219511147	Down	Insignificant	PRO-seq	Shrunken log2(NELF/LacZ)
1568	FBgn0020443	889.334670487106	-0.309625861138634	0.0346278455087315	410.023366606171	5.32615270934904e-07	0.999989219511147	Down	Insignificant	PRO-seq	Shrunken log2(NELF/LacZ)
1570	FBgn0020493	2096.37249283668	-0.303537762246862	0.018704319315226	186.752155172414	-5.42029268773224e-06	0.999989219511147	Down	Insignificant	PRO-seq	Shrunken log2(NELF/LacZ)
1572	FBgn0020497	1896.65272206304	-0.2491621771333	0.0493045405708217	771.316243194192	2.69649327947933e-06	0.999989219511147	Down	Insignificant	PRO-seq	Shrunken log2(NELF/LacZ)
1573	FBgn0020503	821.985673352436	-0.444253639284857	0.00430315385298745	127.171733212341	5.09542859904869e-06	0.999989219511147	Down	Insignificant	PRO-seq	Shrunken log2(NELF/LacZ)
1576	FBgn0020510	775.863610315186	-0.36730195141077	0.0158489893221978	156.579287658802	2.19845157576608e-06	0.999989219511147	Down	Insignificant	PRO-seq	Shrunken log2(NELF/LacZ)
1577	FBgn0020513	662.312320916905	-0.356623302212749	0.0231739899761468	331.005104355717	-4.8581864040964e-06	0.999989219511147	Down	Insignificant	PRO-seq	Shrunken log2(NELF/LacZ)
1579	FBgn0020545	552.912893982808	-0.364535486812877	0.0282556708690533	693.206442831216	1.79139046189771e-06	0.999989219511147	Down	Insignificant	PRO-seq	Shrunken log2(NELF/LacZ)
1584	FBgn0020618	1274.70601719198	-0.428378175055913	0.00237687156229138	4988.89235480944	1.02875325444456e-06	0.999989219511147	Down	Insignificant	PRO-seq	Shrunken log2(NELF/LacZ)
1588	FBgn0020626	711.385673352436	-0.337536659296333	0.0304352198912054	258.680240471869	-2.72381580193189e-06	0.999989219511147	Down	Insignificant	PRO-seq	Shrunken log2(NELF/LacZ)
1590	FBgn0020647	10041.9512893983	-0.713743513228457	6.98665663739448e-08	1076.77608892922	-3.32004149659989e-06	0.999989219511147	Down	Insignificant	PRO-seq	Shrunken log2(NELF/LacZ)
1596	FBgn0020767	1042.15816618911	-0.412844541524915	0.00566449601088651	367.044578039927	-1.71428895188297e-06	0.999989219511147	Down	Insignificant	PRO-seq	Shrunken log2(NELF/LacZ)
1603	FBgn0020910	2167.69971346705	-0.315319617334715	0.0380402029269292	7438.1291969147	-0.000171465749521821	0.999989219511147	Down	Insignificant	PRO-seq	Shrunken log2(NELF/LacZ)
1607	FBgn0021760	1914.25042979943	-0.332893783149356	0.00962890361320145	180.805467332123	-1.17000058862527e-07	0.999989219511147	Down	Insignificant	PRO-seq	Shrunken log2(NELF/LacZ)
1608	FBgn0021761	1664.79656160458	-0.268683296216164	0.0392636894920614	240.264859346642	8.09074303144855e-07	0.999989219511147	Down	Insignificant	PRO-seq	Shrunken log2(NELF/LacZ)
1614	FBgn0021796	1381.76790830946	-0.383785948065748	0.008382221425424	84.5823502722323	-7.68360581366899e-07	0.999989219511147	Down	Insignificant	PRO-seq	Shrunken log2(NELF/LacZ)
1628	FBgn0021995	738.646991404011	-0.300703089506339	0.0468685008858544	274.683529945554	-5.84085626149248e-07	0.999989219511147	Down	Insignificant	PRO-seq	Shrunken log2(NELF/LacZ)
1634	FBgn0022153	855.865902578797	-0.472727448841526	0.00219911374893769	165.365471869329	1.91627290148475e-06	0.999989219511147	Down	Insignificant	PRO-seq	Shrunken log2(NELF/LacZ)
1646	FBgn0022382	1148.00630372493	-0.498969571746246	0.0048890298496369	85.3523139745917	9.39144053158272e-07	0.999989219511147	Down	Insignificant	PRO-seq	Shrunken log2(NELF/LacZ)
1654	FBgn0022764	6619.17020057307	-0.340512388754272	0.00292176139931933	337.263271324864	1.51462416094097e-06	0.999989219511147	Down	Insignificant	PRO-seq	Shrunken log2(NELF/LacZ)
1658	FBgn0022774	34.7690544412607	-2.08658546157384	0.000380952591216926	53.6416742286751	-1.91392663076031	0.0158306343068331	Down	Down	Both	Shrunken log2(NELF/LacZ)
1660	FBgn0022787	5259.10257879656	-0.360681142669154	0.00246671005714701	425.569078947368	-9.27403740507158e-07	0.999989219511147	Down	Insignificant	PRO-seq	Shrunken log2(NELF/LacZ)
1664	FBgn0022936	440.366189111748	-0.357330021153163	0.0451062021930393	137.360140653358	-5.56539391741063e-07	0.999989219511147	Down	Insignificant	PRO-seq	Shrunken log2(NELF/LacZ)
1667	FBgn0022959	911.765042979943	-0.40147069936078	0.00636737123620545	936.573162431942	6.82706629981212e-06	0.999989219511147	Down	Insignificant	PRO-seq	Shrunken log2(NELF/LacZ)
1669	FBgn0022984	660.722063037249	-0.502257024751139	0.00211015573257679	549.80637477314	-3.17324422947061e-06	0.999989219511147	Down	Insignificant	PRO-seq	Shrunken log2(NELF/LacZ)
1673	FBgn0023000	878.591404011461	-0.350653756302769	0.0188017900802382	143.223570780399	-1.33583874705298e-06	0.999989219511147	Down	Insignificant	PRO-seq	Shrunken log2(NELF/LacZ)
1675	FBgn0023023	999.322636103152	-0.302254525243644	0.0467964891451416	21.1822822141561	3.95799766622491e-07	0.999989219511147	Down	Insignificant	PRO-seq	Shrunken log2(NELF/LacZ)
1677	FBgn0023081	916.341547277937	-0.493360754917567	0.00115177915051722	185.072708711434	4.99894198966645e-07	0.999989219511147	Down	Insignificant	PRO-seq	Shrunken log2(NELF/LacZ)
1682	FBgn0023095	2371.9770773639	-0.659512933927726	0.000209405035441631	0.78448275862069	6.93485414417865e-08	NA	Down	Insignificant	PRO-seq	Shrunken log2(NELF/LacZ)
1684	FBgn0023097	1910.09512893983	-0.477245293364479	0.000209405035441631	133.860367513612	8.49641817428137e-08	0.999989219511147	Down	Insignificant	PRO-seq	Shrunken log2(NELF/LacZ)
1685	FBgn0023129	211.991977077364	-0.612243287443235	0.011448019647342	120.630671506352	-3.87642183775566e-06	0.999989219511147	Down	Insignificant	PRO-seq	Shrunken log2(NELF/LacZ)
1687	FBgn0023143	7867.28137535817	-0.567656582971528	3.5179049691535e-07	1606.27540834846	1.92576979468679e-06	0.999989219511147	Down	Insignificant	PRO-seq	Shrunken log2(NELF/LacZ)
1688	FBgn0023167	315.230945558739	-0.567355176617337	0.00489658902553162	1215.96449637024	-3.89109210538288e-06	0.999989219511147	Down	Insignificant	PRO-seq	Shrunken log2(NELF/LacZ)
1689	FBgn0023169	340.67564469914	-0.383192421541369	0.0382775973315656	269.72391107078	-2.81455157122607e-06	0.999989219511147	Down	Insignificant	PRO-seq	Shrunken log2(NELF/LacZ)
1691	FBgn0023172	3035.09283667622	-0.392763458788017	0.0012465354482882	140.622391107078	1.05641270993932e-06	0.999989219511147	Down	Insignificant	PRO-seq	Shrunken log2(NELF/LacZ)
1700	FBgn0023213	4451.85329512894	-0.400557532992955	0.000887178594915225	1506.08870235935	-7.76734599957857e-06	0.999989219511147	Down	Insignificant	PRO-seq	Shrunken log2(NELF/LacZ)
1701	FBgn0023214	3659.74269340974	-0.305784971474247	0.00968899571494164	686.386343012704	-3.0065638336898e-06	0.999989219511147	Down	Insignificant	PRO-seq	Shrunken log2(NELF/LacZ)
1703	FBgn0023216	989.083094555874	-0.331686929515997	0.0217222804644084	191.082577132486	-3.44698785863809e-07	0.999989219511147	Down	Insignificant	PRO-seq	Shrunken log2(NELF/LacZ)
1704	FBgn0023388	1747.94727793696	-0.417596069783435	0.00229837762320506	326.022005444646	-1.70840772530258e-06	0.999989219511147	Down	Insignificant	PRO-seq	Shrunken log2(NELF/LacZ)
1711	FBgn0023479	56.7323782234957	-1.20764056333338	0.00367211523604395	221.817717785844	-8.55023294431792e-06	0.679011817702214	Down	Insignificant	PRO-seq	Shrunken log2(NELF/LacZ)
1725	FBgn0023518	3477.9782234957	-0.261549822101698	0.0319445062007514	444.246483666062	7.49556661376075e-06	0.999989219511147	Down	Insignificant	PRO-seq	Shrunken log2(NELF/LacZ)
1734	FBgn0023527	1593.76561604585	-0.26933398932096	0.0416472940924511	977.958257713249	-1.04702254621337e-06	0.999989219511147	Down	Insignificant	PRO-seq	Shrunken log2(NELF/LacZ)
1736	FBgn0023529	3754.59025787966	-0.335234425632019	0.005347970662766	3752.17014519056	3.15549975439976e-06	0.999989219511147	Down	Insignificant	PRO-seq	Shrunken log2(NELF/LacZ)
1738	FBgn0023531	290.209169054441	-0.61005043380901	0.00377869969051147	32.4605263157895	-6.69117110974853e-07	0.999989219511147	Down	Insignificant	PRO-seq	Shrunken log2(NELF/LacZ)
1740	FBgn0023535	256.105444126075	-1.01672181606745	1.58284713852138e-05	76.347890199637	-7.91939247330093e-06	0.679011817702214	Down	Insignificant	PRO-seq	Shrunken log2(NELF/LacZ)
1742	FBgn0023537	572.767908309456	-0.519069659201717	0.0019843596727629	834.188407441016	4.98989610333596e-06	0.999989219511147	Down	Insignificant	PRO-seq	Shrunken log2(NELF/LacZ)
1745	FBgn0023542	1289.38452722063	-0.269970836812879	0.0453011725920811	424.318738656987	-3.51208190897156e-07	0.999989219511147	Down	Insignificant	PRO-seq	Shrunken log2(NELF/LacZ)
1747	FBgn0023549	346.451575931232	-0.701889918280828	0.000985437940528143	104.970508166969	-1.73988213475918e-06	0.999989219511147	Down	Insignificant	PRO-seq	Shrunken log2(NELF/LacZ)
1752	FBgn0024183	2351.92206303725	-0.307199903026736	0.0141852025834033	1578.0914246824	-1.93123992125114e-06	0.999989219511147	Down	Insignificant	PRO-seq	Shrunken log2(NELF/LacZ)
1754	FBgn0024187	772.106017191977	-0.47790100857916	0.00206480588935964	89.3526542649728	-4.31321274455551e-07	0.999989219511147	Down	Insignificant	PRO-seq	Shrunken log2(NELF/LacZ)
1758	FBgn0024222	682.335816618911	-0.509397421580466	0.00386889032457949	10.5455989110708	1.52835917157153e-07	0.999989219511147	Down	Insignificant	PRO-seq	Shrunken log2(NELF/LacZ)
1760	FBgn0024230	682.899713467049	-0.310870491199342	0.0483461470963306	114.593126134301	1.65531861648437e-07	0.999989219511147	Down	Insignificant	PRO-seq	Shrunken log2(NELF/LacZ)
1764	FBgn0024238	2432.15128939828	-0.561732421173058	5.69985958867685e-06	2450.64916061706	-7.43200344598968e-07	0.999989219511147	Down	Insignificant	PRO-seq	Shrunken log2(NELF/LacZ)
1766	FBgn0024245	907.330085959885	-0.42226025623341	0.00793438266087949	121.226973684211	-1.71266629124047e-06	0.999989219511147	Down	Insignificant	PRO-seq	Shrunken log2(NELF/LacZ)
1767	FBgn0024248	624.323782234957	-0.363355120096132	0.0235930513298592	38.3219147005445	-3.71602235509352e-07	0.999989219511147	Down	Insignificant	PRO-seq	Shrunken log2(NELF/LacZ)
1771	FBgn0024277	2124.54498567335	-0.757012166482351	1.25885064815623e-09	895.839609800363	-5.07573783289387e-06	0.999989219511147	Down	Insignificant	PRO-seq	Shrunken log2(NELF/LacZ)
1778	FBgn0024314	1519.01891117479	-0.304710271917811	0.0334128519305454	298.274500907441	1.27685290057091e-07	0.999989219511147	Down	Insignificant	PRO-seq	Shrunken log2(NELF/LacZ)
1781	FBgn0024320	1319.74555873926	-0.519732902878173	0.000196302394636019	402.854922867514	7.26787459425846e-07	0.999989219511147	Down	Insignificant	PRO-seq	Shrunken log2(NELF/LacZ)
1782	FBgn0024326	1021.66131805158	-0.42489339628127	0.00338879141970318	411.022459165154	-1.7211356219091e-06	0.999989219511147	Down	Insignificant	PRO-seq	Shrunken log2(NELF/LacZ)
1783	FBgn0024329	1623.09512893983	-0.444348567090119	0.00137729872352928	217.623752268603	3.79837431567852e-08	0.999989219511147	Down	Insignificant	PRO-seq	Shrunken log2(NELF/LacZ)
1790	FBgn0024365	651.714040114613	-0.369196532471796	0.0201267872722014	233.254764065336	6.09813919621924e-07	0.999989219511147	Down	Insignificant	PRO-seq	Shrunken log2(NELF/LacZ)
1797	FBgn0024555	2095.65902578797	-0.319908931115973	0.0134777799416028	297.738770417423	-6.55644723504806e-07	0.999989219511147	Down	Insignificant	PRO-seq	Shrunken log2(NELF/LacZ)
1801	FBgn0024698	840.802865329513	-0.322205480568107	0.0315318641179516	170.367513611615	1.47944203176922e-06	0.999989219511147	Down	Insignificant	PRO-seq	Shrunken log2(NELF/LacZ)
1802	FBgn0024728	1248.51747851003	-0.319587692516362	0.0227518856237432	194.519963702359	-2.73535029371312e-07	0.999989219511147	Down	Insignificant	PRO-seq	Shrunken log2(NELF/LacZ)
1804	FBgn0024733	4174.03037249284	-0.440483718236606	0.000596872185268549	12343.2807395644	3.03173692025071e-06	0.999989219511147	Down	Insignificant	PRO-seq	Shrunken log2(NELF/LacZ)
1807	FBgn0024804	6704.711747851	-0.491993173878658	1.20114416724228e-05	40.7605490018149	2.31907647955066e-06	0.999989219511147	Down	Insignificant	PRO-seq	Shrunken log2(NELF/LacZ)
1808	FBgn0024806	1325.57077363897	-0.382317371278809	0.0058368487998592	191.374092558984	-5.16901167273324e-07	0.999989219511147	Down	Insignificant	PRO-seq	Shrunken log2(NELF/LacZ)
1809	FBgn0024807	1048.1776504298	-0.331583415322477	0.0277243528870863	80.6721869328494	-3.05947643681101e-07	0.999989219511147	Down	Insignificant	PRO-seq	Shrunken log2(NELF/LacZ)
1810	FBgn0024811	536.672206303725	-0.438370518017337	0.00958755897730836	180.906987295826	-6.71146747724505e-07	0.999989219511147	Down	Insignificant	PRO-seq	Shrunken log2(NELF/LacZ)
1813	FBgn0024841	1973.7564469914	-1.62868498440915	1.8097412128114e-38	553.308076225045	-8.32577349470454e-06	0.999989219511147	Down	Insignificant	PRO-seq	Shrunken log2(NELF/LacZ)
1816	FBgn0024889	1054.01833810888	-0.355299677463517	0.0147034791133276	297.868534482759	-1.76748401369097e-06	0.999989219511147	Down	Insignificant	PRO-seq	Shrunken log2(NELF/LacZ)
1821	FBgn0024921	2625.87908309456	-0.345136489997086	0.00790553188693296	480.367059891107	-1.7226201249608e-06	0.999989219511147	Down	Insignificant	PRO-seq	Shrunken log2(NELF/LacZ)
1828	FBgn0024957	843.037249283668	-0.455841969276445	0.00698879203084644	334.339156079855	-3.59493185907767e-06	0.999989219511147	Down	Insignificant	PRO-seq	Shrunken log2(NELF/LacZ)
1829	FBgn0024958	796.61547277937	-0.323631049288155	0.0355169981777394	513.55138384755	2.57745066561863e-06	0.999989219511147	Down	Insignificant	PRO-seq	Shrunken log2(NELF/LacZ)
1833	FBgn0024980	101.296275071633	-1.68212609184895	1.34282335232095e-06	55.268942831216	-6.162023371681e-06	0.277135524145117	Down	Insignificant	PRO-seq	Shrunken log2(NELF/LacZ)
1838	FBgn0024987	870.279656160458	-0.399127876679712	0.00768632813716954	235.575657894737	-1.98768633933864e-07	0.999989219511147	Down	Insignificant	PRO-seq	Shrunken log2(NELF/LacZ)
1851	FBgn0025186	1196.53123209169	-0.388823636171923	0.00742113095569628	43.9556488203267	-4.2474415033766e-07	0.999989219511147	Down	Insignificant	PRO-seq	Shrunken log2(NELF/LacZ)
1854	FBgn0025336	207.547851002865	-0.513121847985878	0.0235256237427244	133.769509981851	-4.04928135555227e-07	0.999989219511147	Down	Insignificant	PRO-seq	Shrunken log2(NELF/LacZ)
1857	FBgn0025373	608.221776504298	-0.47209497473772	0.00944470533326624	374.939655172414	-1.00388660618872e-06	0.999989219511147	Down	Insignificant	PRO-seq	Shrunken log2(NELF/LacZ)
1865	FBgn0025394	536.318051575931	-0.318530576470503	0.0493571941171285	124.688407441016	3.0069637527078e-07	0.999989219511147	Down	Insignificant	PRO-seq	Shrunken log2(NELF/LacZ)
1867	FBgn0025455	1264.12664756447	-0.311644015943422	0.0232442217408113	147.59970508167	-2.58973110080282e-07	0.999989219511147	Down	Insignificant	PRO-seq	Shrunken log2(NELF/LacZ)
1874	FBgn0025571	833.103724928367	-0.416767736408256	0.00573698334930596	230.121256805808	1.63122005399314e-06	0.999989219511147	Down	Insignificant	PRO-seq	Shrunken log2(NELF/LacZ)
1876	FBgn0025574	3704.40171919771	-0.378769271189663	0.001476645822788	89.5394736842105	-1.14287526455701e-06	0.999989219511147	Down	Insignificant	PRO-seq	Shrunken log2(NELF/LacZ)
1891	FBgn0025628	2097.47851002865	-0.315295329457616	0.0164483160133981	1692.32248185118	-5.70709386745033e-06	0.999989219511147	Down	Insignificant	PRO-seq	Shrunken log2(NELF/LacZ)
1893	FBgn0025630	2010.36561604585	-0.476621144657855	0.000963617759150808	102.560004537205	-1.98998518679376e-07	0.999989219511147	Down	Insignificant	PRO-seq	Shrunken log2(NELF/LacZ)
1894	FBgn0025631	867.714613180516	-0.727693609987905	2.39088322471089e-06	254.028811252269	4.31750533625635e-07	0.999989219511147	Down	Insignificant	PRO-seq	Shrunken log2(NELF/LacZ)
1896	FBgn0025633	930.226934097421	-0.302183378234286	0.0369362454962571	124.473117059891	5.19919084666488e-07	0.999989219511147	Down	Insignificant	PRO-seq	Shrunken log2(NELF/LacZ)
1901	FBgn0025639	1402.0212034384	-0.322052091848607	0.0172423563214077	217.020190562613	1.07895117848767e-06	0.999989219511147	Down	Insignificant	PRO-seq	Shrunken log2(NELF/LacZ)
1908	FBgn0025674	1184.88022922636	-0.28729948242329	0.036976515132987	872.298661524501	4.67855636387755e-06	0.999989219511147	Down	Insignificant	PRO-seq	Shrunken log2(NELF/LacZ)
1915	FBgn0025683	3182.8888252149	-0.339079609137947	0.00477401883279335	930.313294010889	2.52656497925348e-07	0.999989219511147	Down	Insignificant	PRO-seq	Shrunken log2(NELF/LacZ)
1918	FBgn0025687	1128.92550143266	-0.510845506092982	0.000341946119071377	852.716311252269	-5.19949069194608e-06	0.999989219511147	Down	Insignificant	PRO-seq	Shrunken log2(NELF/LacZ)
1920	FBgn0025693	654.809742120344	-1.05727089980823	8.52545939562547e-10	35.0324410163339	-1.92999987370082e-06	0.999989219511147	Down	Insignificant	PRO-seq	Shrunken log2(NELF/LacZ)
1928	FBgn0025724	2914.53810888252	-0.365633244432422	0.00429275594936165	1215.62443284936	-3.68145347812502e-06	0.999989219511147	Down	Insignificant	PRO-seq	Shrunken log2(NELF/LacZ)
1929	FBgn0025725	4192.60515759312	-0.310066167148533	0.0123899485155139	2068.27041742287	3.39847416029752e-07	0.999989219511147	Down	Insignificant	PRO-seq	Shrunken log2(NELF/LacZ)
1932	FBgn0025740	658.804011461318	-0.444631997471656	0.00653054386819199	89.9706215970962	8.36155883910661e-07	0.999989219511147	Down	Insignificant	PRO-seq	Shrunken log2(NELF/LacZ)
1933	FBgn0025741	8912.45558739255	-0.283641482603481	0.010625919774305	658.127382032668	3.08844193229339e-06	0.999989219511147	Down	Insignificant	PRO-seq	Shrunken log2(NELF/LacZ)
1939	FBgn0025790	1095.70315186246	-0.302351197238103	0.0314196029113661	256.842105263158	-3.61633292655816e-07	0.999989219511147	Down	Insignificant	PRO-seq	Shrunken log2(NELF/LacZ)
1941	FBgn0025802	1138.30143266476	-0.321431954329392	0.0316305183895635	166.177291288566	-8.75356486781045e-07	0.999989219511147	Down	Insignificant	PRO-seq	Shrunken log2(NELF/LacZ)
1945	FBgn0025814	91.6011461318052	-0.658906795940229	0.0313474009684529	95.3539019963702	-6.22547175798577e-06	0.999989219511147	Down	Insignificant	PRO-seq	Shrunken log2(NELF/LacZ)
1956	FBgn0025864	931.395988538682	-0.328380642446526	0.0233164335177804	583.257032667877	1.13963070621373e-06	0.999989219511147	Down	Insignificant	PRO-seq	Shrunken log2(NELF/LacZ)
1963	FBgn0025936	1397.73753581662	-0.420881284599404	0.00187731552634656	274.100612522686	-4.43256895730394e-06	0.999989219511147	Down	Insignificant	PRO-seq	Shrunken log2(NELF/LacZ)
1976	FBgn0026086	390.911747851003	-0.372996293578044	0.0353189882908595	67.3255444646098	2.5520986899104e-08	0.999989219511147	Down	Insignificant	PRO-seq	Shrunken log2(NELF/LacZ)
1981	FBgn0026147	1042.7335243553	-0.460216730116937	0.00138174974513463	192.900862068966	2.2979656788361e-07	0.999989219511147	Down	Insignificant	PRO-seq	Shrunken log2(NELF/LacZ)
1985	FBgn0026160	376.780515759312	-0.53576435881348	0.00544448727546276	153.422754083485	-1.02332860483029e-06	0.999989219511147	Down	Insignificant	PRO-seq	Shrunken log2(NELF/LacZ)
1987	FBgn0026179	843.985100286533	-0.647156183940164	0.000106343137869936	159.36082123412	-1.20771884568722e-06	0.999989219511147	Down	Insignificant	PRO-seq	Shrunken log2(NELF/LacZ)
1988	FBgn0026189	4062.41776504298	-0.362939225256023	0.00882237035849148	2784.00476406534	5.09631390413393e-06	0.999989219511147	Down	Insignificant	PRO-seq	Shrunken log2(NELF/LacZ)
1990	FBgn0026192	524.651575931232	-0.370011392153874	0.0276400147078726	436.023706896552	2.49126989666615e-06	0.999989219511147	Down	Insignificant	PRO-seq	Shrunken log2(NELF/LacZ)
1991	FBgn0026199	883.563896848138	-0.729938941745389	2.21049012802626e-06	222.073843012704	-9.30624285918717e-07	0.999989219511147	Down	Insignificant	PRO-seq	Shrunken log2(NELF/LacZ)
1992	FBgn0026206	679.632091690544	-0.435668786139314	0.00828675526028824	202.447595281307	1.23298282064994e-06	0.999989219511147	Down	Insignificant	PRO-seq	Shrunken log2(NELF/LacZ)
1994	FBgn0026238	1580.05959885387	-0.469422823683389	0.000510870473041361	586.291061705989	-1.57020341169004e-06	0.999989219511147	Down	Insignificant	PRO-seq	Shrunken log2(NELF/LacZ)
1996	FBgn0026250	1246.67736389685	-0.34128136732954	0.0130152443958176	869.941243194192	4.01356550558649e-06	0.999989219511147	Down	Insignificant	PRO-seq	Shrunken log2(NELF/LacZ)
1997	FBgn0026252	2517.82521489971	-0.366188132525856	0.00448255884625592	1362.06749092559	8.19910127437787e-06	0.999989219511147	Down	Insignificant	PRO-seq	Shrunken log2(NELF/LacZ)
2000	FBgn0026259	11131.0131805158	-0.47220714381297	2.80688740811118e-05	694.041515426497	2.23432325099728e-05	0.999989219511147	Down	Insignificant	PRO-seq	Shrunken log2(NELF/LacZ)
2002	FBgn0026262	1633.52779369628	-0.449031647338904	0.000648759546883181	303.711093466425	4.88154418954967e-06	0.999989219511147	Down	Insignificant	PRO-seq	Shrunken log2(NELF/LacZ)
2008	FBgn0026315	83.1977077363897	-1.04375410354019	0.0045390802554326	35.1252268602541	2.42029399548604e-07	0.999989219511147	Down	Insignificant	PRO-seq	Shrunken log2(NELF/LacZ)
2022	FBgn0026375	868.304871060172	-0.439412514223622	0.00360921708968976	171.377041742287	-2.6798507500673e-07	0.999989219511147	Down	Insignificant	PRO-seq	Shrunken log2(NELF/LacZ)
2025	FBgn0026379	486.277363896848	-0.437601831329795	0.010857057444256	99.0885889292196	-8.77676207501793e-07	0.999989219511147	Down	Insignificant	PRO-seq	Shrunken log2(NELF/LacZ)
2043	FBgn0026401	6961.65959885387	-0.27743865373044	0.0174687146012319	832.192150635209	5.19007317152882e-06	0.999989219511147	Down	Insignificant	PRO-seq	Shrunken log2(NELF/LacZ)
2047	FBgn0026409	1014.39083094556	-0.41456164197299	0.00709148280915103	1067.05796279492	4.28527993560509e-08	0.999989219511147	Down	Insignificant	PRO-seq	Shrunken log2(NELF/LacZ)
2051	FBgn0026418	2253.66189111748	-0.250442686682206	0.0453011725920811	1237.96063974592	1.20752462468169e-06	0.999989219511147	Down	Insignificant	PRO-seq	Shrunken log2(NELF/LacZ)
2061	FBgn0026479	844.975931232092	-0.313302570396481	0.0326953206822062	345.441696914701	2.09869985492241e-06	0.999989219511147	Down	Insignificant	PRO-seq	Shrunken log2(NELF/LacZ)
2062	FBgn0026533	4550.98452722063	-0.433994139850326	0.00115179953299383	513.788679673321	2.41848037928892e-07	0.999989219511147	Down	Insignificant	PRO-seq	Shrunken log2(NELF/LacZ)
2063	FBgn0026562	160.918051575931	-0.574428959208947	0.0193515211734302	2314.88294010889	-9.08009265584656e-06	0.999989219511147	Down	Insignificant	PRO-seq	Shrunken log2(NELF/LacZ)
2067	FBgn0026570	703.204584527221	-0.579879948175554	0.00104296306684386	175.575884754991	-1.55343396942045e-06	0.999989219511147	Down	Insignificant	PRO-seq	Shrunken log2(NELF/LacZ)
2071	FBgn0026577	3105.86017191977	-0.441781424099771	0.000256914429607004	251.914473684211	-1.71193228731299e-06	0.999989219511147	Down	Insignificant	PRO-seq	Shrunken log2(NELF/LacZ)
2074	FBgn0026593	397.739255014327	-0.385222892732914	0.0355484127321958	71.0848457350272	2.15466956089061e-06	0.999989219511147	Down	Insignificant	PRO-seq	Shrunken log2(NELF/LacZ)
2075	FBgn0026597	602.854441260745	-0.401911046934397	0.0168031803754063	267.03833938294	1.025786223654e-06	0.999989219511147	Down	Insignificant	PRO-seq	Shrunken log2(NELF/LacZ)
2080	FBgn0026620	1147.18681948424	-0.639391429291661	7.55159303047461e-06	372.460412885662	1.38207647920381e-06	0.999989219511147	Down	Insignificant	PRO-seq	Shrunken log2(NELF/LacZ)
2082	FBgn0026634	628.908309455587	-0.357967688862946	0.0336250169604547	13.3418784029038	-7.22239172059149e-08	0.999989219511147	Down	Insignificant	PRO-seq	Shrunken log2(NELF/LacZ)
2086	FBgn0026713	388.408022922636	-0.578264341375174	0.0021811942951926	196.66640199637	6.5112438541557e-07	0.999989219511147	Down	Insignificant	PRO-seq	Shrunken log2(NELF/LacZ)
2088	FBgn0026721	425.841833810888	-1.53851484995547	9.07434914419163e-14	368.292876588022	-1.03545806410033	0.00413791879287811	Down	Down	Both	Shrunken log2(NELF/LacZ)
2101	FBgn0026787	668.196561604585	-0.41005681942569	0.0128269521565095	108.25998185118	-1.47422804509363e-06	0.999989219511147	Down	Insignificant	PRO-seq	Shrunken log2(NELF/LacZ)
2109	FBgn0027055	450.09340974212	-0.360595749760556	0.0362455600350756	229.883507259528	-1.81038607636671e-05	0.999989219511147	Down	Insignificant	PRO-seq	Shrunken log2(NELF/LacZ)
2111	FBgn0027066	2220.97249283668	-0.507237256182293	0.00020355783682964	972.143375680581	8.05496981196201e-07	0.999989219511147	Down	Insignificant	PRO-seq	Shrunken log2(NELF/LacZ)
2118	FBgn0027082	461.930659025788	-0.356304650600023	0.0398215262524377	139.258960980036	9.44555509784008e-07	0.999989219511147	Down	Insignificant	PRO-seq	Shrunken log2(NELF/LacZ)
2119	FBgn0027083	364.836676217765	-0.403764217334247	0.0275742793216588	113.877382032668	5.75907304060204e-07	0.999989219511147	Down	Insignificant	PRO-seq	Shrunken log2(NELF/LacZ)
2120	FBgn0027084	1395.08194842407	-0.301517628630081	0.0289770958584607	565.179900181488	4.16257602741655e-06	0.999989219511147	Down	Insignificant	PRO-seq	Shrunken log2(NELF/LacZ)
2122	FBgn0027086	1376.01260744986	-0.56652986612093	0.000120938983974135	599.966311252269	3.52576515207279e-06	0.999989219511147	Down	Insignificant	PRO-seq	Shrunken log2(NELF/LacZ)
2123	FBgn0027087	1234.18624641834	-0.33094304262749	0.02156898916435	563.578493647913	-8.58361913913732e-07	0.999989219511147	Down	Insignificant	PRO-seq	Shrunken log2(NELF/LacZ)
2129	FBgn0027095	1203.47793696275	-0.302193297625003	0.031469045580899	1375.12386569873	-3.03457967644097e-07	0.999989219511147	Down	Insignificant	PRO-seq	Shrunken log2(NELF/LacZ)
2130	FBgn0027101	1309.98223495702	-0.437296309328305	0.00139599949611218	136.027563520871	-3.63717801184421e-07	0.999989219511147	Down	Insignificant	PRO-seq	Shrunken log2(NELF/LacZ)
2137	FBgn0027279	942.264183381089	-0.679920491921383	4.93398573845267e-06	343.027336660617	-9.44609796829697e-07	0.999989219511147	Down	Insignificant	PRO-seq	Shrunken log2(NELF/LacZ)
2140	FBgn0027291	533.746131805158	-0.353020748661554	0.0311649022539036	499.531079854809	3.16938687358786e-06	0.999989219511147	Down	Insignificant	PRO-seq	Shrunken log2(NELF/LacZ)
2145	FBgn0027335	6477.90659025788	-0.269859636338238	0.0195997352453009	908.630784936479	2.44262492120176e-07	0.999989219511147	Down	Insignificant	PRO-seq	Shrunken log2(NELF/LacZ)
2146	FBgn0027338	1601.17478510029	-0.400206386929888	0.00269148782089654	672.970167876588	1.36813521306647e-06	0.999989219511147	Down	Insignificant	PRO-seq	Shrunken log2(NELF/LacZ)
2152	FBgn0027356	339.29340974212	-0.409140964291187	0.0355647495228783	13.8493647912886	-2.72283114542502e-07	0.999989219511147	Down	Insignificant	PRO-seq	Shrunken log2(NELF/LacZ)
2162	FBgn0027492	3529.11747851003	-0.495609331501677	2.7485226532163e-05	662.382146098004	2.81634736317285e-06	0.999989219511147	Down	Insignificant	PRO-seq	Shrunken log2(NELF/LacZ)
2166	FBgn0027497	880.789684813754	-0.376843535627547	0.0146397748357868	151.250567150635	5.45465490556262e-07	0.999989219511147	Down	Insignificant	PRO-seq	Shrunken log2(NELF/LacZ)
2168	FBgn0027499	469.565616045845	-0.540957557892333	0.00360921708968976	63.6481397459165	-1.21137051240237e-06	0.999989219511147	Down	Insignificant	PRO-seq	Shrunken log2(NELF/LacZ)
2173	FBgn0027506	1092.71232091691	-0.368142490061398	0.0088742864133281	113.461093466425	-4.9016737649515e-06	0.999989219511147	Down	Insignificant	PRO-seq	Shrunken log2(NELF/LacZ)
2174	FBgn0027507	1277.74670487106	-0.277187564969474	0.0436133424509882	56.8524274047187	4.83299830284166e-07	0.999989219511147	Down	Insignificant	PRO-seq	Shrunken log2(NELF/LacZ)
2188	FBgn0027529	694.595415472779	-0.527225867924879	0.000946892186393738	353.67751814882	-1.94570391649396e-06	0.999989219511147	Down	Insignificant	PRO-seq	Shrunken log2(NELF/LacZ)
2189	FBgn0027532	1566.41604584527	-0.470545016534715	0.00110817565271911	301.127495462795	-2.99560457874082e-06	0.999989219511147	Down	Insignificant	PRO-seq	Shrunken log2(NELF/LacZ)
2190	FBgn0027535	482.323782234957	-0.398162762206752	0.0227317689760047	148.188067150635	-1.211068093336e-06	0.999989219511147	Down	Insignificant	PRO-seq	Shrunken log2(NELF/LacZ)
2194	FBgn0027546	1017.84756446991	-0.415857758870712	0.00506600111371514	385.261683303085	-1.11429363957775e-05	0.999989219511147	Down	Insignificant	PRO-seq	Shrunken log2(NELF/LacZ)
2196	FBgn0027548	2236.2435530086	-0.302021582161233	0.0186537996558752	232.712454627949	-1.04390025505501e-06	0.999989219511147	Down	Insignificant	PRO-seq	Shrunken log2(NELF/LacZ)
2203	FBgn0027558	580.096275071633	-0.413546744327798	0.0123920914146529	191.857531760436	3.56594737839175e-07	0.999989219511147	Down	Insignificant	PRO-seq	Shrunken log2(NELF/LacZ)
2205	FBgn0027561	4328.81833810888	-0.571179931404895	1.34282335232095e-06	156.206215970962	-2.18893945918826e-06	0.999989219511147	Down	Insignificant	PRO-seq	Shrunken log2(NELF/LacZ)
2210	FBgn0027567	1900.0435530086	-0.378080045989916	0.00408157880966401	332.576338475499	-1.12059299533444e-06	0.999989219511147	Down	Insignificant	PRO-seq	Shrunken log2(NELF/LacZ)
2219	FBgn0027580	183.29111747851	-1.1312241359721	5.06387449762491e-05	109.950317604356	-0.98763005150453	0.160892437263226	Down	Insignificant	PRO-seq	Shrunken log2(NELF/LacZ)
2220	FBgn0027582	747.672206303725	-0.324503026860099	0.0341697063362448	442.298434664247	3.51721948067004e-06	0.999989219511147	Down	Insignificant	PRO-seq	Shrunken log2(NELF/LacZ)
2226	FBgn0027588	1186.43896848138	-0.396720647289238	0.00850430058916094	1168.74739110708	2.11906686753123e-06	0.999989219511147	Down	Insignificant	PRO-seq	Shrunken log2(NELF/LacZ)
2238	FBgn0027607	1042.7323782235	-0.34067799275907	0.0222817733769339	504.356284029038	0.000178900374513823	0.999989219511147	Down	Insignificant	PRO-seq	Shrunken log2(NELF/LacZ)
2248	FBgn0027621	472.56217765043	-0.341900096283334	0.046274886460492	146.662091651543	1.10838814841932e-06	0.999989219511147	Down	Insignificant	PRO-seq	Shrunken log2(NELF/LacZ)
2249	FBgn0027654	176.349570200573	-0.488593536704556	0.0313576277399647	28.8980263157895	5.60195998891834e-08	0.999989219511147	Down	Insignificant	PRO-seq	Shrunken log2(NELF/LacZ)
2250	FBgn0027655	2286.52836676218	-0.372074768941375	0.00429706620779242	174.438407441016	1.12649307051928e-06	0.999989219511147	Down	Insignificant	PRO-seq	Shrunken log2(NELF/LacZ)
2252	FBgn0027779	1429.25787965616	-0.523393912613125	0.000115059664209805	1003.95564882033	-1.63269566682419e-06	0.999989219511147	Down	Insignificant	PRO-seq	Shrunken log2(NELF/LacZ)
2253	FBgn0027780	474.15988538682	-0.427603134747674	0.0168859305001448	69.4937613430127	5.59355283680314e-07	0.999989219511147	Down	Insignificant	PRO-seq	Shrunken log2(NELF/LacZ)
2263	FBgn0027835	3964.22578796562	-0.535453480760755	4.8505506964286e-06	1281.44385208711	-1.59497962725007e-06	0.999989219511147	Down	Insignificant	PRO-seq	Shrunken log2(NELF/LacZ)
2269	FBgn0027865	1808.64699140401	-0.312510308710305	0.0194181516407591	265.766220508167	-4.6491258885042e-05	0.999989219511147	Down	Insignificant	PRO-seq	Shrunken log2(NELF/LacZ)
2274	FBgn0027885	2103.77936962751	-0.42653128292558	0.000785028670174184	387.782781306715	1.79860892623128e-07	0.999989219511147	Down	Insignificant	PRO-seq	Shrunken log2(NELF/LacZ)
2282	FBgn0027948	2044.99426934097	-0.432627931129396	0.000963617759150808	228.948729582577	-1.75206778207938e-06	0.999989219511147	Down	Insignificant	PRO-seq	Shrunken log2(NELF/LacZ)
2285	FBgn0027951	1659.67277936963	-0.379585907616378	0.00677430599990649	267.868421052632	-3.27049703539097e-06	0.999989219511147	Down	Insignificant	PRO-seq	Shrunken log2(NELF/LacZ)
2288	FBgn0028327	1387.59598853868	-0.324440694750606	0.0288413595710531	1103.08393829401	3.60645733531313e-06	0.999989219511147	Down	Insignificant	PRO-seq	Shrunken log2(NELF/LacZ)
2289	FBgn0028331	1229.60458452722	-0.273957870230033	0.0487660331344128	1045.24126588022	-4.55419301269156e-06	0.999989219511147	Down	Insignificant	PRO-seq	Shrunken log2(NELF/LacZ)
2291	FBgn0028341	368.307163323782	-1.11661585586184	1.4567943312488e-08	59.8122731397459	-3.70821552761212e-07	0.999989219511147	Down	Insignificant	PRO-seq	Shrunken log2(NELF/LacZ)
2293	FBgn0028343	741.327793696275	-0.420946213137803	0.0101977681404975	506.062953720508	-2.49496864840458e-06	0.999989219511147	Down	Insignificant	PRO-seq	Shrunken log2(NELF/LacZ)
2312	FBgn0028406	975.99770773639	-0.615853527139762	0.000142773799833422	72.9384074410163	-6.63636973614654e-07	0.999989219511147	Down	Insignificant	PRO-seq	Shrunken log2(NELF/LacZ)
2320	FBgn0028425	2402.2888252149	-0.667992106338579	2.03174979060025e-06	2278.89235480944	1.14512310346146e-06	0.999989219511147	Down	Insignificant	PRO-seq	Shrunken log2(NELF/LacZ)
2328	FBgn0028471	821.064756446991	-0.297434031698802	0.0452932224349692	263.943171506352	-3.913537842769e-07	0.999989219511147	Down	Insignificant	PRO-seq	Shrunken log2(NELF/LacZ)
2332	FBgn0028476	1942.61489971347	-0.3951534319557	0.00237687156229138	201.025862068966	6.89019189170035e-06	0.999989219511147	Down	Insignificant	PRO-seq	Shrunken log2(NELF/LacZ)
2338	FBgn0028490	820.828653295129	-0.604503845087525	0.000180816842026399	1927.71960072595	-1.20186189764757e-06	0.999989219511147	Down	Insignificant	PRO-seq	Shrunken log2(NELF/LacZ)
2339	FBgn0028491	466.343266475645	-0.832954775080043	6.70401139956646e-05	487.696914700544	-7.24170162314058e-06	0.999989219511147	Down	Insignificant	PRO-seq	Shrunken log2(NELF/LacZ)
2341	FBgn0028497	752.971919770774	-0.35093216883425	0.0230295663802356	286.716991833031	1.43259001683655e-06	0.999989219511147	Down	Insignificant	PRO-seq	Shrunken log2(NELF/LacZ)
2342	FBgn0028499	410.251575931232	-0.380787104351171	0.0314196029113661	36.315108892922	4.10332481101256e-07	0.999989219511147	Down	Insignificant	PRO-seq	Shrunken log2(NELF/LacZ)
2343	FBgn0028500	854.390830945559	-0.303700262658486	0.0490014397189221	159.878402903811	1.18041653268291e-06	0.999989219511147	Down	Insignificant	PRO-seq	Shrunken log2(NELF/LacZ)
2347	FBgn0028509	301.82005730659	-0.449273670458462	0.0220442922364602	183.84278584392	-6.45093727053375e-07	0.999989219511147	Down	Insignificant	PRO-seq	Shrunken log2(NELF/LacZ)
2356	FBgn0028523	55.1432664756447	-0.750732761458712	0.0295533741381546	355.113543557169	-6.51841138710606e-06	0.999989219511147	Down	Insignificant	PRO-seq	Shrunken log2(NELF/LacZ)
2366	FBgn0028539	615.786819484241	-0.375182682151373	0.0222817733769339	91.4625680580762	-4.68148355011735e-07	0.999989219511147	Down	Insignificant	PRO-seq	Shrunken log2(NELF/LacZ)
2372	FBgn0028546	508.252148997135	-0.340683978584759	0.0392587181317962	605.963475499093	1.88297760310338e-06	0.999989219511147	Down	Insignificant	PRO-seq	Shrunken log2(NELF/LacZ)
2383	FBgn0028582	606.943266475645	-0.567025898321128	0.000741607886408346	286.248979128857	-1.20876446761367e-06	0.999989219511147	Down	Insignificant	PRO-seq	Shrunken log2(NELF/LacZ)
2386	FBgn0028646	554.983381088825	-0.452055086072672	0.00794724035570571	132.380784936479	-1.56714774740977e-06	0.999989219511147	Down	Insignificant	PRO-seq	Shrunken log2(NELF/LacZ)
2390	FBgn0028662	1129.57936962751	-0.396891495523908	0.00865731265479611	1328.21086660617	-2.08872885806525e-06	0.999989219511147	Down	Insignificant	PRO-seq	Shrunken log2(NELF/LacZ)
2394	FBgn0028670	2324.21031518625	-0.365993436584162	0.00381186060730017	371.749092558984	-5.27852249696136e-07	0.999989219511147	Down	Insignificant	PRO-seq	Shrunken log2(NELF/LacZ)
2395	FBgn0028671	2573.60859598854	-0.448430859272944	0.000269491910483008	1439.65381125227	-2.71811491014925e-06	0.999989219511147	Down	Insignificant	PRO-seq	Shrunken log2(NELF/LacZ)
2407	FBgn0028697	4361.03438395415	-0.342692247039208	0.00348976504245297	12579.8261116152	3.70537684107738e-05	0.999989219511147	Down	Insignificant	PRO-seq	Shrunken log2(NELF/LacZ)
2411	FBgn0028704	424.05787965616	-0.471260051910437	0.0108338793413294	1.79117513611615	6.8901768739216e-08	NA	Down	Insignificant	PRO-seq	Shrunken log2(NELF/LacZ)
2415	FBgn0028734	1985.19713467049	-0.372589636486356	0.00411802780597092	1342.02189201452	5.12316162210263e-07	0.999989219511147	Down	Insignificant	PRO-seq	Shrunken log2(NELF/LacZ)
2420	FBgn0028744	918.859025787966	-0.337288837152734	0.0213363898605817	75.1566470054447	-9.71796269398883e-07	0.999989219511147	Down	Insignificant	PRO-seq	Shrunken log2(NELF/LacZ)
2481	FBgn0028953	1333.36103151862	-0.477360364154559	0.000659194553777473	188.369895644283	3.09751965828884e-07	0.999989219511147	Down	Insignificant	PRO-seq	Shrunken log2(NELF/LacZ)
2482	FBgn0028956	284.224068767908	-0.480889062825091	0.0267232859632297	33.3117059891107	-1.5476123165865e-06	0.999989219511147	Down	Insignificant	PRO-seq	Shrunken log2(NELF/LacZ)
2483	FBgn0028962	503.354727793696	-0.347556673088448	0.0367240943310289	396.648480036298	1.07796044562996e-06	0.999989219511147	Down	Insignificant	PRO-seq	Shrunken log2(NELF/LacZ)
2486	FBgn0028968	1867.18968481375	-0.39132957975567	0.00406288204155443	1088.96767241379	-5.1686473364099e-06	0.999989219511147	Down	Insignificant	PRO-seq	Shrunken log2(NELF/LacZ)
2497	FBgn0028988	133.421203438395	-0.629711907410967	0.0238496984377039	4.15040834845735	-3.57235040879782e-07	NA	Down	Insignificant	PRO-seq	Shrunken log2(NELF/LacZ)
2508	FBgn0029082	113.321489971347	-1.10060676449365	0.000624292133138853	1.03901996370236	1.58699268429657e-07	NA	Down	Insignificant	PRO-seq	Shrunken log2(NELF/LacZ)
2509	FBgn0029088	625.465902578797	-0.411303493204169	0.0120483930558381	309.715290381125	-8.69700292729995e-07	0.999989219511147	Down	Insignificant	PRO-seq	Shrunken log2(NELF/LacZ)
2511	FBgn0029092	2107.4446991404	-0.300694446268266	0.0183753047326774	734.928992740472	-1.48343102328798e-06	0.999989219511147	Down	Insignificant	PRO-seq	Shrunken log2(NELF/LacZ)
2530	FBgn0029157	838.366189111748	-0.369263263302619	0.0152704664488332	107.336547186933	4.84031333561519e-07	0.999989219511147	Down	Insignificant	PRO-seq	Shrunken log2(NELF/LacZ)
2533	FBgn0029167	195.753581661891	0.906480226765309	0.000651075004599935	37.4823049001815	1.361296393767	0.424057305811409	Up	Insignificant	PRO-seq	Shrunken log2(NELF/LacZ)
2542	FBgn0029506	4002.47793696275	-0.260347302380179	0.0353176323666311	2470.43523139746	2.83561201398559e-06	0.999989219511147	Down	Insignificant	PRO-seq	Shrunken log2(NELF/LacZ)
2549	FBgn0029523	563.609169054441	-0.401693974299129	0.0235256237427244	3.44872958257713	-7.38355730391042e-08	NA	Down	Insignificant	PRO-seq	Shrunken log2(NELF/LacZ)
2550	FBgn0029525	559.389684813754	-0.337322960042867	0.040759986653087	21.4553085299456	3.72780368687581e-08	0.999989219511147	Down	Insignificant	PRO-seq	Shrunken log2(NELF/LacZ)
2577	FBgn0029662	195.418911174785	-0.682734073890315	0.00426176353644585	42.5890426497278	-8.29701470491128e-07	0.999989219511147	Down	Insignificant	PRO-seq	Shrunken log2(NELF/LacZ)
2583	FBgn0029679	354.313467048711	-0.870547346049159	0.000167222805656165	1.84074410163339	-3.23955524427475e-07	NA	Down	Insignificant	PRO-seq	Shrunken log2(NELF/LacZ)
2585	FBgn0029685	1229.3323782235	-0.335925662246888	0.0228983886900825	303.052631578947	2.37430576033919e-06	0.999989219511147	Down	Insignificant	PRO-seq	Shrunken log2(NELF/LacZ)
2587	FBgn0029687	1285.39369627507	-0.358709616812716	0.00947105595457201	848.15335753176	-1.16792902710158e-05	0.999989219511147	Down	Insignificant	PRO-seq	Shrunken log2(NELF/LacZ)
2588	FBgn0029688	3572.2441260745	-0.30999508165431	0.0110591739787988	735.524954627949	-2.99075880449184e-06	0.999989219511147	Down	Insignificant	PRO-seq	Shrunken log2(NELF/LacZ)
2641	FBgn0029771	236.858452722063	-0.422043011521102	0.0422715916511098	377.820893829401	7.31714658314689e-06	0.999989219511147	Down	Insignificant	PRO-seq	Shrunken log2(NELF/LacZ)
2645	FBgn0029789	641.597134670487	-0.337661322899521	0.0382731536254864	116.054673321234	5.7815856546784e-07	0.999989219511147	Down	Insignificant	PRO-seq	Shrunken log2(NELF/LacZ)
2651	FBgn0029801	589.161031518625	-0.477314126460481	0.00422941173778796	262.351860254083	-5.36593199250881e-07	0.999989219511147	Down	Insignificant	PRO-seq	Shrunken log2(NELF/LacZ)
2666	FBgn0029823	1109.47564469914	-0.608294598103941	4.33062662052298e-05	1060.82974137931	3.3565358429852e-06	0.999989219511147	Down	Insignificant	PRO-seq	Shrunken log2(NELF/LacZ)
2712	FBgn0029895	714.134097421203	-0.35185313996112	0.0220308418442886	81.2518148820327	-1.66553602547816e-06	0.999989219511147	Down	Insignificant	PRO-seq	Shrunken log2(NELF/LacZ)
2713	FBgn0029896	41.2091690544413	-0.704249875600895	0.0398000176541721	18.4252495462795	1.65743600345546e-07	0.999989219511147	Down	Insignificant	PRO-seq	Shrunken log2(NELF/LacZ)
2714	FBgn0029897	1049.56332378224	-0.443430746185312	0.00202044494747602	7565.02121143376	-1.25447067573635e-05	0.999989219511147	Down	Insignificant	PRO-seq	Shrunken log2(NELF/LacZ)
2716	FBgn0029899	1445.24813753582	-0.299955682940639	0.031504990608267	127.278470961887	7.29928651448981e-07	0.999989219511147	Down	Insignificant	PRO-seq	Shrunken log2(NELF/LacZ)
2717	FBgn0029903	1014.92091690544	-0.52857181066226	0.000377760868250238	105.772799455535	-9.95572350136442e-07	0.999989219511147	Down	Insignificant	PRO-seq	Shrunken log2(NELF/LacZ)
2722	FBgn0029911	247.699713467049	-0.39424859514196	0.0472216787715424	306.637477313975	-3.7311973574071e-06	0.999989219511147	Down	Insignificant	PRO-seq	Shrunken log2(NELF/LacZ)
2734	FBgn0029935	178.288252148997	-0.426034031879505	0.0498072988816233	17.440108892922	-6.28496903602485e-07	0.999989219511147	Down	Insignificant	PRO-seq	Shrunken log2(NELF/LacZ)
2751	FBgn0029961	80.3553008595989	-1.65372898794716	3.18186621972451e-05	1.68647912885662	-1.14926114886091e-07	NA	Down	Insignificant	PRO-seq	Shrunken log2(NELF/LacZ)
2760	FBgn0029975	1043.0893982808	-0.429174677083368	0.00314876454217312	1608.23128402904	-8.37265326372848e-06	0.999989219511147	Down	Insignificant	PRO-seq	Shrunken log2(NELF/LacZ)
2761	FBgn0029976	503.845272206304	-0.811843218365555	7.86585351115251e-06	58.9711887477314	9.53319015152216e-07	0.999989219511147	Down	Insignificant	PRO-seq	Shrunken log2(NELF/LacZ)
2763	FBgn0029979	1210.17363896848	-0.313884455709411	0.0229389454101587	172.645190562613	-3.43355461904766e-06	0.999989219511147	Down	Insignificant	PRO-seq	Shrunken log2(NELF/LacZ)
2808	FBgn0030049	1133.52435530086	-0.287380384878012	0.0408604986961036	169.749319419238	1.37791396592132e-06	0.999989219511147	Down	Insignificant	PRO-seq	Shrunken log2(NELF/LacZ)
2810	FBgn0030052	4812.67449856734	-0.283833138492008	0.0188143305862809	740.996823956443	8.096394033724e-07	0.999989219511147	Down	Insignificant	PRO-seq	Shrunken log2(NELF/LacZ)
2827	FBgn0030086	1981.02464183381	-0.296461034033119	0.0208634525354513	2127.91674228675	2.84825442417651e-07	0.999989219511147	Down	Insignificant	PRO-seq	Shrunken log2(NELF/LacZ)
2830	FBgn0030089	990.49340974212	-0.357840384775747	0.0163905361371971	433.28641107078	2.34484657270221e-06	0.999989219511147	Down	Insignificant	PRO-seq	Shrunken log2(NELF/LacZ)
2831	FBgn0030090	695.573638968481	-0.644971536712884	9.28584921525626e-05	22.8256578947368	-1.38986649693036e-06	0.999989219511147	Down	Insignificant	PRO-seq	Shrunken log2(NELF/LacZ)
2832	FBgn0030091	1098.20687679083	-0.376115363933061	0.00856368101804204	154.963021778584	1.62299345825479e-07	0.999989219511147	Down	Insignificant	PRO-seq	Shrunken log2(NELF/LacZ)
2887	FBgn0030237	6.19713467048711	-0.0919972099511532	NA	192.943398366606	-1.17038128683381	0.0183780648038053	Insignificant	Down	RNA-seq	Shrunken log2(NELF/LacZ)
2911	FBgn0030286	804.328366762178	-0.344867392407454	0.0250413202811223	324.94668784029	-7.9085957262482e-07	0.999989219511147	Down	Insignificant	PRO-seq	Shrunken log2(NELF/LacZ)
2915	FBgn0030293	1331.90143266476	-0.360226631839853	0.00850811161705232	307.964269509982	-1.74309668972481e-06	0.999989219511147	Down	Insignificant	PRO-seq	Shrunken log2(NELF/LacZ)
2925	FBgn0030309	77.1432664756447	-0.647728896334078	0.0315150973250267	562.07860707804	-5.51465175632392e-06	0.999989219511147	Down	Insignificant	PRO-seq	Shrunken log2(NELF/LacZ)
2926	FBgn0030310	15.1604584527221	0.00887983816660383	NA	279.393715970962	-1.07334827312135	0.0459614480724426	Insignificant	Down	RNA-seq	Shrunken log2(NELF/LacZ)
2932	FBgn0030318	1146.91805157593	-0.356845957551269	0.0126203955559616	547.540834845735	1.3390690768381e-06	0.999989219511147	Down	Insignificant	PRO-seq	Shrunken log2(NELF/LacZ)
2934	FBgn0030320	1448.67048710602	0.700865914531328	2.09691218257028e-07	158.025521778584	6.85077355408911e-06	0.999989219511147	Up	Insignificant	PRO-seq	Shrunken log2(NELF/LacZ)
2939	FBgn0030328	1559.57994269341	-0.271991812341033	0.0382559796625175	572.057282214156	3.89911390813817e-06	0.999989219511147	Down	Insignificant	PRO-seq	Shrunken log2(NELF/LacZ)
2941	FBgn0030330	426.982808022923	-0.406742710095831	0.0209991244746749	68.5111161524501	-2.29914201705255e-07	0.999989219511147	Down	Insignificant	PRO-seq	Shrunken log2(NELF/LacZ)
2950	FBgn0030343	544.653868194842	-0.499947168334267	0.00699425352035292	84.9001814882033	1.02396950894048e-06	0.999989219511147	Down	Insignificant	PRO-seq	Shrunken log2(NELF/LacZ)
2951	FBgn0030344	727.551289398281	-0.405157860461808	0.00921938387072626	279.412999092559	4.42873269326692e-06	0.999989219511147	Down	Insignificant	PRO-seq	Shrunken log2(NELF/LacZ)
2956	FBgn0030349	663.918051575931	-0.494850091006136	0.00305854379998568	118.858779491833	-5.26832181032424e-07	0.999989219511147	Down	Insignificant	PRO-seq	Shrunken log2(NELF/LacZ)
2970	FBgn0030366	1025.14957020057	-0.426845030720336	0.00315775514212453	433.167990018149	6.65799346793274e-07	0.999989219511147	Down	Insignificant	PRO-seq	Shrunken log2(NELF/LacZ)
2987	FBgn0030400	1214.94040114613	-0.284900717727874	0.0421496499132536	78.4546279491833	1.78002896206602e-07	0.999989219511147	Down	Insignificant	PRO-seq	Shrunken log2(NELF/LacZ)
2995	FBgn0030412	1435.39484240688	-0.381398016201001	0.00717788924352396	189.831896551724	-2.91470283576698e-06	0.999989219511147	Down	Insignificant	PRO-seq	Shrunken log2(NELF/LacZ)
3001	FBgn0030431	436.982808022923	-0.509712908021014	0.00878117233996212	247.036978221416	1.36627803368107e-06	0.999989219511147	Down	Insignificant	PRO-seq	Shrunken log2(NELF/LacZ)
3014	FBgn0030452	323.251575931232	-0.552501546650249	0.0101205332640753	290.264859346642	-2.57868311947162e-06	0.999989219511147	Down	Insignificant	PRO-seq	Shrunken log2(NELF/LacZ)
3027	FBgn0030478	520.303151862464	-0.853129459955454	1.06450734476427e-06	134.505898366606	-2.44048698063351e-06	0.999989219511147	Down	Insignificant	PRO-seq	Shrunken log2(NELF/LacZ)
3028	FBgn0030479	894.94670487106	-0.292292700664301	0.0475239976172293	277.842672413793	1.79808905182952e-06	0.999989219511147	Down	Insignificant	PRO-seq	Shrunken log2(NELF/LacZ)
3030	FBgn0030482	2568.65787965616	-0.382515954394889	0.00539150176195007	1502.32270871143	-1.46676470079211e-06	0.999989219511147	Down	Insignificant	PRO-seq	Shrunken log2(NELF/LacZ)
3033	FBgn0030485	172.171919770774	-1.02308570253862	0.000165619980818084	68.9669918330309	-4.26793153052724e-06	0.999989219511147	Down	Insignificant	PRO-seq	Shrunken log2(NELF/LacZ)
3042	FBgn0030502	637.816618911175	-0.354901945927762	0.0251387352225104	321.406193284936	-8.67840370222741e-07	0.999989219511147	Down	Insignificant	PRO-seq	Shrunken log2(NELF/LacZ)
3044	FBgn0030504	876.531805157593	-0.431292788457282	0.00421999148120406	202.09165154265	-5.50454424639363e-07	0.999989219511147	Down	Insignificant	PRO-seq	Shrunken log2(NELF/LacZ)
3045	FBgn0030505	2460.98280802292	-0.334130977400103	0.00884885821805496	371.126814882033	3.51576736438352e-06	0.999989219511147	Down	Insignificant	PRO-seq	Shrunken log2(NELF/LacZ)
3052	FBgn0030512	1534.52893982808	-0.415689771653264	0.00542239131794254	90.7579401088929	6.36143744345276e-07	0.999989219511147	Down	Insignificant	PRO-seq	Shrunken log2(NELF/LacZ)
3057	FBgn0030521	199.484813753582	-0.497257186704714	0.0243771298919345	983.452245916515	-6.42821467806067e-06	0.999989219511147	Down	Insignificant	PRO-seq	Shrunken log2(NELF/LacZ)
3062	FBgn0030529	2494.0229226361	-0.255605073030054	0.0452746599530929	2216.53334845735	9.15245903217261e-07	0.999989219511147	Down	Insignificant	PRO-seq	Shrunken log2(NELF/LacZ)
3091	FBgn0030581	796.977077363897	-0.302124941275285	0.0436868639909104	207.190108892922	-2.99950994562489e-06	0.999989219511147	Down	Insignificant	PRO-seq	Shrunken log2(NELF/LacZ)
3107	FBgn0030603	430.78223495702	-0.981226298264819	2.43578008014447e-07	408.611161524501	-2.82953090321207e-06	0.999989219511147	Down	Insignificant	PRO-seq	Shrunken log2(NELF/LacZ)
3110	FBgn0030612	421.541547277937	-0.467928938749006	0.0119440396904853	99.9387477313975	-8.1630119977658e-07	0.999989219511147	Down	Insignificant	PRO-seq	Shrunken log2(NELF/LacZ)
3139	FBgn0030662	774.753581661891	-0.658415110477797	5.53728499516306e-05	235.675816696915	-3.73112905443558e-06	0.999989219511147	Down	Insignificant	PRO-seq	Shrunken log2(NELF/LacZ)
3147	FBgn0030670	400.740401146132	-0.431857412166847	0.0185971922083348	193.281306715064	-2.47024419883674e-06	0.999989219511147	Down	Insignificant	PRO-seq	Shrunken log2(NELF/LacZ)
3149	FBgn0030672	620.583954154728	-0.411440921404471	0.013698415885328	897.533802177858	6.10367434625462e-06	0.999989219511147	Down	Insignificant	PRO-seq	Shrunken log2(NELF/LacZ)
3151	FBgn0030674	2649.75071633238	-0.263536015079928	0.0440989424709145	671.197935571688	-7.01194920131505e-07	0.999989219511147	Down	Insignificant	PRO-seq	Shrunken log2(NELF/LacZ)
3156	FBgn0030680	681.100286532951	-0.303508133757707	0.0468809578808955	167.319759528131	7.85902935076468e-06	0.999989219511147	Down	Insignificant	PRO-seq	Shrunken log2(NELF/LacZ)
3159	FBgn0030685	897.183381088825	-0.484384276860623	0.00146465469714702	268.203380217786	1.18930019007706e-06	0.999989219511147	Down	Insignificant	PRO-seq	Shrunken log2(NELF/LacZ)
3170	FBgn0030699	322.097421203438	-0.456753727814768	0.0195759483387083	119.769736842105	3.73437117610322e-06	0.999989219511147	Down	Insignificant	PRO-seq	Shrunken log2(NELF/LacZ)
3204	FBgn0030748	225.150143266476	-0.71021248415021	0.00228896220992711	53.3501588021779	-2.24466842127511e-06	0.999989219511147	Down	Insignificant	PRO-seq	Shrunken log2(NELF/LacZ)
3225	FBgn0030790	399.166189111748	-0.405300884948215	0.025372217439111	349.130898366606	2.01422891062041e-06	0.999989219511147	Down	Insignificant	PRO-seq	Shrunken log2(NELF/LacZ)
3241	FBgn0030808	1490.59656160458	-0.377942745901929	0.00487562546845041	252.114791288566	-2.82703240875986e-06	0.999989219511147	Down	Insignificant	PRO-seq	Shrunken log2(NELF/LacZ)
3242	FBgn0030809	2535.30429799427	-0.406829920763697	0.00134208404313763	334.690676043557	2.33343183265879e-07	0.999989219511147	Down	Insignificant	PRO-seq	Shrunken log2(NELF/LacZ)
3243	FBgn0030812	953.783381088825	-0.430595176642668	0.00360921708968976	67.3371143375681	-1.35924161530165e-07	0.999989219511147	Down	Insignificant	PRO-seq	Shrunken log2(NELF/LacZ)
3266	FBgn0030854	489.813753581662	-0.372311524144639	0.0274567583316685	297.295825771325	-5.47559109429757e-07	0.999989219511147	Down	Insignificant	PRO-seq	Shrunken log2(NELF/LacZ)
3292	FBgn0030893	733.539828080229	-0.846520678718353	9.03140314259305e-08	116.271211433757	-5.0102631353649e-06	0.999989219511147	Down	Insignificant	PRO-seq	Shrunken log2(NELF/LacZ)
3293	FBgn0030894	369.712320916905	-0.388007722132659	0.0369612271527964	111.535730490018	2.50296501076289e-06	0.999989219511147	Down	Insignificant	PRO-seq	Shrunken log2(NELF/LacZ)
3352	FBgn0030993	359.72664756447	-0.494122515458575	0.00923161249918498	180.252268602541	-3.30611808626356e-06	0.999989219511147	Down	Insignificant	PRO-seq	Shrunken log2(NELF/LacZ)
3368	FBgn0031011	153.263610315186	-0.794274142194439	0.00301574313205772	37.7412658802178	-1.90677630691961e-06	0.999989219511147	Down	Insignificant	PRO-seq	Shrunken log2(NELF/LacZ)
3369	FBgn0031012	133.339828080229	-0.960838050057783	0.000922384711145383	38.7061025408348	-2.42616239516e-06	0.999989219511147	Down	Insignificant	PRO-seq	Shrunken log2(NELF/LacZ)
3370	FBgn0031016	2710.84756446991	-0.864889710277794	7.21413535051768e-13	33.4171960072595	-1.34307419558682e-06	0.999989219511147	Down	Insignificant	PRO-seq	Shrunken log2(NELF/LacZ)
3438	FBgn0031118	1695.26532951289	-0.398813366117313	0.00239264807126317	326.76111615245	2.45187672695837e-07	0.999989219511147	Down	Insignificant	PRO-seq	Shrunken log2(NELF/LacZ)
3440	FBgn0031126	460.261318051576	-0.631294946941913	0.000572929023629496	5.07361615245009	3.93633094378763e-07	NA	Down	Insignificant	PRO-seq	Shrunken log2(NELF/LacZ)
3455	FBgn0031149	3998.70487106017	-0.34289612898044	0.00369749978671014	448.38418784029	1.26224044286728e-06	0.999989219511147	Down	Insignificant	PRO-seq	Shrunken log2(NELF/LacZ)
3456	FBgn0031150	2354.89627507163	-0.482291864485965	0.00103006325686421	83.8599137931034	1.37931162725758e-06	0.999989219511147	Down	Insignificant	PRO-seq	Shrunken log2(NELF/LacZ)
3459	FBgn0031161	602.348424068768	-0.360955487074121	0.027355500906947	152.521778584392	-5.04746864574182e-07	0.999989219511147	Down	Insignificant	PRO-seq	Shrunken log2(NELF/LacZ)
3463	FBgn0031170	232.604011461318	-0.592549585557095	0.00981372785701042	29.1952132486388	-4.15316368275459e-07	0.999989219511147	Down	Insignificant	PRO-seq	Shrunken log2(NELF/LacZ)
3467	FBgn0031183	359.014899713467	-0.474040879106251	0.0174479942244407	149.058756805808	-5.84870669968034e-07	0.999989219511147	Down	Insignificant	PRO-seq	Shrunken log2(NELF/LacZ)
3483	FBgn0031216	1557.67621776504	-0.445282055718644	0.000907015910309422	78.5560344827586	-2.03664825306547e-07	0.999989219511147	Down	Insignificant	PRO-seq	Shrunken log2(NELF/LacZ)
3486	FBgn0031220	5126.07449856734	-0.450221878550426	0.000121501411555418	1508.20372050817	-1.10281368385037e-05	0.999989219511147	Down	Insignificant	PRO-seq	Shrunken log2(NELF/LacZ)
3498	FBgn0031245	279.538108882522	-0.54441737079948	0.0168859305001448	246.913906533575	3.15587581948936e-06	0.999989219511147	Down	Insignificant	PRO-seq	Shrunken log2(NELF/LacZ)
3515	FBgn0031266	1135.36389684814	-0.311868332496346	0.034426724533801	248.353561705989	-2.25854713351423e-06	0.999989219511147	Down	Insignificant	PRO-seq	Shrunken log2(NELF/LacZ)
3522	FBgn0031281	424.07335243553	-0.377106766283836	0.0363861172166382	47.1363430127042	5.9170637468334e-07	0.999989219511147	Down	Insignificant	PRO-seq	Shrunken log2(NELF/LacZ)
3534	FBgn0031299	1386.61260744986	-0.574789122631889	0.000347697109108394	36.1904491833031	-1.43538574991581e-06	0.999989219511147	Down	Insignificant	PRO-seq	Shrunken log2(NELF/LacZ)
3547	FBgn0031317	1968.66189111748	-0.358183999749062	0.00931611730848201	312.945326678766	-1.82686542380043e-06	0.999989219511147	Down	Insignificant	PRO-seq	Shrunken log2(NELF/LacZ)
3548	FBgn0031318	2181.30200573066	-0.278822490619012	0.0377409530440578	241.49194646098	8.14459269264072e-07	0.999989219511147	Down	Insignificant	PRO-seq	Shrunken log2(NELF/LacZ)
3549	FBgn0031319	1439.9787965616	-0.403870247746347	0.00376159509858702	143.859913793103	1.77558296171216e-07	0.999989219511147	Down	Insignificant	PRO-seq	Shrunken log2(NELF/LacZ)
3552	FBgn0031322	234.104297994269	-0.534389572054741	0.016914251393914	0.270077132486388	1.0319196711188e-07	NA	Down	Insignificant	PRO-seq	Shrunken log2(NELF/LacZ)
3576	FBgn0031377	908.047564469914	-0.311923978761411	0.0318417606388777	83.5851860254083	9.76935035685202e-07	0.999989219511147	Down	Insignificant	PRO-seq	Shrunken log2(NELF/LacZ)
3582	FBgn0031390	2061.62750716332	-0.424231424877332	0.000922384711145383	265.883280399274	-5.64918913137696e-07	0.999989219511147	Down	Insignificant	PRO-seq	Shrunken log2(NELF/LacZ)
3596	FBgn0031413	1277.28710601719	-0.372487509470075	0.014426900152165	29.8385889292196	-6.01349955506097e-07	0.999989219511147	Down	Insignificant	PRO-seq	Shrunken log2(NELF/LacZ)
3601	FBgn0031420	573.83553008596	-0.360395437517929	0.0333928033158102	108.692377495463	-1.01794670652773e-06	0.999989219511147	Down	Insignificant	PRO-seq	Shrunken log2(NELF/LacZ)
3620	FBgn0031449	320.463610315186	-0.703078464408931	0.000835664370557276	159.383166969147	-4.91913383228835e-06	0.999989219511147	Down	Insignificant	PRO-seq	Shrunken log2(NELF/LacZ)
3624	FBgn0031453	3655.66819484241	-0.251418206411057	0.037951182077393	3135.79083484573	2.20788206863315e-06	0.999989219511147	Down	Insignificant	PRO-seq	Shrunken log2(NELF/LacZ)
3648	FBgn0031489	175.539828080229	-0.477465887265189	0.0409921520405282	363.467558983666	-3.31305166807352e-06	0.999989219511147	Down	Insignificant	PRO-seq	Shrunken log2(NELF/LacZ)
3671	FBgn0031530	482.774785100287	-1.94805839760804	2.69942254134286e-23	107.089042649728	-1.13556900742735	0.115730054984079	Down	Insignificant	PRO-seq	Shrunken log2(NELF/LacZ)
3686	FBgn0031566	367.563896848138	-0.376535552760204	0.0424501438782453	107.009528130672	-8.62573893758526e-07	0.999989219511147	Down	Insignificant	PRO-seq	Shrunken log2(NELF/LacZ)
3698	FBgn0031598	339.507163323782	-0.410570588673386	0.0332887286506307	267.567037205082	-6.49741212810078e-07	0.999989219511147	Down	Insignificant	PRO-seq	Shrunken log2(NELF/LacZ)
3711	FBgn0031620	1518.41489971347	-0.313884313334766	0.0174116606997978	68.8672867513612	-2.16365035958498e-07	0.999989219511147	Down	Insignificant	PRO-seq	Shrunken log2(NELF/LacZ)
3713	FBgn0031622	1035.34097421203	-0.291185379017376	0.0425077233885432	150.285617059891	1.93899329141071e-06	0.999989219511147	Down	Insignificant	PRO-seq	Shrunken log2(NELF/LacZ)
3725	FBgn0031637	553.156446991404	-0.352673115383012	0.0372820992062766	334.407441016334	-1.65818992324147e-06	0.999989219511147	Down	Insignificant	PRO-seq	Shrunken log2(NELF/LacZ)
3731	FBgn0031645	284.528366762178	0.809084947049181	0.000290455418961343	65.2382032667877	3.40311896760604e-06	0.999989219511147	Up	Insignificant	PRO-seq	Shrunken log2(NELF/LacZ)
3752	FBgn0031681	3596.40515759312	-0.355674813841285	0.00304875654219585	117.626588021779	9.47882799948766e-07	0.999989219511147	Down	Insignificant	PRO-seq	Shrunken log2(NELF/LacZ)
3765	FBgn0031698	2576.29914040115	-0.328834900845569	0.0100679028158842	168.020530852995	3.40685522983741e-06	0.999989219511147	Down	Insignificant	PRO-seq	Shrunken log2(NELF/LacZ)
3793	FBgn0031738	224.806303724928	-0.814397546934817	0.000518359484892432	112.569759528131	-3.46388109665057e-07	0.999989219511147	Down	Insignificant	PRO-seq	Shrunken log2(NELF/LacZ)
3801	FBgn0031752	928.274498567335	-0.404471562390599	0.0075412738933064	75.2919691470054	-4.63539226372437e-07	0.999989219511147	Down	Insignificant	PRO-seq	Shrunken log2(NELF/LacZ)
3806	FBgn0031759	1002.70945558739	-0.327105354656498	0.0218399507053963	498.782667876588	1.66532587123384e-06	0.999989219511147	Down	Insignificant	PRO-seq	Shrunken log2(NELF/LacZ)
3814	FBgn0031769	755.707736389685	-0.355822967425999	0.0195093944578493	586.749432849365	5.70091049587051e-06	0.999989219511147	Down	Insignificant	PRO-seq	Shrunken log2(NELF/LacZ)
3840	FBgn0031815	276.393123209169	-0.405079444641086	0.0442292330884755	111.300816696915	2.52172906780437e-08	0.999989219511147	Down	Insignificant	PRO-seq	Shrunken log2(NELF/LacZ)
3844	FBgn0031820	490.845845272206	-0.418847365714382	0.0143034998662122	62.11694646098	1.25526541931938e-06	0.999989219511147	Down	Insignificant	PRO-seq	Shrunken log2(NELF/LacZ)
3854	FBgn0031836	10613.435530086	-0.575542291694058	6.66274065762256e-07	450.05138384755	-2.98311079466021e-06	0.999989219511147	Down	Insignificant	PRO-seq	Shrunken log2(NELF/LacZ)
3885	FBgn0031883	1132.31862464183	-0.317448308096213	0.0232323418809277	79.0617059891107	-1.75233265560855e-06	0.999989219511147	Down	Insignificant	PRO-seq	Shrunken log2(NELF/LacZ)
3889	FBgn0031888	4272.54326647565	-0.45025697561246	0.000122129891246564	572.720167876588	-1.42462263745109e-06	0.999989219511147	Down	Insignificant	PRO-seq	Shrunken log2(NELF/LacZ)
3891	FBgn0031894	119.287106017192	-0.814063433015543	0.0103947348545111	16.0306261343013	-1.01346944725811e-06	0.999989219511147	Down	Insignificant	PRO-seq	Shrunken log2(NELF/LacZ)
3915	FBgn0031937	171.794842406877	-1.24789048445226	8.98541112318608e-06	127.307735934664	-6.56546504675415e-06	0.999989219511147	Down	Insignificant	PRO-seq	Shrunken log2(NELF/LacZ)
3923	FBgn0031950	463.69111747851	-0.479414800450443	0.0114003408430868	159.379877495463	-2.69322268611287e-06	0.999989219511147	Down	Insignificant	PRO-seq	Shrunken log2(NELF/LacZ)
3930	FBgn0031961	654.446991404011	-0.39767633710815	0.0167235546638697	3.63543557168784	-1.2058335804149e-07	NA	Down	Insignificant	PRO-seq	Shrunken log2(NELF/LacZ)
3941	FBgn0031981	1026.41776504298	-0.349576843531588	0.0181355007699999	65.9825317604356	1.4197222613485e-06	0.999989219511147	Down	Insignificant	PRO-seq	Shrunken log2(NELF/LacZ)
3942	FBgn0031985	1003.44011461318	-0.313742979612412	0.0282005273876089	460.293557168784	1.43004859231659e-06	0.999989219511147	Down	Insignificant	PRO-seq	Shrunken log2(NELF/LacZ)
3945	FBgn0031988	2577.04699140401	-0.347429473703036	0.016207744229518	458.171960072595	2.04404788984504e-06	0.999989219511147	Down	Insignificant	PRO-seq	Shrunken log2(NELF/LacZ)
3949	FBgn0031998	423.050429799427	-0.348029400698946	0.0490991908801906	74.9450998185118	1.78757711277682e-06	0.999989219511147	Down	Insignificant	PRO-seq	Shrunken log2(NELF/LacZ)
3955	FBgn0032004	331.365042979943	-0.393760766683643	0.0376199657976146	157.662772232305	-4.32981444821433e-06	0.999989219511147	Down	Insignificant	PRO-seq	Shrunken log2(NELF/LacZ)
3956	FBgn0032005	1796.19484240688	-0.384256862977409	0.00441529994590875	836.86274954628	-8.27464767876212e-07	0.999989219511147	Down	Insignificant	PRO-seq	Shrunken log2(NELF/LacZ)
3962	FBgn0032015	1124.43954154728	-0.307158304022595	0.0311816487796975	1855.68284936479	2.69593157103532e-06	0.999989219511147	Down	Insignificant	PRO-seq	Shrunken log2(NELF/LacZ)
3965	FBgn0032018	638.591977077364	-0.305542545230001	0.0484396644186832	99.8480036297641	1.76783159037266e-06	0.999989219511147	Down	Insignificant	PRO-seq	Shrunken log2(NELF/LacZ)
3970	FBgn0032024	283.052722063037	-0.464078894324433	0.0235743806740086	541.808189655172	-9.43805472767409e-06	0.999989219511147	Down	Insignificant	PRO-seq	Shrunken log2(NELF/LacZ)
3972	FBgn0032026	1539.80343839542	-0.362360594891473	0.0152704664488332	262.460866606171	-1.48726554825225e-06	0.999989219511147	Down	Insignificant	PRO-seq	Shrunken log2(NELF/LacZ)
3984	FBgn0032050	970.335243553009	-0.404566399749936	0.00566449601088651	496.743534482759	5.78479235235603e-06	0.999989219511147	Down	Insignificant	PRO-seq	Shrunken log2(NELF/LacZ)
3985	FBgn0032051	1083.27277936963	-0.316611368239273	0.0237465057734012	158.204627949183	1.27202917773053e-07	0.999989219511147	Down	Insignificant	PRO-seq	Shrunken log2(NELF/LacZ)
4003	FBgn0032078	631.154727793696	-0.505820203382051	0.00369749978671014	775.621256805808	-4.81995358752582e-06	0.999989219511147	Down	Insignificant	PRO-seq	Shrunken log2(NELF/LacZ)
4004	FBgn0032079	177.832091690544	-0.654367302327783	0.0087996295093935	78.8417649727768	-1.43897015713284e-06	0.999989219511147	Down	Insignificant	PRO-seq	Shrunken log2(NELF/LacZ)
4006	FBgn0032082	845.305444126075	-0.81105067816798	2.45995798980317e-07	85.4902450090744	-6.6927111836744e-06	0.62580962422643	Down	Insignificant	PRO-seq	Shrunken log2(NELF/LacZ)
4008	FBgn0032084	173.531232091691	-0.540405001805073	0.0218593672235813	3.51667422867514	8.34085871594203e-08	NA	Down	Insignificant	PRO-seq	Shrunken log2(NELF/LacZ)
4027	FBgn0032120	2338.96217765043	-0.728678666531797	3.75130190199545e-09	48.9599591651543	-4.41893453105618e-08	0.999989219511147	Down	Insignificant	PRO-seq	Shrunken log2(NELF/LacZ)
4040	FBgn0032138	982.557593123209	-0.308568389968758	0.037779171664395	912.485707803993	2.91302796377775e-06	0.999989219511147	Down	Insignificant	PRO-seq	Shrunken log2(NELF/LacZ)
4044	FBgn0032147	1509.80744985673	-0.535593374404905	0.000113778770691889	403.581896551724	-0.748152988792998	0.115730054984079	Down	Insignificant	PRO-seq	Shrunken log2(NELF/LacZ)
4049	FBgn0032156	1140.27908309456	-0.501746168424738	0.000454031088249251	376.841197822142	-3.60026154617224e-06	0.999989219511147	Down	Insignificant	PRO-seq	Shrunken log2(NELF/LacZ)
4061	FBgn0032172	678.739828080229	-0.431957752048309	0.00923161249918498	290.057849364791	2.05724857823906e-05	0.999989219511147	Down	Insignificant	PRO-seq	Shrunken log2(NELF/LacZ)
4072	FBgn0032195	266.406303724928	-0.394066993703461	0.0437717212426495	53.0198502722323	-8.90764353389434e-07	0.999989219511147	Down	Insignificant	PRO-seq	Shrunken log2(NELF/LacZ)
4073	FBgn0032196	411.124928366762	-0.362188193483658	0.0381236804654814	302.660163339383	2.99230672756703e-06	0.999989219511147	Down	Insignificant	PRO-seq	Shrunken log2(NELF/LacZ)
4074	FBgn0032197	812.090544412608	-0.426722813093909	0.00574839224213805	74.6705989110708	-1.04983332769316e-06	0.999989219511147	Down	Insignificant	PRO-seq	Shrunken log2(NELF/LacZ)
4075	FBgn0032198	1104.83553008596	-0.349078452914077	0.0146159596335426	1198.62295825771	8.31505859098442e-06	0.999989219511147	Down	Insignificant	PRO-seq	Shrunken log2(NELF/LacZ)
4080	FBgn0032208	4184.51633237822	-0.292398928591313	0.0308159399454839	365.088929219601	3.7503021726559e-06	0.999989219511147	Down	Insignificant	PRO-seq	Shrunken log2(NELF/LacZ)
4082	FBgn0032210	134.07564469914	-0.517164043615395	0.0365490943651696	152.996256805808	1.17868819630365e-06	0.999989219511147	Down	Insignificant	PRO-seq	Shrunken log2(NELF/LacZ)
4084	FBgn0032213	338.049283667622	-0.407823576367646	0.0348165005425241	704.760322141561	9.36521265719915e-07	0.999989219511147	Down	Insignificant	PRO-seq	Shrunken log2(NELF/LacZ)
4086	FBgn0032216	842.514613180516	-0.350579568703455	0.0214015234334659	742.623185117967	6.84157067913668e-07	0.999989219511147	Down	Insignificant	PRO-seq	Shrunken log2(NELF/LacZ)
4092	FBgn0032223	1010.74269340974	-0.355626311445133	0.0169465031424576	166.407554446461	-1.13080595494769e-07	0.999989219511147	Down	Insignificant	PRO-seq	Shrunken log2(NELF/LacZ)
4101	FBgn0032235	37.6206303724928	-0.637533800548152	0.0468685008858544	25.6534709618875	-2.83536478918887e-07	0.999989219511147	Down	Insignificant	PRO-seq	Shrunken log2(NELF/LacZ)
4106	FBgn0032246	1114.38968481375	-0.387025962791591	0.00645694045393278	859.268829401089	-1.39063645202657e-06	0.999989219511147	Down	Insignificant	PRO-seq	Shrunken log2(NELF/LacZ)
4117	FBgn0032260	153.236103151862	-0.611367707125552	0.0169510988759606	0.490018148820327	1.10990395219698e-08	NA	Down	Insignificant	PRO-seq	Shrunken log2(NELF/LacZ)
4136	FBgn0032297	334.187965616046	-2.03341935189582	7.17734829312789e-18	101.818852087114	-5.34221115034563e-06	0.661259214893317	Down	Insignificant	PRO-seq	Shrunken log2(NELF/LacZ)
4140	FBgn0032305	2729.60916905444	-0.482181778321414	7.81335928232786e-05	121.390086206897	8.08845098799719e-07	0.999989219511147	Down	Insignificant	PRO-seq	Shrunken log2(NELF/LacZ)
4146	FBgn0032330	1131.11977077364	-0.582757989221955	0.000157932440014489	71.2344600725953	6.46107485206717e-07	0.999989219511147	Down	Insignificant	PRO-seq	Shrunken log2(NELF/LacZ)
4151	FBgn0032339	344.228080229226	-0.448677360723371	0.018704319315226	32.6484800362976	4.82271219550619e-07	0.999989219511147	Down	Insignificant	PRO-seq	Shrunken log2(NELF/LacZ)
4152	FBgn0032341	1055.68595988539	-0.319048320197112	0.0316305183895635	124.459505444646	1.05582192094153e-06	0.999989219511147	Down	Insignificant	PRO-seq	Shrunken log2(NELF/LacZ)
4156	FBgn0032348	1046.44756446991	-0.292086458194017	0.042439480966424	186.822595281307	1.78447862004072e-07	0.999989219511147	Down	Insignificant	PRO-seq	Shrunken log2(NELF/LacZ)
4157	FBgn0032350	340.496275071633	-0.427735751489349	0.0232442217408113	314.061592558984	1.5143346094792e-06	0.999989219511147	Down	Insignificant	PRO-seq	Shrunken log2(NELF/LacZ)
4163	FBgn0032363	1262.46418338109	-0.316956374098366	0.0201738714053578	137.198162431942	-2.60984682888968e-06	0.999989219511147	Down	Insignificant	PRO-seq	Shrunken log2(NELF/LacZ)
4175	FBgn0032378	904.153008595989	-0.397464080562159	0.00768497089820969	948.403811252269	4.30069695980741e-07	0.999989219511147	Down	Insignificant	PRO-seq	Shrunken log2(NELF/LacZ)
4184	FBgn0032395	750.938681948424	-0.354624924974113	0.0208634525354513	36.1192150635209	6.19286551944758e-07	0.999989219511147	Down	Insignificant	PRO-seq	Shrunken log2(NELF/LacZ)
4215	FBgn0032444	1635.32320916905	-0.317600328622935	0.0155501359601634	2013.74432849365	6.35394115580667e-07	0.999989219511147	Down	Insignificant	PRO-seq	Shrunken log2(NELF/LacZ)
4225	FBgn0032454	989.496275071633	-0.292757562958132	0.0382613844799601	449.856057168784	-1.48800522483587e-07	0.999989219511147	Down	Insignificant	PRO-seq	Shrunken log2(NELF/LacZ)
4231	FBgn0032465	1135.54097421203	-0.38062666880396	0.00774975842311248	450.392695099819	1.22267045154236e-06	0.999989219511147	Down	Insignificant	PRO-seq	Shrunken log2(NELF/LacZ)
4237	FBgn0032475	1609.50143266476	-0.348856995308008	0.00820155323906939	293.367173321234	3.09956492158798e-06	0.999989219511147	Down	Insignificant	PRO-seq	Shrunken log2(NELF/LacZ)
4239	FBgn0032477	1259.18681948424	-0.425770946688706	0.00377383831938786	292.747504537205	4.24672374391799e-07	0.999989219511147	Down	Insignificant	PRO-seq	Shrunken log2(NELF/LacZ)
4240	FBgn0032478	342.079083094556	-0.392551071916448	0.0370668906346837	5.34686932849365	2.83554599663956e-07	NA	Down	Insignificant	PRO-seq	Shrunken log2(NELF/LacZ)
4241	FBgn0032479	2317.78911174785	-0.284789908279552	0.0222555574576963	527.655058983666	-4.83480028290102e-07	0.999989219511147	Down	Insignificant	PRO-seq	Shrunken log2(NELF/LacZ)
4242	FBgn0032480	1637.30487106017	-0.389586714569389	0.00462627809275079	253.307735934664	3.67063245331765e-07	0.999989219511147	Down	Insignificant	PRO-seq	Shrunken log2(NELF/LacZ)
4243	FBgn0032481	1755.03495702006	-0.269972585151183	0.0471994916612019	107.259641560799	-1.82362521319587e-06	0.999989219511147	Down	Insignificant	PRO-seq	Shrunken log2(NELF/LacZ)
4247	FBgn0032485	1278.16332378224	-0.290461961315557	0.0318061104236445	222.180353901996	4.12385640920233e-07	0.999989219511147	Down	Insignificant	PRO-seq	Shrunken log2(NELF/LacZ)
4250	FBgn0032488	994.485959885387	-0.299313521671479	0.0454267605327769	211.328380217786	-1.64801208003564e-08	0.999989219511147	Down	Insignificant	PRO-seq	Shrunken log2(NELF/LacZ)
4266	FBgn0032514	1005.44126074499	-0.33268286771375	0.0309657188179733	748.507032667877	-2.70141197471447e-06	0.999989219511147	Down	Insignificant	PRO-seq	Shrunken log2(NELF/LacZ)
4289	FBgn0032586	1014.81719197708	-0.315082327967946	0.0258669242616473	704.312273139746	-5.1942713758855e-07	0.999989219511147	Down	Insignificant	PRO-seq	Shrunken log2(NELF/LacZ)
4291	FBgn0032590	961.143266475645	-0.479124915722507	0.00219751320254616	1.43545825771325	-8.70366685805917e-08	NA	Down	Insignificant	PRO-seq	Shrunken log2(NELF/LacZ)
4296	FBgn0032600	1183.49799426934	-0.365081945013792	0.0148027244206199	808.993307622505	1.30227459949681e-06	0.999989219511147	Down	Insignificant	PRO-seq	Shrunken log2(NELF/LacZ)
4311	FBgn0032633	4146.4446991404	-0.554561065611784	3.62586573284009e-06	280.092332123412	1.07368339333483e-06	0.999989219511147	Down	Insignificant	PRO-seq	Shrunken log2(NELF/LacZ)
4329	FBgn0032656	1651.01604584527	-0.436782568280489	0.0010900054060305	154.973230490018	1.66048771114141e-06	0.999989219511147	Down	Insignificant	PRO-seq	Shrunken log2(NELF/LacZ)
4334	FBgn0032666	41.89111747851	-1.02513087013242	0.0165672538350794	40.9128856624319	-3.06264761065476e-06	0.999989219511147	Down	Insignificant	PRO-seq	Shrunken log2(NELF/LacZ)
4335	FBgn0032668	238.467621776504	-1.07365720393829	3.90188451455307e-05	43.6370235934664	-1.60779803225392e-06	0.999989219511147	Down	Insignificant	PRO-seq	Shrunken log2(NELF/LacZ)
4343	FBgn0032683	408.930659025788	-1.31728766873364	7.31380265416637e-09	73.4757259528131	-1.93922743673328	0.00278772585653905	Down	Down	Both	Shrunken log2(NELF/LacZ)
4346	FBgn0032688	952.829799426934	-0.301253597905756	0.0402479928553213	57.1806941923775	-1.09686324453605e-07	0.999989219511147	Down	Insignificant	PRO-seq	Shrunken log2(NELF/LacZ)
4347	FBgn0032689	915.145558739255	-0.490929934199719	0.00139599949611218	498.918216878403	-5.93790163651278e-06	0.999989219511147	Down	Insignificant	PRO-seq	Shrunken log2(NELF/LacZ)
4351	FBgn0032693	79.112893982808	-1.12437055147829	0.00335822686484014	36.8349591651543	-2.52448980496869e-06	0.999989219511147	Down	Insignificant	PRO-seq	Shrunken log2(NELF/LacZ)
4352	FBgn0032694	19265.5014326648	-0.624549172541406	5.59679963814182e-09	548.263611615245	-2.32908518308042e-06	0.999989219511147	Down	Insignificant	PRO-seq	Shrunken log2(NELF/LacZ)
4354	FBgn0032699	2860.78280802292	0.240231414152838	0.0465688491517559	497.579854809437	3.66487708880291e-06	0.999989219511147	Up	Insignificant	PRO-seq	Shrunken log2(NELF/LacZ)
4357	FBgn0032702	652.252722063037	-0.34757672361286	0.0274246160185326	493.872617967332	3.9726987891108e-06	0.999989219511147	Down	Insignificant	PRO-seq	Shrunken log2(NELF/LacZ)
4359	FBgn0032704	668.277936962751	-0.320130237405943	0.0483828989188639	1932.80138384755	2.73445196511313e-06	0.999989219511147	Down	Insignificant	PRO-seq	Shrunken log2(NELF/LacZ)
4360	FBgn0032705	691.427507163324	-0.340390307643822	0.0287149325108	140.981510889292	2.70940171603126e-06	0.999989219511147	Down	Insignificant	PRO-seq	Shrunken log2(NELF/LacZ)
4368	FBgn0032721	693.602865329513	-0.501963295741918	0.00155763180996747	371.140880217786	9.78010145787502e-07	0.999989219511147	Down	Insignificant	PRO-seq	Shrunken log2(NELF/LacZ)
4369	FBgn0032723	1384.59255014327	-0.517874727918566	0.000528620684058133	136.088929219601	2.38151895633031e-06	0.999989219511147	Down	Insignificant	PRO-seq	Shrunken log2(NELF/LacZ)
4370	FBgn0032724	340.456733524355	-0.426886871454619	0.0232323418809277	110.042422867514	-1.0170011864425e-06	0.999989219511147	Down	Insignificant	PRO-seq	Shrunken log2(NELF/LacZ)
4382	FBgn0032748	1608.9106017192	-0.374555812143078	0.0103573371772671	120.46778584392	-7.5567903081332e-07	0.999989219511147	Down	Insignificant	PRO-seq	Shrunken log2(NELF/LacZ)
4385	FBgn0032751	778.025787965616	-0.402690593714878	0.0128071903092388	60.3354128856624	7.9899753394156e-07	0.999989219511147	Down	Insignificant	PRO-seq	Shrunken log2(NELF/LacZ)
4397	FBgn0032775	356.923782234957	-0.562350424198543	0.00363364307750155	379.908915607985	-2.75846277987354e-06	0.999989219511147	Down	Insignificant	PRO-seq	Shrunken log2(NELF/LacZ)
4399	FBgn0032782	268.890544412607	-0.481425339894504	0.0204257278904897	142.078039927405	-4.05296986661403e-06	0.999989219511147	Down	Insignificant	PRO-seq	Shrunken log2(NELF/LacZ)
4401	FBgn0032785	80.3787965616046	-0.919752393130382	0.00882237035849148	10.1734346642468	-5.92439556595585e-07	0.999989219511147	Down	Insignificant	PRO-seq	Shrunken log2(NELF/LacZ)
4408	FBgn0032796	1613.98223495702	-0.301487942842357	0.0319445062007514	131.474137931034	-2.185242822199e-06	0.999989219511147	Down	Insignificant	PRO-seq	Shrunken log2(NELF/LacZ)
4423	FBgn0032815	901.853868194842	-0.520016843336501	0.000645366310545292	397.663452813067	2.6382780708463e-07	0.999989219511147	Down	Insignificant	PRO-seq	Shrunken log2(NELF/LacZ)
4425	FBgn0032817	1755.50830945559	-0.327301097421017	0.0160149301283054	218.067831215971	3.26832142223533e-06	0.999989219511147	Down	Insignificant	PRO-seq	Shrunken log2(NELF/LacZ)
4428	FBgn0032820	47.5283667621777	-1.09953642855568	0.0173994281153625	21.8196460980036	-1.6181677430269e-06	0.999989219511147	Down	Insignificant	PRO-seq	Shrunken log2(NELF/LacZ)
4429	FBgn0032821	2655.28653295129	-0.490650644831823	0.000126412886363271	154.437159709619	9.58181848776941e-07	0.999989219511147	Down	Insignificant	PRO-seq	Shrunken log2(NELF/LacZ)
4436	FBgn0032840	383.617191977077	-1.04645849752894	1.56167609719639e-06	1.00442377495463	1.19453497760929e-07	NA	Down	Insignificant	PRO-seq	Shrunken log2(NELF/LacZ)
4449	FBgn0032859	2677.46303724928	-0.523846428908297	1.63561112922228e-05	1100.11138838475	3.70190723313149e-06	0.999989219511147	Down	Insignificant	PRO-seq	Shrunken log2(NELF/LacZ)
4457	FBgn0032873	686.23782234957	-0.299952151729415	0.0489746318618835	140.779491833031	-8.19072118774197e-06	0.999989219511147	Down	Insignificant	PRO-seq	Shrunken log2(NELF/LacZ)
4458	FBgn0032876	894.440114613181	-0.313413700593898	0.041815305658614	74.1026542649728	7.17111999828884e-09	0.999989219511147	Down	Insignificant	PRO-seq	Shrunken log2(NELF/LacZ)
4462	FBgn0032880	1379.17363896848	-0.360151061676072	0.00894108978573137	1993.6195553539	2.23475450922891e-06	0.999989219511147	Down	Insignificant	PRO-seq	Shrunken log2(NELF/LacZ)
4486	FBgn0032919	2170.72148997135	-0.422842460673342	0.000866268987507356	332.479469147005	2.60813539938295e-06	0.999989219511147	Down	Insignificant	PRO-seq	Shrunken log2(NELF/LacZ)
4489	FBgn0032924	944.487106017192	-0.322215596796597	0.0277031463850537	143.635549001815	4.40774021198234e-06	0.999989219511147	Down	Insignificant	PRO-seq	Shrunken log2(NELF/LacZ)
4492	FBgn0032938	3645.59197707736	-0.46003166286128	9.7891494451799e-05	228.942944646098	-1.19064481310341e-06	0.999989219511147	Down	Insignificant	PRO-seq	Shrunken log2(NELF/LacZ)
4493	FBgn0032940	2399.29283667622	-0.357470934120178	0.00423844398068171	381.081442831216	4.33437726076933e-06	0.999989219511147	Down	Insignificant	PRO-seq	Shrunken log2(NELF/LacZ)
4494	FBgn0032943	1021.27851002865	-0.286609813943564	0.041815305658614	71.5424228675136	1.98045964118091e-06	0.999989219511147	Down	Insignificant	PRO-seq	Shrunken log2(NELF/LacZ)
4497	FBgn0032949	3668.06876790831	-0.362227430030435	0.00323182147299886	4875.84505444646	2.68766358331583e-06	0.999989219511147	Down	Insignificant	PRO-seq	Shrunken log2(NELF/LacZ)
4498	FBgn0032955	244.975931232092	-0.476562905966128	0.0228482969988771	78.9910390199637	-1.99000411584167e-06	0.999989219511147	Down	Insignificant	PRO-seq	Shrunken log2(NELF/LacZ)
4500	FBgn0032957	917.298567335244	-0.363072243806744	0.0186537996558752	41.9866152450091	-1.91365562458702e-07	0.999989219511147	Down	Insignificant	PRO-seq	Shrunken log2(NELF/LacZ)
4509	FBgn0032974	1453.86819484241	-0.314028272504008	0.022064852211853	775.251361161525	4.07791924507111e-06	0.999989219511147	Down	Insignificant	PRO-seq	Shrunken log2(NELF/LacZ)
4510	FBgn0032979	2304.30659025788	-0.26702489119436	0.0445137605618529	206.790607985481	-3.23175002382796e-07	0.999989219511147	Down	Insignificant	PRO-seq	Shrunken log2(NELF/LacZ)
4511	FBgn0032981	13178.0808022923	-0.481488875702974	4.65812983339695e-05	45.0593239564428	-4.44326440076601e-07	0.999989219511147	Down	Insignificant	PRO-seq	Shrunken log2(NELF/LacZ)
4513	FBgn0032988	2578.10544412607	-0.35355425883738	0.00500295955082473	243.364677858439	-1.57784183778328e-07	0.999989219511147	Down	Insignificant	PRO-seq	Shrunken log2(NELF/LacZ)
4515	FBgn0033005	1285.15873925501	-0.357036020669038	0.00912235140500361	204.764292196007	-1.32867794989252e-06	0.999989219511147	Down	Insignificant	PRO-seq	Shrunken log2(NELF/LacZ)
4516	FBgn0033010	823.353581661891	-0.547707171891409	0.000365369116038152	125.642014519056	2.068454151522e-06	0.999989219511147	Down	Insignificant	PRO-seq	Shrunken log2(NELF/LacZ)
4523	FBgn0033028	1476.54441260745	-0.361678988668246	0.00776794449688387	252.943284936479	-2.11364154758603e-06	0.999989219511147	Down	Insignificant	PRO-seq	Shrunken log2(NELF/LacZ)
4524	FBgn0033029	3068.21146131805	-0.373065507246345	0.00295280794284207	461.378516333938	1.84350875422616e-06	0.999989219511147	Down	Insignificant	PRO-seq	Shrunken log2(NELF/LacZ)
4527	FBgn0033033	1985.67507163324	0.460107782416444	0.00163759181710962	121.035503629764	3.77200828444167e-07	0.999989219511147	Up	Insignificant	PRO-seq	Shrunken log2(NELF/LacZ)
4535	FBgn0033051	503.782808022923	-0.544218466814266	0.00212212138332551	206.797300362976	-4.12525478874164e-06	0.999989219511147	Down	Insignificant	PRO-seq	Shrunken log2(NELF/LacZ)
4540	FBgn0033058	37.0424068767908	-1.19698180864619	0.0137574148119533	0.219941016333938	-9.84187461465207e-08	NA	Down	Insignificant	PRO-seq	Shrunken log2(NELF/LacZ)
4543	FBgn0033062	2422.63381088825	-0.413748824331146	0.000932515163211971	478.381465517241	-4.13903223393838e-07	0.999989219511147	Down	Insignificant	PRO-seq	Shrunken log2(NELF/LacZ)
4550	FBgn0033075	663.821203438395	-0.62746902227139	0.000135553799494959	42.7824410163339	-8.08848802537561e-07	0.999989219511147	Down	Insignificant	PRO-seq	Shrunken log2(NELF/LacZ)
4552	FBgn0033079	533.882521489971	-0.684271149627019	0.000165077443782397	347.0805353902	-1.94988032696046e-06	0.999989219511147	Down	Insignificant	PRO-seq	Shrunken log2(NELF/LacZ)
4567	FBgn0033113	174.899140401146	-1.03919822814893	0.000106288858230408	93.3656987295826	-7.37293418172929e-07	0.999989219511147	Down	Insignificant	PRO-seq	Shrunken log2(NELF/LacZ)
4573	FBgn0033127	643.810315186246	-0.426207156420376	0.00883741434504524	340.044918330309	-5.35712162645952e-05	0.999989219511147	Down	Insignificant	PRO-seq	Shrunken log2(NELF/LacZ)
4590	FBgn0033155	1105.01489971347	-0.310631572216537	0.0327579499438507	203.512590744102	6.30344260619058e-08	0.999989219511147	Down	Insignificant	PRO-seq	Shrunken log2(NELF/LacZ)
4592	FBgn0033159	14947.8659025788	-0.311016969713563	0.00441529994590875	904.746370235935	1.16452657617374e-07	0.999989219511147	Down	Insignificant	PRO-seq	Shrunken log2(NELF/LacZ)
4593	FBgn0033160	1056.39426934097	-0.314667206105393	0.0270421609534229	390.905058983666	3.06253759660655e-06	0.999989219511147	Down	Insignificant	PRO-seq	Shrunken log2(NELF/LacZ)
4595	FBgn0033166	1239.82349570201	-0.373400340680052	0.00758133000089957	90.2630444646098	4.68018090159979e-07	0.999989219511147	Down	Insignificant	PRO-seq	Shrunken log2(NELF/LacZ)
4611	FBgn0033194	1392.27965616046	-0.498458430610454	0.000350134451394719	174.711547186933	1.36720052689453e-06	0.999989219511147	Down	Insignificant	PRO-seq	Shrunken log2(NELF/LacZ)
4613	FBgn0033196	473.300286532951	-1.07984025515097	1.49126928552486e-06	36.6431488203267	-2.63652371086611e-06	0.999989219511147	Down	Insignificant	PRO-seq	Shrunken log2(NELF/LacZ)
4622	FBgn0033212	840.616045845272	-0.447803318837569	0.00304547209810113	221.484346642468	-5.03765117891625e-07	0.999989219511147	Down	Insignificant	PRO-seq	Shrunken log2(NELF/LacZ)
4639	FBgn0033244	847.072779369628	-0.306396690316042	0.0389938117779867	291.15029491833	6.50222394252066e-07	0.999989219511147	Down	Insignificant	PRO-seq	Shrunken log2(NELF/LacZ)
4640	FBgn0033246	3135.31232091691	-0.334166321289652	0.00538873550894284	603.899047186933	-1.08355833775127e-05	0.999989219511147	Down	Insignificant	PRO-seq	Shrunken log2(NELF/LacZ)
4648	FBgn0033259	852.052148997135	-0.377951934694259	0.0271342114177142	84.2006578947368	-8.83868277155023e-07	0.999989219511147	Down	Insignificant	PRO-seq	Shrunken log2(NELF/LacZ)
4678	FBgn0033313	929.67106017192	-0.372445656442957	0.0116186436214122	198.202132486388	-5.0217482239017e-07	0.999989219511147	Down	Insignificant	PRO-seq	Shrunken log2(NELF/LacZ)
4690	FBgn0033339	2179.74670487106	-0.374238382973241	0.00458199766063481	875.498525408349	-1.6302353364695e-07	0.999989219511147	Down	Insignificant	PRO-seq	Shrunken log2(NELF/LacZ)
4695	FBgn0033349	907.704871060172	-0.33391678786898	0.0333973685611671	596.796279491833	1.48022940770933e-06	0.999989219511147	Down	Insignificant	PRO-seq	Shrunken log2(NELF/LacZ)
4698	FBgn0033352	1139.35702005731	-0.3184824295228	0.027306728675607	216.964382940109	2.82345507400422e-06	0.999989219511147	Down	Insignificant	PRO-seq	Shrunken log2(NELF/LacZ)
4703	FBgn0033359	681.630372492837	-0.52649152317879	0.004022253206117	11.8518602540835	-1.02534288889339e-06	0.999989219511147	Down	Insignificant	PRO-seq	Shrunken log2(NELF/LacZ)
4708	FBgn0033366	54.3828080229226	-1.22045602345416	0.00584372804577602	7.43364337568058	-6.12875651951386e-07	NA	Down	Insignificant	PRO-seq	Shrunken log2(NELF/LacZ)
4709	FBgn0033367	93.7323782234957	-1.30963289584733	0.000487163979503592	22.7275408348457	-1.22933814109964e-06	0.999989219511147	Down	Insignificant	PRO-seq	Shrunken log2(NELF/LacZ)
4710	FBgn0033368	81.4171919770774	-1.15488786567516	0.00171194798068799	3.05365245009074	-5.42715258492366e-07	NA	Down	Insignificant	PRO-seq	Shrunken log2(NELF/LacZ)
4724	FBgn0033387	249.684813753582	-1.48165361251773	1.41079749559722e-09	22.1709392014519	-2.45751900058736e-06	0.999989219511147	Down	Insignificant	PRO-seq	Shrunken log2(NELF/LacZ)
4725	FBgn0033388	456.122063037249	-1.10903514508017	2.07316865599598e-09	115.25192831216	-5.40226138030143e-06	0.999989219511147	Down	Insignificant	PRO-seq	Shrunken log2(NELF/LacZ)
4731	FBgn0033401	709.185673352436	-0.351382391571084	0.0288024192063712	251.619555353902	3.51637238026988e-06	0.999989219511147	Down	Insignificant	PRO-seq	Shrunken log2(NELF/LacZ)
4732	FBgn0033402	357.029226361032	-0.928277392948157	3.31066492707038e-06	87.9886569872958	-1.96010135706409e-06	0.999989219511147	Down	Insignificant	PRO-seq	Shrunken log2(NELF/LacZ)
4736	FBgn0033413	712.398853868195	-0.311416387939919	0.0418229492797468	268.476179673321	-3.58328440569646e-07	0.999989219511147	Down	Insignificant	PRO-seq	Shrunken log2(NELF/LacZ)
4746	FBgn0033438	3959.74383954155	-1.54039758645957	5.5039210226028e-25	125.946120689655	-3.44205956601368e-06	0.999989219511147	Down	Insignificant	PRO-seq	Shrunken log2(NELF/LacZ)
4760	FBgn0033458	273.705444126074	-0.435877698194399	0.0302472729083323	21.2393375680581	-1.09099955514022e-06	0.999989219511147	Down	Insignificant	PRO-seq	Shrunken log2(NELF/LacZ)
4762	FBgn0033460	3354.6888252149	-0.35016118249412	0.00429706620779242	316.952699637024	-2.11331182048374e-06	0.999989219511147	Down	Insignificant	PRO-seq	Shrunken log2(NELF/LacZ)
4764	FBgn0033463	662.343839541547	-0.487347207469812	0.00240807535973272	175.857418330309	7.87784557135179e-07	0.999989219511147	Down	Insignificant	PRO-seq	Shrunken log2(NELF/LacZ)
4771	FBgn0033474	574.626361031519	-0.409113441656546	0.0133485482557471	556.013157894737	8.96316783683451e-08	0.999989219511147	Down	Insignificant	PRO-seq	Shrunken log2(NELF/LacZ)
4774	FBgn0033479	250.642979942693	-0.388503569003727	0.0494763913375392	13.1619782214156	-2.25719011422907e-08	0.999989219511147	Down	Insignificant	PRO-seq	Shrunken log2(NELF/LacZ)
4828	FBgn0033584	120.604584527221	-0.720865718616989	0.0107356204050108	126.14110707804	-3.56272547194949e-06	0.999989219511147	Down	Insignificant	PRO-seq	Shrunken log2(NELF/LacZ)
4840	FBgn0033609	623.295702005731	-0.390961239626069	0.0173009840973011	187.744441923775	-1.28073267135479e-06	0.999989219511147	Down	Insignificant	PRO-seq	Shrunken log2(NELF/LacZ)
4852	FBgn0033636	1246.15415472779	-0.647902743887789	4.05196442696559e-06	307.991379310345	-1.09745457875808e-06	0.999989219511147	Down	Insignificant	PRO-seq	Shrunken log2(NELF/LacZ)
4853	FBgn0033638	2038.51404011461	-0.480151003837884	0.00112318060267343	228.45474137931	-3.63414974070882e-06	0.999989219511147	Down	Insignificant	PRO-seq	Shrunken log2(NELF/LacZ)
4859	FBgn0033649	933.628080229226	-0.697561579697922	0.000155479491031266	92.442944646098	-6.02374468644021e-06	0.999989219511147	Down	Insignificant	PRO-seq	Shrunken log2(NELF/LacZ)
4869	FBgn0033661	1945.23266475645	-0.4538766098743	0.000541937029640014	99.4593920145191	4.66258687205162e-07	0.999989219511147	Down	Insignificant	PRO-seq	Shrunken log2(NELF/LacZ)
4870	FBgn0033663	3589.50028653295	-0.394042844480173	0.00115848740042077	4028.12488656987	1.51350209135173e-05	0.999989219511147	Down	Insignificant	PRO-seq	Shrunken log2(NELF/LacZ)
4881	FBgn0033686	806.362750716332	-0.391139601287813	0.017210408538339	42.334278584392	-3.16956822532254e-07	0.999989219511147	Down	Insignificant	PRO-seq	Shrunken log2(NELF/LacZ)
4883	FBgn0033688	3328.71461318052	-0.294504465136613	0.0182125203171065	659.25	2.050182894283e-05	0.999989219511147	Down	Insignificant	PRO-seq	Shrunken log2(NELF/LacZ)
4915	FBgn0033739	442.679083094556	-0.37951678734576	0.0333928033158102	136.122504537205	-1.39712570887577e-06	0.999989219511147	Down	Insignificant	PRO-seq	Shrunken log2(NELF/LacZ)
4917	FBgn0033741	1157.11633237822	-0.309973247142087	0.0258669242616473	539.699977313975	-6.95737100112266e-07	0.999989219511147	Down	Insignificant	PRO-seq	Shrunken log2(NELF/LacZ)
4927	FBgn0033755	525.172492836676	-0.409210515899497	0.0145953081796284	233.900521778584	2.52892681941301e-06	0.999989219511147	Down	Insignificant	PRO-seq	Shrunken log2(NELF/LacZ)
4928	FBgn0033756	512.014326647565	-0.744585075570972	4.35440869885052e-05	90.5610254083485	-1.39771133427649e-06	0.999989219511147	Down	Insignificant	PRO-seq	Shrunken log2(NELF/LacZ)
4934	FBgn0033766	891.727220630373	-0.312270995399792	0.0317450516194259	130.016333938294	1.15704514801606e-06	0.999989219511147	Down	Insignificant	PRO-seq	Shrunken log2(NELF/LacZ)
4975	FBgn0033844	3871.47908309456	-0.312807799286209	0.00948046991859529	1915.3191923775	2.4588277428123e-06	0.999989219511147	Down	Insignificant	PRO-seq	Shrunken log2(NELF/LacZ)
5006	FBgn0033889	3847.5106017192	-0.310204968987798	0.00970766506119492	296.238430127042	-1.37592548358727e-06	0.999989219511147	Down	Insignificant	PRO-seq	Shrunken log2(NELF/LacZ)
5009	FBgn0033897	1213.83323782235	-0.326901795448889	0.0210843933035985	259.539246823956	-1.09727563057276e-06	0.999989219511147	Down	Insignificant	PRO-seq	Shrunken log2(NELF/LacZ)
5020	FBgn0033913	893.704871060172	-0.47615072927432	0.00140241093554793	165.118307622505	-4.09332232129868e-06	0.999989219511147	Down	Insignificant	PRO-seq	Shrunken log2(NELF/LacZ)
5021	FBgn0033915	1310.13180515759	-0.40535142011374	0.00494651426408154	368.796733212341	-1.52878588436287e-06	0.999989219511147	Down	Insignificant	PRO-seq	Shrunken log2(NELF/LacZ)
5022	FBgn0033916	1399.68080229226	-0.334017703661038	0.0136494371835097	262.561252268603	-1.75963946182963e-06	0.999989219511147	Down	Insignificant	PRO-seq	Shrunken log2(NELF/LacZ)
5025	FBgn0033919	130.157593123209	-1.92639973763088	8.52545939562547e-10	28.8938294010889	-3.52978034557527e-06	0.992308334068863	Down	Insignificant	PRO-seq	Shrunken log2(NELF/LacZ)
5029	FBgn0033926	5528.35873925501	0.336733018491241	0.0204024414500409	1538.55807622505	0.616087188133495	0.059529803844538	Up	Insignificant	PRO-seq	Shrunken log2(NELF/LacZ)
5058	FBgn0033978	425.365042979943	-0.414329572714868	0.049304282553455	273.578720508167	2.18467200711436e-06	0.999989219511147	Down	Insignificant	PRO-seq	Shrunken log2(NELF/LacZ)
5064	FBgn0033984	989.076790830946	-0.304822390507997	0.0329084181672918	257.992286751361	-3.83729747303135e-06	0.999989219511147	Down	Insignificant	PRO-seq	Shrunken log2(NELF/LacZ)
5067	FBgn0033988	2670.9100286533	-0.307284605821839	0.0236204114005101	33.7657667876588	1.32363442590839e-06	0.999989219511147	Down	Insignificant	PRO-seq	Shrunken log2(NELF/LacZ)
5068	FBgn0033989	559.05100286533	-0.319844189480359	0.048729949752404	185.819305807622	-4.20009467308357e-06	0.999989219511147	Down	Insignificant	PRO-seq	Shrunken log2(NELF/LacZ)
5072	FBgn0033995	378.565042979943	-0.625792724884191	0.001179354878408	211.200771324864	3.00149554119182e-06	0.999989219511147	Down	Insignificant	PRO-seq	Shrunken log2(NELF/LacZ)
5074	FBgn0033998	741.087106017192	-0.379292772885689	0.0187760314493719	124.073502722323	-9.97717587112773e-07	0.999989219511147	Down	Insignificant	PRO-seq	Shrunken log2(NELF/LacZ)
5078	FBgn0034005	137.591977077364	-0.842939771763656	0.00424881177524503	25.7492059891107	-1.16219787528936e-06	0.999989219511147	Down	Insignificant	PRO-seq	Shrunken log2(NELF/LacZ)
5079	FBgn0034007	77.9868194842407	0.675540004398018	0.0286025585253391	0.274500907441016	1.0384791665134e-07	NA	Up	Insignificant	PRO-seq	Shrunken log2(NELF/LacZ)
5083	FBgn0034012	128.460171919771	-0.605948415237483	0.0205452591838972	9.55421960072595	-1.02911159781261e-06	0.999989219511147	Down	Insignificant	PRO-seq	Shrunken log2(NELF/LacZ)
5084	FBgn0034013	7543.17306590258	-0.386392969868441	0.000886266781434069	370.446007259528	8.08229474662589e-07	0.999989219511147	Down	Insignificant	PRO-seq	Shrunken log2(NELF/LacZ)
5093	FBgn0034032	262.940401146132	-0.565246192838492	0.00838084068627057	32.945780399274	-8.97930361396652e-07	0.999989219511147	Down	Insignificant	PRO-seq	Shrunken log2(NELF/LacZ)
5098	FBgn0034049	2670.56962750716	-0.510394905796223	4.65812983339695e-05	730.789587114338	7.0292280187695e-07	0.999989219511147	Down	Insignificant	PRO-seq	Shrunken log2(NELF/LacZ)
5114	FBgn0034068	1044.41031518625	-0.282872786207149	0.0428493415705593	245.66220508167	-3.01187354118228e-06	0.999989219511147	Down	Insignificant	PRO-seq	Shrunken log2(NELF/LacZ)
5117	FBgn0034071	1102.65042979943	-0.366760350168388	0.00978239387540077	235.078380217786	-1.10996167762931e-06	0.999989219511147	Down	Insignificant	PRO-seq	Shrunken log2(NELF/LacZ)
5118	FBgn0034072	1552.69742120344	-0.693510759066589	8.17322694295977e-07	386.631465517241	-1.22185763740751e-06	0.999989219511147	Down	Insignificant	PRO-seq	Shrunken log2(NELF/LacZ)
5160	FBgn0034142	286.423495702006	-0.868527990241112	6.99018358826534e-05	171.084845735027	-5.36639179341638e-06	0.999989219511147	Down	Insignificant	PRO-seq	Shrunken log2(NELF/LacZ)
5178	FBgn0034176	767.106017191977	-0.301091726275362	0.0440124351303754	334.62000907441	2.05182242304538e-06	0.999989219511147	Down	Insignificant	PRO-seq	Shrunken log2(NELF/LacZ)
5180	FBgn0034179	428.094555873926	-0.490436295179517	0.00788588820221021	170.332350272232	8.41150577841932e-07	0.999989219511147	Down	Insignificant	PRO-seq	Shrunken log2(NELF/LacZ)
5181	FBgn0034180	1932.14154727794	-0.428252450934683	0.00090386100009222	501.237749546279	-6.26781275139633e-07	0.999989219511147	Down	Insignificant	PRO-seq	Shrunken log2(NELF/LacZ)
5185	FBgn0034184	873.422349570201	-0.293575710014325	0.0447092963588978	174.58666061706	2.71604765464184e-07	0.999989219511147	Down	Insignificant	PRO-seq	Shrunken log2(NELF/LacZ)
5189	FBgn0034194	1259.79197707736	-0.46745919352025	0.00133490825235335	492.950884754991	-2.2394867880246e-06	0.999989219511147	Down	Insignificant	PRO-seq	Shrunken log2(NELF/LacZ)
5211	FBgn0034237	2600.71919770774	-0.311674916242417	0.0110203712950256	1918.83926950998	-7.14433720919744e-06	0.999989219511147	Down	Insignificant	PRO-seq	Shrunken log2(NELF/LacZ)
5212	FBgn0034240	2625.73982808023	-0.418892757777736	0.000687025756004977	303.822935571688	-1.33067265638626e-06	0.999989219511147	Down	Insignificant	PRO-seq	Shrunken log2(NELF/LacZ)
5214	FBgn0034243	1241.09684813754	-0.275691571561466	0.0431863975280953	423.212908348457	4.87749347765625e-07	0.999989219511147	Down	Insignificant	PRO-seq	Shrunken log2(NELF/LacZ)
5220	FBgn0034261	214.642979942693	-0.597062496243335	0.0108455032489669	7.24081215970962	-2.87359786302664e-08	NA	Down	Insignificant	PRO-seq	Shrunken log2(NELF/LacZ)
5236	FBgn0034282	1690.83438395415	-0.45418752939153	0.000696566251883871	1253.64870689655	1.10363506101905e-06	0.999989219511147	Down	Insignificant	PRO-seq	Shrunken log2(NELF/LacZ)
5247	FBgn0034300	1132.4659025788	-0.330102468628729	0.0220442922364602	62.9384074410163	5.85739701074916e-07	0.999989219511147	Down	Insignificant	PRO-seq	Shrunken log2(NELF/LacZ)
5265	FBgn0034345	750.85329512894	-0.34949842020664	0.0218399507053963	1013.53232758621	4.30164806449861e-06	0.999989219511147	Down	Insignificant	PRO-seq	Shrunken log2(NELF/LacZ)
5276	FBgn0034365	50.10888252149	-0.601531990002181	0.0486392322227598	96.5957350272232	-3.35125150596907e-06	0.999989219511147	Down	Insignificant	PRO-seq	Shrunken log2(NELF/LacZ)
5279	FBgn0034371	2145.64756446991	-0.387108047179321	0.00245692698151664	382.914019963702	-2.71569965553801e-06	0.999989219511147	Down	Insignificant	PRO-seq	Shrunken log2(NELF/LacZ)
5286	FBgn0034389	510.459025787966	-0.699319993530366	0.000132329896515321	56.0968693284937	-7.71101183019855e-07	0.999989219511147	Down	Insignificant	PRO-seq	Shrunken log2(NELF/LacZ)
5295	FBgn0034400	3909.60630372493	-0.384050217092031	0.00132006105099269	1060.73094373866	-1.12831900782657e-05	0.999989219511147	Down	Insignificant	PRO-seq	Shrunken log2(NELF/LacZ)
5296	FBgn0034401	1860.03610315186	-0.366530078633712	0.00758133000089957	666.219033575318	-2.22971014178526e-06	0.999989219511147	Down	Insignificant	PRO-seq	Shrunken log2(NELF/LacZ)
5301	FBgn0034408	44.3719197707736	-1.3788493238978	0.00362661657801354	5.89088021778584	-1.02497670981444e-06	NA	Down	Insignificant	PRO-seq	Shrunken log2(NELF/LacZ)
5307	FBgn0034419	480.034383954155	-0.352786930334707	0.0374598272578523	90.4630217785844	-1.30592318031133e-06	0.999989219511147	Down	Insignificant	PRO-seq	Shrunken log2(NELF/LacZ)
5319	FBgn0034436	148.396561604585	-0.588993193462589	0.0201267872722014	169.758734119782	-6.21162283936474e-06	0.999989219511147	Down	Insignificant	PRO-seq	Shrunken log2(NELF/LacZ)
5359	FBgn0034493	2102.71862464183	-0.348098922532907	0.0107427378480069	8.62840290381125	-2.77700637458443e-07	NA	Down	Insignificant	PRO-seq	Shrunken log2(NELF/LacZ)
5370	FBgn0034504	606.374785100287	-0.317209430204898	0.0449764480580524	224.157667876588	-8.60285055730758e-07	0.999989219511147	Down	Insignificant	PRO-seq	Shrunken log2(NELF/LacZ)
5378	FBgn0034521	506.791977077364	-0.347047329533237	0.0493571941171285	144.99807168784	1.54876659080989e-06	0.999989219511147	Down	Insignificant	PRO-seq	Shrunken log2(NELF/LacZ)
5382	FBgn0034529	488.262464183381	-0.526767678102169	0.00349241197240946	37.749886569873	-2.09747561898415e-06	0.999989219511147	Down	Insignificant	PRO-seq	Shrunken log2(NELF/LacZ)
5391	FBgn0034542	380.925501432665	-0.396477206873271	0.0289770958584607	193.02416061706	-1.9744687237488e-07	0.999989219511147	Down	Insignificant	PRO-seq	Shrunken log2(NELF/LacZ)
5392	FBgn0034543	151.162750716332	-0.457523398976373	0.0467745654183241	306.673774954628	6.10635827582778e-07	0.999989219511147	Down	Insignificant	PRO-seq	Shrunken log2(NELF/LacZ)
5408	FBgn0034570	911.712320916906	-0.30433443657734	0.037779171664395	242.546733212341	1.41967558500941e-06	0.999989219511147	Down	Insignificant	PRO-seq	Shrunken log2(NELF/LacZ)
5409	FBgn0034572	584.539828080229	-0.368850442188772	0.027803728045054	92.1092332123412	1.09913809042307e-06	0.999989219511147	Down	Insignificant	PRO-seq	Shrunken log2(NELF/LacZ)
5417	FBgn0034583	801.504297994269	-0.351158496276435	0.0268300774989539	586.357531760436	-2.57091864450085e-06	0.999989219511147	Down	Insignificant	PRO-seq	Shrunken log2(NELF/LacZ)
5421	FBgn0034598	2071.47793696275	-0.292865211166562	0.0204024414500409	34.6974818511797	-7.16018218098252e-07	0.999989219511147	Down	Insignificant	PRO-seq	Shrunken log2(NELF/LacZ)
5427	FBgn0034611	508.883094555874	-0.429198841006021	0.0124273068155465	397.351973684211	6.92113096136697e-09	0.999989219511147	Down	Insignificant	PRO-seq	Shrunken log2(NELF/LacZ)
5443	FBgn0034639	74.7209169054441	-1.06859940180813	0.0063823438884891	3.74637023593466	-7.90271138246648e-08	NA	Down	Insignificant	PRO-seq	Shrunken log2(NELF/LacZ)
5446	FBgn0034643	984.598280802292	-0.395203445243248	0.00784330575454507	276.638725045372	1.19916202813773e-06	0.999989219511147	Down	Insignificant	PRO-seq	Shrunken log2(NELF/LacZ)
5449	FBgn0034647	383.780515759312	-0.999006275464829	3.79184837413361e-06	185.240698729583	-5.57933871914737e-06	0.999989219511147	Down	Insignificant	PRO-seq	Shrunken log2(NELF/LacZ)
5453	FBgn0034657	493.707163323782	-0.447589050288719	0.00976493550056479	645.450317604356	-6.79201409675601e-06	0.999989219511147	Down	Insignificant	PRO-seq	Shrunken log2(NELF/LacZ)
5475	FBgn0034697	1046.19828080229	-0.294927083924119	0.0434188797381376	393.12806261343	-1.46046867967978e-06	0.999989219511147	Down	Insignificant	PRO-seq	Shrunken log2(NELF/LacZ)
5481	FBgn0034708	1226.62693409742	-0.358120469145133	0.0138181401427811	809.660617059891	4.32651682540798e-07	0.999989219511147	Down	Insignificant	PRO-seq	Shrunken log2(NELF/LacZ)
5486	FBgn0034715	858.418911174785	-0.945340997173542	2.39453466967014e-09	9.49489564428312	-4.35906814659908e-07	0.999989219511147	Down	Insignificant	PRO-seq	Shrunken log2(NELF/LacZ)
5487	FBgn0034716	1372.93008595989	-0.882066425534904	2.87049357580478e-10	1483.95338021779	-5.81490359415732e-06	0.999989219511147	Down	Insignificant	PRO-seq	Shrunken log2(NELF/LacZ)
5502	FBgn0034734	1302.13008595989	-0.445356340227798	0.00136573319740346	124.42638384755	7.47156063129315e-07	0.999989219511147	Down	Insignificant	PRO-seq	Shrunken log2(NELF/LacZ)
5504	FBgn0034736	127.05558739255	-1.62847179068647	4.70654315758081e-07	47.3189655172414	-1.56238906748516	0.115730054984079	Down	Insignificant	PRO-seq	Shrunken log2(NELF/LacZ)
5509	FBgn0034742	1252.21948424069	-0.302798913324631	0.0279615444193093	105.300589836661	-1.74260384520416e-06	0.999989219511147	Down	Insignificant	PRO-seq	Shrunken log2(NELF/LacZ)
5510	FBgn0034743	2611.58739255014	-0.427773602180195	0.000624292133138853	8544.26599364791	2.94863647816196e-05	0.999989219511147	Down	Insignificant	PRO-seq	Shrunken log2(NELF/LacZ)
5519	FBgn0034763	580.577077363897	-0.365459080603786	0.0280151688623459	48.2029264972777	6.74438839908756e-07	0.999989219511147	Down	Insignificant	PRO-seq	Shrunken log2(NELF/LacZ)
5529	FBgn0034786	572.642979942694	-0.493657751820987	0.00325673247138125	45.6729809437387	1.37336726032225e-07	0.999989219511147	Down	Insignificant	PRO-seq	Shrunken log2(NELF/LacZ)
5539	FBgn0034802	1560.25157593123	-0.27852777650034	0.0400375896959633	774.423774954628	3.94978113655162e-06	0.999989219511147	Down	Insignificant	PRO-seq	Shrunken log2(NELF/LacZ)
5566	FBgn0034853	1074.94040114613	-0.328339033281681	0.0244898342626466	53.7738203266788	5.27615291689596e-07	0.999989219511147	Down	Insignificant	PRO-seq	Shrunken log2(NELF/LacZ)
5567	FBgn0034854	1657.10945558739	-0.334613995017866	0.0197247906783528	176.267468239564	9.20498208090242e-08	0.999989219511147	Down	Insignificant	PRO-seq	Shrunken log2(NELF/LacZ)
5582	FBgn0034880	55.6699140401146	-0.685417492285024	0.0359014188091006	1.50555807622505	3.71483737954527e-08	NA	Down	Insignificant	PRO-seq	Shrunken log2(NELF/LacZ)
5590	FBgn0034897	1433.40286532951	-0.293519899057351	0.0331132977356009	67.0581896551724	-1.18664965920852e-06	0.999989219511147	Down	Insignificant	PRO-seq	Shrunken log2(NELF/LacZ)
5609	FBgn0034933	1575.15873925501	-0.349970226052297	0.0088742864133281	166.303198729583	2.81246605905773e-07	0.999989219511147	Down	Insignificant	PRO-seq	Shrunken log2(NELF/LacZ)
5612	FBgn0034939	862.325501432665	-0.307219574306585	0.0393940629039248	300.231170598911	-1.39189273238927e-06	0.999989219511147	Down	Insignificant	PRO-seq	Shrunken log2(NELF/LacZ)
5620	FBgn0034951	442.828653295129	-0.374964245632067	0.0393383547134268	145.22969600726	2.42429118031239e-06	0.999989219511147	Down	Insignificant	PRO-seq	Shrunken log2(NELF/LacZ)
5628	FBgn0034964	2148.81489971347	-0.255007633803969	0.0480127131856225	388.996143375681	1.3418634354525e-06	0.999989219511147	Down	Insignificant	PRO-seq	Shrunken log2(NELF/LacZ)
5633	FBgn0034971	2294.49111747851	-0.247336054217376	0.0489016245808878	1116.74637023593	2.47732923419492e-07	0.999989219511147	Down	Insignificant	PRO-seq	Shrunken log2(NELF/LacZ)
5636	FBgn0034975	1757.11404011461	-0.409762327393776	0.00321297802669805	201.325317604356	2.12870893650271e-06	0.999989219511147	Down	Insignificant	PRO-seq	Shrunken log2(NELF/LacZ)
5637	FBgn0034976	261.451575931232	-0.442736605818164	0.0316305183895635	29.6999773139746	-7.49893663187319e-07	0.999989219511147	Down	Insignificant	PRO-seq	Shrunken log2(NELF/LacZ)
5643	FBgn0034989	976.688252148997	-0.418078346647688	0.00597105265021528	223.57747277677	-0.000119848586741637	0.999989219511147	Down	Insignificant	PRO-seq	Shrunken log2(NELF/LacZ)
5647	FBgn0034997	210.133524355301	0.41187835782019	0.0489519735064095	211.578833938294	6.03629983674085e-06	0.999989219511147	Up	Insignificant	PRO-seq	Shrunken log2(NELF/LacZ)
5651	FBgn0035001	2463.48080229226	-0.366011518006387	0.0034866455138078	139.285843920145	9.92526486168182e-07	0.999989219511147	Down	Insignificant	PRO-seq	Shrunken log2(NELF/LacZ)
5661	FBgn0035023	1617.99312320917	-0.835143063409116	1.49126928552486e-06	234.533008166969	-7.16516092907072e-06	0.999989219511147	Down	Insignificant	PRO-seq	Shrunken log2(NELF/LacZ)
5662	FBgn0035024	903.550716332378	-0.321091531859771	0.0490025174706946	180.90415154265	8.37249368277654e-07	0.999989219511147	Down	Insignificant	PRO-seq	Shrunken log2(NELF/LacZ)
5666	FBgn0035028	150.365616045845	-0.496133801094379	0.037779171664395	124.160843920145	7.84923379567816e-07	0.999989219511147	Down	Insignificant	PRO-seq	Shrunken log2(NELF/LacZ)
5669	FBgn0035033	613.461318051576	-0.333096569827534	0.045883706258869	455.073275862069	-1.54122339561976e-06	0.999989219511147	Down	Insignificant	PRO-seq	Shrunken log2(NELF/LacZ)
5680	FBgn0035049	1126.71919770774	-1.36425780064098	1.84272826973851e-17	200.773593466425	-1.05348785551227	0.025947623497092	Down	Down	Both	Shrunken log2(NELF/LacZ)
5685	FBgn0035060	900.343839541547	-0.504979012019943	0.000825366166341634	477.201225045372	-9.59438324132904e-07	0.999989219511147	Down	Insignificant	PRO-seq	Shrunken log2(NELF/LacZ)
5695	FBgn0035083	910.641833810888	-0.54932934119343	0.000549340533697235	1186.71086660617	-1.25690502928056e-05	0.999989219511147	Down	Insignificant	PRO-seq	Shrunken log2(NELF/LacZ)
5697	FBgn0035085	29.0859598853868	-0.257929639958991	NA	313.312159709619	-1.1773277745995	0.00214596995901158	Insignificant	Down	RNA-seq	Shrunken log2(NELF/LacZ)
5708	FBgn0035101	370.876217765043	-0.527716759569272	0.00730002958295021	104.652563520871	-1.81532065648666e-06	0.999989219511147	Down	Insignificant	PRO-seq	Shrunken log2(NELF/LacZ)
5712	FBgn0035106	3253.22349570201	-0.323951241271768	0.0100679028158842	116.345054446461	-1.13748607126203e-06	0.999989219511147	Down	Insignificant	PRO-seq	Shrunken log2(NELF/LacZ)
5718	FBgn0035121	7562.87449856734	-0.360826624713675	0.00157820828011228	2004.24761796733	-1.10511708318996e-06	0.999989219511147	Down	Insignificant	PRO-seq	Shrunken log2(NELF/LacZ)
5729	FBgn0035142	8917.35873925501	-0.323241503403927	0.00425255829717936	624.342558983666	1.27912984944189e-07	0.999989219511147	Down	Insignificant	PRO-seq	Shrunken log2(NELF/LacZ)
5731	FBgn0035144	1524.84699140401	-1.47348943698396	8.51427935836213e-18	110.832350272232	-6.44280607605602e-06	0.277135524145117	Down	Insignificant	PRO-seq	Shrunken log2(NELF/LacZ)
5732	FBgn0035145	4085.85558739255	-0.24135782310184	0.038564954672049	629.469487295826	3.99283751764794e-06	0.999989219511147	Down	Insignificant	PRO-seq	Shrunken log2(NELF/LacZ)
5733	FBgn0035146	1092.40343839542	-0.455646570769865	0.0016059137112048	653.943852087114	-1.16277302681778e-05	0.566757699840712	Down	Insignificant	PRO-seq	Shrunken log2(NELF/LacZ)
5734	FBgn0035147	4826.67851002865	-0.619655160375308	9.49160608829614e-07	2700.12862976407	-1.03180794815792e-05	0.999989219511147	Down	Insignificant	PRO-seq	Shrunken log2(NELF/LacZ)
5740	FBgn0035153	1139.37249283668	-0.329280196147715	0.0250413202811223	379.220167876588	3.20596336273773e-06	0.999989219511147	Down	Insignificant	PRO-seq	Shrunken log2(NELF/LacZ)
5744	FBgn0035158	815.823495702006	-0.533122743869339	0.000751616781037987	144.287999092559	3.62574787418532e-07	0.999989219511147	Down	Insignificant	PRO-seq	Shrunken log2(NELF/LacZ)
5755	FBgn0035173	499.046991404012	-0.62672370250964	0.00060719654084044	54.1887477313975	-1.04513198481115e-06	0.999989219511147	Down	Insignificant	PRO-seq	Shrunken log2(NELF/LacZ)
5768	FBgn0035205	1530.60573065903	-0.315992587465493	0.0196344682551688	340.882032667877	2.011925926406e-06	0.999989219511147	Down	Insignificant	PRO-seq	Shrunken log2(NELF/LacZ)
5781	FBgn0035232	1926.45386819484	-0.306897361733599	0.0218588254774429	443.959165154265	1.6343375891196e-06	0.999989219511147	Down	Insignificant	PRO-seq	Shrunken log2(NELF/LacZ)
5784	FBgn0035235	5599.81432664757	-0.406083766312221	0.000549340533697235	60.1899954627949	-6.7984014883253e-07	0.999989219511147	Down	Insignificant	PRO-seq	Shrunken log2(NELF/LacZ)
5785	FBgn0035236	870.285386819484	-0.357826674538761	0.0184810886425001	522.901656079855	1.16744508891882e-06	0.999989219511147	Down	Insignificant	PRO-seq	Shrunken log2(NELF/LacZ)
5786	FBgn0035237	1206.95243553009	-1.09962620038164	3.67276654588089e-15	357.098457350272	-1.31662667702395e-05	0.999989219511147	Down	Insignificant	PRO-seq	Shrunken log2(NELF/LacZ)
5796	FBgn0035253	741.436103151862	-0.350152453416116	0.0218399507053963	848.382826678766	-9.02047000580272e-07	0.999989219511147	Down	Insignificant	PRO-seq	Shrunken log2(NELF/LacZ)
5804	FBgn0035266	423.96676217765	-0.422404852373723	0.01764072844445	199.758847549909	1.45422586898069e-06	0.999989219511147	Down	Insignificant	PRO-seq	Shrunken log2(NELF/LacZ)
5806	FBgn0035268	550.690544412608	-0.362478693471468	0.026177086422765	364.786864791289	-2.68843582733849e-06	0.999989219511147	Down	Insignificant	PRO-seq	Shrunken log2(NELF/LacZ)
5825	FBgn0035309	208.667621776504	-0.485306826928707	0.0286620475468309	71.1017468239564	1.72388049515384e-07	0.999989219511147	Down	Insignificant	PRO-seq	Shrunken log2(NELF/LacZ)
5837	FBgn0035333	1500.11461318052	-0.311073409443746	0.0288024192063712	664.449637023593	-1.2163882242582e-07	0.999989219511147	Down	Insignificant	PRO-seq	Shrunken log2(NELF/LacZ)
5838	FBgn0035336	968.45558739255	-0.306381137744427	0.0318608476163085	8.86138838475499	3.10078079258966e-07	0.999989219511147	Down	Insignificant	PRO-seq	Shrunken log2(NELF/LacZ)
5850	FBgn0035371	983.910028653295	-0.335461709391181	0.0311260319724436	796.075317604356	7.76559049886041e-07	0.999989219511147	Down	Insignificant	PRO-seq	Shrunken log2(NELF/LacZ)
5853	FBgn0035375	777.371346704871	-0.46044655654799	0.0034635004794939	308.810117967332	2.18399008887142e-07	0.999989219511147	Down	Insignificant	PRO-seq	Shrunken log2(NELF/LacZ)
5854	FBgn0035379	49.195988538682	-1.0232433488719	0.0143309519447736	0.74546279491833	-4.34935079670277e-08	NA	Down	Insignificant	PRO-seq	Shrunken log2(NELF/LacZ)
5857	FBgn0035383	652.962750716332	-0.376155770569131	0.0236204114005101	231.650181488203	-2.30588024799112e-06	0.999989219511147	Down	Insignificant	PRO-seq	Shrunken log2(NELF/LacZ)
5864	FBgn0035397	805.231518624642	-1.02881231571596	8.26690499115973e-11	348.275181488203	-3.37443814822063e-06	0.999989219511147	Down	Insignificant	PRO-seq	Shrunken log2(NELF/LacZ)
5866	FBgn0035400	671.913467048711	-0.497336955327929	0.00214052478657868	579.899614337568	-4.15256229152221e-07	0.999989219511147	Down	Insignificant	PRO-seq	Shrunken log2(NELF/LacZ)
5874	FBgn0035416	3852.39713467049	-0.393849169525234	0.00114518487768003	814.990471869329	2.87427775943174e-06	0.999989219511147	Down	Insignificant	PRO-seq	Shrunken log2(NELF/LacZ)
5875	FBgn0035420	2082.7106017192	-0.351681536276323	0.0123066631790516	279.429559891107	9.59768986681981e-07	0.999989219511147	Down	Insignificant	PRO-seq	Shrunken log2(NELF/LacZ)
5877	FBgn0035422	1929.81031518625	-0.441389392294476	0.000934070261522877	5807.61433756806	-3.48517831530169e-07	0.999989219511147	Down	Insignificant	PRO-seq	Shrunken log2(NELF/LacZ)
5882	FBgn0035427	179.919770773639	-0.458517465232723	0.0382313318906972	79.2154038112523	1.19532135062035e-06	0.999989219511147	Down	Insignificant	PRO-seq	Shrunken log2(NELF/LacZ)
5887	FBgn0035432	769.676790830946	-0.476264002564827	0.00236603750723053	1467.85526315789	-1.76898283371249e-05	0.999989219511147	Down	Insignificant	PRO-seq	Shrunken log2(NELF/LacZ)
5895	FBgn0035445	123.447564469914	-0.773402342899909	0.00824253892493479	149.727427404719	-6.95079593531684e-06	0.999989219511147	Down	Insignificant	PRO-seq	Shrunken log2(NELF/LacZ)
5903	FBgn0035464	793.973065902579	-0.313493226828611	0.0376502835983882	840.862976406534	1.0812470897366e-05	0.999989219511147	Down	Insignificant	PRO-seq	Shrunken log2(NELF/LacZ)
5918	FBgn0035488	1673.90085959885	-0.351820411834908	0.00829206083212923	297.630898366606	1.88105078060576e-06	0.999989219511147	Down	Insignificant	PRO-seq	Shrunken log2(NELF/LacZ)
5922	FBgn0035497	861.005157593123	-0.59053339728239	0.000167940813960784	157.379310344828	-4.73985801771049e-06	0.999989219511147	Down	Insignificant	PRO-seq	Shrunken log2(NELF/LacZ)
5933	FBgn0035518	998.037249283668	-0.506513309113111	0.000519694805384604	208.001701451906	-8.12049450067588e-07	0.999989219511147	Down	Insignificant	PRO-seq	Shrunken log2(NELF/LacZ)
5939	FBgn0035526	909.000573065903	-0.33182927119032	0.0227790021737443	80.3235027223231	-1.11923293417491e-06	0.999989219511147	Down	Insignificant	PRO-seq	Shrunken log2(NELF/LacZ)
5963	FBgn0035558	992.323209169055	-0.311257286154062	0.0394290742900206	625.102427404719	-5.95806624538424e-06	0.999989219511147	Down	Insignificant	PRO-seq	Shrunken log2(NELF/LacZ)
5974	FBgn0035586	560.591977077364	-0.348509041210213	0.0342039590067943	353.3972323049	6.14472107002452e-07	0.999989219511147	Down	Insignificant	PRO-seq	Shrunken log2(NELF/LacZ)
5983	FBgn0035601	851.606303724928	-0.425215630687868	0.00557010791196077	1192.00487749546	-2.04547978832647e-06	0.999989219511147	Down	Insignificant	PRO-seq	Shrunken log2(NELF/LacZ)
5990	FBgn0035617	1611.05616045845	-0.313219718000444	0.0208881900012232	163.297073502722	-1.74433781622176e-06	0.999989219511147	Down	Insignificant	PRO-seq	Shrunken log2(NELF/LacZ)
5994	FBgn0035622	999.965616045845	-0.394422666914964	0.0069619229468059	622.705081669691	5.86102725332437e-06	0.999989219511147	Down	Insignificant	PRO-seq	Shrunken log2(NELF/LacZ)
6000	FBgn0035630	3351.2217765043	-0.375783715856475	0.00163759181710962	1658.08609346642	2.06024983542313e-06	0.999989219511147	Down	Insignificant	PRO-seq	Shrunken log2(NELF/LacZ)
6029	FBgn0035679	481.65100286533	-0.457670616455801	0.0086908715973041	190.57168784029	-2.27897833308532e-06	0.999989219511147	Down	Insignificant	PRO-seq	Shrunken log2(NELF/LacZ)
6033	FBgn0035688	1589.88022922636	-0.27349627732837	0.0385375958298735	707.514065335753	2.29874755736876e-06	0.999989219511147	Down	Insignificant	PRO-seq	Shrunken log2(NELF/LacZ)
6038	FBgn0035693	440.031518624642	-0.366716726836755	0.0410754141468667	1.90290381125227	-3.20637846441887e-07	NA	Down	Insignificant	PRO-seq	Shrunken log2(NELF/LacZ)
6045	FBgn0035704	480.652148997135	-0.384888763359086	0.0230822874230683	58.7661070780399	-4.3255568711856e-07	0.999989219511147	Down	Insignificant	PRO-seq	Shrunken log2(NELF/LacZ)
6047	FBgn0035708	79.3042979942693	-0.575429193456435	0.0433313695729282	14.2571460980036	-2.67966210191338e-07	0.999989219511147	Down	Insignificant	PRO-seq	Shrunken log2(NELF/LacZ)
6056	FBgn0035720	2353.19828080229	-0.310679545090101	0.0174514104863523	1157.77359346642	7.71851527677059e-06	0.999989219511147	Down	Insignificant	PRO-seq	Shrunken log2(NELF/LacZ)
6075	FBgn0035762	680.312893982808	-0.317349978970986	0.0497968409905663	123.884414700544	1.30627580513723e-06	0.999989219511147	Down	Insignificant	PRO-seq	Shrunken log2(NELF/LacZ)
6077	FBgn0035766	764.743839541547	-0.301392428429687	0.0433034989781686	198.521211433757	-2.76722411372714e-06	0.999989219511147	Down	Insignificant	PRO-seq	Shrunken log2(NELF/LacZ)
6082	FBgn0035771	880.913467048711	-0.522671184098883	0.000887178594915225	537.234346642468	-5.12705373190924e-07	0.999989219511147	Down	Insignificant	PRO-seq	Shrunken log2(NELF/LacZ)
6095	FBgn0035793	1097.43323782235	-0.362697075942442	0.0100317761678743	99.9726633393829	-2.07510780139065e-06	0.999989219511147	Down	Insignificant	PRO-seq	Shrunken log2(NELF/LacZ)
6142	FBgn0035872	1128.47163323782	-0.292098161747211	0.0356659702419291	515.069192377495	-1.2597703506069e-06	0.999989219511147	Down	Insignificant	PRO-seq	Shrunken log2(NELF/LacZ)
6147	FBgn0035879	333.986246418338	-0.538898837139838	0.00615913273789085	195.689995462795	-2.49487577813073e-07	0.999989219511147	Down	Insignificant	PRO-seq	Shrunken log2(NELF/LacZ)
6161	FBgn0035909	952.326074498567	-0.388765626174104	0.0106203983655688	1763.67853901996	3.78766130188429e-06	0.999989219511147	Down	Insignificant	PRO-seq	Shrunken log2(NELF/LacZ)
6177	FBgn0035936	1030.66303724928	-0.495120799711869	0.000886266781434069	217.338475499093	-1.5928734290597e-06	0.999989219511147	Down	Insignificant	PRO-seq	Shrunken log2(NELF/LacZ)
6183	FBgn0035947	1027.83266475645	-0.320560140785713	0.0295031234115773	543.414473684211	2.13021857704036e-06	0.999989219511147	Down	Insignificant	PRO-seq	Shrunken log2(NELF/LacZ)
6188	FBgn0035953	520.947851002865	-0.360932127630451	0.0329193563588272	202.443058076225	-8.79282307300031e-07	0.999989219511147	Down	Insignificant	PRO-seq	Shrunken log2(NELF/LacZ)
6197	FBgn0035968	210.016045845272	-0.43791767673861	0.0434190048340776	38.8393829401089	-6.51549531873621e-07	0.999989219511147	Down	Insignificant	PRO-seq	Shrunken log2(NELF/LacZ)
6202	FBgn0035976	119.124928366762	-0.593617864287337	0.025372217439111	234.860027223231	-9.67122406476845e-06	0.999989219511147	Down	Insignificant	PRO-seq	Shrunken log2(NELF/LacZ)
6203	FBgn0035977	384.593696275072	-0.41159793883807	0.0292544155680876	236.876701451906	4.4558307785099e-06	0.999989219511147	Down	Insignificant	PRO-seq	Shrunken log2(NELF/LacZ)
6208	FBgn0035983	930.991977077364	-0.359920492928407	0.0155029462143999	170.590744101633	-2.96632717798175e-06	0.999989219511147	Down	Insignificant	PRO-seq	Shrunken log2(NELF/LacZ)
6211	FBgn0035987	910.753008595989	-0.500617025617786	0.000886266781434069	408.164246823956	6.98882315430968e-07	0.999989219511147	Down	Insignificant	PRO-seq	Shrunken log2(NELF/LacZ)
6235	FBgn0036030	1973.63037249284	-0.457132022070263	0.000574138776955632	127.684550816697	-1.48826022699636e-06	0.999989219511147	Down	Insignificant	PRO-seq	Shrunken log2(NELF/LacZ)
6246	FBgn0036053	1784.24813753582	-0.309613236319194	0.0407265626051861	582.351066243194	1.81348003753156e-06	0.999989219511147	Down	Insignificant	PRO-seq	Shrunken log2(NELF/LacZ)
6273	FBgn0036111	491.889398280802	-0.353034141569774	0.0374598272578523	562.033575317604	3.76711177321119e-06	0.999989219511147	Down	Insignificant	PRO-seq	Shrunken log2(NELF/LacZ)
6277	FBgn0036121	10.9329512893983	-0.0340212988899422	NA	580.615131578947	-1.34442099145758	2.45542015286022e-05	Insignificant	Down	RNA-seq	Shrunken log2(NELF/LacZ)
6292	FBgn0036147	913.365616045845	-0.661285135987949	0.000501986167832016	189.362976406534	-2.6484797400179e-07	0.999989219511147	Down	Insignificant	PRO-seq	Shrunken log2(NELF/LacZ)
6297	FBgn0036155	42.5696275071633	-0.610799478881025	0.049242953109697	22.9125453720508	-1.62075746559865e-06	0.999989219511147	Down	Insignificant	PRO-seq	Shrunken log2(NELF/LacZ)
6305	FBgn0036165	274.553008595989	-0.799318079999236	0.000287509982335133	11.6936252268603	-4.22627541205248e-07	0.999989219511147	Down	Insignificant	PRO-seq	Shrunken log2(NELF/LacZ)
6324	FBgn0036199	288.25100286533	-0.386770810857044	0.0454753095367391	225.366719600726	-2.04725294032564e-06	0.999989219511147	Down	Insignificant	PRO-seq	Shrunken log2(NELF/LacZ)
6332	FBgn0036211	153.311747851003	-0.452353771089233	0.0478026835097168	157.831896551724	3.27028752576352e-06	0.999989219511147	Down	Insignificant	PRO-seq	Shrunken log2(NELF/LacZ)
6334	FBgn0036213	1297.688252149	-0.265216797427046	0.0491012547536696	6154.24886569873	1.14130578141971e-06	0.999989219511147	Down	Insignificant	PRO-seq	Shrunken log2(NELF/LacZ)
6360	FBgn0036257	489.791977077364	-0.349712147319744	0.0365854700518924	106.562726860254	2.67649637732973e-06	0.999989219511147	Down	Insignificant	PRO-seq	Shrunken log2(NELF/LacZ)
6370	FBgn0036273	333.011461318052	-0.387322263894219	0.0365493347130556	1.18534482758621	-1.66106724884994e-07	NA	Down	Insignificant	PRO-seq	Shrunken log2(NELF/LacZ)
6373	FBgn0036279	439.974212034384	-0.510616928845038	0.00942445876429257	48.5256352087114	-1.09990676261806e-06	0.999989219511147	Down	Insignificant	PRO-seq	Shrunken log2(NELF/LacZ)
6376	FBgn0036286	714.268194842407	-0.356963345750138	0.021035522527056	308.750453720508	2.04247566987804e-05	0.999989219511147	Down	Insignificant	PRO-seq	Shrunken log2(NELF/LacZ)
6388	FBgn0036302	2029.51518624642	-0.376657751268382	0.00371486551245158	188.458711433757	-2.5329112593215e-06	0.999989219511147	Down	Insignificant	PRO-seq	Shrunken log2(NELF/LacZ)
6389	FBgn0036305	332.339255014327	-0.457328567081783	0.0168080846778965	51.0685117967332	-4.04692081580002e-07	0.999989219511147	Down	Insignificant	PRO-seq	Shrunken log2(NELF/LacZ)
6441	FBgn0036376	562.932378223496	-0.32242148022566	0.0478026835097168	523.396778584392	2.33643671375161e-06	0.999989219511147	Down	Insignificant	PRO-seq	Shrunken log2(NELF/LacZ)
6452	FBgn0036398	4102.75816618911	-0.331884864154754	0.00505846853107452	96.9792422867514	-5.27713710717908e-07	0.999989219511147	Down	Insignificant	PRO-seq	Shrunken log2(NELF/LacZ)
6472	FBgn0036446	449.338681948424	-0.3659927346877	0.0336703263882688	51.513611615245	-5.53413653390158e-07	0.999989219511147	Down	Insignificant	PRO-seq	Shrunken log2(NELF/LacZ)
6481	FBgn0036461	286.136389684814	-2.31917019229589	5.5039210226028e-25	32.0122504537205	-2.84096185148744e-06	0.999989219511147	Down	Insignificant	PRO-seq	Shrunken log2(NELF/LacZ)
6482	FBgn0036462	503.097421203438	-0.438112367776357	0.0132771122811354	280.118421052632	-1.40164400772144e-06	0.999989219511147	Down	Insignificant	PRO-seq	Shrunken log2(NELF/LacZ)
6483	FBgn0036463	6328.60573065903	-0.364865252092537	0.00279045438972732	219.686932849365	1.54753308728806e-06	0.999989219511147	Down	Insignificant	PRO-seq	Shrunken log2(NELF/LacZ)
6487	FBgn0036476	573.063037249284	-0.478234057142053	0.00451697395304624	9.67763157894737	5.75146374696192e-08	0.999989219511147	Down	Insignificant	PRO-seq	Shrunken log2(NELF/LacZ)
6490	FBgn0036482	372.212607449857	-0.591033117729974	0.00219751320254616	1.68647912885662	-1.14926114886091e-07	NA	Down	Insignificant	PRO-seq	Shrunken log2(NELF/LacZ)
6491	FBgn0036483	1097.4217765043	-0.401074684286128	0.00709082818076095	37.2190335753176	-1.00046035734312e-08	0.999989219511147	Down	Insignificant	PRO-seq	Shrunken log2(NELF/LacZ)
6506	FBgn0036501	667.625787965616	-0.391845682115786	0.0388251176881063	314.745803085299	-2.02622348273776e-06	0.999989219511147	Down	Insignificant	PRO-seq	Shrunken log2(NELF/LacZ)
6519	FBgn0036522	312.405730659026	-0.400268937282794	0.0359014188091006	70.1432622504537	3.72852466732273e-07	0.999989219511147	Down	Insignificant	PRO-seq	Shrunken log2(NELF/LacZ)
6535	FBgn0036556	772.753581661891	-0.40958453899383	0.00882237035849148	181.88611615245	1.83864462034582e-06	0.999989219511147	Down	Insignificant	PRO-seq	Shrunken log2(NELF/LacZ)
6540	FBgn0036566	756.208022922636	-0.384719616908551	0.0162977804961564	295.981510889292	9.9904244172711e-07	0.999989219511147	Down	Insignificant	PRO-seq	Shrunken log2(NELF/LacZ)
6571	FBgn0036621	1293.50945558739	-0.377486023637043	0.00837561984494225	139.743761343013	-1.77209882195903e-06	0.999989219511147	Down	Insignificant	PRO-seq	Shrunken log2(NELF/LacZ)
6574	FBgn0036624	1068.42979942693	-0.347931551545452	0.0163809226315599	60.0438974591652	-4.69998747029461e-07	0.999989219511147	Down	Insignificant	PRO-seq	Shrunken log2(NELF/LacZ)
6599	FBgn0036684	1413.52206303725	-0.681614634143551	6.99526980584094e-07	195.491152450091	-2.15104712169204e-06	0.999989219511147	Down	Insignificant	PRO-seq	Shrunken log2(NELF/LacZ)
6601	FBgn0036686	1026.25386819484	-0.354895007920327	0.0168080846778965	193.351973684211	3.21401520635965e-06	0.999989219511147	Down	Insignificant	PRO-seq	Shrunken log2(NELF/LacZ)
6608	FBgn0036697	564.4888252149	-0.417234037107501	0.0154768509009054	127.841424682396	-9.55809477379585e-07	0.999989219511147	Down	Insignificant	PRO-seq	Shrunken log2(NELF/LacZ)
6621	FBgn0036714	399.558739255014	-0.347271555520491	0.0496607165775244	0.494441923774955	1.18765701889071e-08	NA	Down	Insignificant	PRO-seq	Shrunken log2(NELF/LacZ)
6633	FBgn0036732	1835.86361031519	-0.708264353513705	1.35901266598064e-07	124.560798548094	-4.11750945594655e-06	0.999989219511147	Down	Insignificant	PRO-seq	Shrunken log2(NELF/LacZ)
6639	FBgn0036741	1085.10257879656	-0.353312825402388	0.0125380033388132	250.516333938294	-1.19333295910753e-06	0.999989219511147	Down	Insignificant	PRO-seq	Shrunken log2(NELF/LacZ)
6641	FBgn0036745	230.021776504298	-0.415487160366638	0.0445137605618529	482.851633393829	-4.01708800177828e-06	0.999989219511147	Down	Insignificant	PRO-seq	Shrunken log2(NELF/LacZ)
6642	FBgn0036746	803.092836676218	-0.395106240904547	0.00959341251835872	250.410049909256	-1.18925280888871e-06	0.999989219511147	Down	Insignificant	PRO-seq	Shrunken log2(NELF/LacZ)
6651	FBgn0036761	561.000573065903	-0.470118115658832	0.0049245421728855	239.339382940109	-1.14615851902383e-06	0.999989219511147	Down	Insignificant	PRO-seq	Shrunken log2(NELF/LacZ)
6654	FBgn0036764	486.307736389685	-0.411187670053275	0.0208634525354513	149.91719600726	-1.19851413429748e-06	0.999989219511147	Down	Insignificant	PRO-seq	Shrunken log2(NELF/LacZ)
6659	FBgn0036770	455.030372492837	-0.447190437756891	0.0144051894220518	53.0364110707804	-1.4959532992145e-07	0.999989219511147	Down	Insignificant	PRO-seq	Shrunken log2(NELF/LacZ)
6691	FBgn0036814	1803.20401146132	-0.488008294245384	0.000216231154593697	82.4554219600726	4.60589173987264e-07	0.999989219511147	Down	Insignificant	PRO-seq	Shrunken log2(NELF/LacZ)
6693	FBgn0036816	2105.56332378223	-0.588381449636152	5.61916776877422e-05	652.096302177858	-3.4179206257282e-06	0.999989219511147	Down	Insignificant	PRO-seq	Shrunken log2(NELF/LacZ)
6700	FBgn0036824	1893.04297994269	-0.337131301047545	0.00856368101804204	320.339156079855	3.71425423445199e-07	0.999989219511147	Down	Insignificant	PRO-seq	Shrunken log2(NELF/LacZ)
6711	FBgn0036837	283.7111747851	-0.531805596538327	0.0257584416206067	20.8934891107078	-5.55058411834956e-07	0.999989219511147	Down	Insignificant	PRO-seq	Shrunken log2(NELF/LacZ)
6714	FBgn0036842	845.534097421203	-0.384647516720127	0.0104844145290261	256.919691470054	-4.21944549401246e-05	0.999989219511147	Down	Insignificant	PRO-seq	Shrunken log2(NELF/LacZ)
6716	FBgn0036844	697.504871060172	-0.473300445185697	0.00405994015274425	373.453266787659	-3.47127273578835e-06	0.999989219511147	Down	Insignificant	PRO-seq	Shrunken log2(NELF/LacZ)
6727	FBgn0036862	567.386819484241	-0.374342073677728	0.0447506861744696	22.7434210526316	-3.97614180112968e-07	0.999989219511147	Down	Insignificant	PRO-seq	Shrunken log2(NELF/LacZ)
6739	FBgn0036886	1168.02808022923	-0.334232781811315	0.0160395929360807	202.03641107078	4.24977791071242e-06	0.999989219511147	Down	Insignificant	PRO-seq	Shrunken log2(NELF/LacZ)
6741	FBgn0036888	1219.14441260745	-0.347550718846502	0.012038772252704	703.623638838475	-2.69431867053075e-06	0.999989219511147	Down	Insignificant	PRO-seq	Shrunken log2(NELF/LacZ)
6744	FBgn0036891	996.334670487106	-0.658049110652108	1.22454056684433e-05	1398.76372504537	-1.00226095645104e-05	0.999989219511147	Down	Insignificant	PRO-seq	Shrunken log2(NELF/LacZ)
6748	FBgn0036896	1396.18624641834	-0.526554312112794	0.000528620684058133	86.0234800362976	-2.83343727419126e-06	0.999989219511147	Down	Insignificant	PRO-seq	Shrunken log2(NELF/LacZ)
6749	FBgn0036897	418.601146131805	-0.464546153934937	0.011385928488681	144.09970508167	3.10747200966362e-07	0.999989219511147	Down	Insignificant	PRO-seq	Shrunken log2(NELF/LacZ)
6751	FBgn0036900	668.35988538682	-0.308563761306973	0.0498106751769163	257.106624319419	5.00243793555502e-06	0.999989219511147	Down	Insignificant	PRO-seq	Shrunken log2(NELF/LacZ)
6758	FBgn0036913	2093.14899713467	-0.441763449142185	0.00066053818845116	11.6043557168784	8.85590811950367e-08	0.999989219511147	Down	Insignificant	PRO-seq	Shrunken log2(NELF/LacZ)
6764	FBgn0036921	1055.85329512894	-0.339569595485006	0.0185971922083348	854.253743194192	1.37585723014378e-06	0.999989219511147	Down	Insignificant	PRO-seq	Shrunken log2(NELF/LacZ)
6786	FBgn0036951	35.2710601719198	-1.09206655200162	0.0180536020932233	1.67536297640653	-1.6941520061541e-07	NA	Down	Insignificant	PRO-seq	Shrunken log2(NELF/LacZ)
6790	FBgn0036958	1288.2435530086	-0.38776200357724	0.00536776262737848	288.168784029038	3.20234290584225e-06	0.999989219511147	Down	Insignificant	PRO-seq	Shrunken log2(NELF/LacZ)
6797	FBgn0036974	1065.26819484241	-0.402818714118561	0.0049245421728855	834.278584392015	5.43892343210054e-07	0.999989219511147	Down	Insignificant	PRO-seq	Shrunken log2(NELF/LacZ)
6798	FBgn0036975	571.607449856734	-0.363542323104339	0.0295310215878123	35.1842105263158	4.51869255529464e-07	0.999989219511147	Down	Insignificant	PRO-seq	Shrunken log2(NELF/LacZ)
6826	FBgn0037010	539.048710601719	-0.389565602377093	0.0185747940267198	86.1709392014519	-2.12648673086015e-06	0.999989219511147	Down	Insignificant	PRO-seq	Shrunken log2(NELF/LacZ)
6828	FBgn0037012	769.767908309456	-0.41765258821422	0.00733362492556252	42.9381805807622	-2.51286266643836e-06	0.999989219511147	Down	Insignificant	PRO-seq	Shrunken log2(NELF/LacZ)
6837	FBgn0037021	2133.58452722063	-0.29540212371603	0.0190322487858603	168.519056261343	3.35059060566102e-06	0.999989219511147	Down	Insignificant	PRO-seq	Shrunken log2(NELF/LacZ)
6853	FBgn0037044	749.840687679083	-0.39550151205242	0.0120388679375196	181.390539927405	1.56123220944308e-06	0.999989219511147	Down	Insignificant	PRO-seq	Shrunken log2(NELF/LacZ)
6856	FBgn0037051	1935.51862464183	-0.448076933924794	0.000596872185268549	595.167990018149	2.36717261707268e-07	0.999989219511147	Down	Insignificant	PRO-seq	Shrunken log2(NELF/LacZ)
6857	FBgn0037057	441.6888252149	-0.615524675765735	0.00120254727820477	696.462681488203	-6.22897932725474e-06	0.999989219511147	Down	Insignificant	PRO-seq	Shrunken log2(NELF/LacZ)
6868	FBgn0037073	1162.16446991404	-0.279454480916335	0.0467161961259837	480.378402903811	2.08031941199559e-06	0.999989219511147	Down	Insignificant	PRO-seq	Shrunken log2(NELF/LacZ)
6869	FBgn0037074	1433.11518624642	-0.400371652613571	0.00391393601141888	512.991265880218	-4.05123026702018e-06	0.999989219511147	Down	Insignificant	PRO-seq	Shrunken log2(NELF/LacZ)
6870	FBgn0037076	71.0710601719198	-0.758901937580343	0.0203115073156664	19.3697822141561	2.60520424491229e-07	0.999989219511147	Down	Insignificant	PRO-seq	Shrunken log2(NELF/LacZ)
6872	FBgn0037081	1594.89455587393	-0.325103602267088	0.0140135132953624	565.839609800363	1.61198166931078e-06	0.999989219511147	Down	Insignificant	PRO-seq	Shrunken log2(NELF/LacZ)
6880	FBgn0037093	1851.40630372493	-0.34712522547278	0.00876454651585179	325.813861161525	1.04897796434865e-05	0.999989219511147	Down	Insignificant	PRO-seq	Shrunken log2(NELF/LacZ)
6882	FBgn0037098	2178.72722063037	-0.394183425063067	0.00236403480912857	16.0927858439201	-1.95201783006484e-07	0.999989219511147	Down	Insignificant	PRO-seq	Shrunken log2(NELF/LacZ)
6887	FBgn0037105	594.610888252149	-0.346265824067958	0.0308159399454839	111.719033575318	-4.09175015198151e-07	0.999989219511147	Down	Insignificant	PRO-seq	Shrunken log2(NELF/LacZ)
6890	FBgn0037108	591.774785100287	-0.363862421120971	0.027355500906947	355.725499092559	8.50378332315633e-07	0.999989219511147	Down	Insignificant	PRO-seq	Shrunken log2(NELF/LacZ)
6908	FBgn0037135	1210.40515759312	-0.283274430510879	0.0448767366621092	933.175362976407	6.40417612179167e-06	0.999989219511147	Down	Insignificant	PRO-seq	Shrunken log2(NELF/LacZ)
6909	FBgn0037137	2404.70659025788	-0.397726719428612	0.00162991409728173	966.070213248639	1.82494592138157e-06	0.999989219511147	Down	Insignificant	PRO-seq	Shrunken log2(NELF/LacZ)
6913	FBgn0037142	765.27106017192	-0.325635071812786	0.0319445062007514	42.6517695099819	-5.58659863643059e-07	0.999989219511147	Down	Insignificant	PRO-seq	Shrunken log2(NELF/LacZ)
6919	FBgn0037150	561.436103151862	-0.359406827879025	0.0468428048481356	249.152903811252	-7.80206417841285e-07	0.999989219511147	Down	Insignificant	PRO-seq	Shrunken log2(NELF/LacZ)
6921	FBgn0037153	3229.30945558739	-1.40091209559958	1.86512392277481e-27	3.70939201451906	-5.03843924681706e-07	NA	Down	Insignificant	PRO-seq	Shrunken log2(NELF/LacZ)
6927	FBgn0037166	70.1432664756447	-1.34468489639969	0.000659265861163251	2.78266787658802	-5.55090235324963e-07	NA	Down	Insignificant	PRO-seq	Shrunken log2(NELF/LacZ)
6937	FBgn0037182	1518.90487106017	-0.37479457969562	0.00828675526028824	1043.6027676951	4.03074371121264e-06	0.999989219511147	Down	Insignificant	PRO-seq	Shrunken log2(NELF/LacZ)
6941	FBgn0037188	751.308309455587	-0.473515966976799	0.00239264807126317	212.899500907441	3.07853337296091e-06	0.999989219511147	Down	Insignificant	PRO-seq	Shrunken log2(NELF/LacZ)
6952	FBgn0037207	6498.1782234957	-0.278689460778947	0.0149832302869906	391.257826678766	6.22195366900885e-07	0.999989219511147	Down	Insignificant	PRO-seq	Shrunken log2(NELF/LacZ)
6954	FBgn0037215	1809.69742120344	-0.523938529993074	8.5434183147005e-05	344.254196914701	9.71563183109564e-06	0.999989219511147	Down	Insignificant	PRO-seq	Shrunken log2(NELF/LacZ)
6956	FBgn0037218	1353.23954154728	-0.409027864340742	0.00376296516347004	256.107191470054	3.77272223774425e-07	0.999989219511147	Down	Insignificant	PRO-seq	Shrunken log2(NELF/LacZ)
6958	FBgn0037222	349.177650429799	-1.17540937234211	5.44192659872222e-09	85.5738430127042	-5.46179436026611e-06	0.999989219511147	Down	Insignificant	PRO-seq	Shrunken log2(NELF/LacZ)
6963	FBgn0037228	1580.78739255014	-0.433866284203537	0.00165222046430098	3064.68557168784	3.1070083205005e-05	0.999989219511147	Down	Insignificant	PRO-seq	Shrunken log2(NELF/LacZ)
6967	FBgn0037232	450.005730659026	-0.449348921158579	0.0109027584181588	42.7302631578947	-7.41861744080202e-07	0.999989219511147	Down	Insignificant	PRO-seq	Shrunken log2(NELF/LacZ)
6968	FBgn0037234	953.202865329513	-0.488154572306036	0.0010671194269967	69.4507713248639	-1.34251532122543e-06	0.999989219511147	Down	Insignificant	PRO-seq	Shrunken log2(NELF/LacZ)
6972	FBgn0037239	27.1444126074499	-1.93931723490655	NA	32.9394283121597	-2.29852955581106	0.0343645602743817	Insignificant	Down	RNA-seq	Shrunken log2(NELF/LacZ)
6977	FBgn0037248	2540.00114613181	-0.41336529193762	0.00100458788117603	202.40528584392	1.51313442293183e-06	0.999989219511147	Down	Insignificant	PRO-seq	Shrunken log2(NELF/LacZ)
6978	FBgn0037249	2428.77191977077	-0.43850717639309	0.000574362138096859	1372.51826225045	1.32855176554047e-06	0.999989219511147	Down	Insignificant	PRO-seq	Shrunken log2(NELF/LacZ)
6985	FBgn0037261	1075.04183381089	-0.390559220988641	0.00768632813716954	737.765653357532	-7.63079851484713e-07	0.999989219511147	Down	Insignificant	PRO-seq	Shrunken log2(NELF/LacZ)
6990	FBgn0037279	675.540401146132	-0.370077666238417	0.0195332000538015	868.028244101633	1.19106844158341e-06	0.999989219511147	Down	Insignificant	PRO-seq	Shrunken log2(NELF/LacZ)
6992	FBgn0037282	555.163896848138	-0.630372865108189	0.000241606094231846	110.083144283122	-9.21491911524227e-07	0.999989219511147	Down	Insignificant	PRO-seq	Shrunken log2(NELF/LacZ)
6996	FBgn0037292	57.6269340974212	-0.663779187844315	0.0379691313403669	0.270077132486388	1.0319196711188e-07	NA	Down	Insignificant	PRO-seq	Shrunken log2(NELF/LacZ)
7011	FBgn0037315	977.773638968481	-0.350242721651104	0.0202787030509119	767.060004537205	-1.08484220996737e-06	0.999989219511147	Down	Insignificant	PRO-seq	Shrunken log2(NELF/LacZ)
7019	FBgn0037328	1268.42578796562	-0.381834037136948	0.00582963899149783	4067.32611161525	-7.99315641897842e-06	0.999989219511147	Down	Insignificant	PRO-seq	Shrunken log2(NELF/LacZ)
7023	FBgn0037336	1468.81948424069	-0.457858235307143	0.00125709110140539	57.2781306715064	4.96953046662026e-07	0.999989219511147	Down	Insignificant	PRO-seq	Shrunken log2(NELF/LacZ)
7028	FBgn0037344	2695.84240687679	-0.30928435221924	0.0149832302869906	276.15108892922	4.75421779086622e-06	0.999989219511147	Down	Insignificant	PRO-seq	Shrunken log2(NELF/LacZ)
7036	FBgn0037360	1426.92263610315	-0.358010143508287	0.00776794449688387	250.603334845735	-1.51350954706336e-07	0.999989219511147	Down	Insignificant	PRO-seq	Shrunken log2(NELF/LacZ)
7037	FBgn0037363	1787.29512893983	-0.483878141486796	0.000572456290198802	86.58972323049	3.17771963490742e-07	0.999989219511147	Down	Insignificant	PRO-seq	Shrunken log2(NELF/LacZ)
7043	FBgn0037371	1003.11461318052	-0.33100659839052	0.0220308418442886	138.916969147005	2.45786467947941e-06	0.999989219511147	Down	Insignificant	PRO-seq	Shrunken log2(NELF/LacZ)
7092	FBgn0037439	804.367335243553	-0.322817470755879	0.031078349148766	234.8305353902	4.65058848576287e-07	0.999989219511147	Down	Insignificant	PRO-seq	Shrunken log2(NELF/LacZ)
7094	FBgn0037442	437.744985673352	-0.342795467804406	0.0465688491517559	858.120462794918	1.21345017589158e-06	0.999989219511147	Down	Insignificant	PRO-seq	Shrunken log2(NELF/LacZ)
7095	FBgn0037443	1905.98968481375	-0.284043735791454	0.0278443074049308	101.800476406534	-4.97482524888794e-07	0.999989219511147	Down	Insignificant	PRO-seq	Shrunken log2(NELF/LacZ)
7096	FBgn0037445	1064.14498567335	-0.346963643305057	0.0227790021737443	62.5806488203267	-9.23876556316005e-07	0.999989219511147	Down	Insignificant	PRO-seq	Shrunken log2(NELF/LacZ)
7109	FBgn0037466	839.510601719198	-0.349591293920129	0.0232323418809277	112.433076225045	1.36096261202306e-06	0.999989219511147	Down	Insignificant	PRO-seq	Shrunken log2(NELF/LacZ)
7125	FBgn0037489	852.90659025788	-0.454564566670977	0.00253091539937058	256.982191470054	-1.69380980321908e-05	0.999989219511147	Down	Insignificant	PRO-seq	Shrunken log2(NELF/LacZ)
7128	FBgn0037492	304.145558739255	-0.472064734146512	0.0177694413483311	14.4931941923775	1.77259858072526e-07	0.999989219511147	Down	Insignificant	PRO-seq	Shrunken log2(NELF/LacZ)
7137	FBgn0037513	387.419484240688	-0.557982428418735	0.00784038010137426	178.208030852995	-7.58099764612098e-06	0.999989219511147	Down	Insignificant	PRO-seq	Shrunken log2(NELF/LacZ)
7147	FBgn0037529	805.130085959885	-0.467292876932829	0.00251998225808701	237.924228675136	-2.63508783436488e-07	0.999989219511147	Down	Insignificant	PRO-seq	Shrunken log2(NELF/LacZ)
7148	FBgn0037530	869.952435530086	-0.499020919589699	0.00106925979748507	916.183983666062	8.58429105145343e-06	0.999989219511147	Down	Insignificant	PRO-seq	Shrunken log2(NELF/LacZ)
7150	FBgn0037533	3296.16217765043	-0.4062754937634	0.00165289998233147	1004.91265880218	-3.80905616732201e-06	0.999989219511147	Down	Insignificant	PRO-seq	Shrunken log2(NELF/LacZ)
7156	FBgn0037539	540.719770773639	-0.391638967142189	0.0193515211734302	62.377835753176	5.28219779447485e-07	0.999989219511147	Down	Insignificant	PRO-seq	Shrunken log2(NELF/LacZ)
7158	FBgn0037541	1942.20343839542	-0.562928778575802	2.27563088248201e-05	275.126020871143	8.64553386355491e-05	0.999989219511147	Down	Insignificant	PRO-seq	Shrunken log2(NELF/LacZ)
7163	FBgn0037548	1136.22636103152	-0.279613059020716	0.0427970332629738	857.199750453721	-1.34472936120922e-07	0.999989219511147	Down	Insignificant	PRO-seq	Shrunken log2(NELF/LacZ)
7164	FBgn0037549	3313.38911174785	-0.28675748241974	0.0219107448011307	1662.61842105263	-9.51295927840627e-06	0.999989219511147	Down	Insignificant	PRO-seq	Shrunken log2(NELF/LacZ)
7166	FBgn0037551	1945.10544412607	-0.366204040141766	0.00545596866634547	943.943171506352	-6.85341774964028e-06	0.999989219511147	Down	Insignificant	PRO-seq	Shrunken log2(NELF/LacZ)
7189	FBgn0037583	642.83323782235	-0.466246463511019	0.0049245421728855	89.6703720508167	1.24201508723907e-07	0.999989219511147	Down	Insignificant	PRO-seq	Shrunken log2(NELF/LacZ)
7210	FBgn0037622	731.281948424069	-0.365487449397186	0.0185971922083348	174.272345735027	5.35039074391812e-07	0.999989219511147	Down	Insignificant	PRO-seq	Shrunken log2(NELF/LacZ)
7212	FBgn0037624	1515.75186246418	-0.32230551185921	0.01485925979514	581.859800362976	-1.20937422091844e-05	0.999989219511147	Down	Insignificant	PRO-seq	Shrunken log2(NELF/LacZ)
7224	FBgn0037643	948.533524355301	-0.438805785517731	0.00282902576869499	552.316243194192	1.93953264162938e-06	0.999989219511147	Down	Insignificant	PRO-seq	Shrunken log2(NELF/LacZ)
7234	FBgn0037655	1226.8446991404	-0.468769693014752	0.000971959542194436	234.778811252269	-5.32130484777105e-07	0.999989219511147	Down	Insignificant	PRO-seq	Shrunken log2(NELF/LacZ)
7237	FBgn0037659	2609.9340974212	-0.382910095855985	0.00359553618573662	72.8247504537205	1.57007563965783e-08	0.999989219511147	Down	Insignificant	PRO-seq	Shrunken log2(NELF/LacZ)
7248	FBgn0037671	1374.29742120344	-0.346943350370015	0.0123895719663663	1093.09244555354	2.9213530234107e-05	0.999989219511147	Down	Insignificant	PRO-seq	Shrunken log2(NELF/LacZ)
7265	FBgn0037708	411.904297994269	-0.374370920256961	0.033624949542048	42.5395871143376	-3.69548659694883e-07	0.999989219511147	Down	Insignificant	PRO-seq	Shrunken log2(NELF/LacZ)
7274	FBgn0037718	1268.00974212034	-0.384525402453075	0.00882237035849148	820.170145190563	-3.28367483166005e-06	0.999989219511147	Down	Insignificant	PRO-seq	Shrunken log2(NELF/LacZ)
7276	FBgn0037720	175.311747851003	-0.611149851618473	0.0137816192634883	52.7460299455535	3.71581116584505e-07	0.999989219511147	Down	Insignificant	PRO-seq	Shrunken log2(NELF/LacZ)
7299	FBgn0037753	605.059598853868	-0.332687017681339	0.0367240943310289	44.1035617059891	3.53501926002455e-07	0.999989219511147	Down	Insignificant	PRO-seq	Shrunken log2(NELF/LacZ)
7300	FBgn0037754	75.7736389684814	-0.745903674395401	0.0209697483626951	4.41197822141561	-1.81256694149805e-07	NA	Down	Insignificant	PRO-seq	Shrunken log2(NELF/LacZ)
7304	FBgn0037758	745.895128939828	-0.313870646306258	0.0429708692658469	268.800476406534	-2.51739500275663e-06	0.999989219511147	Down	Insignificant	PRO-seq	Shrunken log2(NELF/LacZ)
7306	FBgn0037760	1125.20916905444	-0.371780021404419	0.0222817733769339	420.393375680581	3.78438055085417e-06	0.999989219511147	Down	Insignificant	PRO-seq	Shrunken log2(NELF/LacZ)
7313	FBgn0037770	614.748424068768	-0.343311407474425	0.0403127277975224	100.985367513612	1.7137301569418e-06	0.999989219511147	Down	Insignificant	PRO-seq	Shrunken log2(NELF/LacZ)
7332	FBgn0037807	1121.75300859599	-0.556216731717077	0.000177097139502188	725.973797640653	-1.32882450587879e-06	0.999989219511147	Down	Insignificant	PRO-seq	Shrunken log2(NELF/LacZ)
7334	FBgn0037810	1059.23667621777	-0.295625044447653	0.0348105706995419	2.18092105263158	-1.58066621675016e-07	NA	Down	Insignificant	PRO-seq	Shrunken log2(NELF/LacZ)
7337	FBgn0037814	688.58223495702	-0.366229168989689	0.0187760314493719	71.8955308529946	6.97822236356637e-07	0.999989219511147	Down	Insignificant	PRO-seq	Shrunken log2(NELF/LacZ)
7347	FBgn0037831	969.800573065903	-0.500414459886882	0.000658884885753957	116.831896551724	1.64269266191611e-07	0.999989219511147	Down	Insignificant	PRO-seq	Shrunken log2(NELF/LacZ)
7349	FBgn0037834	997.587392550143	-0.31040621643674	0.033131683503497	561.331329401089	1.8350926415307e-06	0.999989219511147	Down	Insignificant	PRO-seq	Shrunken log2(NELF/LacZ)
7363	FBgn0037853	989.877936962751	-0.781218575964875	0.000129425962104321	562.309323956443	-1.03138497140472e-05	0.999989219511147	Down	Insignificant	PRO-seq	Shrunken log2(NELF/LacZ)
7365	FBgn0037856	1486.32206303725	-0.29636984339826	0.0303859158057952	74.8728448275862	2.3339856951027e-06	0.999989219511147	Down	Insignificant	PRO-seq	Shrunken log2(NELF/LacZ)
7386	FBgn0037894	1062.72492836676	-0.336743318996613	0.0182532431507521	175.812840290381	-1.51467964433589e-06	0.999989219511147	Down	Insignificant	PRO-seq	Shrunken log2(NELF/LacZ)
7389	FBgn0037897	997.408595988539	-0.324025246684173	0.0329084181672918	59.4709618874773	-1.53344575103946e-06	0.999989219511147	Down	Insignificant	PRO-seq	Shrunken log2(NELF/LacZ)
7422	FBgn0037949	659.758739255014	-0.379808833311047	0.0164483160133981	61.0855263157895	1.97155854531583e-07	0.999989219511147	Down	Insignificant	PRO-seq	Shrunken log2(NELF/LacZ)
7434	FBgn0037974	110.85558739255	-0.66365792292122	0.0210197931746335	27.0838248638838	-7.99781328800643e-07	0.999989219511147	Down	Insignificant	PRO-seq	Shrunken log2(NELF/LacZ)
7445	FBgn0037989	276.573638968481	-1.48558656086129	1.48123496514865e-10	15.9183303085299	-1.17909710671369e-06	0.999989219511147	Down	Insignificant	PRO-seq	Shrunken log2(NELF/LacZ)
7452	FBgn0037998	757.089398280802	-0.33184189076053	0.0276206767449681	202.769623411978	2.11952148488156e-06	0.999989219511147	Down	Insignificant	PRO-seq	Shrunken log2(NELF/LacZ)
7473	FBgn0038034	481.72893982808	-0.61373134883165	0.00132006105099269	78.6394056261343	3.24664694019024e-07	0.999989219511147	Down	Insignificant	PRO-seq	Shrunken log2(NELF/LacZ)
7507	FBgn0038088	478.284813753582	-0.834479178948025	1.59040096694713e-05	454.742513611615	-7.8803403592099e-06	0.999989219511147	Down	Insignificant	PRO-seq	Shrunken log2(NELF/LacZ)
7515	FBgn0038100	883.622349570201	-0.297270387033132	0.0489016245808878	164.946460980036	1.35949029835936e-06	0.999989219511147	Down	Insignificant	PRO-seq	Shrunken log2(NELF/LacZ)
7519	FBgn0038108	1694.2899713467	-0.289863596637811	0.0415753624718333	1121.5222323049	8.7389714813034e-07	0.999989219511147	Down	Insignificant	PRO-seq	Shrunken log2(NELF/LacZ)
7521	FBgn0038110	944.727793696275	-0.328299407529403	0.0305252022477665	127.660617059891	1.04963469238326e-06	0.999989219511147	Down	Insignificant	PRO-seq	Shrunken log2(NELF/LacZ)
7532	FBgn0038129	523.754154727794	-0.359781610563609	0.0322994261326205	100.405058983666	-1.00681972537211e-06	0.999989219511147	Down	Insignificant	PRO-seq	Shrunken log2(NELF/LacZ)
7545	FBgn0038146	645.98223495702	-0.322941017141028	0.038116886040561	247.796506352087	2.57047731466911e-06	0.999989219511147	Down	Insignificant	PRO-seq	Shrunken log2(NELF/LacZ)
7547	FBgn0038149	1002.61260744986	-0.612402811449419	0.000563192655127662	333.05943738657	1.13442537436092e-06	0.999989219511147	Down	Insignificant	PRO-seq	Shrunken log2(NELF/LacZ)
7575	FBgn0038198	64.341547277937	-0.802895978050913	0.0202512541913734	126.997050816697	-1.20680808030998	0.0378710621458309	Down	Down	Both	Shrunken log2(NELF/LacZ)
7594	FBgn0038223	1354.50257879656	-0.275388221603508	0.0441589181316771	139.584505444646	-2.74856432937791e-06	0.999989219511147	Down	Insignificant	PRO-seq	Shrunken log2(NELF/LacZ)
7602	FBgn0038244	2459.01776504298	-0.335676764104844	0.00665174272120195	323.840517241379	1.88967366944368e-06	0.999989219511147	Down	Insignificant	PRO-seq	Shrunken log2(NELF/LacZ)
7605	FBgn0038248	369.177077363897	-0.404665749131723	0.0276400147078726	0.494441923774955	1.18765701889071e-08	NA	Down	Insignificant	PRO-seq	Shrunken log2(NELF/LacZ)
7629	FBgn0038286	1006.54154727794	-0.664698759985553	1.09354164189486e-05	124.575657894737	-5.24726165784872e-06	0.999989219511147	Down	Insignificant	PRO-seq	Shrunken log2(NELF/LacZ)
7652	FBgn0038320	1415.38681948424	-0.319778141012311	0.0205225532821967	784.591991833031	-1.81596457555341e-06	0.999989219511147	Down	Insignificant	PRO-seq	Shrunken log2(NELF/LacZ)
7659	FBgn0038331	407.558166189112	-0.433063716355884	0.0168031803754063	182.242740471869	2.26533754138728e-06	0.999989219511147	Down	Insignificant	PRO-seq	Shrunken log2(NELF/LacZ)
7664	FBgn0038341	1000.09512893983	-1.75396468039402	2.69942254134286e-23	51.9581442831216	3.19897085801458e-07	0.999989219511147	Down	Insignificant	PRO-seq	Shrunken log2(NELF/LacZ)
7671	FBgn0038353	96.6395415472779	-1.70489200287179	4.24744661966155e-06	409.716084392015	-2.069574814997	2.32960165493022e-08	Down	Down	Both	Shrunken log2(NELF/LacZ)
7706	FBgn0038407	413.8	-0.780913201345365	4.17218545547674e-05	171.663566243194	-1.60341444557542e-06	0.999989219511147	Down	Insignificant	PRO-seq	Shrunken log2(NELF/LacZ)
7718	FBgn0038427	960.917478510029	-0.362968860940555	0.0128269521565095	219.4375	1.16240213650614e-06	0.999989219511147	Down	Insignificant	PRO-seq	Shrunken log2(NELF/LacZ)
7742	FBgn0038465	811.036103151863	-0.527695885010576	0.00113678753342961	1193.85798548094	-6.21003020998003e-06	0.999989219511147	Down	Insignificant	PRO-seq	Shrunken log2(NELF/LacZ)
7744	FBgn0038467	690.118624641834	-0.308461941066885	0.0450683651842121	107.726519963702	-5.20313916918061e-06	0.999989219511147	Down	Insignificant	PRO-seq	Shrunken log2(NELF/LacZ)
7750	FBgn0038473	1092.59197707736	-0.272577355151406	0.0496607165775244	548.24387477314	-2.72832643063903e-06	0.999989219511147	Down	Insignificant	PRO-seq	Shrunken log2(NELF/LacZ)
7752	FBgn0038475	388.971346704871	-0.515659342454361	0.0121777605846552	40.181941923775	-1.11050272901134e-06	0.999989219511147	Down	Insignificant	PRO-seq	Shrunken log2(NELF/LacZ)
7762	FBgn0038488	531.327220630372	-0.368487251668674	0.0311260319724436	225.434891107078	-1.79758388845844e-06	0.999989219511147	Down	Insignificant	PRO-seq	Shrunken log2(NELF/LacZ)
7768	FBgn0038499	1205.00916905444	-0.353147507496523	0.0105612677765251	71.4596188747731	7.17746277855626e-07	0.999989219511147	Down	Insignificant	PRO-seq	Shrunken log2(NELF/LacZ)
7786	FBgn0038532	2630.68366762178	-0.255639828810417	0.0468809578808955	40.4487295825771	-7.51220926551618e-07	0.999989219511147	Down	Insignificant	PRO-seq	Shrunken log2(NELF/LacZ)
7788	FBgn0038535	1426.98510028653	-0.539895182821622	0.000100591833049671	952.911751361162	-1.28167178143132e-06	0.999989219511147	Down	Insignificant	PRO-seq	Shrunken log2(NELF/LacZ)
7801	FBgn0038564	152.118624641834	-0.469315229351089	0.042526502103582	37.7167649727768	-1.83500401534622e-07	0.999989219511147	Down	Insignificant	PRO-seq	Shrunken log2(NELF/LacZ)
7806	FBgn0038569	540.354727793696	-0.386286398852375	0.0210432747344134	197.428765880218	3.25147635210886e-07	0.999989219511147	Down	Insignificant	PRO-seq	Shrunken log2(NELF/LacZ)
7816	FBgn0038585	414.311747851003	-0.368716549720367	0.037951182077393	134.601066243194	2.61374326635301e-06	0.999989219511147	Down	Insignificant	PRO-seq	Shrunken log2(NELF/LacZ)
7841	FBgn0038638	123.669914040115	-0.892335805606897	0.00304399063015006	6.17865245009074	-4.68051807371365e-08	NA	Down	Insignificant	PRO-seq	Shrunken log2(NELF/LacZ)
7848	FBgn0038651	1173.70888252149	-0.512727333227141	0.000532934473384544	273.49081215971	2.2042011363774e-07	0.999989219511147	Down	Insignificant	PRO-seq	Shrunken log2(NELF/LacZ)
7849	FBgn0038652	51.8532951289398	-1.07623543446956	0.00922072421096299	10.6459845735027	-1.44762846788852e-06	0.999989219511147	Down	Insignificant	PRO-seq	Shrunken log2(NELF/LacZ)
7854	FBgn0038659	748.388538681948	-0.361958248570618	0.023644701336106	78.2036070780399	-7.94582993107482e-07	0.999989219511147	Down	Insignificant	PRO-seq	Shrunken log2(NELF/LacZ)
7855	FBgn0038660	437.457879656161	-1.04039492644521	8.85121546529655e-07	157.524500907441	-1.11784383861477e-06	0.999989219511147	Down	Insignificant	PRO-seq	Shrunken log2(NELF/LacZ)
7863	FBgn0038679	50.145558739255	-0.740649960302481	0.0322733160159712	3.20088475499093	-1.27729393746732e-07	NA	Down	Insignificant	PRO-seq	Shrunken log2(NELF/LacZ)
7864	FBgn0038680	69.8630372492837	-1.09658057580319	0.0035163831956763	28.7887931034483	-1.91058690554258e-06	0.999989219511147	Down	Insignificant	PRO-seq	Shrunken log2(NELF/LacZ)
7879	FBgn0038704	844.806876790831	-0.37919378051478	0.0164483160133981	92.3083030852995	-5.60014735496873e-07	0.999989219511147	Down	Insignificant	PRO-seq	Shrunken log2(NELF/LacZ)
7890	FBgn0038720	2765.70200573066	-0.881778861357974	2.18364636824275e-11	603.064655172414	-9.38320052516043e-06	0.999989219511147	Down	Insignificant	PRO-seq	Shrunken log2(NELF/LacZ)
7891	FBgn0038721	1146.10716332378	-0.672093512415165	1.91736337543004e-06	133.094033575318	-4.28712388397916e-06	0.999989219511147	Down	Insignificant	PRO-seq	Shrunken log2(NELF/LacZ)
7901	FBgn0038735	324.605157593123	-0.420755064000047	0.0270292175099033	125.070440108893	-9.57426424211832e-07	0.999989219511147	Down	Insignificant	PRO-seq	Shrunken log2(NELF/LacZ)
7909	FBgn0038745	762.352435530086	-0.338264565030134	0.0271664810353118	242.602881125227	-5.13937855182053e-06	0.999989219511147	Down	Insignificant	PRO-seq	Shrunken log2(NELF/LacZ)
7911	FBgn0038747	1016.79828080229	-0.324558591165524	0.0244898342626466	83.2782441016334	-5.5367855073892e-07	0.999989219511147	Down	Insignificant	PRO-seq	Shrunken log2(NELF/LacZ)
7922	FBgn0038768	501.209169054441	-0.354440065243623	0.0330779702390534	95.198389292196	-2.72972514367541e-06	0.999989219511147	Down	Insignificant	PRO-seq	Shrunken log2(NELF/LacZ)
7931	FBgn0038787	1635.50544412607	-0.297339193606029	0.0222817733769339	164.799682395644	2.49655165455916e-06	0.999989219511147	Down	Insignificant	PRO-seq	Shrunken log2(NELF/LacZ)
7938	FBgn0038803	485.348997134671	-0.417857764445286	0.0146565681149094	448.387250453721	1.39216009337057e-06	0.999989219511147	Down	Insignificant	PRO-seq	Shrunken log2(NELF/LacZ)
7939	FBgn0038804	43.3856733524355	-0.797689979067261	0.0344702775921602	76.3580989110708	-4.11498892863124e-06	0.999989219511147	Down	Insignificant	PRO-seq	Shrunken log2(NELF/LacZ)
7942	FBgn0038809	761.068767908309	-0.395754053626645	0.0114424238237362	300.220394736842	-2.08200619986487e-06	0.999989219511147	Down	Insignificant	PRO-seq	Shrunken log2(NELF/LacZ)
7945	FBgn0038814	554.363896848138	-0.635169234342808	0.000246706867391414	4.98536751361162	-2.22667739937959e-08	NA	Down	Insignificant	PRO-seq	Shrunken log2(NELF/LacZ)
7969	FBgn0038853	2563.50830945559	-0.689452330242966	2.79792470099512e-08	170.631805807622	-2.06828670750873e-06	0.999989219511147	Down	Insignificant	PRO-seq	Shrunken log2(NELF/LacZ)
7988	FBgn0038877	700.154154727794	-0.317382459605073	0.0468685008858544	119.393489110708	1.63242880903499e-07	0.999989219511147	Down	Insignificant	PRO-seq	Shrunken log2(NELF/LacZ)
7992	FBgn0038881	2027.76618911175	-0.443589603703229	0.000771725349532128	171.736161524501	-4.99507119335314e-07	0.999989219511147	Down	Insignificant	PRO-seq	Shrunken log2(NELF/LacZ)
7997	FBgn0038890	970.837249283668	-0.382929502691618	0.00896509987667306	128.028244101633	4.95553524397552e-07	0.999989219511147	Down	Insignificant	PRO-seq	Shrunken log2(NELF/LacZ)
8012	FBgn0038922	354.735243553009	-0.509617224128066	0.0080220466523041	525.481624319419	1.33647405175281e-06	0.999989219511147	Down	Insignificant	PRO-seq	Shrunken log2(NELF/LacZ)
8028	FBgn0038947	2129.55931232092	-0.415452859972016	0.00106925979748507	822.076111615245	4.24038053515287e-06	0.999989219511147	Down	Insignificant	PRO-seq	Shrunken log2(NELF/LacZ)
8039	FBgn0038961	591.82005730659	-0.402248470536766	0.0161166861700436	121.266447368421	-1.47602169996147e-07	0.999989219511147	Down	Insignificant	PRO-seq	Shrunken log2(NELF/LacZ)
8040	FBgn0038964	1555.68252148997	-0.294731571313239	0.0306576070389966	3963.02813067151	-3.48206092072052e-07	0.999989219511147	Down	Insignificant	PRO-seq	Shrunken log2(NELF/LacZ)
8044	FBgn0038968	2058.86303724928	-0.377213442127418	0.00431571166008344	280.98083030853	2.01323198441119e-06	0.999989219511147	Down	Insignificant	PRO-seq	Shrunken log2(NELF/LacZ)
8051	FBgn0038981	6185.94727793696	-0.424718458733134	0.000341946119071377	486.392808529946	-5.79535140183296e-06	0.999989219511147	Down	Insignificant	PRO-seq	Shrunken log2(NELF/LacZ)
8053	FBgn0038984	341.896275071633	-0.421699800949915	0.0240670034977325	1006.867853902	-3.11364516106735e-06	0.999989219511147	Down	Insignificant	PRO-seq	Shrunken log2(NELF/LacZ)
8066	FBgn0039016	1510.27392550143	-0.308802611560462	0.0320708279290339	166.888384754991	-2.24213671335245e-06	0.999989219511147	Down	Insignificant	PRO-seq	Shrunken log2(NELF/LacZ)
8073	FBgn0039025	5441.7776504298	-0.579206394432984	3.49260221050621e-07	88.6863656987296	2.3108504504265e-07	0.999989219511147	Down	Insignificant	PRO-seq	Shrunken log2(NELF/LacZ)
8074	FBgn0039026	2868.2659025788	-0.741257581312469	2.24800578871302e-09	382.104582577132	-3.39872449034413e-06	0.999989219511147	Down	Insignificant	PRO-seq	Shrunken log2(NELF/LacZ)
8092	FBgn0039054	397.350716332378	-0.536173625406464	0.00706585568518317	0.219941016333938	-9.84187461465207e-08	NA	Down	Insignificant	PRO-seq	Shrunken log2(NELF/LacZ)
8093	FBgn0039055	959.052722063037	-0.395225189303146	0.00920791641920162	385.715290381125	-1.44292537085631e-06	0.999989219511147	Down	Insignificant	PRO-seq	Shrunken log2(NELF/LacZ)
8094	FBgn0039056	458.233810888252	-0.552746439930129	0.00245692698151664	417.982304900181	-1.52190406151107e-06	0.999989219511147	Down	Insignificant	PRO-seq	Shrunken log2(NELF/LacZ)
8104	FBgn0039071	113.49111747851	-0.569001495920218	0.0330656917792522	0.219941016333938	-9.84187461465207e-08	NA	Down	Insignificant	PRO-seq	Shrunken log2(NELF/LacZ)
8122	FBgn0039094	575.135816618911	-0.47442335745764	0.0049245421728855	9.3543557168784	2.34615387289641e-07	0.999989219511147	Down	Insignificant	PRO-seq	Shrunken log2(NELF/LacZ)
8130	FBgn0039108	79.5214899713467	-1.71092049434964	5.21014316052995e-05	4.38407441016334	-2.26024868415566e-07	NA	Down	Insignificant	PRO-seq	Shrunken log2(NELF/LacZ)
8131	FBgn0039109	1610.61489971347	-0.696639744145789	1.25386852842897e-06	282.448049001815	-3.57021771447581e-06	0.999989219511147	Down	Insignificant	PRO-seq	Shrunken log2(NELF/LacZ)
8136	FBgn0039114	154.252722063037	-0.616958455989342	0.0163786506232503	43.6795598911071	-6.91391391879893e-07	0.999989219511147	Down	Insignificant	PRO-seq	Shrunken log2(NELF/LacZ)
8147	FBgn0039130	418.825787965616	-0.423328059849863	0.0185316192480118	480.635775862069	-3.3831395624123e-06	0.999989219511147	Down	Insignificant	PRO-seq	Shrunken log2(NELF/LacZ)
8149	FBgn0039132	796.119197707736	-0.332171853101438	0.0305868150294103	969.885095281307	-5.51356148373665e-06	0.999989219511147	Down	Insignificant	PRO-seq	Shrunken log2(NELF/LacZ)
8157	FBgn0039150	680.452722063037	-0.331117821633652	0.0364584958534676	146.03221415608	2.3600161387815e-06	0.999989219511147	Down	Insignificant	PRO-seq	Shrunken log2(NELF/LacZ)
8162	FBgn0039155	153.575358166189	-1.33497142370855	9.74772615466438e-06	54.3947368421053	-2.06252298193788e-06	0.999989219511147	Down	Insignificant	PRO-seq	Shrunken log2(NELF/LacZ)
8163	FBgn0039156	448.937535816619	-0.388021655979204	0.0352805867803629	96.3242967332123	-1.22716519012223e-06	0.999989219511147	Down	Insignificant	PRO-seq	Shrunken log2(NELF/LacZ)
8164	FBgn0039157	654.039541547278	-0.334241874630213	0.0365493347130556	122.408121597096	-1.43692376615711e-06	0.999989219511147	Down	Insignificant	PRO-seq	Shrunken log2(NELF/LacZ)
8179	FBgn0039182	1324.36790830946	-0.330011293438008	0.0191223756354151	214.648706896552	5.66479680084401e-07	0.999989219511147	Down	Insignificant	PRO-seq	Shrunken log2(NELF/LacZ)
8180	FBgn0039183	554.089971346705	-0.314382656793856	0.0493139170834462	169.984913793103	-1.33042449623665e-06	0.999989219511147	Down	Insignificant	PRO-seq	Shrunken log2(NELF/LacZ)
8182	FBgn0039186	910.39770773639	-0.334990302389618	0.0218399507053963	223.257032667877	-6.89644385112669e-07	0.999989219511147	Down	Insignificant	PRO-seq	Shrunken log2(NELF/LacZ)
8183	FBgn0039187	1168.7782234957	-0.399691921682856	0.00436014959378484	218.023253176044	1.02695717814092e-06	0.999989219511147	Down	Insignificant	PRO-seq	Shrunken log2(NELF/LacZ)
8201	FBgn0039209	3322.17650429799	-0.293831653016054	0.0188867923144371	503.551950998185	-6.2660808306805e-07	0.999989219511147	Down	Insignificant	PRO-seq	Shrunken log2(NELF/LacZ)
8204	FBgn0039213	839.461318051576	-0.323338830089714	0.0314475156001272	1263.66742286751	9.52179392969538e-06	0.999989219511147	Down	Insignificant	PRO-seq	Shrunken log2(NELF/LacZ)
8205	FBgn0039214	1187.04813753582	-0.324686332101515	0.0228020538101521	167.119555353902	-1.62277117327858e-07	0.999989219511147	Down	Insignificant	PRO-seq	Shrunken log2(NELF/LacZ)
8210	FBgn0039225	1820.86876790831	-0.319298009651199	0.0244898342626466	117.016333938294	1.14892867652074e-06	0.999989219511147	Down	Insignificant	PRO-seq	Shrunken log2(NELF/LacZ)
8211	FBgn0039226	57.189111747851	-1.28596933096722	0.00308037108378597	112.610707803993	-2.87716977274405e-06	0.999989219511147	Down	Insignificant	PRO-seq	Shrunken log2(NELF/LacZ)
8212	FBgn0039227	1246.03323782235	-0.277143121303007	0.0425581016216369	257.983098911071	-3.19242646928132e-06	0.999989219511147	Down	Insignificant	PRO-seq	Shrunken log2(NELF/LacZ)
8214	FBgn0039229	1894.59197707736	-0.323500746211008	0.0128071903092388	322.518489110708	-2.87866485457851e-06	0.999989219511147	Down	Insignificant	PRO-seq	Shrunken log2(NELF/LacZ)
8220	FBgn0039240	748.385673352436	-0.368470594349256	0.0219466849691653	293.237749546279	-1.16078417592333e-06	0.999989219511147	Down	Insignificant	PRO-seq	Shrunken log2(NELF/LacZ)
8224	FBgn0039249	413.417191977077	-0.418974463984006	0.0195759483387083	48.3075090744102	7.22549351491536e-07	0.999989219511147	Down	Insignificant	PRO-seq	Shrunken log2(NELF/LacZ)
8227	FBgn0039252	797.312893982808	-0.358065848524474	0.0212792684859876	374.691470054446	-5.5344928853308e-07	0.999989219511147	Down	Insignificant	PRO-seq	Shrunken log2(NELF/LacZ)
8232	FBgn0039261	958.203438395416	-0.405365535479045	0.00668721639434369	371.863656987296	-1.22773618201585e-06	0.999989219511147	Down	Insignificant	PRO-seq	Shrunken log2(NELF/LacZ)
8234	FBgn0039265	588.465329512894	-0.60187752483416	0.000391434880530131	322.502268602541	-2.65949871489437e-06	0.999989219511147	Down	Insignificant	PRO-seq	Shrunken log2(NELF/LacZ)
8235	FBgn0039266	797.852148997135	-0.447641205674793	0.00359553618573662	434.106510889292	2.56795298797023e-06	0.999989219511147	Down	Insignificant	PRO-seq	Shrunken log2(NELF/LacZ)
8247	FBgn0039290	86.5730659025788	-1.11292263959854	0.00260718950380516	29.9572368421053	-9.83456849849125e-07	0.999989219511147	Down	Insignificant	PRO-seq	Shrunken log2(NELF/LacZ)
8249	FBgn0039293	638.990830945559	-0.33066283717097	0.039991725479655	481.934323956443	-3.54708791709074e-06	0.999989219511147	Down	Insignificant	PRO-seq	Shrunken log2(NELF/LacZ)
8258	FBgn0039303	1191.49684813754	-0.33344974995227	0.0303608664411215	1593.31261343013	3.96882155744473e-06	0.999989219511147	Down	Insignificant	PRO-seq	Shrunken log2(NELF/LacZ)
8260	FBgn0039306	636.109455587393	-0.389317862906172	0.0160149301283054	136.069078947368	-1.75086781262654e-06	0.999989219511147	Down	Insignificant	PRO-seq	Shrunken log2(NELF/LacZ)
8282	FBgn0039338	1241.76045845272	-0.273808705012946	0.0431164616586273	544.374319419238	-1.88190364354005e-05	0.999989219511147	Down	Insignificant	PRO-seq	Shrunken log2(NELF/LacZ)
8289	FBgn0039348	1340.40744985673	-0.302859877916993	0.0267282580286687	394.814201451906	2.16059488809694e-06	0.999989219511147	Down	Insignificant	PRO-seq	Shrunken log2(NELF/LacZ)
8307	FBgn0039381	426.882521489971	-0.38988179719699	0.0272895284834468	501.125680580762	2.80100617296449e-06	0.999989219511147	Down	Insignificant	PRO-seq	Shrunken log2(NELF/LacZ)
8308	FBgn0039385	468.921489971347	-0.339348082584994	0.0436868639909104	86.0443511796733	-9.93622943399331e-07	0.999989219511147	Down	Insignificant	PRO-seq	Shrunken log2(NELF/LacZ)
8312	FBgn0039396	218.332951289398	-0.942142604125171	0.000155230119902348	5.26599364791289	-5.32496776188674e-07	NA	Down	Insignificant	PRO-seq	Shrunken log2(NELF/LacZ)
8321	FBgn0039415	544.105444126075	-0.50586754367397	0.00304875654219585	10.9233212341198	-6.86042828662717e-07	0.999989219511147	Down	Insignificant	PRO-seq	Shrunken log2(NELF/LacZ)
8328	FBgn0039427	527.001719197708	-0.382353128403831	0.0218399507053963	225.773593466425	-4.26361530406767e-07	0.999989219511147	Down	Insignificant	PRO-seq	Shrunken log2(NELF/LacZ)
8331	FBgn0039431	4919.6899713467	-0.40838882196233	0.00151825675973758	255.910730490018	-9.11406792271359e-07	0.999989219511147	Down	Insignificant	PRO-seq	Shrunken log2(NELF/LacZ)
8352	FBgn0039464	2429.8452722063	0.307768491797028	0.0154100283449729	1374.00011343013	-4.0570994475566e-07	0.999989219511147	Up	Insignificant	PRO-seq	Shrunken log2(NELF/LacZ)
8353	FBgn0039465	309.25558739255	-0.387479756336907	0.0404715526146678	283.574183303085	-1.4191981010146e-06	0.999989219511147	Down	Insignificant	PRO-seq	Shrunken log2(NELF/LacZ)
8354	FBgn0039466	1269.44068767908	-0.441935355956554	0.0016059137112048	165.31442831216	-5.15735528146579e-06	0.999989219511147	Down	Insignificant	PRO-seq	Shrunken log2(NELF/LacZ)
8363	FBgn0039478	256.348997134671	-0.976417357804198	1.55323527499681e-05	5.56624319419238	-3.07509273144883e-07	NA	Down	Insignificant	PRO-seq	Shrunken log2(NELF/LacZ)
8371	FBgn0039487	384.699713467049	-0.377882241914903	0.0346830651328971	914.763838475499	7.32698599153063e-07	0.999989219511147	Down	Insignificant	PRO-seq	Shrunken log2(NELF/LacZ)
8376	FBgn0039492	2175.9782234957	-0.354737657337394	0.00882644220689898	102.391674228675	-7.85453747684702e-07	0.999989219511147	Down	Insignificant	PRO-seq	Shrunken log2(NELF/LacZ)
8377	FBgn0039494	136.440687679083	-0.483396582667625	0.0465362600780606	198.344033575318	-6.4606087294408e-06	0.999989219511147	Down	Insignificant	PRO-seq	Shrunken log2(NELF/LacZ)
8386	FBgn0039508	928.312893982808	-0.307867185074059	0.0431164616586273	444.830308529946	4.16618293998567e-06	0.999989219511147	Down	Insignificant	PRO-seq	Shrunken log2(NELF/LacZ)
8413	FBgn0039559	1153.82808022923	-0.295469662803747	0.035454989773301	131.47470508167	-1.92232007188505e-06	0.999989219511147	Down	Insignificant	PRO-seq	Shrunken log2(NELF/LacZ)
8414	FBgn0039560	597.216618911175	-0.385632872842646	0.0170038078002736	48.1647005444646	9.37045082169135e-07	0.999989219511147	Down	Insignificant	PRO-seq	Shrunken log2(NELF/LacZ)
8416	FBgn0039562	5485.96504297994	-0.543864834614751	2.98158843519481e-05	1966.78697822142	1.4085413945695e-06	0.999989219511147	Down	Insignificant	PRO-seq	Shrunken log2(NELF/LacZ)
8419	FBgn0039566	683.743839541547	-0.41948225901389	0.00879337466639501	105.018375680581	1.59805134856909e-07	0.999989219511147	Down	Insignificant	PRO-seq	Shrunken log2(NELF/LacZ)
8422	FBgn0039580	1665.91232091691	-0.279787218471319	0.0352805867803629	1948.45939201452	-1.21327207534042e-06	0.999989219511147	Down	Insignificant	PRO-seq	Shrunken log2(NELF/LacZ)
8423	FBgn0039581	1593.02693409742	-0.267738842824372	0.0400375896959633	241.727994555354	9.71012154302409e-07	0.999989219511147	Down	Insignificant	PRO-seq	Shrunken log2(NELF/LacZ)
8429	FBgn0039590	2818.09054441261	-0.646871612913705	4.61939018235829e-06	67.8771551724138	-2.53915406339529e-06	0.999989219511147	Down	Insignificant	PRO-seq	Shrunken log2(NELF/LacZ)
8439	FBgn0039600	1852.78681948424	-0.314398921402104	0.0159478709880954	194.837908348457	8.30643677816973e-07	0.999989219511147	Down	Insignificant	PRO-seq	Shrunken log2(NELF/LacZ)
8441	FBgn0039602	694.572492836676	-0.360237708130877	0.0245689684190971	70.8973457350272	-1.75028329586823e-06	0.999989219511147	Down	Insignificant	PRO-seq	Shrunken log2(NELF/LacZ)
8457	FBgn0039631	332.695128939828	-0.391490051652426	0.036580661095072	34.1325998185118	1.08117205664079e-06	0.999989219511147	Down	Insignificant	PRO-seq	Shrunken log2(NELF/LacZ)
8459	FBgn0039634	2317.51289398281	-0.33953526251522	0.00695945509504479	133.549115245009	2.00973725979523e-06	0.999989219511147	Down	Insignificant	PRO-seq	Shrunken log2(NELF/LacZ)
8462	FBgn0039637	1795.96618911175	-0.324596340146963	0.0314494825686911	1062.83314428312	2.54905510153058e-06	0.999989219511147	Down	Insignificant	PRO-seq	Shrunken log2(NELF/LacZ)
8479	FBgn0039665	462.412607449857	-0.48483374149142	0.00851607062106204	712.527790381125	1.01682893242572e-06	0.999989219511147	Down	Insignificant	PRO-seq	Shrunken log2(NELF/LacZ)
8507	FBgn0039705	816.130659025788	-0.305416035869367	0.0381422985748771	446.654945553539	4.92795741612313e-06	0.999989219511147	Down	Insignificant	PRO-seq	Shrunken log2(NELF/LacZ)
8513	FBgn0039713	1853.80458452722	-0.317612220561744	0.0176282647254002	9228.44612068966	3.05480854492685e-06	0.999989219511147	Down	Insignificant	PRO-seq	Shrunken log2(NELF/LacZ)
8514	FBgn0039714	1504.99598853868	-0.659461737601626	4.81367606204971e-05	837.538225952813	-4.81469902136687e-06	0.999989219511147	Down	Insignificant	PRO-seq	Shrunken log2(NELF/LacZ)
8519	FBgn0039727	274.287106017192	-0.461668567535859	0.0299865607168575	78.470167876588	3.70257936536215e-07	0.999989219511147	Down	Insignificant	PRO-seq	Shrunken log2(NELF/LacZ)
8528	FBgn0039737	639.158739255014	-0.553548606941592	0.00276702958276657	330.074183303085	1.37299441159603e-06	0.999989219511147	Down	Insignificant	PRO-seq	Shrunken log2(NELF/LacZ)
8529	FBgn0039738	608.795415472779	-0.340952631398495	0.0414088955587471	74.2710980036298	-1.14970648381698e-06	0.999989219511147	Down	Insignificant	PRO-seq	Shrunken log2(NELF/LacZ)
8542	FBgn0039757	2600.52320916905	-0.374492209276295	0.00420961380131102	8339.11184210526	6.14544682157868e-06	0.999989219511147	Down	Insignificant	PRO-seq	Shrunken log2(NELF/LacZ)
8578	FBgn0039809	540.074498567335	-0.456386253850034	0.0104326408877791	31.3156760435572	1.88822107074476e-07	0.999989219511147	Down	Insignificant	PRO-seq	Shrunken log2(NELF/LacZ)
8589	FBgn0039830	2332.76848137536	-0.483264631370221	0.000129279950571468	4347.34754990926	3.6775182597128e-06	0.999989219511147	Down	Insignificant	PRO-seq	Shrunken log2(NELF/LacZ)
8597	FBgn0039844	648.960458452722	-0.838886292827362	0.0288024192063712	128.05138384755	-4.79651655837377e-06	0.999989219511147	Down	Insignificant	PRO-seq	Shrunken log2(NELF/LacZ)
8611	FBgn0039861	334.655014326648	-0.365128049849634	0.0478026835097168	73.9246823956443	5.97390399663216e-06	0.999989219511147	Down	Insignificant	PRO-seq	Shrunken log2(NELF/LacZ)
8613	FBgn0039863	1805.55415472779	-0.306352299170414	0.0183753047326774	166.150521778584	5.31778757776239e-07	0.999989219511147	Down	Insignificant	PRO-seq	Shrunken log2(NELF/LacZ)
8621	FBgn0039875	892.92893982808	-0.43024422744565	0.00620496873540916	772.11195553539	1.02680542821976e-05	0.999989219511147	Down	Insignificant	PRO-seq	Shrunken log2(NELF/LacZ)
8631	FBgn0039890	879.327793696275	-0.36946970089119	0.0122429908365562	582.126701451906	-3.69009786982038e-07	0.999989219511147	Down	Insignificant	PRO-seq	Shrunken log2(NELF/LacZ)
8633	FBgn0039897	820.201146131805	-0.888769722488545	1.27296231475997e-08	84.8870235934664	-4.05525107457004e-06	0.999989219511147	Down	Insignificant	PRO-seq	Shrunken log2(NELF/LacZ)
8635	FBgn0039902	1816.67564469914	-0.316837769731921	0.0137253630554401	87.6668557168784	-4.37957601821788e-07	0.999989219511147	Down	Insignificant	PRO-seq	Shrunken log2(NELF/LacZ)
8636	FBgn0039904	2249.4664756447	-0.460803818681373	0.000256914429607004	158.526882940109	-1.02208958942649e-06	0.999989219511147	Down	Insignificant	PRO-seq	Shrunken log2(NELF/LacZ)
8637	FBgn0039907	1660.05730659026	-0.320398952468488	0.0163818817683737	227.127041742287	-1.45896626546574e-08	0.999989219511147	Down	Insignificant	PRO-seq	Shrunken log2(NELF/LacZ)
8639	FBgn0039909	799.536389684814	-0.331903189001332	0.0278443074049308	583.16719600726	-1.88633921295903e-06	0.999989219511147	Down	Insignificant	PRO-seq	Shrunken log2(NELF/LacZ)
8644	FBgn0039920	1224.58108882521	-0.415565083486685	0.00323048168135615	116.019623411978	7.90131341020715e-06	0.999989219511147	Down	Insignificant	PRO-seq	Shrunken log2(NELF/LacZ)
8645	FBgn0039923	2787.90429799427	-0.425793065185194	0.000687025756004977	205.473117059891	-2.95986550539494e-07	0.999989219511147	Down	Insignificant	PRO-seq	Shrunken log2(NELF/LacZ)
8646	FBgn0039924	1020.38796561605	-0.357997111170399	0.0123141106193766	263.435911978221	8.16227673987878e-06	0.999989219511147	Down	Insignificant	PRO-seq	Shrunken log2(NELF/LacZ)
8649	FBgn0039928	2030.71747851003	-0.510288584317334	6.36243442438304e-05	427.301270417423	8.07534892840863e-07	0.999989219511147	Down	Insignificant	PRO-seq	Shrunken log2(NELF/LacZ)
8652	FBgn0039936	4274.94154727794	-0.357963038817146	0.0031121791135256	318.182395644283	-1.772884587115e-06	0.999989219511147	Down	Insignificant	PRO-seq	Shrunken log2(NELF/LacZ)
8659	FBgn0039955	3529.311747851	-0.43910820212155	0.000487163979503592	149.087681488203	-5.65188260610239e-07	0.999989219511147	Down	Insignificant	PRO-seq	Shrunken log2(NELF/LacZ)
8660	FBgn0039958	3953.31404011461	-0.563945018885133	1.14945677375314e-06	122.779832123412	-3.11000093212732e-07	0.999989219511147	Down	Insignificant	PRO-seq	Shrunken log2(NELF/LacZ)
8661	FBgn0039959	835.515186246418	-0.449733677839207	0.00349241197240946	242.659255898367	-9.64895579270201e-07	0.999989219511147	Down	Insignificant	PRO-seq	Shrunken log2(NELF/LacZ)
8664	FBgn0039969	254.390257879656	-0.446481867531347	0.0350270643945907	2073.37193738657	-3.9930503248083e-06	0.999989219511147	Down	Insignificant	PRO-seq	Shrunken log2(NELF/LacZ)
8665	FBgn0039970	588.201719197708	-0.347810623016836	0.0491551141745505	494.463021778584	-5.73191674419374e-07	0.999989219511147	Down	Insignificant	PRO-seq	Shrunken log2(NELF/LacZ)
8666	FBgn0039972	11080.2372492837	-0.342642253375097	0.00216276069215497	730.015426497278	7.26396577554918e-06	0.999989219511147	Down	Insignificant	PRO-seq	Shrunken log2(NELF/LacZ)
8669	FBgn0039994	1589.7988538682	-0.445059782127732	0.000784333929418127	286.24194646098	-1.84583375798488e-06	0.999989219511147	Down	Insignificant	PRO-seq	Shrunken log2(NELF/LacZ)
8672	FBgn0040010	639.040687679083	-0.45974340171055	0.0049245421728855	426.566696914701	-8.06009986250542e-05	0.999989219511147	Down	Insignificant	PRO-seq	Shrunken log2(NELF/LacZ)
8673	FBgn0040011	1810.29799426934	-0.503346990051826	0.000116528261316597	213.922980943739	-1.76150937062902e-06	0.999989219511147	Down	Insignificant	PRO-seq	Shrunken log2(NELF/LacZ)
8675	FBgn0040022	3208.84756446991	-0.280039677021492	0.0333928033158102	253.631352087114	6.5974171384499e-07	0.999989219511147	Down	Insignificant	PRO-seq	Shrunken log2(NELF/LacZ)
8679	FBgn0040056	1430.04641833811	-0.381810666838927	0.00523266618043543	24.2459165154265	-1.82681838058468e-07	0.999989219511147	Down	Insignificant	PRO-seq	Shrunken log2(NELF/LacZ)
8684	FBgn0040068	860.5111747851	-0.331233013587542	0.0284557380509674	103.766220508167	1.19540973627927e-07	0.999989219511147	Down	Insignificant	PRO-seq	Shrunken log2(NELF/LacZ)
8687	FBgn0040071	9439.70945558739	-0.316683774043331	0.00490505108596687	297.087227767695	1.33197044878626e-06	0.999989219511147	Down	Insignificant	PRO-seq	Shrunken log2(NELF/LacZ)
8692	FBgn0040080	1254.67335243553	-0.321020682676312	0.0212792684859876	479.683870235935	-4.8513569373475e-07	0.999989219511147	Down	Insignificant	PRO-seq	Shrunken log2(NELF/LacZ)
8706	FBgn0040206	997.877363896848	-0.359958467485462	0.0156335981331903	145.030739564428	-4.14995195154904e-06	0.999989219511147	Down	Insignificant	PRO-seq	Shrunken log2(NELF/LacZ)
8713	FBgn0040230	814.956446991404	-0.336388337854861	0.0241827043057666	97.8400635208712	2.72520975378757e-08	0.999989219511147	Down	Insignificant	PRO-seq	Shrunken log2(NELF/LacZ)
8714	FBgn0040232	1004.46189111748	-0.292854079149666	0.0381403765359376	183.225272232305	-2.69964540378125e-06	0.999989219511147	Down	Insignificant	PRO-seq	Shrunken log2(NELF/LacZ)
8720	FBgn0040238	987.324928366762	-0.622566682366296	2.6522478409625e-05	351.540494555354	-1.62091815824332e-06	0.999989219511147	Down	Insignificant	PRO-seq	Shrunken log2(NELF/LacZ)
8734	FBgn0040271	16995.0361031519	-0.515318403550185	3.71337297096259e-06	774.742740471869	-1.00463500333421e-05	0.999989219511147	Down	Insignificant	PRO-seq	Shrunken log2(NELF/LacZ)
8739	FBgn0040285	966.351862464183	-0.486581503197531	0.000913920311149082	212.799795825771	-1.37261508047539e-06	0.999989219511147	Down	Insignificant	PRO-seq	Shrunken log2(NELF/LacZ)
8750	FBgn0040321	195.017191977077	-0.700501380560985	0.00369749978671014	68.5553539019964	-4.52901505662921e-06	0.999989219511147	Down	Insignificant	PRO-seq	Shrunken log2(NELF/LacZ)
8753	FBgn0040324	990.425214899714	-0.336932466847424	0.0194049159215857	79.6367967332123	5.79064118943951e-07	0.999989219511147	Down	Insignificant	PRO-seq	Shrunken log2(NELF/LacZ)
8765	FBgn0040348	216.892836676218	-0.799161608020417	0.00100616907292202	69.4033575317604	-9.12603125290278e-07	0.999989219511147	Down	Insignificant	PRO-seq	Shrunken log2(NELF/LacZ)
8784	FBgn0040370	84.0406876790831	-1.12079418253462	0.00151825675973758	2.25102087114338	-1.85161637669501e-08	NA	Down	Insignificant	PRO-seq	Shrunken log2(NELF/LacZ)
8786	FBgn0040372	739.811461318052	-0.40244723995518	0.00959341251835872	100.97391107078	-4.72809717605947e-07	0.999989219511147	Down	Insignificant	PRO-seq	Shrunken log2(NELF/LacZ)
8792	FBgn0040383	150.149570200573	-0.562060284958146	0.0222468316651508	286.941129764065	-1.02501525575214e-05	0.575533678345348	Down	Insignificant	PRO-seq	Shrunken log2(NELF/LacZ)
8805	FBgn0040475	1177.34498567335	-0.44752248488098	0.00245692698151664	903.86694646098	-7.06090654128997e-06	0.999989219511147	Down	Insignificant	PRO-seq	Shrunken log2(NELF/LacZ)
8808	FBgn0040493	822.89340974212	-0.484284527220868	0.00179290738231135	276.118988203267	-2.06824435927621e-06	0.999989219511147	Down	Insignificant	PRO-seq	Shrunken log2(NELF/LacZ)
8825	FBgn0040554	483.246418338109	-1.90430312629358	8.97122954550339e-26	3.33166969147005	-4.52250862892849e-07	NA	Down	Insignificant	PRO-seq	Shrunken log2(NELF/LacZ)
8835	FBgn0040660	1419.23724928367	-0.340250225829602	0.013698415885328	668.07860707804	1.20380305787836e-06	0.999989219511147	Down	Insignificant	PRO-seq	Shrunken log2(NELF/LacZ)
8845	FBgn0040765	59194.0595988539	-0.336518042807586	0.00285368960743893	363.194305807623	3.52638880783073e-06	0.999989219511147	Down	Insignificant	PRO-seq	Shrunken log2(NELF/LacZ)
8865	FBgn0041087	377.131805157593	-0.551613330442782	0.00967069775925195	743.566129764065	-9.11741219472265e-06	0.999989219511147	Down	Insignificant	PRO-seq	Shrunken log2(NELF/LacZ)
8866	FBgn0041092	9798.47392550143	-0.418654039986153	0.000224108610249366	26.4941016333938	-4.75227801386858e-08	0.999989219511147	Down	Insignificant	PRO-seq	Shrunken log2(NELF/LacZ)
8868	FBgn0041096	77.4297994269341	-1.24211599467166	0.000934070261522877	2.62840290381125	-4.1435936599524e-07	NA	Down	Insignificant	PRO-seq	Shrunken log2(NELF/LacZ)
8879	FBgn0041164	865.651575931232	-0.470783325543964	0.00303498318796326	69.6321460980036	6.52572136130304e-07	0.999989219511147	Down	Insignificant	PRO-seq	Shrunken log2(NELF/LacZ)
8880	FBgn0041171	2012.5106017192	-0.29991915071632	0.0202136513927377	205.911184210526	-1.82903143638259e-07	0.999989219511147	Down	Insignificant	PRO-seq	Shrunken log2(NELF/LacZ)
8884	FBgn0041182	1139.11404011461	-1.23651964321269	6.58872074411717e-17	240.515539927405	-8.26053342498207e-06	0.999989219511147	Down	Insignificant	PRO-seq	Shrunken log2(NELF/LacZ)
8886	FBgn0041184	15170.4504297994	-0.455075377247704	0.000168723421877349	2362.12409255898	-9.07537371111971e-06	0.999989219511147	Down	Insignificant	PRO-seq	Shrunken log2(NELF/LacZ)
8892	FBgn0041205	641.96446991404	-0.321697461542323	0.0396314738964787	38.100499092559	-5.42349839184737e-07	0.999989219511147	Down	Insignificant	PRO-seq	Shrunken log2(NELF/LacZ)
8922	FBgn0041582	516.157020057307	-0.342642563835439	0.0452932224349692	189.515766787659	-6.53248956555794e-07	0.999989219511147	Down	Insignificant	PRO-seq	Shrunken log2(NELF/LacZ)
8940	FBgn0041710	391.769054441261	-1.12279305573546	1.66054079474762e-06	805.039587114338	-1.07050815201062e-05	0.999989219511147	Down	Insignificant	PRO-seq	Shrunken log2(NELF/LacZ)
8945	FBgn0041775	1892.95415472779	-0.441235610978182	0.000794010936141434	674.661297640653	-1.09190343586235e-06	0.999989219511147	Down	Insignificant	PRO-seq	Shrunken log2(NELF/LacZ)
8947	FBgn0041781	1063.1553008596	-0.375999155553474	0.00850430058916094	743.077586206897	-2.9187154393826e-06	0.999989219511147	Down	Insignificant	PRO-seq	Shrunken log2(NELF/LacZ)
8950	FBgn0042085	1795.29684813754	-0.296511840569227	0.0225083740274194	182.579968239564	-1.3373321041349e-06	0.999989219511147	Down	Insignificant	PRO-seq	Shrunken log2(NELF/LacZ)
8968	FBgn0042131	516.940401146132	-0.454673089647594	0.0106979926024551	1.40086206896552	-2.218050079192e-07	NA	Down	Insignificant	PRO-seq	Shrunken log2(NELF/LacZ)
8970	FBgn0042134	2362.16561604585	-0.31455187208168	0.0180585137253634	526.109573502722	-1.48506198891397e-06	0.999989219511147	Down	Insignificant	PRO-seq	Shrunken log2(NELF/LacZ)
8980	FBgn0042185	2496.45272206304	-0.878155675992872	1.3755622189836e-12	144.020417422868	-2.39199001880025e-06	0.999989219511147	Down	Insignificant	PRO-seq	Shrunken log2(NELF/LacZ)
8987	FBgn0042627	21561.5478510029	-0.44186392827597	0.000643608460619244	2.79911524500907	2.76229838592853e-07	NA	Down	Insignificant	PRO-seq	Shrunken log2(NELF/LacZ)
8989	FBgn0042693	554.89111747851	-0.358257839468319	0.0304702314531552	509.185231397459	-2.47454133526831e-06	0.999989219511147	Down	Insignificant	PRO-seq	Shrunken log2(NELF/LacZ)
9000	FBgn0043362	1435.27220630372	-0.373661272933182	0.00642995988666506	7.19203720508167	-2.8397889621439e-08	NA	Down	Insignificant	PRO-seq	Shrunken log2(NELF/LacZ)
9003	FBgn0043456	1945.84928366762	-0.391270749181027	0.00257649707486845	951.757599818512	-4.74415815605148e-08	0.999989219511147	Down	Insignificant	PRO-seq	Shrunken log2(NELF/LacZ)
9012	FBgn0043791	64.9690544412608	-1.73182536203216	0.000197840064004734	19.176724137931	-1.59134404147334e-06	0.999989219511147	Down	Insignificant	PRO-seq	Shrunken log2(NELF/LacZ)
9020	FBgn0043884	4856.01891117478	-0.416695312393145	0.000391434880530131	513.268602540835	-1.30232131921495e-07	0.999989219511147	Down	Insignificant	PRO-seq	Shrunken log2(NELF/LacZ)
9030	FBgn0044323	1196.33925501433	-0.364415801863125	0.0129237908748537	645.41141107078	2.15260592367615e-06	0.999989219511147	Down	Insignificant	PRO-seq	Shrunken log2(NELF/LacZ)
9031	FBgn0044324	2360.86532951289	-0.48097727711096	0.00014947404344595	207.155739564428	1.18030491108957e-05	0.999989219511147	Down	Insignificant	PRO-seq	Shrunken log2(NELF/LacZ)
9033	FBgn0044452	2167.53467048711	-0.352176616166705	0.0100462821160993	219.812953720508	5.3805759624462e-06	0.999989219511147	Down	Insignificant	PRO-seq	Shrunken log2(NELF/LacZ)
9035	FBgn0044826	2371.78051575931	-0.335209307761395	0.00828675526028824	790.403924682396	6.45057825559845e-06	0.999989219511147	Down	Insignificant	PRO-seq	Shrunken log2(NELF/LacZ)
9036	FBgn0044871	552.283094555874	-0.42132573257232	0.0114003408430868	154.164133393829	-1.29491467779306e-06	0.999989219511147	Down	Insignificant	PRO-seq	Shrunken log2(NELF/LacZ)
9040	FBgn0045063	314.052148997135	-0.370862825101312	0.0470680285074816	295.022345735027	-2.12707554983702e-07	0.999989219511147	Down	Insignificant	PRO-seq	Shrunken log2(NELF/LacZ)
9041	FBgn0045064	773.636676217765	-0.691261978328413	1.5657823782491e-05	355.328039927405	-2.00626230789797e-06	0.999989219511147	Down	Insignificant	PRO-seq	Shrunken log2(NELF/LacZ)
9065	FBgn0045800	3026.95816618911	-0.528313341126018	2.98406790076836e-05	30.3421052631579	5.04187063228048e-07	0.999989219511147	Down	Insignificant	PRO-seq	Shrunken log2(NELF/LacZ)
9066	FBgn0045823	3936.38280802292	-0.297654975408325	0.0262664023369841	173.470054446461	-1.42424683650389e-08	0.999989219511147	Down	Insignificant	PRO-seq	Shrunken log2(NELF/LacZ)
9075	FBgn0046222	1152.06189111748	-0.397259272857069	0.00498425446836635	198.791628856624	1.69177096022447e-06	0.999989219511147	Down	Insignificant	PRO-seq	Shrunken log2(NELF/LacZ)
9087	FBgn0046685	437.446991404011	-0.351091787088284	0.04285980009477	210.466764972777	-1.83759707736026e-06	0.999989219511147	Down	Insignificant	PRO-seq	Shrunken log2(NELF/LacZ)
9088	FBgn0046687	538.839541547278	-0.362462611471521	0.044482023923886	368.933643375681	-2.53809244654223e-06	0.999989219511147	Down	Insignificant	PRO-seq	Shrunken log2(NELF/LacZ)
9090	FBgn0046692	1942.96676217765	-0.480103696217811	0.000183905963270525	61.9351179673321	-1.28472350928119e-06	0.999989219511147	Down	Insignificant	PRO-seq	Shrunken log2(NELF/LacZ)
9093	FBgn0046704	747.752435530086	-0.352425984899449	0.026268002824883	332.995235934664	-9.16681386216013e-07	0.999989219511147	Down	Insignificant	PRO-seq	Shrunken log2(NELF/LacZ)
9094	FBgn0046706	2160.61203438395	-0.438820523000985	0.000546070414276644	1.67093920145191	-1.24773133852283e-07	NA	Down	Insignificant	PRO-seq	Shrunken log2(NELF/LacZ)
9096	FBgn0046763	2557.70830945559	-1.06064268535838	2.28475541659231e-18	367.743307622505	-4.86156740589055e-07	0.999989219511147	Down	Insignificant	PRO-seq	Shrunken log2(NELF/LacZ)
9111	FBgn0047135	992.482521489971	-0.331755903269312	0.0210432747344134	3896.32372958258	1.91768129240851e-06	0.999989219511147	Down	Insignificant	PRO-seq	Shrunken log2(NELF/LacZ)
9122	FBgn0050015	1570.66303724928	-1.2339022262845	5.59479429180143e-13	228.623185117967	-2.82309379024078e-07	0.999989219511147	Down	Insignificant	PRO-seq	Shrunken log2(NELF/LacZ)
9124	FBgn0050020	1181.39083094556	-0.374111534047935	0.00733362492556252	107.031533575318	4.11305507340496e-07	0.999989219511147	Down	Insignificant	PRO-seq	Shrunken log2(NELF/LacZ)
9137	FBgn0050046	51.043553008596	-0.987457882004519	0.0144051894220518	19.6916969147005	-1.3164308173911e-06	0.999989219511147	Down	Insignificant	PRO-seq	Shrunken log2(NELF/LacZ)
9149	FBgn0050069	930.051575931232	0.318929674043651	0.0311260319724436	434.627268602541	4.98068500062976e-06	0.999989219511147	Up	Insignificant	PRO-seq	Shrunken log2(NELF/LacZ)
9160	FBgn0050089	13291.3656160458	-0.340445748708502	0.00288705823798975	1329.72708711434	-4.16865306024426e-06	0.999989219511147	Down	Insignificant	PRO-seq	Shrunken log2(NELF/LacZ)
9175	FBgn0050115	2009.66876790831	-1.32430882947868	0.000293406690121198	47.7371823956443	-5.69675566217931e-07	0.999989219511147	Down	Insignificant	PRO-seq	Shrunken log2(NELF/LacZ)
9177	FBgn0050122	3111.22063037249	-0.282809555057009	0.0236204114005101	581.912658802178	-6.04247316755183e-06	0.999989219511147	Down	Insignificant	PRO-seq	Shrunken log2(NELF/LacZ)
9179	FBgn0050147	495.480802292264	-0.340257891473879	0.0393383547134268	74.9876361161525	4.65004389048646e-07	0.999989219511147	Down	Insignificant	PRO-seq	Shrunken log2(NELF/LacZ)
9223	FBgn0050344	521.652148997135	-0.498836094174632	0.00741974298982075	574.751588021779	-6.20261206879807e-06	0.999989219511147	Down	Insignificant	PRO-seq	Shrunken log2(NELF/LacZ)
9225	FBgn0050349	1430.93868194842	-0.304322029732805	0.0227518856237432	349.652336660617	1.68674903405044e-06	0.999989219511147	Down	Insignificant	PRO-seq	Shrunken log2(NELF/LacZ)
9233	FBgn0050372	1256.03495702006	-0.394530722821364	0.0042881454685404	314.668784029038	1.90968543863349e-06	0.999989219511147	Down	Insignificant	PRO-seq	Shrunken log2(NELF/LacZ)
9249	FBgn0050394	672.201719197708	-0.382652959106542	0.0162969168889946	115.869215063521	-1.02064991979873e-06	0.999989219511147	Down	Insignificant	PRO-seq	Shrunken log2(NELF/LacZ)
9254	FBgn0050404	102.892836676218	-0.562408216363073	0.0356653983914251	263.546279491833	1.76832387207275e-06	0.999989219511147	Down	Insignificant	PRO-seq	Shrunken log2(NELF/LacZ)
9264	FBgn0050421	3046.17478510029	-0.28910575531899	0.0176309843368878	204.877722323049	-2.79466646388815e-06	0.999989219511147	Down	Insignificant	PRO-seq	Shrunken log2(NELF/LacZ)
9276	FBgn0050456	249.03782234957	-1.93617190462579	1.64893070668675e-15	86.5636343012704	-6.49484895865617e-06	0.679011817702214	Down	Insignificant	PRO-seq	Shrunken log2(NELF/LacZ)
9279	FBgn0050460	346.38223495702	-0.927787708944173	4.05196442696559e-06	92.2682622504537	-4.92169472398471e-06	0.999989219511147	Down	Insignificant	PRO-seq	Shrunken log2(NELF/LacZ)
9299	FBgn0050502	57.6240687679083	-0.968617902234404	0.011385928488681	10.8738656987296	-1.3695966302874e-06	0.999989219511147	Down	Insignificant	PRO-seq	Shrunken log2(NELF/LacZ)
9317	FBgn0051038	51.8166189111748	-0.770656098208509	0.0293232166152972	49.5370916515427	-1.55399968457581e-06	0.999989219511147	Down	Insignificant	PRO-seq	Shrunken log2(NELF/LacZ)
9329	FBgn0051075	100.121489971347	-1.51595142865747	0.000132827506019251	77.4787885662432	-5.6998057458792e-06	0.999989219511147	Down	Insignificant	PRO-seq	Shrunken log2(NELF/LacZ)
9338	FBgn0051092	1602.52435530086	-0.709706888877917	9.62526267531108e-06	57.6420145190563	-1.80349308539499e-06	0.999989219511147	Down	Insignificant	PRO-seq	Shrunken log2(NELF/LacZ)
9340	FBgn0051098	309.170773638969	-0.413299436942445	0.0404117126183468	177.43636569873	-2.33649846378471e-06	0.999989219511147	Down	Insignificant	PRO-seq	Shrunken log2(NELF/LacZ)
9350	FBgn0051116	1079.38796561605	-0.643258377350473	1.84274141004737e-05	365.747844827586	-9.70787429361146e-06	0.999989219511147	Down	Insignificant	PRO-seq	Shrunken log2(NELF/LacZ)
9354	FBgn0051122	592.995415472779	-0.382065188951214	0.0194815814509067	173.664133393829	1.04674162959832e-06	0.999989219511147	Down	Insignificant	PRO-seq	Shrunken log2(NELF/LacZ)
9362	FBgn0051145	11053.4315186246	-0.401528834742817	0.00348981403751045	815.026315789474	1.46273433925226e-06	0.999989219511147	Down	Insignificant	PRO-seq	Shrunken log2(NELF/LacZ)
9365	FBgn0051151	6812.84240687679	-0.290441581663649	0.0106352508833064	1284.32894736842	7.55018302886559e-05	0.999989219511147	Down	Insignificant	PRO-seq	Shrunken log2(NELF/LacZ)
9367	FBgn0051156	511.665329512894	-0.472109344064668	0.00768632813716954	82.0607985480944	-1.14333074499294e-06	0.999989219511147	Down	Insignificant	PRO-seq	Shrunken log2(NELF/LacZ)
9369	FBgn0051158	4234.47163323782	-0.50329116928574	2.95904880626054e-05	326.115131578947	3.45210445801218e-07	0.999989219511147	Down	Insignificant	PRO-seq	Shrunken log2(NELF/LacZ)
9378	FBgn0051195	1833.58739255014	-0.343497659951787	0.00784330575454507	271.881692377495	1.1261442982838e-05	0.999989219511147	Down	Insignificant	PRO-seq	Shrunken log2(NELF/LacZ)
9388	FBgn0051211	986.320343839542	-0.365537153834189	0.0139196285498157	50.9841197822142	-7.5247714624521e-07	0.999989219511147	Down	Insignificant	PRO-seq	Shrunken log2(NELF/LacZ)
9390	FBgn0051216	2307.09226361032	-0.857406880204539	2.05903304064123e-09	185.109233212341	-2.46481955233439e-06	0.999989219511147	Down	Insignificant	PRO-seq	Shrunken log2(NELF/LacZ)
9394	FBgn0051221	176.52435530086	-0.979290879720082	0.000226038734996956	0.984460072595281	-2.3302456898853e-09	NA	Down	Insignificant	PRO-seq	Shrunken log2(NELF/LacZ)
9396	FBgn0051224	2380.48710601719	-0.485892591447241	0.000105722905406366	174.128970054446	-6.67000891757998e-06	0.999989219511147	Down	Insignificant	PRO-seq	Shrunken log2(NELF/LacZ)
9427	FBgn0051324	477.448710601719	-0.479086151155311	0.0115179031061243	1113.98309891107	-1.03322405048471e-06	0.999989219511147	Down	Insignificant	PRO-seq	Shrunken log2(NELF/LacZ)
9431	FBgn0051342	1431.59541547278	-0.361895735690843	0.00856368101804204	152.042082577133	6.06367082765938e-07	0.999989219511147	Down	Insignificant	PRO-seq	Shrunken log2(NELF/LacZ)
9441	FBgn0051363	1233.82979942693	-0.733616051151589	3.50786609714247e-06	1147.91118421053	1.84736123396857e-07	0.999989219511147	Down	Insignificant	PRO-seq	Shrunken log2(NELF/LacZ)
9443	FBgn0051368	729.281375358166	-0.505027406659959	0.00134523738487603	52.9596188747731	5.5681316799712e-07	0.999989219511147	Down	Insignificant	PRO-seq	Shrunken log2(NELF/LacZ)
9444	FBgn0051370	130.356446991404	-0.604403658663077	0.0210197931746335	104.163566243194	-2.50721996474789e-06	0.999989219511147	Down	Insignificant	PRO-seq	Shrunken log2(NELF/LacZ)
9491	FBgn0051522	467.040687679083	-0.388583215222223	0.0250808503628725	119.708030852995	-1.20308929457568e-06	0.999989219511147	Down	Insignificant	PRO-seq	Shrunken log2(NELF/LacZ)
9492	FBgn0051523	481.418338108883	-1.62469054213054	9.49961752496236e-17	302.393715970962	-6.40789032270753e-06	0.999989219511147	Down	Insignificant	PRO-seq	Shrunken log2(NELF/LacZ)
9512	FBgn0051619	7554.78796561605	-0.592963725533301	6.94360632001527e-08	459.885208711434	6.3891931255099e-07	0.999989219511147	Down	Insignificant	PRO-seq	Shrunken log2(NELF/LacZ)
9535	FBgn0051673	682.252722063037	-0.371946607458443	0.0370831616933633	873.581329401089	4.48955514819336e-06	0.999989219511147	Down	Insignificant	PRO-seq	Shrunken log2(NELF/LacZ)
9539	FBgn0051678	1017.05042979943	-0.344401595456336	0.0308866089238583	296.300136116152	5.67558020606493e-07	0.999989219511147	Down	Insignificant	PRO-seq	Shrunken log2(NELF/LacZ)
9554	FBgn0051712	973.378223495702	-0.357613447805819	0.0144391487468864	241.52030399274	3.43990219034425e-06	0.999989219511147	Down	Insignificant	PRO-seq	Shrunken log2(NELF/LacZ)
9556	FBgn0051716	976.801146131805	-0.48051151362826	0.00102461118411641	157.8305353902	8.85419862156548e-07	0.999989219511147	Down	Insignificant	PRO-seq	Shrunken log2(NELF/LacZ)
9561	FBgn0051729	2229.73810888252	-0.437696154597122	0.00082143359350961	104.539019963702	-7.67696981454183e-08	0.999989219511147	Down	Insignificant	PRO-seq	Shrunken log2(NELF/LacZ)
9563	FBgn0051739	1353.49340974212	-0.344890429434944	0.0129311501642081	305.007032667877	5.45321414861362e-06	0.999989219511147	Down	Insignificant	PRO-seq	Shrunken log2(NELF/LacZ)
9568	FBgn0051755	708.413180515759	-0.674249602297269	9.84667572832476e-05	54.8190789473684	-1.52673097233947e-06	0.999989219511147	Down	Insignificant	PRO-seq	Shrunken log2(NELF/LacZ)
9569	FBgn0051759	170.718624641834	-0.457338075804414	0.0409142341254313	46.4699410163339	-1.02752176453333e-06	0.999989219511147	Down	Insignificant	PRO-seq	Shrunken log2(NELF/LacZ)
9590	FBgn0051815	385.333524355301	-0.561094434240715	0.00322954702759483	1.38974591651543	-2.1091703101479e-07	NA	Down	Insignificant	PRO-seq	Shrunken log2(NELF/LacZ)
9629	FBgn0051935	897.993123209169	-0.424832270685944	0.00542239131794254	74.1150181488203	8.74416961740445e-07	0.999989219511147	Down	Insignificant	PRO-seq	Shrunken log2(NELF/LacZ)
9642	FBgn0051992	4048.8670487106	-0.420422605477991	0.000380952591216926	1045.75533121597	-9.69435719899234e-06	0.999989219511147	Down	Insignificant	PRO-seq	Shrunken log2(NELF/LacZ)
9644	FBgn0051998	3674.20802292264	-0.370190919966529	0.00247201097627899	107.425022686025	-1.50965097909664e-06	0.999989219511147	Down	Insignificant	PRO-seq	Shrunken log2(NELF/LacZ)
9645	FBgn0051999	64.3627507163324	-0.926670490515033	0.0131918085449195	2.34017695099819	2.20091334973343e-07	NA	Down	Insignificant	PRO-seq	Shrunken log2(NELF/LacZ)
9646	FBgn0052000	740.619484240688	-0.551862821982906	0.000510870473041361	449.595167876588	1.91395629796422e-06	0.999989219511147	Down	Insignificant	PRO-seq	Shrunken log2(NELF/LacZ)
9664	FBgn0052056	214.830945558739	-0.483600779805556	0.0308354780456775	350.47084845735	-4.89436920716209e-07	0.999989219511147	Down	Insignificant	PRO-seq	Shrunken log2(NELF/LacZ)
9667	FBgn0052062	2371.50085959885	-0.489168535522925	0.000213994419478723	133.322595281307	-2.23289346170802e-06	0.999989219511147	Down	Insignificant	PRO-seq	Shrunken log2(NELF/LacZ)
9669	FBgn0052066	1838.488252149	-0.749928552476261	1.20213176290834e-08	497.244555353902	-2.43798524745924e-06	0.999989219511147	Down	Insignificant	PRO-seq	Shrunken log2(NELF/LacZ)
9698	FBgn0052133	926.540401146132	-0.282521898482741	0.0482029848507882	128.074410163339	1.40104893820201e-06	0.999989219511147	Down	Insignificant	PRO-seq	Shrunken log2(NELF/LacZ)
9704	FBgn0052170	313.157020057307	-0.997751277720711	3.77071075149754e-05	80.6668557168784	-4.40474647578789e-06	0.999989219511147	Down	Insignificant	PRO-seq	Shrunken log2(NELF/LacZ)
9705	FBgn0052176	480.150716332378	-0.509721489717432	0.00405994015274425	61.752835753176	2.49799312271521e-06	0.999989219511147	Down	Insignificant	PRO-seq	Shrunken log2(NELF/LacZ)
9709	FBgn0052190	1087.52779369628	-0.282213330475683	0.0468685008858544	721.564201451906	1.23806127073625e-06	0.999989219511147	Down	Insignificant	PRO-seq	Shrunken log2(NELF/LacZ)
9728	FBgn0052230	1139.97020057307	-0.439738192541547	0.00180074270162621	1650.36694646098	-1.27998035915062e-07	0.999989219511147	Down	Insignificant	PRO-seq	Shrunken log2(NELF/LacZ)
9745	FBgn0052264	1105.69169054441	-0.621047490120845	0.000105722905406366	80.9532667876588	-1.31497656458484e-06	0.999989219511147	Down	Insignificant	PRO-seq	Shrunken log2(NELF/LacZ)
9755	FBgn0052311	3019.81088825215	-0.39652591565493	0.00115177915051722	232.244782214156	-2.68452842543422e-07	0.999989219511147	Down	Insignificant	PRO-seq	Shrunken log2(NELF/LacZ)
9761	FBgn0052344	1130.65787965616	-0.328670277203201	0.019772870898674	103.26497277677	-1.91147106506639e-07	0.999989219511147	Down	Insignificant	PRO-seq	Shrunken log2(NELF/LacZ)
9762	FBgn0052350	786.499713467049	-0.49565518349023	0.00134523738487603	108.442831215971	2.67014657519711e-07	0.999989219511147	Down	Insignificant	PRO-seq	Shrunken log2(NELF/LacZ)
9773	FBgn0052380	727.650429799427	-0.332298204476556	0.0327579499438507	122.509754990926	3.79824108363591e-06	0.999989219511147	Down	Insignificant	PRO-seq	Shrunken log2(NELF/LacZ)
9781	FBgn0052412	166.363896848138	-2.24197829273328	1.17348187658333e-12	277.098003629764	-1.32887688991808	0.00200654578916645	Down	Down	Both	Shrunken log2(NELF/LacZ)
9784	FBgn0052423	5653.60573065903	-0.721610466456868	2.93903427829863e-07	686.860934664247	-3.33396693659571e-06	0.999989219511147	Down	Insignificant	PRO-seq	Shrunken log2(NELF/LacZ)
9786	FBgn0052428	718.236676217765	-0.577431801097716	0.000395252593478684	446.636456442831	6.83220520569806e-06	0.999989219511147	Down	Insignificant	PRO-seq	Shrunken log2(NELF/LacZ)
9792	FBgn0052441	378.383954154728	-0.398162533399605	0.0276206652430721	973.079627949183	-5.67168682381533e-06	0.999989219511147	Down	Insignificant	PRO-seq	Shrunken log2(NELF/LacZ)
9798	FBgn0052451	2965.99426934097	-0.426161473020176	0.000658865727303493	369.752835753176	1.42184329520977e-06	0.999989219511147	Down	Insignificant	PRO-seq	Shrunken log2(NELF/LacZ)
9807	FBgn0052479	2188.92664756447	-0.47964377904411	0.000193733910515036	1742.27722323049	8.7367881895933e-06	0.999989219511147	Down	Insignificant	PRO-seq	Shrunken log2(NELF/LacZ)
9809	FBgn0052484	1029.54957020057	-0.342273291475467	0.0209224963765401	159.643148820327	-6.0770759070102e-07	0.999989219511147	Down	Insignificant	PRO-seq	Shrunken log2(NELF/LacZ)
9820	FBgn0052529	3327.12607449857	-0.245220891816877	0.0411388646871183	631.282100725953	2.72273950309242e-06	0.999989219511147	Down	Insignificant	PRO-seq	Shrunken log2(NELF/LacZ)
9827	FBgn0052549	1605.74613180516	-0.450967837688329	0.000982852666598331	420.594033575318	9.93256948710333e-08	0.999989219511147	Down	Insignificant	PRO-seq	Shrunken log2(NELF/LacZ)
9837	FBgn0052576	562.192550143267	-0.345077568518493	0.0348380116202759	303.03641107078	9.22573339628441e-07	0.999989219511147	Down	Insignificant	PRO-seq	Shrunken log2(NELF/LacZ)
9845	FBgn0052594	3237.00974212034	-0.628801772152695	3.050014022579e-07	462.373298548094	-6.00695506117304e-06	0.999989219511147	Down	Insignificant	PRO-seq	Shrunken log2(NELF/LacZ)
9862	FBgn0052654	1945.72779369628	-0.462802664745794	0.000393067408098774	132.443171506352	6.12895559720325e-07	0.999989219511147	Down	Insignificant	PRO-seq	Shrunken log2(NELF/LacZ)
9864	FBgn0052666	1988.45673352436	-0.301095233149164	0.0232323418809277	19.152109800363	2.40840157758699e-07	0.999989219511147	Down	Insignificant	PRO-seq	Shrunken log2(NELF/LacZ)
9871	FBgn0052676	6050.43094555874	-0.398033666314682	0.000802959463375602	444.239224137931	-6.28938222076063e-07	0.999989219511147	Down	Insignificant	PRO-seq	Shrunken log2(NELF/LacZ)
9882	FBgn0052702	2050.41432664756	-0.449194087460947	0.0021811942951926	39.252835753176	-1.61030277930802e-06	0.999989219511147	Down	Insignificant	PRO-seq	Shrunken log2(NELF/LacZ)
9891	FBgn0052732	564.883094555874	-0.354891333120001	0.029422858775915	225.119555353902	-8.76553652703458e-07	0.999989219511147	Down	Insignificant	PRO-seq	Shrunken log2(NELF/LacZ)
9896	FBgn0052758	373.268767908309	-0.615368679468709	0.00136595472359415	228.846075317604	-2.95430087784426e-06	0.999989219511147	Down	Insignificant	PRO-seq	Shrunken log2(NELF/LacZ)
9898	FBgn0052767	713.963896848138	-0.360067151627549	0.0236393612191962	43.5958484573503	9.50288529327115e-08	0.999989219511147	Down	Insignificant	PRO-seq	Shrunken log2(NELF/LacZ)
9926	FBgn0052850	1065.33638968481	-0.311570154773982	0.0289417483818076	2.46653811252269	-8.66080353926555e-08	NA	Down	Insignificant	PRO-seq	Shrunken log2(NELF/LacZ)
9934	FBgn0052982	855.632664756447	-1.82169728754874	2.88638800364052e-24	25.9799228675136	-2.34105384284274e-06	0.999989219511147	Down	Insignificant	PRO-seq	Shrunken log2(NELF/LacZ)
9948	FBgn0053056	472.003438395416	-0.573920484101027	0.00136617514926159	338.202245916515	-4.37274629804306e-06	0.999989219511147	Down	Insignificant	PRO-seq	Shrunken log2(NELF/LacZ)
9954	FBgn0053087	7398.89512893983	-0.52344706830798	0.00123627791058729	243.38997277677	2.61582906062274e-06	0.999989219511147	Down	Insignificant	PRO-seq	Shrunken log2(NELF/LacZ)
9957	FBgn0053094	1133.46991404011	-0.325124063969145	0.0204832048724203	261.52608892922	-3.92038273804454e-07	0.999989219511147	Down	Insignificant	PRO-seq	Shrunken log2(NELF/LacZ)
9959	FBgn0053099	154.968481375358	-1.97642344353782	0.00758133000089957	86.8188520871143	-2.23470717827869	0.00214596995901158	Down	Down	Both	Shrunken log2(NELF/LacZ)
9966	FBgn0053116	1554.84985673352	-0.376920528144732	0.00560387292832631	390.019283121597	3.7861966368641e-07	0.999989219511147	Down	Insignificant	PRO-seq	Shrunken log2(NELF/LacZ)
9978	FBgn0053144	1714.00687679083	-0.563660226807115	2.75793879446722e-05	74.8030852994555	-1.09682695976101e-06	0.999989219511147	Down	Insignificant	PRO-seq	Shrunken log2(NELF/LacZ)
10079	FBgn0053508	192.424068767908	-0.578899064206862	0.0186537996558752	15.2775635208711	2.43837518764429e-07	0.999989219511147	Down	Insignificant	PRO-seq	Shrunken log2(NELF/LacZ)
10080	FBgn0053509	154.040114613181	-0.805902881971489	0.00354150354915055	46.1601633393829	-8.02956705856577e-07	0.999989219511147	Down	Insignificant	PRO-seq	Shrunken log2(NELF/LacZ)
10081	FBgn0053510	121.265329512894	-0.839671465449237	0.00488554119090985	0.509981851179673	7.95506607302464e-09	NA	Down	Insignificant	PRO-seq	Shrunken log2(NELF/LacZ)
10082	FBgn0053511	49.1169054441261	-1.10198905443647	0.00871130854832175	0.470961887477314	-1.20266705580674e-07	NA	Down	Insignificant	PRO-seq	Shrunken log2(NELF/LacZ)
10090	FBgn0053526	11499.6154727794	-0.275942935742192	0.025372217439111	428.756352087114	-1.62143927878276e-07	0.999989219511147	Down	Insignificant	PRO-seq	Shrunken log2(NELF/LacZ)
10092	FBgn0053542	620.35988538682	-0.542601659915878	0.00115179953299383	77.8577586206897	-2.14482106608821e-06	0.999989219511147	Down	Insignificant	PRO-seq	Shrunken log2(NELF/LacZ)
10097	FBgn0053554	5723.07851002865	-0.472335762624014	2.98143316358749e-05	348.120122504537	2.24900522823784e-06	0.999989219511147	Down	Insignificant	PRO-seq	Shrunken log2(NELF/LacZ)
10195	FBgn0058045	1829.60916905444	-0.464275096703935	0.000413041785653791	1013.32123411978	-2.36520409251373e-06	0.999989219511147	Down	Insignificant	PRO-seq	Shrunken log2(NELF/LacZ)
10200	FBgn0058178	3360.2452722063	-0.489039398928797	0.000183905963270525	32.703720508167	-1.18648364370686e-08	0.999989219511147	Down	Insignificant	PRO-seq	Shrunken log2(NELF/LacZ)
10201	FBgn0058191	654.720916905444	-0.513378057531208	0.00505846853107452	609.127155172414	-2.25862557709546e-06	0.999989219511147	Down	Insignificant	PRO-seq	Shrunken log2(NELF/LacZ)
10210	FBgn0061200	2595.07392550143	-0.329172157512686	0.00749894228553778	299.51916969147	-1.64707627721123e-06	0.999989219511147	Down	Insignificant	PRO-seq	Shrunken log2(NELF/LacZ)
10212	FBgn0061469	891.869340974212	-0.369831746113533	0.0230295663802356	154.440335753176	5.56443791768671e-07	0.999989219511147	Down	Insignificant	PRO-seq	Shrunken log2(NELF/LacZ)
10228	FBgn0063449	2441.90888252149	-0.410371778887308	0.00369749978671014	230.109006352087	-1.7045186756618e-06	0.999989219511147	Down	Insignificant	PRO-seq	Shrunken log2(NELF/LacZ)
10240	FBgn0064225	6176.85558739255	-0.352438020402682	0.00248031512666192	13803.0478675136	4.95882424313599e-06	0.999989219511147	Down	Insignificant	PRO-seq	Shrunken log2(NELF/LacZ)
10241	FBgn0064227	328.957593123209	-0.482746729919167	0.0133320153266093	3.86422413793103	-1.53172746556799e-07	NA	Down	Insignificant	PRO-seq	Shrunken log2(NELF/LacZ)
10245	FBgn0065032	81.7908309455588	-0.533925258689428	0.0496607165775244	222.742740471869	-6.11784616593102e-06	0.999989219511147	Down	Insignificant	PRO-seq	Shrunken log2(NELF/LacZ)
10252	FBgn0067102	1125.08137535817	-0.338770896901146	0.0153451804817116	132.962908348457	-1.39325842962855e-06	0.999989219511147	Down	Insignificant	PRO-seq	Shrunken log2(NELF/LacZ)
10256	FBgn0067779	685.059598853868	-0.525764695125179	0.00119361755052636	53.1129764065336	3.95955878333598e-07	0.999989219511147	Down	Insignificant	PRO-seq	Shrunken log2(NELF/LacZ)
10267	FBgn0082582	1843.8005730659	-0.418426120684009	0.00136595472359415	241.700431034483	-3.61118089858271e-06	0.999989219511147	Down	Insignificant	PRO-seq	Shrunken log2(NELF/LacZ)
10269	FBgn0082831	1749.74383954155	-0.323447346669835	0.0195332000538015	76.3493647912886	3.90966667645498e-07	0.999989219511147	Down	Insignificant	PRO-seq	Shrunken log2(NELF/LacZ)
10272	FBgn0083121	936.448710601719	-0.625397275044213	0.000794010936141434	78.7974137931035	-1.68185322573954e-06	0.999989219511147	Down	Insignificant	PRO-seq	Shrunken log2(NELF/LacZ)
10273	FBgn0083123	3805.72550143267	-0.565957879351671	2.3923523489447e-06	433.41719600726	5.25827383168496e-07	0.999989219511147	Down	Insignificant	PRO-seq	Shrunken log2(NELF/LacZ)
10274	FBgn0083124	3446.00744985673	-0.403292262935077	0.000794010936141434	202.305240471869	-1.21618301644966e-05	0.999989219511147	Down	Insignificant	PRO-seq	Shrunken log2(NELF/LacZ)
10278	FBgn0083940	140.765616045845	-0.457602935574725	0.049924968673824	4.00794010889292	2.21790081730032e-07	NA	Down	Insignificant	PRO-seq	Shrunken log2(NELF/LacZ)
10288	FBgn0083962	1024.78911174785	-0.495435772389348	0.00113678753342961	237.202699637024	-1.99899153911526e-06	0.999989219511147	Down	Insignificant	PRO-seq	Shrunken log2(NELF/LacZ)
10292	FBgn0083969	1018.81604584527	-0.29800668750213	0.0382559796625175	194.784255898367	-5.2636517720902e-07	0.999989219511147	Down	Insignificant	PRO-seq	Shrunken log2(NELF/LacZ)
10293	FBgn0083972	96.2550143266476	0.735313118900183	0.0174116606997978	8.1325998185118	5.82125737342638e-07	NA	Up	Insignificant	PRO-seq	Shrunken log2(NELF/LacZ)
10358	FBgn0085370	7773.73810888252	-0.256274305991805	0.035454989773301	675.712454627949	1.08902033541643e-06	0.999989219511147	Down	Insignificant	PRO-seq	Shrunken log2(NELF/LacZ)
10361	FBgn0085376	7049.31232091691	-0.54657148977008	1.86425960598126e-05	198.895871143376	-3.04767879257249e-07	0.999989219511147	Down	Insignificant	PRO-seq	Shrunken log2(NELF/LacZ)
10376	FBgn0085405	958.256733524355	-0.365410964515234	0.0124349922530273	57.6192150635209	1.25220606313825e-06	0.999989219511147	Down	Insignificant	PRO-seq	Shrunken log2(NELF/LacZ)
10377	FBgn0085407	436.371919770774	-0.657457496032134	0.00115177915051722	15.3213475499093	-1.50984910331151e-06	0.999989219511147	Down	Insignificant	PRO-seq	Shrunken log2(NELF/LacZ)
10378	FBgn0085408	67.4830945558739	-1.4271079746481	0.000510939451599481	39.807055353902	-2.55921132985994e-06	0.999989219511147	Down	Insignificant	PRO-seq	Shrunken log2(NELF/LacZ)
10382	FBgn0085412	853.061318051576	-1.37304302686489	1.30630486653392e-15	64.2661070780399	-1.98541867095453e-06	0.999989219511147	Down	Insignificant	PRO-seq	Shrunken log2(NELF/LacZ)
10388	FBgn0085421	194.96217765043	-0.480642402068299	0.037951182077393	10.3374546279492	-1.35516693380355e-07	0.999989219511147	Down	Insignificant	PRO-seq	Shrunken log2(NELF/LacZ)
10390	FBgn0085423	1663.53581661891	-0.451578833046902	0.000743061068146127	245.452359346642	-2.44963327848353e-06	0.999989219511147	Down	Insignificant	PRO-seq	Shrunken log2(NELF/LacZ)
10393	FBgn0085426	145.352435530086	-0.456661033050179	0.0488150065425604	3.98446007259528	2.15231835182989e-07	NA	Down	Insignificant	PRO-seq	Shrunken log2(NELF/LacZ)
10396	FBgn0085430	1590.90143266476	-0.308626264365577	0.0228482969988771	292.171166061706	8.35115442875633e-06	0.999989219511147	Down	Insignificant	PRO-seq	Shrunken log2(NELF/LacZ)
10398	FBgn0085432	1544.58223495702	-0.568987871009977	2.42119987608212e-05	89.2436479128857	-8.18263352491517e-07	0.999989219511147	Down	Insignificant	PRO-seq	Shrunken log2(NELF/LacZ)
10401	FBgn0085436	4622.85787965616	-0.31121639652988	0.00851607062106204	517.048434664247	4.21733255930759e-06	0.999989219511147	Down	Insignificant	PRO-seq	Shrunken log2(NELF/LacZ)
10406	FBgn0085443	745.095702005731	-0.655323962312091	0.000327326203481713	218.785617059891	-1.7075782580353e-07	0.999989219511147	Down	Insignificant	PRO-seq	Shrunken log2(NELF/LacZ)
10408	FBgn0085450	4292.87335243553	-0.363527304928973	0.00274878091784821	113.041969147005	-6.05199424192178e-07	0.999989219511147	Down	Insignificant	PRO-seq	Shrunken log2(NELF/LacZ)
10429	FBgn0085478	1606.6223495702	-0.606764583157535	5.62350471600123e-06	215.559891107078	3.48612525591924e-06	0.999989219511147	Down	Insignificant	PRO-seq	Shrunken log2(NELF/LacZ)
10434	FBgn0085484	904.772492836676	-1.16594212541125	7.76243056747772e-14	115.769283121597	-2.4426806298123e-06	0.999989219511147	Down	Insignificant	PRO-seq	Shrunken log2(NELF/LacZ)
10472	FBgn0086347	4059.53467048711	-0.334466001524208	0.007003084800788	470.677971869328	-1.81257463760022e-06	0.999989219511147	Down	Insignificant	PRO-seq	Shrunken log2(NELF/LacZ)
10477	FBgn0086357	2775.11404011461	-0.489283054434578	0.000106288858230408	1765.62284482759	6.72039947182574e-06	0.999989219511147	Down	Insignificant	PRO-seq	Shrunken log2(NELF/LacZ)
10478	FBgn0086358	1515.55071633238	-0.36758404616578	0.0101800989306791	217.736048094374	-2.46298389472775e-07	0.999989219511147	Down	Insignificant	PRO-seq	Shrunken log2(NELF/LacZ)
10480	FBgn0086361	891.014899713467	-0.285613259300172	0.0498530576161952	381.785730490018	2.3684936299252e-06	0.999989219511147	Down	Insignificant	PRO-seq	Shrunken log2(NELF/LacZ)
10482	FBgn0086365	4808.4005730659	-0.300239040688601	0.0139184250135193	2078.86728675136	2.52165592303792e-06	0.999989219511147	Down	Insignificant	PRO-seq	Shrunken log2(NELF/LacZ)
10486	FBgn0086371	2091.40114613181	-0.270459249322081	0.0333928033158102	314.664133393829	5.8908442073169e-06	0.999989219511147	Down	Insignificant	PRO-seq	Shrunken log2(NELF/LacZ)
10487	FBgn0086372	1055.74097421203	-0.568260706754365	0.000104388027225213	45.787999092559	7.78467872364191e-07	0.999989219511147	Down	Insignificant	PRO-seq	Shrunken log2(NELF/LacZ)
10488	FBgn0086378	1073.89398280802	-0.434703122696456	0.00282902576869499	20.3286070780399	-6.5813288961509e-07	0.999989219511147	Down	Insignificant	PRO-seq	Shrunken log2(NELF/LacZ)
10491	FBgn0086442	1689.29742120344	-0.323012945223198	0.0134748190282819	269.963475499093	-2.33233100966904e-06	0.999989219511147	Down	Insignificant	PRO-seq	Shrunken log2(NELF/LacZ)
10498	FBgn0086451	1188.10200573066	-0.32926569994785	0.0224541772464864	123.38305353902	-7.3699046985469e-07	0.999989219511147	Down	Insignificant	PRO-seq	Shrunken log2(NELF/LacZ)
10510	FBgn0086676	11568.1598853868	-0.220459325546921	0.0473384279019232	923.375794010889	1.26173669603557e-06	0.999989219511147	Down	Insignificant	PRO-seq	Shrunken log2(NELF/LacZ)
10512	FBgn0086679	1047.47851002865	-0.422293663762317	0.00446730610819772	394.173434664247	7.00094509835377e-07	0.999989219511147	Down	Insignificant	PRO-seq	Shrunken log2(NELF/LacZ)
10514	FBgn0086681	126.901432664756	-0.472191161019519	0.0497968409905663	3.96098003629764	-3.58361455340102e-08	NA	Down	Insignificant	PRO-seq	Shrunken log2(NELF/LacZ)
10516	FBgn0086686	2684.5340974212	-0.479705534440373	9.88131280644928e-05	587.800816696915	-3.5547817174525e-07	0.999989219511147	Down	Insignificant	PRO-seq	Shrunken log2(NELF/LacZ)
10517	FBgn0086687	2095.54555873926	-0.268723323280355	0.0468685008858544	3063.23956442831	1.68568704043052e-07	0.999989219511147	Down	Insignificant	PRO-seq	Shrunken log2(NELF/LacZ)
10518	FBgn0086690	583.930085959885	-0.341656707658907	0.0454753095367391	145.656079854809	-6.03833895762974e-08	0.999989219511147	Down	Insignificant	PRO-seq	Shrunken log2(NELF/LacZ)
10521	FBgn0086694	1366.9994269341	-0.268576010566935	0.0465662852378148	393.664360254083	8.19290602625292e-07	0.999989219511147	Down	Insignificant	PRO-seq	Shrunken log2(NELF/LacZ)
10526	FBgn0086707	1405.96962750716	-0.362237788914706	0.00730571708550128	114.421279491833	4.10631661261673e-07	0.999989219511147	Down	Insignificant	PRO-seq	Shrunken log2(NELF/LacZ)
10528	FBgn0086710	1205.29512893983	-0.404618231600087	0.0105534804857332	4038.95269963702	-4.74928667924727e-07	0.999989219511147	Down	Insignificant	PRO-seq	Shrunken log2(NELF/LacZ)
10535	FBgn0086779	5607.48022922636	-0.469687736211198	4.02001865800271e-05	364.999659709619	-3.83210667089658e-06	0.999989219511147	Down	Insignificant	PRO-seq	Shrunken log2(NELF/LacZ)
10555	FBgn0087007	219.763323782235	2.83459625760209	1.61414549284804e-26	67.8427858439202	2.77806736803905	7.03200887726012e-06	Up	Up	Both	Shrunken log2(NELF/LacZ)
10556	FBgn0087008	2273.86475644699	-0.35377311005786	0.00463394914063705	574.46971415608	-6.31386888146045e-07	0.999989219511147	Down	Insignificant	PRO-seq	Shrunken log2(NELF/LacZ)
10559	FBgn0087013	4168.12664756447	-0.345607026125381	0.00377581380325563	1124.74296733212	-4.55871453617971e-06	0.999989219511147	Down	Insignificant	PRO-seq	Shrunken log2(NELF/LacZ)
10561	FBgn0087035	977.634383954155	-0.366525684322782	0.0212294190657646	782.965744101633	-1.66986870056537e-06	0.999989219511147	Down	Insignificant	PRO-seq	Shrunken log2(NELF/LacZ)
10565	FBgn0243511	663.173638968481	-0.370395287469745	0.0194049159215857	215.726860254083	7.68622412883435e-07	0.999989219511147	Down	Insignificant	PRO-seq	Shrunken log2(NELF/LacZ)
10566	FBgn0243512	14630.635530086	-0.294748712517499	0.0115562386415988	664.38498185118	-4.55614893616645e-06	0.999989219511147	Down	Insignificant	PRO-seq	Shrunken log2(NELF/LacZ)
10568	FBgn0243514	35.0183381088825	-1.08589038706265	0.0175086502025367	129.862862976407	-1.14341776498828	0.0777953886401371	Down	Insignificant	PRO-seq	Shrunken log2(NELF/LacZ)
10569	FBgn0243516	2393.4005730659	-0.858832671984874	6.62898403311614e-11	459.48275862069	-3.46970472239021e-06	0.999989219511147	Down	Insignificant	PRO-seq	Shrunken log2(NELF/LacZ)
10572	FBgn0250746	381.269914040115	-0.3783009052926	0.0448767366621092	1076.91912431942	-3.377026643872e-06	0.999989219511147	Down	Insignificant	PRO-seq	Shrunken log2(NELF/LacZ)
10573	FBgn0250753	4285.62922636103	-0.412506609121855	0.000693198516754268	1254.89541742287	1.34143339217689e-06	0.999989219511147	Down	Insignificant	PRO-seq	Shrunken log2(NELF/LacZ)
10574	FBgn0250754	2918.50085959885	-0.358492300145468	0.00327302105968968	147.699523593466	-5.65740876444308e-07	0.999989219511147	Down	Insignificant	PRO-seq	Shrunken log2(NELF/LacZ)
10577	FBgn0250785	991.023495702006	-0.37382924702272	0.013698415885328	350.623525408348	-1.29219734548346e-06	0.999989219511147	Down	Insignificant	PRO-seq	Shrunken log2(NELF/LacZ)
10578	FBgn0250786	2294.85673352436	-0.420281017901101	0.00106344551503567	242.296960072595	-2.27891151695352e-06	0.999989219511147	Down	Insignificant	PRO-seq	Shrunken log2(NELF/LacZ)
10579	FBgn0250788	2193.58624641834	-0.276473228074663	0.039549315227675	1278.93171506352	-1.76029306504665e-06	0.999989219511147	Down	Insignificant	PRO-seq	Shrunken log2(NELF/LacZ)
10580	FBgn0250791	1002.12206303725	-0.294875358834997	0.0394421064052362	192.803085299456	1.49780699123972e-06	0.999989219511147	Down	Insignificant	PRO-seq	Shrunken log2(NELF/LacZ)
10583	FBgn0250816	5391.12320916905	-0.377201703517769	0.00531454306247633	168.387590744102	-3.38798044643266e-07	0.999989219511147	Down	Insignificant	PRO-seq	Shrunken log2(NELF/LacZ)
10587	FBgn0250823	2541.31346704871	-0.402780879389016	0.00108058523332083	564.930694192377	8.44348646395688e-07	0.999989219511147	Down	Insignificant	PRO-seq	Shrunken log2(NELF/LacZ)
10588	FBgn0250824	742.977077363897	-0.414052832948586	0.00778964253282929	11.9384074410163	-1.94381947753777e-07	0.999989219511147	Down	Insignificant	PRO-seq	Shrunken log2(NELF/LacZ)
10590	FBgn0250830	410.492836676218	-0.520629124667382	0.00456542906451404	24.0647686025408	7.7542736443104e-07	0.999989219511147	Down	Insignificant	PRO-seq	Shrunken log2(NELF/LacZ)
10602	FBgn0250848	428.084813753582	0.396386974148071	0.0488841216143699	1013.83666061706	5.02254223959155e-06	0.999989219511147	Up	Insignificant	PRO-seq	Shrunken log2(NELF/LacZ)
10603	FBgn0250850	1297.3329512894	-0.299060329209345	0.0289457877914969	189.676043557169	2.41002649257466e-06	0.999989219511147	Down	Insignificant	PRO-seq	Shrunken log2(NELF/LacZ)
10605	FBgn0250867	413.132378223496	-0.590900367518572	0.0017335137548373	62.5200771324864	1.32158012690796e-06	0.999989219511147	Down	Insignificant	PRO-seq	Shrunken log2(NELF/LacZ)
10617	FBgn0259111	75.4240687679083	-0.995604841735495	0.011385928488681	39.8085299455535	-8.6223113825242e-07	0.999989219511147	Down	Insignificant	PRO-seq	Shrunken log2(NELF/LacZ)
10619	FBgn0259139	2028.98166189112	-0.503409886616134	0.000129425962104321	303.266901088929	-8.08038483517367e-07	0.999989219511147	Down	Insignificant	PRO-seq	Shrunken log2(NELF/LacZ)
10634	FBgn0259168	663.216618911175	-0.396259390523671	0.0120119276615206	115.184323956443	-6.74852917131474e-07	0.999989219511147	Down	Insignificant	PRO-seq	Shrunken log2(NELF/LacZ)
10637	FBgn0259174	1447.74785100287	-0.34938814456768	0.0101910187104476	524.218012704174	1.30394324676601e-06	0.999989219511147	Down	Insignificant	PRO-seq	Shrunken log2(NELF/LacZ)
10638	FBgn0259175	2943.5329512894	-1.35336084205064	1.68296413373153e-20	194.268829401089	-2.90571219092107e-06	0.999989219511147	Down	Insignificant	PRO-seq	Shrunken log2(NELF/LacZ)
10639	FBgn0259176	3816.1100286533	-0.269974846394519	0.0334128519305454	1231.59743647913	3.72412252665953e-07	0.999989219511147	Down	Insignificant	PRO-seq	Shrunken log2(NELF/LacZ)
10640	FBgn0259178	547.879083094556	-0.458660441622163	0.00680703865796706	210.484573502722	-1.48185989341675e-06	0.999989219511147	Down	Insignificant	PRO-seq	Shrunken log2(NELF/LacZ)
10654	FBgn0259212	3976.81088825215	-0.371347611812247	0.00167716984269597	174.780512704174	-8.27900991048585e-07	0.999989219511147	Down	Insignificant	PRO-seq	Shrunken log2(NELF/LacZ)
10656	FBgn0259214	4980.64068767908	-0.422909918201577	0.000288143877563598	474.549568965517	1.72510071735145e-06	0.999989219511147	Down	Insignificant	PRO-seq	Shrunken log2(NELF/LacZ)
10660	FBgn0259221	681.198853868195	-0.374509325488249	0.0193515211734302	46.4823049001815	-3.8825812463272e-07	0.999989219511147	Down	Insignificant	PRO-seq	Shrunken log2(NELF/LacZ)
10663	FBgn0259224	63.3581661891117	-0.635965117073884	0.0404117126183468	2.89439655172414	-4.16280389727839e-08	NA	Down	Insignificant	PRO-seq	Shrunken log2(NELF/LacZ)
10665	FBgn0259227	3349.58108882522	-0.581677790688442	1.20336736780014e-06	367.264519056261	-5.91273494611631e-06	0.999989219511147	Down	Insignificant	PRO-seq	Shrunken log2(NELF/LacZ)
10666	FBgn0259228	1328.64183381089	-0.490000078104862	0.000651075004599935	339.30251814882	-3.413582767892e-07	0.999989219511147	Down	Insignificant	PRO-seq	Shrunken log2(NELF/LacZ)
10676	FBgn0259243	436.196561604585	-0.47045667784479	0.00839327037644887	376.510208711434	6.67097191164543e-06	0.999989219511147	Down	Insignificant	PRO-seq	Shrunken log2(NELF/LacZ)
10680	FBgn0259247	4186.9547277937	-0.432763992106003	0.000342158372993487	248.837681488203	-2.51575140010579e-07	0.999989219511147	Down	Insignificant	PRO-seq	Shrunken log2(NELF/LacZ)
10681	FBgn0259481	3665.52836676218	-0.408000801679437	0.00136617514926159	276.443965517241	-3.6239047717117e-06	0.999989219511147	Down	Insignificant	PRO-seq	Shrunken log2(NELF/LacZ)
10682	FBgn0259482	325.098567335244	-0.45617101560145	0.0205593686491461	168.896778584392	-6.93114984797972e-07	0.999989219511147	Down	Insignificant	PRO-seq	Shrunken log2(NELF/LacZ)
10699	FBgn0259736	92.4057306590258	-1.82733157196012	8.11444453845377e-07	2.4554219600726	-1.4166907532157e-07	NA	Down	Insignificant	PRO-seq	Shrunken log2(NELF/LacZ)
10701	FBgn0259740	271.567908309456	-0.949349351229928	7.55007609934813e-05	188.003289473684	-3.58738562677314e-06	0.999989219511147	Down	Insignificant	PRO-seq	Shrunken log2(NELF/LacZ)
10705	FBgn0259785	1773.03495702006	-0.292439522448598	0.0239862310088981	1001.93829401089	-2.84972543703981e-05	0.999989219511147	Down	Insignificant	PRO-seq	Shrunken log2(NELF/LacZ)
10715	FBgn0259834	405.419484240688	-1.15142088031963	2.91784985461526e-09	39.581556261343	-4.14808156273139e-06	0.834214831518664	Down	Insignificant	PRO-seq	Shrunken log2(NELF/LacZ)
10737	FBgn0259878	60.5369627507163	-0.97594037875617	0.0124930797990174	3.41197822141561	-1.80520406119979e-07	NA	Down	Insignificant	PRO-seq	Shrunken log2(NELF/LacZ)
10745	FBgn0259937	2308.34842406877	-0.385256350300904	0.00248445976731957	2894.94657441016	9.61478701857703e-07	0.999989219511147	Down	Insignificant	PRO-seq	Shrunken log2(NELF/LacZ)
10746	FBgn0259938	7750.80802292264	-0.383316952340555	0.00115177915051722	737.909709618875	-6.65445986158095e-07	0.999989219511147	Down	Insignificant	PRO-seq	Shrunken log2(NELF/LacZ)
10749	FBgn0259978	1129.9564469914	-0.29501432695195	0.0336857357753006	261.159369328494	4.56766882061274e-07	0.999989219511147	Down	Insignificant	PRO-seq	Shrunken log2(NELF/LacZ)
10752	FBgn0259984	22242.9633237822	-0.284176952189592	0.0260120399980962	1833.5138384755	-1.85009618589647e-05	0.999989219511147	Down	Insignificant	PRO-seq	Shrunken log2(NELF/LacZ)
10759	FBgn0260003	1727.19369627507	-0.529785923088814	5.89997537048902e-05	192.925136116152	1.05403112182387e-06	0.999989219511147	Down	Insignificant	PRO-seq	Shrunken log2(NELF/LacZ)
10764	FBgn0260012	1627.08767908309	-0.430401531463073	0.00138415377496138	383.979128856624	-2.3926596532667e-06	0.999989219511147	Down	Insignificant	PRO-seq	Shrunken log2(NELF/LacZ)
10767	FBgn0260049	889.741547277937	-0.43753177826028	0.00346630321004489	442.761456442831	-5.02642969396916e-06	0.999989219511147	Down	Insignificant	PRO-seq	Shrunken log2(NELF/LacZ)
10771	FBgn0260397	618.772492836676	-0.344728757768225	0.0355169981777394	52.9737976406534	-3.91098490501575e-07	0.999989219511147	Down	Insignificant	PRO-seq	Shrunken log2(NELF/LacZ)
10781	FBgn0260439	1960.09914040115	-0.384114803708172	0.00369981812691935	1288.00657894737	-2.62413307406631e-06	0.999989219511147	Down	Insignificant	PRO-seq	Shrunken log2(NELF/LacZ)
10782	FBgn0260441	1514.53868194842	-0.275535661705437	0.0370271512151524	7535.29888838476	-6.62885258364187e-07	0.999989219511147	Down	Insignificant	PRO-seq	Shrunken log2(NELF/LacZ)
10783	FBgn0260442	1589.24584527221	-0.903402696297283	1.1551030593121e-09	216.451451905626	-1.35366184358255e-06	0.999989219511147	Down	Insignificant	PRO-seq	Shrunken log2(NELF/LacZ)
10791	FBgn0260462	1169.27908309456	-0.321689548801506	0.0205225532821967	1966.60072595281	-1.65759437220213e-06	0.999989219511147	Down	Insignificant	PRO-seq	Shrunken log2(NELF/LacZ)
10804	FBgn0260632	2153.01547277937	-0.538738655834216	2.65456215132721e-05	546.951338475499	6.51395752854803e-07	0.999989219511147	Down	Insignificant	PRO-seq	Shrunken log2(NELF/LacZ)
10805	FBgn0260635	1134.80573065903	-0.376545765238352	0.0170820410029818	1287.7583938294	-8.99693556243687e-07	0.999989219511147	Down	Insignificant	PRO-seq	Shrunken log2(NELF/LacZ)
10812	FBgn0260655	929.141547277937	-0.376577332547409	0.01085710869994	347.421619782214	1.73320164191104e-06	0.999989219511147	Down	Insignificant	PRO-seq	Shrunken log2(NELF/LacZ)
10814	FBgn0260658	307.025214899713	-0.407985889576144	0.0443066637910303	3.31000453720508	1.31988093468478e-07	NA	Down	Insignificant	PRO-seq	Shrunken log2(NELF/LacZ)
10819	FBgn0260741	154.733524355301	-0.677422081601787	0.008382221425424	50.7803992740472	-1.33249608012362e-06	0.999989219511147	Down	Insignificant	PRO-seq	Shrunken log2(NELF/LacZ)
10821	FBgn0260743	394.444126074499	-0.561369852529161	0.00518082915244256	58.8756805807622	-8.57774706243709e-07	0.999989219511147	Down	Insignificant	PRO-seq	Shrunken log2(NELF/LacZ)
10823	FBgn0260745	337.143839541547	1.97150114622921	2.5048989938671e-20	314.843920145191	2.145863933442	1.37179323738935e-09	Up	Up	Both	Shrunken log2(NELF/LacZ)
10826	FBgn0260748	473.343839541547	-0.354127743279869	0.0372456341437162	427.41220508167	-1.00767477567778e-06	0.999989219511147	Down	Insignificant	PRO-seq	Shrunken log2(NELF/LacZ)
10843	FBgn0260798	5206.0676217765	-0.246176701863197	0.0343641405704634	194.453153357532	-2.05660471498249e-06	0.999989219511147	Down	Insignificant	PRO-seq	Shrunken log2(NELF/LacZ)
10844	FBgn0260799	2830.65616045845	-0.452057934509527	0.000209405035441631	232.459051724138	-4.14188275905116e-07	0.999989219511147	Down	Insignificant	PRO-seq	Shrunken log2(NELF/LacZ)
10846	FBgn0260855	1016.97020057307	-0.308998660010213	0.0423717697082694	933.11082123412	6.2202795435657e-06	0.999989219511147	Down	Insignificant	PRO-seq	Shrunken log2(NELF/LacZ)
10858	FBgn0260936	1899.85616045845	-0.388357302933298	0.00245240582146171	819.322254990926	3.32121000642323e-06	0.999989219511147	Down	Insignificant	PRO-seq	Shrunken log2(NELF/LacZ)
10859	FBgn0260938	1589.4664756447	-0.36774650399221	0.00810218706865354	184.270417422868	9.1632666431097e-07	0.999989219511147	Down	Insignificant	PRO-seq	Shrunken log2(NELF/LacZ)
10864	FBgn0260944	675.470487106017	-0.368391472538515	0.0201174951646172	835.837454627949	-4.52483559237625e-05	0.999989219511147	Down	Insignificant	PRO-seq	Shrunken log2(NELF/LacZ)
10867	FBgn0260959	1760.04240687679	-0.324816037136001	0.0128409963514594	63.8363203266788	-3.32369020430751e-08	0.999989219511147	Down	Insignificant	PRO-seq	Shrunken log2(NELF/LacZ)
10868	FBgn0260960	4144.50028653295	-0.64405750214103	5.38846325817851e-06	1857.93840744102	-6.65685151819062e-06	0.999989219511147	Down	Insignificant	PRO-seq	Shrunken log2(NELF/LacZ)
10869	FBgn0260962	1357.46991404011	-0.289971166171297	0.0314402014878779	698.560344827586	-1.87306797354491e-06	0.999989219511147	Down	Insignificant	PRO-seq	Shrunken log2(NELF/LacZ)
10873	FBgn0260970	2475.16618911175	-0.419621999976367	0.000886266781434069	114.370122504537	-1.83997881557622e-06	0.999989219511147	Down	Insignificant	PRO-seq	Shrunken log2(NELF/LacZ)
10877	FBgn0260987	3833.85558739255	-0.513020636528126	2.16415413128547e-05	625.310458257713	4.69986113883636e-06	0.999989219511147	Down	Insignificant	PRO-seq	Shrunken log2(NELF/LacZ)
10878	FBgn0260990	2707.511747851	-0.308202584117368	0.014112472619827	661.584392014519	-6.04909034351901e-07	0.999989219511147	Down	Insignificant	PRO-seq	Shrunken log2(NELF/LacZ)
10888	FBgn0261041	1142.4223495702	-0.450294055490411	0.0049245421728855	127.818511796733	-2.42317993139009e-07	0.999989219511147	Down	Insignificant	PRO-seq	Shrunken log2(NELF/LacZ)
10907	FBgn0261238	786.287679083095	-0.321813955757271	0.0316212341792895	95.7710980036298	-5.60546187616316e-07	0.999989219511147	Down	Insignificant	PRO-seq	Shrunken log2(NELF/LacZ)
10908	FBgn0261239	1289.40171919771	-0.330450011826034	0.0167857629131992	156.101746823956	-3.75970117006614e-07	0.999989219511147	Down	Insignificant	PRO-seq	Shrunken log2(NELF/LacZ)
10909	FBgn0261243	1566.79312320917	-0.317525707982091	0.0255194249977862	898.413452813067	-4.51083101267881e-06	0.999989219511147	Down	Insignificant	PRO-seq	Shrunken log2(NELF/LacZ)
10910	FBgn0261244	444.741547277937	-0.682335791347561	0.000238573265577525	46.2284482758621	-2.24938826828585e-06	0.999989219511147	Down	Insignificant	PRO-seq	Shrunken log2(NELF/LacZ)
10912	FBgn0261258	2426.35931232092	-1.40700813432547	1.88710819480416e-16	164.945099818512	7.57196882246196e-07	0.999989219511147	Down	Insignificant	PRO-seq	Shrunken log2(NELF/LacZ)
10913	FBgn0261260	7944.12206303725	-0.341884217448927	0.00615669786893156	797.570326678766	7.50975400140055e-06	0.999989219511147	Down	Insignificant	PRO-seq	Shrunken log2(NELF/LacZ)
10914	FBgn0261261	702.245845272206	-0.352994664742854	0.0258669242616473	151.340403811252	-1.04353511251484e-06	0.999989219511147	Down	Insignificant	PRO-seq	Shrunken log2(NELF/LacZ)
10916	FBgn0261268	835.411461318052	-0.442027880316559	0.00348976504245297	176.070666969147	-8.85789590941453e-07	0.999989219511147	Down	Insignificant	PRO-seq	Shrunken log2(NELF/LacZ)
10923	FBgn0261279	1702.15300859599	-0.415525294690875	0.00167716984269597	318.229242286751	6.94749225805727e-07	0.999989219511147	Down	Insignificant	PRO-seq	Shrunken log2(NELF/LacZ)
10927	FBgn0261286	1591.96103151862	-0.379611439833964	0.00421999148120406	166.821914700544	1.31653561659078e-05	0.999989219511147	Down	Insignificant	PRO-seq	Shrunken log2(NELF/LacZ)
10934	FBgn0261349	180.973638968481	-0.758610108570845	0.00237687156229138	1.70644283121597	-1.72515120693042e-07	NA	Down	Insignificant	PRO-seq	Shrunken log2(NELF/LacZ)
10941	FBgn0261387	1436.87507163324	-0.489257671532769	0.000341946119071377	109.407667876588	-7.86789024549592e-07	0.999989219511147	Down	Insignificant	PRO-seq	Shrunken log2(NELF/LacZ)
10946	FBgn0261397	939.440114613181	-0.308464377173928	0.0318417606388777	123.400181488203	2.97248476107252e-07	0.999989219511147	Down	Insignificant	PRO-seq	Shrunken log2(NELF/LacZ)
10950	FBgn0261403	2758.19369627507	-0.509967674330351	2.70697462439352e-05	480.477313974592	-6.26188920445333e-07	0.999989219511147	Down	Insignificant	PRO-seq	Shrunken log2(NELF/LacZ)
10956	FBgn0261444	4653.81604584527	-0.478267509461828	6.15614264045569e-05	679.526202359347	2.10248258749342e-06	0.999989219511147	Down	Insignificant	PRO-seq	Shrunken log2(NELF/LacZ)
10960	FBgn0261458	3275.78108882522	-0.327385922644753	0.00636489356743614	2487.52370689655	1.39750935636106e-06	0.999989219511147	Down	Insignificant	PRO-seq	Shrunken log2(NELF/LacZ)
10961	FBgn0261461	1556.65616045845	-0.44141943454491	0.000955487637055572	363.353221415608	1.49249391615504e-06	0.999989219511147	Down	Insignificant	PRO-seq	Shrunken log2(NELF/LacZ)
10982	FBgn0261549	899.920343839542	-0.755152497917172	2.89881945807271e-06	58.9406760435572	-2.18499189279655e-07	0.999989219511147	Down	Insignificant	PRO-seq	Shrunken log2(NELF/LacZ)
10984	FBgn0261552	3983.77535816619	-0.332352475046502	0.0108129341782452	1009.38010435572	1.94114594257808e-06	0.999989219511147	Down	Insignificant	PRO-seq	Shrunken log2(NELF/LacZ)
10985	FBgn0261553	649.994842406877	-0.352489101070376	0.0339786273575576	65.2645190562613	-6.72778910783734e-07	0.999989219511147	Down	Insignificant	PRO-seq	Shrunken log2(NELF/LacZ)
10986	FBgn0261554	325.040687679083	-0.529483382302486	0.00778829968192536	255.431147912886	-3.24697846791924e-06	0.999989219511147	Down	Insignificant	PRO-seq	Shrunken log2(NELF/LacZ)
10988	FBgn0261556	4532.58911174785	-1.37681783679156	2.26038227671207e-33	14.7698502722323	-6.73390493872891e-07	0.999989219511147	Down	Insignificant	PRO-seq	Shrunken log2(NELF/LacZ)
10994	FBgn0261570	2570.34899713467	-0.371367090471731	0.006941407893039	352.057849364791	-2.52237862030706e-06	0.999989219511147	Down	Insignificant	PRO-seq	Shrunken log2(NELF/LacZ)
10996	FBgn0261574	2545.88137535817	-0.336893163270223	0.0124134258052607	203.111728675136	-1.18417923024544e-07	0.999989219511147	Down	Insignificant	PRO-seq	Shrunken log2(NELF/LacZ)
11003	FBgn0261592	665.532378223496	-0.337935450410713	0.031504990608267	6086.21336206897	-2.02115403163088e-05	0.999989219511147	Down	Insignificant	PRO-seq	Shrunken log2(NELF/LacZ)
11010	FBgn0261610	1927.77478510029	-0.327131667035485	0.0114995026913712	36.1073049001815	6.44867391419961e-07	0.999989219511147	Down	Insignificant	PRO-seq	Shrunken log2(NELF/LacZ)
11013	FBgn0261617	3100.6676217765	-0.287863958285265	0.0185943951892483	74.2290154264973	8.86341001410274e-07	0.999989219511147	Down	Insignificant	PRO-seq	Shrunken log2(NELF/LacZ)
11016	FBgn0261625	165.731232091691	-0.966502729683931	0.000318437027780505	186.965403811252	-2.23346858017753e-06	0.999989219511147	Down	Insignificant	PRO-seq	Shrunken log2(NELF/LacZ)
11027	FBgn0261673	259.397134670487	-0.610472695844885	0.00758133000089957	808.045598911071	-5.74110347457279e-06	0.999989219511147	Down	Insignificant	PRO-seq	Shrunken log2(NELF/LacZ)
11032	FBgn0261703	2330.43266475645	-0.455856806210194	0.000277752469246643	128.548661524501	-5.55533784075707e-07	0.999989219511147	Down	Insignificant	PRO-seq	Shrunken log2(NELF/LacZ)
11033	FBgn0261705	377.940974212034	-0.542401627655258	0.0063469660648502	0.768942831215971	7.23291718300407e-08	NA	Down	Insignificant	PRO-seq	Shrunken log2(NELF/LacZ)
11037	FBgn0261710	2681.69340974212	-0.266994827896159	0.034350258296867	796.728334845735	-7.44558529577283e-06	0.999989219511147	Down	Insignificant	PRO-seq	Shrunken log2(NELF/LacZ)
11039	FBgn0261722	641.767908309456	-0.408404551870313	0.0120119276615206	90.418443738657	-2.28176258566406e-06	0.999989219511147	Down	Insignificant	PRO-seq	Shrunken log2(NELF/LacZ)
11041	FBgn0261786	843.129512893983	-0.365559846300107	0.0153321468098226	94.4590517241379	9.45532755497062e-08	0.999989219511147	Down	Insignificant	PRO-seq	Shrunken log2(NELF/LacZ)
11042	FBgn0261787	1602.50200573066	-0.368499461541286	0.00578986767218676	330.675136116152	2.74095796558466e-06	0.999989219511147	Down	Insignificant	PRO-seq	Shrunken log2(NELF/LacZ)
11045	FBgn0261793	2194.42521489971	-0.389576012777728	0.00206480588935964	206.420145190563	3.68892485083997e-06	0.999989219511147	Down	Insignificant	PRO-seq	Shrunken log2(NELF/LacZ)
11046	FBgn0261794	1578.69398280802	-0.421815178528126	0.00238919119871109	559.315902903811	-1.11573561718615e-07	0.999989219511147	Down	Insignificant	PRO-seq	Shrunken log2(NELF/LacZ)
11047	FBgn0261797	6986.44011461318	-0.438306992582902	9.84667572832476e-05	202.522572595281	3.03295397163575e-06	0.999989219511147	Down	Insignificant	PRO-seq	Shrunken log2(NELF/LacZ)
11049	FBgn0261800	814.472779369628	-0.650120813530429	8.80970458507942e-05	883.317717785844	2.81164602766464e-06	0.999989219511147	Down	Insignificant	PRO-seq	Shrunken log2(NELF/LacZ)
11051	FBgn0261802	736.655014326648	-0.675808416573241	2.70697462439352e-05	174.580081669691	-3.84644210160238e-06	0.999989219511147	Down	Insignificant	PRO-seq	Shrunken log2(NELF/LacZ)
11055	FBgn0261811	1807.0452722063	-0.377115058119884	0.00573698334930596	375.980376588022	-5.24191595537601e-08	0.999989219511147	Down	Insignificant	PRO-seq	Shrunken log2(NELF/LacZ)
11057	FBgn0261822	5322.8670487106	-0.459843009037209	6.56059210833335e-05	386.934777676951	1.27555450273353e-06	0.999989219511147	Down	Insignificant	PRO-seq	Shrunken log2(NELF/LacZ)
11058	FBgn0261823	1069.87277936963	-0.365878735395665	0.0118775485383401	161.534709618875	-3.38446879645632e-07	0.999989219511147	Down	Insignificant	PRO-seq	Shrunken log2(NELF/LacZ)
11062	FBgn0261836	641.43782234957	-0.652453227549611	0.000165586853883313	882.000567150635	-1.03192132151072e-06	0.999989219511147	Down	Insignificant	PRO-seq	Shrunken log2(NELF/LacZ)
11064	FBgn0261850	595.702005730659	-0.442204293518637	0.00877437668327674	198.149727767695	-2.00640825966786e-06	0.999989219511147	Down	Insignificant	PRO-seq	Shrunken log2(NELF/LacZ)
11068	FBgn0261862	104.589111747851	-1.15520718972693	0.00106925979748507	18.4435117967332	7.57466655869084e-07	0.999989219511147	Down	Insignificant	PRO-seq	Shrunken log2(NELF/LacZ)
11071	FBgn0261873	682.456733524355	-0.363639620843993	0.047371042629766	164.155172413793	-2.91949515343423e-06	0.999989219511147	Down	Insignificant	PRO-seq	Shrunken log2(NELF/LacZ)
11073	FBgn0261885	9407.24699140401	-0.307201456717176	0.00598435464223711	314.356851179673	-1.38809396405973e-06	0.999989219511147	Down	Insignificant	PRO-seq	Shrunken log2(NELF/LacZ)
11082	FBgn0261954	2432.35816618911	-0.544064875010139	1.55323527499681e-05	222.183416515427	1.11649930361942e-06	0.999989219511147	Down	Insignificant	PRO-seq	Shrunken log2(NELF/LacZ)
11083	FBgn0261955	3607.03782234957	-0.415089736758188	0.00420961380131102	414.805694192378	5.82106983931454e-07	0.999989219511147	Down	Insignificant	PRO-seq	Shrunken log2(NELF/LacZ)
11089	FBgn0261985	805.369054441261	-0.360345709105607	0.0166528012287232	364.620576225045	-8.46147411817122e-07	0.999989219511147	Down	Insignificant	PRO-seq	Shrunken log2(NELF/LacZ)
11090	FBgn0261986	989.583381088825	-0.396690422804584	0.00677430599990649	72.9435117967332	2.33728791825587e-07	0.999989219511147	Down	Insignificant	PRO-seq	Shrunken log2(NELF/LacZ)
11092	FBgn0261988	13469.8945558739	-0.64234588493665	6.32587726761871e-09	428.487182395644	-6.49434954615904e-07	0.999989219511147	Down	Insignificant	PRO-seq	Shrunken log2(NELF/LacZ)
11107	FBgn0262029	3438.9782234957	-0.313644555572555	0.0450683651842121	0.494441923774955	1.18765701889071e-08	NA	Down	Insignificant	PRO-seq	Shrunken log2(NELF/LacZ)
11110	FBgn0262081	1160.37650429799	-0.659810449720204	3.97167449658304e-06	270.537545372051	-1.77773134120986e-06	0.999989219511147	Down	Insignificant	PRO-seq	Shrunken log2(NELF/LacZ)
11115	FBgn0262102	2869.33753581662	-0.835938444688668	1.17348187658333e-12	294.870576225045	-2.82331359541032e-07	0.999989219511147	Down	Insignificant	PRO-seq	Shrunken log2(NELF/LacZ)
11120	FBgn0262114	1533.1323782235	-0.313837129199263	0.0238136863359438	718.720167876588	1.89655474665134e-06	0.999989219511147	Down	Insignificant	PRO-seq	Shrunken log2(NELF/LacZ)
11121	FBgn0262115	808.896848137536	-0.322397472054569	0.0394421064052362	377.976179673321	6.76454047810106e-07	0.999989219511147	Down	Insignificant	PRO-seq	Shrunken log2(NELF/LacZ)
11122	FBgn0262117	2192.54842406877	-0.420565245450072	0.000857532557465109	179.399274047187	2.99387779184215e-06	0.999989219511147	Down	Insignificant	PRO-seq	Shrunken log2(NELF/LacZ)
11124	FBgn0262124	7292.95128939828	-0.535819977672182	1.88847304960847e-06	491.960866606171	-2.25850841670965e-06	0.999989219511147	Down	Insignificant	PRO-seq	Shrunken log2(NELF/LacZ)
11125	FBgn0262125	2356.64985673352	-0.373996171363711	0.00564962351336299	1068.92093920145	-4.55322039509265e-07	0.999989219511147	Down	Insignificant	PRO-seq	Shrunken log2(NELF/LacZ)
11126	FBgn0262126	2997.68653295129	-0.430623067010564	0.000944201862151732	1270.17150635209	-1.17774984172607e-07	0.999989219511147	Down	Insignificant	PRO-seq	Shrunken log2(NELF/LacZ)
11132	FBgn0262160	7420.60916905444	-0.425254788843163	0.000377760868250238	668.896324863884	8.55115618605445e-07	0.999989219511147	Down	Insignificant	PRO-seq	Shrunken log2(NELF/LacZ)
11140	FBgn0262473	1837.98739255014	-1.20280893387648	1.2083782374696e-17	30.3487976406534	-1.37211414507824e-06	0.999989219511147	Down	Insignificant	PRO-seq	Shrunken log2(NELF/LacZ)
11141	FBgn0262475	54.2704871060172	-1.93088704519292	6.19321989720114e-05	0.455421960072595	-1.22339235310687e-07	NA	Down	Insignificant	PRO-seq	Shrunken log2(NELF/LacZ)
11151	FBgn0262511	1113.88653295129	-0.67351964643675	1.93965427112611e-06	1000.07021324864	-2.57396163487856e-06	0.999989219511147	Down	Insignificant	PRO-seq	Shrunken log2(NELF/LacZ)
11152	FBgn0262515	1105.40114613181	-0.302080659333463	0.0350236312628324	2011.77654264973	3.20657375861674e-09	0.999989219511147	Down	Insignificant	PRO-seq	Shrunken log2(NELF/LacZ)
11154	FBgn0262517	2309.83667621777	-0.386108408201056	0.00212580846966338	77.6659482758621	-1.63916416253753e-07	0.999989219511147	Down	Insignificant	PRO-seq	Shrunken log2(NELF/LacZ)
11156	FBgn0262519	2401.41375358166	-0.285219863060289	0.0381859308202374	757.669237749546	1.42954302575398e-05	0.999989219511147	Down	Insignificant	PRO-seq	Shrunken log2(NELF/LacZ)
11158	FBgn0262527	2409.68137535817	-0.336479609283478	0.00902889994881758	769.458484573503	-2.4131194115761e-06	0.999989219511147	Down	Insignificant	PRO-seq	Shrunken log2(NELF/LacZ)
11165	FBgn0262559	409.073925501433	-0.437953754784003	0.0149938541981583	1083.06851179673	-3.18050546865654e-06	0.999989219511147	Down	Insignificant	PRO-seq	Shrunken log2(NELF/LacZ)
11174	FBgn0262579	3530.01432664756	-0.292660818349468	0.0222693294300916	289.61082123412	1.80030502402582e-06	0.999989219511147	Down	Insignificant	PRO-seq	Shrunken log2(NELF/LacZ)
11176	FBgn0262582	2270.77306590258	-0.515507274493194	7.71615635603547e-05	224.516333938294	-4.53102874270737e-06	0.999989219511147	Down	Insignificant	PRO-seq	Shrunken log2(NELF/LacZ)
11193	FBgn0262636	633.923782234957	-0.741386490828427	1.24621118032222e-05	1.98888384754991	3.20345760526501e-08	NA	Down	Insignificant	PRO-seq	Shrunken log2(NELF/LacZ)
11201	FBgn0262699	508.573638968481	-0.625365784606097	0.000469855958553317	82.7185798548094	1.64031479685208e-07	0.999989219511147	Down	Insignificant	PRO-seq	Shrunken log2(NELF/LacZ)
11202	FBgn0262716	950.702005730659	-0.318206809603445	0.0328926204908624	2494.35140653358	1.58823231265255e-06	0.999989219511147	Down	Insignificant	PRO-seq	Shrunken log2(NELF/LacZ)
11206	FBgn0262730	978.296275071633	-0.296494441382487	0.0449996519898571	261.06363430127	5.31477268572087e-07	0.999989219511147	Down	Insignificant	PRO-seq	Shrunken log2(NELF/LacZ)
11207	FBgn0262731	1044.65157593123	-0.359866227678775	0.0141852025834033	162.373185117967	1.51065300040826e-07	0.999989219511147	Down	Insignificant	PRO-seq	Shrunken log2(NELF/LacZ)
11209	FBgn0262733	499.00229226361	-0.370356960944055	0.0281451165134421	129.288793103448	6.12246934097121e-07	0.999989219511147	Down	Insignificant	PRO-seq	Shrunken log2(NELF/LacZ)
11210	FBgn0262734	1108.09627507163	-0.402598350861103	0.0049245421728855	1039.0847323049	4.95619280608412e-06	0.999989219511147	Down	Insignificant	PRO-seq	Shrunken log2(NELF/LacZ)
11211	FBgn0262736	12837.9977077364	-0.41406426897677	0.000203130773456639	4470.36717332123	1.91748377259931e-06	0.999989219511147	Down	Insignificant	PRO-seq	Shrunken log2(NELF/LacZ)
11212	FBgn0262737	1866.51289398281	-0.278723652388015	0.0315465585774263	85.7248185117967	1.78880163530106e-06	0.999989219511147	Down	Insignificant	PRO-seq	Shrunken log2(NELF/LacZ)
11213	FBgn0262738	726.810888252149	-0.409119556538357	0.0166528012287232	6.60140653357532	3.52275464568387e-07	NA	Down	Insignificant	PRO-seq	Shrunken log2(NELF/LacZ)
11214	FBgn0262739	2173.74842406877	-0.348478021671239	0.0057477598466046	549.211433756806	-7.40481609968565e-07	0.999989219511147	Down	Insignificant	PRO-seq	Shrunken log2(NELF/LacZ)
11217	FBgn0262743	3580.23667621777	-0.279895328476737	0.0183624434679678	609.594147005445	3.30411969001213e-06	0.999989219511147	Down	Insignificant	PRO-seq	Shrunken log2(NELF/LacZ)
11221	FBgn0262801	1299.11232091691	-0.53811133881878	0.000194618368243348	1890.46370235935	3.42957473639974e-06	0.999989219511147	Down	Insignificant	PRO-seq	Shrunken log2(NELF/LacZ)
11243	FBgn0262871	594.590257879656	-0.400763991164247	0.0137821668678229	107.154264972777	-1.48888247961069e-06	0.999989219511147	Down	Insignificant	PRO-seq	Shrunken log2(NELF/LacZ)
11260	FBgn0262937	1455.86934097421	-0.358299283007733	0.0115701277954104	167.325431034483	-1.10739564665433e-05	0.999989219511147	Down	Insignificant	PRO-seq	Shrunken log2(NELF/LacZ)
11268	FBgn0262970	831.769054441261	-0.350603577594467	0.0249906308149376	84.679333030853	-7.95582328608752e-08	0.999989219511147	Down	Insignificant	PRO-seq	Shrunken log2(NELF/LacZ)
11281	FBgn0263006	4594.68481375358	-0.377068980330509	0.00157820828011228	1517.80206442831	2.54037878040335e-06	0.999989219511147	Down	Insignificant	PRO-seq	Shrunken log2(NELF/LacZ)
11294	FBgn0263039	20974.8022922636	-0.592982365104552	2.81420975164897e-07	17.5187159709619	-8.71915614929467e-07	0.999989219511147	Down	Insignificant	PRO-seq	Shrunken log2(NELF/LacZ)
11304	FBgn0263077	620.675071633238	-0.454237926160387	0.00582937790825791	138.351746823956	3.10628840901091e-07	0.999989219511147	Down	Insignificant	PRO-seq	Shrunken log2(NELF/LacZ)
11311	FBgn0263102	2818.69971346705	-0.270959218632589	0.0289417483818076	278.628516333938	-1.75563412949013e-06	0.999989219511147	Down	Insignificant	PRO-seq	Shrunken log2(NELF/LacZ)
11313	FBgn0263108	2341.87793696275	-0.299423253586922	0.0178059518874596	613.426156987296	-4.34190421698429e-06	0.999989219511147	Down	Insignificant	PRO-seq	Shrunken log2(NELF/LacZ)
11316	FBgn0263112	655.775358166189	-0.477003650641374	0.00360921708968976	114.352881125227	4.80755473112405e-07	0.999989219511147	Down	Insignificant	PRO-seq	Shrunken log2(NELF/LacZ)
11317	FBgn0263113	608.288252148997	-0.515280422234878	0.00213929867270412	13.2191470054446	-4.81871844297915e-07	0.999989219511147	Down	Insignificant	PRO-seq	Shrunken log2(NELF/LacZ)
11321	FBgn0263120	2195.02349570201	-0.318349811936741	0.0143868518791263	636.760889292196	7.56258848032013e-07	0.999989219511147	Down	Insignificant	PRO-seq	Shrunken log2(NELF/LacZ)
11328	FBgn0263144	2105.25730659026	-0.570756072334538	5.41053344998385e-06	365.975952813067	-1.19077624040807e-06	0.999989219511147	Down	Insignificant	PRO-seq	Shrunken log2(NELF/LacZ)
11329	FBgn0263197	2583.40687679083	-0.464066004548279	0.000210903601774065	340.382486388385	-3.71670830964802e-06	0.999989219511147	Down	Insignificant	PRO-seq	Shrunken log2(NELF/LacZ)
11337	FBgn0263231	3720.43896848138	-0.287574480419777	0.0152704664488332	2195.45666969147	0.000791814380588475	0.999989219511147	Down	Insignificant	PRO-seq	Shrunken log2(NELF/LacZ)
11340	FBgn0263236	591.315759312321	-0.368621297559834	0.0357444737986725	194.818284936479	2.80544617671117e-07	0.999989219511147	Down	Insignificant	PRO-seq	Shrunken log2(NELF/LacZ)
11351	FBgn0263278	754.259598853868	-0.36350527587651	0.018704319315226	178.927631578947	-2.4334824171388e-06	0.999989219511147	Down	Insignificant	PRO-seq	Shrunken log2(NELF/LacZ)
11352	FBgn0263289	637.755873925501	-0.369865130486297	0.0207420220846651	299.881352087114	-1.43192248924786e-06	0.999989219511147	Down	Insignificant	PRO-seq	Shrunken log2(NELF/LacZ)
11363	FBgn0263351	1122.60687679083	-0.290694683254886	0.0403801112445653	666.138951905626	-1.04648959667472e-06	0.999989219511147	Down	Insignificant	PRO-seq	Shrunken log2(NELF/LacZ)
11364	FBgn0263352	1040.21948424069	-0.466561971090726	0.0011873304700967	665.842445553539	1.2488712907519e-06	0.999989219511147	Down	Insignificant	PRO-seq	Shrunken log2(NELF/LacZ)
11375	FBgn0263392	10563.5106017192	-0.595448237780152	3.48237111197153e-08	383.007713248639	-5.11362009884663e-06	0.999989219511147	Down	Insignificant	PRO-seq	Shrunken log2(NELF/LacZ)
11376	FBgn0263395	5001.91805157593	-0.598465907949071	2.87680998137294e-06	148.683756805808	2.31248193958876e-07	0.999989219511147	Down	Insignificant	PRO-seq	Shrunken log2(NELF/LacZ)
11377	FBgn0263396	10381.5828080229	-0.390343715462416	0.00116003109409372	5125.5998185118	4.32981950428697e-06	0.999989219511147	Down	Insignificant	PRO-seq	Shrunken log2(NELF/LacZ)
11402	FBgn0263490	6247.39656160458	-0.560119262034052	3.17131253444758e-06	112.34085753176	-1.72088781205817e-06	0.999989219511147	Down	Insignificant	PRO-seq	Shrunken log2(NELF/LacZ)
11408	FBgn0263504	95.7404011461318	-0.723333808907611	0.0164513337958374	32.2751814882033	-4.56725870541942e-06	0.999989219511147	Down	Insignificant	PRO-seq	Shrunken log2(NELF/LacZ)
11420	FBgn0263594	4041.20802292264	-0.288318380661118	0.0143452829638888	2473.12091651543	2.96888210387032e-06	0.999989219511147	Down	Insignificant	PRO-seq	Shrunken log2(NELF/LacZ)
11422	FBgn0263598	1388.56446991404	-0.42756319333702	0.00210292868518052	356.217558983666	-1.6652602830222e-06	0.999989219511147	Down	Insignificant	PRO-seq	Shrunken log2(NELF/LacZ)
11427	FBgn0263603	1400.05501432665	-0.290873755992326	0.0374518639020946	329.715970961887	2.28407118130838e-07	0.999989219511147	Down	Insignificant	PRO-seq	Shrunken log2(NELF/LacZ)
11428	FBgn0263605	452.810888252149	-0.333815755117337	0.0489462167753884	45.0377722323049	-1.96563101629762e-07	0.999989219511147	Down	Insignificant	PRO-seq	Shrunken log2(NELF/LacZ)
11457	FBgn0263706	222.428080229226	-0.441413323202154	0.0366461253466898	73.7015653357532	-2.39304278023755e-06	0.999989219511147	Down	Insignificant	PRO-seq	Shrunken log2(NELF/LacZ)
11487	FBgn0263864	1106.04011461318	-0.340669665306032	0.0150336845592759	283.13611615245	2.15338359452807e-06	0.999989219511147	Down	Insignificant	PRO-seq	Shrunken log2(NELF/LacZ)
11493	FBgn0263929	1051.69914040115	-0.50400196312775	0.0017335137548373	181.055240471869	-6.30930951658804e-07	0.999989219511147	Down	Insignificant	PRO-seq	Shrunken log2(NELF/LacZ)
11494	FBgn0263933	1114.28767908309	-0.299531804847205	0.031078349148766	198.492400181488	-1.81610162784736e-06	0.999989219511147	Down	Insignificant	PRO-seq	Shrunken log2(NELF/LacZ)
11497	FBgn0263968	1189.80630372493	-0.337545583850002	0.0166087743881599	220.242513611615	-2.57476726816526e-06	0.999989219511147	Down	Insignificant	PRO-seq	Shrunken log2(NELF/LacZ)
11500	FBgn0263977	1750.30143266476	-0.411484407317507	0.00161654282942926	990.482191470054	4.16844045353812e-06	0.999989219511147	Down	Insignificant	PRO-seq	Shrunken log2(NELF/LacZ)
11505	FBgn0263987	1547.56962750716	-0.397252371379712	0.00278798797503022	1061.98434664247	5.92329563103771e-06	0.999989219511147	Down	Insignificant	PRO-seq	Shrunken log2(NELF/LacZ)
11509	FBgn0263995	959.553008595989	-0.774774909470779	4.61904376060821e-07	36.8416515426497	3.14164403396863e-07	0.999989219511147	Down	Insignificant	PRO-seq	Shrunken log2(NELF/LacZ)
11511	FBgn0263998	1595.0441260745	-0.316199265173208	0.0200304590222779	160.716538112523	1.23325286207712e-06	0.999989219511147	Down	Insignificant	PRO-seq	Shrunken log2(NELF/LacZ)
11525	FBgn0264090	62.1409742120344	-0.987883598241648	0.0121777605846552	0.219941016333938	-9.84187461465207e-08	NA	Down	Insignificant	PRO-seq	Shrunken log2(NELF/LacZ)
11532	FBgn0264270	1328.23381088825	-0.383018192461852	0.0049245421728855	339.607418330309	1.62332023006182e-06	0.999989219511147	Down	Insignificant	PRO-seq	Shrunken log2(NELF/LacZ)
11542	FBgn0264324	2667.59770773639	-1.07521805609607	3.91469676274962e-18	184.289246823956	-6.06774243076642e-06	0.999989219511147	Down	Insignificant	PRO-seq	Shrunken log2(NELF/LacZ)
11597	FBgn0264491	2204.35415472779	-0.416621425418788	0.00106344551503567	258.201225045372	8.22500940235887e-07	0.999989219511147	Down	Insignificant	PRO-seq	Shrunken log2(NELF/LacZ)
11598	FBgn0264492	1314.56160458453	-0.539587054251284	0.000106405544794186	1253.40642014519	1.28972111473237e-06	0.999989219511147	Down	Insignificant	PRO-seq	Shrunken log2(NELF/LacZ)
11600	FBgn0264494	1949.80859598854	-1.30509658019517	3.02049890536116e-15	163.13804446461	-0.59934427915039	0.557515143424847	Down	Insignificant	PRO-seq	Shrunken log2(NELF/LacZ)
11601	FBgn0264495	3627.07048710602	-0.406378668147681	0.00063749039264808	484.332803992741	1.33580278067951e-07	0.999989219511147	Down	Insignificant	PRO-seq	Shrunken log2(NELF/LacZ)
11608	FBgn0264507	362.332951289398	-0.551721276444306	0.00652696442852757	1.23548094373866	-4.25936545492795e-08	NA	Down	Insignificant	PRO-seq	Shrunken log2(NELF/LacZ)
11620	FBgn0264560	2180.06475644699	-0.375483895569968	0.00288424010779841	117.641787658802	-1.52401356339108e-06	0.999989219511147	Down	Insignificant	PRO-seq	Shrunken log2(NELF/LacZ)
11621	FBgn0264561	1690.19312320917	-0.338731385924323	0.0103406095682836	758.745349364791	-2.54339120305146e-05	0.999989219511147	Down	Insignificant	PRO-seq	Shrunken log2(NELF/LacZ)
11635	FBgn0264607	4386.85386819484	-0.314678142416924	0.00758133000089957	153.078833938294	-1.34852182804873e-07	0.999989219511147	Down	Insignificant	PRO-seq	Shrunken log2(NELF/LacZ)
11642	FBgn0264693	3747.77535816619	-0.308471855147525	0.0100803506553967	1078.38180580762	-1.40664325644496e-06	0.999989219511147	Down	Insignificant	PRO-seq	Shrunken log2(NELF/LacZ)
11648	FBgn0264703	47.3971346704871	-0.760153168542024	0.0321191142511857	0.945440108892922	-1.0736301092267e-07	NA	Down	Insignificant	PRO-seq	Shrunken log2(NELF/LacZ)
11651	FBgn0264707	651.918051575931	-0.411123079132991	0.0144051894220518	239.210299455535	-3.76888461537733e-07	0.999989219511147	Down	Insignificant	PRO-seq	Shrunken log2(NELF/LacZ)
11671	FBgn0264785	1003.70487106017	-0.363582775881452	0.0334588282042369	453.124092558984	-1.25822348850442e-06	0.999989219511147	Down	Insignificant	PRO-seq	Shrunken log2(NELF/LacZ)
11697	FBgn0264855	681.883667621777	-0.433075250386875	0.00657168430151343	532.359573502722	-4.37487756952588e-06	0.999989219511147	Down	Insignificant	PRO-seq	Shrunken log2(NELF/LacZ)
11716	FBgn0264894	797.320916905444	-0.853606619616638	5.13976319588769e-08	41.386002722323	-1.71310406434202e-06	0.999989219511147	Down	Insignificant	PRO-seq	Shrunken log2(NELF/LacZ)
11717	FBgn0264895	151.543266475645	-0.458172462594327	0.0460110397734753	5.60617059891107	-3.3814630270877e-07	NA	Down	Insignificant	PRO-seq	Shrunken log2(NELF/LacZ)
11733	FBgn0264953	6522.96103151863	-0.252482638582449	0.0375272018921092	276.23389292196	-1.84397353614289e-06	0.999989219511147	Down	Insignificant	PRO-seq	Shrunken log2(NELF/LacZ)
11737	FBgn0264959	3437.17306590258	-0.515008123493771	2.34303999648673e-05	173.804106170599	-3.11351437155519e-06	0.999989219511147	Down	Insignificant	PRO-seq	Shrunken log2(NELF/LacZ)
11740	FBgn0264978	1138.93982808023	-0.473095843197734	0.00133779712557826	447.069192377495	-2.16519544189807e-06	0.999989219511147	Down	Insignificant	PRO-seq	Shrunken log2(NELF/LacZ)
11741	FBgn0264979	35.1369627507163	-0.64692430944036	0.0465362600780606	12.7125680580762	-1.3699653493541e-06	0.999989219511147	Down	Insignificant	PRO-seq	Shrunken log2(NELF/LacZ)
11743	FBgn0264982	801.340974212034	-0.500254630183962	0.00114866813241448	61.0201905626134	3.20973759203445e-07	0.999989219511147	Down	Insignificant	PRO-seq	Shrunken log2(NELF/LacZ)
11757	FBgn0265048	350.663610315186	-0.627113202324291	0.00214052478657868	167.569192377495	-1.49741757943396e-06	0.999989219511147	Down	Insignificant	PRO-seq	Shrunken log2(NELF/LacZ)
11776	FBgn0265082	2149.93810888252	-0.353546638794786	0.00565436771043606	212.68863430127	-7.22480281716028e-07	0.999989219511147	Down	Insignificant	PRO-seq	Shrunken log2(NELF/LacZ)
11788	FBgn0265137	772.798280802292	-0.616352565022854	7.71615635603547e-05	454.462908348457	9.42672893928971e-06	0.999989219511147	Down	Insignificant	PRO-seq	Shrunken log2(NELF/LacZ)
11791	FBgn0265140	17146.4045845272	-0.299817756886707	0.0122429908365562	2956.12034936479	3.96130772112674e-06	0.999989219511147	Down	Insignificant	PRO-seq	Shrunken log2(NELF/LacZ)
11807	FBgn0265185	82.3180515759312	-0.955513419940804	0.00801092349632966	128.530852994555	-1.28141321200815	0.0481218968405805	Down	Down	Both	Shrunken log2(NELF/LacZ)
11808	FBgn0265186	99.8080229226361	-1.81382416518468	5.66850888850259e-07	65.4325090744102	-1.34332017602198	0.111728523182332	Down	Insignificant	PRO-seq	Shrunken log2(NELF/LacZ)
11831	FBgn0265297	4233.27163323782	-0.357584576801816	0.00229837762320506	8268.7583938294	-5.56681477241474e-07	0.999989219511147	Down	Insignificant	PRO-seq	Shrunken log2(NELF/LacZ)
11832	FBgn0265298	2372.96389684814	-0.416852323248902	0.000873840763069135	522.177631578947	-1.04173637543516e-06	0.999989219511147	Down	Insignificant	PRO-seq	Shrunken log2(NELF/LacZ)
11858	FBgn0265413	523.270487106017	-1.11240090487634	2.89197888695932e-08	316.241039019964	-6.50689470089084e-06	0.999989219511147	Down	Insignificant	PRO-seq	Shrunken log2(NELF/LacZ)
11867	FBgn0265434	5846.16160458453	-0.454917733597481	0.000262025805014864	1143.85015880218	-4.76236652579754e-06	0.999989219511147	Down	Insignificant	PRO-seq	Shrunken log2(NELF/LacZ)
11878	FBgn0265487	7849.21260744986	-0.291034339518409	0.00930671538299879	137.730263157895	1.24380831636745e-06	0.999989219511147	Down	Insignificant	PRO-seq	Shrunken log2(NELF/LacZ)
11887	FBgn0265512	42.1954154727794	-0.91057940884089	0.0237206500663246	17.8464156079855	-1.3628197155257e-06	0.999989219511147	Down	Insignificant	PRO-seq	Shrunken log2(NELF/LacZ)
11951	FBgn0265726	99.8951289398281	-0.762088402433041	0.0116038168591676	31.307055353902	-8.62358121663628e-07	0.999989219511147	Down	Insignificant	PRO-seq	Shrunken log2(NELF/LacZ)
11969	FBgn0265778	1153.25100286533	-0.320307392874808	0.0222365582624282	114.584959165154	-2.76878745553497e-07	0.999989219511147	Down	Insignificant	PRO-seq	Shrunken log2(NELF/LacZ)
12019	FBgn0265935	1337.44813753582	-0.285794171404744	0.0329084181672918	880.54945553539	1.9890135218325e-06	0.999989219511147	Down	Insignificant	PRO-seq	Shrunken log2(NELF/LacZ)
12042	FBgn0265988	1540.1564469914	-0.320874784743587	0.0194049159215857	37.2931034482759	-2.04511825488896e-06	0.999989219511147	Down	Insignificant	PRO-seq	Shrunken log2(NELF/LacZ)
12045	FBgn0265998	1972.45558739255	-0.678264234011091	4.07710764507112e-07	192.77722323049	-1.33180712587244e-06	0.999989219511147	Down	Insignificant	PRO-seq	Shrunken log2(NELF/LacZ)
12063	FBgn0266053	1595.09455587393	-0.313696884753338	0.0172046193060307	346.318965517241	-5.82828038538435e-07	0.999989219511147	Down	Insignificant	PRO-seq	Shrunken log2(NELF/LacZ)
12068	FBgn0266083	1349.00343839542	-0.447975148519293	0.00179403509783001	30.6083257713249	-1.24520084699869e-07	0.999989219511147	Down	Insignificant	PRO-seq	Shrunken log2(NELF/LacZ)
12069	FBgn0266084	3099.15243553009	-0.474983745688648	0.000126498001008696	128.968806715064	8.37771335531044e-07	0.999989219511147	Down	Insignificant	PRO-seq	Shrunken log2(NELF/LacZ)
12097	FBgn0266181	397.770200573066	-0.548133998183776	0.00369981812691935	3.20440108892922	1.6069532644017e-08	NA	Down	Insignificant	PRO-seq	Shrunken log2(NELF/LacZ)
12139	FBgn0266258	107.106017191977	-1.00477351568819	0.00145327948128935	1.14632486388385	-2.54745549855378e-07	NA	Down	Insignificant	PRO-seq	Shrunken log2(NELF/LacZ)
12179	FBgn0266377	430.973065902579	-0.34233367257927	0.049992818805598	568.442037205082	1.01387973599991e-06	0.999989219511147	Down	Insignificant	PRO-seq	Shrunken log2(NELF/LacZ)
12201	FBgn0266418	604.459025787966	-0.521246073268754	0.00187731552634656	33.8238430127042	2.52828461544106e-07	0.999989219511147	Down	Insignificant	PRO-seq	Shrunken log2(NELF/LacZ)
12208	FBgn0266436	43.4372492836676	-0.905284461876013	0.0218399507053963	0.270077132486388	1.0319196711188e-07	NA	Down	Insignificant	PRO-seq	Shrunken log2(NELF/LacZ)
12209	FBgn0266437	1821.24183381089	-0.514558651999451	0.000139841361159955	0.274500907441016	1.0384791665134e-07	NA	Down	Insignificant	PRO-seq	Shrunken log2(NELF/LacZ)
12212	FBgn0266449	285.009742120344	-0.516726611052274	0.0115179031061243	552.823389292196	-4.76654313260066e-06	0.999989219511147	Down	Insignificant	PRO-seq	Shrunken log2(NELF/LacZ)
12224	FBgn0266572	728.372492836676	-0.362442552478291	0.0184810886425001	180.61808076225	6.44011472222152e-07	0.999989219511147	Down	Insignificant	PRO-seq	Shrunken log2(NELF/LacZ)
12227	FBgn0266580	7307.44641833811	-0.387815817270706	0.000574138776955632	964.631465517241	3.35689863384898e-06	0.999989219511147	Down	Insignificant	PRO-seq	Shrunken log2(NELF/LacZ)
12228	FBgn0266581	893.677936962751	-0.309003250504246	0.0328949315756271	292.2902676951	1.62042376481788e-06	0.999989219511147	Down	Insignificant	PRO-seq	Shrunken log2(NELF/LacZ)
12246	FBgn0266633	679.448137535817	0.411507101136413	0.0201267872722014	10.3578720508167	4.05553165327863e-07	0.999989219511147	Up	Insignificant	PRO-seq	Shrunken log2(NELF/LacZ)
12266	FBgn0266671	593.661318051576	-0.327928631677196	0.044482023923886	222.208030852995	-2.58262962024782e-06	0.999989219511147	Down	Insignificant	PRO-seq	Shrunken log2(NELF/LacZ)
12289	FBgn0266717	3789.3335243553	-0.357970963521564	0.00391031892015973	303.503743194192	1.59558840326403e-06	0.999989219511147	Down	Insignificant	PRO-seq	Shrunken log2(NELF/LacZ)
12290	FBgn0266719	497.354154727794	-0.504751678798063	0.00507022678531012	197.175589836661	8.14976092511389e-07	0.999989219511147	Down	Insignificant	PRO-seq	Shrunken log2(NELF/LacZ)
12309	FBgn0266758	612.851575931232	-1.61578547703651	1.4255041534495e-16	0.470961887477314	-1.20266705580674e-07	NA	Down	Insignificant	PRO-seq	Shrunken log2(NELF/LacZ)
12336	FBgn0266848	722.385100286533	-0.519733780727271	0.0019350113221711	429.248525408348	-4.19314037955949e-06	0.999989219511147	Down	Insignificant	PRO-seq	Shrunken log2(NELF/LacZ)
12367	FBgn0266917	713.518624641834	-0.311744075083309	0.0393462043334908	248.674682395644	2.30044916820448e-06	0.999989219511147	Down	Insignificant	PRO-seq	Shrunken log2(NELF/LacZ)
12386	FBgn0267001	3680.70143266476	-0.592860031543484	1.07907652524887e-06	336.363770417423	-1.54872870711915e-05	0.999989219511147	Down	Insignificant	PRO-seq	Shrunken log2(NELF/LacZ)
12387	FBgn0267002	339.790257879656	-0.469673938406553	0.0154631624877105	60.7089382940109	-8.36411173004874e-07	0.999989219511147	Down	Insignificant	PRO-seq	Shrunken log2(NELF/LacZ)
12397	FBgn0267035	1034.1106017192	-0.423325072375574	0.0049245421728855	27.3562840290381	-1.70928877306305e-06	0.999989219511147	Down	Insignificant	PRO-seq	Shrunken log2(NELF/LacZ)
12477	FBgn0267228	820.930659025788	-0.514579921215073	0.00110079444327408	0.929900181488203	-8.42572317598923e-08	NA	Down	Insignificant	PRO-seq	Shrunken log2(NELF/LacZ)
12481	FBgn0267241	99.5037249283668	-1.69016318917606	5.62350471600123e-06	2.18976860254083	-1.26920232139705e-07	NA	Down	Insignificant	PRO-seq	Shrunken log2(NELF/LacZ)
12505	FBgn0267336	335.583381088825	-0.999725426816389	9.90368786358538e-07	9.19237749546279	-7.16083291241951e-07	0.999989219511147	Down	Insignificant	PRO-seq	Shrunken log2(NELF/LacZ)
12509	FBgn0267348	1383.59255014327	-0.681670155982186	1.4223064059556e-06	1395.76724137931	5.75145919901505e-07	0.999989219511147	Down	Insignificant	PRO-seq	Shrunken log2(NELF/LacZ)
12511	FBgn0267351	767.195415472779	-0.32971627761684	0.0392936204440746	104.241379310345	-6.86617934359881e-07	0.999989219511147	Down	Insignificant	PRO-seq	Shrunken log2(NELF/LacZ)
12513	FBgn0267365	921.861318051576	-0.419695174808964	0.00440200118343364	639.53334845735	1.86031476263603e-06	0.999989219511147	Down	Insignificant	PRO-seq	Shrunken log2(NELF/LacZ)
12515	FBgn0267376	296.286532951289	-0.452799631663169	0.0208634525354513	213.960072595281	6.20528226274899e-07	0.999989219511147	Down	Insignificant	PRO-seq	Shrunken log2(NELF/LacZ)
12516	FBgn0267378	1358.71690544413	-0.266543499399246	0.0488510022719607	995.016560798548	1.36079010028606e-06	0.999989219511147	Down	Insignificant	PRO-seq	Shrunken log2(NELF/LacZ)
12520	FBgn0267390	1876.32550143266	-0.334474081571689	0.0158489893221978	165.620576225045	-4.72182689221512e-07	0.999989219511147	Down	Insignificant	PRO-seq	Shrunken log2(NELF/LacZ)
12524	FBgn0267408	1264.01661891117	0.667369493190039	3.53304423291082e-05	362.66141107078	8.29017408787069e-06	0.999989219511147	Up	Insignificant	PRO-seq	Shrunken log2(NELF/LacZ)
12570	FBgn0267487	1703.97191977077	-0.475627815260992	0.000276723015622726	621.564314882033	-2.03226384626174e-06	0.999989219511147	Down	Insignificant	PRO-seq	Shrunken log2(NELF/LacZ)
12571	FBgn0267488	2029.83896848138	-0.247680625742501	0.0478248637194449	258.206556261343	2.65357913380765e-06	0.999989219511147	Down	Insignificant	PRO-seq	Shrunken log2(NELF/LacZ)
12607	FBgn0267601	1705.84928366762	-0.437658762007892	0.000855404220812748	9.8021778584392	-3.09218989435706e-08	0.999989219511147	Down	Insignificant	PRO-seq	Shrunken log2(NELF/LacZ)
12643	FBgn0267698	841.116332378224	-0.50644265754567	0.000905262793146309	416.244328493648	-2.96809553155135e-06	0.999989219511147	Down	Insignificant	PRO-seq	Shrunken log2(NELF/LacZ)
12651	FBgn0267727	2326.01088825215	-0.294115456054059	0.0196344682551688	1755.10208711434	9.34301540639689e-08	0.999989219511147	Down	Insignificant	PRO-seq	Shrunken log2(NELF/LacZ)
12653	FBgn0267730	380.085386819484	-0.422526213221847	0.0222555574576963	0.455421960072595	-1.22339235310687e-07	NA	Down	Insignificant	PRO-seq	Shrunken log2(NELF/LacZ)
12654	FBgn0267733	2247.23610315186	-0.381146508105005	0.00239382743683186	10.4110707803993	1.15312945061048e-07	0.999989219511147	Down	Insignificant	PRO-seq	Shrunken log2(NELF/LacZ)
12667	FBgn0267758	567.557020057307	0.463043986547251	0.0269786499548162	21.2403584392015	9.08889219063983e-07	0.999989219511147	Up	Insignificant	PRO-seq	Shrunken log2(NELF/LacZ)
12682	FBgn0267790	2359.19770773639	-0.375357495332303	0.00299542631783508	1700.54140199637	5.37664544726418e-07	0.999989219511147	Down	Insignificant	PRO-seq	Shrunken log2(NELF/LacZ)
12683	FBgn0267791	345.995988538682	-0.360326423079675	0.0482548513279178	308.501588021779	-1.36890111683853e-06	0.999989219511147	Down	Insignificant	PRO-seq	Shrunken log2(NELF/LacZ)
12687	FBgn0267795	7119.11805157593	-0.395823778034183	0.000482882809933081	404.892127949183	-2.39915680961668e-06	0.999989219511147	Down	Insignificant	PRO-seq	Shrunken log2(NELF/LacZ)
12699	FBgn0267821	1349.32550143266	-0.317322510430788	0.0185971922083348	617.160390199637	-6.22931478779246e-07	0.999989219511147	Down	Insignificant	PRO-seq	Shrunken log2(NELF/LacZ)
12702	FBgn0267828	854.699140401146	-0.393441399643454	0.013664191106957	540.316923774955	-2.67697505051467e-08	0.999989219511147	Down	Insignificant	PRO-seq	Shrunken log2(NELF/LacZ)
12703	FBgn0267849	707.261891117479	-0.3980416066205	0.0106352508833064	941.022686025408	-5.69691417554432e-08	0.999989219511147	Down	Insignificant	PRO-seq	Shrunken log2(NELF/LacZ)
12717	FBgn0267912	379.322063037249	-0.411920147592653	0.0306840684841172	383.263725045372	-1.69314281962348e-06	0.999989219511147	Down	Insignificant	PRO-seq	Shrunken log2(NELF/LacZ)
12746	FBgn0267975	1387.12263610315	-0.607868831094895	7.23879210310865e-06	453.695326678766	1.21009060477985e-06	0.999989219511147	Down	Insignificant	PRO-seq	Shrunken log2(NELF/LacZ)
12747	FBgn0267976	904.522636103152	-0.312508313133335	0.035954315404433	1319.45984573503	-1.13397513261448e-05	0.999989219511147	Down	Insignificant	PRO-seq	Shrunken log2(NELF/LacZ)
12749	FBgn0267978	1486.35931232092	-0.490738238217411	0.000283751548371053	803.445780399274	-1.21236143918616e-05	0.999989219511147	Down	Insignificant	PRO-seq	Shrunken log2(NELF/LacZ)
12769	FBgn0278608	496.811461318052	-0.435724470522593	0.0109248409911237	490.106057168784	2.66679095532491e-06	0.999989219511147	Down	Insignificant	PRO-seq	Shrunken log2(NELF/LacZ)
12781	FBgn0283451	327.03782234957	-1.30968979083433	1.25828156042255e-08	13.2340063520871	-1.70486237687052e-07	0.999989219511147	Down	Insignificant	PRO-seq	Shrunken log2(NELF/LacZ)
12784	FBgn0283468	1423.25501432665	-0.373967023732348	0.00539150176195007	558.12193738657	1.97303540141054e-06	0.999989219511147	Down	Insignificant	PRO-seq	Shrunken log2(NELF/LacZ)
12789	FBgn0283477	1905.62808022923	-0.340772762651685	0.00790553188693296	1585.43171506352	-8.70062126562441e-08	0.999989219511147	Down	Insignificant	PRO-seq	Shrunken log2(NELF/LacZ)
12794	FBgn0283499	2874.23839541547	-0.317569768562873	0.024567492229327	311.468012704174	-1.38176700398409e-07	0.999989219511147	Down	Insignificant	PRO-seq	Shrunken log2(NELF/LacZ)
12800	FBgn0283510	432.586246418338	-0.384993789554705	0.0288024192063712	132.747277676951	-2.86259543631124e-07	0.999989219511147	Down	Insignificant	PRO-seq	Shrunken log2(NELF/LacZ)
12801	FBgn0283521	3396.07965616046	-0.314465192255256	0.00874308938347383	1579.13486842105	-9.76586967425262e-06	0.999989219511147	Down	Insignificant	PRO-seq	Shrunken log2(NELF/LacZ)
12803	FBgn0283535	2174.31977077364	-0.49060083785813	0.000120911341136464	1834.07361615245	3.44356933051998e-06	0.999989219511147	Down	Insignificant	PRO-seq	Shrunken log2(NELF/LacZ)
12804	FBgn0283536	847.41547277937	-0.344373929240991	0.0309252123626889	3080.13781760436	6.97249414326582e-07	0.999989219511147	Down	Insignificant	PRO-seq	Shrunken log2(NELF/LacZ)
12811	FBgn0283657	3228.23495702006	-0.38579813858709	0.00136489848592123	1672.91662885662	-3.24178466351634e-06	0.999989219511147	Down	Insignificant	PRO-seq	Shrunken log2(NELF/LacZ)
12812	FBgn0283658	360.96217765043	-0.408401838434667	0.0291164676269939	404.577019056261	2.45541208382828e-06	0.999989219511147	Down	Insignificant	PRO-seq	Shrunken log2(NELF/LacZ)
12818	FBgn0283682	1221.52550143266	-0.344593699535554	0.0181355007699999	584.286524500907	1.54412222082389e-06	0.999989219511147	Down	Insignificant	PRO-seq	Shrunken log2(NELF/LacZ)
12822	FBgn0283741	3627.14269340974	-0.418651931157054	0.00139599949611218	931.997504537205	-5.66849294677212e-06	0.999989219511147	Down	Insignificant	PRO-seq	Shrunken log2(NELF/LacZ)
12826	FBgn0284220	2492.12206303725	-0.29961543698322	0.01581753117637	943.88112522686	-6.32648190790961e-06	0.999989219511147	Down	Insignificant	PRO-seq	Shrunken log2(NELF/LacZ)
12827	FBgn0284221	114.672206303725	-0.670408939265452	0.0159280973633438	8.13078493647913	-1.29566184948136e-07	NA	Down	Insignificant	PRO-seq	Shrunken log2(NELF/LacZ)
12828	FBgn0284243	3038.20229226361	-0.326987281737978	0.00753321361557971	4289.14677858439	-3.07035181037471e-06	0.999989219511147	Down	Insignificant	PRO-seq	Shrunken log2(NELF/LacZ)
12830	FBgn0284245	4923.38338108883	-0.351145163616444	0.00369981812691935	8608.88554900182	-5.55120223047579e-05	0.999989219511147	Down	Insignificant	PRO-seq	Shrunken log2(NELF/LacZ)
12831	FBgn0284246	792.342693409742	-0.381121100415365	0.013698415885328	362.882146098004	1.53249871672078e-07	0.999989219511147	Down	Insignificant	PRO-seq	Shrunken log2(NELF/LacZ)
12835	FBgn0284251	2260.15415472779	-0.399822522516983	0.00138415377496138	293.550362976407	-7.39993987237354e-07	0.999989219511147	Down	Insignificant	PRO-seq	Shrunken log2(NELF/LacZ)
12837	FBgn0284253	1342.66303724928	-0.310118383212417	0.0277031463850537	419.049228675136	1.62450536146488e-06	0.999989219511147	Down	Insignificant	PRO-seq	Shrunken log2(NELF/LacZ)
12838	FBgn0284254	1368.45386819484	-0.332023875995165	0.024567492229327	113.797413793103	-1.21401961821984e-06	0.999989219511147	Down	Insignificant	PRO-seq	Shrunken log2(NELF/LacZ)
12840	FBgn0284256	2323.63209169054	-0.326044429552021	0.0120483930558381	349.732191470054	-3.92550377774698e-06	0.999989219511147	Down	Insignificant	PRO-seq	Shrunken log2(NELF/LacZ)
12841	FBgn0284257	1604.06532951289	-0.375614598074886	0.00538971209874686	591.561592558984	-2.43982521635552e-06	0.999989219511147	Down	Insignificant	PRO-seq	Shrunken log2(NELF/LacZ)
12848	FBgn0284421	769.042406876791	-0.353709621197915	0.019858291564849	680.419804900182	1.12406814319959e-06	0.999989219511147	Down	Insignificant	PRO-seq	Shrunken log2(NELF/LacZ)
12855	FBgn0285910	1453.79025787966	-0.382359893936604	0.00494352287368352	1410.15902903811	-8.43891075384489e-07	0.999989219511147	Down	Insignificant	PRO-seq	Shrunken log2(NELF/LacZ)
12856	FBgn0285911	628.923782234957	-0.417773313312192	0.013070837051055	209.437613430127	-3.96946892874454e-07	0.999989219511147	Down	Insignificant	PRO-seq	Shrunken log2(NELF/LacZ)
12858	FBgn0285913	483.920343839542	-0.629203459422153	0.000626627534419936	410.495122504537	-2.22871457946304e-06	0.999989219511147	Down	Insignificant	PRO-seq	Shrunken log2(NELF/LacZ)
12859	FBgn0285917	388.2888252149	-0.492433627371135	0.00830523046353044	577.240131578947	9.06836313678154e-06	0.999989219511147	Down	Insignificant	PRO-seq	Shrunken log2(NELF/LacZ)
12861	FBgn0285926	3086.64126074499	-0.491163297473731	5.24340763186395e-05	960.729809437387	6.53274575580505e-06	0.999989219511147	Down	Insignificant	PRO-seq	Shrunken log2(NELF/LacZ)
12862	FBgn0285937	2600.42636103152	-0.363839579029443	0.0035286759080331	467.735027223231	-2.70462865750198e-06	0.999989219511147	Down	Insignificant	PRO-seq	Shrunken log2(NELF/LacZ)
12869	FBgn0285952	3291.63381088825	-0.347782820059472	0.00543086674331227	8211.02915154265	-1.96797774398017e-06	0.999989219511147	Down	Insignificant	PRO-seq	Shrunken log2(NELF/LacZ)
12870	FBgn0285954	2368.17478510029	-0.327067635789855	0.0092446536612516	159.265086206897	-5.9530105140404e-08	0.999989219511147	Down	Insignificant	PRO-seq	Shrunken log2(NELF/LacZ)
12871	FBgn0285955	1626.16332378224	-0.383734197884464	0.0036387125219542	365.283915607985	3.10352005953897e-07	0.999989219511147	Down	Insignificant	PRO-seq	Shrunken log2(NELF/LacZ)
12873	FBgn0285963	469.948424068768	-2.01851410557249	3.92449992237845e-17	30.9860480943739	5.1198665318423e-09	0.999989219511147	Down	Insignificant	PRO-seq	Shrunken log2(NELF/LacZ)
12876	FBgn0285991	2844.65558739255	-0.341828588583114	0.0129771981921965	1355.01054900181	7.24950844733805e-06	0.999989219511147	Down	Insignificant	PRO-seq	Shrunken log2(NELF/LacZ)
