# Supplementary material for: The NELF pausing checkpoint mediates the functional divergence of Cdk9
Source: Nat Commun. 2023 May 13;14:2762. doi: 10.1038/s41467-023-38359-y (PMC10182999; doi:10.1038/s41467-023-38359-y)
Supplement: Supplementary file 10 — Source Data [file 41467_2023_38359_MOESM10_ESM.zip › Source Data/AllPlots/S6E.tsv]

time	num_scans	frame	area	avg_intensity_roi	integrated_intensity_roi	avg_intensity_background	integrated_intensity_background	integrated_intensity_background_subtracted	bleaching_corrected	corrected_relative_intensity	avg_intensity_background_subtracted	avg_intensity_bleach_corrected	sample	kd	drug	condition	date	md_rel	activation_signal
6	60	48	6	5.86	3033.98	17777.3	1593.31	9335.84	8441.46	0.885653212	0.744182541	1440.67	1511.508688	5-14-21_Lucif_noFP_no2	Luciferase RNAi	-FP	Luciferase RNAi -FP	5-14-21	0.753736515226824	1.19010211
38	60	42	6	18.4	3348.24	61596.96	1435.81	26414.27	35182.69	3.669183315	0.696543047	1912.43	1994.462688	5-14-21_Lucif_noFP_no3	Luciferase RNAi	-FP	Luciferase RNAi -FP	5-14-21	0.68706581206335	5.267705036
70	60	48	6	17.71	2016.91	35714.43	1253.4	22194.59	13519.84	1.418461939	0.698830689	763.51	801.052287	5-14-21_Lucif_noFP_no4	Luciferase RNAi	-FP	Luciferase RNAi -FP	5-14-21	0.701717975446068	2.029764807
102	60	54	6	10.81	3208.18	34693.43	1636.35	17695.57	16997.86	1.79409795	0.870148804	1571.83	1659.042362	5-14-21_Lucif_noFP_no6	Luciferase RNAi	-FP	Luciferase RNAi -FP	5-14-21	0.87047790880876	2.061828899
134	60	30	6	10.94	2484.15	27184.78	1234.18	13506.01	13678.77	1.409535057	0.783543155	1249.97	1288.037254	5-14-21_NELF_noFP_no1	NELF RNAi	-FP	NELF RNAi -FP	5-14-21	0.794065973744712	1.798924599
166	60	42	6	10.68	1972.47	21075.45	1337.72	14293.23	6782.22	0.7073139792	0.596268221	634.75	661.9772704	5-14-21_NELF_noFP_no2_locus1_upper-left	NELF RNAi	-FP	NELF RNAi -FP	5-14-21	0.585703656616582	1.186234574
198	60	42	6	4.57	1963.64	8967.73	1098.43	5016.42	3951.31	0.4120799383	0.939255428	865.21	902.322732	5-14-21_NELF_noFP_no2_locus2_bottom-right	NELF RNAi	-FP	NELF RNAi -FP	5-14-21	0.934251595948555	0.4387304304
230	60	60	6	14.48	1668.57	24154.48	1398.06	20238.5	3915.98	0.415813068	0.477481798	270.51	287.2374042	5-14-21_NELF_noFP_no3	NELF RNAi	-FP	NELF RNAi -FP	5-14-21	0.515986484332298	0.8708459042
262	60	42	6	5.17	3196.66	16526.92	2271.39	11743.23	4783.69	0.4988883889	0.681571166	925.27	964.9589744	5-14-21_NELF_noFP_no4_locus1_left	NELF RNAi	-FP	NELF RNAi -FP	5-14-21	0.674775962033936	0.7319681549
294	60	42	6	6.03	4444.74	26809.48	2109.01	12720.98	14088.5	1.469281886	0.723839872	2335.73	2435.919921	5-14-21_NELF_noFP_no4_locus2_right	NELF RNAi	-FP	NELF RNAi -FP	5-14-21	0.706376905823834	2.029843814
326	60	42	6	10.25	3050.12	31275.76	1753.77	17983.06	13292.7	1.386288344	0.520002378	1296.35	1351.956258	5-14-21_NELF_noFP_no5	NELF RNAi	-FP	NELF RNAi -FP	5-14-21	0.533221132002515	2.665926931
358	60	54	6	12.88	3584.84	46180.14	1910.98	24617.33	21562.81	2.275921393	0.603865726	1673.86	1766.73	5-17-21_Lucif_noFP_no1	Luciferase RNAi	-FP	Luciferase RNAi -FP	5-17-21	0.592531133319176	3.768919635
390	60	48	6	12.71	2347.02	29830	1448.22	18406.53	11423.47	1.198516951	0.771833306	898.8	942.994585	5-17-21_Lucif_noFP_no2	Luciferase RNAi	-FP	Luciferase RNAi -FP	5-17-21	0.768544127226361	1.552818389
422	60	48	6	9.35	6060.4	56659.85	1843.8	17238.06	39421.79	4.136018525	0.812518929	4216.6	4423.932985	5-17-21_Lucif_noFP_no3	Luciferase RNAi	-FP	Luciferase RNAi -FP	5-17-21	0.812592336423295	5.090365746
454	60	48	6	9.78	2403.56	23506.84	1473.9	14414.77	9092.07	0.953913304	0.635130743	929.66	975.3719914	5-17-21_NELF_noFP_no2	NELF RNAi	-FP	NELF RNAi -FP	5-17-21	0.642961652651616	1.501916439
486	60	66	6	5.77	1582.26	9134.76	1318.6	7612.61	1522.15	0.1626001298	0.52662732	263.66	281.6486562	5-17-21_NELF_noFP_no3_locus1_top	NELF RNAi	-FP	NELF RNAi -FP	5-17-21	0.570101471770591	0.3087574904
518	60	66	6	7.45	1660.2	12374.32	1236.52	9216.41	3157.91	0.3373363832	0.715043223	423.68	452.5862955	5-17-21_NELF_noFP_no3_locus2_bottom	NELF RNAi	-FP	NELF RNAi -FP	5-17-21	0.711249192289041	0.4717706178
550	60	54	6	10.47	1890.4	19791.34	1248.17	13067.59	6723.75	0.7096814594	0.674122869	642.23	677.863876	5-17-21_NELF_noFP_no4	NELF RNAi	-FP	NELF RNAi -FP	5-17-21	0.646423464349923	1.052747936
582	60	60	6	12.75	1924.29	24540.12	1315.49	16776.16	7763.96	0.8244056474	0.619683335	608.8	646.4460895	7-21-21_Lucif_FP_no1	Luciferase RNAi	+FP	Luciferase RNAi +FP	7-21-21	0.647881601555766	1.330366012
614	60	60	6	9	2428.25	21865.26	1298.28	11690.37	10174.89	1.080407006	0.612409911	1129.97	1199.843442	7-21-21_Lucif_FP_no2	Luciferase RNAi	+FP	Luciferase RNAi +FP	7-21-21	0.60751006624615	1.764189288
646	60	60	6	7.37	3006.18	22147.55	1420.73	10467	11680.55	1.240283487	0.636867947	1585.45	1683.488753	7-21-21_Lucif_FP_no3_gland1_left	Luciferase RNAi	+FP	Luciferase RNAi +FP	7-21-21	0.629818724566457	1.94747356
678	60	60	6	10.43	2470.32	25756.25	1550.1	16161.78	9594.47	1.018775889	0.605151087	920.22	977.1232269	7-21-21_Lucif_FP_no3_gland2_right	Luciferase RNAi	+FP	Luciferase RNAi +FP	7-21-21	0.612358737497121	1.683506665
710	60	66	6	7.32	2065.31	15126.86	1229.01	9001.59	6125.27	0.6543177064	0.56103806	836.3	893.3580036	7-21-21_Lucif_FP_no4	Luciferase RNAi	+FP	Luciferase RNAi +FP	7-21-21	0.553969260924832	1.1662626
742	60	60	6	2.63	5638.03	14817.39	1478.46	3885.56	10931.83	1.160781661	0.803017177	4159.57	4416.783444	7-21-21_Lucif_noFP_no1	Luciferase RNAi	-FP	Luciferase RNAi -FP	7-21-21	0.802760694927221	1.445525319
774	60	60	6	11.2	2289.68	25648.58	1228.35	13759.77	1061.33	0.1126958982	0.700360564	1061.33	1126.958982	7-21-21_Lucif_noFP_no2	Luciferase RNAi	-FP	Luciferase RNAi -FP	7-21-21	0.703590532146612	0.1609112564
806	60	60	6	11.33	3046.15	34516.1	1550.22	17565.67	16950.43	1.799858605	0.688013637	1495.93	1588.433145	7-21-21_Lucif_noFP_no3	Luciferase RNAi	-FP	Luciferase RNAi -FP	7-21-21	0.694013820663652	2.6160217
838	60	66	6	5.69	2201.36	12519.3	1470.73	8364.17	4155.13	0.4438620879	0.543892787	730.63	780.4784864	7-21-21_NELF_FP_no1_gland1_left	NELF RNAi	+FP	NELF RNAi +FP	7-21-21	0.5461676947989	0.8160837915
870	60	54	6	5.6	1876.58	10510.52	1396.32	7820.62	2689.9	0.2839148031	0.412927671	480.26	506.907035	7-21-21_NELF_FP_no1_gland2_right	NELF RNAi	+FP	NELF RNAi +FP	7-21-21	0.453630079142925	0.687565458
902	60	54	6	11.29	1929.3	21777.89	1396.95	15768.77	6009.12	0.6342533633	0.406766528	532.35	561.887228	7-21-21_NELF_FP_no2	NELF RNAi	+FP	NELF RNAi +FP	7-21-21	0.405024670165706	1.559256527
934	60	60	6	14.43	1707.77	24648.35	1287.71	18585.63	6062.72	0.6437617667	0.502263261	420.06	446.0350597	7-21-21_NELF_FP_no3	NELF RNAi	+FP	NELF RNAi +FP	7-21-21	0.456393559853177	1.281721792
966	60	60	6	12.45	3073.87	38273.4	1728.44	21521.15	16752.25	1.778815129	0.431207703	1345.43	1428.626745	7-21-21_NELF_FP_no4	NELF RNAi	+FP	NELF RNAi +FP	7-21-21	0.42468777978544	4.1251933
998	60	66	6	7.37	1612.58	11880.41	1249.68	9206.8	2673.61	0.2856021633	0.527880331	362.9	387.6594757	7-21-21_NELF_FP_no5_nuclei1_left	NELF RNAi	+FP	NELF RNAi +FP	7-21-21	0.418804575751491	0.5410358121
1030	60	66	6	7.2	2184.87	15720.13	1489.28	10715.34	5004.79	0.5346250392	0.523432978	695.59	743.0478222	7-21-21_NELF_FP_no5_nuclei2_right	NELF RNAi	+FP	NELF RNAi +FP	7-21-21	0.477658406454151	1.021382033
1062	60	60	6	4.65	2524.09	11744.74	1330.99	6193.17	5551.57	0.5894859917	0.776683093	1193.1	1266.877184	7-23-21_Lucif_FP_no1	Luciferase RNAi	+FP	Luciferase RNAi +FP	7-23-21	0.773555351254812	0.7589787869
1094	60	60	6	8.32	1503.08	12498.41	1101.75	9161.26	3337.15	0.3543507831	0.820141834	401.33	426.1468612	7-23-21_Lucif_FP_no2	Luciferase RNAi	+FP	Luciferase RNAi +FP	7-23-21	0.814910572739145	0.4320603685
1126	60	54	6	5.51	2426.07	13379.13	1357.5	7486.25	5892.88	0.6219844102	0.84643118	1068.57	1127.859181	7-23-21_Lucif_FP_no3	Luciferase RNAi	+FP	Luciferase RNAi +FP	7-23-21	0.857605899482535	0.7348316378
1158	60	54	6	8.14	1339.41	10906.59	1011.41	8235.73	2670.86	0.2819051605	0.920922476	328	346.1989495	7-23-21_Lucif_FP_no4	Luciferase RNAi	+FP	Luciferase RNAi +FP	7-23-21	0.929562305909175	0.306111717
1190	60	60	6	10.38	1395.46	14489.35	1122.47	11654.82	2834.53	0.3009807546	0.559051417	272.99	289.8707588	7-23-21_NELF_FP_no1	NELF RNAi	+FP	NELF RNAi +FP	7-23-21	0.509924388488456	0.5383775906
1222	60	60	6	12.11	1542.85	18678.57	1163.54	14086.48	4592.09	0.4876048987	0.575417312	379.31	402.7652205	7-23-21_NELF_FP_no2	NELF RNAi	+FP	NELF RNAi +FP	7-23-21	0.558248782514634	0.8473935158
1254	60	72	6	10.43	1404.42	14642.86	1248	13012.01	1630.85	0.1752601668	0.448079265	156.42	168.0975889	7-23-21_NELF_FP_no3_gland1_top	NELF RNAi	+FP	NELF RNAi +FP	7-23-21	0.554796703340856	0.3911365251
1286	60	72	6	8.62	1469.48	12852.08	1178.45	10154.47	2697.61	0.2899001003	0.539107153	291.03	312.7569448	7-23-21_NELF_FP_no3_gland2_bottom	NELF RNAi	+FP	NELF RNAi +FP	7-23-21	0.465315804070103	0.5377411497
1318	60	54	6	9.05	1006.27	9104.3	812.76	7353.55	1750.75	0.1847889667	0.76372563	193.51	204.2468254	7-23-21_NELF_noFP_no1	NELF RNAi	-FP	NELF RNAi -FP	7-23-21	0.760144644980455	0.2419572679
1350	60	60	6	11.63	1275.9	14842.12	1066.39	12404.91	2437.21	0.258791865	0.548132378	209.51	222.4653749	7-23-21_NELF_noFP_no2_nuclei1_left	NELF RNAi	-FP	NELF RNAi -FP	7-23-21	0.577458508876618	0.4721338771
1382	60	60	6	8.06	1189.9	9586.67	851.47	6860.02	2726.65	0.289525662	0.766294768	338.43	359.3573424	7-23-21_NELF_noFP_no2_nuclei2_right	NELF RNAi	-FP	NELF RNAi -FP	7-23-21	0.705632770039477	0.3778254451
