# Supplementary material for: The NELF pausing checkpoint mediates the functional divergence of Cdk9
Source: Nat Commun. 2023 May 13;14:2762. doi: 10.1038/s41467-023-38359-y (PMC10182999; doi:10.1038/s41467-023-38359-y)
Supplement: Supplementary file 10 — Source Data [file 41467_2023_38359_MOESM10_ESM.zip › Source Data/AllPlots/fig1d.tsv]

baseMean	log2FoldChange	lfcSE	stat	pvalue	padj	sig
FBgn0267987	-0.497129252250222	-0.711281538247177	2.92808279787398	-0.242917153423265	0.808069577002084	NA	Insignificant
FBgn0067779	1.06841222977839	0.124862380982651	0.570949882413129	0.218692366578513	0.826889695651907	0.999989219511147	Insignificant
FBgn0031213	2.11871003819966	0.0505013955804025	0.235727702250248	0.214236150856764	0.830362906157783	0.999989219511147	Insignificant
FBgn0031214	0.101024940352695	0.131825029189905	1.40167275871691	0.0940483635499751	0.925070738402984	NA	Insignificant
FBgn0031216	1.23839114227886	-0.0538511472617239	0.520491245204154	-0.10346215764033	0.917596182099071	0.999989219511147	Insignificant
FBgn0031217	2.07587429239544	0.0159386794639267	0.280811098118444	0.0567594356872744	0.954736827448225	0.999989219511147	Insignificant
FBgn0005278	2.43365200656656	0.211110788315624	0.257953221657043	0.818407256011334	0.41312467987224	0.999989219511147	Insignificant
FBgn0266304	-0.538351431936545	2.27570194501141	3.15159912655336	0.72207849210193	0.470246220743745	NA	Insignificant
FBgn0001142	2.055264103787	-0.46193272120785	0.287052899111794	-1.60922506840089	0.107567136812479	0.999989219511147	Insignificant
FBgn0265074	-1.28483264215154	-1.21936099467369	4.9915213229267	-0.244286444109335	0.807008981532603	NA	Insignificant
FBgn0031224	1.71194887870145	0.136943022134416	0.311011337692757	0.440315208925599	0.659708826861247	0.999989219511147	Insignificant
FBgn0031229	1.7894634861864	0.0819994364368739	0.294585940869532	0.278354887523945	0.780739946051014	0.999989219511147	Insignificant
FBgn0016977	2.29724879243914	0.166353721080113	0.231825641529253	0.71758119586233	0.473015555468268	0.999989219511147	Insignificant
FBgn0031231	1.7428435055743	-0.00544441277903866	0.298808528901269	-0.0182204062215292	0.985463023527404	0.999989219511147	Insignificant
FBgn0031233	1.40551881410542	-0.135490213489328	0.364993974169044	-0.371212192743152	0.710479492399251	0.999989219511147	Insignificant
FBgn0265153	-1.31448218224926	-1.1696502831215	4.99498929449802	-0.234164722717198	0.814857100887667	NA	Insignificant
FBgn0265149	0.0154435879511024	-1.73098752040496	1.61982729931877	-1.0686247361882	0.285238797772927	NA	Insignificant
FBgn0265150	-1.22530059592308	1.69791770628928	4.99689092939084	0.339794830481976	0.734011041212061	NA	Insignificant
FBgn0086856	1.51172932616097	0.0516103367155499	0.361901401732226	0.142608833424019	0.886599120730211	0.999989219511147	Insignificant
FBgn0003444	1.39555658677285	-0.0623374027052883	0.394591642197013	-0.157979531340819	0.874472927784293	0.999989219511147	Insignificant
FBgn0031247	1.78937126968742	0.375662428348874	0.279288836172036	1.34506782833767	0.17860333141566	0.999989219511147	Insignificant
FBgn0024352	2.52425347611252	0.0162736022959545	0.201657622469808	0.0806991677113071	0.935681198729518	0.999989219511147	Insignificant
FBgn0020622	2.2857854224592	0.0587805777268997	0.213839636957109	0.274881582120763	0.783407217619722	0.999989219511147	Insignificant
FBgn0003278	1.59587248407955	0.132375471925779	0.324212055812451	0.408299042409314	0.683054142238843	0.999989219511147	Insignificant
FBgn0263933	1.64095547345809	0.184799418100886	0.302794866213524	0.610312256650249	0.541654979294867	0.999989219511147	Insignificant
FBgn0002593	3.33706307395262	0.138991134808772	0.194931936671433	0.713023926105288	0.475830951828509	0.999989219511147	Insignificant
FBgn0031254	-0.313319052533675	-0.747074762630391	2.43862008509451	-0.306351435058175	0.759337080973245	NA	Insignificant
FBgn0031255	-1.22530059592308	1.69791770628928	4.99689092939084	0.339794830481976	0.734011041212061	NA	Insignificant
FBgn0004583	1.65762322167863	-0.189499628192191	0.396894424965314	-0.47745600913581	0.633037439002303	0.999989219511147	Insignificant
FBgn0031256	-0.510393033732278	-2.0578124325747	3.04094929008659	-0.676700673465061	0.498595889103526	NA	Insignificant
FBgn0031257	0.376494834789727	1.26362896455658	1.05860505275261	1.19367365692319	0.232605649015951	0.999989219511147	Insignificant
FBgn0027592	1.75686631456808	-0.100152595997427	0.41913322495938	-0.238951698489504	0.811143036862175	0.999989219511147	Insignificant
FBgn0267991	-1.31448218224926	-1.1696502831215	4.99498929449802	-0.234164722717198	0.814857100887667	NA	Insignificant
FBgn0003963	1.89345423594067	-0.110851213019954	0.296105273426931	-0.374364197358033	0.708133375899602	0.999989219511147	Insignificant
FBgn0031261	1.22314535266024	-1.51945313459326	0.45307491710301	-3.35364655432427	0.000797541661890774	0.160614599844648	Insignificant
FBgn0031263	2.71496020270056	0.17943928151843	0.227387549979799	0.789134152394762	0.430033602791157	0.999989219511147	Insignificant
FBgn0031265	1.72855343040941	0.178390074344055	0.297744889338502	0.599137317656007	0.549081318213094	0.999989219511147	Insignificant
FBgn0031266	1.73828198289096	-0.0696466002170902	0.279531427560485	-0.249154811768062	0.803241032298591	0.999989219511147	Insignificant
FBgn0031268	1.65729828220975	0.382608307999157	0.306520598390383	1.24823033103919	0.211946719366631	0.999989219511147	Insignificant
FBgn0031270	1.34596447887139	-0.0580505369387311	0.388071048705875	-0.149587394195769	0.881090154247284	0.999989219511147	Insignificant
FBgn0031273	-1.28483264215154	-1.21936099467369	4.9915213229267	-0.244286444109335	0.807008981532603	NA	Insignificant
FBgn0031279	-1.21824462534753	1.70971686278102	4.99604621910895	0.342213980375455	0.732189864887701	NA	Insignificant
FBgn0051658	1.38392706579444	-0.22705425517238	0.380761546258643	-0.596316139072895	0.550964051408163	0.999989219511147	Insignificant
FBgn0086130	1.57399449590489	-0.0391549115007748	0.327016771093019	-0.119733649653208	0.904694143531782	0.999989219511147	Insignificant
FBgn0031282	1.13805942513361	-0.239679814086897	0.475531156701587	-0.504025468592597	0.61424347985507	0.999989219511147	Insignificant
FBgn0015621	1.60830642401626	-0.0159045521173012	0.321764484526475	-0.0494291722118034	0.960577280506554	0.999989219511147	Insignificant
FBgn0031285	2.33845873479741	-0.0980762329376417	0.210119159220266	-0.466764826689742	0.640668143352082	0.999989219511147	Insignificant
FBgn0010583	1.70193370038723	-0.116005199356171	0.307727452908118	-0.376973839220018	0.70619304642237	0.999989219511147	Insignificant
FBgn0020545	2.18407418068014	0.11064293120919	0.252089831133121	0.43890279394397	0.660731972187171	0.999989219511147	Insignificant
FBgn0031288	-1.22530059592308	1.69791770628928	4.99689092939084	0.339794830481976	0.734011041212061	NA	Insignificant
FBgn0053526	1.97542215741354	-0.0129717166113285	0.280092490962515	-0.0463122612346808	0.963061366744077	0.999989219511147	Insignificant
FBgn0002936	-0.422680573446206	-0.133311919686076	2.49091629207482	-0.0535192290926138	0.957318210004159	NA	Insignificant
FBgn0002563	-0.998374441713263	-2.18460422111228	4.89227476094944	-0.446541604439305	0.655206066736275	NA	Insignificant
FBgn0031296	-0.193430014741682	-0.746232988588938	1.97111290433904	-0.37858459905886	0.704996360502507	NA	Insignificant
FBgn0015905	1.39480790133664	0.0221874699624885	0.45206536636643	0.0490802251471396	0.960855362458978	0.999989219511147	Insignificant
FBgn0031298	2.03935898605758	-0.0925824378741322	0.262880000644945	-0.352185170598722	0.724699397562757	0.999989219511147	Insignificant
FBgn0031302	-0.953017357241786	0.219849415649388	4.99092230042931	0.044049857404207	0.964864661948297	NA	Insignificant
FBgn0031304	1.87952623160801	-0.111137089009927	0.26020164161108	-0.427119092415421	0.669292587401137	0.999989219511147	Insignificant
FBgn0031307	1.77076201502919	0.147203605955648	1.01459544895394	0.14508601049553	0.884642963423974	0.999989219511147	Insignificant
FBgn0283525	1.35005845783841	-0.0861784369059472	0.381766406869478	-0.225736040037202	0.821406725578564	0.999989219511147	Insignificant
FBgn0031310	2.07616812374968	0.057877603549817	0.232269929940305	0.249182507458852	0.803219609772901	0.999989219511147	Insignificant
FBgn0031312	2.44781947748152	0.0238010075165708	0.220845529674228	0.107772195125163	0.914176399473591	0.999989219511147	Insignificant
FBgn0031314	1.26690109036963	-0.244899842585851	0.427689996612378	-0.57261063977563	0.566908354037022	0.999989219511147	Insignificant
FBgn0031315	1.50773851540653	0.248410492581071	0.346278889332445	0.717371171716402	0.473145102645017	0.999989219511147	Insignificant
FBgn0031318	1.72611424217876	0.0636327367962633	0.288574201523234	0.220507365039491	0.825476037065553	0.999989219511147	Insignificant
FBgn0031319	1.50115138589712	0.0342585650986096	0.35060167819083	0.0977136369551628	0.922159686655454	0.999989219511147	Insignificant
FBgn0031321	1.44022799624374	-0.232888951741869	0.380664775526674	-0.6117953819595	0.54067314550175	0.999989219511147	Insignificant
FBgn0031322	-1.22530059592308	1.69791770628928	4.99689092939084	0.339794830481976	0.734011041212061	NA	Insignificant
FBgn0031327	-1.31448218224926	-1.1696502831215	4.99498929449802	-0.234164722717198	0.814857100887667	NA	Insignificant
FBgn0031337	1.40143371478742	0.414134565748984	0.368046387335218	1.12522383047273	0.260494197315756	0.999989219511147	Insignificant
FBgn0053128	-0.223825663035067	0.00687095351344974	1.99963043021951	0.0034361116982479	0.997258384921754	NA	Insignificant
FBgn0026397	-0.91721462968355	2.71198666593422	4.89149001117041	0.554429562309442	0.579284899041339	NA	Insignificant
FBgn0261509	-0.570449576604481	-0.313169164968412	2.87761898124656	-0.108829267185592	0.913337909825711	NA	Insignificant
FBgn0031351	1.15933855701781	0.109919244147607	0.473177447209232	0.232300260284811	0.816304810289362	0.999989219511147	Insignificant
FBgn0086758	2.17800113395934	0.160425273442944	0.2311888924707	0.693914278183913	0.487735968815749	0.999989219511147	Insignificant
FBgn0011570	2.40876271247704	0.01375341035936	0.225921971656108	0.0608768162677648	0.951457313131732	0.999989219511147	Insignificant
FBgn0266311	0.0106814931314435	0.87272981658359	1.82575854738533	0.478009437684641	0.632643487813996	NA	Insignificant
FBgn0031357	1.43023836925571	-0.0562536816947118	0.36192864921404	-0.155427545779732	0.876484269643037	0.999989219511147	Insignificant
FBgn0260648	1.64759468596812	-0.0478844964631589	0.307888475422381	-0.155525459007415	0.876407084743951	0.999989219511147	Insignificant
FBgn0031360	1.75730623747907	-0.0509346934636331	0.290614941374162	-0.175265226291499	0.860871234207701	0.999989219511147	Insignificant
FBgn0264494	1.55576684229507	-0.983740859405616	0.338526429153647	-2.90594994862018	0.00366140010898907	0.557515143424847	Insignificant
FBgn0031374	1.49225178524752	0.109859062584662	0.354154340754918	0.310201090153195	0.756408041571387	0.999989219511147	Insignificant
FBgn0267972	2.45941921565096	0.0608885778096919	0.207906510434692	0.292865181000757	0.769625204033592	0.999989219511147	Insignificant
FBgn0031378	1.61834990497048	-0.0425452204284154	0.30622414758128	-0.138934897082611	0.889501594498523	0.999989219511147	Insignificant
FBgn0031379	1.9849097965603	0.0774204613880608	0.251353699349727	0.308014012080801	0.75807167024974	0.999989219511147	Insignificant
FBgn0031384	0.849198217428849	0.159686296598018	0.665148102855879	0.240076301672348	0.810271105554138	0.999989219511147	Insignificant
FBgn0003557	1.72643051635185	-0.223448084474933	0.301498993266438	-0.741123816216093	0.458618370346056	0.999989219511147	Insignificant
FBgn0028952	0.383590982362987	0.113734776058821	1.08233669560989	0.105082620334453	0.916310249908211	0.999989219511147	Insignificant
FBgn0004507	1.85309638227035	0.574538060834945	0.314807394525031	1.82504626901089	0.0679940474028749	0.999989219511147	Insignificant
FBgn0027509	1.41032288399195	-0.00811894733193083	0.382043041362425	-0.02125139435331	0.983045116758606	0.999989219511147	Insignificant
FBgn0031392	1.92785559305775	-0.00291992539487654	0.250152811408471	-0.0116725667740294	0.990686850670802	0.999989219511147	Insignificant
FBgn0031393	0.56983312923278	0.102312139578035	0.875171027154801	0.116905309252129	0.906935090831262	0.999989219511147	Insignificant
FBgn0265017	0.169189328387748	-0.304188919015521	1.35842648319231	-0.223927406288984	0.822813790038864	NA	Insignificant
FBgn0264874	-1.22530059592308	1.69791770628928	4.99689092939084	0.339794830481976	0.734011041212061	NA	Insignificant
FBgn0085203	0.959533870188035	0.501622299366851	0.564659877111114	0.888361861184874	0.374346133706289	0.999989219511147	Insignificant
FBgn0031399	1.4637877605652	-0.216449647368183	0.373075018316353	-0.580177274653759	0.561795077027818	0.999989219511147	Insignificant
FBgn0031401	2.13393701540036	-0.0770657501531324	0.242336591287111	-0.318011199810217	0.750476441366101	0.999989219511147	Insignificant
FBgn0267378	2.34104189927077	0.0675767061037842	0.22831596258284	0.295978894069947	0.767246199737214	0.999989219511147	Insignificant
FBgn0264979	0.447444881158166	-1.3714327059646	1.00510964792172	-1.36446079171594	0.172422586148269	0.999989219511147	Insignificant
FBgn0031412	-1.31448218224926	-1.1696502831215	4.99498929449802	-0.234164722717198	0.814857100887667	NA	Insignificant
FBgn0031414	-0.433827761814542	-1.06384683181961	2.73191099599035	-0.389414894328926	0.696969255801104	NA	Insignificant
FBgn0261647	1.9204430570579	0.049498807138736	0.253034039801311	0.195621139264913	0.844906713208501	0.999989219511147	Insignificant
FBgn0031419	0.494412032058462	0.216112862307652	0.929100273489426	0.232604454518129	0.816068567978969	0.999989219511147	Insignificant
FBgn0031420	1.37941067862911	-0.354981852647355	0.388964841346947	-0.91263223539199	0.361435994638396	0.999989219511147	Insignificant
FBgn0264672	1.51729917911257	0.265775172503578	0.351740992602993	0.755599085954578	0.449889604124119	0.999989219511147	Insignificant
FBgn0031422	1.14044911703254	0.218033557944227	0.485161781265137	0.449403820259028	0.653140375961704	0.999989219511147	Insignificant
FBgn0031428	0.798294916874852	-0.0699606427637899	0.679318488880281	-0.102986513555823	0.917973674658821	0.999989219511147	Insignificant
FBgn0000490	-0.924270600259101	2.69067864641985	4.89306084828659	0.549896829376656	0.582390139046889	NA	Insignificant
FBgn0031435	0.991770817801046	-0.127463805879788	0.563409214297094	-0.226236636968763	0.82101737702216	0.999989219511147	Insignificant
FBgn0031437	2.13430296140021	0.0717912360981262	0.240963139146399	0.297934515430217	0.765753144024088	0.999989219511147	Insignificant
FBgn0051690	-0.76466096698594	1.22988065345417	3.82502673624969	0.321535178250813	0.747804857975581	NA	Insignificant
FBgn0031449	1.54565404225588	-0.537869580458336	0.336702120593633	-1.59746419033544	0.110162273800753	0.999989219511147	Insignificant
FBgn0031450	1.89189480911855	-0.013594886525437	0.265011924904202	-0.051299150143343	0.959087145302018	0.999989219511147	Insignificant
FBgn0031452	1.02458417323361	-0.00825069606466791	0.527494718299221	-0.0156412865919687	0.98752056776778	0.999989219511147	Insignificant
FBgn0031453	2.83955867662141	0.0125496391473092	0.285654603584168	0.0439329140502071	0.964957879002456	0.999989219511147	Insignificant
FBgn0031456	1.57645825990609	0.163012865384586	0.315191453170915	0.517186820088648	0.605025751617613	0.999989219511147	Insignificant
FBgn0031458	2.01750329223228	-0.22908355414444	0.238377435504425	-0.961011908109849	0.336546180407648	0.999989219511147	Insignificant
FBgn0028398	1.55186274751032	-0.00744173148366205	0.32389847188781	-0.0229755066156647	0.981669810680357	0.999989219511147	Insignificant
FBgn0031461	0.400170885663634	-1.48215057594613	1.20531476064477	-1.22967927079336	0.218817232276967	0.999989219511147	Insignificant
FBgn0031474	1.61724443203212	0.0681587378262369	0.444410801587168	0.15336876957719	0.878107471752735	0.999989219511147	Insignificant
FBgn0031476	-1.31448218224926	-1.1696502831215	4.99498929449802	-0.234164722717198	0.814857100887667	NA	Insignificant
FBgn0031478	1.59999954121861	-0.3209638673225	0.314998964564441	-1.01893626147726	0.308233227224622	0.999989219511147	Insignificant
FBgn0028970	1.15715519598933	-0.509941336475504	0.60617417328161	-0.841245567614445	0.400210377577006	0.999989219511147	Insignificant
FBgn0041111	1.12239283770258	-0.117075823124751	0.478336709318118	-0.244756090937794	0.806645294281877	0.999989219511147	Insignificant
FBgn0010263	0.214386803992257	0.0785835076631456	1.26273961522282	0.0622325511259729	0.950377640669289	NA	Insignificant
FBgn0260639	1.69823803593798	0.102896771541679	0.299284021798826	0.343809772814549	0.730989350141643	0.999989219511147	Insignificant
FBgn0031484	1.34104110712921	-0.330404342981628	0.389902787930023	-0.84740184787016	0.396771174871788	0.999989219511147	Insignificant
FBgn0025109	1.51325223567	0.109536438543987	0.337691114942827	0.324368731355374	0.745658889823967	0.999989219511147	Insignificant
FBgn0025681	1.96864402792144	-0.151192032165856	0.255566422969138	-0.591595838018649	0.554121261541892	0.999989219511147	Insignificant
FBgn0031488	1.09560342891107	0.0867758919518057	0.500480751668321	0.173385073576844	0.862348756976203	0.999989219511147	Insignificant
FBgn0031490	1.57016335009979	-0.154215480085901	0.32836370936693	-0.469648367608045	0.638606262311775	0.999989219511147	Insignificant
FBgn0031492	1.32577880795134	-0.0248033569611633	0.39359636569329	-0.0630172408159157	0.949752775421347	0.999989219511147	Insignificant
FBgn0031494	0.992804169920428	-0.108170876386114	0.554187918647648	-0.195188081057553	0.845245709546872	0.999989219511147	Insignificant
FBgn0031495	1.71143391269883	-0.284010170011489	0.304309647459465	-0.933293349003402	0.35066852822743	0.999989219511147	Insignificant
FBgn0031498	1.18131969007897	0.153209860241158	0.466255656759866	0.32859624976103	0.742460883060486	0.999989219511147	Insignificant
FBgn0031500	1.07188936816717	-0.183576646366905	0.50294804424855	-0.365001213278769	0.715110500573681	0.999989219511147	Insignificant
FBgn0042627	-0.209767630238992	1.0829291106717	2.00895876884872	0.539049943415365	0.589852393654148	NA	Insignificant
FBgn0283427	2.5101153287303	0.0853003096806611	0.23121174460738	0.368927235186558	0.712181962356087	0.999989219511147	Insignificant
FBgn0051953	-1.31448218224926	-1.1696502831215	4.99498929449802	-0.234164722717198	0.814857100887667	NA	Insignificant
FBgn0014906	0.938932309028656	0.0212350880088216	0.577649309511501	0.0367612107539423	0.970675402463156	0.999989219511147	Insignificant
FBgn0031526	-1.22530059592308	1.69791770628928	4.99689092939084	0.339794830481976	0.734011041212061	NA	Insignificant
FBgn0016698	1.5749920217576	-0.0269969612872899	0.325365495138129	-0.0829742603032591	0.93387200632459	0.999989219511147	Insignificant
FBgn0051952	-0.962673122310278	0.281395178840395	4.99354547258514	0.0563517805906188	0.955061569388698	NA	Insignificant
FBgn0031534	1.5279950959054	-0.284971497589207	0.495805631884162	-0.574764543327711	0.565450549455305	0.999989219511147	Insignificant
FBgn0031535	1.6046628286936	-0.204837169279918	0.341247859410238	-0.600259206413567	0.548333501026139	0.999989219511147	Insignificant
FBgn0266670	1.488176540385	-0.111365524691572	0.383192185338318	-0.290625772008498	0.771337547247374	0.999989219511147	Insignificant
FBgn0021967	2.07720942248461	-0.0756696587161842	0.243611013093734	-0.310616740003741	0.756091999609997	0.999989219511147	Insignificant
FBgn0264549	-1.21824462534753	1.70971686278102	4.99604621910895	0.342213980375455	0.732189864887701	NA	Insignificant
FBgn0261560	2.20079531894874	0.150597102893659	0.254675343817607	0.591329732341552	0.554299511717508	0.999989219511147	Insignificant
FBgn0031544	1.73631860118832	0.00385475154017878	0.304643664565841	0.0126533126683344	0.989904386574898	0.999989219511147	Insignificant
FBgn0031548	-1.01345218658528	-2.13926923578722	4.89566816907502	-0.436971862043379	0.662131754462073	NA	Insignificant
FBgn0024244	-0.953017357241786	0.219849415649388	4.99092230042931	0.044049857404207	0.964864661948297	NA	Insignificant
FBgn0015663	0.666527340248891	0.0984348823794206	0.772620855165163	0.127403864031574	0.898620758109183	0.999989219511147	Insignificant
FBgn0085369	-0.998374441713263	-2.18460422111228	4.89227476094944	-0.446541604439305	0.655206066736275	NA	Insignificant
FBgn0031566	1.37263403917658	-0.123646903548664	0.384089655216716	-0.321921983238257	0.747511798768796	0.999989219511147	Insignificant
FBgn0031568	-0.617937908466852	3.70671788826547	3.62017628169785	1.02390535704163	0.305879979695035	NA	Insignificant
FBgn0004893	1.27782058062322	-0.629837158322293	0.411749916642012	-1.52965946771494	0.126101041339452	0.999989219511147	Insignificant
FBgn0021800	0.928453464153667	-0.571194277222748	0.624413028908214	-0.914769953185444	0.360312411758422	0.999989219511147	Insignificant
FBgn0031574	0.482527009794525	-0.749956486447673	1.41408831449086	-0.530346286552616	0.595871860085289	0.999989219511147	Insignificant
FBgn0031575	0.704701618027169	0.691419588819976	0.811886011043294	0.851621507718163	0.394424198344721	0.999989219511147	Insignificant
FBgn0264341	-0.775920373392048	1.2621122651858	4.25842401311841	0.296380130606477	0.766939797539806	NA	Insignificant
FBgn0000547	0.191681515027636	0.462294132715638	1.27456831140139	0.36270643839195	0.716824189654336	NA	Insignificant
FBgn0020376	-1.31448218224926	-1.1696502831215	4.99498929449802	-0.234164722717198	0.814857100887667	NA	Insignificant
FBgn0014033	-0.320367724167025	-0.724905009257025	2.24365922055652	-0.32309051330764	0.746626694599715	NA	Insignificant
FBgn0003941	3.16699022033973	0.0865268562441943	0.193904658222316	0.446234025718914	0.655428206924093	0.999989219511147	Insignificant
FBgn0010473	-0.817371391826541	-2.78461527322124	4.33095411029954	-0.642956540822976	0.520252299832134	NA	Insignificant
FBgn0028482	-0.953017357241786	0.219849415649388	4.99092230042931	0.044049857404207	0.964864661948297	NA	Insignificant
FBgn0020762	0.564367162079314	0.325773756798148	0.911451741943992	0.357422935089598	0.720775209473364	0.999989219511147	Insignificant
FBgn0026319	1.52172535752736	0.0539227262839224	0.343252108974856	0.15709364887798	0.875171042897785	0.999989219511147	Insignificant
FBgn0022153	1.56165642464645	0.153692414402251	0.324241047347639	0.474006655417281	0.635495161234346	0.999989219511147	Insignificant
FBgn0031601	1.30294372601733	0.00944818820269763	0.421376182740465	0.0224222169873255	0.982111158212604	0.999989219511147	Insignificant
FBgn0031604	1.42372701864993	-0.271618338609296	0.504107553232658	-0.538810293294569	0.59001776042143	0.999989219511147	Insignificant
FBgn0031608	0.416557301191479	-0.925545361445037	1.01159212311497	-0.914939272752572	0.360223511324382	0.999989219511147	Insignificant
FBgn0031610	1.02752492133094	0.433998020136261	0.529804107472296	0.819166960042785	0.412691162703478	0.999989219511147	Insignificant
FBgn0031611	0.689251126981166	-0.570347184824772	1.14718005531395	-0.497173205010684	0.619066915100992	0.999989219511147	Insignificant
FBgn0031620	1.18122456307179	-0.118671396092674	0.743850044162075	-0.159536719832227	0.873246030531331	0.999989219511147	Insignificant
FBgn0031621	1.33542329617077	-0.0893516633849287	0.40946650348839	-0.218214829842515	0.82726173095182	0.999989219511147	Insignificant
FBgn0085380	0.372709530385925	0.978240398195445	1.12449535860039	0.86993724848542	0.384334698147256	0.999989219511147	Insignificant
FBgn0031628	0.431540662915425	0.195229199293083	0.985921419640632	0.198016997504977	0.843031764960712	0.999989219511147	Insignificant
FBgn0031638	1.2435173692737	0.10160145185724	0.432027154837375	0.235173763314683	0.81407386881955	0.999989219511147	Insignificant
FBgn0031640	1.52311667347005	-0.165162604949036	0.329502741746574	-0.501248044473224	0.616196565443532	0.999989219511147	Insignificant
FBgn0051660	-1.21824462534753	1.70971686278102	4.99604621910895	0.342213980375455	0.732189864887701	NA	Insignificant
FBgn0031643	2.07948180047466	0.381859269517627	0.233469830611483	1.63558292956951	0.101926905420528	0.999989219511147	Insignificant
FBgn0031644	0.572662533151104	0.171852946215907	0.841337688411266	0.20426155702168	0.838149109658341	0.999989219511147	Insignificant
FBgn0031645	1.15771358175607	1.11855742130754	0.474141966993624	2.35911920727021	0.0183183702695041	0.999989219511147	Insignificant
FBgn0003372	0.257660578868633	-0.01459615423796	1.19544970996169	-0.0122097601566423	0.990258262927352	NA	Insignificant
FBgn0031650	-0.292514988032526	1.2737015396176	2.19807219065108	0.579463015379999	0.562276795065058	NA	Insignificant
FBgn0015000	2.05991020383752	-0.290699210299639	0.235542283139835	-1.2341699605886	0.217139578472934	0.999989219511147	Insignificant
FBgn0031655	1.04612821976937	0.415372645537672	0.518295302011101	0.80142081922397	0.422888066458535	0.999989219511147	Insignificant
FBgn0083961	1.73200292003772	-0.108770531003074	0.305247705767365	-0.356335294083981	0.721589480826428	0.999989219511147	Insignificant
FBgn0031657	1.61622941398637	0.129102988600595	0.311937605992999	0.413874397059687	0.678966095217133	0.999989219511147	Insignificant
FBgn0031659	1.25263582943403	-0.0586183912665809	0.41837695691983	-0.140109033963392	0.888573842931773	0.999989219511147	Insignificant
FBgn0031660	2.04665033933164	0.017805905857562	0.240847911215839	0.0739300821322256	0.941066019259079	0.999989219511147	Insignificant
FBgn0031662	1.86159757908672	-0.15146020567198	0.265697303797126	-0.570047958738894	0.568645170588477	0.999989219511147	Insignificant
FBgn0083962	1.7183312176662	-0.0521912454507067	0.290932361407391	-0.179393056166837	0.857629083324086	0.999989219511147	Insignificant
FBgn0031670	2.36868217332393	-0.107531151913591	0.216575261262974	-0.496507086204192	0.619536689046052	0.999989219511147	Insignificant
FBgn0000299	2.43047375551074	0.355463463535765	0.266026804386764	1.33619416417518	0.181485818049794	0.999989219511147	Insignificant
FBgn0031676	1.47152750122126	-0.137848128029507	0.359258284281612	-0.383702016239248	0.701199318060213	0.999989219511147	Insignificant
FBgn0014857	2.46614149731456	0.0461045788015242	0.215329883497898	0.214111381349325	0.830460200568171	0.999989219511147	Insignificant
FBgn0261608	3.15797967681189	0.0424560572486947	0.184272763602062	0.230397897219248	0.817782594984244	0.999989219511147	Insignificant
FBgn0031682	1.12681057764835	-0.621878956887744	0.508840068155569	-1.2221501328343	0.221650857704105	0.999989219511147	Insignificant
FBgn0031683	0.76633289684825	-0.163503330968137	0.751606411825161	-0.217538499400364	0.827788707098509	0.999989219511147	Insignificant
FBgn0261836	2.28868045457496	-0.0414931526651275	0.253864385432568	-0.163446135204928	0.870167180599993	0.999989219511147	Insignificant
FBgn0031688	-0.185352930548144	-0.234906046422468	1.91545620174414	-0.122637127493999	0.902394452854023	NA	Insignificant
FBgn0031689	0.0770679750054529	-0.866727080214888	1.65130027902667	-0.524875512481451	0.599669733321289	NA	Insignificant
FBgn0046776	-0.423802670515774	-0.139420202686534	2.49279822206076	-0.0559291969372783	0.955398211434082	NA	Insignificant
FBgn0031696	1.71393280258721	0.237214915166914	0.294983243534596	0.804164034283842	0.421302246959671	0.999989219511147	Insignificant
FBgn0016076	1.3855736556068	-0.164342128244861	0.371604304246434	-0.442250335550137	0.658308065325901	0.999989219511147	Insignificant
FBgn0000318	2.37748902070509	0.2038126668495	0.216964546454665	0.939382356149544	0.347534468479835	0.999989219511147	Insignificant
FBgn0031711	1.53479433060987	0.0793643315773858	0.345014857293834	0.23003163457913	0.818067187928867	0.999989219511147	Insignificant
FBgn0002525	2.66033463644971	0.000190528798688521	0.194179868054534	0.000981197487656198	0.99921711779912	0.999989219511147	Insignificant
FBgn0031717	1.23087342829726	0.269623562976297	0.426439817371556	0.632266387876661	0.527212823172995	0.999989219511147	Insignificant
FBgn0024191	1.19239807891512	0.0722850746608296	0.446796618951157	0.161785187252574	0.871475018222903	0.999989219511147	Insignificant
FBgn0031740	1.22312651675993	-0.324956955423905	0.530415727198114	-0.612645777191541	0.540110582669412	0.999989219511147	Insignificant
FBgn0043362	0.200063515556738	-0.0486864782399123	1.27171592856561	-0.038284083061558	0.96946118135974	NA	Insignificant
FBgn0001128	1.57548833971899	-0.282733182682065	0.336641957030832	-0.839863174441358	0.40098510732653	0.999989219511147	Insignificant
FBgn0031752	1.21996024578097	-0.0160188581863286	0.574754270659949	-0.0278707945361334	0.977765201975041	0.999989219511147	Insignificant
FBgn0001942	3.07571167921604	0.050332477373282	0.225239328037872	0.223462207118728	0.823175793796699	0.999989219511147	Insignificant
FBgn0001941	2.47921885388202	-0.0157103093015607	0.213071487230415	-0.0737325744789664	0.941223178638739	0.999989219511147	Insignificant
FBgn0031760	1.12652021420189	0.300997478193826	0.484614362464423	0.621107217423675	0.53452908080078	0.999989219511147	Insignificant
FBgn0264448	-0.638319372470078	1.86721422429781	3.77347223760434	0.494826543492273	0.620722566000667	NA	Insignificant
FBgn0051643	0.605848920616839	0.289601840056089	0.825797719327057	0.35069343651383	0.725818350121887	0.999989219511147	Insignificant
FBgn0031768	1.35869134588665	-0.0769872590069966	0.396814980530596	-0.194012985356687	0.846165714247164	0.999989219511147	Insignificant
FBgn0031769	2.11166426866255	-0.0517817776499658	0.23117136718779	-0.223997367320587	0.822759351765146	0.999989219511147	Insignificant
FBgn0031770	-0.617937908466852	3.70671788826547	3.62017628169785	1.02390535704163	0.305879979695035	NA	Insignificant
FBgn0031774	1.07782648884355	0.334129902253275	0.526710214840011	0.63437141114639	0.525838462518937	0.999989219511147	Insignificant
FBgn0031776	2.09429709647037	0.0372415500121852	0.237811737547725	0.156600975192452	0.875559333936127	0.999989219511147	Insignificant
FBgn0266449	2.08579799941139	-0.0147978395325629	0.272334049389976	-0.0543370891950892	0.956666600283667	0.999989219511147	Insignificant
FBgn0051642	1.36066676792433	-0.318829890668129	0.397937813860279	-0.801205312898649	0.423012795983509	0.999989219511147	Insignificant
FBgn0266521	1.46539995517512	0.211208538169467	0.485791191259263	0.434772268352528	0.663727735970535	0.999989219511147	Insignificant
FBgn0284255	2.1563217989398	-0.158245882617528	0.239305667762052	-0.661270934773162	0.508438577602162	0.999989219511147	Insignificant
FBgn0265778	1.40233920449284	-0.0530645232446892	0.437206449847941	-0.12137177588104	0.90339657117148	0.999989219511147	Insignificant
FBgn0015623	2.02290890181667	0.182955994913239	0.244122393471396	0.749443720879606	0.45358980756736	0.999989219511147	Insignificant
FBgn0031803	-1.28483264215154	-1.21936099467369	4.9915213229267	-0.244286444109335	0.807008981532603	NA	Insignificant
FBgn0031805	0.00121432528617887	0.240944520052249	1.6638750102302	0.144809266664156	0.884861465609541	NA	Insignificant
FBgn0031811	0.339322226931158	-0.031311865145202	1.08237268676716	-0.0289289128670871	0.976921286134131	0.999989219511147	Insignificant
FBgn0263278	1.59588900350075	-0.321055942472329	0.342153408316322	-0.938339162109153	0.348070140117905	0.999989219511147	Insignificant
FBgn0031815	1.38970994126793	0.00556614916635363	0.432153208835689	0.0128800366456841	0.989723501755821	0.999989219511147	Insignificant
FBgn0031820	1.13642168875364	0.275290872593499	0.474066306704706	0.580701198756519	0.561441853663198	0.999989219511147	Insignificant
FBgn0027496	1.95110695119114	-0.149780475000569	0.326725953091684	-0.458428458416765	0.64664464989546	0.999989219511147	Insignificant
FBgn0051638	1.38311175970201	-0.0670051493594411	0.435323503130098	-0.153920357797489	0.877672532183917	0.999989219511147	Insignificant
FBgn0031826	-1.31448218224926	-1.1696502831215	4.99498929449802	-0.234164722717198	0.814857100887667	NA	Insignificant
FBgn0051637	2.05942907631668	-0.130071652156768	0.291081820968281	-0.446855979271003	0.654979049772668	0.999989219511147	Insignificant
FBgn0031830	2.44624932831548	0.147671761144077	0.200110552918648	0.737950892595409	0.460544291064497	0.999989219511147	Insignificant
FBgn0263916	1.99354721493035	-0.139680776909125	0.262149694366345	-0.532828303488027	0.594152439358852	0.999989219511147	Insignificant
FBgn0031836	1.99647369161614	-0.187704565393337	0.256319693741438	-0.732306451577939	0.463981542412002	0.999989219511147	Insignificant
FBgn0031842	1.68330938277781	-0.110980601426542	0.307134261773631	-0.361342302827609	0.717843573833808	0.999989219511147	Insignificant
FBgn0028467	1.68636922117409	-0.00582311339333363	0.292058996546271	-0.019938140794136	0.984092719231679	0.999989219511147	Insignificant
FBgn0031851	1.2341837154789	0.0602431497947899	0.48034233502256	0.125417114841565	0.900193339409766	0.999989219511147	Insignificant
FBgn0046704	1.86564961040653	-0.0767751500064445	0.28220153812825	-0.27205787224148	0.785577521239091	0.999989219511147	Insignificant
FBgn0031853	-1.28483264215154	-1.21936099467369	4.9915213229267	-0.244286444109335	0.807008981532603	NA	Insignificant
FBgn0031858	-1.21824462534753	1.70971686278102	4.99604621910895	0.342213980375455	0.732189864887701	NA	Insignificant
FBgn0017551	1.47609148071573	-0.0629901823429588	0.352489820532893	-0.178700713251039	0.858172709106678	0.999989219511147	Insignificant
FBgn0086451	1.43446710433488	-0.113434765950346	0.380012874600718	-0.298502428554645	0.765319722841334	0.999989219511147	Insignificant
FBgn0031868	1.49594479992274	-0.114868040768596	0.367901613917437	-0.312224889544449	0.754869617807648	0.999989219511147	Insignificant
FBgn0004838	2.55729234743902	-0.0502860181062218	0.216733941047733	-0.232017273635729	0.816524597426127	0.999989219511147	Insignificant
FBgn0020616	1.53046832681092	-0.0408159386527189	0.346847220413591	-0.117676995087488	0.90632359536934	0.999989219511147	Insignificant
FBgn0031875	1.22322523377879	0.215461276622279	0.472475438326464	0.456026407183102	0.648370989009937	0.999989219511147	Insignificant
FBgn0031877	0.990848119393452	0.334897496787653	0.564922633436694	0.592820108393094	0.553301548936272	0.999989219511147	Insignificant
FBgn0021944	1.93177978528742	-0.11616615597834	0.260384320918571	-0.446133452154626	0.655500850003439	0.999989219511147	Insignificant
FBgn0263027	-0.58294370088089	-1.73619321049202	3.23094386894281	-0.537364089540842	0.591016143425172	NA	Insignificant
FBgn0031881	1.30117654532276	0.116982868022237	0.468507448230123	0.249692653690273	0.802825039799559	0.999989219511147	Insignificant
FBgn0031883	1.24117777147007	-0.618029214396524	0.601699120159024	-1.02713996695422	0.30435456143397	0.999989219511147	Insignificant
FBgn0262872	1.58790870914696	-0.116922857706107	0.376335872376277	-0.310687516892364	0.756038188024368	0.999989219511147	Insignificant
FBgn0031885	0.945126234057499	-0.0128532238270434	0.579866647662196	-0.022165827055001	0.982315676948974	0.999989219511147	Insignificant
FBgn0031893	0.65898150934777	-0.168038616544769	1.14180620657467	-0.147169121675097	0.882998532513617	0.999989219511147	Insignificant
FBgn0264343	0.418748616249574	-0.929637209263191	1.04512911296093	-0.889495085089971	0.37373706347468	0.999989219511147	Insignificant
FBgn0284084	-1.28483264215154	-1.21936099467369	4.9915213229267	-0.244286444109335	0.807008981532603	NA	Insignificant
FBgn0031902	-1.31448218224926	-1.1696502831215	4.99498929449802	-0.234164722717198	0.814857100887667	NA	Insignificant
FBgn0031910	0.546357555363414	0.768416197865297	0.877788243432669	0.875400421017644	0.381356070795693	0.999989219511147	Insignificant
FBgn0028387	1.11693549933384	0.103474218148219	0.47655471614118	0.21712977470055	0.828107210578447	0.999989219511147	Insignificant
FBgn0283658	1.95021280034833	0.139980864865385	0.24509622665069	0.571126152280122	0.567914132112266	0.999989219511147	Insignificant
FBgn0031914	-1.31448218224926	-1.1696502831215	4.99498929449802	-0.234164722717198	0.814857100887667	NA	Insignificant
FBgn0040299	-0.212327035312507	-3.20761541938561	2.42082207278058	-1.32501081159646	0.185167565417892	NA	Insignificant
FBgn0031945	-1.21824462534753	1.70971686278102	4.99604621910895	0.342213980375455	0.732189864887701	NA	Insignificant
FBgn0031947	1.0873323437835	-0.170505481381703	0.50867799500308	-0.335193350325034	0.737479237857218	0.999989219511147	Insignificant
FBgn0031951	1.67673360859038	-0.0839507728790122	0.305158777686277	-0.275105220683899	0.783235400758149	0.999989219511147	Insignificant
FBgn0261800	2.28932853188061	-0.315659875584748	0.240056216802862	-1.31494147407968	0.188529572667651	0.999989219511147	Insignificant
FBgn0027515	1.07668321574813	-0.245486305680459	0.497418059488668	-0.493521095580671	0.621644437829746	0.999989219511147	Insignificant
FBgn0004177	2.27626017809953	0.116685822223021	0.257825262297449	0.452577149280286	0.650853256141077	0.999989219511147	Insignificant
FBgn0040099	-1.28483264215154	-1.21936099467369	4.9915213229267	-0.244286444109335	0.807008981532603	NA	Insignificant
FBgn0031968	0.601481451622939	-0.192525548804316	0.859478882800937	-0.224002651672951	0.822755239924744	0.999989219511147	Insignificant
FBgn0031971	1.98111893844465	0.752496668906906	0.307293743054853	2.44878617255992	0.0143338513882887	0.999989219511147	Insignificant
FBgn0031975	-0.633717160369017	1.82148808203928	3.40428451839576	0.535057534761412	0.592610073075968	NA	Insignificant
FBgn0044323	2.15304822977454	0.00208308118845936	0.237693977495673	0.00876371042466687	0.993007660261928	0.999989219511147	Insignificant
FBgn0031979	1.2025938808365	0.176495537271198	0.441797822330088	0.399493905018232	0.689529313836194	0.999989219511147	Insignificant
FBgn0031981	1.16264056565842	0.305915312371054	0.474118827119844	0.645229201779255	0.518778664916411	0.999989219511147	Insignificant
FBgn0010287	0.74033307749733	-0.444759158511808	0.962735973261917	-0.461974176580196	0.644099839026476	0.999989219511147	Insignificant
FBgn0261822	1.93084935601991	0.148729900636801	0.347152980359967	0.428427549383506	0.668339870863735	0.999989219511147	Insignificant
FBgn0031986	-0.452194538301701	-3.99846758055604	3.08103645947339	-1.29776704467803	0.194367397225585	NA	Insignificant
FBgn0031988	2.00424009721041	-0.220647049364578	0.258493814481887	-0.85358734717437	0.393333671626982	0.999989219511147	Insignificant
FBgn0263256	-0.159110121750101	-0.404279316439091	1.93939635508018	-0.208456262888241	0.834872729614411	NA	Insignificant
FBgn0261064	1.45603753066219	-0.169390432011687	0.368401319116435	-0.459798657664825	0.645660746810983	0.999989219511147	Insignificant
FBgn0264953	1.78448855408901	-0.165870625561862	0.311674443205473	-0.532191936739937	0.594593066999425	0.999989219511147	Insignificant
FBgn0031996	1.26508976197797	-0.182357375159625	0.47535391391277	-0.383624431865072	0.70125682904421	0.999989219511147	Insignificant
FBgn0031997	1.88157622341369	-0.0641611850660388	0.263488956212134	-0.243506164312947	0.807613310373632	0.999989219511147	Insignificant
FBgn0264950	0.404855088853987	-0.306846915220588	1.08228752190708	-0.283517003577661	0.776780549192202	0.999989219511147	Insignificant
FBgn0031999	-0.284832642151542	2.06152068539704	2.26022416598414	0.912086825909776	0.361723012814392	NA	Insignificant
FBgn0032001	1.79112425872833	0.0570543544403325	0.281396646250406	0.202754209051808	0.839327150344228	0.999989219511147	Insignificant
FBgn0032002	0.747646760565113	0.271636495715733	0.743236307534261	0.365477968395955	0.714754649739586	0.999989219511147	Insignificant
FBgn0032003	0.701280806797717	-0.058448670210112	0.736587088542634	-0.0793506580813886	0.936753713971663	0.999989219511147	Insignificant
FBgn0032013	1.3143971157158	0.224375212854832	0.408560291573709	0.549185071291619	0.582878448382776	0.999989219511147	Insignificant
FBgn0032014	1.80465131850499	0.0473369799977825	0.273302771781972	0.173203439135061	0.862491520460065	0.999989219511147	Insignificant
FBgn0032016	1.67584980197517	-0.0728676171945408	0.294090013701358	-0.247773177597714	0.804309909095262	0.999989219511147	Insignificant
FBgn0032018	1.34255097614916	0.0236042771488684	0.39973908604614	0.0590492097791605	0.952912912726353	0.999989219511147	Insignificant
FBgn0032020	2.00776601542636	0.0467983066505318	0.23810696014368	0.196543211598235	0.844185014192496	0.999989219511147	Insignificant
FBgn0032022	-0.564952358660035	-0.340232957953096	2.86687775504939	-0.118677176713883	0.905531119082508	NA	Insignificant
FBgn0032023	0.303779046595532	0.0432745597665041	1.169696603585	0.0369963968723787	0.97048787865466	0.999989219511147	Insignificant
FBgn0032024	2.07705715546746	-0.47058009338546	0.231135719292612	-2.03594708263034	0.0417556692772162	0.999989219511147	Insignificant
FBgn0032025	0.353194691492218	-2.12733349949763	1.1689864753263	-1.81981018976616	0.06878791543013	0.999989219511147	Insignificant
FBgn0051901	-0.448001380950991	-4.01136680305066	3.09206136629525	-1.29731151094743	0.194524025345129	NA	Insignificant
FBgn0261437	1.79220234486795	-0.0373891982157992	0.27566603680043	-0.135632226043382	0.892112028156999	0.999989219511147	Insignificant
FBgn0260439	2.45312967152128	-0.13525313895376	0.244865168148829	-0.552357609603149	0.580703367574384	0.999989219511147	Insignificant
FBgn0032029	1.83915896571508	0.420988227720007	0.277611594409119	1.51646486025217	0.129401849261751	0.999989219511147	Insignificant
FBgn0032030	1.61062929302224	-0.00307666446145302	0.355290788872243	-0.00865956719907912	0.993090751380637	0.999989219511147	Insignificant
FBgn0032032	2.152589264292	0.342675220201226	0.231077245400817	1.48294662075807	0.138088593509677	0.999989219511147	Insignificant
FBgn0032034	1.78024546395094	0.110409915957316	0.28169193532432	0.391952704752438	0.695093159512856	0.999989219511147	Insignificant
FBgn0032036	2.21775581956571	0.0574461632864563	0.286883085450959	0.200242419995432	0.841290992583519	0.999989219511147	Insignificant
FBgn0032039	-1.21824462534753	1.70971686278102	4.99604621910895	0.342213980375455	0.732189864887701	NA	Insignificant
FBgn0032040	-0.0335062792785199	-2.04110829860655	1.8914938825559	-1.07909854609125	0.280543799327153	NA	Insignificant
FBgn0051898	0.56559106058926	0.509401851429633	0.873112605219499	0.583432020548564	0.559602507321378	0.999989219511147	Insignificant
FBgn0020497	2.23044406747165	0.211322254564905	0.276771529636091	0.763525984203499	0.445149771919947	0.999989219511147	Insignificant
FBgn0027932	2.46982297289715	0.185408780119121	0.254729055174464	0.727866634578196	0.466695229455722	0.999989219511147	Insignificant
FBgn0002887	0.938273238154017	0.387367406098663	0.57578867827359	0.672759678533663	0.501100193729853	0.999989219511147	Insignificant
FBgn0051897	-0.80771138743188	-2.81509746084703	4.84102856292592	-0.5815081287489	0.560898041320908	NA	Insignificant
FBgn0285971	1.6434566245999	0.00257535326656841	0.300151477432812	0.00858017854383173	0.993154092009727	0.999989219511147	Insignificant
FBgn0262029	-0.962673122310278	0.281395178840395	4.99354547258514	0.0563517805906188	0.955061569388698	NA	Insignificant
FBgn0032047	0.7236321452753	0.52959627503459	0.734748695756102	0.720785593895615	0.471041440235294	0.999989219511147	Insignificant
FBgn0032052	1.90688362509002	0.133705134718384	0.258628091050461	0.516978392313526	0.605171242586349	0.999989219511147	Insignificant
FBgn0032054	1.50611893403602	0.103799355471035	0.339954295785052	0.305333266141946	0.760112342130223	0.999989219511147	Insignificant
FBgn0016122	0.669082000452691	0.0907411214243386	0.794588544362585	0.114198879493198	0.909080140134184	0.999989219511147	Insignificant
FBgn0028394	1.27245487556186	-0.277376013807386	0.41752092972246	-0.664340381670847	0.506472481035795	0.999989219511147	Insignificant
FBgn0011259	0.472898997341285	0.138596240566671	0.983111037607063	0.140977199181916	0.887887954846626	0.999989219511147	Insignificant
FBgn0001114	1.88335320379907	-0.550195460898012	0.326206612871137	-1.68664717142126	0.0916712158475253	0.999989219511147	Insignificant
FBgn0260861	1.35289610469331	-0.0593487199246267	0.385322351188882	-0.154023559083741	0.877591159773143	0.999989219511147	Insignificant
FBgn0266327	-0.129639994629891	-1.06378297426379	1.82983533060971	-0.581354483908308	0.561001567153701	NA	Insignificant
FBgn0032061	-0.241959082571001	1.47058925746177	2.09191262146499	0.702987898429474	0.482063291145252	NA	Insignificant
FBgn0032074	-0.773400094792642	1.27187797785582	3.85155317541566	0.330224696357349	0.741230187542934	NA	Insignificant
FBgn0032075	1.34176185329662	0.159341000890764	0.388773263610325	0.409855861514372	0.681911685375391	0.999989219511147	Insignificant
FBgn0052985	1.76934224134627	-0.0337832461202858	0.276680121169731	-0.122102180588396	0.902818094943263	0.999989219511147	Insignificant
FBgn0052984	-0.128777443240293	-1.08158984300556	2.0390420952866	-0.530440173601975	0.595806778436616	NA	Insignificant
FBgn0032082	1.27512815192045	-1.20678034544101	0.425970345096252	-2.833014925413	0.004611123292394	0.62580962422643	Insignificant
FBgn0040963	-1.22530059592308	1.69791770628928	4.99689092939084	0.339794830481976	0.734011041212061	NA	Insignificant
FBgn0032085	-1.31448218224926	-1.1696502831215	4.99498929449802	-0.234164722717198	0.814857100887667	NA	Insignificant
FBgn0040964	1.29523382977284	-0.145499599228654	0.436747738877224	-0.333143337164606	0.739026087638563	0.999989219511147	Insignificant
FBgn0015316	0.488994654336491	0.261807946660384	0.921738149434068	0.28403722556252	0.77638185307087	0.999989219511147	Insignificant
FBgn0032087	-1.31448218224926	-1.1696502831215	4.99498929449802	-0.234164722717198	0.814857100887667	NA	Insignificant
FBgn0032088	-0.998374441713263	-2.18460422111228	4.89227476094944	-0.446541604439305	0.655206066736275	NA	Insignificant
FBgn0052982	0.757849447530192	-1.19578841937212	0.71954147412626	-1.66187560046371	0.0965377198582852	0.999989219511147	Insignificant
FBgn0032100	-0.382685066701706	-1.29798078073906	2.47681892384318	-0.524051543794341	0.600242690028229	NA	Insignificant
FBgn0041092	0.766360788146931	-0.41713817585	2.87946902824161	-0.144866352705565	0.884816392795144	0.999989219511147	Insignificant
FBgn0267252	-0.417652505915642	-0.147368503526829	2.6849386584765	-0.0548871025643655	0.956228407052567	NA	Insignificant
FBgn0010314	1.1073770390964	-0.269548169941185	0.547885504169509	-0.491979013662295	0.622734179493752	0.999989219511147	Insignificant
FBgn0012036	2.08510657968085	-0.0110206925311393	0.32653930866076	-0.033749972021251	0.973076529737803	0.999989219511147	Insignificant
FBgn0011232	1.58499149446785	-0.170391028436634	0.3420925898443	-0.498084534699175	0.618424460532076	0.999989219511147	Insignificant
FBgn0002973	0.142749143257439	-0.661940960167364	1.39905085948578	-0.47313573747466	0.636116341638522	NA	Insignificant
FBgn0032120	1.03305263709594	-0.0320051433292054	0.524333310542044	-0.0610396911386751	0.951327599013967	0.999989219511147	Insignificant
FBgn0032123	-0.0860140528076747	-0.349831731473172	1.7709921231537	-0.197534323783557	0.843409424059041	NA	Insignificant
FBgn0032130	0.932483911625949	0.0219910335711881	0.594299020359999	0.037003314523162	0.970482362944669	0.999989219511147	Insignificant
FBgn0040070	2.63894724597889	0.205289394516154	0.198009843051107	1.03676358383441	0.299846050930758	0.999989219511147	Insignificant
FBgn0032135	1.51073229282517	0.108133333073684	0.337433876189722	0.320457845829581	0.748621280897979	0.999989219511147	Insignificant
FBgn0032136	0.344495430936374	-0.22586019718975	1.09766944884229	-0.205763399380356	0.836975732451106	0.999989219511147	Insignificant
FBgn0011207	1.65648606560961	-0.174321748109975	0.356549345432475	-0.488913387005471	0.624903017659049	0.999989219511147	Insignificant
FBgn0032139	0.25310771003719	-0.181540073646867	1.19263938841921	-0.152217070314515	0.879015730685011	NA	Insignificant
FBgn0270924	1.76579480212734	-0.135996074701005	0.341077555805144	-0.398724783810457	0.69009600420438	0.999989219511147	Insignificant
FBgn0283478	2.30605555927655	0.0871948731543869	0.230061390252024	0.37900698182719	0.704682679218153	0.999989219511147	Insignificant
FBgn0032147	1.94914326706071	-0.949883977434016	0.274106591286034	-3.46538174429669	0.000529479325336027	0.115730054984079	Insignificant
FBgn0032149	1.59995263000364	-0.123626584784713	0.335931791006706	-0.368010971555368	0.712865053302037	0.999989219511147	Insignificant
FBgn0029174	2.22331977325474	0.0579383873568188	0.21873989770029	0.264873431714794	0.791106965959076	0.999989219511147	Insignificant
FBgn0010520	1.58361529276498	-0.130026877140233	0.323711409772899	-0.401675298474818	0.687923005893648	0.999989219511147	Insignificant
FBgn0024285	1.90536987408208	0.129377106717637	0.252461993673956	0.512461716850427	0.608327906863174	0.999989219511147	Insignificant
FBgn0040064	1.75426708904717	-0.0100511580702237	0.32151071158181	-0.0312622805653123	0.975060371442908	0.999989219511147	Insignificant
FBgn0032160	2.04256990161848	-0.0242829066805053	0.249045703933345	-0.0975038167572823	0.922326303340851	0.999989219511147	Insignificant
FBgn0032161	0.740999845140512	-0.635489034916797	0.783755987409452	-0.810825110270964	0.41746611217538	0.999989219511147	Insignificant
FBgn0032162	1.41799079240501	-0.45334151578281	0.36871564000351	-1.22951528657286	0.218878670005692	0.999989219511147	Insignificant
FBgn0259712	-1.28483264215154	-1.21936099467369	4.9915213229267	-0.244286444109335	0.807008981532603	NA	Insignificant
FBgn0266359	-1.22530059592308	1.69791770628928	4.99689092939084	0.339794830481976	0.734011041212061	NA	Insignificant
FBgn0032166	1.49255331665577	-0.0225610546038247	0.339064334575417	-0.0665391558568851	0.946948584901486	0.999989219511147	Insignificant
FBgn0032169	0.706425452420912	0.174390491399989	0.745117411853179	0.234044311172735	0.814950578465371	0.999989219511147	Insignificant
FBgn0032170	1.74304994532705	0.144039065828276	0.280326515018419	0.513826049665019	0.607373613554757	0.999989219511147	Insignificant
FBgn0011272	3.25737036238619	-0.0277401428335575	0.204861186128331	-0.13540946119574	0.892288144077247	0.999989219511147	Insignificant
FBgn0000180	-0.637376176351922	1.80443132460294	3.76993425530589	0.478637345482442	0.632196645691762	NA	Insignificant
FBgn0043456	2.32173794353699	-0.00385373369257297	0.241493638545842	-0.0159579097643246	0.987267970557567	0.999989219511147	Insignificant
FBgn0011584	2.22717892201747	0.0111480358267112	0.249658954675293	0.0446530581737409	0.964383850497647	0.999989219511147	Insignificant
FBgn0267727	2.5875139728511	0.00319874011612357	0.201782772445144	0.0158523945199195	0.987352148893835	0.999989219511147	Insignificant
FBgn0032178	0.36948025111754	-0.512771102287732	1.16028525794055	-0.441935376476192	0.658535970195609	0.999989219511147	Insignificant
FBgn0032187	-0.80771138743188	-2.81509746084703	4.84102856292592	-0.5815081287489	0.560898041320908	NA	Insignificant
FBgn0005593	3.2819342413231	0.0546483137453573	0.185989750332904	0.293824329822166	0.768892142763619	0.999989219511147	Insignificant
FBgn0032194	1.35669161559735	-0.0830655625049919	0.410966616974394	-0.202122408667971	0.839821029810914	0.999989219511147	Insignificant
FBgn0250843	2.31269716155973	0.0899121659098873	0.210597040622895	0.42693936079989	0.669423495609679	0.999989219511147	Insignificant
FBgn0032195	1.06765008713331	-0.218386665110006	0.504383951128491	-0.432977029941963	0.665031457337638	0.999989219511147	Insignificant
FBgn0032198	2.42189418203608	0.227269296503879	0.231527640943285	0.981607619625646	0.326293192214225	0.999989219511147	Insignificant
FBgn0004419	1.93156172788097	0.0633802158753915	0.312608204504936	0.202746488934172	0.839333184792307	0.999989219511147	Insignificant
FBgn0051717	2.09652575302344	-0.161728171381097	0.235907172293649	-0.685558517821508	0.49299154759809	0.999989219511147	Insignificant
FBgn0010407	0.61736210247618	0.72325262365391	0.814803945186643	0.887640061055715	0.374734397139354	0.999989219511147	Insignificant
FBgn0032202	1.88274845777951	-0.211119495875285	0.285193201848118	-0.740268332159327	0.459137192292274	0.999989219511147	Insignificant
FBgn0259482	1.57083295640934	0.139469046135645	0.327426099752758	0.425955799616948	0.670140053966014	0.999989219511147	Insignificant
FBgn0032204	1.27534821616951	-0.153580787972516	0.501130479831526	-0.306468662660767	0.759247836235844	0.999989219511147	Insignificant
FBgn0032205	1.40954132117923	0.229215522385364	0.363804259684021	0.630051782748358	0.528660705094738	0.999989219511147	Insignificant
FBgn0260750	1.25003189173581	-0.200421366841835	0.423589104175625	-0.473150430136509	0.636105860003989	0.999989219511147	Insignificant
FBgn0032214	1.83999389768413	0.0629227876144023	0.263067345991283	0.239188894301185	0.810959113832801	0.999989219511147	Insignificant
FBgn0032217	2.1640141376392	0.118029465564417	0.231850152405581	0.509076506268348	0.610698598794231	0.999989219511147	Insignificant
FBgn0032219	-0.504247583962673	-2.06733601630149	3.02841030057876	-0.682647267414986	0.494829758490471	NA	Insignificant
FBgn0032222	1.62707588873095	-0.0496037371265286	0.302799686617778	-0.163817002852923	0.869875206163671	0.999989219511147	Insignificant
FBgn0032223	1.56438462836005	-0.172174627012546	0.374077945837646	-0.460264041032967	0.645326708485756	0.999989219511147	Insignificant
FBgn0019932	1.18018109073432	-0.197188716058598	0.593638493894606	-0.332169692643966	0.739761127478879	0.999989219511147	Insignificant
FBgn0051715	2.233284020752	0.00219359066569379	0.21454569446113	0.0102243518389096	0.991842289654697	0.999989219511147	Insignificant
FBgn0032224	1.34908073874548	-0.0508064821825505	0.398033344197862	-0.127643783927044	0.898430879953436	0.999989219511147	Insignificant
FBgn0032225	-0.74817934120342	3.27540696438613	4.57267219301582	0.716300409504294	0.473805873998766	NA	Insignificant
FBgn0032229	1.90845324987961	0.12280132854606	0.26677945685389	0.460310287734471	0.645293517887425	0.999989219511147	Insignificant
FBgn0003087	1.44465987104279	-0.176356054495396	0.360055150863353	-0.489802892897167	0.624273383432244	0.999989219511147	Insignificant
FBgn0032230	-0.953017357241786	0.219849415649388	4.99092230042931	0.044049857404207	0.964864661948297	NA	Insignificant
FBgn0032231	1.58728656310887	-0.026902843047079	0.335250882693034	-0.0802468969834511	0.93604089199948	0.999989219511147	Insignificant
FBgn0032233	0.040137340795233	-0.0434879414051005	1.51219064754417	-0.0287582398923878	0.97705740683071	NA	Insignificant
FBgn0032234	1.59229586659343	-0.0171931196030166	0.312779597806766	-0.0549688014294286	0.956163319051463	0.999989219511147	Insignificant
FBgn0032235	0.752357724446752	-0.12569930517589	0.708816004386327	-0.177337001983634	0.859243687987034	0.999989219511147	Insignificant
FBgn0032236	1.96149418228784	-0.064453338282088	0.261096684799848	-0.24685621087643	0.805019506317337	0.999989219511147	Insignificant
FBgn0267821	2.13360963513122	0.00216406117342168	0.251529311525781	0.00860361426783402	0.993135393697549	0.999989219511147	Insignificant
FBgn0051716	1.54140261990581	0.107151289265039	0.35651664524418	0.300550593343686	0.763757211141953	0.999989219511147	Insignificant
FBgn0032243	0.673069313051758	-0.0927127973570282	0.791649905094638	-0.117113381509147	0.906770205798318	0.999989219511147	Insignificant
FBgn0032244	1.35229542000005	0.00170260944978079	0.422393991983069	0.00403085621977558	0.996783850764653	0.999989219511147	Insignificant
FBgn0032246	2.2773406479112	-0.0904390317241765	0.259149115198489	-0.348984528289463	0.727100924877176	0.999989219511147	Insignificant
FBgn0267330	2.90016476584286	0.0543115108922573	0.188320979884199	0.288398620937795	0.773041623239947	0.999989219511147	Insignificant
FBgn0032247	1.31661606180837	0.141708372733135	0.411454406199903	0.344408446228393	0.730539137807542	0.999989219511147	Insignificant
FBgn0004915	1.92239948511043	-0.153859379681854	0.255334408641102	-0.602579889254639	0.546788202305605	0.999989219511147	Insignificant
FBgn0032250	1.5252311247716	-0.0462947809589745	0.341757167314352	-0.135461038967449	0.892247366673731	0.999989219511147	Insignificant
FBgn0027052	1.5854254769023	-0.143147744434881	0.315490639876036	-0.453730559141556	0.650022769098981	0.999989219511147	Insignificant
FBgn0032251	1.00830948039585	-0.375573335406586	0.536980704284417	-0.699416817792507	0.48429158065055	0.999989219511147	Insignificant
FBgn0032252	-0.182434630440219	-0.242970028494501	1.93546279536469	-0.125535881690105	0.900099320231435	NA	Insignificant
FBgn0027611	0.551782301275593	-0.973696894579957	0.882320006103379	-1.10356433929242	0.269782167524155	0.999989219511147	Insignificant
FBgn0032256	0.873521133284261	0.502153489596129	0.620749938648732	0.808946498954527	0.418545920913293	0.999989219511147	Insignificant
FBgn0026431	1.36852489116626	0.0602411975828791	0.396374891103705	0.151980357320661	0.879202428257189	0.999989219511147	Insignificant
FBgn0032259	1.1718236837888	-0.228392037298898	0.452136145690363	-0.505139966082934	0.613460532349965	0.999989219511147	Insignificant
FBgn0032261	1.47906290903739	-0.311499433160614	0.34337528479752	-0.907169056574056	0.364317404362735	0.999989219511147	Insignificant
FBgn0010398	1.14337239916381	0.102439066683921	0.465384737152015	0.220116945198528	0.825780078075622	0.999989219511147	Insignificant
FBgn0032264	-0.118843678924436	-0.159922928350654	1.78961984832857	-0.0893613962205521	0.928794702043037	NA	Insignificant
FBgn0265264	-1.31448218224926	-1.1696502831215	4.99498929449802	-0.234164722717198	0.814857100887667	NA	Insignificant
FBgn0032290	1.47145490762607	0.052707922155634	0.365655106358243	0.144146550230299	0.885384746760701	0.999989219511147	Insignificant
FBgn0032291	-1.01345218658528	-2.13926923578722	4.89566816907502	-0.436971862043379	0.662131754462073	NA	Insignificant
FBgn0032295	1.63320628479322	-0.263005589700822	0.331774698801184	-0.79272346761568	0.4279389544288	0.999989219511147	Insignificant
FBgn0027550	0.860731688251755	-0.751901626222403	0.654179425246597	-1.14938134280052	0.250398769832375	0.999989219511147	Insignificant
FBgn0262599	-0.762205006726077	1.23731421372405	4.20909298816549	0.293962194991403	0.768786791704364	NA	Insignificant
FBgn0027363	1.8212761736976	-0.154308949653719	0.276949939940154	-0.557172713910187	0.577409430612814	0.999989219511147	Insignificant
FBgn0032321	1.60638459005766	-0.12409498451628	0.310495877070314	-0.39966709280387	0.68940173266094	0.999989219511147	Insignificant
FBgn0032322	0.612195572028727	-0.0120183220578413	0.808496302591732	-0.0148650303276775	0.988139858594803	0.999989219511147	Insignificant
FBgn0041781	2.21424575185738	-0.171870640747698	0.255059895430298	-0.673844237478982	0.500410346933578	0.999989219511147	Insignificant
FBgn0026148	0.702184883794443	0.350293983964917	0.737598569060883	0.474911420192849	0.634850111175071	0.999989219511147	Insignificant
FBgn0026147	1.62854575867878	0.0110788417397494	0.32307431707093	0.0342919296098582	0.972644360324774	0.999989219511147	Insignificant
FBgn0021761	1.72390184659397	0.0420797044343726	0.294243155961514	0.143009968394563	0.886282308478074	0.999989219511147	Insignificant
FBgn0250837	2.33270370253031	-0.189874099186005	0.215582755404898	-0.880748085946819	0.378454183894522	0.999989219511147	Insignificant
FBgn0032339	0.857074557499438	-0.236661899085638	0.638918866183482	-0.370409940309501	0.711077068424255	0.999989219511147	Insignificant
FBgn0261983	1.65874645002116	-0.451220292705967	0.307393984194764	-1.46788914522177	0.142134337174109	0.999989219511147	Insignificant
FBgn0262647	1.79479779796441	0.117420109882128	0.28747819285697	0.408448754721887	0.682944245678549	0.999989219511147	Insignificant
FBgn0032348	1.61464099104891	-0.0136133684199941	0.351423474437408	-0.038737789050056	0.969099444703362	0.999989219511147	Insignificant
FBgn0032354	1.20217010841229	-0.0831962907808774	0.45185073633558	-0.184123393170902	0.853916655109199	0.999989219511147	Insignificant
FBgn0264442	-0.474631213476363	0.2143759631895	2.86847296618541	0.0747352217422446	0.940425383126476	NA	Insignificant
FBgn0040233	0.694001592885183	0.259506582392355	0.770790722093215	0.336675799220339	0.736361308790447	0.999989219511147	Insignificant
FBgn0052831	1.58159840764557	-0.124159524722294	0.324138728894333	-0.383044399371261	0.701686844058092	0.999989219511147	Insignificant
FBgn0032358	0.848644733116389	-0.24115656966584	0.658766194533531	-0.366073079746604	0.714310544615863	0.999989219511147	Insignificant
FBgn0020270	1.96318707071343	0.350180269545963	0.263159396358953	1.33067743121097	0.183295172187271	0.999989219511147	Insignificant
FBgn0263087	-1.28483264215154	-1.21936099467369	4.9915213229267	-0.244286444109335	0.807008981532603	NA	Insignificant
FBgn0032364	1.69990360187004	0.050518638134593	0.30027462878806	0.168241447299399	0.866393335403333	0.999989219511147	Insignificant
FBgn0015400	-1.21824462534753	1.70971686278102	4.99604621910895	0.342213980375455	0.732189864887701	NA	Insignificant
FBgn0032374	-0.41876167025215	-0.153791853585323	2.45305171980619	-0.0626940933791132	0.950010100943185	NA	Insignificant
FBgn0032375	0.888561370281531	0.717199370047711	0.632863032912528	1.1332615949253	0.257104414587418	0.999989219511147	Insignificant
FBgn0032382	0.900069302669685	0.384914422054323	0.599542250186594	0.642013839616018	0.520864197093299	0.999989219511147	Insignificant
FBgn0032387	0.408269652396515	-0.318872631625262	1.0541058562546	-0.302505322148827	0.762266876907555	0.999989219511147	Insignificant
FBgn0032390	1.66285813268248	0.142707992714774	0.302515691357679	0.471737489299501	0.637114174546933	0.999989219511147	Insignificant
FBgn0032391	-0.421876749479735	-1.11711809436061	3.05671475008449	-0.365463638479756	0.714765344710118	NA	Insignificant
FBgn0051866	0.541416977191859	-0.295237274940984	0.882136476888228	-0.334684351771106	0.737863206848072	0.999989219511147	Insignificant
FBgn0051864	0.83127773263509	-0.134031172869632	0.727197035743733	-0.184312045128943	0.853768665156028	0.999989219511147	Insignificant
FBgn0051865	0.51248093975753	-0.122929507665978	0.907365305492864	-0.135479620966117	0.892232675809191	0.999989219511147	Insignificant
FBgn0032393	2.19356382094529	0.387754377104802	0.250977360852408	1.54497750628921	0.122351704293101	0.999989219511147	Insignificant
FBgn0010497	1.44809695300393	-0.364338079700379	0.434416344057823	-0.838684098063962	0.401646604156872	0.999989219511147	Insignificant
FBgn0042126	-1.31448218224926	-1.1696502831215	4.99498929449802	-0.234164722717198	0.814857100887667	NA	Insignificant
FBgn0267739	-0.949233688766958	0.231667343787853	4.99007521980075	0.0464256215755207	0.962971015461775	NA	Insignificant
FBgn0032402	0.385056355405099	-0.460114006683931	1.04071331519596	-0.442114076917806	0.658406658386822	0.999989219511147	Insignificant
FBgn0032404	2.48970021528167	0.117386546441491	0.222804537669942	0.526858867728202	0.598291599393877	0.999989219511147	Insignificant
FBgn0032407	2.19154651241958	-0.0539700289259216	0.228976936994576	-0.235700720056361	0.81366491111039	0.999989219511147	Insignificant
FBgn0028707	0.831359386347705	0.754520273929958	0.665078316452737	1.13448334619338	0.256591855575574	0.999989219511147	Insignificant
FBgn0032409	1.46794830528714	0.112176459769962	0.449778168302011	0.249403967723571	0.803048316305719	0.999989219511147	Insignificant
FBgn0027081	2.37344047164399	-0.0232090808433983	0.209238346652193	-0.110921736931795	0.911678408386858	0.999989219511147	Insignificant
FBgn0263234	-0.640164517660112	1.85950470205868	3.421173750118	0.543528285283534	0.586766121428694	NA	Insignificant
FBgn0263235	-1.22530059592308	1.69791770628928	4.99689092939084	0.339794830481976	0.734011041212061	NA	Insignificant
FBgn0032421	1.65001425106859	-0.225670416301098	0.398313828455339	-0.566564352476157	0.571010199866025	0.999989219511147	Insignificant
FBgn0051759	1.01038371141487	-0.28405586870693	0.534502871457896	-0.531439368945103	0.595114346189398	0.999989219511147	Insignificant
FBgn0000114	-0.0726681399515512	1.28055111995113	1.76407997942402	0.725903096734447	0.467898177967347	NA	Insignificant
FBgn0262475	-0.998374441713263	-2.18460422111228	4.89227476094944	-0.446541604439305	0.655206066736275	NA	Insignificant
FBgn0032428	-0.541286628066256	2.26544602709172	3.15771175516195	0.717432812981859	0.47310707903139	NA	Insignificant
FBgn0032430	1.5085529480549	-0.211404663950838	0.354647079783156	-0.596098702067695	0.551109291209573	0.999989219511147	Insignificant
FBgn0020443	1.95602019738474	0.0862362408496165	0.301826390154956	0.285714714360608	0.775096633864273	0.999989219511147	Insignificant
FBgn0032445	1.5912410729019	0.0873677510847243	0.312933728438744	0.2791893079746	0.780099548541502	0.999989219511147	Insignificant
FBgn0032447	-0.100384659917591	-0.730097378820764	1.82464639521905	-0.400130886035655	0.689060116465711	NA	Insignificant
FBgn0032451	1.51175572646236	-0.270830017014971	0.378208782772274	-0.716086006860509	0.473938243604196	0.999989219511147	Insignificant
FBgn0032453	2.08106578943531	-0.156026659333731	0.231610899180444	-0.673658536303048	0.500528428660018	0.999989219511147	Insignificant
FBgn0032456	1.88801695421889	0.16203122703343	0.308643579194741	0.524978447490059	0.599598173605673	0.999989219511147	Insignificant
FBgn0263598	1.89492691345342	-0.18273714681286	0.33781145269763	-0.540944202316388	0.588546042590708	0.999989219511147	Insignificant
FBgn0032464	-0.96657624451305	0.269578191344802	4.99439192301827	0.0539761787821184	0.956954143145988	NA	Insignificant
FBgn0021796	1.27049133880903	-0.197487843381222	0.458167341708277	-0.431038673871623	0.666440250402393	0.999989219511147	Insignificant
FBgn0265086	-0.509023738382799	-2.04979193046643	3.03778476064966	-0.674765360936259	0.499824851009708	NA	Insignificant
FBgn0032470	-0.108587998518616	0.688706599165722	1.78268444367091	0.386331188119606	0.699251405275969	NA	Insignificant
FBgn0032471	-1.31448218224926	-1.1696502831215	4.99498929449802	-0.234164722717198	0.814857100887667	NA	Insignificant
FBgn0032473	-0.949233688766958	0.231667343787853	4.99007521980075	0.0464256215755207	0.962971015461775	NA	Insignificant
FBgn0024291	1.91410637299531	0.0936815593081932	0.288311225342207	0.324932056311713	0.745232494739349	0.999989219511147	Insignificant
FBgn0267989	-1.31448218224926	-1.1696502831215	4.99498929449802	-0.234164722717198	0.814857100887667	NA	Insignificant
FBgn0032476	2.08500803434239	0.177826257642118	0.239811404130038	0.741525442825444	0.458374910904138	0.999989219511147	Insignificant
FBgn0032477	1.80970479189053	-0.00224274697259932	0.27761529241379	-0.0080786146652774	0.993554268198365	0.999989219511147	Insignificant
FBgn0032478	0.0713111607383642	0.648029877406941	1.52350943120414	0.425353374343574	0.670579089938387	NA	Insignificant
FBgn0032480	1.74686004338299	0.0471795324253722	0.280502895113264	0.168196240564012	0.866428898409547	0.999989219511147	Insignificant
FBgn0032482	2.91174816725525	0.120245793007626	0.191629508716307	0.627491004976906	0.530337430585193	0.999989219511147	Insignificant
FBgn0032486	1.51044346189397	0.0128112268085657	0.335123520263051	0.0382283726266352	0.969505599340016	0.999989219511147	Insignificant
FBgn0032488	1.66816941446504	-0.0012113846975314	0.296904250573294	-0.00408005171765757	0.996744598759221	0.999989219511147	Insignificant
FBgn0032490	-1.21824462534753	1.70971686278102	4.99604621910895	0.342213980375455	0.732189864887701	NA	Insignificant
FBgn0032495	-0.341726196957659	0.954679011089575	2.50410084846636	0.381246231226777	0.703020547293443	NA	Insignificant
FBgn0264894	0.96006507216227	-0.541189931098738	0.573359480806362	-0.943892879101988	0.345224391264327	0.999989219511147	Insignificant
FBgn0264892	-1.31448218224926	-1.1696502831215	4.99498929449802	-0.234164722717198	0.814857100887667	NA	Insignificant
FBgn0032499	1.68165881879925	-0.259065187822455	0.362764457289046	-0.714141594130969	0.475139628161569	0.999989219511147	Insignificant
FBgn0051729	1.36249001452048	-0.025576440911171	0.563460568108369	-0.045391713917152	0.963795085517888	0.999989219511147	Insignificant
FBgn0032509	2.32640627443166	0.131016609315551	0.211930234410798	0.618206315298993	0.536439347648984	0.999989219511147	Insignificant
FBgn0051852	2.0157662969424	-0.0265558755215983	0.240934611644486	-0.110220259930039	0.912234695064632	0.999989219511147	Insignificant
FBgn0051855	1.90087105480723	-0.0123826379432792	0.267455653866733	-0.046297910566696	0.963072804651566	0.999989219511147	Insignificant
FBgn0032513	1.6465392382893	-0.00355842328614784	0.315737236945476	-0.0112702046821368	0.991007868047145	0.999989219511147	Insignificant
FBgn0025724	2.42801101056513	-0.216248804411236	0.246528302779819	-0.877176380857063	0.380390842888802	0.999989219511147	Insignificant
FBgn0032515	1.0433829114317	-0.505106699495034	0.531269307869307	-0.950754526966371	0.341729001208854	0.999989219511147	Insignificant
FBgn0032517	1.10408831285182	-0.16645157707198	0.519462452655491	-0.320430429997549	0.74864206081687	0.999989219511147	Insignificant
FBgn0032521	1.38629693150079	-0.326354945209733	0.383214221110491	-0.851625350082287	0.394422065055018	0.999989219511147	Insignificant
FBgn0026760	-0.679127034772751	-1.30611813195705	3.52906496957545	-0.370103169881335	0.71130562033443	NA	Insignificant
FBgn0053641	0.207284205912198	-0.748563789651556	1.27782725227381	-0.585809848960049	0.558003304429347	NA	Insignificant
FBgn0053642	-0.361860316038804	-0.513800593353246	2.59249726226407	-0.198187516273223	0.842898354337785	NA	Insignificant
FBgn0259984	2.6064957823334	0.0300731881149504	0.207882354707225	0.144664457728048	0.884975802521548	0.999989219511147	Insignificant
FBgn0028541	1.70199645595027	0.0133291950024084	0.313435678658722	0.0425260935814575	0.96607931089184	0.999989219511147	Insignificant
FBgn0024846	2.07205458666615	-0.0469995965816398	0.236699632490811	-0.198562186544436	0.842605235325061	0.999989219511147	Insignificant
FBgn0028539	1.30445498138354	-0.165725410003886	0.602137728633764	-0.275228410582929	0.783140761032772	0.999989219511147	Insignificant
FBgn0028931	0.826780767385542	0.212868290927819	0.642496442310049	0.331314349636656	0.740407053386137	0.999989219511147	Insignificant
FBgn0028538	0.858905469872565	-0.265957625545621	0.982806807028001	-0.270610280315289	0.786690788211932	0.999989219511147	Insignificant
FBgn0027844	-0.29905843767212	0.585992636183601	2.20567432249102	0.265675050123356	0.790489480138347	NA	Insignificant
FBgn0028919	1.17162262000186	0.151570601482072	0.489662223646111	0.309541137058626	0.756909924730127	0.999989219511147	Insignificant
FBgn0001965	1.53179047541875	-0.150181334114616	0.336818319681637	-0.445882320939574	0.65568225329802	0.999989219511147	Insignificant
FBgn0000153	0.203502030760108	-0.973294882454955	1.29545640035966	-0.751314272085684	0.452463541929749	NA	Insignificant
FBgn0015271	1.2803319043361	0.0140204427181695	0.452166139767458	0.0310072813620676	0.975263732779097	0.999989219511147	Insignificant
FBgn0026373	1.74001748562946	0.112375769946889	0.310849201624366	0.361512171688592	0.717716607678694	0.999989219511147	Insignificant
FBgn0028534	-0.91721462968355	2.71198666593422	4.89149001117041	0.554429562309442	0.579284899041339	NA	Insignificant
FBgn0028509	1.60765818261336	-0.358243261739174	0.326805025989746	-1.09619875231177	0.272991805528239	0.999989219511147	Insignificant
FBgn0012037	-0.181790607249737	-0.239398731472725	1.98008364580308	-0.120903342634108	0.903767594556568	NA	Insignificant
FBgn0261514	-1.22530059592308	1.69791770628928	4.99689092939084	0.339794830481976	0.734011041212061	NA	Insignificant
FBgn0027929	-0.802857335027437	-0.690154733694279	4.36165969080059	-0.158232136989027	0.874273881080958	NA	Insignificant
FBgn0028936	-1.22530059592308	1.69791770628928	4.99689092939084	0.339794830481976	0.734011041212061	NA	Insignificant
FBgn0028940	-0.796151536253765	-0.74503956630487	3.9254731029295	-0.189796120561586	0.849468895986451	NA	Insignificant
FBgn0027348	-0.235058360489521	-1.15414043958096	2.06718871641508	-0.558314018655478	0.576629973881271	NA	Insignificant
FBgn0028519	-0.784362436564938	-0.777152503651159	4.2934928260876	-0.181007057687186	0.856362036288924	NA	Insignificant
FBgn0265941	-0.499797841833689	-0.729353542009673	2.93432065521744	-0.2485595910293	0.803701469283814	NA	Insignificant
FBgn0261563	0.0367985085187412	1.74924486678134	1.56269122803022	1.11937971840175	0.26297817964715	NA	Insignificant
FBgn0261529	-1.22530059592308	1.69791770628928	4.99689092939084	0.339794830481976	0.734011041212061	NA	Insignificant
FBgn0028916	1.20660665035827	0.588790229524343	0.439196581647716	1.34060749588579	0.180047922252845	0.999989219511147	Insignificant
FBgn0015791	2.20250023683603	0.129825768306522	0.226763059766173	0.5725172717302	0.566971588096139	0.999989219511147	Insignificant
FBgn0001970	1.06844376350081	-0.199503912885535	0.562968186574124	-0.354378662317657	0.723055123344756	0.999989219511147	Insignificant
FBgn0015546	1.36897219440745	0.0151363389143762	0.394947740427386	0.0383249158432877	0.969428625406	0.999989219511147	Insignificant
FBgn0005771	-0.504525044110685	-0.706722592269687	3.26974824025342	-0.216139757663701	0.828878809936755	NA	Insignificant
FBgn0000055	0.428798692062963	0.74369623413331	0.986661675987788	0.753749995801514	0.450999354899758	0.999989219511147	Insignificant
FBgn0040228	1.66271109530418	-0.240451918839064	0.339104437594807	-0.709079245746638	0.478275301426563	0.999989219511147	Insignificant
FBgn0028926	1.45323843168665	-0.152874346242692	0.355877829627567	-0.42956973858888	0.667508653989872	0.999989219511147	Insignificant
FBgn0001974	1.13686081845517	0.138879883699559	0.525109931142541	0.26447773211484	0.791411821307567	0.999989219511147	Insignificant
FBgn0041713	0.365862215402555	1.19708525185609	1.09567635831765	1.0925536932221	0.274589803654493	0.999989219511147	Insignificant
FBgn0004837	1.65935277242859	0.071125424892243	0.305943695581394	0.232478805477855	0.8161661470923	0.999989219511147	Insignificant
FBgn0053679	0.0466999719225187	0.558472084713233	1.5633604936886	0.35722540448465	0.720923068884697	NA	Insignificant
FBgn0001978	2.36366917703292	0.21996727811112	0.215470312654132	1.02087046424909	0.307315814240557	0.999989219511147	Insignificant
FBgn0028862	-0.74346264633327	3.28988944861608	4.05167783420905	0.811981994431777	0.41680196327772	NA	Insignificant
FBgn0259982	1.31599394777653	-0.0604330824608903	0.398968188878728	-0.151473436092068	0.879602263966157	0.999989219511147	Insignificant
FBgn0001981	-1.28483264215154	-1.21936099467369	4.9915213229267	-0.244286444109335	0.807008981532603	NA	Insignificant
FBgn0002524	2.57624307564114	-0.210394448284365	0.260425121337354	-0.807888452557619	0.419154799381688	0.999989219511147	Insignificant
FBgn0266309	-0.0641276168169544	-0.0826252423097495	1.72003309557481	-0.0480370072659196	0.961686749104689	NA	Insignificant
FBgn0001986	1.81503404197856	0.00686967833913703	0.337720832902833	0.0203412927774981	0.983771115719798	0.999989219511147	Insignificant
FBgn0028507	1.55451217639574	-0.0565964638544403	0.361022542782388	-0.15676711880165	0.875428387778144	0.999989219511147	Insignificant
FBgn0028903	-0.633717160369017	1.82148808203928	3.40428451839576	0.535057534761412	0.592610073075968	NA	Insignificant
FBgn0028514	-0.80771138743188	-2.81509746084703	4.84102856292592	-0.5815081287489	0.560898041320908	NA	Insignificant
FBgn0001991	-1.21824462534753	1.70971686278102	4.99604621910895	0.342213980375455	0.732189864887701	NA	Insignificant
FBgn0261999	-0.368759219764491	-0.479613958587465	2.55740492677136	-0.187539311263063	0.851237804487156	NA	Insignificant
FBgn0028515	2.22431197453355	-0.0591110148491387	0.225074070642985	-0.262629163280657	0.792836419838754	0.999989219511147	Insignificant
FBgn0028897	0.781821769972916	-0.258109127583987	0.747237898524237	-0.34541760809207	0.729780441527546	0.999989219511147	Insignificant
FBgn0040079	1.55275275540868	-0.0433258137215761	0.333140483567854	-0.130052683053009	0.896524745538239	0.999989219511147	Insignificant
FBgn0028895	1.02602738258861	0.211328416336909	0.527505956556088	0.40061806641313	0.688701342266907	0.999989219511147	Insignificant
FBgn0028525	0.761925959980126	0.475553068400625	0.694767396267777	0.684478101527576	0.4936733127745	0.999989219511147	Insignificant
FBgn0011708	2.16037870661029	-0.048191269129137	0.222034168332902	-0.217044383263042	0.828173756421511	0.999989219511147	Insignificant
FBgn0001086	2.055863678529	0.101918396776771	0.231771456750413	0.439736619020019	0.660127877253137	0.999989219511147	Insignificant
FBgn0014092	1.63105064595697	-0.18213752255533	0.315122362278611	-0.577989836196693	0.563270981255532	0.999989219511147	Insignificant
FBgn0028506	1.94330737777077	0.396485657984947	0.341297295778679	1.16170172717119	0.245356643901532	0.999989219511147	Insignificant
FBgn0020416	1.13778755639971	-0.498429372840489	0.486806627976069	-1.02387548606875	0.305894090207036	0.999989219511147	Insignificant
FBgn0020415	1.58270892433747	-0.713535002224107	0.372828536397098	-1.91384224265528	0.0556403161389837	0.999989219511147	Insignificant
FBgn0020414	1.98939374734166	-0.438094156489775	0.261188923947061	-1.67730755910067	0.0934823551757085	0.999989219511147	Insignificant
FBgn0032586	2.19097684652668	-0.0342875626559641	0.263385262848478	-0.130180262498928	0.896423809929707	0.999989219511147	Insignificant
FBgn0051816	-0.617937908466852	3.70671788826547	3.62017628169785	1.02390535704163	0.305879979695035	NA	Insignificant
FBgn0051815	-0.513853003193427	-2.03182912285361	3.09103168168807	-0.65733041006684	0.51096848697708	NA	Insignificant
FBgn0032590	-0.499797841833689	-0.729353542009673	2.93432065521744	-0.2485595910293	0.803701469283814	NA	Insignificant
FBgn0259735	2.30984614328562	-0.087879360680549	0.259295730148553	-0.338915571923232	0.734673333279422	0.999989219511147	Insignificant
FBgn0001185	1.68776521734729	-0.00329482249445942	0.306553710437655	-0.010747945245078	0.991424545532608	0.999989219511147	Insignificant
FBgn0267347	1.54312149245747	0.0341643606358923	0.365874826528081	0.0933771830111687	0.925603916626802	0.999989219511147	Insignificant
FBgn0053552	0.206481810917005	-1.23655716197251	1.36628240429325	-0.905052394795463	0.365437630423887	NA	Insignificant
FBgn0261278	1.83381016410558	-0.085835681565775	0.281489044724263	-0.304934359523144	0.760416146104171	0.999989219511147	Insignificant
FBgn0086907	-0.920728285358797	2.70136799402537	4.80190590911687	0.562561625561336	0.573733429021927	NA	Insignificant
FBgn0051812	0.68960406125744	0.0762295044846248	0.865994635314529	0.0880253772668445	0.929856506285886	0.999989219511147	Insignificant
FBgn0032597	1.66906432116547	0.244609566175343	0.432303933554658	0.565827759567254	0.571510873781687	0.999989219511147	Insignificant
FBgn0032598	0.675556098296091	0.188270073330523	0.759759939783351	0.247802053612104	0.804287565927202	0.999989219511147	Insignificant
FBgn0032600	2.25115651911632	0.0618209640559441	0.232339584209086	0.266080204397329	0.790177440226372	0.999989219511147	Insignificant
FBgn0032601	-0.827251161017256	-2.75438975687204	4.36870528757508	-0.63048193356181	0.528379319384447	NA	Insignificant
FBgn0004797	1.44449018796045	-0.25497132667715	0.420766098992531	-0.60596927197235	0.544535158116455	0.999989219511147	Insignificant
FBgn0051739	1.82752144334175	0.0421112502157531	0.294379931948917	0.143050682622824	0.886250153816639	0.999989219511147	Insignificant
FBgn0051781	-1.22530059592308	1.69791770628928	4.99689092939084	0.339794830481976	0.734011041212061	NA	Insignificant
FBgn0020503	1.44760218046917	0.134138239794652	0.40976521260088	0.327353898451367	0.743400230899185	0.999989219511147	Insignificant
FBgn0032635	2.10006945056445	-0.101271356936125	0.230235171361509	-0.439860497148419	0.66003814811934	0.999989219511147	Insignificant
FBgn0267923	-1.22530059592308	1.69791770628928	4.99689092939084	0.339794830481976	0.734011041212061	NA	Insignificant
FBgn0032637	-0.24418229209809	1.46158411614968	2.17260816609176	0.672732496803084	0.501117489467215	NA	Insignificant
FBgn0032640	2.4104659055458	0.0694896792560348	0.211885555402458	0.327958548774339	0.742943004054458	0.999989219511147	Insignificant
FBgn0032644	1.77394086989557	-0.269473022683964	0.272701748412288	-0.98816023092216	0.323074181560443	0.999989219511147	Insignificant
FBgn0013810	-0.415979905236511	-0.180128543344574	2.48073873341815	-0.0726108480986143	0.942115793975443	NA	Insignificant
FBgn0261089	-0.490495055873464	-0.772181053479607	2.91528316840163	-0.264873430426648	0.791106966951439	NA	Insignificant
FBgn0032656	1.53346827638543	0.0742588570312976	0.333483870665153	0.222676007937607	0.823787675446379	0.999989219511147	Insignificant
FBgn0032666	0.955071702361415	-1.09469620498451	0.602848155562389	-1.81587385626698	0.0693897245449099	0.999989219511147	Insignificant
FBgn0032668	0.983066710624542	-0.436439115526165	0.562373788821139	-0.776065891052708	0.437710081840123	0.999989219511147	Insignificant
FBgn0032669	-0.793511440087557	-0.734868421496492	3.91716115708924	-0.187602294627714	0.851188427331433	NA	Insignificant
FBgn0032670	0.910113247971755	0.0516917586374139	0.59528049018824	0.0868359697477535	0.93080189587536	0.999989219511147	Insignificant
FBgn0032680	-0.949233688766958	0.231667343787853	4.99007521980075	0.0464256215755207	0.962971015461775	NA	Insignificant
FBgn0032682	-0.91721462968355	2.71198666593422	4.89149001117041	0.554429562309442	0.579284899041339	NA	Insignificant
FBgn0032684	-0.656788409820253	0.258268138915534	3.13164960457437	0.0824703180516377	0.934272720674728	NA	Insignificant
FBgn0032688	1.10046101371114	-0.0265244605680569	0.486505602835589	-0.0545203599166372	0.956520587844868	0.999989219511147	Insignificant
FBgn0032690	1.58733486254425	0.022544536808117	0.32297406846913	0.0698029315944039	0.944350513796893	0.999989219511147	Insignificant
FBgn0032694	2.08220101279289	-0.138878058842123	0.248497557680021	-0.558870920658906	0.576249816566634	0.999989219511147	Insignificant
FBgn0086200	0.814374135503189	-0.561729831379584	0.718235481838758	-0.782097021914731	0.43415755681186	0.999989219511147	Insignificant
FBgn0086909	1.32044385249275	0.00901285412340601	0.404112401629814	0.0223028397224548	0.982206383675819	0.999989219511147	Insignificant
FBgn0032698	1.63351390262411	0.0680060097660472	0.31179899364155	0.218108496668941	0.827344577385954	0.999989219511147	Insignificant
FBgn0032700	1.43512658229892	-0.0142767364471088	0.362506944478405	-0.0393833460698278	0.968584757519209	0.999989219511147	Insignificant
FBgn0032701	1.14593023154462	-0.0173040767984894	0.473800757073736	-0.0365218428635741	0.970866262239453	0.999989219511147	Insignificant
FBgn0032703	1.63544026492451	0.194738166942781	0.303828004011377	0.640948709044902	0.521556007666153	0.999989219511147	Insignificant
FBgn0032705	1.49237375074106	0.243850901387045	0.354864140382337	0.687166928516125	0.491977542186821	0.999989219511147	Insignificant
FBgn0015808	2.00562927325887	0.0548549070834776	0.264711415544158	0.20722531731665	0.835833896065738	0.999989219511147	Insignificant
FBgn0284082	-1.28483264215154	-1.21936099467369	4.9915213229267	-0.244286444109335	0.807008981532603	NA	Insignificant
FBgn0032724	1.38477173411484	-0.141717676850834	0.37959962283956	-0.373334609214646	0.708899421012141	0.999989219511147	Insignificant
FBgn0032728	1.28591551045013	0.143379127201884	0.406660473690448	0.352576993531526	0.724405587808368	0.999989219511147	Insignificant
FBgn0032730	0.147915815649699	1.09971471757953	1.36414692428131	0.806155625911712	0.420153121083945	NA	Insignificant
FBgn0051793	1.23225514625352	0.0810863756478026	0.447282830342935	0.181286582330095	0.856142637283307	0.999989219511147	Insignificant
FBgn0086442	1.77451660077505	-0.192955650989898	0.292733535725395	-0.65915116459668	0.509798703003225	0.999989219511147	Insignificant
FBgn0002022	2.49149577906639	-0.115989384558934	0.22176137376188	-0.523036913919375	0.600948565266961	0.999989219511147	Insignificant
FBgn0263198	1.57471459890356	-0.00264680789618851	0.329876989306928	-0.00802362087076595	0.993598145475844	0.999989219511147	Insignificant
FBgn0032746	2.40012240477949	-0.0131326697125782	0.222483870619952	-0.0590275136619296	0.95293019358061	0.999989219511147	Insignificant
FBgn0261396	2.15328386247483	-0.00329527729759584	0.227791367036956	-0.0144662080062992	0.988458038546453	0.999989219511147	Insignificant
FBgn0032748	1.42408251841312	-0.191130443089782	0.400280596371193	-0.477491152013126	0.633012419888168	0.999989219511147	Insignificant
FBgn0032749	-0.949233688766958	0.231667343787853	4.99007521980075	0.0464256215755207	0.962971015461775	NA	Insignificant
FBgn0032750	1.03202815404782	0.0423300377199724	0.520490886645472	0.0813271448281959	0.935181787035845	0.999989219511147	Insignificant
FBgn0032751	1.1237838792111	0.18283381713326	0.498902028315094	0.366472386874696	0.714012613695312	0.999989219511147	Insignificant
FBgn0000075	-0.656788409820253	0.258268138915534	3.13164960457437	0.0824703180516377	0.934272720674728	NA	Insignificant
FBgn0002036	0.683791997875455	0.423387319425866	0.764500708981307	0.55380892973929	0.579709616353253	0.999989219511147	Insignificant
FBgn0086445	1.2591206271376	-0.0428644711101369	0.418095686814381	-0.102523112440448	0.918341468431824	0.999989219511147	Insignificant
FBgn0086446	1.90235513653002	0.0706061428276486	0.269004798254818	0.262471685582225	0.792957811979094	0.999989219511147	Insignificant
FBgn0010300	2.49199404233822	-0.0168674882607833	0.217802712677624	-0.0774438851262122	0.938270430305873	0.999989219511147	Insignificant
FBgn0010309	1.39361994645675	-0.0871187111610217	0.384694652178812	-0.226461976187097	0.820842129647554	0.999989219511147	Insignificant
FBgn0015380	-1.21824462534753	1.70971686278102	4.99604621910895	0.342213980375455	0.732189864887701	NA	Insignificant
FBgn0032770	0.0438336541331468	-1.84350300153822	1.63437144579223	-1.1279584003284	0.259337488077397	NA	Insignificant
FBgn0032781	1.82000381381445	0.0930175743277314	0.272443717815157	0.341419413424832	0.732787862371967	0.999989219511147	Insignificant
FBgn0032782	1.4957385472391	-0.46553123306693	0.344581876628617	-1.35100324376221	0.176694393609379	0.999989219511147	Insignificant
FBgn0003346	1.91499463893875	0.243362530769359	0.263696873755452	0.922887432465543	0.356065870590119	0.999989219511147	Insignificant
FBgn0032785	0.350679190487103	-0.918187281795395	1.25558318184466	-0.731283514363759	0.464605997910995	0.999989219511147	Insignificant
FBgn0000964	0.00315883395086206	0.911335471429923	1.60277409026608	0.568598829345083	0.569628419458167	NA	Insignificant
FBgn0267286	-0.773400094792642	1.27187797785582	3.85155317541566	0.330224696357349	0.741230187542934	NA	Insignificant
FBgn0032788	0.46970790667553	0.2706978207955	1.24047337683202	0.21822138697311	0.827256622215011	0.999989219511147	Insignificant
FBgn0032789	-0.41016205685254	0.686048596876908	2.43632702245774	0.281591342440076	0.778256879418505	NA	Insignificant
FBgn0032791	0.895401825388534	-0.247784962091029	0.627403053745085	-0.394937449876845	0.692889050884633	0.999989219511147	Insignificant
FBgn0002044	2.32209110724382	-0.085896919293526	0.237500568159998	-0.361670373923735	0.717598368595194	0.999989219511147	Insignificant
FBgn0040268	2.0652696604655	0.0549778781165355	0.241564143260444	0.22759122018064	0.819964046127584	0.999989219511147	Insignificant
FBgn0032798	-0.354307608830493	0.227627783024669	2.57401351272991	0.0884330178916794	0.929532519604018	NA	Insignificant
FBgn0053116	1.934297669889	0.0279018039400352	0.282326606489404	0.0988281065216654	0.92127475195315	0.999989219511147	Insignificant
FBgn0032803	-0.179535809422316	-0.251369279226588	2.03509037016049	-0.12351750217695	0.901697315681374	NA	Insignificant
FBgn0032804	-1.28483264215154	-1.21936099467369	4.9915213229267	-0.244286444109335	0.807008981532603	NA	Insignificant
FBgn0003231	2.44255635178995	0.307331508181381	0.229500444668911	1.33913251725831	0.180527536285119	0.999989219511147	Insignificant
FBgn0041180	2.52660051870322	0.0455927653801857	0.205626578450533	0.221726032323948	0.824527163612417	0.999989219511147	Insignificant
FBgn0032809	-0.0305724382721656	0.0975740760531164	1.6535299087099	0.0590095622335883	0.952944491824696	NA	Insignificant
FBgn0032810	0.307512082979448	-1.46143175299229	1.19443901153877	-1.22352982351904	0.221129646942874	0.999989219511147	Insignificant
FBgn0027949	2.12730779978844	0.035920803481427	0.241479748488796	0.148752861083478	0.881748648094172	0.999989219511147	Insignificant
FBgn0032814	1.65107536059268	-0.00280059720052241	0.323620548159352	-0.00865395357758118	0.993095230234736	0.999989219511147	Insignificant
FBgn0032816	1.69708498998339	-0.189811475362004	0.322449719895996	-0.588654489832482	0.556093072918556	0.999989219511147	Insignificant
FBgn0032819	1.40291748825984	-0.14067499615405	0.442649848570126	-0.317801975101689	0.750635152404677	0.999989219511147	Insignificant
FBgn0263873	0.197542434556733	0.874085589413103	1.29106523180475	0.677026665950288	0.498389035614348	NA	Insignificant
FBgn0032833	2.84672375282667	0.0311959117519099	0.201230589031117	0.155025694165642	0.876801061162533	0.999989219511147	Insignificant
FBgn0032836	-1.22530059592308	1.69791770628928	4.99689092939084	0.339794830481976	0.734011041212061	NA	Insignificant
FBgn0032840	-0.654871425801869	0.267814639229138	3.40754923527714	0.0785945031862047	0.937355159837307	NA	Insignificant
FBgn0019686	1.68555813202538	0.0503921918362179	0.289799381737763	0.173886471165136	0.861954685098949	0.999989219511147	Insignificant
FBgn0045064	1.89384107041112	-0.280732125056212	0.269470422899663	-1.04179197863486	0.297508133873513	0.999989219511147	Insignificant
FBgn0004374	1.27375975609602	-0.460594369481342	0.467537616954085	-0.985149328693641	0.324550726100359	0.999989219511147	Insignificant
FBgn0032846	1.18961732696227	-0.267970564591303	0.446591593935961	-0.600034949672	0.54848294356322	0.999989219511147	Insignificant
FBgn0032848	1.64047000801788	-0.0339188305194925	0.305440856957593	-0.111048766878629	0.911577675468247	0.999989219511147	Insignificant
FBgn0015803	1.95631012956019	0.0456336980266305	0.248367268486279	0.183734750173618	0.854221546271203	0.999989219511147	Insignificant
FBgn0032859	2.38464825071226	0.166322812196048	0.21403489817038	0.77708267959017	0.437109992066572	0.999989219511147	Insignificant
FBgn0263355	-1.22530059592308	1.69791770628928	4.99689092939084	0.339794830481976	0.734011041212061	NA	Insignificant
FBgn0051687	-0.775920373392048	1.2621122651858	4.25842401311841	0.296380130606477	0.766939797539806	NA	Insignificant
FBgn0032863	1.59105820391963	0.161829527688996	0.319132329518829	0.507092239551519	0.612090099896832	0.999989219511147	Insignificant
FBgn0032870	1.74651802130036	-0.155575445033577	0.288279763877555	-0.539668282438503	0.589425817290612	0.999989219511147	Insignificant
FBgn0259936	1.62414693804369	-0.0602275795152898	1.03871152678329	-0.0579829702109922	0.953762193505266	0.999989219511147	Insignificant
FBgn0032871	1.49430629219619	-0.132524822113393	0.340536168627148	-0.389165188084599	0.697153953509757	0.999989219511147	Insignificant
FBgn0032873	1.49175098339171	-0.0125985390136104	0.402108727368962	-0.0313311752670576	0.975005428338643	0.999989219511147	Insignificant
FBgn0086657	1.39893470593396	0.122415382875401	0.398135843118567	0.307471394478154	0.758484593066663	0.999989219511147	Insignificant
FBgn0032877	1.46390082412495	0.125389131343223	0.349236400735059	0.359037978513433	0.719566678117813	0.999989219511147	Insignificant
FBgn0262743	2.12825237866969	0.255258000482881	0.246027446551354	1.03751839098001	0.299494329238597	0.999989219511147	Insignificant
FBgn0032882	1.3110016687334	0.132543251502789	0.429289056698491	0.308750594581032	0.757511253865552	0.999989219511147	Insignificant
FBgn0011202	1.84423635203231	0.0328009645611078	0.272806641281614	0.120235212775659	0.904296824338105	0.999989219511147	Insignificant
FBgn0000251	-0.559523854605819	-0.368408024509869	3.13324046829242	-0.117580513924183	0.906400045464369	NA	Insignificant
FBgn0032884	2.51244971242827	0.173609050928532	0.206445994792896	0.840941724748376	0.40038058197658	0.999989219511147	Insignificant
FBgn0032886	1.68187660664375	0.106609349264311	0.323856146026845	0.329187358560964	0.742014077362471	0.999989219511147	Insignificant
FBgn0032889	1.95290039804184	0.00831413578112641	0.260100293309376	0.0319651149767724	0.974499870888109	0.999989219511147	Insignificant
FBgn0051673	2.28451493368976	0.073179272021	0.22251468149883	0.328873904086121	0.742250999652986	0.999989219511147	Insignificant
FBgn0051674	0.593524198950983	0.295370873208185	0.825533764694702	0.357793812730868	0.720497621204633	0.999989219511147	Insignificant
FBgn0032894	-1.28483264215154	-1.21936099467369	4.9915213229267	-0.244286444109335	0.807008981532603	NA	Insignificant
FBgn0032895	-0.570449576604481	-0.313169164968412	2.87761898124656	-0.108829267185592	0.913337909825711	NA	Insignificant
FBgn0032897	0.257042263435164	-0.794245252954288	1.21544211019665	-0.653462017064545	0.513458468697382	NA	Insignificant
FBgn0032899	1.3039144255961	-1.11370081073965	0.40723560732591	-2.73478249618865	0.0062421507252665	0.707260662488784	Insignificant
FBgn0032900	-0.74346264633327	3.28988944861608	4.05167783420905	0.811981994431777	0.41680196327772	NA	Insignificant
FBgn0053319	-1.21824462534753	1.70971686278102	4.99604621910895	0.342213980375455	0.732189864887701	NA	Insignificant
FBgn0010395	0.500887976677411	-1.08238350260758	0.981576111492577	-1.10269951553906	0.270157677246388	0.999989219511147	Insignificant
FBgn0032914	0.941494040630709	-0.270731850265862	0.57427293966749	-0.471434106615956	0.637330764739075	0.999989219511147	Insignificant
FBgn0083972	0.25344099264244	0.810303979361642	1.2002605532801	0.675106731740226	0.499607957043411	NA	Insignificant
FBgn0032916	1.66815705962996	-0.0213826042094084	0.314344945279872	-0.0680227391293688	0.945767532998327	0.999989219511147	Insignificant
FBgn0032919	1.86497642264156	0.346123415106635	0.275012507977951	1.25857335599581	0.208184475783026	0.999989219511147	Insignificant
FBgn0032923	2.08893551789776	0.0951586573208043	0.230589332026827	0.412675887840872	0.679844093090807	0.999989219511147	Insignificant
FBgn0032925	2.01846925017755	-0.143889717527252	0.260908686365749	-0.551494545971318	0.581294704441274	0.999989219511147	Insignificant
FBgn0010100	2.36233198185225	0.0823454686757735	0.263238892371649	0.312816498861101	0.754420079748187	0.999989219511147	Insignificant
FBgn0051627	-0.270045933322395	-0.979490562623481	2.15974897418713	-0.453520559254871	0.650173942505134	NA	Insignificant
FBgn0032929	1.54832798599732	0.176175445282289	0.355964211431829	0.494924600913226	0.620653344538169	0.999989219511147	Insignificant
FBgn0026255	-0.998374441713263	-2.18460422111228	4.89227476094944	-0.446541604439305	0.655206066736275	NA	Insignificant
FBgn0026577	1.74446471067749	-0.136578626314999	0.287361671183381	-0.475284771808834	0.634584011704537	0.999989219511147	Insignificant
FBgn0267277	-0.949233688766958	0.231667343787853	4.99007521980075	0.0464256215755207	0.962971015461775	NA	Insignificant
FBgn0261239	1.53661935315094	-0.0645309689594592	0.418165718414353	-0.154319127842796	0.877358116131511	0.999989219511147	Insignificant
FBgn0021856	1.88385880978129	0.0136253948873642	0.258804525712775	0.0526474367086063	0.95801282032542	0.999989219511147	Insignificant
FBgn0032938	1.70293885456026	-0.109324899854848	0.307571364488311	-0.355445637914716	0.722255763934941	0.999989219511147	Insignificant
FBgn0032943	1.19777523413044	0.226179385765599	0.519157816353013	0.435665954823655	0.663079110285994	0.999989219511147	Insignificant
FBgn0023090	-0.466100899203405	1.20854797847359	3.16700905776962	0.381605469522944	0.702754026637455	NA	Insignificant
FBgn0032945	-1.22530059592308	1.69791770628928	4.99689092939084	0.339794830481976	0.734011041212061	NA	Insignificant
FBgn0032946	-0.487882851083514	-0.754147482842255	2.90923095897835	-0.259225717543956	0.795461089391336	NA	Insignificant
FBgn0051614	1.0101589152681	0.818636435347642	0.542953059774918	1.50774808357652	0.131619014036744	0.999989219511147	Insignificant
FBgn0032949	3.03126148625076	0.0524013623251692	0.194625697869282	0.269241744018634	0.787743658793471	0.999989219511147	Insignificant
FBgn0262631	-0.184704568424384	-0.231247870374151	1.91483378154662	-0.120766550393408	0.903875945061481	NA	Insignificant
FBgn0023416	0.147398039347655	-0.418076295731784	1.34403976070654	-0.311059470079969	0.755755411905754	NA	Insignificant
FBgn0032956	2.29751353845916	0.104872004030966	0.236408773160919	0.443604535604868	0.657328525963487	0.999989219511147	Insignificant
FBgn0267735	-0.185352930548144	-0.234906046422468	1.91545620174414	-0.122637127493999	0.902394452854023	NA	Insignificant
FBgn0051619	2.00586103176442	-0.218430634513543	0.256743356900314	-0.850774240668489	0.394894773491173	0.999989219511147	Insignificant
FBgn0032961	2.41478969444893	-0.101916965970879	0.256672044550035	-0.397070768456874	0.691315275169485	0.999989219511147	Insignificant
FBgn0003866	1.65355474771242	0.129864660044275	0.301284887595154	0.431036090395541	0.666442128854041	0.999989219511147	Insignificant
FBgn0266873	1.33427275740716	0.0998848739774719	0.399367960082854	0.25010737956232	0.802504309242618	0.999989219511147	Insignificant
FBgn0084001	1.4074856570196	-0.0811010115722217	0.591387712040144	-0.137136788474084	0.890922674159966	0.999989219511147	Insignificant
FBgn0032974	2.23265412761013	0.181882603100488	0.215638099603941	0.843462279785198	0.398969953131944	0.999989219511147	Insignificant
FBgn0262886	1.50432267415247	-0.4325771564734	0.448482902158083	-0.964534332060052	0.334778104417691	0.999989219511147	Insignificant
FBgn0083973	-0.021112218640086	-0.736660574335723	1.86060665419945	-0.395924938069557	0.692160403266242	NA	Insignificant
FBgn0261802	1.58520628250234	-0.378267343522294	0.319062530594815	-1.1855586515192	0.23579663947161	0.999989219511147	Insignificant
FBgn0032981	0.996996261717828	-0.203816044447915	0.547746148106032	-0.372099457299078	0.709818800386425	0.999989219511147	Insignificant
FBgn0032986	2.0485651210122	0.0932514591515321	0.234288342680722	0.398020055477584	0.690615402346727	0.999989219511147	Insignificant
FBgn0032988	1.72946913480362	-0.108552038787859	0.897873574697343	-0.120899023923774	0.903771015296641	0.999989219511147	Insignificant
FBgn0039972	2.20654362779589	0.215055169717338	0.223157417062204	0.963692681822861	0.335200024429597	0.999989219511147	Insignificant
FBgn0040010	1.97319853620465	-0.00383500952217367	0.340448073562468	-0.0112645945739798	0.991012343981699	0.999989219511147	Insignificant
FBgn0040011	1.67346903188522	-0.218751877796938	0.358488232100257	-0.610206579209999	0.541724972054767	0.999989219511147	Insignificant
FBgn0002566	1.99226746525091	0.0163695107610128	0.256938714161415	0.0637097870378893	0.94920131165168	0.999989219511147	Insignificant
FBgn0000384	2.01257815192736	0.0411209297425143	0.261628259590267	0.157173119627495	0.875108412407787	0.999989219511147	Insignificant
FBgn0262887	1.03025453724992	0.0237585955210735	0.523139382475241	0.0454154214287201	0.963776189147756	0.999989219511147	Insignificant
FBgn0267986	0.088596728262746	-0.629926913653083	1.48458321924123	-0.424312295524289	0.67133807335051	NA	Insignificant
FBgn0063368	-0.949233688766958	0.231667343787853	4.99007521980075	0.0464256215755207	0.962971015461775	NA	Insignificant
FBgn0002121	1.8841472608984	-0.0183878167054974	0.288471044140852	-0.063742330743321	0.949175398202418	0.999989219511147	Insignificant
FBgn0051973	-0.63554281488117	1.81469220195462	3.40877498925353	0.532359046189789	0.594477344042385	NA	Insignificant
FBgn0266322	-0.998374441713263	-2.18460422111228	4.89227476094944	-0.446541604439305	0.655206066736275	NA	Insignificant
FBgn0002931	0.815373502210373	0.340023614916817	0.686644512528145	0.495195998384797	0.620461775026877	0.999989219511147	Insignificant
FBgn0026787	1.3776795401292	0.0482468156424853	0.376845300287776	0.128028173910201	0.898126676953676	0.999989219511147	Insignificant
FBgn0031219	-0.287539712266277	1.22071619783075	2.37350186353125	0.514310191446232	0.607035137475117	NA	Insignificant
FBgn0031220	2.52167159797141	-0.00257572829194308	0.217389174277782	-0.011848466238028	0.990546512909781	0.999989219511147	Insignificant
FBgn0025683	2.31184081717169	0.00655595534666544	0.241792170776668	0.0271140100426198	0.978368800471179	0.999989219511147	Insignificant
FBgn0051975	1.7715558813176	-0.661602113643362	0.299721251190173	-2.20739140456736	0.0272867263641518	0.999989219511147	Insignificant
FBgn0051974	0.135355309408775	-0.0964437742401317	1.35665856317611	-0.0710892017032972	0.94332676222011	NA	Insignificant
FBgn0259818	0.481044701309045	-0.976851894921509	0.94285110909273	-1.03606167029012	0.300173372579344	0.999989219511147	Insignificant
FBgn0031227	1.42534303342181	-0.0371310393933755	0.366663965210356	-0.101267217170014	0.919338339288998	0.999989219511147	Insignificant
FBgn0053635	1.57142376890565	0.190488046656731	0.316756563235544	0.601370480570223	0.547593255516277	0.999989219511147	Insignificant
FBgn0031232	-1.31448218224926	-1.1696502831215	4.99498929449802	-0.234164722717198	0.814857100887667	NA	Insignificant
FBgn0266557	2.00395260444528	-0.0179200352583286	0.292581443822987	-0.0612480238807295	0.951161683968539	0.999989219511147	Insignificant
FBgn0283652	1.40791794213347	-0.301585411368898	0.364123119423292	-0.828251202083948	0.40752825212831	0.999989219511147	Insignificant
FBgn0031238	1.07602205317032	-0.036335335687878	0.499183961874331	-0.0727894693400134	0.941973650976787	0.999989219511147	Insignificant
FBgn0031239	-0.0949465612304525	2.13417292277257	2.1560169121348	0.989868358991399	0.322238466799005	NA	Insignificant
FBgn0086912	1.80407977240231	0.144081965360223	0.269107467736507	0.535406789607561	0.592368596183797	0.999989219511147	Insignificant
FBgn0086855	1.56477669466709	0.0078362823224802	0.330497557140198	0.0237105604963853	0.981083482316877	0.999989219511147	Insignificant
FBgn0031244	1.76545396176635	-0.169256011153344	0.274581266279728	-0.616414999634083	0.537620656121199	0.999989219511147	Insignificant
FBgn0031245	1.73575714086791	0.240548214012893	0.281843743976818	0.853480764265883	0.393392750395955	0.999989219511147	Insignificant
FBgn0025686	-1.21824462534753	1.70971686278102	4.99604621910895	0.342213980375455	0.732189864887701	NA	Insignificant
FBgn0017457	2.11752649299142	-0.0063083287883244	0.2376205328	-0.0265479111337318	0.978820319490815	0.999989219511147	Insignificant
FBgn0051921	-1.22530059592308	1.69791770628928	4.99689092939084	0.339794830481976	0.734011041212061	NA	Insignificant
FBgn0031250	1.48500232957603	-0.0196261235195689	0.372683794052786	-0.0526615963257826	0.958001538236119	0.999989219511147	Insignificant
FBgn0031251	-1.22530059592308	1.69791770628928	4.99689092939084	0.339794830481976	0.734011041212061	NA	Insignificant
FBgn0264855	2.0694166586366	-0.272925698364632	0.239545595943032	-1.13934759388997	0.254558204756972	0.999989219511147	Insignificant
FBgn0031252	1.37762129174624	-0.0323078787980011	0.429770348447735	-0.0751747506888092	0.940075673527866	0.999989219511147	Insignificant
FBgn0015924	2.55728801435978	0.0544572367169898	0.199795438389028	0.272564965226856	0.785187646200882	0.999989219511147	Insignificant
FBgn0031258	1.46695691575548	0.0318382316703725	0.347624083378505	0.0915881067874861	0.92702530113988	0.999989219511147	Insignificant
FBgn0043364	2.10250085147368	0.354827415184585	0.236728402551503	1.49887977682521	0.133904823635416	0.999989219511147	Insignificant
FBgn0267992	-0.802857335027437	-0.690154733694279	4.36165969080059	-0.158232136989027	0.874273881080958	NA	Insignificant
FBgn0010602	2.44344421867867	0.171588816345949	0.226844018867159	0.756417635355121	0.449398837815486	0.999989219511147	Insignificant
FBgn0031260	2.46252467360602	0.0413276393747817	0.223270015529798	0.18510161015896	0.853149338706928	0.999989219511147	Insignificant
FBgn0005660	1.08642390218331	-0.830795667297372	0.543181786426805	-1.52949838904314	0.126140938122294	0.999989219511147	Insignificant
FBgn0260933	1.3529307898267	0.377062677820235	0.395226049050444	0.954043081740569	0.340061835416879	0.999989219511147	Insignificant
FBgn0031264	-0.80771138743188	-2.81509746084703	4.84102856292592	-0.5815081287489	0.560898041320908	NA	Insignificant
FBgn0021874	1.50283800303759	0.0244826604054355	0.403165217155628	0.0607261226009605	0.951577327241423	0.999989219511147	Insignificant
FBgn0031267	1.82541264728911	-0.0151682344497852	0.275126057480352	-0.055131944202953	0.956033347043607	0.999989219511147	Insignificant
FBgn0013323	0.266936911159173	-0.434362444548109	1.49048927144075	-0.291422724652182	0.770728036656326	NA	Insignificant
FBgn0031281	1.01656747572888	0.219899675566727	0.552179849968273	0.398239225099144	0.690453854559	0.999989219511147	Insignificant
FBgn0031284	1.69822977034504	0.0681557174820405	0.327268255713392	0.208256426623083	0.835028752206774	0.999989219511147	Insignificant
FBgn0031286	1.22144553721765	-0.222276641190154	0.43467198073415	-0.511366389006107	0.609094525612423	0.999989219511147	Insignificant
FBgn0020304	1.93733229929748	0.126896998491544	0.255253080895059	0.497141887755369	0.619088997813612	0.999989219511147	Insignificant
FBgn0031287	1.44656590163059	-0.0805124829928242	0.395003314990157	-0.203827360271218	0.838488411243193	0.999989219511147	Insignificant
FBgn0029095	1.79021864219892	0.178633488414955	0.27721828448017	0.644378449819508	0.519330055411016	0.999989219511147	Insignificant
FBgn0020305	1.84914643506233	-0.0700223818700469	0.272237324686289	-0.25721080660316	0.797016042127384	0.999989219511147	Insignificant
FBgn0031292	-0.793511440087557	-0.734868421496492	3.91716115708924	-0.187602294627714	0.851188427331433	NA	Insignificant
FBgn0003310	1.49238877563836	-0.250539479167187	0.386470894016711	-0.648275156152777	0.516806999633	0.999989219511147	Insignificant
FBgn0031299	0.901805563633879	-0.541539469673145	0.629460883969602	-0.86032267209045	0.389611198551564	0.999989219511147	Insignificant
FBgn0261938	1.40861006058437	-0.128557138295038	0.362507120225043	-0.354633415793959	0.72286423900434	0.999989219511147	Insignificant
FBgn0016926	1.17874319945534	0.030429542278651	0.524526961522105	0.0580133043882981	0.953738031006436	0.999989219511147	Insignificant
FBgn0031309	1.64009268375528	-0.0610079348670382	0.302119915799275	-0.201932847444494	0.839969222460849	0.999989219511147	Insignificant
FBgn0261458	2.73897881858255	-0.121168057514186	0.708732414167403	-0.170964464291548	0.864251707548082	0.999989219511147	Insignificant
FBgn0264267	1.86494234317619	-0.296160757104156	0.343532515841834	-0.862104003105521	0.388630288728457	0.999989219511147	Insignificant
FBgn0031313	1.33346893829832	-0.280998903630984	0.396260843799832	-0.709126092137753	0.478246232513462	0.999989219511147	Insignificant
FBgn0024314	1.81782771786788	0.00490456491609969	0.277036011835208	0.0177037089279827	0.985875221815682	0.999989219511147	Insignificant
FBgn0031317	1.83868006064718	0.104214119755745	0.279360077735799	0.373045857519785	0.709114314027369	0.999989219511147	Insignificant
FBgn0031320	1.22328367407051	0.183695094753723	0.442510818436188	0.415120008597513	0.678054052788531	0.999989219511147	Insignificant
FBgn0053126	0.348645543445899	0.704355401412334	1.10012626671262	0.64024959927289	0.522010341738039	0.999989219511147	Insignificant
FBgn0031343	-0.68999743573946	-3.20716571996779	3.85460590353274	-0.832034661968535	0.405389379839015	NA	Insignificant
FBgn0031344	1.23732251332154	0.0854992375427876	0.434644965145828	0.196710520997527	0.844054076396248	0.999989219511147	Insignificant
FBgn0031347	-0.920728285358797	2.70136799402537	4.80190590911687	0.562561625561336	0.573733429021927	NA	Insignificant
FBgn0051935	1.21311780947216	0.165969072736747	0.446124337794261	0.372024251259941	0.70987479330176	0.999989219511147	Insignificant
FBgn0021906	2.50523397903457	-0.0230281817708577	0.21755911564062	-0.105847928748237	0.915703008712587	0.999989219511147	Insignificant
FBgn0265814	-1.22530059592308	1.69791770628928	4.99689092939084	0.339794830481976	0.734011041212061	NA	Insignificant
FBgn0031356	1.85376906777042	0.0544153920947922	0.261242205638287	0.208294796630738	0.834998794237179	0.999989219511147	Insignificant
FBgn0086698	1.23861057000545	0.75139937124951	0.478265281506561	1.5710932829633	0.116160982614272	0.999989219511147	Insignificant
FBgn0031359	1.97616294446325	-0.00593170315884903	0.242402932682856	-0.0244704265464052	0.980477372845771	0.999989219511147	Insignificant
FBgn0000579	2.61648491387296	0.243831033447255	0.249444923524265	0.977494470532031	0.328324413908379	0.999989219511147	Insignificant
FBgn0031361	1.24736986506785	0.130611346775076	0.428391773972873	0.304887616220535	0.760451747835795	0.999989219511147	Insignificant
FBgn0027597	1.62423309309997	-0.325254285899922	0.322253906275774	-1.00931060746112	0.312825694509979	0.999989219511147	Insignificant
FBgn0031365	-0.559523854605819	-0.368408024509869	3.13324046829242	-0.117580513924183	0.906400045464369	NA	Insignificant
FBgn0031375	-1.22530059592308	1.69791770628928	4.99689092939084	0.339794830481976	0.734011041212061	NA	Insignificant
FBgn0031377	1.26534090353373	0.175035972920096	0.439412826978612	0.398340608588142	0.690379130548547	0.999989219511147	Insignificant
FBgn0001125	2.28845748938186	0.186136339801936	0.226070648834407	0.823354737829225	0.41030629428947	0.999989219511147	Insignificant
FBgn0259192	-0.640164517660112	1.85950470205868	3.421173750118	0.543528285283534	0.586766121428694	NA	Insignificant
FBgn0266836	-0.949233688766958	0.231667343787853	4.99007521980075	0.0464256215755207	0.962971015461775	NA	Insignificant
FBgn0053516	0.405986314830388	-0.16705725799718	1.01260204249471	-0.164978195763468	0.868961144135006	0.999989219511147	Insignificant
FBgn0031389	1.43953439651136	-0.375316594882295	0.396300526484613	-0.947050457418122	0.343613068162807	0.999989219511147	Insignificant
FBgn0031390	1.76790261852811	-0.0448687714754916	0.28291302419404	-0.158595637663955	0.873987465935505	0.999989219511147	Insignificant
FBgn0031391	1.62948885571061	0.0823531010299588	0.312035759667804	0.263921997650631	0.79184002476433	0.999989219511147	Insignificant
FBgn0000097	2.19966489548497	0.183253158402597	0.247999231999649	0.738926314105908	0.459951742674884	0.999989219511147	Insignificant
FBgn0266828	-1.28483264215154	-1.21936099467369	4.9915213229267	-0.244286444109335	0.807008981532603	NA	Insignificant
FBgn0031395	1.48757280626306	0.161532733185922	0.358758553251553	0.450254723467623	0.652526781747926	0.999989219511147	Insignificant
FBgn0031397	-0.413778511805295	-0.168277413670804	2.71074497250715	-0.0620779215224977	0.95050077915373	NA	Insignificant
FBgn0010288	2.36219525346273	0.161747387779545	0.219000783768655	0.738569903705957	0.460168205134665	0.999989219511147	Insignificant
FBgn0031398	1.1295714760405	-0.0580319225928029	0.470926436579983	-0.123229273374944	0.901925545423762	0.999989219511147	Insignificant
FBgn0031403	1.72833206675425	0.0718885083396009	0.283224279812093	0.253821841783112	0.799633198608991	0.999989219511147	Insignificant
FBgn0264945	-1.31448218224926	-1.1696502831215	4.99498929449802	-0.234164722717198	0.814857100887667	NA	Insignificant
FBgn0262126	2.4470739562014	-0.00499495899686327	0.209223978162332	-0.0238737406712906	0.980953320220246	0.999989219511147	Insignificant
FBgn0051682	-1.31448218224926	-1.1696502831215	4.99498929449802	-0.234164722717198	0.814857100887667	NA	Insignificant
FBgn0031413	0.817989871623025	-0.254257750949417	0.660581258935062	-0.384900036914931	0.700311478550905	0.999989219511147	Insignificant
FBgn0014010	2.49818827923473	0.0284541562103949	0.229846674243968	0.123796249408389	0.901476601509748	0.999989219511147	Insignificant
FBgn0031418	1.64526797897314	0.103242335115471	0.318580033890122	0.324070324981756	0.745884792827723	0.999989219511147	Insignificant
FBgn0264978	1.99358633376409	-0.125003944894062	0.244539177839282	-0.511181668306001	0.609223853770495	0.999989219511147	Insignificant
FBgn0031434	0.606061438864966	-0.309946539634791	0.856421292726684	-0.361908960306183	0.717420063839135	0.999989219511147	Insignificant
FBgn0031436	2.06668877310012	0.151137113243736	0.246215594847904	0.613840538155589	0.539320706299603	0.999989219511147	Insignificant
FBgn0026479	1.88158634856175	0.130071710740507	0.254471141138494	0.511145233045175	0.609249364563569	0.999989219511147	Insignificant
FBgn0031451	0.704242773160358	0.197849018676288	0.737471738503819	0.268280136507582	0.788483694742546	0.999989219511147	Insignificant
FBgn0250906	2.47440425977535	-0.0280887712568531	0.261981061403516	-0.107216800735033	0.914616987199072	0.999989219511147	Insignificant
FBgn0031457	1.90124670795145	-0.172757195122532	0.252976889106492	-0.682897144212287	0.494671838630489	0.999989219511147	Insignificant
FBgn0019830	1.66697052476932	-0.143211176362759	0.297853640342041	-0.480810562524273	0.630651142516185	0.999989219511147	Insignificant
FBgn0031460	1.37851917755587	-0.235743361373236	0.382118326568153	-0.616938118332281	0.537275543070754	0.999989219511147	Insignificant
FBgn0031469	-1.28483264215154	-1.21936099467369	4.9915213229267	-0.244286444109335	0.807008981532603	NA	Insignificant
FBgn0031470	0.876904545314822	-1.93533486017041	0.64330801714884	-3.00841091449143	0.00262617784147431	0.424057305811409	Insignificant
FBgn0031473	-0.775920373392048	1.2621122651858	4.25842401311841	0.296380130606477	0.766939797539806	NA	Insignificant
FBgn0051694	2.0157662969424	0.248777251313635	0.24343851628979	1.02193052728554	0.306813782765675	0.999989219511147	Insignificant
FBgn0031479	0.927943653615728	-0.153443737327764	0.617528662736407	-0.248480348503696	0.80376277301162	0.999989219511147	Insignificant
FBgn0024947	2.37346684604186	0.378949782605027	0.237953232285671	1.59253891600886	0.11126366620855	0.999989219511147	Insignificant
FBgn0024920	1.61805960797954	-0.260527088426517	0.342556297155029	-0.760538021312776	0.446933051183928	0.999989219511147	Insignificant
FBgn0004584	1.7856637929465	0.0478840276975139	0.270955211732508	0.17672303622189	0.859725945380216	0.999989219511147	Insignificant
FBgn0031483	1.65009834102397	0.0839320932585862	0.309024804866849	0.271603094433634	0.785927219859437	0.999989219511147	Insignificant
FBgn0031485	1.28054820998181	-0.0881056412243913	0.428437916506974	-0.205643893385326	0.837069088268809	0.999989219511147	Insignificant
FBgn0250786	1.72755955556786	-0.0982442778465004	0.286918441512964	-0.342411862160005	0.732040962737144	0.999989219511147	Insignificant
FBgn0002989	1.04176759579539	0.294451034013387	0.525014412120749	0.560843716316241	0.574904081906502	0.999989219511147	Insignificant
FBgn0031489	1.90367724448591	-0.180717110980232	0.271581380448023	-0.665425261047373	0.505778532277125	0.999989219511147	Insignificant
FBgn0031491	1.74111336979654	0.139859178693325	0.285114778101627	0.490536406511604	0.623754374213298	0.999989219511147	Insignificant
FBgn0031493	1.28651092156173	0.260817340660065	0.431391406714851	0.604595586746273	0.545447739748586	0.999989219511147	Insignificant
FBgn0031496	-0.399054316599479	1.57433487495183	2.51008955065633	0.627202672725435	0.530526391479132	NA	Insignificant
FBgn0031497	2.51159763486862	0.0818883008665808	0.220054200095995	0.372127870455816	0.709797646436172	0.999989219511147	Insignificant
FBgn0243513	-0.221903039819803	-0.57906064484527	2.08130594881692	-0.278219857668896	0.78084359219317	NA	Insignificant
FBgn0015600	0.155905106533473	0.251384251370349	1.34694969881292	0.186632248844851	0.851948980058985	NA	Insignificant
FBgn0011648	1.56847952497892	-0.27865418483105	0.343369218859807	-0.811529308760843	0.417061768713505	0.999989219511147	Insignificant
FBgn0264744	0.220134249570252	0.242759628072192	1.26226695458486	0.192320354415071	0.847491275477561	NA	Insignificant
FBgn0264745	-0.998374441713263	-2.18460422111228	4.89227476094944	-0.446541604439305	0.655206066736275	NA	Insignificant
FBgn0031515	-1.31448218224926	-1.1696502831215	4.99498929449802	-0.234164722717198	0.814857100887667	NA	Insignificant
FBgn0031516	1.78318904881356	0.562363010586203	0.284062448480581	1.97971612789449	0.0477354353021465	0.999989219511147	Insignificant
FBgn0031519	0.673815464331297	-0.0205450882095809	0.775114691081261	-0.0265058686746359	0.978853852719486	0.999989219511147	Insignificant
FBgn0020445	0.77369687164687	0.0765631285454248	0.760051578129165	0.100734122194551	0.919761523540371	0.999989219511147	Insignificant
FBgn0085423	1.73317880117788	-0.364203553569217	0.350249206255264	-1.03984119611047	0.298413686090298	0.999989219511147	Insignificant
FBgn0031528	-0.983802646487561	-2.22880269697494	4.88906532828399	-0.45587500827223	0.648479861923341	NA	Insignificant
FBgn0031529	1.99203607675015	0.0160869830542077	0.243707950131466	0.0660092666059097	0.947370447862539	0.999989219511147	Insignificant
FBgn0031530	1.37295662627578	-1.44231212255042	0.416386978038738	-3.46387422907407	0.000532455396926805	0.115730054984079	Insignificant
FBgn0031536	1.56783975901386	-0.158361659870183	0.320384169176042	-0.494286781639226	0.621103659031733	0.999989219511147	Insignificant
FBgn0031538	0.0414420340000375	-1.41293089995922	1.54923346692422	-0.912019350294819	0.361758531343332	NA	Insignificant
FBgn0005616	1.32036337908328	0.0798703519393554	0.400893163643497	0.199231015100028	0.842082039166372	0.999989219511147	Insignificant
FBgn0031540	1.24373422283748	0.0160452321616999	0.429040617088266	0.0373979327891908	0.970167720914588	0.999989219511147	Insignificant
FBgn0014396	-0.54917375607158	0.792559974075732	3.40466012049323	0.232786811613053	0.815926954432762	NA	Insignificant
FBgn0051954	-0.74346264633327	3.28988944861608	4.05167783420905	0.811981994431777	0.41680196327772	NA	Insignificant
FBgn0284253	1.9654766357859	-0.0197950128368102	0.247824268490836	-0.0798751992989023	0.936336514884174	0.999989219511147	Insignificant
FBgn0031547	-0.329151378637715	-1.55116865425375	2.48112654859082	-0.625187238085358	0.531848176825395	NA	Insignificant
FBgn0031549	1.03664386389379	-0.347434625961513	0.561783640593559	-0.618449169495976	0.536279294602922	0.999989219511147	Insignificant
FBgn0000721	1.57355675902455	0.13720621050528	0.31586854044637	0.43437757464351	0.66401427965613	0.999989219511147	Insignificant
FBgn0051778	-1.31448218224926	-1.1696502831215	4.99498929449802	-0.234164722717198	0.814857100887667	NA	Insignificant
FBgn0015376	0.947031592797287	-0.0352363576685131	0.607086396513976	-0.0580417513402507	0.95371537180377	0.999989219511147	Insignificant
FBgn0051955	1.39775930457851	-0.155102199692277	1.1772260437816	-0.131752266704908	0.895180242965149	0.999989219511147	Insignificant
FBgn0031573	0.906120805279574	0.0764977369214991	0.628618933337654	0.121691748155491	0.90314314868367	0.999989219511147	Insignificant
FBgn0051957	0.783757123053333	-0.157465925882298	0.704264040389263	-0.223589331346895	0.823076865872671	0.999989219511147	Insignificant
FBgn0000256	1.36095580545316	0.159571437791073	0.385603427043988	0.413822664944494	0.679003983886884	0.999989219511147	Insignificant
FBgn0051961	1.26270020362863	-0.412010175339229	0.440703671262351	-0.93489163400674	0.349844148957634	0.999989219511147	Insignificant
FBgn0031589	2.03173880638501	0.156760178062627	0.255313101258867	0.613991907542906	0.53922067479268	0.999989219511147	Insignificant
FBgn0001075	-0.328780859701386	3.0778147268805	2.63967164032042	1.16598393522419	0.243620940713182	NA	Insignificant
FBgn0031590	2.26390117946207	-0.103209741519383	0.248474521062451	-0.415373540426074	0.677868473341755	0.999989219511147	Insignificant
FBgn0031597	0.511060763640709	0.306755489811517	0.952662728299291	0.32199799645688	0.747454212348334	0.999989219511147	Insignificant
FBgn0031598	1.77064419986707	-0.0490726838149037	0.274698953402045	-0.178641684677559	0.858219061298134	0.999989219511147	Insignificant
FBgn0261976	1.27530156264602	0.108360216141138	0.427723851697818	0.253341532652459	0.800004304232331	0.999989219511147	Insignificant
FBgn0031600	1.91331783797641	-0.0177622979557399	0.259116006394767	-0.0685495975446565	0.945348139764144	0.999989219511147	Insignificant
FBgn0027609	1.28252298636759	-0.335430746155388	0.439208897424749	-0.763715735546678	0.445036661474712	0.999989219511147	Insignificant
FBgn0025684	1.64017772218309	-0.106120319436833	0.340205984496143	-0.311929608157837	0.755094020303087	0.999989219511147	Insignificant
FBgn0031606	1.15483615938721	-0.366989042970518	0.468039362930397	-0.784098672113382	0.432982214536367	0.999989219511147	Insignificant
FBgn0031607	1.40758378696946	0.0802443359593734	0.375078029572647	0.213940379421321	0.830593550926636	0.999989219511147	Insignificant
FBgn0019982	1.81005600797959	0.04698990407297	0.295359437182547	0.15909396537727	0.8735948425989	0.999989219511147	Insignificant
FBgn0285948	3.31089665577453	0.043009508149346	0.202748939751923	0.212131852339011	0.832004170570001	0.999989219511147	Insignificant
FBgn0031609	1.16407761625876	-0.501683906753759	0.596383445115065	-0.84121031672327	0.400230121924202	0.999989219511147	Insignificant
FBgn0011603	-0.674074044228534	-1.34415851614359	3.51638286007322	-0.382256019788358	0.702271473206504	NA	Insignificant
FBgn0000227	-1.31448218224926	-1.1696502831215	4.99498929449802	-0.234164722717198	0.814857100887667	NA	Insignificant
FBgn0031622	1.5201290090207	-0.122835403535018	0.425549808882072	-0.288651060278253	0.77284841736361	0.999989219511147	Insignificant
FBgn0031631	0.443642340330847	-0.141798507168142	0.967990120849006	-0.146487556137219	0.883536512716288	0.999989219511147	Insignificant
FBgn0031633	1.76370458100597	-0.00150176014904088	0.280652386917467	-0.00535096161317348	0.995730570717689	0.999989219511147	Insignificant
FBgn0031635	1.76555270261521	-0.172231572560382	0.30391540485477	-0.566708925606075	0.570911955728959	0.999989219511147	Insignificant
FBgn0031637	1.86748752269188	-0.107550978886357	0.259767928638988	-0.4140271643611	0.678854212978209	0.999989219511147	Insignificant
FBgn0031639	1.64402527145795	-0.0856298159934707	0.329967453851208	-0.259509884972121	0.795241856100828	0.999989219511147	Insignificant
FBgn0000286	1.21959303914087	0.16312167321954	0.431958043520672	0.377633142075599	0.705703140848016	0.999989219511147	Insignificant
FBgn0031646	-0.314191107649402	-0.752862550027025	2.23597310708948	-0.336704653396753	0.736339555103922	NA	Insignificant
FBgn0041150	1.53439230822219	0.596577882233355	0.339575110089977	1.75683630662825	0.0789457146769801	0.999989219511147	Insignificant
FBgn0031649	0.899843748046134	0.428293280458876	0.635934217515901	0.673486767439381	0.500637664405049	0.999989219511147	Insignificant
FBgn0031651	1.63812619479392	-0.0489504587931208	0.30563208509134	-0.160161387435785	0.872753945049237	0.999989219511147	Insignificant
FBgn0031652	0.784244523722196	0.241691940360021	0.68763132561792	0.351484772952762	0.725224694104832	0.999989219511147	Insignificant
FBgn0015834	2.61374433242881	0.201702011982334	0.216674710348525	0.930897803707195	0.351906430733851	0.999989219511147	Insignificant
FBgn0262467	1.7504171680015	0.0399000049559122	0.292899769850831	0.136224091183932	0.891644130679529	0.999989219511147	Insignificant
FBgn0010607	1.58385793618674	0.0392978036938232	0.314981375725486	0.124762308893057	0.900711727329447	0.999989219511147	Insignificant
FBgn0031661	1.92086287603037	0.0413328729890255	0.254152450121356	0.162630236180251	0.870809578888491	0.999989219511147	Insignificant
FBgn0031663	1.7083373902807	-0.065850426970863	0.287026833939559	-0.229422545854126	0.818540514375041	0.999989219511147	Insignificant
FBgn0031664	1.28241647095855	-0.394328200966867	0.407859617094452	-0.966823349112174	0.333632349986862	0.999989219511147	Insignificant
FBgn0053113	1.95339553365999	-0.128615085189806	0.355645454534259	-0.361638490103116	0.717622197763127	0.999989219511147	Insignificant
FBgn0016075	1.81431037072689	0.457146079121654	0.318231139391142	1.43652214549554	0.150853819426479	0.999989219511147	Insignificant
FBgn0031673	1.66272809093244	-0.203384880691205	0.388082486805938	-0.524076420879329	0.600225387818615	0.999989219511147	Insignificant
FBgn0031675	0.544154894561925	-0.524483196686832	0.934575355996513	-0.561199472382394	0.574661562600973	0.999989219511147	Insignificant
FBgn0022023	2.57311776810319	0.0909937595720901	0.220686562837927	0.412321250564386	0.680103974814582	0.999989219511147	Insignificant
FBgn0031678	1.88394164917982	0.38744873883491	0.307127796538407	1.2615228683362	0.207120526114	0.999989219511147	Insignificant
FBgn0028694	2.40474274462633	0.101091427231529	0.212394690394824	0.475960237252677	0.634102706182739	0.999989219511147	Insignificant
FBgn0031681	1.41371708986216	-0.037910714499392	0.51957912543817	-0.0729642755902122	0.941834545656561	0.999989219511147	Insignificant
FBgn0031684	1.89114744895154	-0.172578897869684	0.257348407426284	-0.670604102802221	0.502472768140869	0.999989219511147	Insignificant
FBgn0003716	0.874857097002345	-0.93766038211716	0.764641366213327	-1.22627472636049	0.220095308856077	0.999989219511147	Insignificant
FBgn0000228	1.23021127173984	-0.680788520529974	0.479715537364855	-1.41915044959695	0.155855158397586	0.999989219511147	Insignificant
FBgn0031697	-0.452194538301701	-3.99846758055604	3.08103645947339	-1.29776704467803	0.194367397225585	NA	Insignificant
FBgn0031698	1.56857394268764	-0.199484659949835	0.39379258309853	-0.506572923187644	0.612454510866389	0.999989219511147	Insignificant
FBgn0031700	-1.22530059592308	1.69791770628928	4.99689092939084	0.339794830481976	0.734011041212061	NA	Insignificant
FBgn0031703	-0.368556230986828	-1.35518940517053	2.45721058578959	-0.55151536991082	0.581280433390692	NA	Insignificant
FBgn0031708	1.64766238392371	0.00161131184555772	0.320695314372453	0.00502443214273579	0.995991100033909	0.999989219511147	Insignificant
FBgn0031710	1.25555349921997	0.132257884792009	0.422547410918315	0.313001290209247	0.754279681923379	0.999989219511147	Insignificant
FBgn0266028	0.630565159542214	0.967670950139501	0.837365632516384	1.15561340537888	0.247839322293984	0.999989219511147	Insignificant
FBgn0031713	1.61603285415084	0.0356176570860503	0.325054432033575	0.109574439158459	0.912746883163607	0.999989219511147	Insignificant
FBgn0031715	-0.266662274182371	-0.326764769724347	2.08121997336184	-0.157006358725511	0.875239836720215	NA	Insignificant
FBgn0014189	2.28546875341061	0.0368857621603684	0.262375661478743	0.140583779579558	0.888198762984165	0.999989219511147	Insignificant
FBgn0031737	-0.78694733313815	-0.788098604826843	4.30305266245695	-0.183148724091342	0.854681325986804	NA	Insignificant
FBgn0031738	1.39463332852855	-0.0286821077031043	0.393182027776339	-0.0729486743463771	0.941846960564056	0.999989219511147	Insignificant
FBgn0031739	1.31889719364051	0.0883789813973486	0.397805285491864	0.222166433228943	0.824184323554715	0.999989219511147	Insignificant
FBgn0031745	-0.802857335027437	-0.690154733694279	4.36165969080059	-0.158232136989027	0.874273881080958	NA	Insignificant
FBgn0031747	-0.953017357241786	0.219849415649388	4.99092230042931	0.044049857404207	0.964864661948297	NA	Insignificant
FBgn0264547	-1.21824462534753	1.70971686278102	4.99604621910895	0.342213980375455	0.732189864887701	NA	Insignificant
FBgn0266321	-0.962673122310278	0.281395178840395	4.99354547258514	0.0563517805906188	0.955061569388698	NA	Insignificant
FBgn0031753	-1.21824462534753	1.70971686278102	4.99604621910895	0.342213980375455	0.732189864887701	NA	Insignificant
FBgn0031756	-1.21824462534753	1.70971686278102	4.99604621910895	0.342213980375455	0.732189864887701	NA	Insignificant
FBgn0263442	0.343324878182565	-0.53599762068753	1.08397392483208	-0.494474644093086	0.620971009232341	0.999989219511147	Insignificant
FBgn0000308	3.09262234724692	0.126853633329974	0.232121133367699	0.546497561378986	0.584723963555008	0.999989219511147	Insignificant
FBgn0031759	2.04112294401525	0.18399853499571	0.310370697007971	0.592834751377911	0.553291748294845	0.999989219511147	Insignificant
FBgn0001089	-0.796151536253765	-0.74503956630487	3.9254731029295	-0.189796120561586	0.849468895986451	NA	Insignificant
FBgn0031762	0.105075672995956	-1.34120572872017	1.45926376690809	-0.919097533382838	0.358044559326976	NA	Insignificant
FBgn0031764	1.53177356251526	0.00658585411706893	0.331097473194019	0.0198909827173755	0.984130338472597	0.999989219511147	Insignificant
FBgn0025742	1.67164577164651	-0.0504502380526051	0.304482127372875	-0.165691952062667	0.868399379833378	0.999989219511147	Insignificant
FBgn0031766	0.716393615669155	-0.0868440905162248	0.747457219974367	-0.116186034726112	0.907505104465663	0.999989219511147	Insignificant
FBgn0000052	1.60805377581638	0.00688986504234169	0.348219461978708	0.0197859849739328	0.984214098066908	0.999989219511147	Insignificant
FBgn0029161	0.837886597698573	0.135506000147703	0.672525884082724	0.201488155853694	0.840316889787176	0.999989219511147	Insignificant
FBgn0031771	2.01785886209993	-0.0486024645378872	0.243872277288631	-0.199294750015249	0.842032185684993	0.999989219511147	Insignificant
FBgn0031773	0.868522477963186	0.396211873320394	0.62589731801632	0.633030150338594	0.526713954169273	0.999989219511147	Insignificant
FBgn0031775	0.0896048854878953	0.805622064892815	1.46597228461562	0.54954795076774	0.582629467126101	NA	Insignificant
FBgn0031777	0.971366317331684	0.415169053787527	0.571367877456882	0.726623021993144	0.467456921166546	0.999989219511147	Insignificant
FBgn0031779	1.71361128033608	0.0226284682537124	0.308361405981717	0.0733829455137913	0.94150138851041	0.999989219511147	Insignificant
FBgn0031782	1.52364828435674	0.223754350687357	0.395331752858066	0.565991345419932	0.571399663840037	0.999989219511147	Insignificant
FBgn0031799	1.19925589038784	-0.0384305304650902	0.45606308779005	-0.0842658208786716	0.93284508670741	0.999989219511147	Insignificant
FBgn0031801	-0.983802646487561	-2.22880269697494	4.88906532828399	-0.45587500827223	0.648479861923341	NA	Insignificant
FBgn0011722	2.31392977745936	0.400790619249575	0.22382659196702	1.79063003965423	0.0733526831837686	0.999989219511147	Insignificant
FBgn0031813	1.02405957923555	-0.532292350499692	0.52875357745339	-1.00669266969946	0.314082485820824	0.999989219511147	Insignificant
FBgn0031814	0.93002778832625	-0.000787613390893279	0.586856001957979	-0.00134208969196105	0.998929167677036	0.999989219511147	Insignificant
FBgn0031816	-0.572027286391791	-0.322075838104966	3.13110340104591	-0.102863366951529	0.918071412365249	NA	Insignificant
FBgn0031817	1.06619822774029	-0.0280386626221249	0.508813940372314	-0.0551059245774755	0.956054076188548	0.999989219511147	Insignificant
FBgn0259749	1.6910923272371	-0.0338462636496779	0.361404040054037	-0.0936521452405932	0.925385485689376	0.999989219511147	Insignificant
FBgn0031818	1.77360106257369	-0.068756215737865	0.29868088625247	-0.230199583912265	0.817936685166401	0.999989219511147	Insignificant
FBgn0086357	2.59010952956668	0.0165600821159544	0.219874013736576	0.0753162314842465	0.939963107305564	0.999989219511147	Insignificant
FBgn0031821	-0.429807438904274	-1.08112152588772	2.7245247928654	-0.396811043422623	0.691506806445098	NA	Insignificant
FBgn0031824	1.31337889169344	-0.0903720386291341	0.399848347988718	-0.226015785944135	0.821189142576558	0.999989219511147	Insignificant
FBgn0000320	-0.91721462968355	2.71198666593422	4.89149001117041	0.554429562309442	0.579284899041339	NA	Insignificant
FBgn0031832	1.37634834486343	0.0977747378505269	0.380014170791163	0.25729234688003	0.796953099945752	0.999989219511147	Insignificant
FBgn0031834	1.0909023133848	-0.0758014260824107	0.529331308203988	-0.143202234418371	0.886130465200333	0.999989219511147	Insignificant
FBgn0031837	-1.21824462534753	1.70971686278102	4.99604621910895	0.342213980375455	0.732189864887701	NA	Insignificant
FBgn0051634	-0.642017535601121	1.85274713750174	3.42577086891585	0.540826344900316	0.588627282430348	NA	Insignificant
FBgn0051635	0.821203909552821	-0.00547194427051811	0.661647304431841	-0.00827018297190357	0.993401423911077	0.999989219511147	Insignificant
FBgn0051633	0.133307329359753	-0.615353073490545	1.74260981632866	-0.353121546616199	0.723997320240534	NA	Insignificant
FBgn0051636	-0.96657624451305	0.269578191344802	4.99439192301827	0.0539761787821184	0.956954143145988	NA	Insignificant
FBgn0031844	-1.01345218658528	-2.13926923578722	4.89566816907502	-0.436971862043379	0.662131754462073	NA	Insignificant
FBgn0263200	1.69089260813781	-0.288616833771667	0.301748665563834	-0.956480895225736	0.338829331977757	0.999989219511147	Insignificant
FBgn0028990	1.97429691025856	0.0976896124113631	0.261800105088327	0.373145810535119	0.709039924986917	0.999989219511147	Insignificant
FBgn0000351	-0.21273439951047	0.513542790129538	1.9703928075763	0.260629651181698	0.794378121404202	NA	Insignificant
FBgn0031848	1.19119382705097	0.0834676950222179	0.45376761522164	0.183943702067519	0.854057620408682	0.999989219511147	Insignificant
FBgn0028703	1.35753131811107	0.121508798865088	0.430323186208075	0.282366376619862	0.777662593993734	0.999989219511147	Insignificant
FBgn0031849	-0.745814590537908	3.28279599632427	4.05980506409378	0.808609266823762	0.418739932779333	NA	Insignificant
FBgn0025777	1.45655884136955	-0.0941738265111754	0.402783558902424	-0.233807523742521	0.815134408351389	0.999989219511147	Insignificant
FBgn0051910	-1.31448218224926	-1.1696502831215	4.99498929449802	-0.234164722717198	0.814857100887667	NA	Insignificant
FBgn0031857	-1.28483264215154	-1.21936099467369	4.9915213229267	-0.244286444109335	0.807008981532603	NA	Insignificant
FBgn0015776	2.11304158977412	-0.212578079685466	0.265703618057873	-0.800057151044003	0.423677685574403	0.999989219511147	Insignificant
FBgn0015777	1.95477407409918	0.0304705137693653	0.246104976557139	0.123811042733184	0.901464888255672	0.999989219511147	Insignificant
FBgn0042092	1.59505812407245	0.033990314314799	0.317496763014233	0.107057199550961	0.914743601768048	0.999989219511147	Insignificant
FBgn0011737	1.39835499586445	-0.0899882804774315	0.367066121466446	-0.245155505274974	0.806336026878204	0.999989219511147	Insignificant
FBgn0031871	1.7792565697247	-0.0963358905133583	0.285663943662112	-0.337235036660091	0.735939727212801	0.999989219511147	Insignificant
FBgn0031872	1.2743512751347	0.0792154848036588	0.412553002341436	0.192012867083921	0.847732126487742	0.999989219511147	Insignificant
FBgn0031873	1.03584182217226	-0.34920517253897	0.747230241905913	-0.467332761650913	0.640261820414593	0.999989219511147	Insignificant
FBgn0031874	0.626019404769418	-0.186634226031717	0.806751500357374	-0.231340413930487	0.817050352311811	0.999989219511147	Insignificant
FBgn0031876	0.80885214753512	-0.365511092731111	0.700391927094842	-0.521866513006819	0.601763275362373	0.999989219511147	Insignificant
FBgn0031878	1.8756441295738	0.0765646936704583	0.262137532741422	0.292078333345661	0.770226732230711	0.999989219511147	Insignificant
FBgn0264922	2.77719070575114	0.475040310333677	0.188255889905931	2.52337555319543	0.0116234193260845	0.999989219511147	Insignificant
FBgn0016978	1.89553787293048	0.0107600503556627	0.270788480936192	0.0397359973306922	0.968303602609534	0.999989219511147	Insignificant
FBgn0000053	1.62665365480023	-0.179485931362618	0.333816305230803	-0.537678742919763	0.590798857164772	0.999989219511147	Insignificant
FBgn0051908	1.67390473236042	-0.0326760342067049	0.314164131715399	-0.104009436176839	0.917161860201972	0.999989219511147	Insignificant
FBgn0031882	1.41598482698656	-0.0295997139416426	0.388356481091586	-0.0762178961413084	0.939245745040931	0.999989219511147	Insignificant
FBgn0051907	-1.31448218224926	-1.1696502831215	4.99498929449802	-0.234164722717198	0.814857100887667	NA	Insignificant
FBgn0031886	1.27106871109686	0.0284800463736457	0.42179443012251	0.0675211532911275	0.946166822560862	0.999989219511147	Insignificant
FBgn0031888	2.10115406689059	-0.0766023243565232	0.231259416573571	-0.3312398063244	0.740463354635438	0.999989219511147	Insignificant
FBgn0085407	0.528508554415795	-1.20859066313262	0.901976896631691	-1.33993527732909	0.180266387836072	0.999989219511147	Insignificant
FBgn0031894	0.548162075812829	-0.856014423007709	0.931959210816815	-0.918510609769557	0.358351606951657	0.999989219511147	Insignificant
FBgn0031895	1.25017167591371	-0.417332975336203	0.437000382182049	-0.954994531703515	0.339580462307005	0.999989219511147	Insignificant
FBgn0031896	1.54001615662734	-0.00976121528843192	0.329792522206836	-0.0295980491707753	0.976387621169572	0.999989219511147	Insignificant
FBgn0031897	0.731842499514261	0.125431796278937	0.779370039645581	0.160939977030651	0.872140675578233	0.999989219511147	Insignificant
FBgn0263133	1.16739118807408	-0.0868639631498548	0.481693177388596	-0.180330482612958	0.856893126259272	0.999989219511147	Insignificant
FBgn0259111	0.943187730378209	-0.356032927111133	0.63710212137805	-0.558831802884339	0.576276515621893	0.999989219511147	Insignificant
FBgn0010453	-1.21824462534753	1.70971686278102	4.99604621910895	0.342213980375455	0.732189864887701	NA	Insignificant
FBgn0031904	1.59133122652393	-0.126602210328755	0.324183051698552	-0.390526925036409	0.696146949431903	0.999989219511147	Insignificant
FBgn0031909	1.49150631783252	-0.151548731314916	0.386626232772601	-0.391977363326124	0.695074939601798	0.999989219511147	Insignificant
FBgn0031913	1.80511923861906	-0.0350980590348626	0.28107703533123	-0.124869891962187	0.900626554506567	0.999989219511147	Insignificant
FBgn0045495	-1.22530059592308	1.69791770628928	4.99689092939084	0.339794830481976	0.734011041212061	NA	Insignificant
FBgn0260486	1.49397220772271	0.0769755747315811	0.343883919746928	0.223841739352713	0.822880450596582	0.999989219511147	Insignificant
FBgn0264895	0.091877899629413	-0.649314732179785	1.43678263460108	-0.451922731067853	0.651324648247127	NA	Insignificant
FBgn0041182	1.72435473195692	-0.678308057872997	0.293512954582727	-2.31099870476693	0.020832926436807	0.999989219511147	Insignificant
FBgn0031936	-0.681154387163938	-1.31546434669469	3.53468466449617	-0.372158897201709	0.709774546891608	NA	Insignificant
FBgn0031937	1.44806638481265	-0.959122289933586	0.385482973114671	-2.48810545945507	0.0128425644356143	0.999989219511147	Insignificant
FBgn0031939	-0.557990840859048	-0.359935445487606	3.43292898654295	-0.10484791468118	0.916496489129105	NA	Insignificant
FBgn0031948	0.654648135617599	-0.0489276307817726	0.775386161402824	-0.0631009853119548	0.949686089699096	0.999989219511147	Insignificant
FBgn0025687	2.27401616067929	-0.231497872026256	0.215406465750349	-1.07470252213579	0.282507934203086	0.999989219511147	Insignificant
FBgn0031950	1.5456450788563	-0.273329970422152	0.324224279808748	-0.843027457978725	0.399213087439708	0.999989219511147	Insignificant
FBgn0031952	1.21922552175579	-0.189319053111947	0.431569806761662	-0.43867538957956	0.660896761948202	0.999989219511147	Insignificant
FBgn0020618	3.04121572346016	0.0383492634571349	0.192515511953148	0.199200901101766	0.84210559457054	0.999989219511147	Insignificant
FBgn0045038	-0.741123370627869	3.29717023265585	4.54348287934901	0.725692232195285	0.468027464801223	NA	Insignificant
FBgn0031961	-0.0962319574731262	-0.309444786232518	1.84458482321122	-0.167758501717372	0.866773270569528	NA	Insignificant
FBgn0085450	1.3964513043266	-0.0939850669105922	0.402817139724874	-0.233319433663584	0.815513369111913	0.999989219511147	Insignificant
FBgn0031970	-1.28483264215154	-1.21936099467369	4.9915213229267	-0.244286444109335	0.807008981532603	NA	Insignificant
FBgn0031972	0.810346790981378	0.328393172566505	0.662969483686208	0.495336784946104	0.620362409102549	0.999989219511147	Insignificant
FBgn0031973	0.279655539106638	-1.57229524278342	1.27839295559422	-1.22989980185912	0.218734628445162	NA	Insignificant
FBgn0031974	0.642246823807891	0.507017055407199	0.811139518364762	0.62506762884557	0.531926672740554	0.999989219511147	Insignificant
FBgn0054010	-0.557990840859048	-0.359935445487606	3.43292898654295	-0.10484791468118	0.916496489129105	NA	Insignificant
FBgn0031980	3.24727806602562	0.0613081894633122	0.181393267163077	0.337984923157014	0.735374549490195	0.999989219511147	Insignificant
FBgn0011230	1.95752456212367	0.0631362559223461	0.246301635695097	0.256337136146769	0.79769052442751	0.999989219511147	Insignificant
FBgn0013531	1.21193374771375	-0.474526919979281	0.547769517289993	-0.866289388148014	0.386331484232831	0.999989219511147	Insignificant
FBgn0267488	1.75517885565459	0.28380808286461	0.297368223192651	0.954399497759196	0.339881460392509	0.999989219511147	Insignificant
FBgn0031985	2.00624648619988	0.0827979084406053	0.242790874218872	0.341025620122625	0.733084294534059	0.999989219511147	Insignificant
FBgn0031987	1.39502394192074	-0.0848791494374367	0.388291568848016	-0.218596426621511	0.826964436629867	0.999989219511147	Insignificant
FBgn0031995	1.63514381859675	-0.0761814850205994	0.310879163059697	-0.24505175667232	0.806416356741033	0.999989219511147	Insignificant
FBgn0031998	1.21795483254949	0.344376832925511	0.433042353180897	0.795249772674436	0.42646822431029	0.999989219511147	Insignificant
FBgn0003607	2.59179866780688	-0.0551130227490165	0.215375183568889	-0.25589309704007	0.798033384975857	0.999989219511147	Insignificant
FBgn0032000	1.62799072943355	-0.159469893142104	0.310912539329026	-0.512909172097892	0.608014857156321	0.999989219511147	Insignificant
FBgn0032004	1.54094074880524	-0.743176941626787	0.37695872772125	-1.97150745419627	0.0486658612276418	0.999989219511147	Insignificant
FBgn0032005	2.26586582714268	-0.0375577401506013	0.216731947057341	-0.17329120446034	0.862422536927066	0.999989219511147	Insignificant
FBgn0032006	2.59214543374866	0.0498875617648252	0.205616061019663	0.242624829584954	0.808296044625086	0.999989219511147	Insignificant
FBgn0032010	0.425591274959357	-0.0379189548782523	1.05327006227666	-0.0360011702946249	0.971281425800389	0.999989219511147	Insignificant
FBgn0003502	1.3623401370475	0.0570528576325686	0.402494655151182	0.141748112434285	0.8872789703703	0.999989219511147	Insignificant
FBgn0261020	2.24997651499353	0.0954523540525364	0.242476472698725	0.393656147296135	0.693834921781937	0.999989219511147	Insignificant
FBgn0032015	2.61171534409908	0.0662361212446053	0.201134821427648	0.329312054344761	0.741919833754554	0.999989219511147	Insignificant
FBgn0032017	0.451425652481449	-0.0686612249977755	0.963481913801525	-0.0712636366227831	0.943187935391011	0.999989219511147	Insignificant
FBgn0262598	0.50644414573301	-0.406018335355118	0.954417803626132	-0.425409431605872	0.670538231732175	0.999989219511147	Insignificant
FBgn0032021	-0.452902485096106	2.56193029546967	2.9119498319752	0.879798912514882	0.378968253901434	NA	Insignificant
FBgn0266911	-0.949233688766958	0.231667343787853	4.99007521980075	0.0464256215755207	0.962971015461775	NA	Insignificant
FBgn0032026	1.7622761486495	-0.113751565642182	0.282002291640854	-0.403371068299868	0.686675267157288	0.999989219511147	Insignificant
FBgn0010265	3.18357905804238	0.125615119622424	0.183422836721431	0.684839041134224	0.493445496243925	0.999989219511147	Insignificant
FBgn0032031	1.21295626445972	-0.10776131695414	0.452880664384467	-0.237946385060629	0.811922678422701	0.999989219511147	Insignificant
FBgn0027094	2.15422024518206	-0.0138296744124769	0.250145206772074	-0.0552865857033118	0.95591014887916	0.999989219511147	Insignificant
FBgn0032033	1.36098985285584	0.17272175140773	0.394046062052101	0.438328835233716	0.661147925980449	0.999989219511147	Insignificant
FBgn0001084	0.855467667216944	-0.427451870204004	0.695784667498195	-0.614345055548544	0.538987335302912	0.999989219511147	Insignificant
FBgn0014417	1.8742464869477	-0.464778933063356	0.260937050719781	-1.78119179235486	0.0748811240428683	0.999989219511147	Insignificant
FBgn0032042	1.89672375450217	0.155812379335622	0.264469776203195	0.58915004040352	0.555760627693144	0.999989219511147	Insignificant
FBgn0001137	1.36989646090048	-0.855306693021028	0.385833680263607	-2.21677561284093	0.026638428801294	0.999989219511147	Insignificant
FBgn0027490	1.49320004667122	0.0855139701139357	0.342700137190451	0.249530014242196	0.802950826989848	0.999989219511147	Insignificant
FBgn0027780	1.18515740864157	0.118033400508454	0.470285087922156	0.250982656137274	0.801827518495604	0.999989219511147	Insignificant
FBgn0026718	1.62974131007636	-0.459836246148562	0.304225660830157	-1.51149723824671	0.130661811716992	0.999989219511147	Insignificant
FBgn0032050	2.03934381330587	0.24201287020824	0.236778480486952	1.02210669529817	0.306730404657468	0.999989219511147	Insignificant
FBgn0032051	1.54243077391407	0.0942698145787067	0.363308229662201	0.259476133162074	0.795267894553213	0.999989219511147	Insignificant
FBgn0032058	-1.31448218224926	-1.1696502831215	4.99498929449802	-0.234164722717198	0.814857100887667	NA	Insignificant
FBgn0032059	1.67493757167708	0.13863841423441	0.292902084229429	0.473326827288177	0.635980025291148	0.999989219511147	Insignificant
FBgn0004914	1.95254230067467	-0.223145480275739	0.37088947660781	-0.601649532676548	0.547407450090786	0.999989219511147	Insignificant
FBgn0003209	2.10617329726745	0.355462579063981	0.254848565755259	1.39479921344877	0.163076396171216	0.999989219511147	Insignificant
FBgn0267740	-1.22530059592308	1.69791770628928	4.99689092939084	0.339794830481976	0.734011041212061	NA	Insignificant
FBgn0032076	1.27747340442742	0.0935652408167576	0.422094497339484	0.221668942396813	0.824571609011679	0.999989219511147	Insignificant
FBgn0032077	1.57484350697888	0.0443146957964703	0.322054865827568	0.137599833129666	0.890556687417505	0.999989219511147	Insignificant
FBgn0032078	2.23286129309668	-0.34935758306908	0.266467832296481	-1.31106850706232	0.189834619506098	0.999989219511147	Insignificant
FBgn0032079	1.23996792812807	-0.27857293274263	0.456684052069827	-0.609990498858139	0.541868101419576	0.999989219511147	Insignificant
FBgn0032080	-0.775920373392048	1.2621122651858	4.25842401311841	0.296380130606477	0.766939797539806	NA	Insignificant
FBgn0032083	-1.31448218224926	-1.1696502831215	4.99498929449802	-0.234164722717198	0.814857100887667	NA	Insignificant
FBgn0032084	-0.110656271028947	0.236884418404846	1.81242435845235	0.130700306084566	0.896012390201874	NA	Insignificant
FBgn0011705	1.77192519537533	-0.437564629573378	0.300501066728586	-1.45611672642942	0.145360354429176	0.999989219511147	Insignificant
FBgn0013746	1.70725349405073	0.0676972786497567	0.299244421615887	0.226227370536095	0.821024583761933	0.999989219511147	Insignificant
FBgn0032089	0.0711268565080039	0.661945158636508	1.47686292222281	0.448210289984273	0.654001437112945	NA	Insignificant
FBgn0032101	2.00887226567233	0.131434589013589	0.253088119935535	0.519323423980026	0.603535221374821	0.999989219511147	Insignificant
FBgn0032105	0.76583985498647	-0.225154149533593	0.843156701081895	-0.267037134668665	0.789440569569833	0.999989219511147	Insignificant
FBgn0032117	0.913408498297481	-0.312773304991187	0.631394931721816	-0.495368729264666	0.620339864046171	0.999989219511147	Insignificant
FBgn0004868	2.41676320731411	-0.274345060193289	0.269712039120526	-1.01717765765248	0.309068922595217	0.999989219511147	Insignificant
FBgn0032129	-0.773400094792642	1.27187797785582	3.85155317541566	0.330224696357349	0.741230187542934	NA	Insignificant
FBgn0028479	2.04213341353071	0.236970733204136	0.23647617574847	1.00209136270958	0.316299469093069	0.999989219511147	Insignificant
FBgn0014179	-1.21824462534753	1.70971686278102	4.99604621910895	0.342213980375455	0.732189864887701	NA	Insignificant
FBgn0000273	1.75684388859866	0.152904260965985	0.331371356784729	0.461428719879724	0.644491050376159	0.999989219511147	Insignificant
FBgn0051710	0.888959736122574	0.24157792953341	0.610020768523219	0.396015909619337	0.692093291513811	0.999989219511147	Insignificant
FBgn0032138	2.30343766103925	0.162786492479873	0.241521892971567	0.674003049897581	0.500309374670459	0.999989219511147	Insignificant
FBgn0028704	-0.403650357790201	0.62858011317035	2.68817321953435	0.233831699759003	0.815115638837927	NA	Insignificant
FBgn0011291	1.52261374481301	-0.024747361301015	0.461173244608733	-0.0536617455377558	0.957204661502401	0.999989219511147	Insignificant
FBgn0285991	2.4751542664643	0.333364059180977	0.218064191250857	1.52874278563912	0.126328221046013	0.999989219511147	Insignificant
FBgn0032150	0.493308148219772	0.802933936010918	0.99095307706063	0.810264335010276	0.417788268687386	0.999989219511147	Insignificant
FBgn0032151	-0.949233688766958	0.231667343787853	4.99007521980075	0.0464256215755207	0.962971015461775	NA	Insignificant
FBgn0085212	1.54240212582242	-0.212997997661096	0.328671992269763	-0.64805642911695	0.516948453514686	0.999989219511147	Insignificant
FBgn0032154	1.60641065750052	0.21309767214724	0.333290053775852	0.63937603217693	0.522578337154111	0.999989219511147	Insignificant
FBgn0063449	1.70514520725112	-0.17124903295826	0.330575220369728	-0.518033483473834	0.604434907816564	0.999989219511147	Insignificant
FBgn0004867	3.23191634745433	0.0146405474671714	0.191548368254743	0.0764326399674715	0.939074902608545	0.999989219511147	Insignificant
FBgn0032156	1.91936996574638	-0.217234454535078	0.249428042233596	-0.87093035967316	0.383792178791781	0.999989219511147	Insignificant
FBgn0032157	1.70298984729629	0.141983031060284	0.296659308264911	0.478606357881396	0.63221869445182	0.999989219511147	Insignificant
FBgn0025700	2.60308596637392	0.00185071404365807	0.192812571848971	0.00959851334335046	0.99234161199327	0.999989219511147	Insignificant
FBgn0051876	-1.22530059592308	1.69791770628928	4.99689092939084	0.339794830481976	0.734011041212061	NA	Insignificant
FBgn0051712	1.72616523682565	0.280922699747607	0.297349267911192	0.944756655097968	0.344783125434579	0.999989219511147	Insignificant
FBgn0032167	0.681867346106129	-0.291598380206106	0.758209462000069	-0.384588157785453	0.700542569266332	0.999989219511147	Insignificant
FBgn0032168	1.49791399290754	-0.0981637488288751	0.351766268666642	-0.279059584652507	0.780199098270604	0.999989219511147	Insignificant
FBgn0032171	1.31951360493349	0.0672361706103749	0.395745507552795	0.169897495555032	0.865090750745852	0.999989219511147	Insignificant
FBgn0032172	1.80569621274906	-0.156440514822268	0.280081076851472	-0.558554389253611	0.576465875496209	0.999989219511147	Insignificant
FBgn0015664	1.74305857755172	-0.0917426252506558	0.317715451143822	-0.288757203719142	0.772767184084514	0.999989219511147	Insignificant
FBgn0051875	0.504243121021073	0.148338574029166	0.927822051297821	0.159878258790759	0.87297697517214	0.999989219511147	Insignificant
FBgn0051755	1.08214332456754	-0.36418224249009	0.49980052250483	-0.728655185602713	0.46621261226492	0.999989219511147	Insignificant
FBgn0032189	1.10077879679204	0.0472252633743017	0.508049815258779	0.092954001666642	0.925940104289438	0.999989219511147	Insignificant
FBgn0085188	2.03298129373098	-0.20804793982062	0.245794609246865	-0.846430035459671	0.397312888836968	0.999989219511147	Insignificant
FBgn0032191	2.00593954231211	0.141737721602152	0.26154949709368	0.541915481303278	0.587876731320383	0.999989219511147	Insignificant
FBgn0032192	0.236933840114483	-0.68970558688202	1.24694566857936	-0.553115989141532	0.580183988704501	NA	Insignificant
FBgn0032193	0.962401302735074	0.0153105517203246	0.65416467087586	0.0234047364554636	0.981327426897024	0.999989219511147	Insignificant
FBgn0024320	1.94836026524963	0.0372390410637944	0.260175350616089	0.143130550129416	0.886187077821029	0.999989219511147	Insignificant
FBgn0032196	1.82416685229781	-0.157984843081963	0.290711808992711	-0.543441436484352	0.586825902520258	0.999989219511147	Insignificant
FBgn0032197	1.2163612248712	-0.34996450260193	0.58618139501176	-0.597024241267346	0.550491196117773	0.999989219511147	Insignificant
FBgn0051720	-0.68277265082358	-3.23021727540733	4.30585814026916	-0.750191290604248	0.453139503495764	NA	Insignificant
FBgn0024248	0.926658790041034	-0.234210940264794	0.796457648880658	-0.294065780640006	0.768707638495452	0.999989219511147	Insignificant
FBgn0000229	1.65113815447376	-0.20217583250882	0.39122201499852	-0.51678030570336	0.605309529536549	0.999989219511147	Insignificant
FBgn0032200	2.14541008114034	-0.072335453231972	0.227658903649874	-0.317736104638454	0.750685121773844	0.999989219511147	Insignificant
FBgn0026379	1.33923523406547	-0.143161736397275	0.392732349685996	-0.364527486752081	0.715464152203137	0.999989219511147	Insignificant
FBgn0011305	1.69075697681412	-0.138150895894987	0.294872610932215	-0.46851043729777	0.639419608826737	0.999989219511147	Insignificant
FBgn0003751	0.772204313971319	-0.663215462485081	0.789746834103632	-0.839782362961714	0.401030424068136	0.999989219511147	Insignificant
FBgn0260749	1.2701907083435	0.161814383146784	0.418051536291582	0.387068026545708	0.698705847359364	0.999989219511147	Insignificant
FBgn0054043	-1.28483264215154	-1.21936099467369	4.9915213229267	-0.244286444109335	0.807008981532603	NA	Insignificant
FBgn0032208	1.90561025399298	0.238706978517684	0.256186206846023	0.931771391818744	0.351454682250151	0.999989219511147	Insignificant
FBgn0032210	1.52789239571324	0.110189889488133	0.340483315449157	0.323627868058007	0.746219786831886	0.999989219511147	Insignificant
FBgn0005322	2.10378448504602	0.0200945731939673	0.230555257097488	0.0871572977642862	0.930546481584796	0.999989219511147	Insignificant
FBgn0032213	2.19125303558368	-0.00913758668340696	0.218489755575435	-0.0418215795030818	0.966640932105217	0.999989219511147	Insignificant
FBgn0027491	-1.31448218224926	-1.1696502831215	4.99498929449802	-0.234164722717198	0.814857100887667	NA	Insignificant
FBgn0267365	2.14907478586446	0.0785790935012382	0.225006090366394	0.349230962474314	0.726915923088149	0.999989219511147	Insignificant
FBgn0032216	2.21398009420214	-0.0762992706726788	0.240737699545732	-0.3169394358119	0.751289557936407	0.999989219511147	Insignificant
FBgn0032218	0.30031281793437	-0.467572017929961	1.17202227365838	-0.398944651854159	0.689933987143359	0.999989219511147	Insignificant
FBgn0011703	2.22118627123262	0.11709711218112	0.23147469352379	0.505874358870618	0.612944853646658	0.999989219511147	Insignificant
FBgn0032221	0.120080134129453	0.251653999041211	1.45522648390215	0.172931156644708	0.862705541129049	NA	Insignificant
FBgn0032228	0.0360197375714429	-0.668486993474536	1.63636551305356	-0.408519360828559	0.682892419485852	NA	Insignificant
FBgn0027568	1.60178439834211	0.274544446746101	0.318878431580598	0.86096900748431	0.38925511280369	0.999989219511147	Insignificant
FBgn0041723	-0.298626325321758	0.554811553590949	2.2365501547173	0.248065777742899	0.804083513566901	NA	Insignificant
FBgn0053303	2.48161208495123	0.00760507836129537	0.220103233760943	0.0345523245222074	0.972436718297269	0.999989219511147	Insignificant
FBgn0004106	1.54520038569085	-0.0986310474496537	0.372734677335844	-0.264614626561253	0.791306351316156	0.999989219511147	Insignificant
FBgn0262782	2.16768204801772	0.0562891215127272	0.254843202655128	0.220877468679836	0.825187841543457	0.999989219511147	Insignificant
FBgn0067622	1.22915240728173	-0.0708275804255104	0.455808772520318	-0.155388804901409	0.876514809362895	0.999989219511147	Insignificant
FBgn0032242	1.92228562244179	0.0290293818211839	0.264921022004018	0.109577494460759	0.912744459976303	0.999989219511147	Insignificant
FBgn0005683	1.14451271712037	-0.0586388449711843	0.476436654355988	-0.123077946323102	0.90204537477306	0.999989219511147	Insignificant
FBgn0262601	1.98373033847163	-0.0911878932734013	0.250188355927646	-0.364476967504326	0.715501870002618	0.999989219511147	Insignificant
FBgn0032248	1.59795009460432	0.155943167714495	0.35648465728711	0.437447066870258	0.661787156466497	0.999989219511147	Insignificant
FBgn0032249	0.889158782098263	0.107834991417727	0.616119733796725	0.175022784537696	0.861061730441576	0.999989219511147	Insignificant
FBgn0032253	-1.01345218658528	-2.13926923578722	4.89566816907502	-0.436971862043379	0.662131754462073	NA	Insignificant
FBgn0051719	-0.23199123067791	3.43248114881038	2.49759193186894	1.37431623837841	0.169343527243578	NA	Insignificant
FBgn0032258	1.64499882237445	0.106948201613607	0.317011848747336	0.337363420440624	0.735842956216403	0.999989219511147	Insignificant
FBgn0032260	-0.96657624451305	0.269578191344802	4.99439192301827	0.0539761787821184	0.956954143145988	NA	Insignificant
FBgn0086347	2.01593546360966	-0.171029994638719	0.311090375240327	-0.549775911603156	0.582473082524777	0.999989219511147	Insignificant
FBgn0032262	0.383074459661576	-0.596094866043744	1.051102920844	-0.567113699546285	0.570636935910138	0.999989219511147	Insignificant
FBgn0267828	2.07586016087824	0.0513642011914473	0.253307788442357	0.202773872478603	0.839311780423167	0.999989219511147	Insignificant
FBgn0032271	0.726140148207662	0.115202694584219	0.750866655847732	0.153426302376092	0.878062104141294	0.999989219511147	Insignificant
FBgn0032285	-0.805555039774666	-0.701156257510839	4.37186509427253	-0.160379207132765	0.872582367901956	NA	Insignificant
FBgn0023496	-0.998374441713263	-2.18460422111228	4.89227476094944	-0.446541604439305	0.655206066736275	NA	Insignificant
FBgn0024740	-0.256509833840219	0.883371222090672	2.29844423825926	0.384334415160622	0.700730603467972	NA	Insignificant
FBgn0032292	2.0259881137736	-0.173276189294122	0.267019804434372	-0.64892635833201	0.516385976690628	0.999989219511147	Insignificant
FBgn0027868	2.12810196284811	0.141517976175535	0.246842437083866	0.573312992074589	0.566432790192668	0.999989219511147	Insignificant
FBgn0032294	-0.394291021588039	1.54260157487475	2.64678360569541	0.582821191560711	0.560013677565826	NA	Insignificant
FBgn0032296	1.56992316123126	-0.218067711737135	0.32810131705211	-0.664635283077819	0.506283796274574	0.999989219511147	Insignificant
FBgn0032297	1.35103978664219	-1.24170561739564	0.443204767180731	-2.80165221437994	0.00508416503522012	0.661259214893317	Insignificant
FBgn0015320	2.61680596658453	0.0748972755802375	0.195441787630122	0.383220377220364	0.701556370372622	0.999989219511147	Insignificant
FBgn0032298	1.77740253312054	0.00200641416655048	0.291551498848765	0.00688185166076357	0.994509120151413	0.999989219511147	Insignificant
FBgn0051869	-1.28483264215154	-1.21936099467369	4.9915213229267	-0.244286444109335	0.807008981532603	NA	Insignificant
FBgn0011676	-0.467978553865451	1.25838503593646	2.61626944259301	0.480984494735091	0.630527518719022	NA	Insignificant
FBgn0032305	1.42739481002073	0.172035741600423	0.472158572015191	0.364360093826462	0.715589130850926	0.999989219511147	Insignificant
FBgn0069354	-0.96657624451305	0.269578191344802	4.99439192301827	0.0539761787821184	0.956954143145988	NA	Insignificant
FBgn0004363	3.08827510272584	0.0365396106275128	0.194987906667576	0.187394240247972	0.851351538230537	0.999989219511147	Insignificant
FBgn0027453	1.99881700067816	0.0565299902510745	0.248536179287319	0.227451755366865	0.820072479724034	0.999989219511147	Insignificant
FBgn0024227	1.96362351965964	-0.128016364023442	0.247314971055392	-0.517624806444775	0.604720070636361	0.999989219511147	Insignificant
FBgn0053129	2.43334424881915	-0.128609761923122	0.252746797855864	-0.508848234732	0.610858606690818	0.999989219511147	Insignificant
FBgn0000018	1.47398156506096	0.065775805281978	0.350112667582629	0.18787039536767	0.85097825055228	0.999989219511147	Insignificant
FBgn0004872	-0.0623066202685836	-0.484126760504311	1.70104183796223	-0.284606027729613	0.775945992705258	NA	Insignificant
FBgn0000146	1.88610547050589	-0.155524568447965	0.264890616420491	-0.587127511535113	0.557118071760705	0.999989219511147	Insignificant
FBgn0015756	3.03631595489716	-0.0171804527840126	0.204651494423723	-0.0839498037011208	0.933096341655388	0.999989219511147	Insignificant
FBgn0032329	1.12017070563448	-0.156252838611226	0.492640606471106	-0.317174095189798	0.751111504954719	0.999989219511147	Insignificant
FBgn0267425	0.110572876853564	-0.752420575150406	1.41412391265149	-0.532075420278844	0.594673760503799	NA	Insignificant
FBgn0032330	1.19590172705945	0.117257686942993	0.448005204885799	0.261732867529704	0.793527398962367	0.999989219511147	Insignificant
FBgn0032337	-0.924270600259101	2.69067864641985	4.89306084828659	0.549896829376656	0.582390139046889	NA	Insignificant
FBgn0283682	2.10983746039831	0.0900853126373673	0.301642114374694	0.298649652499999	0.765207376134577	0.999989219511147	Insignificant
FBgn0032341	1.43823966110839	0.133102778550401	0.36245901420145	0.367221598402363	0.713453729869688	0.999989219511147	Insignificant
FBgn0032343	-0.213426021976173	0.510297979375353	1.9854548956971	0.257018167716263	0.797164748260887	NA	Insignificant
FBgn0027582	1.98892699254306	0.179076806990431	0.24983605973698	0.716777262573538	0.473511543552377	0.999989219511147	Insignificant
FBgn0032345	-0.650091406835052	0.218204948988285	3.39470381365654	0.064278052214885	0.948748829103986	NA	Insignificant
FBgn0032346	1.60904585952388	-0.0842973402651823	0.312970753373225	-0.269345743513151	0.787663634110403	0.999989219511147	Insignificant
FBgn0028700	1.69332345669909	0.0925525820751421	0.312589632988594	0.296083338370083	0.767166437884634	0.999989219511147	Insignificant
FBgn0032350	1.84022641877951	0.0962443782154897	0.29684634404044	0.324222885501929	0.745769296988351	0.999989219511147	Insignificant
FBgn0040232	1.60619696581109	-0.18771571219441	0.326439009444834	-0.575040686815136	0.565263780419765	0.999989219511147	Insignificant
FBgn0261648	-0.920728285358797	2.70136799402537	4.80190590911687	0.562561625561336	0.573733429021927	NA	Insignificant
FBgn0032361	1.41347788889387	-0.0948903262099862	0.408978192339033	-0.232018058633612	0.816523987722142	0.999989219511147	Insignificant
FBgn0032363	1.48055988485214	-0.175848293682973	0.399381625091602	-0.440301412571598	0.659718817787412	0.999989219511147	Insignificant
FBgn0032366	-0.920728285358797	2.70136799402537	4.80190590911687	0.562561625561336	0.573733429021927	NA	Insignificant
FBgn0262683	-0.181279371779397	0.274777106888471	1.92291282947356	0.142896288732806	0.886372089656299	NA	Insignificant
FBgn0028490	2.62825545340135	-0.0199751041160462	0.197505025059281	-0.101137194408348	0.919441552538174	0.999989219511147	Insignificant
FBgn0051706	-0.96657624451305	0.269578191344802	4.99439192301827	0.0539761787821184	0.956954143145988	NA	Insignificant
FBgn0032377	0.186299314236423	0.0398363513133023	1.31171065402846	0.0303697703384196	0.97577215350556	NA	Insignificant
FBgn0020309	2.26439719163389	0.0549480667295076	0.223461961432082	0.245894497557286	0.805763903399303	0.999989219511147	Insignificant
FBgn0032378	2.3202048807437	0.0211720381085688	0.209866089421811	0.100883559449259	0.919642894177015	0.999989219511147	Insignificant
FBgn0264815	-0.488150047573925	0.296406261387972	2.89640973159187	0.102335749723181	0.918490180075628	NA	Insignificant
FBgn0000588	1.44107348490526	0.12207221489108	0.370211136071878	0.329736744783872	0.741598886754488	0.999989219511147	Insignificant
FBgn0263019	-1.28483264215154	-1.21936099467369	4.9915213229267	-0.244286444109335	0.807008981532603	NA	Insignificant
FBgn0032388	2.09101264955575	0.128356629779187	0.228268350108053	0.562305855009807	0.573907649837363	0.999989219511147	Insignificant
FBgn0261266	1.29734461453469	-0.0559661185224329	0.406204432750437	-0.137778207252645	0.890415708173772	0.999989219511147	Insignificant
FBgn0042127	0.422442095511937	0.380283130673616	1.01957743828332	0.372981115896311	0.709162498818838	0.999989219511147	Insignificant
FBgn0042125	0.610356689615986	0.260097751675342	0.809057336376726	0.321482470995395	0.7478447939609	0.999989219511147	Insignificant
FBgn0032394	2.03661372672382	0.0566199227834305	0.270184006332406	0.20956060113259	0.834010632524958	0.999989219511147	Insignificant
FBgn0032395	0.900949893911868	0.282006131194578	0.69164999799072	0.407729533743687	0.683472252343215	0.999989219511147	Insignificant
FBgn0032397	1.85623300429334	-0.0940415028875728	0.264274730911083	-0.355847502193517	0.721954772798651	0.999989219511147	Insignificant
FBgn0032398	1.82032594815369	0.128489784612842	0.278888168447797	0.46072153339446	0.644998403823592	0.999989219511147	Insignificant
FBgn0032399	-0.953017357241786	0.219849415649388	4.99092230042931	0.044049857404207	0.964864661948297	NA	Insignificant
FBgn0032400	2.58646290536742	-0.250069739006063	0.237778543345825	-1.05169177793457	0.29294098449312	0.999989219511147	Insignificant
FBgn0032401	0.787164585905109	-0.284590056387794	0.670844751888664	-0.424226403480943	0.671400706683007	0.999989219511147	Insignificant
FBgn0028425	2.70093540161884	0.0155039250945319	0.216443305111358	0.0716304211236992	0.94289602969611	0.999989219511147	Insignificant
FBgn0027505	1.43148719884382	-0.193379006259751	0.35727563730162	-0.541259985484249	0.588328396848159	0.999989219511147	Insignificant
FBgn0032405	-0.129757082752975	-0.571551444650365	1.89727663529449	-0.301248344083281	0.763225127703544	NA	Insignificant
FBgn0032408	1.74978750829807	-0.0876675724000814	0.292991676625618	-0.299215231673977	0.764775828185782	0.999989219511147	Insignificant
FBgn0029137	0.442757973333564	-0.268997578002975	1.02004876378132	-0.263710508315112	0.792002997628927	0.999989219511147	Insignificant
FBgn0015797	1.5529698061365	-0.12099870524043	0.427828576415145	-0.282820531191021	0.777314414994009	0.999989219511147	Insignificant
FBgn0032420	0.901101257606826	-0.190381392512597	0.62143681510168	-0.306356797483017	0.759332998518365	0.999989219511147	Insignificant
FBgn0032422	-1.31448218224926	-1.1696502831215	4.99498929449802	-0.234164722717198	0.814857100887667	NA	Insignificant
FBgn0032429	1.68103014610805	-0.0697250136413399	0.369265961817519	-0.188820581507581	0.850233440292031	0.999989219511147	Insignificant
FBgn0032431	-0.358947498539797	-0.49500031291279	2.58725328521889	-0.191322711131822	0.848272768825567	NA	Insignificant
FBgn0265298	2.06102985427736	-0.0890770823243445	0.240374051766208	-0.370576947344476	0.710952654775929	0.999989219511147	Insignificant
FBgn0032433	-0.697344446049281	-3.18462278210743	3.84715021058576	-0.827787481067069	0.407790865726702	NA	Insignificant
FBgn0032434	-1.31448218224926	-1.1696502831215	4.99498929449802	-0.234164722717198	0.814857100887667	NA	Insignificant
FBgn0259176	2.43368036644523	0.0181513178047245	0.222891149661377	0.0814357942533858	0.935095383932692	0.999989219511147	Insignificant
FBgn0051858	-0.117845595365766	0.286091272400159	1.85310461883399	0.154384846647338	0.877306301038276	NA	Insignificant
FBgn0032444	2.64721592046245	-0.0144258539323139	0.191738642177729	-0.0752370715076936	0.940026089130048	0.999989219511147	Insignificant
FBgn0032446	0.835590703980356	0.402322440196043	0.638147460487083	0.630453719723275	0.528397773296675	0.999989219511147	Insignificant
FBgn0032449	-0.745814590537908	3.28279599632427	4.05980506409378	0.808609266823762	0.418739932779333	NA	Insignificant
FBgn0032450	1.10897240647502	-0.356637915705757	0.487161486130897	-0.732073297785144	0.464123830804447	0.999989219511147	Insignificant
FBgn0032452	-0.354307608830493	0.227627783024669	2.57401351272991	0.0884330178916794	0.929532519604018	NA	Insignificant
FBgn0032454	1.99628516267145	0.113330625711951	0.243482226121732	0.465457489514204	0.641603872855659	0.999989219511147	Insignificant
FBgn0032455	1.60440832128352	0.119397156056867	0.31017746663408	0.384931753271819	0.700287979475823	0.999989219511147	Insignificant
FBgn0015399	2.14740206028785	0.299593741146698	0.223676195019468	1.33940825093445	0.180437804816584	0.999989219511147	Insignificant
FBgn0032465	1.99680292827622	0.0952881541964453	0.261086662536513	0.364967529442908	0.715135644589431	0.999989219511147	Insignificant
FBgn0265262	0.710085617278774	0.154480464871826	0.74914146476809	0.206210004567894	0.836626873275086	0.999989219511147	Insignificant
FBgn0032467	1.62475095291037	0.117510299504533	0.341825860190658	0.343772409258297	0.731017451229454	0.999989219511147	Insignificant
FBgn0028965	1.88474397600112	0.0581470368196937	0.280343182332488	0.207413771706177	0.83568672818788	0.999989219511147	Insignificant
FBgn0262160	2.1685703999824	-0.0126176019313401	0.233487451297	-0.0540397432977684	0.956903499913836	0.999989219511147	Insignificant
FBgn0032474	1.71726035037158	-0.0364758067001267	0.339983371256021	-0.107287031613846	0.914561272431217	0.999989219511147	Insignificant
FBgn0032475	1.81062310649329	0.225653971085096	0.2758168430156	0.818129772706932	0.41328309005027	0.999989219511147	Insignificant
FBgn0051849	0.846473194491259	-0.473778938781995	0.643398643338118	-0.736369191461001	0.461506048574373	0.999989219511147	Insignificant
FBgn0032479	2.06556169654836	-0.0808930715778312	0.258709760164368	-0.312678854970283	0.754524661903789	0.999989219511147	Insignificant
FBgn0032481	1.37364793148825	-0.284421112378236	0.418513977757641	-0.679597641880775	0.496759263209894	0.999989219511147	Insignificant
FBgn0032483	0.0562853495838995	1.47643155305208	1.53652417974507	0.960890542768447	0.336607206429773	NA	Insignificant
FBgn0032484	-1.28483264215154	-1.21936099467369	4.9915213229267	-0.244286444109335	0.807008981532603	NA	Insignificant
FBgn0032485	1.6899172443833	-0.0260166776974491	0.298714726637511	-0.087095396970569	0.930595684169127	0.999989219511147	Insignificant
FBgn0032487	1.57618494147158	-0.0362601865284968	0.326685762240549	-0.110994082753436	0.91162103901798	0.999989219511147	Insignificant
FBgn0051848	-1.22530059592308	1.69791770628928	4.99689092939084	0.339794830481976	0.734011041212061	NA	Insignificant
FBgn0028406	1.20616786674554	0.148701066152953	0.448742126438589	0.331373092455368	0.740362686950593	0.999989219511147	Insignificant
FBgn0264308	-1.28483264215154	-1.21936099467369	4.9915213229267	-0.244286444109335	0.807008981532603	NA	Insignificant
FBgn0032507	-0.74346264633327	3.28988944861608	4.05167783420905	0.811981994431777	0.41680196327772	NA	Insignificant
FBgn0022069	2.00091106213122	-0.00887396456307754	0.247662832938461	-0.0358308287835928	0.971417251029194	0.999989219511147	Insignificant
FBgn0032511	2.42033542501833	-0.00312785278624434	0.20671441541909	-0.0151312755808683	0.987927449510003	0.999989219511147	Insignificant
FBgn0032512	1.56588499174611	-0.0149651542319128	0.322740161154152	-0.046369048643949	0.963016105571275	0.999989219511147	Insignificant
FBgn0032514	2.21740747533244	-0.126172792396816	0.287796598497653	-0.438409602668898	0.661089386657509	0.999989219511147	Insignificant
FBgn0032516	1.13204905688139	0.0771774969215383	0.474372600008901	0.162693833750284	0.870759502258051	0.999989219511147	Insignificant
FBgn0032518	3.38562551259644	-0.0406799768093099	0.206992504804075	-0.196528743143694	0.844196337533634	0.999989219511147	Insignificant
FBgn0032520	-0.953017357241786	0.219849415649388	4.99092230042931	0.044049857404207	0.964864661948297	NA	Insignificant
FBgn0032524	1.46543750664685	-0.122294444848469	0.347875866602532	-0.35154621688143	0.725178606128191	0.999989219511147	Insignificant
FBgn0028546	2.12565803799745	0.101294942488364	0.237596685646822	0.426331462547988	0.669866335049769	0.999989219511147	Insignificant
FBgn0028540	0.570732610429476	1.05901566951971	0.883068253967685	1.19924554502042	0.230432482365314	0.999989219511147	Insignificant
FBgn0028932	0.970978793677342	-0.521958122724767	0.55424513237505	-0.941745975265625	0.34632271058161	0.999989219511147	Insignificant
FBgn0028658	0.549968310210829	0.0460447426261898	0.878809864183946	0.0523944308123424	0.958214411591915	0.999989219511147	Insignificant
FBgn0004406	1.10920888499585	0.243036704434444	0.494693626403994	0.491287316962452	0.623223248996672	0.999989219511147	Insignificant
FBgn0001961	2.19678248843067	0.161382148579555	0.256368543918548	0.629492784539232	0.529026491051346	0.999989219511147	Insignificant
FBgn0260407	1.62974614883758	-0.0417105489194426	0.315586669135611	-0.132168285288119	0.894851185693528	0.999989219511147	Insignificant
FBgn0053307	1.26841472978404	-0.543919773958112	0.483151503552045	-1.12577477242502	0.260260864981218	0.999989219511147	Insignificant
FBgn0019890	1.92257937142278	-0.141190696461095	0.257966318582262	-0.547322213368996	0.584157385485011	0.999989219511147	Insignificant
FBgn0032538	-1.31448218224926	-1.1696502831215	4.99498929449802	-0.234164722717198	0.814857100887667	NA	Insignificant
FBgn0028543	-1.31448218224926	-1.1696502831215	4.99498929449802	-0.234164722717198	0.814857100887667	NA	Insignificant
FBgn0028430	-0.207503251964306	-3.2237880407912	2.44142073435234	-1.32045574752047	0.186682901466741	NA	Insignificant
FBgn0259896	-1.28483264215154	-1.21936099467369	4.9915213229267	-0.244286444109335	0.807008981532603	NA	Insignificant
FBgn0001967	-0.672079400812448	-1.33484276643409	3.51089842193242	-0.380199768268825	0.703797131245097	NA	Insignificant
FBgn0028526	-1.28483264215154	-1.21936099467369	4.9915213229267	-0.244286444109335	0.807008981532603	NA	Insignificant
FBgn0051769	-0.74817934120342	3.27540696438613	4.57267219301582	0.716300409504294	0.473805873998766	NA	Insignificant
FBgn0016930	1.71309639115076	-0.199123857949747	0.293274373427438	-0.678967806230824	0.497158260665966	0.999989219511147	Insignificant
FBgn0264253	-0.504247583962673	-2.06733601630149	3.02841030057876	-0.682647267414986	0.494829758490471	NA	Insignificant
FBgn0028530	1.45970904542132	-0.181264343448107	0.349188086475404	-0.519102313248235	0.603689395287642	0.999989219511147	Insignificant
FBgn0261535	0.93277046502405	0.0627594417003098	0.586008479714003	0.107096473639663	0.914712444706837	0.999989219511147	Insignificant
FBgn0004858	-0.21273439951047	0.513542790129538	1.9703928075763	0.260629651181698	0.794378121404202	NA	Insignificant
FBgn0003016	0.95207043990093	0.564141890751872	0.564028049805172	1.00020183561215	0.317212841101615	0.999989219511147	Insignificant
FBgn0028886	0.12732351102597	-0.577021167735383	1.41962004338854	-0.406461694044605	0.684403397219483	NA	Insignificant
FBgn0086711	-0.54917375607158	0.792559974075732	3.40466012049323	0.232786811613053	0.815926954432762	NA	Insignificant
FBgn0261881	1.47986203411861	-0.328896688332879	0.37252176888006	-0.882892533560295	0.377294338086973	0.999989219511147	Insignificant
FBgn0283659	1.59409435403872	-0.0554796507924584	0.343329728716678	-0.16159291244552	0.871626439006383	0.999989219511147	Insignificant
FBgn0051832	-1.28483264215154	-1.21936099467369	4.9915213229267	-0.244286444109335	0.807008981532603	NA	Insignificant
FBgn0001977	1.59742284397321	0.0371358732836914	0.323788193027272	0.114691869819242	0.908689358346398	0.999989219511147	Insignificant
FBgn0000317	1.31757918180001	-0.446628037441038	0.523180733580505	-0.853678296569597	0.393283262744191	0.999989219511147	Insignificant
FBgn0010422	2.30066400267647	-0.0249866731543855	0.221609863277702	-0.112750726817039	0.910228183443838	0.999989219511147	Insignificant
FBgn0024183	2.54134375007021	0.0235688447741947	0.238998648051986	0.0986149711151005	0.921443982733852	0.999989219511147	Insignificant
FBgn0283467	1.19782205447313	-0.0538665520950089	0.47608419104136	-0.113145013232185	0.90991558869563	0.999989219511147	Insignificant
FBgn0261268	1.5888985995568	-0.106097982902181	0.351464865488176	-0.301873653159651	0.762748381079012	0.999989219511147	Insignificant
FBgn0086691	1.80347299168952	-0.0551840599733813	0.33109934789164	-0.16666918954924	0.867630349574204	0.999989219511147	Insignificant
FBgn0010382	1.71672496714954	-0.162216724422321	0.295317879211736	-0.549295304623312	0.582802809114391	0.999989219511147	Insignificant
FBgn0001989	2.11423097713589	-0.0661316610750524	0.243953225739025	-0.271083363930586	0.786326916346514	0.999989219511147	Insignificant
FBgn0001987	1.44371387182606	0.544122358354861	0.406483678354477	1.33860813442147	0.180698276604809	0.999989219511147	Insignificant
FBgn0001990	1.41206219151273	-0.0150045767714821	0.362485597694808	-0.0413935805088594	0.966982130424604	0.999989219511147	Insignificant
FBgn0041627	1.10360619174006	-0.117782094754762	0.747894800462144	-0.157484842362832	0.874862752875257	0.999989219511147	Insignificant
FBgn0002673	0.530769415931599	-0.447328309531681	0.922635244429491	-0.484837656302936	0.627791508821321	0.999989219511147	Insignificant
FBgn0001994	2.28536256415894	0.177562685435066	0.233328381335378	0.760999088147119	0.446657611889871	0.999989219511147	Insignificant
FBgn0028375	1.97735967407482	0.0338617726371035	0.259757844431485	0.130358999210263	0.89628240361735	0.999989219511147	Insignificant
FBgn0028894	1.88812766202085	0.0240255141147885	0.289466317507524	0.0829993427962962	0.933852062184768	0.999989219511147	Insignificant
FBgn0015338	2.07668448974542	0.00463826772844028	0.230465430226523	0.0201256549578015	0.983943134591221	0.999989219511147	Insignificant
FBgn0000339	2.27182749754274	0.109148448461958	0.222578305532644	0.490382241884532	0.623863440355855	0.999989219511147	Insignificant
FBgn0000250	1.75256429840714	0.0745040985778264	0.300833339371883	0.247659048473102	0.804398219460732	0.999989219511147	Insignificant
FBgn0001995	1.84158516357946	0.00879677544907235	0.265261260534941	0.0331626843336727	0.973544855331903	0.999989219511147	Insignificant
FBgn0259151	-1.31448218224926	-1.1696502831215	4.99498929449802	-0.234164722717198	0.814857100887667	NA	Insignificant
FBgn0025678	2.79976570859523	0.198445135021951	0.202495796678416	0.979996317341349	0.327087936488876	0.999989219511147	Insignificant
FBgn0028523	1.89357882620983	-0.523244646129212	0.289110724582927	-1.80984170298092	0.0703203387193683	0.999989219511147	Insignificant
FBgn0032587	2.30277133235053	-0.0365992004124743	0.216431229213293	-0.169103139808008	0.865715515289122	0.999989219511147	Insignificant
FBgn0263745	0.802185148284549	-0.157747754798078	0.711778597471407	-0.221624751514694	0.824606012689284	0.999989219511147	Insignificant
FBgn0062978	-0.96657624451305	0.269578191344802	4.99439192301827	0.0539761787821184	0.956954143145988	NA	Insignificant
FBgn0027779	2.34492611783133	-0.14455654040839	0.247767027657955	-0.583437359582616	0.55959891407752	0.999989219511147	Insignificant
FBgn0263746	-0.0162384397138351	-0.738908940681363	1.62053235258826	-0.455966793567066	0.64841385703461	NA	Insignificant
FBgn0032596	2.39204876440236	0.12896037073177	0.2085680221424	0.618313245755968	0.536368872175369	0.999989219511147	Insignificant
FBgn0015391	1.73497115415756	0.159511669897437	0.290758892462449	0.548604613762716	0.583276818891615	0.999989219511147	Insignificant
FBgn0032602	-0.74817934120342	3.27540696438613	4.57267219301582	0.716300409504294	0.473805873998766	NA	Insignificant
FBgn0022213	1.98666225139442	0.141693884091006	0.24735086323184	0.57284572303351	0.566749157487206	0.999989219511147	Insignificant
FBgn0032614	-1.31448218224926	-1.1696502831215	4.99498929449802	-0.234164722717198	0.814857100887667	NA	Insignificant
FBgn0051809	-0.998374441713263	-2.18460422111228	4.89227476094944	-0.446541604439305	0.655206066736275	NA	Insignificant
FBgn0052832	-1.31448218224926	-1.1696502831215	4.99498929449802	-0.234164722717198	0.814857100887667	NA	Insignificant
FBgn0040985	2.44427285779509	0.274763841484219	0.212382059529783	1.29372434796306	0.195760652074758	0.999989219511147	Insignificant
FBgn0032620	1.34813150016004	-0.234406329107707	0.415630454171787	-0.563977751762201	0.572769273497095	0.999989219511147	Insignificant
FBgn0026150	1.24768609542546	-0.204444684292325	0.436179712712826	-0.468716628338302	0.639272199619122	0.999989219511147	Insignificant
FBgn0265270	-0.962673122310278	0.281395178840395	4.99354547258514	0.0563517805906188	0.955061569388698	NA	Insignificant
FBgn0032633	1.79051280981348	0.0809627209400398	0.278555063517057	0.290652483274934	0.771317116141518	0.999989219511147	Insignificant
FBgn0032634	1.93005189549912	0.0391399819818381	0.284016061180297	0.137809044387077	0.890391336178637	0.999989219511147	Insignificant
FBgn0051803	-0.924270600259101	2.69067864641985	4.89306084828659	0.549896829376656	0.582390139046889	NA	Insignificant
FBgn0011274	0.660298533976977	-0.39277392249715	0.776795694704695	-0.50563349562135	0.613113962814528	0.999989219511147	Insignificant
FBgn0260632	2.0811602796363	0.0335007760745338	0.242732508721847	0.138015201387479	0.890228403551456	0.999989219511147	Insignificant
FBgn0032638	-0.224626239624573	-3.16635346949399	2.55378207067127	-1.23986831368963	0.215024105542352	NA	Insignificant
FBgn0032639	-0.924270600259101	2.69067864641985	4.89306084828659	0.549896829376656	0.582390139046889	NA	Insignificant
FBgn0000183	2.19797535577029	0.091746276902445	0.248358006304305	0.369411392319003	0.711821107738572	0.999989219511147	Insignificant
FBgn0027885	1.93180011140129	0.0150216231898808	0.292841263130656	0.0512961289310472	0.959089552711094	0.999989219511147	Insignificant
FBgn0024689	1.94248204384464	0.130717137970631	0.274204759132935	0.476713600391081	0.633566076868536	0.999989219511147	Insignificant
FBgn0032643	2.5263915899211	0.0114136073001313	0.219727701296294	0.0519443257850335	0.95857305505877	0.999989219511147	Insignificant
FBgn0003187	-0.68277265082358	-3.23021727540733	4.30585814026916	-0.750191290604248	0.453139503495764	NA	Insignificant
FBgn0032645	-0.640164517660112	1.85950470205868	3.421173750118	0.543528285283534	0.586766121428694	NA	Insignificant
FBgn0032646	1.81607617039494	0.118102379563564	0.296912177980231	0.397768728675816	0.690800670223971	0.999989219511147	Insignificant
FBgn0015609	-0.116338564846382	-0.167050048861061	1.7817628043358	-0.0937554922880623	0.925303387894136	NA	Insignificant
FBgn0023096	-1.21824462534753	1.70971686278102	4.99604621910895	0.342213980375455	0.732189864887701	NA	Insignificant
FBgn0032660	-0.949233688766958	0.231667343787853	4.99007521980075	0.0464256215755207	0.962971015461775	NA	Insignificant
FBgn0001301	1.60496086882124	0.125109981061964	0.31190478870074	0.401115935356806	0.688334769026204	0.999989219511147	Insignificant
FBgn0041184	2.71651429941744	-0.474898941251178	0.232229626145526	-2.04495416512269	0.0408593770942349	0.999989219511147	Insignificant
FBgn0032671	1.40979453255293	0.0522336194802614	0.367691742750481	0.14205817919525	0.887034051252582	0.999989219511147	Insignificant
FBgn0261597	3.44706945337883	0.049097209182514	0.201043288429847	0.244212127477443	0.807066535010434	0.999989219511147	Insignificant
FBgn0086707	1.40171839004303	0.0381448587664566	0.371410173760892	0.102702783771921	0.918198864200098	0.999989219511147	Insignificant
FBgn0284256	1.88694719942454	-0.366785943785228	0.255387697031765	-1.43619269075286	0.150947518315168	0.999989219511147	Insignificant
FBgn0032681	0.0433328000196993	0.264022615254834	1.5538681319975	0.169913141159174	0.865078446249769	NA	Insignificant
FBgn0085370	2.17297351402753	0.0546153749146013	0.233571566413378	0.233827155219494	0.815119167070123	0.999989219511147	Insignificant
FBgn0032689	2.04124095169626	0.0181448318961812	0.234036643706863	0.0775298757014651	0.938202025420963	0.999989219511147	Insignificant
FBgn0032691	1.28776479094207	0.19969890714328	0.418374120347233	0.477321367243122	0.633133297898043	0.999989219511147	Insignificant
FBgn0032693	0.909471782916653	-1.00990785622432	0.638341484983523	-1.58208087674325	0.113631108590872	0.999989219511147	Insignificant
FBgn0263079	0.132923754618066	-0.335097196889439	1.36612696300697	-0.245289937146003	0.806231942792301	NA	Insignificant
FBgn0263078	-0.949233688766958	0.231667343787853	4.99007521980075	0.0464256215755207	0.962971015461775	NA	Insignificant
FBgn0261349	-0.424696666577601	-1.08901465302605	2.55956977385264	-0.425467851726844	0.670495652356541	NA	Insignificant
FBgn0086681	-0.0589857562944303	-0.110230180770942	1.670037699561	-0.066004606243271	0.947374158202307	NA	Insignificant
FBgn0015553	0.431062066000343	-0.0653336129387662	1.05286036837723	-0.0620534449781452	0.950520271031583	0.999989219511147	Insignificant
FBgn0005617	1.57256028497416	0.21717757233217	0.327128747521875	0.663890208296805	0.506760583692736	0.999989219511147	Insignificant
FBgn0032699	2.04007437922143	0.212479745037119	0.245618533876527	0.865080259553755	0.386994738703853	0.999989219511147	Insignificant
FBgn0032702	2.03682653819724	0.0495000084421658	0.238805954025711	0.207281299346651	0.835790177956001	0.999989219511147	Insignificant
FBgn0032704	2.62939881806715	0.0482743515371394	0.196298135970712	0.245923637014781	0.805741345931084	0.999989219511147	Insignificant
FBgn0025608	1.93215350664922	0.0859695838306752	0.247988405553399	0.346667755046167	0.728840937403967	0.999989219511147	Insignificant
FBgn0032706	-1.28483264215154	-1.21936099467369	4.9915213229267	-0.244286444109335	0.807008981532603	NA	Insignificant
FBgn0032707	-1.21824462534753	1.70971686278102	4.99604621910895	0.342213980375455	0.732189864887701	NA	Insignificant
FBgn0045852	-0.144299169164563	0.492406769146609	1.83983022359862	0.267637069350608	0.788978694309089	NA	Insignificant
FBgn0032715	1.33482455268027	-0.16222463644217	0.388218373004	-0.417869549003799	0.676042497477694	0.999989219511147	Insignificant
FBgn0032717	1.55426771634217	-0.114332384383798	0.334991239019496	-0.341299625382572	0.732878029899095	0.999989219511147	Insignificant
FBgn0051752	0.318892504729612	0.106204290372089	1.10628357429864	0.0960009647069199	0.923519806377695	0.999989219511147	Insignificant
FBgn0032721	1.91275038358858	0.0385237606328055	0.253654810891448	0.15187474859009	0.879285724937814	0.999989219511147	Insignificant
FBgn0032720	1.84028852885137	-0.00814102999561339	0.262877196674354	-0.0309689470924262	0.975294304419056	0.999989219511147	Insignificant
FBgn0032723	1.47703438713623	0.255980952125365	0.342730291629608	0.74688744583454	0.455131504625931	0.999989219511147	Insignificant
FBgn0032726	0.160798553538354	-1.012364926992	1.3921166658163	-0.727212705551783	0.467095664063402	NA	Insignificant
FBgn0032727	1.62665929754653	-0.125612893937592	0.32239702540023	-0.389621752190962	0.696816264925301	0.999989219511147	Insignificant
FBgn0015772	1.54469111996982	-0.0521795779092633	0.339195091978888	-0.153833528677682	0.877740996428854	0.999989219511147	Insignificant
FBgn0032729	1.52949259364921	-0.0274378051120186	0.342632503478764	-0.0800793994540544	0.936174106975226	0.999989219511147	Insignificant
FBgn0032731	2.62326079387915	0.129008537058468	0.286404173582816	0.450442238479335	0.652391594522358	0.999989219511147	Insignificant
FBgn0046302	-0.656788409820253	0.258268138915534	3.13164960457437	0.0824703180516377	0.934272720674728	NA	Insignificant
FBgn0086710	2.94948035733663	-0.0397140843119382	0.202538182175296	-0.196081962844743	0.844546013780034	0.999989219511147	Insignificant
FBgn0001202	1.76667044713498	-0.0369522701292015	0.282445978233172	-0.130829514232614	0.895910174677252	0.999989219511147	Insignificant
FBgn0051800	1.40007625217184	-0.133417033950029	0.440211586979619	-0.303074789251755	0.76183286640096	0.999989219511147	Insignificant
FBgn0032744	1.08657158659644	0.468577093343271	0.545350172876451	0.859222416437056	0.390217818247562	0.999989219511147	Insignificant
FBgn0002021	1.70383691340455	0.177736924216306	0.293874221000826	0.604806109263346	0.545307833897343	0.999989219511147	Insignificant
FBgn0032752	0.239480918741935	-0.0965157577079265	1.21635886324105	-0.0793480942382045	0.936755753192642	NA	Insignificant
FBgn0000422	-0.773400094792642	1.27187797785582	3.85155317541566	0.330224696357349	0.741230187542934	NA	Insignificant
FBgn0002031	2.53877544037031	0.285249744952722	0.217949500658977	1.30878824723278	0.190606089132591	0.999989219511147	Insignificant
FBgn0086444	1.47597574127199	-0.216930613895513	0.425523573704647	-0.509796935589009	0.61019373278893	0.999989219511147	Insignificant
FBgn0086443	2.31320694949451	-0.0788044344604898	0.228043217480754	-0.34556798194246	0.729667411836125	0.999989219511147	Insignificant
FBgn0266312	-0.31744880895819	-0.0256949090218698	2.49362187902183	-0.0103042523158921	0.991778541655931	NA	Insignificant
FBgn0032763	0.795819211860125	-0.0590688521063289	0.695251589677237	-0.0849603984850304	0.932292874261286	0.999989219511147	Insignificant
FBgn0010097	1.4425056378209	-0.24568796797055	0.541278888761172	-0.453902734933663	0.649898835011238	0.999989219511147	Insignificant
FBgn0024245	1.42681085372981	-0.05214576158901	0.411914151228311	-0.126593760941481	0.899261935258387	0.999989219511147	Insignificant
FBgn0032773	0.102673770548927	1.66435960098114	1.47197152858038	1.13070094676784	0.258180982732656	NA	Insignificant
FBgn0032774	-0.121248479826998	-0.605537362490665	1.81430915421663	-0.333756438963744	0.738563356954588	NA	Insignificant
FBgn0032775	1.922891075769	-0.189302917752165	0.248394985737065	-0.762104424895876	0.445997682130229	0.999989219511147	Insignificant
FBgn0041789	2.23320799948082	0.0445545612236178	0.224153784363464	0.198767829640444	0.842444362060961	0.999989219511147	Insignificant
FBgn0032783	0.741712823761121	0.319384066069198	0.704960865342318	0.453052193066222	0.650511158889708	0.999989219511147	Insignificant
FBgn0024230	1.40237015744919	0.021019623940167	0.364514629623794	0.0576646922562774	0.954015718373522	0.999989219511147	Insignificant
FBgn0284220	2.31812889177774	0.0580438786254409	0.213624135584279	0.271710303082966	0.785844778528898	0.999989219511147	Insignificant
FBgn0032787	1.37595792016136	-0.147613479171784	0.376888929156836	-0.391663080956026	0.69530717208444	0.999989219511147	Insignificant
FBgn0032790	1.64519105899751	-0.0392855509587696	0.300340285281093	-0.130803468212736	0.895930779334678	0.999989219511147	Insignificant
FBgn0032793	1.60905360543636	0.199172514476323	0.318902955162461	0.6245552487115	0.532262998688392	0.999989219511147	Insignificant
FBgn0032796	1.46205192202864	-0.150292909835527	0.349749189698744	-0.429716248849586	0.667402062085959	0.999989219511147	Insignificant
FBgn0032797	-1.01345218658528	-2.13926923578722	4.89566816907502	-0.436971862043379	0.662131754462073	NA	Insignificant
FBgn0032799	2.15687823032061	0.0476004539366781	0.224652625254742	0.211884699244899	0.832196987820027	0.999989219511147	Insignificant
FBgn0032801	2.1179165390499	-0.284731112245661	0.227822945036355	-1.24979120167297	0.211375830934579	0.999989219511147	Insignificant
FBgn0032805	1.85397685548615	-0.011645922435231	0.259849775258358	-0.0448179045898806	0.964252453633118	0.999989219511147	Insignificant
FBgn0005672	2.94122108129066	-0.0384464829195092	0.186605056032139	-0.206031303422387	0.836766459235679	0.999989219511147	Insignificant
FBgn0032811	1.7649373489635	0.0192599383405739	0.276922440406252	0.0695499372037856	0.944551884712539	0.999989219511147	Insignificant
FBgn0032812	1.81333007935057	-0.0723591110727065	0.279592948656211	-0.258801630801067	0.795788299538137	0.999989219511147	Insignificant
FBgn0032813	-0.354307608830493	0.227627783024669	2.57401351272991	0.0884330178916794	0.929532519604018	NA	Insignificant
FBgn0032815	1.94272726924478	-0.0520438073992183	0.257863570025763	-0.201826909454557	0.840052043723737	0.999989219511147	Insignificant
FBgn0266211	-1.01345218658528	-2.13926923578722	4.89566816907502	-0.436971862043379	0.662131754462073	NA	Insignificant
FBgn0032817	1.68180319452138	0.017291320595163	0.298828889596707	0.0578636175990178	0.953857263492711	0.999989219511147	Insignificant
FBgn0032818	1.4779058946761	0.139242074220953	0.377371611823952	0.368978666805258	0.712143626001941	0.999989219511147	Insignificant
FBgn0032820	0.682059292484747	-1.05644040616389	0.769586865734043	-1.37273705308918	0.169834105774256	0.999989219511147	Insignificant
FBgn0032821	1.53196339599253	0.113059655956904	0.351234076902534	0.321892616325715	0.747534047057852	0.999989219511147	Insignificant
FBgn0004811	2.30380477724729	-0.0063474294980875	0.224424439521348	-0.0282831473774661	0.977436321668072	0.999989219511147	Insignificant
FBgn0032824	-0.568877577598767	-0.303466042439649	3.12321269189013	-0.0971647058260367	0.922595596055912	NA	Insignificant
FBgn0264443	-0.78694733313815	-0.788098604826843	4.30305266245695	-0.183148724091342	0.854681325986804	NA	Insignificant
FBgn0014127	1.77842332301844	0.0778742690532612	0.286449346495162	0.271860522658153	0.785729266687288	0.999989219511147	Insignificant
FBgn0003978	1.81484434047648	-0.154604043033419	0.272447342289695	-0.567463942698431	0.570399017458615	0.999989219511147	Insignificant
FBgn0032843	-0.920728285358797	2.70136799402537	4.80190590911687	0.562561625561336	0.573733429021927	NA	Insignificant
FBgn0003141	1.73318120956092	0.148250785585518	0.308675726006351	0.48028002559057	0.63102829000377	0.999989219511147	Insignificant
FBgn0032845	0.568090201706672	0.194939868847624	0.947139731134683	0.205819545352706	0.836931873074457	0.999989219511147	Insignificant
FBgn0032847	2.13005210959161	0.00125090211972716	0.23021033724398	0.00543373566410026	0.995664527540628	0.999989219511147	Insignificant
FBgn0032849	1.84976204567692	-0.206412302798594	0.272311972317777	-0.757999367569925	0.448451361339208	0.999989219511147	Insignificant
FBgn0032851	-1.22530059592308	1.69791770628928	4.99689092939084	0.339794830481976	0.734011041212061	NA	Insignificant
FBgn0263581	-0.554473634253612	0.833212445306228	3.11849361640059	0.267184271574022	0.789327285555682	NA	Insignificant
FBgn0011638	2.49446096281378	0.13179953264471	0.216307035456217	0.609316901628878	0.542314406238	0.999989219511147	Insignificant
FBgn0032857	-1.31448218224926	-1.1696502831215	4.99498929449802	-0.234164722717198	0.814857100887667	NA	Insignificant
FBgn0032858	1.37171051200036	0.265488789991396	0.37607784814098	0.705941047322394	0.48022479966085	0.999989219511147	Insignificant
FBgn0032864	2.49303477365098	-0.0861559555062604	0.228590246893548	-0.376901274997889	0.706246973875266	0.999989219511147	Insignificant
FBgn0032869	0.847135986066923	0.569523327848561	0.663873136137393	0.8578797617301	0.390958860540402	0.999989219511147	Insignificant
FBgn0016054	1.42125380035189	-0.204117574335823	0.379847628904201	-0.537366982978595	0.591014145172536	0.999989219511147	Insignificant
FBgn0261787	1.8626131311669	0.0126416849792998	0.260151840489315	0.0485934866173626	0.961243260761095	0.999989219511147	Insignificant
FBgn0051678	1.81494344116868	0.0319249269119498	0.275211263300966	0.116001527441256	0.907651331246495	0.999989219511147	Insignificant
FBgn0032876	1.21304535432623	-0.00289847560784459	0.461114728896078	-0.00628580139867496	0.994984689138654	0.999989219511147	Insignificant
FBgn0032879	0.402673981154294	-0.293583512344845	1.07235630903791	-0.273774220257295	0.784258136215886	0.999989219511147	Insignificant
FBgn0032880	2.64285387516115	0.10142625924342	0.218625133350055	0.463927718141262	0.64269953322407	0.999989219511147	Insignificant
FBgn0032881	1.50980312737483	-0.045809109953859	0.342260994501463	-0.133842625042869	0.893527020499862	0.999989219511147	Insignificant
FBgn0032883	1.61559342626744	0.162941175268906	0.327123269551017	0.498103285322825	0.618411245078254	0.999989219511147	Insignificant
FBgn0250785	1.88805264230337	-0.117555386609451	0.271657228552775	-0.432734248360385	0.665207845818655	0.999989219511147	Insignificant
FBgn0053322	-0.43153425820478	-1.0464539069564	2.72687669579908	-0.383755491610063	0.70115967935845	NA	Insignificant
FBgn0032888	-0.396936862124308	1.58234556158615	2.46309937271782	0.642420512591892	0.520600184565436	NA	Insignificant
FBgn0032898	-1.28483264215154	-1.21936099467369	4.9915213229267	-0.244286444109335	0.807008981532603	NA	Insignificant
FBgn0266369	1.58375545923658	0.320269391237838	0.327252911611274	0.9786601734449	0.327747916661717	0.999989219511147	Insignificant
FBgn0032906	2.07561647944075	0.0321686573418334	0.300522332399507	0.107042485278828	0.914755274981041	0.999989219511147	Insignificant
FBgn0032907	1.54980792383001	0.220688491822577	0.3253278325066	0.678357243898275	0.497545211490539	0.999989219511147	Insignificant
FBgn0032908	0.0162810245428305	1.59715332675209	1.79706602622354	0.888756063186194	0.374134193624221	NA	Insignificant
FBgn0250867	1.13923109532652	0.522693594410658	0.64179889972651	0.81441958631184	0.415404621895747	0.999989219511147	Insignificant
FBgn0053511	-0.983802646487561	-2.22880269697494	4.88906532828399	-0.45587500827223	0.648479861923341	NA	Insignificant
FBgn0053510	-0.949233688766958	0.231667343787853	4.99007521980075	0.0464256215755207	0.962971015461775	NA	Insignificant
FBgn0053509	1.00747892709664	-0.23007029314469	0.54211405986767	-0.424394624999857	0.671278040020454	0.999989219511147	Insignificant
FBgn0053508	0.527265688279775	0.210792225966625	0.927995925219939	0.227147792611984	0.820308822035669	0.999989219511147	Insignificant
FBgn0284251	1.81089421190093	-0.0762879195137868	0.271902756427834	-0.280570600004324	0.779039768377312	0.999989219511147	Insignificant
FBgn0023388	1.8564585047282	-0.152698710144597	0.309545881229368	-0.493299117850158	0.621801251602881	0.999989219511147	Insignificant
FBgn0086251	1.72145054546669	0.066263581535332	0.301552326596005	0.219741569509117	0.826072428032039	0.999989219511147	Insignificant
FBgn0024371	1.81770135449271	0.176817332730859	0.265379469134019	0.666281130593282	0.505231424204609	0.999989219511147	Insignificant
FBgn0032922	1.51285809260858	-0.0981120693134584	0.337382947300095	-0.290803284809145	0.771201772953897	0.999989219511147	Insignificant
FBgn0032924	1.50047352886505	-0.00946792544020627	0.336313128635706	-0.0281521137120457	0.977540829791802	0.999989219511147	Insignificant
FBgn0000239	2.1385405474366	0.0352976536090567	0.229854549514244	0.153565172774052	0.877952599242593	0.999989219511147	Insignificant
FBgn0051624	-0.303731003254467	0.597766288655235	2.19764632982577	0.272002951768234	0.785619749706323	NA	Insignificant
FBgn0032940	1.92422939103214	0.242377906800133	0.257389695217526	0.941676808759938	0.346358131947631	0.999989219511147	Insignificant
FBgn0266020	-0.76466096698594	1.22988065345417	3.82502673624969	0.321535178250813	0.747804857975581	NA	Insignificant
FBgn0041245	-0.96657624451305	0.269578191344802	4.99439192301827	0.0539761787821184	0.956954143145988	NA	Insignificant
FBgn0053867	-0.549943440777964	0.853174310617418	3.1077400639596	0.274532069303885	0.783675762205619	NA	Insignificant
FBgn0016919	-1.28483264215154	-1.21936099467369	4.9915213229267	-0.244286444109335	0.807008981532603	NA	Insignificant
FBgn0032955	1.24078941659782	-0.38449153823	0.448394950632832	-0.857484094518363	0.391177401397105	0.999989219511147	Insignificant
FBgn0022893	3.17518414970212	0.18310452276133	0.196509727528354	0.931783505398785	0.351448420678718	0.999989219511147	Insignificant
FBgn0032957	0.966322455537743	-0.0862594517870186	0.664293116736779	-0.129851491177197	0.896683923674982	0.999989219511147	Insignificant
FBgn0000559	3.23988151288112	0.0975677813859342	0.185880950240051	0.524893924094603	0.599656933409509	0.999989219511147	Insignificant
FBgn0086779	1.90550404974224	-0.286786221238458	0.304248589564308	-0.942604932529494	0.345883015926363	0.999989219511147	Insignificant
FBgn0265255	-0.796151536253765	-0.74503956630487	3.9254731029295	-0.189796120561586	0.849468895986451	NA	Insignificant
FBgn0266223	-1.31448218224926	-1.1696502831215	4.99498929449802	-0.234164722717198	0.814857100887667	NA	Insignificant
FBgn0266902	-1.31448218224926	-1.1696502831215	4.99498929449802	-0.234164722717198	0.814857100887667	NA	Insignificant
FBgn0032965	-0.14894049356396	0.041605834278018	1.8330017923725	0.0226981961780662	0.981891014707477	NA	Insignificant
FBgn0051601	1.84870042094872	0.128215206628002	0.283311614271065	0.45255894982593	0.650866363729624	0.999989219511147	Insignificant
FBgn0025674	2.28387679626446	0.0678969712417208	0.212849840535166	0.31899000286309	0.749734093655911	0.999989219511147	Insignificant
FBgn0032979	1.65874240026555	-0.33786594173888	1.03756527803856	-0.325633431351509	0.744701715097441	0.999989219511147	Insignificant
FBgn0259683	1.01666465893002	0.315783485440691	0.532631723199054	0.592873972177353	0.553265497987319	0.999989219511147	Insignificant
FBgn0064225	3.48318658425426	0.151523076645531	0.178530378465802	0.848724334467008	0.39603470218316	0.999989219511147	Insignificant
FBgn0086683	1.90734914148336	-0.157570487648772	0.314410309355802	-0.501161962442071	0.616257141887955	0.999989219511147	Insignificant
FBgn0039958	1.43233862541456	-0.483952395328073	1.25328295280858	-0.386147752383887	0.699387245934999	0.999989219511147	Insignificant
FBgn0267976	2.46360776833487	0.0385494110826912	0.221283006601052	0.174208637503698	0.861701497589287	0.999989219511147	Insignificant
FBgn0260435	-0.998374441713263	-2.18460422111228	4.89227476094944	-0.446541604439305	0.655206066736275	NA	Insignificant
FBgn0267428	-0.827251161017256	-2.75438975687204	4.36870528757508	-0.63048193356181	0.528379319384447	NA	Insignificant
FBgn0003256	1.01396997157321	-0.105195688045893	0.536310655104951	-0.196146929106428	0.844495165500216	0.999989219511147	Insignificant
FBgn0058191	2.12791955116312	-0.263351813866445	0.265181516117864	-0.99310018934123	0.320661131733636	0.999989219511147	Insignificant
FBgn0262123	-0.827251161017256	-2.75438975687204	4.36870528757508	-0.63048193356181	0.528379319384447	NA	Insignificant
FBgn0087011	-0.475896102522124	0.205989248249047	3.175854622933	0.0648610445709916	0.948284637180495	NA	Insignificant
FBgn0046706	-0.433827761814542	-1.06384683181961	2.73191099599035	-0.389414894328926	0.696969255801104	NA	Insignificant
FBgn0262115	1.92067602133337	0.0438995432211489	0.261118553141178	0.168121118522796	0.866487995635413	0.999989219511147	Insignificant
FBgn0046692	1.1351485593082	-0.434374184608019	0.574519274235002	-0.756065469146196	0.449609944000007	0.999989219511147	Insignificant
FBgn0260799	1.70955805202304	-0.0535120599663497	0.362750664661156	-0.147517469103289	0.88272359222063	0.999989219511147	Insignificant
FBgn0032997	1.77272610184475	0.0751105847108285	0.28557156308054	0.263018431879525	0.792536372560009	0.999989219511147	Insignificant
FBgn0040005	1.7472466824426	-0.148329881982925	0.37862208957846	-0.391762356359261	0.695233811480619	0.999989219511147	Insignificant
FBgn0267027	-0.371253562859079	-0.456639007141867	2.38653141119475	-0.191340036422677	0.848259195966619	NA	Insignificant
FBgn0084049	0.285484170359078	-0.017753164178291	1.24932738452946	-0.0142101777309376	0.988662300152189	NA	Insignificant
FBgn0039994	1.79994486663945	-0.228135805024163	0.357429981870786	-0.638267119703005	0.523299811755366	0.999989219511147	Insignificant
FBgn0267733	0.360706989248737	0.125296633103215	1.07925711815746	0.116095257557463	0.907577047321112	0.999989219511147	Insignificant
FBgn0033005	1.65446581467929	-0.216445285878674	0.436443837955358	-0.495929297324192	0.619944295009705	0.999989219511147	Insignificant
FBgn0262901	0.607178809892879	-0.576002402826834	0.853497494873626	-0.674872985903866	0.499756464823346	0.999989219511147	Insignificant
FBgn0033010	1.44234648135333	-0.337225421863187	0.371741366149663	-0.907150649808018	0.364327136732941	0.999989219511147	Insignificant
FBgn0033015	1.75691876400891	-0.236473251559898	0.327730852971068	-0.721547115311642	0.470572963484503	0.999989219511147	Insignificant
FBgn0261403	2.02488447719317	-0.0606262743942901	0.271592379449428	-0.223225241139651	0.823360207942028	0.999989219511147	Insignificant
FBgn0033019	1.58508380142265	-0.122673799951834	0.318185453419117	-0.385541823592568	0.69983602603251	0.999989219511147	Insignificant
FBgn0033020	-0.442914063473915	-2.32952135602503	2.87502934159543	-0.810260028418465	0.417790743322791	NA	Insignificant
FBgn0261429	-0.116452120731956	0.27146475317158	1.81631286416335	0.149459247097622	0.881191264228096	NA	Insignificant
FBgn0259247	1.73912773638851	-0.0318896253328744	0.38145769144797	-0.0835993769369942	0.933374962335999	0.999989219511147	Insignificant
FBgn0050438	-0.557990840859048	-0.359935445487606	3.43292898654295	-0.10484791468118	0.916496489129105	NA	Insignificant
FBgn0039970	2.03734540878636	-0.151696407856551	0.252994802388877	-0.599602863079293	0.548770938614344	0.999989219511147	Insignificant
FBgn0027507	1.09796060249231	-0.211495559082237	0.53334243762654	-0.396547403997001	0.691701244533182	0.999989219511147	Insignificant
FBgn0267028	-0.207363213436078	1.06429214966444	1.97515144777744	0.538840781481361	0.5899967213457	NA	Insignificant
FBgn0033032	1.63984269372624	0.369393579127565	0.306022240004774	1.20708082890251	0.227401017147769	0.999989219511147	Insignificant
FBgn0259979	2.330855402776	0.0901660355682105	0.218452983960003	0.412748015310788	0.679791242016538	0.999989219511147	Insignificant
FBgn0259978	1.76011720133944	0.0221407014975281	0.33911568165945	0.0652895241800186	0.947943483042254	0.999989219511147	Insignificant
FBgn0022288	2.26282091315166	0.0795288135260147	0.216766178102418	0.366887557008265	0.713702893300934	0.999989219511147	Insignificant
FBgn0266580	2.32757301433997	0.164820921386241	0.22411988435939	0.735414092584219	0.462087341756834	0.999989219511147	Insignificant
FBgn0264959	1.58327162274215	-0.36077395565597	0.358371102684307	-1.00670492948138	0.314076592547691	0.999989219511147	Insignificant
FBgn0033050	1.75747593314509	-0.270948807587712	0.364216992359929	-0.743921380032574	0.456924040028972	0.999989219511147	Insignificant
FBgn0033055	1.88553662713414	0.0318818660316362	0.282663514291767	0.112790878269233	0.910196350280161	0.999989219511147	Insignificant
FBgn0033058	-1.31448218224926	-1.1696502831215	4.99498929449802	-0.234164722717198	0.814857100887667	NA	Insignificant
FBgn0033060	0.675510260773617	0.713341554655567	0.771760225669377	0.924304636244837	0.355327729594417	0.999989219511147	Insignificant
FBgn0033065	-0.483596851552597	0.26828870411898	2.63279130197622	0.101902761497881	0.918833858017297	NA	Insignificant
FBgn0033074	-0.395476956490171	-2.51977836339804	2.84121544934588	-0.886866345872562	0.375150862522295	NA	Insignificant
FBgn0263144	1.90666414031817	-0.0782242700548961	0.260466614881722	-0.300323594601242	0.763930337530822	0.999989219511147	Insignificant
FBgn0033075	0.97447715044518	-0.24021764070621	0.55422905004179	-0.433426650385967	0.664704842865051	0.999989219511147	Insignificant
FBgn0086655	0.518865839010482	0.703777247763101	0.928552683614362	0.757929259354106	0.448493332959628	0.999989219511147	Insignificant
FBgn0042085	1.60466471737449	-0.147998724035623	0.329681189889993	-0.448914674461732	0.653493209796683	0.999989219511147	Insignificant
FBgn0029131	2.06700479509113	-0.00553178654870705	0.265600651765385	-0.0208274584867868	0.983383293782168	0.999989219511147	Insignificant
FBgn0050443	1.35731916026995	-0.12996187317981	0.396650372555173	-0.327648433411548	0.743177496986216	0.999989219511147	Insignificant
FBgn0013732	1.28290690487994	0.0550050255503311	0.411169380290964	0.133777047092872	0.893578877795035	0.999989219511147	Insignificant
FBgn0284249	1.96312596830298	0.0139800379831852	0.243560491021057	0.0573986278504279	0.954227656018764	0.999989219511147	Insignificant
FBgn0033086	1.59297297411019	-0.0552636074298097	0.312979228285454	-0.17657276405387	0.859843989034731	0.999989219511147	Insignificant
FBgn0033088	1.61552475014936	0.011554261561504	0.321501678061849	0.0359384175882319	0.971331462835878	0.999989219511147	Insignificant
FBgn0033093	-0.208046328170649	1.06145288550272	1.99817292537121	0.531211724483518	0.595272069178433	NA	Insignificant
FBgn0014009	2.40052119577168	-0.0689025039600696	0.208005539001452	-0.331253217057785	0.740453225642426	0.999989219511147	Insignificant
FBgn0028579	1.48812361482022	0.220268141990637	0.342943452173827	0.642287061013749	0.520686813870564	0.999989219511147	Insignificant
FBgn0042083	1.68695182234443	-0.163985268100103	0.327033933407818	-0.501431965763657	0.616067147680795	0.999989219511147	Insignificant
FBgn0027066	2.330941911356	0.0261256107236024	0.26901242235036	0.0971167446296463	0.922633683427105	0.999989219511147	Insignificant
FBgn0014028	2.1918683402458	0.0947006061619923	0.242726797068083	0.390153074592046	0.696423358478308	0.999989219511147	Insignificant
FBgn0265003	2.29543811184031	0.192639678325107	0.21016629576643	0.916605955405902	0.359349162522355	0.999989219511147	Insignificant
FBgn0033113	1.31339894190686	-0.521294367777495	0.427431684893344	-1.21959692320791	0.222617713364144	0.999989219511147	Insignificant
FBgn0028988	-0.0386975818413549	-1.48684361325436	2.02932504628804	-0.732678885511237	0.463754304951607	NA	Insignificant
FBgn0033115	1.42410214628547	0.0308096062941939	0.424314718218584	0.0726102700927815	0.942116253943231	0.999989219511147	Insignificant
FBgn0033117	1.6918331172156	-0.153367972216645	0.289486980625709	-0.5297922963069	0.596255947047439	0.999989219511147	Insignificant
FBgn0033122	1.84529373864269	0.0272981791395311	0.3026115420329	0.0902086515145654	0.928121409445381	0.999989219511147	Insignificant
FBgn0033124	-0.209767630238992	1.0829291106717	2.00895876884872	0.539049943415365	0.589852393654148	NA	Insignificant
FBgn0029506	2.73598506244468	0.131585320239425	0.219628305050442	0.599127331102444	0.549087977207085	0.999989219511147	Insignificant
FBgn0033127	1.87474787926462	-0.171878168843681	0.291987520627607	-0.588649023335795	0.556096740715353	0.999989219511147	Insignificant
FBgn0033128	-0.477816682381314	0.248299392451237	2.62258673032852	0.0946772854372421	0.924571160512368	NA	Insignificant
FBgn0033130	-0.827251161017256	-2.75438975687204	4.36870528757508	-0.63048193356181	0.528379319384447	NA	Insignificant
FBgn0033132	0.383411391961625	-0.90022482757204	1.11362198145231	-0.808375591148109	0.418874398969765	0.999989219511147	Insignificant
FBgn0033133	-0.110936524309994	0.256595527890163	1.78966270813465	0.143376473524227	0.885992862403086	NA	Insignificant
FBgn0033134	1.25977599116153	-0.727112569425272	0.46739372722001	-1.55567464234069	0.119785479369753	0.999989219511147	Insignificant
FBgn0016032	1.54765965747625	0.130678529967184	0.340375401204002	0.383924718134559	0.701034245294665	0.999989219511147	Insignificant
FBgn0033136	-1.21824462534753	1.70971686278102	4.99604621910895	0.342213980375455	0.732189864887701	NA	Insignificant
FBgn0033140	-0.186469048240655	0.300575176035889	2.1699870057663	0.138514735451028	0.889833624664832	NA	Insignificant
FBgn0003090	-0.983802646487561	-2.22880269697494	4.88906532828399	-0.45587500827223	0.648479861923341	NA	Insignificant
FBgn0033153	1.97199872294371	0.292051808305246	0.271454034129347	1.07587941819308	0.281981187858597	0.999989219511147	Insignificant
FBgn0266818	-0.998374441713263	-2.18460422111228	4.89227476094944	-0.446541604439305	0.655206066736275	NA	Insignificant
FBgn0260991	1.95813200181475	-0.0655811842069621	0.259458198297038	-0.252762042739086	0.800452100911169	0.999989219511147	Insignificant
FBgn0033160	1.93528288116578	0.0776080292612164	0.311230632465531	0.249358582239849	0.803083419967499	0.999989219511147	Insignificant
FBgn0265096	-1.31448218224926	-1.1696502831215	4.99498929449802	-0.234164722717198	0.814857100887667	NA	Insignificant
FBgn0003460	-1.22530059592308	1.69791770628928	4.99689092939084	0.339794830481976	0.734011041212061	NA	Insignificant
FBgn0033169	1.55102800280055	0.309608296841451	0.33208811270731	0.932307676771101	0.351177541514979	0.999989219511147	Insignificant
FBgn0033170	-0.162600975657977	1.22017863029889	2.10946732290351	0.578429737711892	0.562974021615955	NA	Insignificant
FBgn0033174	1.05137733228337	0.288329875749736	0.518789479742129	0.55577433045299	0.578365135696592	0.999989219511147	Insignificant
FBgn0033178	1.82491183333048	0.0771114586723653	0.282833221348202	0.272639325411606	0.785130479399772	0.999989219511147	Insignificant
FBgn0263967	-0.591632818610913	-3.53361840390928	3.53904380823008	-0.998466985825893	0.318052965626758	NA	Insignificant
FBgn0261397	1.43452738860685	-0.344083103676262	0.380738666232984	-0.903725137981411	0.366141166150258	0.999989219511147	Insignificant
FBgn0033187	1.33773871723387	-0.00744487942686125	0.399229306740943	-0.0186481285345421	0.985121808481292	0.999989219511147	Insignificant
FBgn0264294	2.63249145736476	0.287387126276356	0.211360091034063	1.3597038346754	0.173923664162913	0.999989219511147	Insignificant
FBgn0033190	-0.0345983719171336	-0.25243067868385	1.6510533196563	-0.152890688434216	0.878484479129534	NA	Insignificant
FBgn0033194	1.58553319987841	0.136650011505962	0.32011141903641	0.42688265203816	0.669464801737825	0.999989219511147	Insignificant
FBgn0261385	1.92811600579207	0.0819313661779137	0.272730666272844	0.30041127130144	0.763863467256554	0.999989219511147	Insignificant
FBgn0263046	-0.118401387490522	0.283444363470627	1.87603924414187	0.151086585398313	0.879907414324948	NA	Insignificant
FBgn0263077	1.48419623707714	0.0314396144070259	0.351976513259775	0.0893230463471919	0.92882517893807	0.999989219511147	Insignificant
FBgn0050491	0.901462408213288	0.156991501610788	0.59449065577876	0.264077324150932	0.791720336556785	0.999989219511147	Insignificant
FBgn0050495	0.292333617019016	0.489506567815759	1.22243627859424	0.400435242627676	0.688835970966202	0.999989219511147	Insignificant
FBgn0033203	-0.353841430137888	0.267999360607327	2.54016469532335	0.105504718296706	0.915975326227616	NA	Insignificant
FBgn0033204	1.02707018295469	-0.414475127128134	0.570446269079539	-0.726580485480119	0.467482986245051	0.999989219511147	Insignificant
FBgn0033205	2.36395119869505	0.599771733370248	0.223838188598089	2.67948796908451	0.00737348529123885	0.793419939584664	Insignificant
FBgn0033209	2.0218619343591	-0.0627335587581594	0.241492898715997	-0.259773927480725	0.795038163541995	0.999989219511147	Insignificant
FBgn0033215	-0.983802646487561	-2.22880269697494	4.88906532828399	-0.45587500827223	0.648479861923341	NA	Insignificant
FBgn0266577	-0.570449576604481	-0.313169164968412	2.87761898124656	-0.108829267185592	0.913337909825711	NA	Insignificant
FBgn0015614	1.58688901201103	-0.119808133216334	0.356153735394149	-0.336394431140094	0.736573448360813	0.999989219511147	Insignificant
FBgn0033221	0.479009942055287	0.101336685005504	0.930801374221985	0.108870364625543	0.913305312497205	0.999989219511147	Insignificant
FBgn0033222	-0.411028382479345	-0.1954063620271	2.71860190353982	-0.0718775197547926	0.942699380403479	NA	Insignificant
FBgn0002891	1.64173802779948	0.303682248267741	0.321414687614434	0.944830027904745	0.344745659024312	0.999989219511147	Insignificant
FBgn0003317	1.82106967280285	0.091982968936545	0.274628791454489	0.334935636024849	0.737673639461665	0.999989219511147	Insignificant
FBgn0033226	2.07613423027588	0.223282603904389	0.265497534696199	0.840996901006575	0.400349670525191	0.999989219511147	Insignificant
FBgn0050377	-1.31448218224926	-1.1696502831215	4.99498929449802	-0.234164722717198	0.814857100887667	NA	Insignificant
FBgn0015509	1.98151236463478	0.0264847655821443	0.241816126160049	0.109524397742667	0.912786571568947	0.999989219511147	Insignificant
FBgn0033234	-0.28878347567891	1.25282783112502	2.24522353724701	0.557996925625133	0.576846483522974	NA	Insignificant
FBgn0026722	1.45568178427432	0.048432645136882	0.360366966145413	0.134398126595596	0.893087762955977	0.999989219511147	Insignificant
FBgn0085459	0.394723030089591	-0.37010966956908	1.04801400114243	-0.353153363567307	0.723973468556656	0.999989219511147	Insignificant
FBgn0085460	-1.01345218658528	-2.13926923578722	4.89566816907502	-0.436971862043379	0.662131754462073	NA	Insignificant
FBgn0033240	1.50633892697489	0.0972221622550462	0.360640877987269	0.269581648086155	0.787482120493508	0.999989219511147	Insignificant
FBgn0027548	1.71003121726299	0.0834638225058772	0.293490148871169	0.284383727450132	0.776116328040776	0.999989219511147	Insignificant
FBgn0027054	1.86406706690258	0.0854879702258314	0.31214709896161	0.273870782429874	0.784183925664488	0.999989219511147	Insignificant
FBgn0033247	1.65468853412008	-0.184836372852677	0.302928324536355	-0.610165368773544	0.541752267960619	0.999989219511147	Insignificant
FBgn0020279	2.32605117159719	-0.124227595986972	0.248078642152843	-0.500758932364819	0.616540791339411	0.999989219511147	Insignificant
FBgn0028563	1.45227570024746	-0.279905963668515	0.364363875607673	-0.768204485699077	0.442365708961413	0.999989219511147	Insignificant
FBgn0028562	-0.998374441713263	-2.18460422111228	4.89227476094944	-0.446541604439305	0.655206066736275	NA	Insignificant
FBgn0033257	-1.31448218224926	-1.1696502831215	4.99498929449802	-0.234164722717198	0.814857100887667	NA	Insignificant
FBgn0033259	1.26852707501595	-0.283321272800383	0.574748943546428	-0.492947879211711	0.622049415430953	0.999989219511147	Insignificant
FBgn0033261	1.38870717383719	0.227859820058651	0.378862593008627	0.601431295312554	0.547552759671717	0.999989219511147	Insignificant
FBgn0033264	1.77576695511467	0.0514794204821052	0.288083152642384	0.178696393766594	0.858176100965563	0.999989219511147	Insignificant
FBgn0033266	1.5607044910428	-0.261258302237048	0.370140794438631	-0.705834931362489	0.48029079619171	0.999989219511147	Insignificant
FBgn0005648	2.26305559594351	0.206351369669609	0.255040580637265	0.809092298778504	0.418462057699405	0.999989219511147	Insignificant
FBgn0021995	1.78204421003642	-0.115192804165268	0.277054846359547	-0.415776174569337	0.67757379460729	0.999989219511147	Insignificant
FBgn0033273	1.16111034426372	-0.043582304462051	0.476483623591119	-0.0914665317006779	0.927121898565597	0.999989219511147	Insignificant
FBgn0011659	1.53191714169889	-0.0863045651580331	0.341442757074096	-0.252764375198928	0.800450298387963	0.999989219511147	Insignificant
FBgn0053087	1.72951427230132	0.200003327121217	0.285949484397065	0.699435872538577	0.48427967603425	0.999989219511147	Insignificant
FBgn0013726	2.23498321672242	-0.0271810627907832	0.22728713528865	-0.119589094896479	0.904808658735708	0.999989219511147	Insignificant
FBgn0033287	-1.22530059592308	1.69791770628928	4.99689092939084	0.339794830481976	0.734011041212061	NA	Insignificant
FBgn0261588	-1.31448218224926	-1.1696502831215	4.99498929449802	-0.234164722717198	0.814857100887667	NA	Insignificant
FBgn0028836	1.52903714247355	0.127834377392765	0.339714512133398	0.37629943033628	0.706694302765502	0.999989219511147	Insignificant
FBgn0014469	1.800641482474	0.458576698600785	0.277411423245058	1.653056291758	0.0983194076583879	0.999989219511147	Insignificant
FBgn0015034	-1.21824462534753	1.70971686278102	4.99604621910895	0.342213980375455	0.732189864887701	NA	Insignificant
FBgn0050359	-0.793511440087557	-0.734868421496492	3.91716115708924	-0.187602294627714	0.851188427331433	NA	Insignificant
FBgn0033304	-0.37809703910877	-1.30380445033208	2.60361318790522	-0.500767339936956	0.616534873570334	NA	Insignificant
FBgn0267792	1.62845764532894	0.227050951293943	0.304990315901574	0.744452985737475	0.456602473833285	0.999989219511147	Insignificant
FBgn0033313	1.64031991299343	-0.0573235467560432	0.331306229045022	-0.17302284632944	0.86263346967753	0.999989219511147	Insignificant
FBgn0022027	2.03882593619518	0.023324182174882	0.254677279517392	0.091583286185092	0.927029131326683	0.999989219511147	Insignificant
FBgn0033316	1.39932666633947	0.0819962135929884	0.375018661433367	0.218645688936089	0.826926059164715	0.999989219511147	Insignificant
FBgn0003892	1.50718401663556	-0.452475450575749	0.490437428073036	-0.922595676177401	0.356217949796982	0.999989219511147	Insignificant
FBgn0263120	2.147187970779	0.0393950352806136	0.247007354678197	0.159489321003975	0.873283371233899	0.999989219511147	Insignificant
FBgn0043575	-1.31448218224926	-1.1696502831215	4.99498929449802	-0.234164722717198	0.814857100887667	NA	Insignificant
FBgn0005695	1.45944978672331	-0.118783900543108	0.358453119337881	-0.331379179409905	0.740358089732049	0.999989219511147	Insignificant
FBgn0021825	1.66186708721198	-0.353381842005099	0.307455484908678	-1.14937563110986	0.250401124002463	0.999989219511147	Insignificant
FBgn0033339	2.28546700912285	-0.000502233625369501	0.224100803117258	-0.00224110587014145	0.99821185772393	0.999989219511147	Insignificant
FBgn0004921	2.64393910989813	0.146274339185014	0.201634002738282	0.725444801960688	0.468179196295161	0.999989219511147	Insignificant
FBgn0050349	1.88684802507381	0.112135932611318	0.26249335248648	0.427195323420974	0.669237067291886	0.999989219511147	Insignificant
FBgn0002552	1.66454960765444	0.0673114536235597	0.301742243179074	0.22307600326154	0.823476354413148	0.999989219511147	Insignificant
FBgn0033349	2.11903769720266	0.0752996597273503	0.230877224024208	0.326145898737309	0.744313971739484	0.999989219511147	Insignificant
FBgn0033350	1.90959640819327	0.124224514142438	0.276795196078575	0.448795773562392	0.65357898787774	0.999989219511147	Insignificant
FBgn0033352	1.67960003572345	0.109895731917257	0.303262319403905	0.362378458798538	0.71706923456956	0.999989219511147	Insignificant
FBgn0033353	-0.920728285358797	2.70136799402537	4.80190590911687	0.562561625561336	0.573733429021927	NA	Insignificant
FBgn0265301	-0.11231238565425	0.270936405862981	1.8492003644745	0.146515440440104	0.883514501740846	NA	Insignificant
FBgn0011300	1.75394348094714	-0.29643668049392	0.306341732027845	-0.967666659490507	0.333210874225726	0.999989219511147	Insignificant
FBgn0011746	-0.76466096698594	1.22988065345417	3.82502673624969	0.321535178250813	0.747804857975581	NA	Insignificant
FBgn0010220	1.59578161602941	-0.11235491201244	0.325436867763568	-0.345243342539992	0.729911436949389	0.999989219511147	Insignificant
FBgn0083124	1.64921872296804	-0.203502910656636	0.312527199806674	-0.65115263817844	0.514947960072594	0.999989219511147	Insignificant
FBgn0033376	0.982340217048526	-0.109146654396744	0.554471830158138	-0.196847970375005	0.843946510537838	0.999989219511147	Insignificant
FBgn0015838	1.80280296224342	0.124106253871524	0.292746483116343	0.423937642394158	0.67161129087188	0.999989219511147	Insignificant
FBgn0033378	2.07750416878428	0.0634792992320849	0.253287818437742	0.250621208803566	0.802106982690527	0.999989219511147	Insignificant
FBgn0033380	1.48828413581365	0.109442273616947	0.350022306577211	0.312672282767228	0.754529655591906	0.999989219511147	Insignificant
FBgn0003612	1.99018640310359	0.0804183253269056	0.252882394977597	0.318006816306964	0.750479766440392	0.999989219511147	Insignificant
FBgn0033381	1.5338279616245	-0.3243275830946	0.334477149776305	-0.96965542582358	0.332218275656454	0.999989219511147	Insignificant
FBgn0033382	1.35375422943813	0.0716262705949274	0.4273646997337	0.167599875795917	0.866898068918468	0.999989219511147	Insignificant
FBgn0050342	1.14486597415193	0.214288616566517	0.465280549347552	0.460557865285808	0.645115847025625	0.999989219511147	Insignificant
FBgn0050344	2.10269177006564	-0.412294658913245	0.23824770670702	-1.73052939149696	0.0835357346680219	0.999989219511147	Insignificant
FBgn0033389	0.445308346423585	0.478398308646457	0.994027654438861	0.481272635132588	0.630322743241085	0.999989219511147	Insignificant
FBgn0262515	2.64679133014035	-0.0249230573953843	0.213664151951135	-0.116645947239124	0.907140625595835	0.999989219511147	Insignificant
FBgn0265644	-0.805555039774666	-0.701156257510839	4.37186509427253	-0.160379207132765	0.872582367901956	NA	Insignificant
FBgn0033395	-0.631899148290649	1.82545216059641	3.75375513937965	0.486300276074503	0.626754283527905	NA	Insignificant
FBgn0015037	0.263807622438355	-0.822509995713158	1.27644707312773	-0.644374540103513	0.519332590079491	NA	Insignificant
FBgn0033397	-0.048905443158337	-0.977897486359841	1.75823533020012	-0.556181228737189	0.578086970203595	NA	Insignificant
FBgn0050343	0.301621319147867	-1.02692171015294	1.15862624212141	-0.886326990378432	0.375441348909741	0.999989219511147	Insignificant
FBgn0266625	-0.37716452047848	4.50724122458034	2.89893151457457	1.55479396526613	0.119995146847801	NA	Insignificant
FBgn0033401	1.7439559807378	0.107844685815545	0.287165518132308	0.375548869923363	0.707252308527562	0.999989219511147	Insignificant
FBgn0028408	-0.656788409820253	0.258268138915534	3.13164960457437	0.0824703180516377	0.934272720674728	NA	Insignificant
FBgn0016970	1.21763328951341	-0.0920319130205208	0.443487065608566	-0.207518821082712	0.835604695483047	0.999989219511147	Insignificant
FBgn0041087	2.21453118914999	-0.3962024955706	0.233785639814886	-1.69472554381149	0.0901274976256445	0.999989219511147	Insignificant
FBgn0033413	1.77211734950639	-0.0499483797901348	0.305092032965554	-0.163715778824595	0.869954895445419	0.999989219511147	Insignificant
FBgn0017558	1.84289493135837	-0.266098317318773	0.264114298849715	-1.00751196916524	0.313688808822464	0.999989219511147	Insignificant
FBgn0259234	0.160273399926485	0.463020988495386	1.36914891761151	0.338181612342891	0.735226331626389	NA	Insignificant
FBgn0259246	-0.226890382476327	-0.555101545480006	2.00626297146631	-0.276684339677715	0.782022497734583	NA	Insignificant
FBgn0263660	0.809854194364991	-0.417981670785086	0.672931630896668	-0.62113541940083	0.534510526439171	0.999989219511147	Insignificant
FBgn0033423	1.14936616266169	0.0133915451172284	0.463842476485738	0.028870890002762	0.976967562352659	0.999989219511147	Insignificant
FBgn0033426	1.30885828985822	-0.0940572587302754	0.406708958629344	-0.231264290433285	0.817109486855114	0.999989219511147	Insignificant
FBgn0033428	1.9581073713927	0.097345252926505	0.292682008106938	0.332597324844573	0.739438262981033	0.999989219511147	Insignificant
FBgn0285949	3.22673695052904	0.0662792474356153	0.184513226000684	0.359211363175503	0.719436976574798	0.999989219511147	Insignificant
FBgn0033431	1.87430826817639	-0.1186578794902	0.30792670788498	-0.385344552621665	0.699982157063358	0.999989219511147	Insignificant
FBgn0010342	1.96648398622351	0.15486301255356	0.245844416490917	0.629922838045343	0.528745069898279	0.999989219511147	Insignificant
FBgn0050338	0.714138980406678	-0.211497602273412	0.757316988256176	-0.279272227552182	0.780035917913325	0.999989219511147	Insignificant
FBgn0033434	1.99431286250539	0.000785541371289881	0.245148559991828	0.00320434829931722	0.997443304339834	0.999989219511147	Insignificant
FBgn0050000	2.0794145261895	0.267789225763041	0.242695549244386	1.10339570130883	0.269855362653401	0.999989219511147	Insignificant
FBgn0050005	1.57576642241508	0.0352346975173597	0.351260933987874	0.100309183595623	0.92009886681262	0.999989219511147	Insignificant
FBgn0264878	-1.22530059592308	1.69791770628928	4.99689092939084	0.339794830481976	0.734011041212061	NA	Insignificant
FBgn0260474	-0.775920373392048	1.2621122651858	4.25842401311841	0.296380130606477	0.766939797539806	NA	Insignificant
FBgn0010316	1.48702908078529	0.0231598565002424	0.371777436973913	0.0622949490661733	0.950327950727947	0.999989219511147	Insignificant
FBgn0005614	0.218358232780735	-0.808454869089601	1.2543772078438	-0.644506982456488	0.519246731271598	NA	Insignificant
FBgn0033449	0.135069013823448	-1.47615956308656	1.41285758096249	-1.04480422016842	0.296113464030139	NA	Insignificant
FBgn0033451	1.74249791151552	-0.349928881189617	0.281891876932934	-1.24135851304743	0.214473337875101	0.999989219511147	Insignificant
FBgn0033453	1.59794324417706	-0.413813366400484	0.475519079518788	-0.870235042554447	0.384171969202627	0.999989219511147	Insignificant
FBgn0033454	1.80257209061993	-0.0982982092210316	0.2719713212363	-0.361428582889539	0.717779084008304	0.999989219511147	Insignificant
FBgn0050010	1.01361446405437	0.302854887748204	0.531186734611109	0.570147686330927	0.568577534257937	0.999989219511147	Insignificant
FBgn0033457	1.75631483209388	-0.0668142985557399	0.286574720418098	-0.233147914994949	0.815646549137455	0.999989219511147	Insignificant
FBgn0266631	-0.473369997742508	0.22088529559238	2.86583329855218	0.0770754166698988	0.938563549467888	NA	Insignificant
FBgn0033458	0.670352557625745	-0.7669061071985	0.85401551256366	-0.89800020715822	0.369185439022619	0.999989219511147	Insignificant
FBgn0033459	1.36046276479951	0.20702105144309	0.392276126533723	0.52774318251889	0.597677597178899	0.999989219511147	Insignificant
FBgn0267023	-1.28483264215154	-1.21936099467369	4.9915213229267	-0.244286444109335	0.807008981532603	NA	Insignificant
FBgn0285892	0.955699773803821	0.132078749703711	0.722821587726013	0.182726625693664	0.855012523197427	0.999989219511147	Insignificant
FBgn0000715	-1.22530059592308	1.69791770628928	4.99689092939084	0.339794830481976	0.734011041212061	NA	Insignificant
FBgn0033465	1.58148714271506	-0.229774974435656	0.363651811445383	-0.631854337593932	0.527482063362609	0.999989219511147	Insignificant
FBgn0283510	1.46623721370349	-0.0981507535956982	0.419330372134406	-0.234065453203658	0.81493416534809	0.999989219511147	Insignificant
FBgn0033469	1.27748830547539	-0.823672684342651	0.414360425896183	-1.98781696529345	0.0468319367246087	0.999989219511147	Insignificant
FBgn0027619	2.25078424211264	0.270983705031085	0.215911983912619	1.25506560645913	0.209454944644386	0.999989219511147	Insignificant
FBgn0033471	1.62882760132368	0.225618491481931	0.308293080362979	0.731831188738624	0.464271610087977	0.999989219511147	Insignificant
FBgn0261014	2.56865761128937	-0.00238814442035748	0.297398253726726	-0.00803012253915888	0.993592958062131	0.999989219511147	Insignificant
FBgn0033473	1.5003400946799	-0.238189458787316	0.3459675397512	-0.688473430075573	0.491154696576809	0.999989219511147	Insignificant
FBgn0033475	1.68664386488125	0.0312046227097717	0.322780146786383	0.0966745415430492	0.922984858016313	0.999989219511147	Insignificant
FBgn0265341	-0.78694733313815	-0.788098604826843	4.30305266245695	-0.183148724091342	0.854681325986804	NA	Insignificant
FBgn0262169	-0.0130715898038305	-1.14184511377624	1.92124360922917	-0.594326043970219	0.552294062614078	NA	Insignificant
FBgn0033483	1.52581483463812	-0.45620458812908	0.348528468194366	-1.30894497798862	0.190552989386556	0.999989219511147	Insignificant
FBgn0001291	1.85747663415025	-0.388586383200341	0.272232226134921	-1.42740772728264	0.153462404802049	0.999989219511147	Insignificant
FBgn0004907	2.99995702443476	0.0152432830508485	0.207923762101003	0.0733118855527623	0.941557933848907	0.999989219511147	Insignificant
FBgn0003071	1.76208747616609	0.220034504062863	0.36722504769989	0.599181633826577	0.549051768848431	0.999989219511147	Insignificant
FBgn0033486	1.62594439371477	-0.00394206784920828	0.357389720045445	-0.011030165749331	0.991199379499806	0.999989219511147	Insignificant
FBgn0033490	-0.998374441713263	-2.18460422111228	4.89227476094944	-0.446541604439305	0.655206066736275	NA	Insignificant
FBgn0033491	0.559008394143212	0.562189159579513	0.867670576161546	0.647929266043064	0.517030700899275	0.999989219511147	Insignificant
FBgn0033500	-1.31448218224926	-1.1696502831215	4.99498929449802	-0.234164722717198	0.814857100887667	NA	Insignificant
FBgn0033502	-1.01345218658528	-2.13926923578722	4.89566816907502	-0.436971862043379	0.662131754462073	NA	Insignificant
FBgn0033507	1.57614345346059	-0.00674126425072371	0.352306427471163	-0.0191346615476537	0.984733680570294	0.999989219511147	Insignificant
FBgn0033518	0.0455576691365478	0.553010011508289	1.49265572329178	0.370487315245558	0.711019426194254	NA	Insignificant
FBgn0053474	-0.299902295386946	0.582127063303228	2.16103122447608	0.269374665534672	0.787641379827441	NA	Insignificant
FBgn0033520	1.12626131886388	0.206874156484482	0.637761015302059	0.324375669758525	0.745653637494744	0.999989219511147	Insignificant
FBgn0262114	2.19977142186636	0.0981937114765862	0.217742577721194	0.450962381837497	0.652016661720625	0.999989219511147	Insignificant
FBgn0001122	1.44340811928962	0.253884021622291	0.37784359392759	0.671928876663568	0.501628975894897	0.999989219511147	Insignificant
FBgn0033527	1.49444750479744	0.0297031982952518	0.344463525730663	0.0862303148998041	0.931283332646311	0.999989219511147	Insignificant
FBgn0033529	2.03110940510633	0.0281603472682961	0.297764463229056	0.0945725590049127	0.924654346860777	0.999989219511147	Insignificant
FBgn0263102	1.78823715256455	-0.190758178028997	0.351783738071702	-0.54225979596054	0.587639547588568	0.999989219511147	Insignificant
FBgn0033538	1.80410585332416	0.0966691694679492	0.290754458955089	0.332476997310233	0.739529106244541	0.999989219511147	Insignificant
FBgn0033540	1.50266844144628	0.0871494792768197	0.349929993099187	0.249048326795232	0.803323399451361	0.999989219511147	Insignificant
FBgn0033541	-0.74346264633327	3.28988944861608	4.05167783420905	0.811981994431777	0.41680196327772	NA	Insignificant
FBgn0024836	-0.642017535601121	1.85274713750174	3.42577086891585	0.540826344900316	0.588627282430348	NA	Insignificant
FBgn0033544	2.19553595141993	0.193281443903663	0.221728026045217	0.871705067469669	0.383369295056474	0.999989219511147	Insignificant
FBgn0033547	1.73496275942908	0.0880493897594742	0.31567383402197	0.278925207824942	0.780302222901695	0.999989219511147	Insignificant
FBgn0033549	1.01874729511927	0.0700253253631806	0.547598113347675	0.127877221736739	0.898246137451501	0.999989219511147	Insignificant
FBgn0033551	1.46918482889741	-0.0333915359640312	0.389813130836748	-0.0856603672953629	0.931736408594584	0.999989219511147	Insignificant
FBgn0029134	2.46846356987443	0.0780330256618562	0.207609534001317	0.375864364983166	0.707017733863012	0.999989219511147	Insignificant
FBgn0033555	1.91625360046566	0.102768180992669	0.258822470126358	0.39706050615504	0.691322842612654	0.999989219511147	Insignificant
FBgn0033557	1.00042431550563	-0.123082210660072	0.563822024449637	-0.218299756523729	0.827195564151304	0.999989219511147	Insignificant
FBgn0263510	1.69758021208908	-0.0960027390365744	0.32271858949422	-0.297481279857583	0.766099097969897	0.999989219511147	Insignificant
FBgn0033564	1.38467592335957	-0.14154727363082	0.395792383829868	-0.357630109657857	0.720620142392745	0.999989219511147	Insignificant
FBgn0061356	-1.01345218658528	-2.13926923578722	4.89566816907502	-0.436971862043379	0.662131754462073	NA	Insignificant
FBgn0033566	1.39386902032541	-0.313063172333958	0.369838377734849	-0.846486441594779	0.397281434376398	0.999989219511147	Insignificant
FBgn0050020	1.37272333833384	0.0490833605133785	0.380651517591636	0.128945658285895	0.89740064812742	0.999989219511147	Insignificant
FBgn0033569	1.04590458290406	-0.111860207195298	0.512244390025708	-0.21837273257338	0.827138709127279	0.999989219511147	Insignificant
FBgn0262817	0.72222452223254	0.390219705336872	0.767812808887826	0.508222447997584	0.611297349845046	0.999989219511147	Insignificant
FBgn0033580	-0.998374441713263	-2.18460422111228	4.89227476094944	-0.446541604439305	0.655206066736275	NA	Insignificant
FBgn0003396	1.77597833214888	-0.142171571032727	0.336328614750921	-0.422716250706224	0.672502297583305	0.999989219511147	Insignificant
FBgn0037084	1.20969057342781	0.102858162230115	0.46923844567221	0.219202333437885	0.82649243786471	0.999989219511147	Insignificant
FBgn0033584	1.44406822844141	-0.482196704653804	0.384533367855606	-1.25397883503018	0.209849698437692	0.999989219511147	Insignificant
FBgn0033594	-1.28483264215154	-1.21936099467369	4.9915213229267	-0.244286444109335	0.807008981532603	NA	Insignificant
FBgn0041174	1.35825759070897	0.0152749989360552	0.400816213661896	0.0381097331280622	0.969600191034858	0.999989219511147	Insignificant
FBgn0033615	1.4576268440842	0.181695262369778	0.347261766160525	0.5232227675931	0.600819239325604	0.999989219511147	Insignificant
FBgn0033616	1.20166335535535	-0.185796367830505	0.452941082320067	-0.410199858398389	0.681659344760935	0.999989219511147	Insignificant
FBgn0015001	-0.949233688766958	0.231667343787853	4.99007521980075	0.0464256215755207	0.962971015461775	NA	Insignificant
FBgn0024188	1.8627312516772	-0.0837363724289935	0.277652415542452	-0.301587048199804	0.762966882575416	0.999989219511147	Insignificant
FBgn0041241	-0.406354016580864	0.660693002626323	2.43027920778792	0.271858887863216	0.785730523742903	NA	Insignificant
FBgn0033627	0.619873003246387	0.890968628785286	0.833713640454763	1.06867464504874	0.285216300342045	0.999989219511147	Insignificant
FBgn0033635	-0.564952358660035	-0.340232957953096	2.86687775504939	-0.118677176713883	0.905531119082508	NA	Insignificant
FBgn0000581	-0.438809141815332	-2.34414911119168	2.88061821952702	-0.813765980962439	0.415779027172801	NA	Insignificant
FBgn0050035	1.41672244981132	-0.361153046839913	0.436806757354687	-0.82680279267442	0.408348846916259	0.999989219511147	Insignificant
FBgn0033644	1.01052256032587	0.439681867294516	0.590886901263321	0.744104948602639	0.456812985744739	0.999989219511147	Insignificant
FBgn0040491	-0.962673122310278	0.281395178840395	4.99354547258514	0.0563517805906188	0.955061569388698	NA	Insignificant
FBgn0062449	1.05113901085332	-0.088927891924007	0.528598281722768	-0.168233410888473	0.866399657426716	0.999989219511147	Insignificant
FBgn0033649	1.30908536107578	-1.11600576641775	0.443376368560731	-2.51706190395414	0.0118338035361576	0.999989219511147	Insignificant
FBgn0033652	-1.21824462534753	1.70971686278102	4.99604621910895	0.342213980375455	0.732189864887701	NA	Insignificant
FBgn0033653	0.720713192528739	-0.459055650894889	0.829358554578863	-0.553506861851797	0.579916383217125	0.999989219511147	Insignificant
FBgn0033657	-0.949233688766958	0.231667343787853	4.99007521980075	0.0464256215755207	0.962971015461775	NA	Insignificant
FBgn0013756	1.99444836722166	-0.0318368442428679	0.24776146207559	-0.128497967263185	0.897754906778685	0.999989219511147	Insignificant
FBgn0085259	-0.674074044228534	-1.34415851614359	3.51638286007322	-0.382256019788358	0.702271473206504	NA	Insignificant
FBgn0260932	0.488028685482944	0.267657484912295	0.930147369443747	0.287758148552698	0.773531875492421	0.999989219511147	Insignificant
FBgn0284245	3.27815852429946	0.171638422972893	0.198783163166626	0.863445476159469	0.387892585152241	0.999989219511147	Insignificant
FBgn0033665	1.63498633563507	0.108207296373287	0.301144249955505	0.359320479767668	0.719355355327697	0.999989219511147	Insignificant
FBgn0026573	1.71657464956994	0.0194616047474587	0.287319097303377	0.0677351590274189	0.945996460714762	0.999989219511147	Insignificant
FBgn0085260	-0.00530899581514601	-0.0824886958116536	1.60829288365986	-0.0512895982129453	0.959094756620101	NA	Insignificant
FBgn0033673	1.03921973385734	-0.014332818945226	0.600736232917647	-0.0238587555733313	0.980965273193871	0.999989219511147	Insignificant
FBgn0260012	1.92751920915994	0.0919603362798509	0.255775223162788	0.359535748391558	0.71919433976504	0.999989219511147	Insignificant
FBgn0033677	1.7985467199441	0.0501142413120842	0.292259648017336	0.171471640549953	0.863852927734422	0.999989219511147	Insignificant
FBgn0010339	2.0215586025263	-0.0238110114140078	0.240946671729796	-0.0988227446474549	0.921279009269492	0.999989219511147	Insignificant
FBgn0004463	1.06744470190974	0.0768773800489132	0.515648112603285	0.149088842119081	0.881483530189733	0.999989219511147	Insignificant
FBgn0024732	0.66936570107743	-0.291581833946627	0.769148917238184	-0.379096722899413	0.704616039748312	0.999989219511147	Insignificant
FBgn0028407	-0.96657624451305	0.269578191344802	4.99439192301827	0.0539761787821184	0.956954143145988	NA	Insignificant
FBgn0027495	0.926081225368422	0.145897331154891	0.609310416302937	0.239446638775915	0.810759269078991	0.999989219511147	Insignificant
FBgn0033686	0.969903753567279	0.194226097888935	0.55428346863348	0.350409328222933	0.726031526732514	0.999989219511147	Insignificant
FBgn0040759	-1.31448218224926	-1.1696502831215	4.99498929449802	-0.234164722717198	0.814857100887667	NA	Insignificant
FBgn0023167	2.42813248480759	-0.20718466704972	0.233018985812432	-0.889132129415811	0.373932073314371	0.999989219511147	Insignificant
FBgn0010621	2.57136000451784	-0.0383428765944774	0.196083530212167	-0.195543585700388	0.844967419738447	0.999989219511147	Insignificant
FBgn0266802	0.45930954165647	0.494344889112228	0.993150021517704	0.497754496704117	0.618657091764484	0.999989219511147	Insignificant
FBgn0033692	1.32481316396526	0.0549118901347041	0.429434805001639	0.127870143488939	0.898251739090309	0.999989219511147	Insignificant
FBgn0025454	-0.74817934120342	3.27540696438613	4.57267219301582	0.716300409504294	0.473805873998766	NA	Insignificant
FBgn0264501	0.784062481978945	0.957437385355089	0.707764878135849	1.35276193398695	0.176131697277598	0.999989219511147	Insignificant
FBgn0000253	2.80904864670301	0.111092112829704	0.246477691049906	0.450718733839528	0.652192278563634	0.999989219511147	Insignificant
FBgn0261611	-0.793511440087557	-0.734868421496492	3.91716115708924	-0.187602294627714	0.851188427331433	NA	Insignificant
FBgn0033710	-1.28483264215154	-1.21936099467369	4.9915213229267	-0.244286444109335	0.807008981532603	NA	Insignificant
FBgn0050046	0.637494732876338	-1.28858470064775	0.817587838443145	-1.57608105216129	0.115007125150119	0.999989219511147	Insignificant
FBgn0033712	1.1489556839964	0.141717805260752	0.485549861568933	0.291870756183158	0.770385443592263	0.999989219511147	Insignificant
FBgn0264560	1.41377320550861	-0.188934386117014	0.385637319821424	-0.489927650686151	0.624185095906702	0.999989219511147	Insignificant
FBgn0033715	-0.827251161017256	-2.75438975687204	4.36870528757508	-0.63048193356181	0.528379319384447	NA	Insignificant
FBgn0054021	-0.476546195423847	0.254316394532617	2.87225226676933	0.0885424993740779	0.929445507343903	NA	Insignificant
FBgn0033716	1.78761790429864	0.00441185714099933	0.299106671858835	0.0147501127727486	0.988231539485877	0.999989219511147	Insignificant
FBgn0266111	1.28049072872913	0.0873532724319151	0.426653449232967	0.204740574789581	0.837774817754075	0.999989219511147	Insignificant
FBgn0050047	-0.210454540441779	1.08020169061307	2.03166363978114	0.531683330578006	0.594945339063008	NA	Insignificant
FBgn0050049	-1.31448218224926	-1.1696502831215	4.99498929449802	-0.234164722717198	0.814857100887667	NA	Insignificant
FBgn0033725	-0.495121540589784	-0.750841468837451	2.89200800574008	-0.259626345206229	0.795152012470337	NA	Insignificant
FBgn0033728	-0.998374441713263	-2.18460422111228	4.89227476094944	-0.446541604439305	0.655206066736275	NA	Insignificant
FBgn0033734	1.58545734538247	-0.035544497026759	0.32052728640472	-0.110893825687833	0.91170054179165	0.999989219511147	Insignificant
FBgn0033735	1.40821494176436	-0.454601570926447	0.364662550521062	-1.24663629505381	0.212530887128819	0.999989219511147	Insignificant
FBgn0262840	-1.31448218224926	-1.1696502831215	4.99498929449802	-0.234164722717198	0.814857100887667	NA	Insignificant
FBgn0050051	1.64038701486289	0.00247952219140351	0.315026828349468	0.00787082866686169	0.993720052166456	0.999989219511147	Insignificant
FBgn0033739	1.4771415213226	-0.0696153768291798	0.359322397425018	-0.193740711205477	0.846378912819475	0.999989219511147	Insignificant
FBgn0010238	2.07014587237852	0.211839181135567	0.239702096347946	0.883760235572016	0.376825656208465	0.999989219511147	Insignificant
FBgn0033741	2.0753639899896	0.0961472828585388	0.283349053372624	0.339324524695335	0.73436526941443	0.999989219511147	Insignificant
FBgn0033742	-0.336817522694162	1.84344175786086	2.33603470981109	0.789132862674772	0.430034356512865	NA	Insignificant
FBgn0033744	-0.0674881854872221	-0.458904883447163	1.72210628394624	-0.26647883915479	0.789870454315942	NA	Insignificant
FBgn0033750	1.12219703112221	0.0743894521415527	0.515522745837083	0.144299068745769	0.885264313645458	0.999989219511147	Insignificant
FBgn0033752	1.2102977813013	-0.112410021916076	0.436936633931006	-0.257268475991019	0.796971526111866	0.999989219511147	Insignificant
FBgn0053632	-0.650091406835052	0.218204948988285	3.39470381365654	0.064278052214885	0.948748829103986	NA	Insignificant
FBgn0011592	1.03983630990042	-0.0737892388007631	0.515099385130402	-0.143252430367555	0.886090823327961	0.999989219511147	Insignificant
FBgn0033755	1.71224278080167	0.194777471615182	0.304024321270732	0.640664111348296	0.521740936082193	0.999989219511147	Insignificant
FBgn0050055	0.786756744349248	-1.00580941587598	0.749295324747293	-1.34234043995297	0.179485636848359	0.999989219511147	Insignificant
FBgn0027356	0.484641444882414	-0.285261269779033	1.04006261455421	-0.274273169506531	0.78387470182332	0.999989219511147	Insignificant
FBgn0033756	1.30015292150038	-0.183040009975546	0.431841314214943	-0.423859422316505	0.671668338701173	0.999989219511147	Insignificant
FBgn0011604	2.16775510150282	0.0683835897275498	0.244343943201701	0.279866113444443	0.779580226263801	0.999989219511147	Insignificant
FBgn0033762	1.98074422325405	-0.0691718348008737	0.244515550653364	-0.282893397234006	0.777258556179159	0.999989219511147	Insignificant
FBgn0033763	0.422076622801018	1.58940122441673	1.04941326714961	1.51456177863448	0.129883417666787	0.999989219511147	Insignificant
FBgn0033767	-0.00368538112928715	0.26588468193272	1.58632688426798	0.167610272869714	0.866889888958001	NA	Insignificant
FBgn0261545	2.19227027251345	-0.100326309373347	0.231371384368193	-0.43361589267968	0.6645673920051	0.999989219511147	Insignificant
FBgn0026741	1.63422553817715	-0.17615092620236	0.319325276190981	-0.551634772867175	0.581198607387707	0.999989219511147	Insignificant
FBgn0020930	1.88755175742756	0.071907048465015	0.255010527454966	0.281976784184777	0.777961311817804	0.999989219511147	Insignificant
FBgn0033774	-1.21824462534753	1.70971686278102	4.99604621910895	0.342213980375455	0.732189864887701	NA	Insignificant
FBgn0003326	-1.21824462534753	1.70971686278102	4.99604621910895	0.342213980375455	0.732189864887701	NA	Insignificant
FBgn0266633	0.358482132122534	0.466937460171913	1.09774011375336	0.425362482724052	0.670572451087528	0.999989219511147	Insignificant
FBgn0000181	3.10288972409636	-0.0145213440347783	0.196846288872912	-0.0737699659867788	0.9411934255593	0.999989219511147	Insignificant
FBgn0263446	-0.661643126646297	0.310614885902563	3.77471713272867	0.0822882549819105	0.93441749391188	NA	Insignificant
FBgn0263445	0.340761291762672	0.773370227501504	1.10498000279075	0.699895224844134	0.483992739754671	0.999989219511147	Insignificant
FBgn0002069	2.42819940673133	0.358112122362902	0.217302203621832	1.64799121405193	0.0993544741216664	0.999989219511147	Insignificant
FBgn0003975	-0.74817934120342	3.27540696438613	4.57267219301582	0.716300409504294	0.473805873998766	NA	Insignificant
FBgn0010488	2.28637090485647	0.178530589376203	0.212890327033443	0.83860357520216	0.401691803748253	0.999989219511147	Insignificant
FBgn0033781	1.51413284978873	0.29715363669316	0.338068490201711	0.878974661364804	0.379415014714536	0.999989219511147	Insignificant
FBgn0033782	0.222248116858932	0.447615160152561	1.24751938532756	0.358804172036999	0.719741591383363	NA	Insignificant
FBgn0033785	-0.0843100284737031	0.0513474564678267	1.74533831071969	0.0294197727468972	0.976529803257711	NA	Insignificant
FBgn0033787	-0.1107263173964	-1.72989361488931	1.87115899467676	-0.924503807432006	0.355224070066728	NA	Insignificant
FBgn0265623	1.70703080520918	0.0295787845981404	0.301413119494644	0.0981336998460214	0.921826128056855	0.999989219511147	Insignificant
FBgn0259876	1.26315654164738	-0.206116413797272	0.474373756523209	-0.434502143010492	0.663923838959601	0.999989219511147	Insignificant
FBgn0085468	2.21275847282869	-0.0103850544946708	0.231788609596629	-0.0448039897764756	0.964263544906553	0.999989219511147	Insignificant
FBgn0020391	0.805052059273899	0.484053631259624	0.657822671016841	0.73584212370089	0.46182678253289	0.999989219511147	Insignificant
FBgn0086532	1.82603850194348	0.0378954926738938	0.311943260669612	0.121482004748389	0.903309267264215	0.999989219511147	Insignificant
FBgn0053138	1.7907166045883	-0.0395642067681823	0.285966148996368	-0.138352762755444	0.889961627763259	0.999989219511147	Insignificant
FBgn0027079	1.47201993727936	-0.107863855868964	0.376984008850205	-0.286123159966247	0.774783793647465	0.999989219511147	Insignificant
FBgn0033806	1.00954543592102	-0.174565696752775	0.531575407056032	-0.328393101779396	0.742614458046634	0.999989219511147	Insignificant
FBgn0033808	1.51229707990572	0.171276317221397	0.343159043725915	0.49911643115021	0.617697362730505	0.999989219511147	Insignificant
FBgn0040754	1.97492219019493	-0.16751856356839	0.264016328558217	-0.63450076926379	0.525754064938563	0.999989219511147	Insignificant
FBgn0011763	2.12050664324985	-0.0243527240795738	0.240030029073997	-0.101456989250567	0.919187698927523	0.999989219511147	Insignificant
FBgn0033813	1.41228704699355	0.065902548071148	0.372712611474735	0.176818669511577	0.859650823966234	0.999989219511147	Insignificant
FBgn0033815	-0.924270600259101	2.69067864641985	4.89306084828659	0.549896829376656	0.582390139046889	NA	Insignificant
FBgn0086757	1.19139511711211	-0.0547156195309299	0.443021920822242	-0.123505445124202	0.901706862718753	0.999989219511147	Insignificant
FBgn0040477	1.2938231266877	0.175088066425767	0.414576893062284	0.422329534896348	0.672784503195532	0.999989219511147	Insignificant
FBgn0033845	1.14668218298008	-0.170792454195849	0.50393276185332	-0.338919131924908	0.734670651348101	0.999989219511147	Insignificant
FBgn0024556	2.17752777066733	0.146414172187421	0.223769759925121	0.65430723184587	0.512913887609286	0.999989219511147	Insignificant
FBgn0033846	1.43671868103105	0.20174147987331	0.373553271678613	0.540060803019491	0.589155101168479	0.999989219511147	Insignificant
FBgn0014877	1.92218432838933	0.341848916327027	0.261783053088766	1.30584815286386	0.191604201061011	0.999989219511147	Insignificant
FBgn0033855	-1.31448218224926	-1.1696502831215	4.99498929449802	-0.234164722717198	0.814857100887667	NA	Insignificant
FBgn0265497	-1.31448218224926	-1.1696502831215	4.99498929449802	-0.234164722717198	0.814857100887667	NA	Insignificant
FBgn0033859	1.35637678602152	0.221965885594037	0.39168981518086	0.566687917304016	0.570926231343326	0.999989219511147	Insignificant
FBgn0033860	-1.22530059592308	1.69791770628928	4.99689092939084	0.339794830481976	0.734011041212061	NA	Insignificant
FBgn0033869	-0.262529052587307	0.284320514232941	2.11805182905926	0.134236806829804	0.893215321646121	NA	Insignificant
FBgn0261041	1.44980534688916	0.0257055524981927	0.379293545205753	0.06777218548301	0.94596698560883	0.999989219511147	Insignificant
FBgn0033871	1.36215483962482	-0.254272913466153	0.386248079946015	-0.658315022567082	0.510335726837202	0.999989219511147	Insignificant
FBgn0033872	-0.556776139932827	0.885723964446002	3.09294638512544	0.286369000350479	0.774595515059548	NA	Insignificant
FBgn0033875	0.74045940794924	-1.10640856710404	0.753167004925739	-1.46900828085682	0.141830543183811	0.999989219511147	Insignificant
FBgn0050484	-0.244716034231429	-3.07780828027162	2.49769500655033	-1.2322594520948	0.217852181273569	NA	Insignificant
FBgn0050485	-0.998374441713263	-2.18460422111228	4.89227476094944	-0.446541604439305	0.655206066736275	NA	Insignificant
FBgn0263697	1.55481944949453	0.0595637552847864	0.32443272720834	0.183593547412178	0.854332325497516	0.999989219511147	Insignificant
FBgn0033884	0.999839281306904	-0.567103892620082	0.563464406662125	-1.00645912308732	0.314194765490628	0.999989219511147	Insignificant
FBgn0261975	1.97788449301847	-0.0232427870995626	0.255202229541722	-0.0910759562771091	0.927432237338882	0.999989219511147	Insignificant
FBgn0013770	2.92442770927179	-0.142004211281088	0.256411625706808	-0.553813466490249	0.579706511189868	0.999989219511147	Insignificant
FBgn0275436	1.86086408267851	0.136430511962145	0.267893650996245	0.509271165833105	0.610562166038721	0.999989219511147	Insignificant
FBgn0033891	1.22226308598874	-0.229719714410535	0.432924063806518	-0.530623574930686	0.595679655653422	0.999989219511147	Insignificant
FBgn0002643	1.45214653576705	-0.100729505139656	0.364283314443111	-0.276514188671099	0.782153163334442	0.999989219511147	Insignificant
FBgn0086895	1.39803771393904	-0.203496398330892	0.393750219054152	-0.516815962210055	0.60528463620053	0.999989219511147	Insignificant
FBgn0033899	1.38748014663856	-0.188040050498166	0.372963364127447	-0.504178341854268	0.614136058553158	0.999989219511147	Insignificant
FBgn0033901	1.92863444381547	-0.0437730720592155	0.29820381374531	-0.14678910879591	0.883298481482378	0.999989219511147	Insignificant
FBgn0033903	1.2486866896362	0.044433256254089	0.442363029423159	0.100445230045625	0.919990862924636	0.999989219511147	Insignificant
FBgn0033904	-0.949233688766958	0.231667343787853	4.99007521980075	0.0464256215755207	0.962971015461775	NA	Insignificant
FBgn0033905	1.4152129789947	-0.196802013787138	1.12368128630187	-0.175140421208607	0.860969297569175	0.999989219511147	Insignificant
FBgn0033906	2.4146586628038	0.151069317233404	0.212085701200939	0.712303169793963	0.476277061607739	0.999989219511147	Insignificant
FBgn0000289	1.85763112199166	0.0315843143100498	0.258523086644113	0.122172122884828	0.902762703757982	0.999989219511147	Insignificant
FBgn0050069	1.98132856074249	0.351862993664254	0.271122148350592	1.29780246949524	0.194355220837964	0.999989219511147	Insignificant
FBgn0033913	1.56100681885522	-0.453258280934649	0.328569909687055	-1.37948810153173	0.167744312290674	0.999989219511147	Insignificant
FBgn0033916	1.76244222523264	0.0104130348087876	0.295047421897035	0.0352927496937138	0.971846304637174	0.999989219511147	Insignificant
FBgn0033917	0.347900566827372	-0.0842916891627835	1.08999228039556	-0.077332372603771	0.938359138394774	0.999989219511147	Insignificant
FBgn0033918	2.26870682544136	0.230442067549953	0.224102939644718	1.0282866789489	0.303814995330481	0.999989219511147	Insignificant
FBgn0027538	0.876962202168221	-0.317361485542182	0.649167978095698	-0.488874214765099	0.624930751917471	0.999989219511147	Insignificant
FBgn0261269	0.0585114323681532	1.4850952714531	1.53555519507366	0.967138971114522	0.333474565882969	NA	Insignificant
FBgn0263397	1.06983638115953	-0.057295210970272	0.516830796566574	-0.110858740134871	0.911728364466254	0.999989219511147	Insignificant
FBgn0085408	0.943171642899483	-0.855204227574308	0.585108626498714	-1.46161616637212	0.143846421772821	0.999989219511147	Insignificant
FBgn0033924	1.4210763664906	0.162267041297008	0.366244747826787	0.443056295714447	0.657725015898422	0.999989219511147	Insignificant
FBgn0033928	2.06554993298082	0.651693182744377	0.244242434204701	2.66822259967401	0.00762537183646962	0.793419939584664	Insignificant
FBgn0033929	1.95816774931127	0.489318544957114	0.268717215751295	1.82094230021344	0.0686156282465343	0.999989219511147	Insignificant
FBgn0085213	-1.21824462534753	1.70971686278102	4.99604621910895	0.342213980375455	0.732189864887701	NA	Insignificant
FBgn0033935	1.04087023061763	-0.397657571665022	0.520752712821748	-0.76362073950662	0.445093286400081	0.999989219511147	Insignificant
FBgn0284250	-1.31448218224926	-1.1696502831215	4.99498929449802	-0.234164722717198	0.814857100887667	NA	Insignificant
FBgn0267824	1.21505035363617	0.256871849297718	0.541149914180237	0.474677797347231	0.635016645547567	0.999989219511147	Insignificant
FBgn0261823	1.55147744549271	-0.0585137095996785	0.342784873457314	-0.170700967663805	0.864458901911427	0.999989219511147	Insignificant
FBgn0050197	0.372870595801967	-0.691408060735686	1.07490100036153	-0.643229525791805	0.520075177425719	0.999989219511147	Insignificant
FBgn0265974	1.40985411510599	0.265684258061892	0.372913879683025	0.712454731606458	0.476183233890324	0.999989219511147	Insignificant
FBgn0050077	1.28913669863396	0.0503324276532616	0.413280634784848	0.121787529869297	0.903067290153158	0.999989219511147	Insignificant
FBgn0010638	2.85514040630983	0.0689147257912506	0.18824319924889	0.366094106274371	0.714294855222276	0.999989219511147	Insignificant
FBgn0083123	1.98011772831932	0.0445089638763664	0.277199724126073	0.160566407548527	0.872434914431721	0.999989219511147	Insignificant
FBgn0033949	-1.01345218658528	-2.13926923578722	4.89566816907502	-0.436971862043379	0.662131754462073	NA	Insignificant
FBgn0033951	1.56799274293567	-0.105934211716836	0.32159391544359	-0.329403656691439	0.741850604243042	0.999989219511147	Insignificant
FBgn0012042	-0.369546698641905	-1.36439016282134	2.64361720612372	-0.516107309205296	0.60577946325329	NA	Insignificant
FBgn0041581	1.61529048552956	-0.836521881781724	1.1495843678558	-0.727673327136489	0.46681358177799	0.999989219511147	Insignificant
FBgn0050476	1.58556534239673	-0.319734771619124	0.382024240743634	-0.83694890930675	0.402621286721537	0.999989219511147	Insignificant
FBgn0015602	1.66637896535447	-0.383196824186864	0.364986165187731	-1.04989410760204	0.293766801000651	0.999989219511147	Insignificant
FBgn0033970	-1.31448218224926	-1.1696502831215	4.99498929449802	-0.234164722717198	0.814857100887667	NA	Insignificant
FBgn0028434	0.971051915921916	-0.111975147150606	0.605009122024984	-0.185080097265016	0.853166211995421	0.999989219511147	Insignificant
FBgn0033973	0.886187459203342	-0.0917784136224952	0.610740441814535	-0.15027400731777	0.880548439258031	0.999989219511147	Insignificant
FBgn0013773	1.46075543393597	-0.0209133626247751	0.347071616114791	-0.0602566204026842	0.951951251034937	0.999989219511147	Insignificant
FBgn0015714	1.97830711062502	-0.0181609860341922	0.254334777645244	-0.0714058305448256	0.943074769353525	0.999989219511147	Insignificant
FBgn0033978	1.78029390426114	0.0280269792096855	0.355954049525184	0.0787376327002638	0.937241311819195	0.999989219511147	Insignificant
FBgn0033979	-0.805555039774666	-0.701156257510839	4.37186509427253	-0.160379207132765	0.872582367901956	NA	Insignificant
FBgn0033980	2.33831906148612	0.165852249295	0.228585193881783	0.725559895103148	0.468108614408182	0.999989219511147	Insignificant
FBgn0033984	1.75481831214532	-0.336416558308256	0.308209495405995	-1.09151912359191	0.275044521769854	0.999989219511147	Insignificant
FBgn0033987	0.311292840594001	0.491119727634366	1.1492003216894	0.427357805567255	0.669118735302686	0.999989219511147	Insignificant
FBgn0033988	0.871688206752395	0.328029933198698	0.616444295007749	0.532132320560408	0.594634353574462	0.999989219511147	Insignificant
FBgn0029082	-0.640164517660112	1.85950470205868	3.421173750118	0.543528285283534	0.586766121428694	NA	Insignificant
FBgn0015371	1.04731284214718	-0.764523548684529	0.581913603262613	-1.31380937719634	0.188910361184659	0.999989219511147	Insignificant
FBgn0033994	0.915608225451117	-0.0280178367434487	0.588574488753	-0.0476028731772073	0.962032742163192	0.999989219511147	Insignificant
FBgn0034000	1.42029372263255	0.258712821775953	0.368620029618094	0.701841465435263	0.482778036322511	0.999989219511147	Insignificant
FBgn0034002	1.06131485529938	0.00365090384477604	0.513526588051339	0.00710947384171478	0.994327508371958	0.999989219511147	Insignificant
FBgn0003328	0.859063205311651	-2.00801036293044	0.668051688017949	-3.00577095896281	0.00264908456297372	0.424057305811409	Insignificant
FBgn0034005	0.753975431717561	-0.575582717813484	0.700819123094803	-0.821299960069186	0.41147543045039	0.999989219511147	Insignificant
FBgn0004698	1.92542168286997	0.344160392419854	0.270338014461568	1.27307435140159	0.202991659398831	0.999989219511147	Insignificant
FBgn0013750	2.28239573140973	0.0386908449275021	0.288495738372631	0.134112362095026	0.893313724416424	0.999989219511147	Insignificant
FBgn0034012	0.323406809363575	-1.32684754279777	1.13193184694276	-1.17219737776745	0.241117820965579	0.999989219511147	Insignificant
FBgn0034013	1.91193650841142	0.150538965574478	0.257671789294086	0.584227578761697	0.55906720908881	0.999989219511147	Insignificant
FBgn0265651	-0.643878493763015	1.84631282848598	3.79003729960158	0.48714898628572	0.626152753780445	NA	Insignificant
FBgn0026370	1.81961927251954	0.237255419845226	0.282886297450114	0.838695341498697	0.401640293165323	0.999989219511147	Insignificant
FBgn0263980	-0.132561976809497	1.44509980956453	1.87242429205798	0.77178010117366	0.440244679243926	NA	Insignificant
FBgn0034025	1.7324418110448	-0.0292046977891115	0.294344378866075	-0.0992194853579978	0.920964004117096	0.999989219511147	Insignificant
FBgn0050467	1.42535648857042	0.0920988369608064	0.364285986111932	0.252820148103385	0.800407197446019	0.999989219511147	Insignificant
FBgn0022097	2.28283637539347	-0.0227190840163731	0.227870130270032	-0.0997018959415626	0.920580995300851	0.999989219511147	Insignificant
FBgn0034029	1.88804435281295	0.225525404092887	0.301075325081151	0.74906638075405	0.453817196986315	0.999989219511147	Insignificant
FBgn0050466	1.19298468288471	0.224553846653645	0.451303656843104	0.497567088696805	0.618789205556415	0.999989219511147	Insignificant
FBgn0050091	-0.745814590537908	3.28279599632427	4.05980506409378	0.808609266823762	0.418739932779333	NA	Insignificant
FBgn0284254	1.39934398239568	-0.241847101605698	0.466885024792611	-0.51800141097506	0.604457284881252	0.999989219511147	Insignificant
FBgn0050090	-0.68999743573946	-3.20716571996779	3.85460590353274	-0.832034661968535	0.405389379839015	NA	Insignificant
FBgn0053460	0.798172243846408	-1.19163174490073	0.759553156093872	-1.56885892098572	0.116680815543146	0.999989219511147	Insignificant
FBgn0053462	-0.590320429939644	-1.7228515734473	3.27892412532704	-0.5254319732926	0.599282931621061	NA	Insignificant
FBgn0050089	2.46697410579162	0.102802205056284	0.211722151363372	0.485552429891229	0.627284530953729	0.999989219511147	Insignificant
FBgn0034046	1.64972832065793	0.208822608611034	0.300448664157945	0.695035903042845	0.487032801775401	0.999989219511147	Insignificant
FBgn0034047	-0.998374441713263	-2.18460422111228	4.89227476094944	-0.446541604439305	0.655206066736275	NA	Insignificant
[truncated: 6,483 more rows]
