# Supplementary material for: The NELF pausing checkpoint mediates the functional divergence of Cdk9
Source: Nat Commun. 2023 May 13;14:2762. doi: 10.1038/s41467-023-38359-y (PMC10182999; doi:10.1038/s41467-023-38359-y)
Supplement: Supplementary file 10 — Source Data [file 41467_2023_38359_MOESM10_ESM.zip › Source Data/AllPlots/S1C_right.tsv]

rep1	rep2	sample	KD	drug
1	1.1104280822803	1.10933551696973	LacZKD_DMSO	LacZ RNAi	DMSO
2	2.3394625718233	2.27970070092101	LacZKD_DMSO	LacZ RNAi	DMSO
3	1.78975552280801	1.75802727088367	LacZKD_DMSO	LacZ RNAi	DMSO
4	1.34305392291285	1.25873303721281	LacZKD_DMSO	LacZ RNAi	DMSO
5	1.19359204844546	1.2340006822418	LacZKD_DMSO	LacZ RNAi	DMSO
6	2.43306287045122	2.4139605959757	LacZKD_DMSO	LacZ RNAi	DMSO
7	0.957703041548831	1.08108795008851	LacZKD_DMSO	LacZ RNAi	DMSO
8	0.624488362513449	0.586091971599143	LacZKD_DMSO	LacZ RNAi	DMSO
9	2.62281477862388	2.57354041139308	LacZKD_DMSO	LacZ RNAi	DMSO
10	1.71629055114927	1.74252403703812	LacZKD_DMSO	LacZ RNAi	DMSO
11	0.872272846224205	0.818041048119825	LacZKD_DMSO	LacZ RNAi	DMSO
12	1.09713231487837	1.00190670404088	LacZKD_DMSO	LacZ RNAi	DMSO
13	-0.34332695411515	-0.0422969584511686	LacZKD_DMSO	LacZ RNAi	DMSO
14	2.31167419778632	2.30426556702014	LacZKD_DMSO	LacZ RNAi	DMSO
15	2.25640020538034	2.20321570936298	LacZKD_DMSO	LacZ RNAi	DMSO
16	2.19088052362118	2.1441144527607	LacZKD_DMSO	LacZ RNAi	DMSO
17	0.918784975518462	0.899711094571145	LacZKD_DMSO	LacZ RNAi	DMSO
18	0.0668475109738994	0.258733037212813	LacZKD_DMSO	LacZ RNAi	DMSO
19	0.856897984657251	0.911945550988156	LacZKD_DMSO	LacZ RNAi	DMSO
20	-0.0123337350737254	0.144013465786199	LacZKD_DMSO	LacZ RNAi	DMSO
21	2.14076942095904	2.10471648932152	LacZKD_DMSO	LacZ RNAi	DMSO
22	-0.489454989793388	-0.210701388840559	LacZKD_DMSO	LacZ RNAi	DMSO
23	0.330088945748481	0.439963935920905	LacZKD_DMSO	LacZ RNAi	DMSO
24	1.93017037109436	1.86156786279074	LacZKD_DMSO	LacZ RNAi	DMSO
25	1.11260500153457	1.15201912071071	LacZKD_DMSO	LacZ RNAi	DMSO
26	0.0420239272488672	0.0290589500844996	LacZKD_DMSO	LacZ RNAi	DMSO
27	0.692388598151385	0.640878778701618	LacZKD_DMSO	LacZ RNAi	DMSO
28	2.44342446803041	2.39488715785367	LacZKD_DMSO	LacZ RNAi	DMSO
29	0.209515014542631	0.144013465786199	LacZKD_DMSO	LacZ RNAi	DMSO
30	2.3325822582792	2.30433539489743	LacZKD_DMSO	LacZ RNAi	DMSO
31	0.379776729937588	0.464787519645937	LacZKD_DMSO	LacZ RNAi	DMSO
32	1.22654835384141	1.1817178529217	LacZKD_DMSO	LacZ RNAi	DMSO
33	0.501771085899107	0.373867870327068	LacZKD_DMSO	LacZ RNAi	DMSO
34	0.173302841888186	0.273973003769549	LacZKD_DMSO	LacZ RNAi	DMSO
35	1.49821127513289	1.4374017191563	LacZKD_DMSO	LacZ RNAi	DMSO
36	1.05461305455689	0.996266436688192	LacZKD_DMSO	LacZ RNAi	DMSO
37	0.51914518196853	0.48826861549546	LacZKD_DMSO	LacZ RNAi	DMSO
38	0.631118941412462	0.706444662615846	LacZKD_DMSO	LacZ RNAi	DMSO
39	0.938679804235401	0.996266436688192	LacZKD_DMSO	LacZ RNAi	DMSO
40	0.852967691028818	0.815896379653236	LacZKD_DMSO	LacZ RNAi	DMSO
41	2.24502479963219	2.23873640879656	LacZKD_DMSO	LacZ RNAi	DMSO
42	2.08642532588726	2.0569642770418	LacZKD_DMSO	LacZ RNAi	DMSO
43	0.355643050220869	0.200741090235126	LacZKD_DMSO	LacZ RNAi	DMSO
44	-0.188424994129407	-0.234182484690082	LacZKD_DMSO	LacZ RNAi	DMSO
45	0.990551953163763	0.904996691032828	LacZKD_DMSO	LacZ RNAi	DMSO
46	0.793846238910162	0.784702859470292	LacZKD_DMSO	LacZ RNAi	DMSO
47	0.302936699704866	0.603966695368847	LacZKD_DMSO	LacZ RNAi	DMSO
48	2.53470216466628	2.54404918315179	LacZKD_DMSO	LacZ RNAi	DMSO
49	0.543968765693562	0.413634997198556	LacZKD_DMSO	LacZ RNAi	DMSO
50	1.03168309391065	1.05461305455689	LacZKD_DMSO	LacZ RNAi	DMSO
51	1.86657086739973	1.90587140327596	LacZKD_DMSO	LacZ RNAi	DMSO
52	2.00636676359252	1.98795569811386	LacZKD_DMSO	LacZ RNAi	DMSO
53	0.226548353841411	0.112605001534574	LacZKD_DMSO	LacZ RNAi	DMSO
54	1.08108795008851	0.946707657247368	LacZKD_DMSO	LacZ RNAi	DMSO
55	0.984761274282867	0.954589806124688	LacZKD_DMSO	LacZ RNAi	DMSO
56	-1.18842499412941	-1.01233373507373	LacZKD_DMSO	LacZ RNAi	DMSO
57	1.39816231054235	1.22654835384141	LacZKD_DMSO	LacZ RNAi	DMSO
58	1.07402609560102	1.01160427242436	LacZKD_DMSO	LacZ RNAi	DMSO
59	2.17405748062177	2.16826996441172	LacZKD_DMSO	LacZ RNAi	DMSO
60	1.31400212585503	1.34686912591336	LacZKD_DMSO	LacZ RNAi	DMSO
61	1.02109002041322	1.0250927628669	LacZKD_DMSO	LacZ RNAi	DMSO
62	0.367877506637881	0.379776729937588	LacZKD_DMSO	LacZ RNAi	DMSO
63	0.59690484088136	0.647265577363019	LacZKD_DMSO	LacZ RNAi	DMSO
64	1.78331459675837	1.77982439997851	LacZKD_DMSO	LacZ RNAi	DMSO
65	0.807210200468143	0.897934836545342	LacZKD_DMSO	LacZ RNAi	DMSO
66	0.901480117309991	0.860793028540775	LacZKD_DMSO	LacZ RNAi	DMSO
67	0.760965012515506	0.815896379653236	LacZKD_DMSO	LacZ RNAi	DMSO
68	0.434824296268494	0.506180204804162	LacZKD_DMSO	LacZ RNAi	DMSO
69	1.41036551263371	1.47527593126024	LacZKD_DMSO	LacZ RNAi	DMSO
70	1.90987254236529	2.00705952890436	LacZKD_DMSO	LacZ RNAi	DMSO
71	0.68080672560157	0.760965012515506	LacZKD_DMSO	LacZ RNAi	DMSO
72	0.68080672560157	0.760965012515506	LacZKD_DMSO	LacZ RNAi	DMSO
73	0.68080672560157	0.760965012515506	LacZKD_DMSO	LacZ RNAi	DMSO
74	1.16760086306372	1.01160427242436	LacZKD_DMSO	LacZ RNAi	DMSO
75	1.35564305022087	1.30572959988904	LacZKD_DMSO	LacZ RNAi	DMSO
76	0.288696260590256	0.266419865879104	LacZKD_DMSO	LacZ RNAi	DMSO
77	1.94319367021972	1.91640340952425	LacZKD_DMSO	LacZ RNAi	DMSO
79	0.960794118525973	1.00469960422505	LacZKD_DMSO	LacZ RNAi	DMSO
80	0.379776729937588	0.492816243246181	LacZKD_DMSO	LacZ RNAi	DMSO
81	0.918784975518462	0.974437999192519	LacZKD_DMSO	LacZ RNAi	DMSO
82	1.36302500384347	1.33008894574848	LacZKD_DMSO	LacZ RNAi	DMSO
83	1.3936383687823	1.35002305758081	LacZKD_DMSO	LacZ RNAi	DMSO
84	2.00664400233918	1.9824232095139	LacZKD_DMSO	LacZ RNAi	DMSO
85	1.58682126561083	1.59404763003688	LacZKD_DMSO	LacZ RNAi	DMSO
86	0.802801081563088	0.650424096607849	LacZKD_DMSO	LacZ RNAi	DMSO
87	0.740993931584886	0.770616398191687	LacZKD_DMSO	LacZ RNAi	DMSO
88	0.698065731043075	0.647265577363019	LacZKD_DMSO	LacZ RNAi	DMSO
89	1.80235769767373	1.77865474001509	LacZKD_DMSO	LacZ RNAi	DMSO
90	0.242938770029581	0.408172101497054	LacZKD_DMSO	LacZ RNAi	DMSO
91	-1.18842499412941	-0.711303739409744	LacZKD_DMSO	LacZ RNAi	DMSO
92	1.94670765724737	1.96401624392955	LacZKD_DMSO	LacZ RNAi	DMSO
93	1.23317893274042	1.1863233518807	LacZKD_DMSO	LacZ RNAi	DMSO
94	0.807210200468143	0.782386616743111	LacZKD_DMSO	LacZ RNAi	DMSO
95	0.832764304940531	0.822298871262366	LacZKD_DMSO	LacZ RNAi	DMSO
96	1.15792798032123	1.20162650232958	LacZKD_DMSO	LacZ RNAi	DMSO
97	0.51914518196853	0.535850875471382	LacZKD_DMSO	LacZ RNAi	DMSO
98	0.864653449354013	0.811575005870593	LacZKD_DMSO	LacZ RNAi	DMSO
99	-0.0422969584511686	-0.167235695059469	LacZKD_DMSO	LacZ RNAi	DMSO
100	1.10383107722707	1.17330284188819	LacZKD_DMSO	LacZ RNAi	DMSO
101	2.2377608311151	2.24805570088009	LacZKD_DMSO	LacZ RNAi	DMSO
102	0.474332837552167	0.459935016851525	LacZKD_DMSO	LacZ RNAi	DMSO
103	0.483672863806311	0.510545010206612	LacZKD_DMSO	LacZ RNAi	DMSO
104	0.464787519645937	0.567449861543085	LacZKD_DMSO	LacZ RNAi	DMSO
105	2.2335078191491	2.26228588401751	LacZKD_DMSO	LacZ RNAi	DMSO
106	0.343053922912848	0.163757523981956	LacZKD_DMSO	LacZ RNAi	DMSO
107	0.922164716169842	0.94029729020902	LacZKD_DMSO	LacZ RNAi	DMSO
108	1.85059232786801	1.81330871867959	LacZKD_DMSO	LacZ RNAi	DMSO
109	0.957703041548831	0.842983470122217	LacZKD_DMSO	LacZ RNAi	DMSO
110	2.60375650202027	2.52912069367386	LacZKD_DMSO	LacZ RNAi	DMSO
111	0.887121967263124	0.93379088414342	LacZKD_DMSO	LacZ RNAi	DMSO
112	2.09124194991905	2.05074931004867	LacZKD_DMSO	LacZ RNAi	DMSO
113	-0.34332695411515	-0.259006068415114	LacZKD_DMSO	LacZ RNAi	DMSO
114	1.28579126994685	1.24773765291135	LacZKD_DMSO	LacZ RNAi	DMSO
115	-0.410273743745763	-0.0270569918944318	LacZKD_DMSO	LacZ RNAi	DMSO
116	2.12523135248862	2.17528097872532	LacZKD_DMSO	LacZ RNAi	DMSO
117	0.1539976866928	0.200741090235126	LacZKD_DMSO	LacZ RNAi	DMSO
118	0.0156949885265181	0.0420239272488672	LacZKD_DMSO	LacZ RNAi	DMSO
119	2.70439283018017	2.68695463516245	LacZKD_DMSO	LacZ RNAi	DMSO
120	0.624488362513449	0.624488362513449	LacZKD_DMSO	LacZ RNAi	DMSO
121	2.05535692196439	2.03533045952783	LacZKD_DMSO	LacZ RNAi	DMSO
122	1.76047676684081	1.79021195425507	LacZKD_DMSO	LacZ RNAi	DMSO
123	0.191786247582199	0.266419865879104	LacZKD_DMSO	LacZ RNAi	DMSO
124	0.51914518196853	0.258733037212813	LacZKD_DMSO	LacZ RNAi	DMSO
126	2.66081009718532	2.63984811792266	LacZKD_DMSO	LacZ RNAi	DMSO
127	-0.109243748081782	-0.0580912256344006	LacZKD_DMSO	LacZ RNAi	DMSO
128	1.33532147268216	1.20074109023513	LacZKD_DMSO	LacZ RNAi	DMSO
129	0.209515014542631	0.302936699704866	LacZKD_DMSO	LacZ RNAi	DMSO
130	-0.34332695411515	-0.285335007137463	LacZKD_DMSO	LacZ RNAi	DMSO
131	1.69862938392155	1.63177646535623	LacZKD_DMSO	LacZ RNAi	DMSO
132	1.03946171048427	1.01023209282502	LacZKD_DMSO	LacZ RNAi	DMSO
133	0.330088945748481	0.361803358925687	LacZKD_DMSO	LacZ RNAi	DMSO
134	-0.109243748081782	-0.0915149811213503	LacZKD_DMSO	LacZ RNAi	DMSO
135	0.957703041548831	0.95145409227183	LacZKD_DMSO	LacZ RNAi	DMSO
136	0.793846238910162	0.746073457114161	LacZKD_DMSO	LacZ RNAi	DMSO
137	0.273973003769549	0.402639612897092	LacZKD_DMSO	LacZ RNAi	DMSO
138	0.527578349505393	0.450064262825231	LacZKD_DMSO	LacZ RNAi	DMSO
139	1.02109002041322	1.13068106518037	LacZKD_DMSO	LacZ RNAi	DMSO
140	1.07874673427361	1.00050348963145	LacZKD_DMSO	LacZ RNAi	DMSO
141	1.9004195685976	1.82356812052985	LacZKD_DMSO	LacZ RNAi	DMSO
142	1.9004195685976	1.82356812052985	LacZKD_DMSO	LacZ RNAi	DMSO
143	1.01023209282502	1.00885556399621	LacZKD_DMSO	LacZ RNAi	DMSO
144	0.603966695368847	0.575002999433531	LacZKD_DMSO	LacZ RNAi	DMSO
145	0.864653449354013	0.949877704036875	LacZKD_DMSO	LacZ RNAi	DMSO
146	0.969937497965843	0.997683385683799	LacZKD_DMSO	LacZ RNAi	DMSO
147	0.501771085899107	0.523382234911784	LacZKD_DMSO	LacZ RNAi	DMSO
148	1.85059232786801	1.79294051494914	LacZKD_DMSO	LacZ RNAi	DMSO
149	0.856897984657251	0.941908774365599	LacZKD_DMSO	LacZ RNAi	DMSO
150	0.474332837552167	0.514866383989255	LacZKD_DMSO	LacZ RNAi	DMSO
151	0.92551835817743	0.91021873168765	LacZKD_DMSO	LacZ RNAi	DMSO
152	0.890756251918218	0.8703804925465	LacZKD_DMSO	LacZ RNAi	DMSO
153	0.756057678020762	0.746073457114161	LacZKD_DMSO	LacZ RNAi	DMSO
154	0.343053922912848	0.258733037212813	LacZKD_DMSO	LacZ RNAi	DMSO
155	-0.489454989793388	-1.48945498979339	LacZKD_DMSO	LacZ RNAi	DMSO
156	1.45993501685152	1.38502682790608	LacZKD_DMSO	LacZ RNAi	DMSO
157	0.0156949885265181	-0.0123337350737254	LacZKD_DMSO	LacZ RNAi	DMSO
158	0.402639612897092	0.419030029085262	LacZKD_DMSO	LacZ RNAi	DMSO
159	1.16950985287105	1.20162650232958	LacZKD_DMSO	LacZ RNAi	DMSO
160	2.24019567854253	2.14158270674335	LacZKD_DMSO	LacZ RNAi	DMSO
161	1.32345836684947	1.244544296745	LacZKD_DMSO	LacZ RNAi	DMSO
162	1.32345836684947	1.244544296745	LacZKD_DMSO	LacZ RNAi	DMSO
163	1.36302500384347	1.34876423211424	LacZKD_DMSO	LacZ RNAi	DMSO
164	1.21297554665214	1.25405477493504	LacZKD_DMSO	LacZ RNAi	DMSO
165	0.191786247582199	-0.167235695059469	LacZKD_DMSO	LacZ RNAi	DMSO
166	1.89507762570086	1.91520771108033	LacZKD_DMSO	LacZ RNAi	DMSO
167	2.05337043716579	2.06187299821046	LacZKD_DMSO	LacZ RNAi	DMSO
168	2.31002340904459	2.26504623959353	LacZKD_DMSO	LacZ RNAi	DMSO
169	1.17706299076149	1.28506197593516	LacZKD_DMSO	LacZ RNAi	DMSO
170	0.807210200468143	0.748591113335408	LacZKD_DMSO	LacZ RNAi	DMSO
171	0.367877506637881	0.367877506637881	LacZKD_DMSO	LacZ RNAi	DMSO
172	2.57447853436965	2.50230254974096	LacZKD_DMSO	LacZ RNAi	DMSO
173	1.64599570955213	1.61057074031447	LacZKD_DMSO	LacZ RNAi	DMSO
174	0.61775497985448	0.709202097161035	LacZKD_DMSO	LacZ RNAi	DMSO
175	0.883457013176719	0.860793028540775	LacZKD_DMSO	LacZ RNAi	DMSO
176	1.01023209282502	0.93379088414342	LacZKD_DMSO	LacZ RNAi	DMSO
177	1.76678154341254	1.81179209884282	LacZKD_DMSO	LacZ RNAi	DMSO
178	0.756057678020762	0.883457013176719	LacZKD_DMSO	LacZ RNAi	DMSO
179	0.692388598151385	0.860793028540775	LacZKD_DMSO	LacZ RNAi	DMSO
180	1.41580105895506	1.36727390058949	LacZKD_DMSO	LacZ RNAi	DMSO
181	1.65729302383725	1.59189231801074	LacZKD_DMSO	LacZ RNAi	DMSO
182	1.85572262674932	1.81114049409658	LacZKD_DMSO	LacZ RNAi	DMSO
183	2.24019567854253	2.24414347116795	LacZKD_DMSO	LacZ RNAi	DMSO
184	0.624488362513449	0.85098912504673	LacZKD_DMSO	LacZ RNAi	DMSO
185	0.391358602487403	0.563623453690032	LacZKD_DMSO	LacZ RNAi	DMSO
186	0.0903286068234222	0.209515014542631	LacZKD_DMSO	LacZ RNAi	DMSO
187	1.80457010430193	1.88124310278219	LacZKD_DMSO	LacZ RNAi	DMSO
188	1.12963834083335	1.17893092689661	LacZKD_DMSO	LacZ RNAi	DMSO
189	0.0420239272488672	0.379776729937588	LacZKD_DMSO	LacZ RNAi	DMSO
190	1.33008894574848	1.36666945444891	LacZKD_DMSO	LacZ RNAi	DMSO
191	1.46478751964594	1.44149404137414	LacZKD_DMSO	LacZ RNAi	DMSO
192	0.391358602487403	0.361803358925687	LacZKD_DMSO	LacZ RNAi	DMSO
193	0.0668475109738994	0.123328866926348	LacZKD_DMSO	LacZ RNAi	DMSO
194	1.11692637531722	1.06077336326171	LacZKD_DMSO	LacZ RNAi	DMSO
195	0.589726256254237	0.474332837552167	LacZKD_DMSO	LacZ RNAi	DMSO
196	-1.18842499412941	-0.644356949779131	LacZKD_DMSO	LacZ RNAi	DMSO
197	1.14198877921978	1.12226831821395	LacZKD_DMSO	LacZ RNAi	DMSO
199	2.18134729446756	2.1128220945068	LacZKD_DMSO	LacZ RNAi	DMSO
200	1.14803473971912	1.12226831821395	LacZKD_DMSO	LacZ RNAi	DMSO
201	0.938679804235401	0.96386335025365	LacZKD_DMSO	LacZ RNAi	DMSO
202	1.02109002041322	1.09146998588223	LacZKD_DMSO	LacZ RNAi	DMSO
203	1.25561980178867	1.21038273607386	LacZKD_DMSO	LacZ RNAi	DMSO
204	0.424358862590329	0.234820879807401	LacZKD_DMSO	LacZ RNAi	DMSO
206	2.31222306924251	2.30496334108075	LacZKD_DMSO	LacZ RNAi	DMSO
207	0.928846301526358	0.93379088414342	LacZKD_DMSO	LacZ RNAi	DMSO
208	0.402639612897092	0.483672863806311	LacZKD_DMSO	LacZ RNAi	DMSO
209	0.402639612897092	0.483672863806311	LacZKD_DMSO	LacZ RNAi	DMSO
210	1.62715275419486	1.56972962783798	LacZKD_DMSO	LacZ RNAi	DMSO
211	1.62715275419486	1.56972962783798	LacZKD_DMSO	LacZ RNAi	DMSO
212	1.97592786165503	1.98051421970657	LacZKD_DMSO	LacZ RNAi	DMSO
213	0.802801081563088	0.743541120598766	LacZKD_DMSO	LacZ RNAi	DMSO
214	0.112605001534574	0.226548353841411	LacZKD_DMSO	LacZ RNAi	DMSO
215	0.999095726707056	0.97144285296316	LacZKD_DMSO	LacZ RNAi	DMSO
216	-0.234182484690082	-0.167235695059469	LacZKD_DMSO	LacZ RNAi	DMSO
217	-0.147032308971182	-0.34332695411515	LacZKD_DMSO	LacZ RNAi	DMSO
218	1.79384623891016	1.65073868878524	LacZKD_DMSO	LacZ RNAi	DMSO
219	0.815896379653236	0.879760867616755	LacZKD_DMSO	LacZ RNAi	DMSO
220	1.75457459923663	1.72353119494328	LacZKD_DMSO	LacZ RNAi	DMSO
221	0.402639612897092	0.281397021848756	LacZKD_DMSO	LacZ RNAi	DMSO
222	1.26336144139488	1.311262088489	LacZKD_DMSO	LacZ RNAi	DMSO
223	0.957703041548831	0.946707657247368	LacZKD_DMSO	LacZ RNAi	DMSO
224	0.226548353841411	0.295874845217379	LacZKD_DMSO	LacZ RNAi	DMSO
225	0.849001503811217	0.903241963466278	LacZKD_DMSO	LacZ RNAi	DMSO
226	0.945113914240811	0.97144285296316	LacZKD_DMSO	LacZ RNAi	DMSO
227	1.21811518630455	1.29373370128187	LacZKD_DMSO	LacZ RNAi	DMSO
228	0.474332837552167	0.455027682356781	LacZKD_DMSO	LacZ RNAi	DMSO
229	1.09260837311832	1.05087448499749	LacZKD_DMSO	LacZ RNAi	DMSO
230	1.09260837311832	1.05087448499749	LacZKD_DMSO	LacZ RNAi	DMSO
231	0.91537872682655	0.93050075869637	LacZKD_DMSO	LacZ RNAi	DMSO
232	-0.887394998465425	-1.01233373507373	LacZKD_DMSO	LacZ RNAi	DMSO
233	1.48182085894472	1.50043957392539	LacZKD_DMSO	LacZ RNAi	DMSO
234	1.52674236371905	1.55743020104432	LacZKD_DMSO	LacZ RNAi	DMSO
235	2.00885556399621	2.0185357350263	LacZKD_DMSO	LacZ RNAi	DMSO
236	0.492816243246181	0.474332837552167	LacZKD_DMSO	LacZ RNAi	DMSO
237	1.34813344844212	1.28213249108787	LacZKD_DMSO	LacZ RNAi	DMSO
238	1.65543042849375	1.65605218161627	LacZKD_DMSO	LacZ RNAi	DMSO
239	0.686636269262293	0.735854291932475	LacZKD_DMSO	LacZ RNAi	DMSO
240	1.85217734598467	1.83994288956765	LacZKD_DMSO	LacZ RNAi	DMSO
241	1.58095233194673	1.61263553571845	LacZKD_DMSO	LacZ RNAi	DMSO
242	0.510545010206612	0.51914518196853	LacZKD_DMSO	LacZ RNAi	DMSO
243	1.1559672795557	1.15498359967445	LacZKD_DMSO	LacZ RNAi	DMSO
244	1.06925358073978	1.12013941943183	LacZKD_DMSO	LacZ RNAi	DMSO
245	2.41924444255884	2.41358070699511	LacZKD_DMSO	LacZ RNAi	DMSO
246	0.836880871135364	0.93050075869637	LacZKD_DMSO	LacZ RNAi	DMSO
247	0.887121967263124	0.787006814379856	LacZKD_DMSO	LacZ RNAi	DMSO
249	1.37148163090671	1.33467084412316	LacZKD_DMSO	LacZ RNAi	DMSO
250	2.03298924371293	2.03063533831945	LacZKD_DMSO	LacZ RNAi	DMSO
251	1.12754535132751	1.09487623457414	LacZKD_DMSO	LacZ RNAi	DMSO
252	1.62715275419486	1.6399126059296	LacZKD_DMSO	LacZ RNAi	DMSO
253	0.72538885825431	0.582427017512738	LacZKD_DMSO	LacZ RNAi	DMSO
254	1.07402609560102	1.01297213019104	LacZKD_DMSO	LacZ RNAi	DMSO
255	1.76533469760382	1.75009473104709	LacZKD_DMSO	LacZ RNAi	DMSO
256	0.567449861543085	0.506180204804162	LacZKD_DMSO	LacZ RNAi	DMSO
257	1.95832301950123	1.83255744878901	LacZKD_DMSO	LacZ RNAi	DMSO
258	1.84660428807296	1.80917979333105	LacZKD_DMSO	LacZ RNAi	DMSO
259	2.08085439564249	2.07757137636567	LacZKD_DMSO	LacZ RNAi	DMSO
260	2.39692291696518	2.38745532155124	LacZKD_DMSO	LacZ RNAi	DMSO
261	0.44504346145018	0.316724984190499	LacZKD_DMSO	LacZ RNAi	DMSO
262	0.798346740136838	0.820175177632511	LacZKD_DMSO	LacZ RNAi	DMSO
263	0.798346740136838	0.820175177632511	LacZKD_DMSO	LacZ RNAi	DMSO
264	1.49462204410944	1.55976303287679	LacZKD_DMSO	LacZ RNAi	DMSO
265	-1.18842499412941	-1.48945498979339	LacZKD_DMSO	LacZ RNAi	DMSO
266	1.30433539489743	1.4015246071963	LacZKD_DMSO	LacZ RNAi	DMSO
267	0.492816243246181	0.543968765693562	LacZKD_DMSO	LacZ RNAi	DMSO
268	0.894360376187043	1.00190670404088	LacZKD_DMSO	LacZ RNAi	DMSO
269	2.02641885391829	1.97622522180489	LacZKD_DMSO	LacZ RNAi	DMSO
270	0.999095726707056	0.92551835817743	LacZKD_DMSO	LacZ RNAi	DMSO
271	0.64408391857683	0.793846238910162	LacZKD_DMSO	LacZ RNAi	DMSO
272	1.07164639385567	1.06321322631881	LacZKD_DMSO	LacZ RNAi	DMSO
273	1.36180335892569	1.28869626059026	LacZKD_DMSO	LacZ RNAi	DMSO
274	1.15201912071071	1.13172129198165	LacZKD_DMSO	LacZ RNAi	DMSO
275	2.12226831821395	2.09892877858534	LacZKD_DMSO	LacZ RNAi	DMSO
276	2.6523082404824	2.64947895046354	LacZKD_DMSO	LacZ RNAi	DMSO
277	1.24932556869098	1.2754679948565	LacZKD_DMSO	LacZ RNAi	DMSO
278	0.44504346145018	0.551937695364837	LacZKD_DMSO	LacZ RNAi	DMSO
279	2.55209559192426	2.50639949008118	LacZKD_DMSO	LacZ RNAi	DMSO
280	0.1539976866928	0.0156949885265181	LacZKD_DMSO	LacZ RNAi	DMSO
281	2.5028333640037	2.53572794454206	LacZKD_DMSO	LacZ RNAi	DMSO
282	1.30433539489743	1.27172082336234	LacZKD_DMSO	LacZ RNAi	DMSO
283	1.68547660373505	1.55035556435496	LacZKD_DMSO	LacZ RNAi	DMSO
284	-0.109243748081782	0.0420239272488672	LacZKD_DMSO	LacZ RNAi	DMSO
285	1.98388597439255	1.93819338139354	LacZKD_DMSO	LacZ RNAi	DMSO
286	2.53527689986186	2.50661866469189	LacZKD_DMSO	LacZ RNAi	DMSO
287	0.92551835817743	0.809398086616319	LacZKD_DMSO	LacZ RNAi	DMSO
288	0.582427017512738	0.44504346145018	LacZKD_DMSO	LacZ RNAi	DMSO
289	1.32877090382057	1.36485105200769	LacZKD_DMSO	LacZ RNAi	DMSO
290	-0.34332695411515	-0.210701388840559	LacZKD_DMSO	LacZ RNAi	DMSO
291	0.668907502301862	0.563623453690032	LacZKD_DMSO	LacZ RNAi	DMSO
292	2.20127255407698	2.21580987252402	LacZKD_DMSO	LacZ RNAi	DMSO
293	-1.18842499412941	-0.887394998465425	LacZKD_DMSO	LacZ RNAi	DMSO
294	1.05212425415319	0.953024779271061	LacZKD_DMSO	LacZ RNAi	DMSO
295	0.775362833216149	0.756057678020762	LacZKD_DMSO	LacZ RNAi	DMSO
296	2.31753852388872	2.25655611795854	LacZKD_DMSO	LacZ RNAi	DMSO
297	0.824412230575766	0.830691296317666	LacZKD_DMSO	LacZ RNAi	DMSO
298	0.90848501887865	0.784702859470292	LacZKD_DMSO	LacZ RNAi	DMSO
299	1.35811766934872	1.29800548472503	LacZKD_DMSO	LacZ RNAi	DMSO
300	1.32345836684947	1.35127824481842	LacZKD_DMSO	LacZ RNAi	DMSO
301	1.32345836684947	1.35127824481842	LacZKD_DMSO	LacZ RNAi	DMSO
302	1.36908220777625	1.40541466695186	LacZKD_DMSO	LacZ RNAi	DMSO
303	1.00469960422505	0.866570867399735	LacZKD_DMSO	LacZ RNAi	DMSO
304	0.828608345169374	0.746073457114161	LacZKD_DMSO	LacZ RNAi	DMSO
305	1.03688428759646	1.06442803685049	LacZKD_DMSO	LacZ RNAi	DMSO
306	1.13585746116829	1.1539976866928	LacZKD_DMSO	LacZ RNAi	DMSO
307	1.76966085439168	1.8313142385453	LacZKD_DMSO	LacZ RNAi	DMSO
308	1.45502768235678	1.45797873209366	LacZKD_DMSO	LacZ RNAi	DMSO
309	1.43275128764563	1.37977672993759	LacZKD_DMSO	LacZ RNAi	DMSO
310	1.03946171048427	1.06805221211227	LacZKD_DMSO	LacZ RNAi	DMSO
311	0.65667304588485	0.650424096607849	LacZKD_DMSO	LacZ RNAi	DMSO
312	0.894360376187043	0.885293356216716	LacZKD_DMSO	LacZ RNAi	DMSO
313	1.05212425415319	1.06805221211227	LacZKD_DMSO	LacZ RNAi	DMSO
314	-0.188424994129407	-0.0580912256344006	LacZKD_DMSO	LacZ RNAi	DMSO
315	2.52312917412076	2.49709282362134	LacZKD_DMSO	LacZ RNAi	DMSO
316	0.610915555324175	0.653559810460707	LacZKD_DMSO	LacZ RNAi	DMSO
318	0.945113914240811	0.922164716169842	LacZKD_DMSO	LacZ RNAi	DMSO
319	0.840958783555803	0.832764304940531	LacZKD_DMSO	LacZ RNAi	DMSO
320	0.780057954424528	0.789298611159441	LacZKD_DMSO	LacZ RNAi	DMSO
321	0.932148937076443	0.993418593815366	LacZKD_DMSO	LacZ RNAi	DMSO
322	-0.489454989793388	-0.0270569918944318	LacZKD_DMSO	LacZ RNAi	DMSO
323	2.45006426282523	2.42536399065409	LacZKD_DMSO	LacZ RNAi	DMSO
324	-0.285335007137463	-0.109243748081782	LacZKD_DMSO	LacZ RNAi	DMSO
325	-0.109243748081782	0.0420239272488672	LacZKD_DMSO	LacZ RNAi	DMSO
326	1.40263961289709	1.39590623023812	LacZKD_DMSO	LacZ RNAi	DMSO
327	1.78884121829789	1.69095764304494	LacZKD_DMSO	LacZ RNAi	DMSO
328	0.343053922912848	0.288696260590256	LacZKD_DMSO	LacZ RNAi	DMSO
329	1.00747465827983	0.987666264926275	LacZKD_DMSO	LacZ RNAi	DMSO
330	0.0668475109738994	0.0420239272488672	LacZKD_DMSO	LacZ RNAi	DMSO
331	0.935426646837679	0.927185517544893	LacZKD_DMSO	LacZ RNAi	DMSO
332	-0.0422969584511686	-0.127727153775795	LacZKD_DMSO	LacZ RNAi	DMSO
333	0.840958783555803	0.787006814379856	LacZKD_DMSO	LacZ RNAi	DMSO
334	0.1539976866928	0.330088945748481	LacZKD_DMSO	LacZ RNAi	DMSO
335	0.501771085899107	0.497316744472857	LacZKD_DMSO	LacZ RNAi	DMSO
336	2.18522247807981	2.08527059380069	LacZKD_DMSO	LacZ RNAi	DMSO
337	0.840958783555803	0.854937283891723	LacZKD_DMSO	LacZ RNAi	DMSO
338	0.802801081563088	0.683731278618886	LacZKD_DMSO	LacZ RNAi	DMSO
339	0.464787519645937	0.464787519645937	LacZKD_DMSO	LacZ RNAi	DMSO
340	0.890756251918218	0.789298611159441	LacZKD_DMSO	LacZ RNAi	DMSO
341	0.543968765693562	0.402639612897092	LacZKD_DMSO	LacZ RNAi	DMSO
342	1.45797873209366	1.49100290248271	LacZKD_DMSO	LacZ RNAi	DMSO
343	0.709202097161035	0.743541120598766	LacZKD_DMSO	LacZ RNAi	DMSO
344	2.15831906047544	2.1334839794181	LacZKD_DMSO	LacZ RNAi	DMSO
345	1.87678113392491	1.88657419193479	LacZKD_DMSO	LacZ RNAi	DMSO
346	0.815896379653236	0.784702859470292	LacZKD_DMSO	LacZ RNAi	DMSO
347	-0.234182484690082	-0.188424994129407	LacZKD_DMSO	LacZ RNAi	DMSO
348	0.112605001534574	0.250907699700856	LacZKD_DMSO	LacZ RNAi	DMSO
349	0.112605001534574	0.250907699700856	LacZKD_DMSO	LacZ RNAi	DMSO
350	1.03946171048427	1.06199500817949	LacZKD_DMSO	LacZ RNAi	DMSO
351	0.51914518196853	0.647265577363019	LacZKD_DMSO	LacZ RNAi	DMSO
352	1.34560111192673	1.33920490674193	LacZKD_DMSO	LacZ RNAi	DMSO
353	1.67667898051172	1.66283335458967	LacZKD_DMSO	LacZ RNAi	DMSO
354	1.64663110759071	1.64853174293014	LacZKD_DMSO	LacZ RNAi	DMSO
355	-0.188424994129407	0.173302841888186	LacZKD_DMSO	LacZ RNAi	DMSO
356	1.70311246354316	1.69637036981957	LacZKD_DMSO	LacZ RNAi	DMSO
357	0.173302841888186	0.0668475109738994	LacZKD_DMSO	LacZ RNAi	DMSO
358	0.954589806124688	1.06077336326171	LacZKD_DMSO	LacZ RNAi	DMSO
359	2.40740178294382	2.37948318853952	LacZKD_DMSO	LacZ RNAi	DMSO
360	1.89436037618704	1.86542143272285	LacZKD_DMSO	LacZ RNAi	DMSO
361	2.50618020480416	2.43228349389121	LacZKD_DMSO	LacZ RNAi	DMSO
362	0.391358602487403	0.429623102582686	LacZKD_DMSO	LacZ RNAi	DMSO
363	2.44332308026716	2.45547162019283	LacZKD_DMSO	LacZ RNAi	DMSO
364	0.987666264926275	1.04583913024938	LacZKD_DMSO	LacZ RNAi	DMSO
365	0.966911043335655	0.911945550988156	LacZKD_DMSO	LacZ RNAi	DMSO
366	0.112605001534574	0.402639612897092	LacZKD_DMSO	LacZ RNAi	DMSO
367	1.68256381963117	1.65168110032735	LacZKD_DMSO	LacZ RNAi	DMSO
368	1.30711934341704	1.35002305758081	LacZKD_DMSO	LacZ RNAi	DMSO
369	2.38421430291341	2.38739765780796	LacZKD_DMSO	LacZ RNAi	DMSO
370	1.889669156277	1.85336232484234	LacZKD_DMSO	LacZ RNAi	DMSO
371	1.13379430060451	1.03168309391065	LacZKD_DMSO	LacZ RNAi	DMSO
372	1.01297213019104	1.0668475109739	LacZKD_DMSO	LacZ RNAi	DMSO
373	2.30405601599947	2.35576711663563	LacZKD_DMSO	LacZ RNAi	DMSO
374	0.330088945748481	0.361803358925687	LacZKD_DMSO	LacZ RNAi	DMSO
375	2.44866427940092	2.42673567018715	LacZKD_DMSO	LacZ RNAi	DMSO
377	1.54797150814724	1.46430470193984	LacZKD_DMSO	LacZ RNAi	DMSO
378	1.860016809421	1.86214808262574	LacZKD_DMSO	LacZ RNAi	DMSO
379	1.76436744891469	1.79112338057469	LacZKD_DMSO	LacZ RNAi	DMSO
380	1.74556816970184	1.66099441966749	LacZKD_DMSO	LacZ RNAi	DMSO
381	1.970540266254	1.97159310187727	LacZKD_DMSO	LacZ RNAi	DMSO
382	2.12775510476405	2.05237377698792	LacZKD_DMSO	LacZ RNAi	DMSO
383	1.26028132577567	1.12438683208268	LacZKD_DMSO	LacZ RNAi	DMSO
384	1.8580701702053	1.83606067356976	LacZKD_DMSO	LacZ RNAi	DMSO
385	1.05212425415319	1.01160427242436	LacZKD_DMSO	LacZ RNAi	DMSO
386	1.75407911203867	1.74328707292735	LacZKD_DMSO	LacZ RNAi	DMSO
387	1.375056091265	1.40375176326646	LacZKD_DMSO	LacZ RNAi	DMSO
388	1.10824019613212	1.00885556399621	LacZKD_DMSO	LacZ RNAi	DMSO
389	0.897934836545342	0.983301459523825	LacZKD_DMSO	LacZ RNAi	DMSO
390	1.19896483220932	1.14097288523164	LacZKD_DMSO	LacZ RNAi	DMSO
391	1.66709416153839	1.58316248675185	LacZKD_DMSO	LacZ RNAi	DMSO
392	0.258733037212813	0.506180204804162	LacZKD_DMSO	LacZ RNAi	DMSO
393	1.22987629719034	1.1844870088407	LacZKD_DMSO	LacZ RNAi	DMSO
394	0.780057954424528	0.763398041186505	LacZKD_DMSO	LacZ RNAi	DMSO
395	1.58462969923486	1.61571443820594	LacZKD_DMSO	LacZ RNAi	DMSO
396	1.14198877921978	1.14502228036734	LacZKD_DMSO	LacZ RNAi	DMSO
398	1.11260500153457	1.16182302420476	LacZKD_DMSO	LacZ RNAi	DMSO
399	1.70031596655349	1.69067088537067	LacZKD_DMSO	LacZ RNAi	DMSO
400	-0.0123337350737254	-0.167235695059469	LacZKD_DMSO	LacZ RNAi	DMSO
401	0.780057954424528	0.763398041186505	LacZKD_DMSO	LacZ RNAi	DMSO
402	1.23153075436035	1.09032860682342	LacZKD_DMSO	LacZ RNAi	DMSO
403	0.402639612897092	0.349394100943867	LacZKD_DMSO	LacZ RNAi	DMSO
404	1.1844870088407	1.21640872249053	LacZKD_DMSO	LacZ RNAi	DMSO
405	1.87075962350196	1.81718445123087	LacZKD_DMSO	LacZ RNAi	DMSO
406	2.27352350107436	2.24382254413919	LacZKD_DMSO	LacZ RNAi	DMSO
407	2.38024598388049	2.34718555177939	LacZKD_DMSO	LacZ RNAi	DMSO
408	1.1539976866928	1.21811518630455	LacZKD_DMSO	LacZ RNAi	DMSO
409	1.97294300810557	1.90517177447882	LacZKD_DMSO	LacZ RNAi	DMSO
410	1.90639538622539	1.76460946312095	LacZKD_DMSO	LacZ RNAi	DMSO
411	1.19539037185102	1.22987629719034	LacZKD_DMSO	LacZ RNAi	DMSO
412	0.367877506637881	0.391358602487403	LacZKD_DMSO	LacZ RNAi	DMSO
413	0.887121967263124	0.798346740136838	LacZKD_DMSO	LacZ RNAi	DMSO
414	0.887121967263124	0.798346740136838	LacZKD_DMSO	LacZ RNAi	DMSO
415	1.06199500817949	1.17141048821048	LacZKD_DMSO	LacZ RNAi	DMSO
416	0.258733037212813	0.288696260590256	LacZKD_DMSO	LacZ RNAi	DMSO
417	1.50967555149398	1.40596755624602	LacZKD_DMSO	LacZ RNAi	DMSO
418	0.650424096607849	0.659764122861992	LacZKD_DMSO	LacZ RNAi	DMSO
419	0.935426646837679	0.983301459523825	LacZKD_DMSO	LacZ RNAi	DMSO
420	0.948295573027	0.920478133537907	LacZKD_DMSO	LacZ RNAi	DMSO
421	1.13379430060451	1.03168309391065	LacZKD_DMSO	LacZ RNAi	DMSO
422	1.45895797598521	1.37742282454411	LacZKD_DMSO	LacZ RNAi	DMSO
423	1.52084496684642	1.50618020480416	LacZKD_DMSO	LacZ RNAi	DMSO
424	1.38328383767928	1.33791428326044	LacZKD_DMSO	LacZ RNAi	DMSO
425	1.65105305324479	1.58936419330546	LacZKD_DMSO	LacZ RNAi	DMSO
426	1.35934971125842	1.28941948220935	LacZKD_DMSO	LacZ RNAi	DMSO
427	0.966911043335655	0.864653449354013	LacZKD_DMSO	LacZ RNAi	DMSO
428	1.43894086246333	1.41903002908526	LacZKD_DMSO	LacZ RNAi	DMSO
429	1.1104280822803	1.10933551696973	LacZKD_DMSO	LacZ RNAi	DMSO
430	1.11477106329108	1.11260500153457	LacZKD_DMSO	LacZ RNAi	DMSO
431	0.209515014542631	0.367877506637881	LacZKD_DMSO	LacZ RNAi	DMSO
432	2.61366426375233	2.56691618968214	LacZKD_DMSO	LacZ RNAi	DMSO
433	0.242938770029581	0.309885559660194	LacZKD_DMSO	LacZ RNAi	DMSO
434	1.21297554665214	1.25405477493504	LacZKD_DMSO	LacZ RNAi	DMSO
435	2.01242550396167	1.99227420716663	LacZKD_DMSO	LacZ RNAi	DMSO
436	1.01297213019104	0.990551953163763	LacZKD_DMSO	LacZ RNAi	DMSO
437	1.7672627561841	1.73222000727738	LacZKD_DMSO	LacZ RNAi	DMSO
438	1.02641885391829	1.03946171048427	LacZKD_DMSO	LacZ RNAi	DMSO
439	1.46958640252771	1.47762474435111	LacZKD_DMSO	LacZ RNAi	DMSO
440	1.45699727521969	1.30503305686578	LacZKD_DMSO	LacZ RNAi	DMSO
441	0.90848501887865	0.83892461364535	LacZKD_DMSO	LacZ RNAi	DMSO
442	2.41623297791846	2.38118297341742	LacZKD_DMSO	LacZ RNAi	DMSO
443	0.61775497985448	0.527578349505393	LacZKD_DMSO	LacZ RNAi	DMSO
444	0.730653098246667	0.671913012441587	LacZKD_DMSO	LacZ RNAi	DMSO
445	2.34838587186213	2.28242633039671	LacZKD_DMSO	LacZ RNAi	DMSO
446	0.686636269262293	0.614348731162569	LacZKD_DMSO	LacZ RNAi	DMSO
447	2.19051770448403	2.14773443235537	LacZKD_DMSO	LacZ RNAi	DMSO
448	0.897934836545342	0.876032995097512	LacZKD_DMSO	LacZ RNAi	DMSO
449	0.492816243246181	0.455027682356781	LacZKD_DMSO	LacZ RNAi	DMSO
450	1.12754535132751	1.19449214095812	LacZKD_DMSO	LacZ RNAi	DMSO
451	0.72538885825431	0.815896379653236	LacZKD_DMSO	LacZ RNAi	DMSO
452	1.18997290681873	1.21726279254337	LacZKD_DMSO	LacZ RNAi	DMSO
453	0.901480117309991	0.91021873168765	LacZKD_DMSO	LacZ RNAi	DMSO
454	0.849001503811217	0.88894291115475	LacZKD_DMSO	LacZ RNAi	DMSO
455	0.379776729937588	0.323458366849468	LacZKD_DMSO	LacZ RNAi	DMSO
456	1.4168800520117	1.37028357640376	LacZKD_DMSO	LacZ RNAi	DMSO
457	0.455027682356781	0.367877506637881	LacZKD_DMSO	LacZ RNAi	DMSO
458	0.784702859470292	0.815896379653236	LacZKD_DMSO	LacZ RNAi	DMSO
459	1.09032860682342	1.02376261027455	LacZKD_DMSO	LacZ RNAi	DMSO
460	1.70865200908001	1.6921027840694	LacZKD_DMSO	LacZ RNAi	DMSO
461	0.650424096607849	0.64408391857683	LacZKD_DMSO	LacZ RNAi	DMSO
462	1.2784426262247	1.22403555330055	LacZKD_DMSO	LacZ RNAi	DMSO
463	1.03168309391065	1.07757137636567	LacZKD_DMSO	LacZ RNAi	DMSO
464	1.00747465827983	1.05212425415319	LacZKD_DMSO	LacZ RNAi	DMSO
465	1.11260500153457	1.05585212667244	LacZKD_DMSO	LacZ RNAi	DMSO
467	0.379776729937588	0.439963935920905	LacZKD_DMSO	LacZ RNAi	DMSO
468	2.68314794141647	2.65073868878524	LacZKD_DMSO	LacZ RNAi	DMSO
469	0.0903286068234222	0.123328866926348	LacZKD_DMSO	LacZ RNAi	DMSO
470	2.62361890380082	2.57229897801255	LacZKD_DMSO	LacZ RNAi	DMSO
471	-0.0744816418225699	-0.0915149811213503	LacZKD_DMSO	LacZ RNAi	DMSO
472	1.35065110466337	1.35252981479673	LacZKD_DMSO	LacZ RNAi	DMSO
473	0.72538885825431	0.717370886238462	LacZKD_DMSO	LacZ RNAi	DMSO
474	0.72538885825431	0.717370886238462	LacZKD_DMSO	LacZ RNAi	DMSO
475	0.330088945748481	0.355643050220869	LacZKD_DMSO	LacZ RNAi	DMSO
476	2.61242949737415	2.59376087236261	LacZKD_DMSO	LacZ RNAi	DMSO
477	-0.0123337350737254	-0.0580912256344006	LacZKD_DMSO	LacZ RNAi	DMSO
478	1.86924110978042	1.75802727088367	LacZKD_DMSO	LacZ RNAi	DMSO
479	2.43056392623553	2.41720322787821	LacZKD_DMSO	LacZ RNAi	DMSO
480	0.288696260590256	0.567449861543085	LacZKD_DMSO	LacZ RNAi	DMSO
481	0.559763032876794	0.483672863806311	LacZKD_DMSO	LacZ RNAi	DMSO
482	1.10824019613212	1.18264286814233	LacZKD_DMSO	LacZ RNAi	DMSO
483	0.510545010206612	0.497316744472857	LacZKD_DMSO	LacZ RNAi	DMSO
484	0.692388598151385	0.674897865991049	LacZKD_DMSO	LacZ RNAi	DMSO
485	1.07402609560102	0.941908774365599	LacZKD_DMSO	LacZ RNAi	DMSO
486	2.68285597872857	2.69696449936209	LacZKD_DMSO	LacZ RNAi	DMSO
487	0.735854291932475	0.780057954424528	LacZKD_DMSO	LacZ RNAi	DMSO
488	-0.489454989793388	-0.489454989793388	LacZKD_DMSO	LacZ RNAi	DMSO
489	2.65280930137663	2.63108603906903	LacZKD_DMSO	LacZ RNAi	DMSO
490	0.948295573027	0.994844849553398	LacZKD_DMSO	LacZ RNAi	DMSO
491	1.311262088489	1.33856007443059	LacZKD_DMSO	LacZ RNAi	DMSO
492	0.0156949885265181	-0.0580912256344006	LacZKD_DMSO	LacZ RNAi	DMSO
493	0.474332837552167	0.434824296268494	LacZKD_DMSO	LacZ RNAi	DMSO
494	-0.489454989793388	-0.285335007137463	LacZKD_DMSO	LacZ RNAi	DMSO
495	1.48182085894472	1.49731674447286	LacZKD_DMSO	LacZ RNAi	DMSO
496	1.48182085894472	1.49731674447286	LacZKD_DMSO	LacZ RNAi	DMSO
497	1.53256075002433	1.51701105245584	LacZKD_DMSO	LacZ RNAi	DMSO
498	1.35315424981717	1.33791428326044	LacZKD_DMSO	LacZ RNAi	DMSO
499	0.603966695368847	0.59690484088136	LacZKD_DMSO	LacZ RNAi	DMSO
500	0.756057678020762	0.90848501887865	LacZKD_DMSO	LacZ RNAi	DMSO
501	2.03037300398233	2.00344502131532	LacZKD_DMSO	LacZ RNAi	DMSO
502	1.44504346145018	1.39590623023812	LacZKD_DMSO	LacZ RNAi	DMSO
503	0.945113914240811	0.91537872682655	LacZKD_DMSO	LacZ RNAi	DMSO
504	1.75998797164919	1.77180787899911	LacZKD_DMSO	LacZ RNAi	DMSO
505	1.00469960422505	0.885293356216716	LacZKD_DMSO	LacZ RNAi	DMSO
506	2.66697300252466	2.62116838543994	LacZKD_DMSO	LacZ RNAi	DMSO
507	2.56339279360747	2.53061611374045	LacZKD_DMSO	LacZ RNAi	DMSO
508	1.38676285079825	1.29230038485908	LacZKD_DMSO	LacZ RNAi	DMSO
509	2.56177473369978	2.58594596572051	LacZKD_DMSO	LacZ RNAi	DMSO
510	1.58389671259351	1.44956478665528	LacZKD_DMSO	LacZ RNAi	DMSO
511	0.941908774365599	1.17046121027646	LacZKD_DMSO	LacZ RNAi	DMSO
512	1.47527593126024	1.50132770200975	LacZKD_DMSO	LacZ RNAi	DMSO
513	1.07639282888013	1.06199500817949	LacZKD_DMSO	LacZ RNAi	DMSO
514	0.330088945748481	0.0668475109738994	LacZKD_DMSO	LacZ RNAi	DMSO
515	0.288696260590256	0.242938770029581	LacZKD_DMSO	LacZ RNAi	DMSO
516	0.288696260590256	0.242938770029581	LacZKD_DMSO	LacZ RNAi	DMSO
517	1.14602875702152	1.16855640686372	LacZKD_DMSO	LacZ RNAi	DMSO
518	1.51141273173784	1.50880434863031	LacZKD_DMSO	LacZ RNAi	DMSO
519	2.86330620193044	2.86836555414498	LacZKD_DMSO	LacZ RNAi	DMSO
520	2.11173554282195	2.0595482722324	LacZKD_DMSO	LacZ RNAi	DMSO
521	1.3167249841905	1.25717920914419	LacZKD_DMSO	LacZ RNAi	DMSO
522	1.28286671692953	1.44554816166027	LacZKD_DMSO	LacZ RNAi	DMSO
523	0.173302841888186	0.123328866926348	LacZKD_DMSO	LacZ RNAi	DMSO
524	1.60396669536885	1.53911626289915	LacZKD_DMSO	LacZ RNAi	DMSO
525	1.94987770403687	1.92950884091023	LacZKD_DMSO	LacZ RNAi	DMSO
526	-0.0744816418225699	0.18264286814233	LacZKD_DMSO	LacZ RNAi	DMSO
527	0.918784975518462	0.980367026184775	LacZKD_DMSO	LacZ RNAi	DMSO
528	0.343053922912848	0.250907699700856	LacZKD_DMSO	LacZ RNAi	DMSO
529	1.17330284188819	1.18723861983148	LacZKD_DMSO	LacZ RNAi	DMSO
530	0.258733037212813	0.355643050220869	LacZKD_DMSO	LacZ RNAi	DMSO
531	1.25090769970086	1.26565727660168	LacZKD_DMSO	LacZ RNAi	DMSO
532	0.852967691028818	0.860793028540775	LacZKD_DMSO	LacZ RNAi	DMSO
533	1.94479446260309	1.87396894312379	LacZKD_DMSO	LacZ RNAi	DMSO
534	0.832764304940531	0.695236441024211	LacZKD_DMSO	LacZ RNAi	DMSO
535	0.756057678020762	0.68080672560157	LacZKD_DMSO	LacZ RNAi	DMSO
536	2.30489361410269	2.28840663438285	LacZKD_DMSO	LacZ RNAi	DMSO
537	0.543968765693562	0.373867870327068	LacZKD_DMSO	LacZ RNAi	DMSO
538	1.44200288089562	1.38270128295491	LacZKD_DMSO	LacZ RNAi	DMSO
539	1.17518698576274	1.16279135120994	LacZKD_DMSO	LacZ RNAi	DMSO
540	0.836880871135364	0.692388598151385	LacZKD_DMSO	LacZ RNAi	DMSO
541	0.59690484088136	0.610915555324175	LacZKD_DMSO	LacZ RNAi	DMSO
542	1.81287593889101	1.80280108156309	LacZKD_DMSO	LacZ RNAi	DMSO
543	1.31400212585503	1.34939410094387	LacZKD_DMSO	LacZ RNAi	DMSO
544	1.67845282020809	1.64663110759071	LacZKD_DMSO	LacZ RNAi	DMSO
545	0.938679804235401	0.922164716169842	LacZKD_DMSO	LacZ RNAi	DMSO
546	-0.34332695411515	-0.448062304635163	LacZKD_DMSO	LacZ RNAi	DMSO
547	1.08341661240709	1.07639282888013	LacZKD_DMSO	LacZ RNAi	DMSO
548	1.25561980178867	1.2348208798074	LacZKD_DMSO	LacZ RNAi	DMSO
549	1.76339804118651	1.71466499286254	LacZKD_DMSO	LacZ RNAi	DMSO
550	1.03429147701818	1.03558981724346	LacZKD_DMSO	LacZ RNAi	DMSO
551	0.770616398191687	0.85098912504673	LacZKD_DMSO	LacZ RNAi	DMSO
552	2.79025757102754	2.695605292728	LacZKD_DMSO	LacZ RNAi	DMSO
553	2.38583783557762	2.33140299964631	LacZKD_DMSO	LacZ RNAi	DMSO
554	1.29587484521738	1.21981497118244	LacZKD_DMSO	LacZ RNAi	DMSO
555	1.82187496251041	1.77204578340489	LacZKD_DMSO	LacZ RNAi	DMSO
556	0.897934836545342	0.932148937076443	LacZKD_DMSO	LacZ RNAi	DMSO
557	-0.586365002801444	-0.711303739409744	LacZKD_DMSO	LacZ RNAi	DMSO
558	1.52169237098241	1.47574671123252	LacZKD_DMSO	LacZ RNAi	DMSO
559	1.09713231487837	0.990551953163763	LacZKD_DMSO	LacZ RNAi	DMSO
560	1.23317893274042	1.16279135120994	LacZKD_DMSO	LacZ RNAi	DMSO
561	0.302936699704866	0.336619812907439	LacZKD_DMSO	LacZ RNAi	DMSO
562	1.52253812486587	1.53830221489717	LacZKD_DMSO	LacZ RNAi	DMSO
563	1.81974918987702	1.83069129631767	LacZKD_DMSO	LacZ RNAi	DMSO
564	1.8137410676271	1.73817465977762	LacZKD_DMSO	LacZ RNAi	DMSO
565	2.25950787146277	2.20803589737767	LacZKD_DMSO	LacZ RNAi	DMSO
566	1.01569498852652	1.01705004261148	LacZKD_DMSO	LacZ RNAi	DMSO
567	2.18004784431095	2.14813479604531	LacZKD_DMSO	LacZ RNAi	DMSO
568	1.04962110899939	0.917085190640567	LacZKD_DMSO	LacZ RNAi	DMSO
569	1.5816903006577	1.66313908813408	LacZKD_DMSO	LacZ RNAi	DMSO
570	1.25248408793581	1.27472114259694	LacZKD_DMSO	LacZ RNAi	DMSO
571	0.760965012515506	0.818041048119825	LacZKD_DMSO	LacZ RNAi	DMSO
572	1.31263426808834	1.35564305022087	LacZKD_DMSO	LacZ RNAi	DMSO
573	1.80457010430193	1.76047676684081	LacZKD_DMSO	LacZ RNAi	DMSO
574	2.33061504451894	2.28557261030546	LacZKD_DMSO	LacZ RNAi	DMSO
575	2.02028502577699	1.97741263056072	LacZKD_DMSO	LacZ RNAi	DMSO
576	0.302936699704866	0.397035735379094	LacZKD_DMSO	LacZ RNAi	DMSO
577	1.64152170181223	1.64567766158339	LacZKD_DMSO	LacZ RNAi	DMSO
578	1.64152170181223	1.64567766158339	LacZKD_DMSO	LacZ RNAi	DMSO
579	2.03298924371293	1.95925133011169	LacZKD_DMSO	LacZ RNAi	DMSO
580	2.06442803685049	2.04710345277814	LacZKD_DMSO	LacZ RNAi	DMSO
581	1.82187496251041	2.00608934775306	LacZKD_DMSO	LacZ RNAi	DMSO
582	0.391358602487403	0.258733037212813	LacZKD_DMSO	LacZ RNAi	DMSO
583	2.52194627013136	2.46076377684848	LacZKD_DMSO	LacZ RNAi	DMSO
584	1.25248408793581	1.1917862475822	LacZKD_DMSO	LacZ RNAi	DMSO
585	0.789298611159441	0.695236441024211	LacZKD_DMSO	LacZ RNAi	DMSO
586	1.18997290681873	1.22571236805507	LacZKD_DMSO	LacZ RNAi	DMSO
587	0.133794300604513	-0.0915149811213503	LacZKD_DMSO	LacZ RNAi	DMSO
588	1.33401923937691	1.32545819148169	LacZKD_DMSO	LacZ RNAi	DMSO
589	0.789298611159441	0.822298871262366	LacZKD_DMSO	LacZ RNAi	DMSO
590	1.20602668669681	1.21555296953995	LacZKD_DMSO	LacZ RNAi	DMSO
591	2.45265231919597	2.38635839904637	LacZKD_DMSO	LacZ RNAi	DMSO
592	-0.489454989793388	-0.535212480354063	LacZKD_DMSO	LacZ RNAi	DMSO
593	1.38676285079825	1.29014150146444	LacZKD_DMSO	LacZ RNAi	DMSO
594	0.455027682356781	0.64408391857683	LacZKD_DMSO	LacZ RNAi	DMSO
595	0.575002999433531	0.614348731162569	LacZKD_DMSO	LacZ RNAi	DMSO
596	1.35190448066147	1.38036321818594	LacZKD_DMSO	LacZ RNAi	DMSO
597	1.14803473971912	1.16855640686372	LacZKD_DMSO	LacZ RNAi	DMSO
598	1.67251162657069	1.7138499263451	LacZKD_DMSO	LacZ RNAi	DMSO
599	1.09713231487837	0.938679804235401	LacZKD_DMSO	LacZ RNAi	DMSO
600	1.17518698576274	1.24773765291135	LacZKD_DMSO	LacZ RNAi	DMSO
601	-0.489454989793388	-0.109243748081782	LacZKD_DMSO	LacZ RNAi	DMSO
602	1.62315001174119	1.6579121180004	LacZKD_DMSO	LacZ RNAi	DMSO
603	1.93247782348512	1.91125564697984	LacZKD_DMSO	LacZ RNAi	DMSO
604	-0.147032308971182	-0.410273743745763	LacZKD_DMSO	LacZ RNAi	DMSO
605	0.856897984657251	0.79157837745434	LacZKD_DMSO	LacZ RNAi	DMSO
606	1.14803473971912	1.15694873642968	LacZKD_DMSO	LacZ RNAi	DMSO
607	-0.285335007137463	-0.285335007137463	LacZKD_DMSO	LacZ RNAi	DMSO
608	0.928846301526358	0.802801081563088	LacZKD_DMSO	LacZ RNAi	DMSO
609	2.66999188359408	2.66618464396639	LacZKD_DMSO	LacZ RNAi	DMSO
610	1.79021195425507	1.72565359125971	LacZKD_DMSO	LacZ RNAi	DMSO
611	2.74733410961591	2.67842331550467	LacZKD_DMSO	LacZ RNAi	DMSO
612	0.868479857207066	0.896151283804924	LacZKD_DMSO	LacZ RNAi	DMSO
613	1.4004067314648	1.42805051975916	LacZKD_DMSO	LacZ RNAi	DMSO
614	0.720060024749243	0.728028954420518	LacZKD_DMSO	LacZ RNAi	DMSO
615	1.86388410551792	1.71466499286254	LacZKD_DMSO	LacZ RNAi	DMSO
616	0.746073457114161	0.787006814379856	LacZKD_DMSO	LacZ RNAi	DMSO
617	0.720060024749243	0.807210200468143	LacZKD_DMSO	LacZ RNAi	DMSO
618	1.9976833856838	1.970540266254	LacZKD_DMSO	LacZ RNAi	DMSO
619	0.413634997198556	0.514866383989255	LacZKD_DMSO	LacZ RNAi	DMSO
620	1.20602668669681	1.1104280822803	LacZKD_DMSO	LacZ RNAi	DMSO
621	0.798346740136838	0.932148937076443	LacZKD_DMSO	LacZ RNAi	DMSO
622	2.47034932671495	2.41107599265937	LacZKD_DMSO	LacZ RNAi	DMSO
623	1.34177470407368	1.3241259987748	LacZKD_DMSO	LacZ RNAi	DMSO
624	0.610915555324175	0.582427017512738	LacZKD_DMSO	LacZ RNAi	DMSO
625	2.30531180814743	2.32804427207437	LacZKD_DMSO	LacZ RNAi	DMSO
626	2.35750033522644	2.3476281610298	LacZKD_DMSO	LacZ RNAi	DMSO
627	1.00190670404088	0.97592786165503	LacZKD_DMSO	LacZ RNAi	DMSO
628	2.22504241885642	2.14269849371724	LacZKD_DMSO	LacZ RNAi	DMSO
629	1.46478751964594	1.40981819752422	LacZKD_DMSO	LacZ RNAi	DMSO
630	-0.234182484690082	-0.167235695059469	LacZKD_DMSO	LacZ RNAi	DMSO
631	1.30153348529543	1.30919565565188	LacZKD_DMSO	LacZ RNAi	DMSO
632	1.26028132577567	1.18264286814233	LacZKD_DMSO	LacZ RNAi	DMSO
633	1.25248408793581	1.20690139893994	LacZKD_DMSO	LacZ RNAi	DMSO
634	2.17462260039169	2.13120149002623	LacZKD_DMSO	LacZ RNAi	DMSO
635	1.31536568892777	1.41363499719856	LacZKD_DMSO	LacZ RNAi	DMSO
636	2.49758529718588	2.46714559841979	LacZKD_DMSO	LacZ RNAi	DMSO
637	2.49758529718588	2.46714559841979	LacZKD_DMSO	LacZ RNAi	DMSO
638	0.226548353841411	0.101609617233111	LacZKD_DMSO	LacZ RNAi	DMSO
639	-0.711303739409744	-0.790484985457369	LacZKD_DMSO	LacZ RNAi	DMSO
640	1.33791428326044	1.29230038485908	LacZKD_DMSO	LacZ RNAi	DMSO
641	2.07378871134701	1.98723175315226	LacZKD_DMSO	LacZ RNAi	DMSO
642	1.38560627359831	1.35873412719801	LacZKD_DMSO	LacZ RNAi	DMSO
643	2.44685764386881	2.43632106404336	LacZKD_DMSO	LacZ RNAi	DMSO
644	0.0156949885265181	-0.127727153775795	LacZKD_DMSO	LacZ RNAi	DMSO
645	-1.18842499412941	-1.18842499412941	LacZKD_DMSO	LacZ RNAi	DMSO
646	1.27397300376955	1.23808626723517	LacZKD_DMSO	LacZ RNAi	DMSO
647	0.413634997198556	0.343053922912848	LacZKD_DMSO	LacZ RNAi	DMSO
648	0.756057678020762	0.842983470122217	LacZKD_DMSO	LacZ RNAi	DMSO
649	1.10160961723311	1.09374378417523	LacZKD_DMSO	LacZ RNAi	DMSO
650	-0.109243748081782	0.191786247582199	LacZKD_DMSO	LacZ RNAi	DMSO
651	1.40707122769617	1.38094891548564	LacZKD_DMSO	LacZ RNAi	DMSO
652	0.756057678020762	0.842983470122217	LacZKD_DMSO	LacZ RNAi	DMSO
653	0.698065731043075	0.674897865991049	LacZKD_DMSO	LacZ RNAi	DMSO
654	1.05461305455689	0.962331445730902	LacZKD_DMSO	LacZ RNAi	DMSO
655	0.789298611159441	0.920478133537907	LacZKD_DMSO	LacZ RNAi	DMSO
656	2.01569498852652	1.98925576571937	LacZKD_DMSO	LacZ RNAi	DMSO
657	0.68080672560157	0.59690484088136	LacZKD_DMSO	LacZ RNAi	DMSO
658	2.24148870363435	2.2339185772256	LacZKD_DMSO	LacZ RNAi	DMSO
659	0.551937695364837	0.455027682356781	LacZKD_DMSO	LacZ RNAi	DMSO
660	1.23645664250166	1.22654835384141	LacZKD_DMSO	LacZ RNAi	DMSO
661	1.20251011297397	1.1559672795557	LacZKD_DMSO	LacZ RNAi	DMSO
662	0.999095726707056	0.97592786165503	LacZKD_DMSO	LacZ RNAi	DMSO
663	1.70199602467151	1.68460481793164	LacZKD_DMSO	LacZ RNAi	DMSO
664	1.12544222623975	1.05212425415319	LacZKD_DMSO	LacZ RNAi	DMSO
665	1.67011220344023	1.66191486045407	LacZKD_DMSO	LacZ RNAi	DMSO
666	-0.887394998465425	-1.48945498979339	LacZKD_DMSO	LacZ RNAi	DMSO
667	1.38328383767928	1.42594484541888	LacZKD_DMSO	LacZ RNAi	DMSO
668	2.34560111192673	2.29878410758878	LacZKD_DMSO	LacZ RNAi	DMSO
669	2.34560111192673	2.29878410758878	LacZKD_DMSO	LacZ RNAi	DMSO
670	2.06805221211227	1.96202441533147	LacZKD_DMSO	LacZ RNAi	DMSO
671	0.173302841888186	0.163757523981956	LacZKD_DMSO	LacZ RNAi	DMSO
672	1.13379430060451	1.0595482722324	LacZKD_DMSO	LacZ RNAi	DMSO
673	1.39816231054235	1.34241478448711	LacZKD_DMSO	LacZ RNAi	DMSO
674	0.668907502301862	0.647265577363019	LacZKD_DMSO	LacZ RNAi	DMSO
675	-0.234182484690082	-0.448062304635163	LacZKD_DMSO	LacZ RNAi	DMSO
676	0.273973003769549	0.361803358925687	LacZKD_DMSO	LacZ RNAi	DMSO
677	2.27066579547118	2.28183845283567	LacZKD_DMSO	LacZ RNAi	DMSO
678	1.48735334754468	1.47149120594044	LacZKD_DMSO	LacZ RNAi	DMSO
679	2.11151790589336	2.10060624101035	LacZKD_DMSO	LacZ RNAi	DMSO
680	1.07639282888013	1.04962110899939	LacZKD_DMSO	LacZ RNAi	DMSO
681	2.24614390990479	2.26458739699205	LacZKD_DMSO	LacZ RNAi	DMSO
682	0.0903286068234222	0.0156949885265181	LacZKD_DMSO	LacZ RNAi	DMSO
683	1.64152170181223	1.51141273173784	LacZKD_DMSO	LacZ RNAi	DMSO
684	1.58972625625424	1.59440581107319	LacZKD_DMSO	LacZ RNAi	DMSO
685	2.4953422672959	2.45463268962205	LacZKD_DMSO	LacZ RNAi	DMSO
686	1.41145807794428	1.3267863101984	LacZKD_DMSO	LacZ RNAi	DMSO
687	1.22654835384141	1.18356591733551	LacZKD_DMSO	LacZ RNAi	DMSO
688	0.474332837552167	0.44504346145018	LacZKD_DMSO	LacZ RNAi	DMSO
689	0.793846238910162	0.897934836545342	LacZKD_DMSO	LacZ RNAi	DMSO
690	0.455027682356781	0.483672863806311	LacZKD_DMSO	LacZ RNAi	DMSO
691	0.0156949885265181	-0.259006068415114	LacZKD_DMSO	LacZ RNAi	DMSO
692	0.1539976866928	0.200741090235126	LacZKD_DMSO	LacZ RNAi	DMSO
693	0.911945550988156	0.94029729020902	LacZKD_DMSO	LacZ RNAi	DMSO
694	1.25717920914419	1.10604123203219	LacZKD_DMSO	LacZ RNAi	DMSO
695	-0.410273743745763	-0.790484985457369	LacZKD_DMSO	LacZ RNAi	DMSO
696	1.60186016990384	1.55625906914748	LacZKD_DMSO	LacZ RNAi	DMSO
697	0.941908774365599	0.987666264926275	LacZKD_DMSO	LacZ RNAi	DMSO
698	0.483672863806311	0.469586402527706	LacZKD_DMSO	LacZ RNAi	DMSO
699	0.483672863806311	0.469586402527706	LacZKD_DMSO	LacZ RNAi	DMSO
700	1.90112688875705	1.81352494695486	LacZKD_DMSO	LacZ RNAi	DMSO
702	1.97084133696409	1.90464631224666	LacZKD_DMSO	LacZ RNAi	DMSO
703	0.0903286068234222	0.144013465786199	LacZKD_DMSO	LacZ RNAi	DMSO
704	0.815896379653236	1.00469960422505	LacZKD_DMSO	LacZ RNAi	DMSO
705	1.37624107012268	1.45304911637469	LacZKD_DMSO	LacZ RNAi	DMSO
706	2.52405634367251	2.5014607647127	LacZKD_DMSO	LacZ RNAi	DMSO
707	0.483672863806311	0.510545010206612	LacZKD_DMSO	LacZ RNAi	DMSO
708	1.94029729020902	1.89436037618704	LacZKD_DMSO	LacZ RNAi	DMSO
709	2.02162585574573	1.93033559631297	LacZKD_DMSO	LacZ RNAi	DMSO
710	0.935426646837679	0.94029729020902	LacZKD_DMSO	LacZ RNAi	DMSO
711	1.58682126561083	1.59903548038901	LacZKD_DMSO	LacZ RNAi	DMSO
712	-0.147032308971182	0.173302841888186	LacZKD_DMSO	LacZ RNAi	DMSO
713	2.0234960901791	1.87246162887526	LacZKD_DMSO	LacZ RNAi	DMSO
714	-0.887394998465425	-1.01233373507373	LacZKD_DMSO	LacZ RNAi	DMSO
715	1.03688428759646	1.01023209282502	LacZKD_DMSO	LacZ RNAi	DMSO
717	0.510545010206612	0.361803358925687	LacZKD_DMSO	LacZ RNAi	DMSO
718	-0.188424994129407	-0.167235695059469	LacZKD_DMSO	LacZ RNAi	DMSO
719	0.0156949885265181	-0.109243748081782	LacZKD_DMSO	LacZ RNAi	DMSO
720	0.112605001534574	0.295874845217379	LacZKD_DMSO	LacZ RNAi	DMSO
721	2.18595670392148	2.1181072533902	LacZKD_DMSO	LacZ RNAi	DMSO
722	2.43108572670909	2.37487806524001	LacZKD_DMSO	LacZ RNAi	DMSO
723	0.828608345169374	0.787006814379856	LacZKD_DMSO	LacZ RNAi	DMSO
724	0.978892340618769	0.90848501887865	LacZKD_DMSO	LacZ RNAi	DMSO
725	1.6304604204646	1.60918873602367	LacZKD_DMSO	LacZ RNAi	DMSO
726	1.241327285873	1.1917862475822	LacZKD_DMSO	LacZ RNAi	DMSO
727	1.20777435296633	1.23727221923318	LacZKD_DMSO	LacZ RNAi	DMSO
728	0.798346740136838	0.862727528317975	LacZKD_DMSO	LacZ RNAi	DMSO
729	1.79745036317899	1.75998797164919	LacZKD_DMSO	LacZ RNAi	DMSO
730	0.740993931584886	0.653559810460707	LacZKD_DMSO	LacZ RNAi	DMSO
731	1.87075962350196	1.80146956958937	LacZKD_DMSO	LacZ RNAi	DMSO
732	1.91708519064057	1.95333823614638	LacZKD_DMSO	LacZ RNAi	DMSO
733	0.59690484088136	0.662833354589669	LacZKD_DMSO	LacZ RNAi	DMSO
734	0.928846301526358	0.93379088414342	LacZKD_DMSO	LacZ RNAi	DMSO
735	-0.147032308971182	0.0546130545568877	LacZKD_DMSO	LacZ RNAi	DMSO
736	2.27770087628879	2.30524213709861	LacZKD_DMSO	LacZ RNAi	DMSO
737	-0.410273743745763	-0.586365002801444	LacZKD_DMSO	LacZ RNAi	DMSO
738	0.242938770029581	0.112605001534574	LacZKD_DMSO	LacZ RNAi	DMSO
739	2.35959570077612	2.34190279564868	LacZKD_DMSO	LacZ RNAi	DMSO
740	2.41211230023506	2.38664733158441	LacZKD_DMSO	LacZ RNAi	DMSO
741	1.43171106084435	1.44352583212981	LacZKD_DMSO	LacZ RNAi	DMSO
742	0.709202097161035	0.717370886238462	LacZKD_DMSO	LacZ RNAi	DMSO
743	1.30153348529543	1.39759938825757	LacZKD_DMSO	LacZ RNAi	DMSO
744	0.789298611159441	0.856897984657251	LacZKD_DMSO	LacZ RNAi	DMSO
745	0.535850875471382	0.501771085899107	LacZKD_DMSO	LacZ RNAi	DMSO
746	0.0420239272488672	0.0156949885265181	LacZKD_DMSO	LacZ RNAi	DMSO
747	1.81675551837437	1.83892461364535	LacZKD_DMSO	LacZ RNAi	DMSO
748	1.16182302420476	1.07402609560102	LacZKD_DMSO	LacZ RNAi	DMSO
749	1.20427195913026	1.13688537758165	LacZKD_DMSO	LacZ RNAi	DMSO
750	2.16989064595279	2.22788259293048	LacZKD_DMSO	LacZ RNAi	DMSO
751	1.86771726792965	1.78769562417041	LacZKD_DMSO	LacZ RNAi	DMSO
752	0.551937695364837	0.659764122861992	LacZKD_DMSO	LacZ RNAi	DMSO
753	1.55430013717529	1.51871919421304	LacZKD_DMSO	LacZ RNAi	DMSO
754	0.567449861543085	0.603966695368847	LacZKD_DMSO	LacZ RNAi	DMSO
755	-0.34332695411515	-0.313363730737707	LacZKD_DMSO	LacZ RNAi	DMSO
756	0.242938770029581	0.101609617233111	LacZKD_DMSO	LacZ RNAi	DMSO
757	0.603966695368847	0.768223585075797	LacZKD_DMSO	LacZ RNAi	DMSO
758	0.464787519645937	0.288696260590256	LacZKD_DMSO	LacZ RNAi	DMSO
759	1.38676285079825	1.31740303972543	LacZKD_DMSO	LacZ RNAi	DMSO
760	0.402639612897092	0.419030029085262	LacZKD_DMSO	LacZ RNAi	DMSO
761	2.19051770448403	2.1577323081026	LacZKD_DMSO	LacZ RNAi	DMSO
762	1.63829752603959	1.59044947787333	LacZKD_DMSO	LacZ RNAi	DMSO
763	1.39816231054235	1.34686912591336	LacZKD_DMSO	LacZ RNAi	DMSO
764	0.355643050220869	0.343053922912848	LacZKD_DMSO	LacZ RNAi	DMSO
766	0.226548353841411	0.288696260590256	LacZKD_DMSO	LacZ RNAi	DMSO
767	1.90604613451224	1.75184239731661	LacZKD_DMSO	LacZ RNAi	DMSO
768	0.674897865991049	0.772996099937042	LacZKD_DMSO	LacZ RNAi	DMSO
769	0.674897865991049	0.772996099937042	LacZKD_DMSO	LacZ RNAi	DMSO
770	1.07402609560102	1.11477106329108	LacZKD_DMSO	LacZ RNAi	DMSO
771	0.112605001534574	0.18264286814233	LacZKD_DMSO	LacZ RNAi	DMSO
772	1.02641885391829	0.974437999192519	LacZKD_DMSO	LacZ RNAi	DMSO
773	1.23808626723517	1.1917862475822	LacZKD_DMSO	LacZ RNAi	DMSO
774	0.226548353841411	0.144013465786199	LacZKD_DMSO	LacZ RNAi	DMSO
775	-0.586365002801444	-0.644356949779131	LacZKD_DMSO	LacZ RNAi	DMSO
776	1.1844870088407	1.10160961723311	LacZKD_DMSO	LacZ RNAi	DMSO
777	1.1844870088407	1.10160961723311	LacZKD_DMSO	LacZ RNAi	DMSO
778	1.23970979989938	1.21124872735163	LacZKD_DMSO	LacZ RNAi	DMSO
779	1.00469960422505	0.872272846224205	LacZKD_DMSO	LacZ RNAi	DMSO
780	0.91537872682655	0.763398041186505	LacZKD_DMSO	LacZ RNAi	DMSO
781	2.12311696427179	2.06175095395452	LacZKD_DMSO	LacZ RNAi	DMSO
782	2.04457111626275	2.04811226735929	LacZKD_DMSO	LacZ RNAi	DMSO
783	1.43275128764563	1.33532147268216	LacZKD_DMSO	LacZ RNAi	DMSO
784	0.756057678020762	0.575002999433531	LacZKD_DMSO	LacZ RNAi	DMSO
785	0.756057678020762	0.575002999433531	LacZKD_DMSO	LacZ RNAi	DMSO
786	2.23889879222784	2.16279135120994	LacZKD_DMSO	LacZ RNAi	DMSO
787	2.64669459629514	2.5677545227144	LacZKD_DMSO	LacZ RNAi	DMSO
788	2.64669459629514	2.5677545227144	LacZKD_DMSO	LacZ RNAi	DMSO
789	1.12332886692635	1.18079086328074	LacZKD_DMSO	LacZ RNAi	DMSO
790	2.19323148845638	2.19377221624805	LacZKD_DMSO	LacZ RNAi	DMSO
791	2.02001636230916	2.03364084845918	LacZKD_DMSO	LacZ RNAi	DMSO
792	1.69523644102421	1.67011220344023	LacZKD_DMSO	LacZ RNAi	DMSO
793	-0.711303739409744	-0.535212480354063	LacZKD_DMSO	LacZ RNAi	DMSO
794	-0.586365002801444	-1.01233373507373	LacZKD_DMSO	LacZ RNAi	DMSO
795	0.1539976866928	0.281397021848756	LacZKD_DMSO	LacZ RNAi	DMSO
796	0.63764980857142	0.677862344954788	LacZKD_DMSO	LacZ RNAi	DMSO
797	2.05237377698792	2.09555429010907	LacZKD_DMSO	LacZ RNAi	DMSO
798	2.2096886976011	2.16970029114724	LacZKD_DMSO	LacZ RNAi	DMSO
799	2.28389255218744	2.26305441099546	LacZKD_DMSO	LacZ RNAi	DMSO
801	1.88345701317672	1.82881709041824	LacZKD_DMSO	LacZ RNAi	DMSO
802	1.95770304154883	1.88985052795719	LacZKD_DMSO	LacZ RNAi	DMSO
803	0.0903286068234222	0.173302841888186	LacZKD_DMSO	LacZ RNAi	DMSO
804	0.1539976866928	-0.127727153775795	LacZKD_DMSO	LacZ RNAi	DMSO
805	1.23317893274042	1.26259345802605	LacZKD_DMSO	LacZ RNAi	DMSO
806	0.668907502301862	0.709202097161035	LacZKD_DMSO	LacZ RNAi	DMSO
807	1.75457459923663	1.64599570955213	LacZKD_DMSO	LacZ RNAi	DMSO
808	1.33920490674193	1.31194872022397	LacZKD_DMSO	LacZ RNAi	DMSO
809	-0.410273743745763	-0.188424994129407	LacZKD_DMSO	LacZ RNAi	DMSO
810	2.5347843162757	2.49159306911978	LacZKD_DMSO	LacZ RNAi	DMSO
811	2.31929598255621	2.315433754829	LacZKD_DMSO	LacZ RNAi	DMSO
812	1.13791086679934	1.22487476995185	LacZKD_DMSO	LacZ RNAi	DMSO
813	1.39703573537909	1.22738273350614	LacZKD_DMSO	LacZ RNAi	DMSO
814	1.43482429626849	1.45797873209366	LacZKD_DMSO	LacZ RNAi	DMSO
815	1.21640872249053	1.20074109023513	LacZKD_DMSO	LacZ RNAi	DMSO
816	0.582427017512738	0.539928787891822	LacZKD_DMSO	LacZ RNAi	DMSO
817	0.0156949885265181	0.0420239272488672	LacZKD_DMSO	LacZ RNAi	DMSO
818	1.00469960422505	0.96386335025365	LacZKD_DMSO	LacZ RNAi	DMSO
819	1.19718127946891	1.24853233654004	LacZKD_DMSO	LacZ RNAi	DMSO
820	1.25561980178867	1.37327253852459	LacZKD_DMSO	LacZ RNAi	DMSO
821	0.133794300604513	0.429623102582686	LacZKD_DMSO	LacZ RNAi	DMSO
822	2.01160427242436	1.91674443386992	LacZKD_DMSO	LacZ RNAi	DMSO
823	1.99398965830515	2.03089751428993	LacZKD_DMSO	LacZ RNAi	DMSO
824	1.99398965830515	2.03089751428993	LacZKD_DMSO	LacZ RNAi	DMSO
825	0.984761274282867	0.91021873168765	LacZKD_DMSO	LacZ RNAi	DMSO
826	1.52338223491178	1.51054501020661	LacZKD_DMSO	LacZ RNAi	DMSO
827	0.911945550988156	0.743541120598766	LacZKD_DMSO	LacZ RNAi	DMSO
828	1.43378902883689	1.46042271424349	LacZKD_DMSO	LacZ RNAi	DMSO
829	2.25686777529657	2.2052379365381	LacZKD_DMSO	LacZ RNAi	DMSO
830	0.945113914240811	0.980367026184775	LacZKD_DMSO	LacZ RNAi	DMSO
831	0.258733037212813	0.323458366849468	LacZKD_DMSO	LacZ RNAi	DMSO
832	0.897934836545342	0.883457013176719	LacZKD_DMSO	LacZ RNAi	DMSO
833	0.945113914240811	0.97592786165503	LacZKD_DMSO	LacZ RNAi	DMSO
834	-0.109243748081782	-0.210701388840559	LacZKD_DMSO	LacZ RNAi	DMSO
835	1.88308881096568	1.87434495568572	LacZKD_DMSO	LacZ RNAi	DMSO
836	1.21811518630455	1.1500314994752	LacZKD_DMSO	LacZ RNAi	DMSO
837	2.15987986891875	2.18851676301735	LacZKD_DMSO	LacZ RNAi	DMSO
838	2.40063053692294	2.30279658210988	LacZKD_DMSO	LacZ RNAi	DMSO
839	1.19896483220932	1.19359204844546	LacZKD_DMSO	LacZ RNAi	DMSO
840	1.79429839353914	1.75482213100846	LacZKD_DMSO	LacZ RNAi	DMSO
841	1.94861246066011	1.93509998681333	LacZKD_DMSO	LacZ RNAi	DMSO
842	1.13995460930933	1.08341661240709	LacZKD_DMSO	LacZ RNAi	DMSO
843	0.938679804235401	0.962331445730902	LacZKD_DMSO	LacZ RNAi	DMSO
844	0.624488362513449	0.634396651173698	LacZKD_DMSO	LacZ RNAi	DMSO
845	1.42010103944779	1.17799796309657	LacZKD_DMSO	LacZ RNAi	DMSO
846	-0.188424994129407	-0.109243748081782	LacZKD_DMSO	LacZ RNAi	DMSO
847	0.966911043335655	0.883457013176719	LacZKD_DMSO	LacZ RNAi	DMSO
848	0.650424096607849	0.603966695368847	LacZKD_DMSO	LacZ RNAi	DMSO
849	0.650424096607849	0.603966695368847	LacZKD_DMSO	LacZ RNAi	DMSO
850	-1.18842499412941	-1.01233373507373	LacZKD_DMSO	LacZ RNAi	DMSO
851	1.95832301950123	1.97711608259297	LacZKD_DMSO	LacZ RNAi	DMSO
852	0.928846301526358	0.957703041548831	LacZKD_DMSO	LacZ RNAi	DMSO
853	1.40596755624602	1.40981819752422	LacZKD_DMSO	LacZ RNAi	DMSO
854	-0.711303739409744	-0.887394998465425	LacZKD_DMSO	LacZ RNAi	DMSO
855	1.13995460930933	1.14097288523164	LacZKD_DMSO	LacZ RNAi	DMSO
856	0.112605001534574	0.258733037212813	LacZKD_DMSO	LacZ RNAi	DMSO
857	1.43791537324564	1.36545803251447	LacZKD_DMSO	LacZ RNAi	DMSO
858	1.51054501020661	1.50574130180379	LacZKD_DMSO	LacZ RNAi	DMSO
859	0.668907502301862	0.582427017512738	LacZKD_DMSO	LacZ RNAi	DMSO
860	2.68227146385984	2.68764844264315	LacZKD_DMSO	LacZ RNAi	DMSO
861	1.0595482722324	1.06199500817949	LacZKD_DMSO	LacZ RNAi	DMSO
862	0.901480117309991	1.00747465827983	LacZKD_DMSO	LacZ RNAi	DMSO
863	0.302936699704866	0.226548353841411	LacZKD_DMSO	LacZ RNAi	DMSO
864	2.33649015341046	2.33778500971226	LacZKD_DMSO	LacZ RNAi	DMSO
865	0.191786247582199	0.330088945748481	LacZKD_DMSO	LacZ RNAi	DMSO
866	0.302936699704866	0.1539976866928	LacZKD_DMSO	LacZ RNAi	DMSO
867	2.55789777096055	2.49480221191203	LacZKD_DMSO	LacZ RNAi	DMSO
868	0.789298611159441	0.659764122861992	LacZKD_DMSO	LacZ RNAi	DMSO
869	1.97114219910421	1.96918285923226	LacZKD_DMSO	LacZ RNAi	DMSO
870	0.242938770029581	0.361803358925687	LacZKD_DMSO	LacZ RNAi	DMSO
871	1.50177108589911	1.51400554231612	LacZKD_DMSO	LacZ RNAi	DMSO
872	1.26028132577567	1.15300953044873	LacZKD_DMSO	LacZ RNAi	DMSO
873	1.03429147701818	1.08457627793433	LacZKD_DMSO	LacZ RNAi	DMSO
874	-0.109243748081782	-0.0915149811213503	LacZKD_DMSO	LacZ RNAi	DMSO
875	1.96782119626794	1.91844555034925	LacZKD_DMSO	LacZ RNAi	DMSO
876	1.70920209716103	1.62315001174119	LacZKD_DMSO	LacZ RNAi	DMSO
877	0.807210200468143	0.877900931232631	LacZKD_DMSO	LacZ RNAi	DMSO
878	0.746073457114161	0.866570867399735	LacZKD_DMSO	LacZ RNAi	DMSO
879	0.61775497985448	0.586091971599143	LacZKD_DMSO	LacZ RNAi	DMSO
880	1.86156786279074	1.86599653033313	LacZKD_DMSO	LacZ RNAi	DMSO
881	0.775362833216149	0.72273261461057	LacZKD_DMSO	LacZ RNAi	DMSO
882	0.0903286068234222	0.1539976866928	LacZKD_DMSO	LacZ RNAi	DMSO
883	2.0021868036842	1.88565969489884	LacZKD_DMSO	LacZ RNAi	DMSO
884	1.20074109023513	1.16855640686372	LacZKD_DMSO	LacZ RNAi	DMSO
885	2.59203633873231	2.55520234344148	LacZKD_DMSO	LacZ RNAi	DMSO
886	2.36302500384347	2.37130213328815	LacZKD_DMSO	LacZ RNAi	DMSO
887	-0.410273743745763	-0.285335007137463	LacZKD_DMSO	LacZ RNAi	DMSO
888	0.316724984190499	0.385606273598312	LacZKD_DMSO	LacZ RNAi	DMSO
889	0.316724984190499	0.385606273598312	LacZKD_DMSO	LacZ RNAi	DMSO
890	0.770616398191687	0.768223585075797	LacZKD_DMSO	LacZ RNAi	DMSO
891	0.551937695364837	0.523382234911784	LacZKD_DMSO	LacZ RNAi	DMSO
892	1.17518698576274	1.23153075436035	LacZKD_DMSO	LacZ RNAi	DMSO
893	2.16568344501799	2.16520276485614	LacZKD_DMSO	LacZ RNAi	DMSO
894	0.402639612897092	0.631118941412462	LacZKD_DMSO	LacZ RNAi	DMSO
895	2.52143832331099	2.44534635195315	LacZKD_DMSO	LacZ RNAi	DMSO
896	-0.0123337350737254	-0.0422969584511686	LacZKD_DMSO	LacZ RNAi	DMSO
897	0.756057678020762	0.877900931232631	LacZKD_DMSO	LacZ RNAi	DMSO
898	-0.711303739409744	-0.644356949779131	LacZKD_DMSO	LacZ RNAi	DMSO
899	1.17141048821048	1.17046121027646	LacZKD_DMSO	LacZ RNAi	DMSO
900	0.61775497985448	0.543968765693562	LacZKD_DMSO	LacZ RNAi	DMSO
901	1.80412852370273	1.78700681437986	LacZKD_DMSO	LacZ RNAi	DMSO
902	2.22336301041446	2.12417544513185	LacZKD_DMSO	LacZ RNAi	DMSO
903	1.03429147701818	1.02376261027455	LacZKD_DMSO	LacZ RNAi	DMSO
904	1.33532147268216	1.29658622044917	LacZKD_DMSO	LacZ RNAi	DMSO
905	2.05856570511214	2.04406287222358	LacZKD_DMSO	LacZ RNAi	DMSO
906	0.543968765693562	0.692388598151385	LacZKD_DMSO	LacZ RNAi	DMSO
907	1.24773765291135	1.23153075436035	LacZKD_DMSO	LacZ RNAi	DMSO
908	1.13379430060451	1.15792798032123	LacZKD_DMSO	LacZ RNAi	DMSO
909	0.815896379653236	0.832764304940531	LacZKD_DMSO	LacZ RNAi	DMSO
910	1.60675959555302	1.68197891114962	LacZKD_DMSO	LacZ RNAi	DMSO
911	2.15023067144929	2.09442360870524	LacZKD_DMSO	LacZ RNAi	DMSO
912	2.26443434166645	2.25997210932836	LacZKD_DMSO	LacZ RNAi	DMSO
913	1.12120517329649	1.09825597522552	LacZKD_DMSO	LacZ RNAi	DMSO
914	2.5354409703141	2.42509970872425	LacZKD_DMSO	LacZ RNAi	DMSO
915	1.56744986154308	1.52716055776379	LacZKD_DMSO	LacZ RNAi	DMSO
916	1.1917862475822	1.16472155208457	LacZKD_DMSO	LacZ RNAi	DMSO
917	0.957703041548831	0.993418593815366	LacZKD_DMSO	LacZ RNAi	DMSO
918	2.22453927786726	2.2226894244215	LacZKD_DMSO	LacZ RNAi	DMSO
919	2.63006482807481	2.55331734770429	LacZKD_DMSO	LacZ RNAi	DMSO
920	0.751094258489212	0.866570867399735	LacZKD_DMSO	LacZ RNAi	DMSO
921	1.16760086306372	1.19269008658044	LacZKD_DMSO	LacZ RNAi	DMSO
922	2.37742282454411	2.37213915485048	LacZKD_DMSO	LacZ RNAi	DMSO
923	2.37742282454411	2.37213915485048	LacZKD_DMSO	LacZ RNAi	DMSO
924	1.00747465827983	1.08108795008851	LacZKD_DMSO	LacZ RNAi	DMSO
925	2.52203087020602	2.51391936422636	LacZKD_DMSO	LacZ RNAi	DMSO
926	2.08202091388856	2.10582072200871	LacZKD_DMSO	LacZ RNAi	DMSO
927	0.876032995097512	0.79157837745434	LacZKD_DMSO	LacZ RNAi	DMSO
928	2.1285931069187	2.13161738135024	LacZKD_DMSO	LacZ RNAi	DMSO
929	2.1285931069187	2.13161738135024	LacZKD_DMSO	LacZ RNAi	DMSO
930	1.38444660807107	1.42276706673903	LacZKD_DMSO	LacZ RNAi	DMSO
931	0.173302841888186	0.1539976866928	LacZKD_DMSO	LacZ RNAi	DMSO
932	0.990551953163763	0.986216198531042	LacZKD_DMSO	LacZ RNAi	DMSO
933	1.21981497118244	1.27172082336234	LacZKD_DMSO	LacZ RNAi	DMSO
934	1.56208340072194	1.58645677168939	LacZKD_DMSO	LacZ RNAi	DMSO
935	1.41580105895506	1.39872450412494	LacZKD_DMSO	LacZ RNAi	DMSO
936	0.302936699704866	0.309885559660194	LacZKD_DMSO	LacZ RNAi	DMSO
937	0.302936699704866	0.309885559660194	LacZKD_DMSO	LacZ RNAi	DMSO
938	2.18540615094442	2.19024539107858	LacZKD_DMSO	LacZ RNAi	DMSO
939	1.82693476127981	1.75925374580753	LacZKD_DMSO	LacZ RNAi	DMSO
940	0.367877506637881	0.112605001534574	LacZKD_DMSO	LacZ RNAi	DMSO
941	0.367877506637881	0.44504346145018	LacZKD_DMSO	LacZ RNAi	DMSO
942	-0.109243748081782	-0.0422969584511686	LacZKD_DMSO	LacZ RNAi	DMSO
943	2.42372284419708	2.42831301265437	LacZKD_DMSO	LacZ RNAi	DMSO
944	0.714664992862537	0.647265577363019	LacZKD_DMSO	LacZ RNAi	DMSO
945	1.35065110466337	1.37742282454411	LacZKD_DMSO	LacZ RNAi	DMSO
946	0.424358862590329	0.523382234911784	LacZKD_DMSO	LacZ RNAi	DMSO
947	1.86388410551792	1.82038801492268	LacZKD_DMSO	LacZ RNAi	DMSO
948	2.60354620689136	2.5863838361813	LacZKD_DMSO	LacZ RNAi	DMSO
949	0.941908774365599	0.968426906940605	LacZKD_DMSO	LacZ RNAi	DMSO
950	1.54396876569356	1.54637483545944	LacZKD_DMSO	LacZ RNAi	DMSO
951	2.16065817465018	2.0987046265897	LacZKD_DMSO	LacZ RNAi	DMSO
952	0.887121967263124	0.862727528317975	LacZKD_DMSO	LacZ RNAi	DMSO
953	1.53090629285432	1.50661866469189	LacZKD_DMSO	LacZ RNAi	DMSO
954	1.55743020104432	1.56285410985394	LacZKD_DMSO	LacZ RNAi	DMSO
955	1.50618020480416	1.50705668236079	LacZKD_DMSO	LacZ RNAi	DMSO
956	-0.234182484690082	-0.109243748081782	LacZKD_DMSO	LacZ RNAi	DMSO
957	1.45797873209366	1.46767320788343	LacZKD_DMSO	LacZ RNAi	DMSO
958	0.379776729937588	0.367877506637881	LacZKD_DMSO	LacZ RNAi	DMSO
959	0.698065731043075	0.492816243246181	LacZKD_DMSO	LacZ RNAi	DMSO
960	0.674897865991049	0.746073457114161	LacZKD_DMSO	LacZ RNAi	DMSO
961	0.775362833216149	0.877900931232631	LacZKD_DMSO	LacZ RNAi	DMSO
962	0.775362833216149	0.877900931232631	LacZKD_DMSO	LacZ RNAi	DMSO
963	1.90569660171115	1.88912458632239	LacZKD_DMSO	LacZ RNAi	DMSO
964	1.90569660171115	1.88912458632239	LacZKD_DMSO	LacZ RNAi	DMSO
965	0.434824296268494	0.455027682356781	LacZKD_DMSO	LacZ RNAi	DMSO
966	1.99026424564618	1.99083947020962	LacZKD_DMSO	LacZ RNAi	DMSO
967	0.860793028540775	0.918784975518462	LacZKD_DMSO	LacZ RNAi	DMSO
968	1.49191051928516	1.44098460497331	LacZKD_DMSO	LacZ RNAi	DMSO
969	0.474332837552167	0.686636269262293	LacZKD_DMSO	LacZ RNAi	DMSO
970	1.67489786599105	1.65418424548116	LacZKD_DMSO	LacZ RNAi	DMSO
971	0.288696260590256	0.302936699704866	LacZKD_DMSO	LacZ RNAi	DMSO
972	1.19718127946891	1.23727221923318	LacZKD_DMSO	LacZ RNAi	DMSO
973	1.17141048821048	1.2754679948565	LacZKD_DMSO	LacZ RNAi	DMSO
974	1.42647222190373	1.35002305758081	LacZKD_DMSO	LacZ RNAi	DMSO
975	1.18079086328074	1.10272176760248	LacZKD_DMSO	LacZ RNAi	DMSO
976	2.15182076743853	2.16941460240857	LacZKD_DMSO	LacZ RNAi	DMSO
977	2.15182076743853	2.16941460240857	LacZKD_DMSO	LacZ RNAi	DMSO
978	0.894360376187043	0.896151283804924	LacZKD_DMSO	LacZ RNAi	DMSO
979	1.10160961723311	1.14602875702152	LacZKD_DMSO	LacZ RNAi	DMSO
980	1.08341661240709	1.07402609560102	LacZKD_DMSO	LacZ RNAi	DMSO
981	1.84860288562637	1.73868861780435	LacZKD_DMSO	LacZ RNAi	DMSO
982	1.13172129198165	1.13482710604228	LacZKD_DMSO	LacZ RNAi	DMSO
983	2.03533045952783	1.93526334753818	LacZKD_DMSO	LacZ RNAi	DMSO
984	1.07639282888013	1.0668475109739	LacZKD_DMSO	LacZ RNAi	DMSO
985	1.8517816334453	1.77630592692422	LacZKD_DMSO	LacZ RNAi	DMSO
986	2.3831673892319	2.27576637651159	LacZKD_DMSO	LacZ RNAi	DMSO
987	1.65293447632545	1.63078980575298	LacZKD_DMSO	LacZ RNAi	DMSO
988	1.64280469973766	1.68721494287476	LacZKD_DMSO	LacZ RNAi	DMSO
989	0.44504346145018	0.44504346145018	LacZKD_DMSO	LacZ RNAi	DMSO
990	1.51227872301561	1.48551700450468	LacZKD_DMSO	LacZ RNAi	DMSO
991	0.686636269262293	0.72538885825431	LacZKD_DMSO	LacZ RNAi	DMSO
992	1.90289016556782	1.83973942529506	LacZKD_DMSO	LacZ RNAi	DMSO
993	0.876032995097512	0.93050075869637	LacZKD_DMSO	LacZ RNAi	DMSO
994	0.355643050220869	0.429623102582686	LacZKD_DMSO	LacZ RNAi	DMSO
995	2.52245362355577	2.52711875647574	LacZKD_DMSO	LacZ RNAi	DMSO
996	1.87151689393255	1.84075579477814	LacZKD_DMSO	LacZ RNAi	DMSO
997	0.391358602487403	0.295874845217379	LacZKD_DMSO	LacZ RNAi	DMSO
998	0.133794300604513	0.281397021848756	LacZKD_DMSO	LacZ RNAi	DMSO
999	1.48182085894472	1.47291434587663	LacZKD_DMSO	LacZ RNAi	DMSO
1000	0.173302841888186	-0.0422969584511686	LacZKD_DMSO	LacZ RNAi	DMSO
1001	-0.234182484690082	-0.285335007137463	LacZKD_DMSO	LacZ RNAi	DMSO
1002	1.99711716072497	1.97413941239361	LacZKD_DMSO	LacZ RNAi	DMSO
1003	0.44504346145018	0.330088945748481	LacZKD_DMSO	LacZ RNAi	DMSO
1004	1.34177470407368	1.31740303972543	LacZKD_DMSO	LacZ RNAi	DMSO
1005	0.391358602487403	0.302936699704866	LacZKD_DMSO	LacZ RNAi	DMSO
1006	0.856897984657251	0.854937283891723	LacZKD_DMSO	LacZ RNAi	DMSO
1007	0.844998761357543	0.793846238910162	LacZKD_DMSO	LacZ RNAi	DMSO
1008	1.42647222190373	1.28797183259592	LacZKD_DMSO	LacZ RNAi	DMSO
1009	1.11907104378381	1.10049461153232	LacZKD_DMSO	LacZ RNAi	DMSO
1010	0.928846301526358	0.920478133537907	LacZKD_DMSO	LacZ RNAi	DMSO
1011	1.58754933699996	1.58352975483454	LacZKD_DMSO	LacZ RNAi	DMSO
1012	2.2866648092596	2.22512621904614	LacZKD_DMSO	LacZ RNAi	DMSO
1013	0.483672863806311	0.434824296268494	LacZKD_DMSO	LacZ RNAi	DMSO
1014	1.74909289788794	1.68021944426542	LacZKD_DMSO	LacZ RNAi	DMSO
1015	1.78562590866347	1.71520752195483	LacZKD_DMSO	LacZ RNAi	DMSO
1016	0.0903286068234222	0.250907699700856	LacZKD_DMSO	LacZ RNAi	DMSO
1017	0.551937695364837	0.506180204804162	LacZKD_DMSO	LacZ RNAi	DMSO
1018	0.897934836545342	0.879760867616755	LacZKD_DMSO	LacZ RNAi	DMSO
1019	0.631118941412462	0.686636269262293	LacZKD_DMSO	LacZ RNAi	DMSO
1020	0.824412230575766	0.802801081563088	LacZKD_DMSO	LacZ RNAi	DMSO
1021	0.551937695364837	0.434824296268494	LacZKD_DMSO	LacZ RNAi	DMSO
1022	0.59690484088136	0.686636269262293	LacZKD_DMSO	LacZ RNAi	DMSO
1023	-0.887394998465425	-1.01233373507373	LacZKD_DMSO	LacZ RNAi	DMSO
1024	0.932148937076443	1.06199500817949	LacZKD_DMSO	LacZ RNAi	DMSO
1025	1.50967555149398	1.45699727521969	LacZKD_DMSO	LacZ RNAi	DMSO
1026	1.50967555149398	1.45699727521969	LacZKD_DMSO	LacZ RNAi	DMSO
1027	2.58652969495073	2.57776469918075	LacZKD_DMSO	LacZ RNAi	DMSO
1028	0.112605001534574	-0.0422969584511686	LacZKD_DMSO	LacZ RNAi	DMSO
1029	1.99881362570207	1.9696357998072	LacZKD_DMSO	LacZ RNAi	DMSO
1030	1.39703573537909	1.29942012598203	LacZKD_DMSO	LacZ RNAi	DMSO
1031	0.492816243246181	0.575002999433531	LacZKD_DMSO	LacZ RNAi	DMSO
1032	1.44403229805532	1.38733998640731	LacZKD_DMSO	LacZ RNAi	DMSO
1033	1.46188252900253	1.45944677117683	LacZKD_DMSO	LacZ RNAi	DMSO
1034	0.191786247582199	0.226548353841411	LacZKD_DMSO	LacZ RNAi	DMSO
1035	-0.109243748081782	0.343053922912848	LacZKD_DMSO	LacZ RNAi	DMSO
1036	0.96386335025365	0.91537872682655	LacZKD_DMSO	LacZ RNAi	DMSO
1037	2.08688636041241	1.98534382900724	LacZKD_DMSO	LacZ RNAi	DMSO
1038	2.08688636041241	1.98534382900724	LacZKD_DMSO	LacZ RNAi	DMSO
1039	1.25248408793581	1.27472114259694	LacZKD_DMSO	LacZ RNAi	DMSO
1040	1.96630321331075	1.91708519064057	LacZKD_DMSO	LacZ RNAi	DMSO
1041	0.879760867616755	0.787006814379856	LacZKD_DMSO	LacZ RNAi	DMSO
1042	0.720060024749243	0.68080672560157	LacZKD_DMSO	LacZ RNAi	DMSO
1043	0.935426646837679	0.805011236368205	LacZKD_DMSO	LacZ RNAi	DMSO
1044	1.53256075002433	1.58754933699996	LacZKD_DMSO	LacZ RNAi	DMSO
1045	2.14823482932501	2.10360944186533	LacZKD_DMSO	LacZ RNAi	DMSO
1046	1.87151689393255	1.70754973822966	LacZKD_DMSO	LacZ RNAi	DMSO
1047	1.20951501454263	1.20251011297397	LacZKD_DMSO	LacZ RNAi	DMSO
1048	2.40263961289709	2.33920490674193	LacZKD_DMSO	LacZ RNAi	DMSO
1049	1.05212425415319	0.957703041548831	LacZKD_DMSO	LacZ RNAi	DMSO
1050	-0.711303739409744	-1.01233373507373	LacZKD_DMSO	LacZ RNAi	DMSO
1051	1.09032860682342	1.0290589500845	LacZKD_DMSO	LacZ RNAi	DMSO
1052	1.82651535566353	1.79722597956154	LacZKD_DMSO	LacZ RNAi	DMSO
1053	1.14602875702152	1.07402609560102	LacZKD_DMSO	LacZ RNAi	DMSO
1054	0.379776729937588	0.523382234911784	LacZKD_DMSO	LacZ RNAi	DMSO
1055	0.559763032876794	0.634396651173698	LacZKD_DMSO	LacZ RNAi	DMSO
1056	1.47621698142672	1.37564898484774	LacZKD_DMSO	LacZ RNAi	DMSO
1057	1.25717920914419	1.23970979989938	LacZKD_DMSO	LacZ RNAi	DMSO
1058	0.603966695368847	0.501771085899107	LacZKD_DMSO	LacZ RNAi	DMSO
1059	0.424358862590329	0.464787519645937	LacZKD_DMSO	LacZ RNAi	DMSO
1060	1.17518698576274	1.10824019613212	LacZKD_DMSO	LacZ RNAi	DMSO
1061	1.97859680166085	1.95739272036242	LacZKD_DMSO	LacZ RNAi	DMSO
1062	2.43637258483135	2.42388193613924	LacZKD_DMSO	LacZ RNAi	DMSO
1063	-1.18842499412941	-0.790484985457369	LacZKD_DMSO	LacZ RNAi	DMSO
1064	0.703669608561074	0.784702859470292	LacZKD_DMSO	LacZ RNAi	DMSO
1065	0.316724984190499	0.336619812907439	LacZKD_DMSO	LacZ RNAi	DMSO
1066	2.31536568892777	2.2918694658736	LacZKD_DMSO	LacZ RNAi	DMSO
1067	1.65293447632545	1.71112193696146	LacZKD_DMSO	LacZ RNAi	DMSO
1068	-0.410273743745763	-0.234182484690082	LacZKD_DMSO	LacZ RNAi	DMSO
1069	1.09713231487837	1.07283787466309	LacZKD_DMSO	LacZ RNAi	DMSO
1070	2.45155925391218	2.40163623667434	LacZKD_DMSO	LacZ RNAi	DMSO
1071	2.82394817309308	2.85322424379409	LacZKD_DMSO	LacZ RNAi	DMSO
1072	1.21469552704641	1.2784426262247	LacZKD_DMSO	LacZ RNAi	DMSO
1073	0.978892340618769	0.93050075869637	LacZKD_DMSO	LacZ RNAi	DMSO
1074	0.990551953163763	1.00190670404088	LacZKD_DMSO	LacZ RNAi	DMSO
1075	1.36787750663788	1.36787750663788	LacZKD_DMSO	LacZ RNAi	DMSO
1076	1.18079086328074	1.08918422017468	LacZKD_DMSO	LacZ RNAi	DMSO
1077	0.849001503811217	0.868479857207066	LacZKD_DMSO	LacZ RNAi	DMSO
1078	2.27680910085861	2.26885119193192	LacZKD_DMSO	LacZ RNAi	DMSO
1079	0.65667304588485	0.589726256254237	LacZKD_DMSO	LacZ RNAi	DMSO
1080	-0.586365002801444	-0.586365002801444	LacZKD_DMSO	LacZ RNAi	DMSO
1081	0.355643050220869	0.55586798899327	LacZKD_DMSO	LacZ RNAi	DMSO
1082	1.44705875268551	1.41580105895506	LacZKD_DMSO	LacZ RNAi	DMSO
1083	1.1539976866928	1.08688636041241	LacZKD_DMSO	LacZ RNAi	DMSO
1084	1.3992859708895	1.30363661038319	LacZKD_DMSO	LacZ RNAi	DMSO
1085	0.735854291932475	0.862727528317975	LacZKD_DMSO	LacZ RNAi	DMSO
1086	0.770616398191687	0.847004744055142	LacZKD_DMSO	LacZ RNAi	DMSO
1088	0.650424096607849	0.607455023214668	LacZKD_DMSO	LacZ RNAi	DMSO
1089	0.836880871135364	0.770616398191687	LacZKD_DMSO	LacZ RNAi	DMSO
1090	0.379776729937588	0.434824296268494	LacZKD_DMSO	LacZ RNAi	DMSO
1091	0.527578349505393	0.647265577363019	LacZKD_DMSO	LacZ RNAi	DMSO
1092	0.999095726707056	0.89256205278148	LacZKD_DMSO	LacZ RNAi	DMSO
1093	1.46382134687392	1.43482429626849	LacZKD_DMSO	LacZ RNAi	DMSO
1094	2.32665368094652	2.27970070092101	LacZKD_DMSO	LacZ RNAi	DMSO
1095	1.39249998154621	1.42382891196703	LacZKD_DMSO	LacZ RNAi	DMSO
1096	1.78145664961709	1.74657815732425	LacZKD_DMSO	LacZ RNAi	DMSO
1097	1.01569498852652	1.05337043716579	LacZKD_DMSO	LacZ RNAi	DMSO
1098	1.35315424981717	1.34939410094387	LacZKD_DMSO	LacZ RNAi	DMSO
1099	1.36180335892569	1.34560111192673	LacZKD_DMSO	LacZ RNAi	DMSO
1100	1.51572552271039	1.43688745683227	LacZKD_DMSO	LacZ RNAi	DMSO
1101	1.51572552271039	1.43688745683227	LacZKD_DMSO	LacZ RNAi	DMSO
1102	0.662833354589669	0.59690484088136	LacZKD_DMSO	LacZ RNAi	DMSO
1103	-0.147032308971182	-0.234182484690082	LacZKD_DMSO	LacZ RNAi	DMSO
1104	1.43894086246333	1.46090986458274	LacZKD_DMSO	LacZ RNAi	DMSO
1105	0.367877506637881	0.330088945748481	LacZKD_DMSO	LacZ RNAi	DMSO
1106	0.367877506637881	0.330088945748481	LacZKD_DMSO	LacZ RNAi	DMSO
1107	1.20777435296633	1.25561980178867	LacZKD_DMSO	LacZ RNAi	DMSO
1108	0.765817515309918	0.828608345169374	LacZKD_DMSO	LacZ RNAi	DMSO
1109	1.79789878292136	1.75974336759772	LacZKD_DMSO	LacZ RNAi	DMSO
1110	0.990551953163763	1.01705004261148	LacZKD_DMSO	LacZ RNAi	DMSO
1111	0.789298611159441	0.640878778701618	LacZKD_DMSO	LacZ RNAi	DMSO
1112	2.26120765634067	2.22361533606225	LacZKD_DMSO	LacZ RNAi	DMSO
1113	1.83441561674712	1.82145063958275	LacZKD_DMSO	LacZ RNAi	DMSO
1114	2.42888993916889	2.41731089974734	LacZKD_DMSO	LacZ RNAi	DMSO
1115	0.68080672560157	0.559763032876794	LacZKD_DMSO	LacZ RNAi	DMSO
1116	0.59690484088136	0.567449861543085	LacZKD_DMSO	LacZ RNAi	DMSO
1117	2.66356675383275	2.63335047305406	LacZKD_DMSO	LacZ RNAi	DMSO
1118	1.21640872249053	1.34750174726616	LacZKD_DMSO	LacZ RNAi	DMSO
1119	1.42857534699149	1.4633374532507	LacZKD_DMSO	LacZ RNAi	DMSO
1120	2.23136559197696	2.23408277173867	LacZKD_DMSO	LacZ RNAi	DMSO
1121	1.65853033089042	1.70865200908001	LacZKD_DMSO	LacZ RNAi	DMSO
1122	1.15987986891875	1.20162650232958	LacZKD_DMSO	LacZ RNAi	DMSO
1123	0.527578349505393	0.48826861549546	LacZKD_DMSO	LacZ RNAi	DMSO
1124	0.662833354589669	0.610915555324175	LacZKD_DMSO	LacZ RNAi	DMSO
1125	1.03429147701818	1.0290589500845	LacZKD_DMSO	LacZ RNAi	DMSO
1126	0.935426646837679	0.842983470122217	LacZKD_DMSO	LacZ RNAi	DMSO
1127	1.67727106578666	1.72299897124689	LacZKD_DMSO	LacZ RNAi	DMSO
1128	2.38223467589213	2.27621356496563	LacZKD_DMSO	LacZ RNAi	DMSO
1129	1.39590623023812	1.39477377983922	LacZKD_DMSO	LacZ RNAi	DMSO
1130	1.12963834083335	1.17141048821048	LacZKD_DMSO	LacZ RNAi	DMSO
1131	1.96416908379806	1.81932278387133	LacZKD_DMSO	LacZ RNAi	DMSO
1132	0.72538885825431	0.82651535566353	LacZKD_DMSO	LacZ RNAi	DMSO
1133	1.35934971125842	1.37624107012268	LacZKD_DMSO	LacZ RNAi	DMSO
1134	1.51486638398925	1.49776424011462	LacZKD_DMSO	LacZ RNAi	DMSO
1135	1.65042409660785	1.61673590747003	LacZKD_DMSO	LacZ RNAi	DMSO
1136	0.575002999433531	0.563623453690032	LacZKD_DMSO	LacZ RNAi	DMSO
1137	1.24614390990479	1.19449214095812	LacZKD_DMSO	LacZ RNAi	DMSO
1138	0.610915555324175	0.55586798899327	LacZKD_DMSO	LacZ RNAi	DMSO
1139	0.226548353841411	0.200741090235126	LacZKD_DMSO	LacZ RNAi	DMSO
1140	2.51279749012715	2.54900620638518	LacZKD_DMSO	LacZ RNAi	DMSO
1141	0.941908774365599	0.860793028540775	LacZKD_DMSO	LacZ RNAi	DMSO
1142	0.883457013176719	0.811575005870593	LacZKD_DMSO	LacZ RNAi	DMSO
1143	0.793846238910162	0.807210200468143	LacZKD_DMSO	LacZ RNAi	DMSO
1144	0.793846238910162	0.807210200468143	LacZKD_DMSO	LacZ RNAi	DMSO
1146	1.66588104767167	1.71194213452706	LacZKD_DMSO	LacZ RNAi	DMSO
1147	0.1539976866928	0.0019067040408848	LacZKD_DMSO	LacZ RNAi	DMSO
1148	1.7311760296547	1.72059586008175	LacZKD_DMSO	LacZ RNAi	DMSO
1149	1.7311760296547	1.72059586008175	LacZKD_DMSO	LacZ RNAi	DMSO
1150	0.535850875471382	0.575002999433531	LacZKD_DMSO	LacZ RNAi	DMSO
1151	0.686636269262293	0.650424096607849	LacZKD_DMSO	LacZ RNAi	DMSO
1152	1.89793483654534	1.860016809421	LacZKD_DMSO	LacZ RNAi	DMSO
1153	2.1134727230658	2.0522490334909	LacZKD_DMSO	LacZ RNAi	DMSO
1154	0.730653098246667	0.740993931584886	LacZKD_DMSO	LacZ RNAi	DMSO
1155	1.22487476995185	1.09260837311832	LacZKD_DMSO	LacZ RNAi	DMSO
1156	1.17141048821048	1.07874673427361	LacZKD_DMSO	LacZ RNAi	DMSO
1157	1.23645664250166	1.2223522392478	LacZKD_DMSO	LacZ RNAi	DMSO
1158	0.575002999433531	0.51914518196853	LacZKD_DMSO	LacZ RNAi	DMSO
1159	2.31848573142211	2.30251621122738	LacZKD_DMSO	LacZ RNAi	DMSO
1160	2.15714476192699	2.13275903317291	LacZKD_DMSO	LacZ RNAi	DMSO
1161	1.18079086328074	1.04074470840969	LacZKD_DMSO	LacZ RNAi	DMSO
1162	0.876032995097512	0.917085190640567	LacZKD_DMSO	LacZ RNAi	DMSO
1163	0.720060024749243	0.832764304940531	LacZKD_DMSO	LacZ RNAi	DMSO
1164	0.720060024749243	0.832764304940531	LacZKD_DMSO	LacZ RNAi	DMSO
1165	0.720060024749243	0.832764304940531	LacZKD_DMSO	LacZ RNAi	DMSO
1166	0.720060024749243	0.832764304940531	LacZKD_DMSO	LacZ RNAi	DMSO
1167	1.42010103944779	1.38964088970668	LacZKD_DMSO	LacZ RNAi	DMSO
1168	1.42010103944779	1.38964088970668	LacZKD_DMSO	LacZ RNAi	DMSO
1169	-0.188424994129407	-0.210701388840559	LacZKD_DMSO	LacZ RNAi	DMSO
1170	1.89579369260983	1.99441746442929	LacZKD_DMSO	LacZ RNAi	DMSO
1171	1.4015246071963	1.42752505752699	LacZKD_DMSO	LacZ RNAi	DMSO
1172	0.692388598151385	0.728028954420518	LacZKD_DMSO	LacZ RNAi	DMSO
1173	0.793846238910162	0.72273261461057	LacZKD_DMSO	LacZ RNAi	DMSO
1174	1.86195476213205	1.83626586822602	LacZKD_DMSO	LacZ RNAi	DMSO
1175	0.770616398191687	0.760965012515506	LacZKD_DMSO	LacZ RNAi	DMSO
1176	0.849001503811217	0.733261481354195	LacZKD_DMSO	LacZ RNAi	DMSO
1177	0.904996691032828	0.858849873254773	LacZKD_DMSO	LacZ RNAi	DMSO
1178	1.19718127946891	1.1863233518807	LacZKD_DMSO	LacZ RNAi	DMSO
1179	1.22821551320887	1.06925358073978	LacZKD_DMSO	LacZ RNAi	DMSO
1180	2.10999138593189	2.0822538420153	LacZKD_DMSO	LacZ RNAi	DMSO
1181	0.698065731043075	0.497316744472857	LacZKD_DMSO	LacZ RNAi	DMSO
1182	1.67786234495479	1.5816903006577	LacZKD_DMSO	LacZ RNAi	DMSO
1183	2.36387811520895	2.34737529669549	LacZKD_DMSO	LacZ RNAi	DMSO
1184	2.15714476192699	2.16366100337218	LacZKD_DMSO	LacZ RNAi	DMSO
1185	1.51486638398925	1.44453817403785	LacZKD_DMSO	LacZ RNAi	DMSO
1186	0.730653098246667	0.780057954424528	LacZKD_DMSO	LacZ RNAi	DMSO
1187	1.66405499950745	1.74073838907566	LacZKD_DMSO	LacZ RNAi	DMSO
1188	0.941908774365599	0.824412230575766	LacZKD_DMSO	LacZ RNAi	DMSO
1189	0.932148937076443	1.01160427242436	LacZKD_DMSO	LacZ RNAi	DMSO
1190	1.69975449978892	1.63111894141246	LacZKD_DMSO	LacZ RNAi	DMSO
1191	1.06925358073978	0.917085190640567	LacZKD_DMSO	LacZ RNAi	DMSO
1192	-0.109243748081782	-0.109243748081782	LacZKD_DMSO	LacZ RNAi	DMSO
1193	1.72326516462445	1.68576681054966	LacZKD_DMSO	LacZ RNAi	DMSO
1194	0.686636269262293	0.603966695368847	LacZKD_DMSO	LacZ RNAi	DMSO
1195	-0.0744816418225699	0.112605001534574	LacZKD_DMSO	LacZ RNAi	DMSO
1196	0.288696260590256	0.101609617233111	LacZKD_DMSO	LacZ RNAi	DMSO
1197	1.51141273173784	1.44504346145018	LacZKD_DMSO	LacZ RNAi	DMSO
1198	0.535850875471382	0.659764122861992	LacZKD_DMSO	LacZ RNAi	DMSO
1199	1.20951501454263	1.13791086679934	LacZKD_DMSO	LacZ RNAi	DMSO
1200	1.27247284862714	1.14903426716125	LacZKD_DMSO	LacZ RNAi	DMSO
1201	0.173302841888186	-0.0123337350737254	LacZKD_DMSO	LacZ RNAi	DMSO
1202	1.3936383687823	1.43791537324564	LacZKD_DMSO	LacZ RNAi	DMSO
1203	0.735854291932475	0.770616398191687	LacZKD_DMSO	LacZ RNAi	DMSO
1204	0.242938770029581	0.379776729937588	LacZKD_DMSO	LacZ RNAi	DMSO
1205	1.28579126994685	1.17330284188819	LacZKD_DMSO	LacZ RNAi	DMSO
1206	0.807210200468143	1.01974753253771	LacZKD_DMSO	LacZ RNAi	DMSO
1207	1.14803473971912	1.02774090815659	LacZKD_DMSO	LacZ RNAi	DMSO
1208	0.780057954424528	0.703669608561074	LacZKD_DMSO	LacZ RNAi	DMSO
1209	1.59619229850347	1.58132147305005	LacZKD_DMSO	LacZ RNAi	DMSO
1210	1.96140970258638	1.98359381529515	LacZKD_DMSO	LacZ RNAi	DMSO
1211	-0.285335007137463	-0.234182484690082	LacZKD_DMSO	LacZ RNAi	DMSO
1212	0.242938770029581	0.373867870327068	LacZKD_DMSO	LacZ RNAi	DMSO
1213	1.00747465827983	1.02641885391829	LacZKD_DMSO	LacZ RNAi	DMSO
1214	0.844998761357543	0.93379088414342	LacZKD_DMSO	LacZ RNAi	DMSO
1215	0.63764980857142	0.686636269262293	LacZKD_DMSO	LacZ RNAi	DMSO
1216	2.18577326379968	2.14552581025784	LacZKD_DMSO	LacZ RNAi	DMSO
1217	0.61775497985448	0.582427017512738	LacZKD_DMSO	LacZ RNAi	DMSO
1218	0.674897865991049	0.733261481354195	LacZKD_DMSO	LacZ RNAi	DMSO
1219	2.21159464093575	2.18513061250953	LacZKD_DMSO	LacZ RNAi	DMSO
1220	2.21743340518823	2.16836546622231	LacZKD_DMSO	LacZ RNAi	DMSO
1221	2.27710656284414	2.17846469552397	LacZKD_DMSO	LacZ RNAi	DMSO
1222	1.67251162657069	1.60988028789257	LacZKD_DMSO	LacZ RNAi	DMSO
1223	2.0327283278253	2.02402896691087	LacZKD_DMSO	LacZ RNAi	DMSO
1224	-0.109243748081782	0.191786247582199	LacZKD_DMSO	LacZ RNAi	DMSO
1225	0.501771085899107	0.483672863806311	LacZKD_DMSO	LacZ RNAi	DMSO
1226	-0.711303739409744	-0.535212480354063	LacZKD_DMSO	LacZ RNAi	DMSO
1227	2.62920647306111	2.56258451720808	LacZKD_DMSO	LacZ RNAi	DMSO
1228	-0.147032308971182	-0.375511637486551	LacZKD_DMSO	LacZ RNAi	DMSO
1229	0.330088945748481	0.323458366849468	LacZKD_DMSO	LacZ RNAi	DMSO
1230	2.4049718481708	2.32479260593853	LacZKD_DMSO	LacZ RNAi	DMSO
1231	2.2379235796581	2.21803002217409	LacZKD_DMSO	LacZ RNAi	DMSO
1232	1.53173430927655	1.55586798899327	LacZKD_DMSO	LacZ RNAi	DMSO
1233	1.51141273173784	1.51786596312936	LacZKD_DMSO	LacZ RNAi	DMSO
1234	0.932148937076443	0.842983470122217	LacZKD_DMSO	LacZ RNAi	DMSO
1235	2.9667591655646	2.93195148561503	LacZKD_DMSO	LacZ RNAi	DMSO
1236	1.05212425415319	1.15201912071071	LacZKD_DMSO	LacZ RNAi	DMSO
1237	1.35811766934872	1.33984878303764	LacZKD_DMSO	LacZ RNAi	DMSO
1238	1.54876764857533	1.53007669473787	LacZKD_DMSO	LacZ RNAi	DMSO
1239	1.47149120594044	1.48413463363387	LacZKD_DMSO	LacZ RNAi	DMSO
1240	2.78410182373645	2.76946949308349	LacZKD_DMSO	LacZ RNAi	DMSO
1241	2.26763723032554	2.22821551320887	LacZKD_DMSO	LacZ RNAi	DMSO
1242	3.0749743372046	3.04605432491961	LacZKD_DMSO	LacZ RNAi	DMSO
1243	0.836880871135364	0.885293356216716	LacZKD_DMSO	LacZ RNAi	DMSO
1244	2.09982423144258	2.08248664528107	LacZKD_DMSO	LacZ RNAi	DMSO
1245	2.16182302420476	2.21563862075449	LacZKD_DMSO	LacZ RNAi	DMSO
1246	0.901480117309991	0.906744357302348	LacZKD_DMSO	LacZ RNAi	DMSO
1247	0.226548353841411	0.200741090235126	LacZKD_DMSO	LacZ RNAi	DMSO
1248	0.551937695364837	0.506180204804162	LacZKD_DMSO	LacZ RNAi	DMSO
1249	0.692388598151385	0.514866383989255	LacZKD_DMSO	LacZ RNAi	DMSO
1250	1.43791537324564	1.45895797598521	LacZKD_DMSO	LacZ RNAi	DMSO
1251	1.27397300376955	1.18723861983148	LacZKD_DMSO	LacZ RNAi	DMSO
1252	-0.109243748081782	-0.285335007137463	LacZKD_DMSO	LacZ RNAi	DMSO
1253	2.93686103916426	2.91204894212825	LacZKD_DMSO	LacZ RNAi	DMSO
1254	0.883457013176719	0.917085190640567	LacZKD_DMSO	LacZ RNAi	DMSO
1255	0.883457013176719	0.917085190640567	LacZKD_DMSO	LacZ RNAi	DMSO
1256	1.71844854059266	1.61537341386027	LacZKD_DMSO	LacZ RNAi	DMSO
1257	1.71844854059266	1.61537341386027	LacZKD_DMSO	LacZ RNAi	DMSO
1258	1.57350284429112	1.60710744858075	LacZKD_DMSO	LacZ RNAi	DMSO
1259	1.55351408359979	1.54276071350459	LacZKD_DMSO	LacZ RNAi	DMSO
1260	1.08108795008851	1.02774090815659	LacZKD_DMSO	LacZ RNAi	DMSO
1261	1.3167249841905	1.33074646969225	LacZKD_DMSO	LacZ RNAi	DMSO
1262	1.311262088489	1.27992233628275	LacZKD_DMSO	LacZ RNAi	DMSO
1263	0.242938770029581	0.200741090235126	LacZKD_DMSO	LacZ RNAi	DMSO
1264	1.27695785731901	1.29444858947935	LacZKD_DMSO	LacZ RNAi	DMSO
1265	0.789298611159441	0.796102319214386	LacZKD_DMSO	LacZ RNAi	DMSO
1266	0.582427017512738	0.717370886238462	LacZKD_DMSO	LacZ RNAi	DMSO
1267	0.464787519645937	0.361803358925687	LacZKD_DMSO	LacZ RNAi	DMSO
1268	2.2442236658837	2.20908050276861	LacZKD_DMSO	LacZ RNAi	DMSO
1269	1.88639144651577	1.90394470549971	LacZKD_DMSO	LacZ RNAi	DMSO
1270	2.5172677024083	2.50565346795135	LacZKD_DMSO	LacZ RNAi	DMSO
1271	1.24773765291135	1.1500314994752	LacZKD_DMSO	LacZ RNAi	DMSO
1272	1.31536568892777	1.23070431361257	LacZKD_DMSO	LacZ RNAi	DMSO
1273	1.35688212233642	1.33008894574848	LacZKD_DMSO	LacZ RNAi	DMSO
1275	2.19771711480141	2.16423980552169	LacZKD_DMSO	LacZ RNAi	DMSO
1277	1.22821551320887	1.16855640686372	LacZKD_DMSO	LacZ RNAi	DMSO
1278	0.993418593815366	0.954589806124688	LacZKD_DMSO	LacZ RNAi	DMSO
1279	0.492816243246181	0.603966695368847	LacZKD_DMSO	LacZ RNAi	DMSO
1280	1.64599570955213	1.61263553571845	LacZKD_DMSO	LacZ RNAi	DMSO
1281	0.624488362513449	0.506180204804162	LacZKD_DMSO	LacZ RNAi	DMSO
1282	0.686636269262293	0.830691296317666	LacZKD_DMSO	LacZ RNAi	DMSO
1283	2.07710034108967	2.02309600311082	LacZKD_DMSO	LacZ RNAi	DMSO
1284	0.969937497965843	0.95614921348021	LacZKD_DMSO	LacZ RNAi	DMSO
1285	1.98766626492627	2.01974753253771	LacZKD_DMSO	LacZ RNAi	DMSO
1286	0.582427017512738	0.730653098246667	LacZKD_DMSO	LacZ RNAi	DMSO
1287	1.90674435730235	1.92216471616984	LacZKD_DMSO	LacZ RNAi	DMSO
1288	0.860793028540775	0.860793028540775	LacZKD_DMSO	LacZ RNAi	DMSO
1289	0.112605001534574	0.101609617233111	LacZKD_DMSO	LacZ RNAi	DMSO
1290	0.686636269262293	0.624488362513449	LacZKD_DMSO	LacZ RNAi	DMSO
1291	-0.234182484690082	-0.234182484690082	LacZKD_DMSO	LacZ RNAi	DMSO
1292	1.78331459675837	1.8584601967083	LacZKD_DMSO	LacZ RNAi	DMSO
1293	0.559763032876794	0.61775497985448	LacZKD_DMSO	LacZ RNAi	DMSO
1294	0.68080672560157	0.805011236368205	LacZKD_DMSO	LacZ RNAi	DMSO
1295	0.68080672560157	0.805011236368205	LacZKD_DMSO	LacZ RNAi	DMSO
1296	-0.0422969584511686	-0.109243748081782	LacZKD_DMSO	LacZ RNAi	DMSO
1297	0.966911043335655	0.94029729020902	LacZKD_DMSO	LacZ RNAi	DMSO
1298	2.23020769322466	2.23694617230953	LacZKD_DMSO	LacZ RNAi	DMSO
1299	1.75159316087826	1.65199478360708	LacZKD_DMSO	LacZ RNAi	DMSO
1300	1.54235728153698	1.47149120594044	LacZKD_DMSO	LacZ RNAi	DMSO
1301	1.52169237098241	1.56400761513207	LacZKD_DMSO	LacZ RNAi	DMSO
1302	0.1539976866928	0.0420239272488672	LacZKD_DMSO	LacZ RNAi	DMSO
1303	-0.489454989793388	-0.34332695411515	LacZKD_DMSO	LacZ RNAi	DMSO
1304	0.112605001534574	0.112605001534574	LacZKD_DMSO	LacZ RNAi	DMSO
1305	0.355643050220869	0.455027682356781	LacZKD_DMSO	LacZ RNAi	DMSO
1306	0.355643050220869	0.455027682356781	LacZKD_DMSO	LacZ RNAi	DMSO
1307	2.01187818885218	1.98607092524589	LacZKD_DMSO	LacZ RNAi	DMSO
1308	1.33661981290744	1.33856007443059	LacZKD_DMSO	LacZ RNAi	DMSO
1309	-0.0744816418225699	-0.210701388840559	LacZKD_DMSO	LacZ RNAi	DMSO
1311	0.811575005870593	0.954589806124688	LacZKD_DMSO	LacZ RNAi	DMSO
1312	0.807210200468143	0.935426646837679	LacZKD_DMSO	LacZ RNAi	DMSO
1313	1.61639568459176	1.5857268648253	LacZKD_DMSO	LacZ RNAi	DMSO
1314	1.43066833649734	1.36545803251447	LacZKD_DMSO	LacZ RNAi	DMSO
1315	0.582427017512738	0.677862344954788	LacZKD_DMSO	LacZ RNAi	DMSO
1316	2.46565524117716	2.42499395090517	LacZKD_DMSO	LacZ RNAi	DMSO
1317	2.6106397252216	2.59394011809626	LacZKD_DMSO	LacZ RNAi	DMSO
1318	0.775362833216149	0.653559810460707	LacZKD_DMSO	LacZ RNAi	DMSO
1319	0.714664992862537	0.720060024749243	LacZKD_DMSO	LacZ RNAi	DMSO
1320	0.610915555324175	0.756057678020762	LacZKD_DMSO	LacZ RNAi	DMSO
1321	0.209515014542631	0.0787467342736071	LacZKD_DMSO	LacZ RNAi	DMSO
1322	0.535850875471382	0.65667304588485	LacZKD_DMSO	LacZ RNAi	DMSO
1323	1.04457111626275	1.00050348963145	LacZKD_DMSO	LacZ RNAi	DMSO
1324	-0.34332695411515	-0.127727153775795	LacZKD_DMSO	LacZ RNAi	DMSO
1325	0.65667304588485	0.621134720505861	LacZKD_DMSO	LacZ RNAi	DMSO
1326	1.6579121180004	1.60884254670131	LacZKD_DMSO	LacZ RNAi	DMSO
1327	1.61022565131586	1.45205644284102	LacZKD_DMSO	LacZ RNAi	DMSO
1328	1.69181678176607	1.69665339001982	LacZKD_DMSO	LacZ RNAi	DMSO
1329	1.20427195913026	1.24374227531318	LacZKD_DMSO	LacZ RNAi	DMSO
1330	0.273973003769549	0.330088945748481	LacZKD_DMSO	LacZ RNAi	DMSO
1331	1.90077337267574	1.84217472783654	LacZKD_DMSO	LacZ RNAi	DMSO
1332	-0.586365002801444	-0.375511637486551	LacZKD_DMSO	LacZ RNAi	DMSO
1333	2.44806290222396	2.43487599491529	LacZKD_DMSO	LacZ RNAi	DMSO
1334	2.38421430291341	2.3691423552013	LacZKD_DMSO	LacZ RNAi	DMSO
1335	1.92014002960343	1.89093717026364	LacZKD_DMSO	LacZ RNAi	DMSO
1336	0.730653098246667	0.923844774287864	LacZKD_DMSO	LacZ RNAi	DMSO
1337	0.483672863806311	0.543968765693562	LacZKD_DMSO	LacZ RNAi	DMSO
1338	0.844998761357543	0.830691296317666	LacZKD_DMSO	LacZ RNAi	DMSO
1339	0.559763032876794	0.51914518196853	LacZKD_DMSO	LacZ RNAi	DMSO
1340	2.24197259725756	2.23029050273619	LacZKD_DMSO	LacZ RNAi	DMSO
1341	0.575002999433531	0.455027682356781	LacZKD_DMSO	LacZ RNAi	DMSO
1342	1.05212425415319	1.02774090815659	LacZKD_DMSO	LacZ RNAi	DMSO
1343	2.04811226735929	2.01119307357852	LacZKD_DMSO	LacZ RNAi	DMSO
1344	0.413634997198556	0.479027958760547	LacZKD_DMSO	LacZ RNAi	DMSO
1345	0.273973003769549	0.336619812907439	LacZKD_DMSO	LacZ RNAi	DMSO
1346	0.273973003769549	0.593330380523062	LacZKD_DMSO	LacZ RNAi	DMSO
1347	1.76581751530992	1.71493634212591	LacZKD_DMSO	LacZ RNAi	DMSO
1348	2.09578007357239	2.01091872455999	LacZKD_DMSO	LacZ RNAi	DMSO
1349	1.17706299076149	1.16568344501799	LacZKD_DMSO	LacZ RNAi	DMSO
1350	1.29587484521738	1.27397300376955	LacZKD_DMSO	LacZ RNAi	DMSO
1351	1.84379070916857	1.83048345018692	LacZKD_DMSO	LacZ RNAi	DMSO
1352	1.30988555966019	1.37683234929081	LacZKD_DMSO	LacZ RNAi	DMSO
1353	1.33401923937691	1.30988555966019	LacZKD_DMSO	LacZ RNAi	DMSO
1354	2.5981134863684	2.57071382215176	LacZKD_DMSO	LacZ RNAi	DMSO
1356	0.90848501887865	0.903241963466278	LacZKD_DMSO	LacZ RNAi	DMSO
1357	1.84939975645894	1.79384623891016	LacZKD_DMSO	LacZ RNAi	DMSO
1358	0.63764980857142	0.589726256254237	LacZKD_DMSO	LacZ RNAi	DMSO
1359	1.39590623023812	1.41741854492868	LacZKD_DMSO	LacZ RNAi	DMSO
1360	2.58235340203974	2.55668885095584	LacZKD_DMSO	LacZ RNAi	DMSO
1361	1.67131357206774	1.58536145085179	LacZKD_DMSO	LacZ RNAi	DMSO
1362	1.39590623023812	1.43275128764563	LacZKD_DMSO	LacZ RNAi	DMSO
1363	-1.18842499412941	-0.887394998465425	LacZKD_DMSO	LacZ RNAi	DMSO
1364	0.474332837552167	0.514866383989255	LacZKD_DMSO	LacZ RNAi	DMSO
1365	0.474332837552167	0.514866383989255	LacZKD_DMSO	LacZ RNAi	DMSO
1367	0.273973003769549	0.218115186304548	LacZKD_DMSO	LacZ RNAi	DMSO
1368	0.191786247582199	0.250907699700856	LacZKD_DMSO	LacZ RNAi	DMSO
1369	2.25733484235922	2.25334866867578	LacZKD_DMSO	LacZ RNAi	DMSO
1370	1.1104280822803	1.30642502755069	LacZKD_DMSO	LacZ RNAi	DMSO
1371	0.316724984190499	0.288696260590256	LacZKD_DMSO	LacZ RNAi	DMSO
1372	0.316724984190499	0.288696260590256	LacZKD_DMSO	LacZ RNAi	DMSO
1373	0.567449861543085	0.63764980857142	LacZKD_DMSO	LacZ RNAi	DMSO
1374	0.367877506637881	0.281397021848756	LacZKD_DMSO	LacZ RNAi	DMSO
1375	0.302936699704866	0.295874845217379	LacZKD_DMSO	LacZ RNAi	DMSO
1376	1.78608669860792	1.75457459923663	LacZKD_DMSO	LacZ RNAi	DMSO
1377	0.918784975518462	0.937056271571187	LacZKD_DMSO	LacZ RNAi	DMSO
1378	0.59690484088136	0.668907502301862	LacZKD_DMSO	LacZ RNAi	DMSO
1379	2.45866443458715	2.45949562045216	LacZKD_DMSO	LacZ RNAi	DMSO
1380	0.567449861543085	0.459935016851525	LacZKD_DMSO	LacZ RNAi	DMSO
1381	0.582427017512738	0.586091971599143	LacZKD_DMSO	LacZ RNAi	DMSO
1382	-0.234182484690082	0.191786247582199	LacZKD_DMSO	LacZ RNAi	DMSO
1383	1.12332886692635	1.09032860682342	LacZKD_DMSO	LacZ RNAi	DMSO
1384	1.07402609560102	1.18997290681873	LacZKD_DMSO	LacZ RNAi	DMSO
1385	1.07402609560102	1.18997290681873	LacZKD_DMSO	LacZ RNAi	DMSO
1386	0.0420239272488672	0.258733037212813	LacZKD_DMSO	LacZ RNAi	DMSO
1387	1.51572552271039	1.48963791084494	LacZKD_DMSO	LacZ RNAi	DMSO
1388	0.379776729937588	0.234820879807401	LacZKD_DMSO	LacZ RNAi	DMSO
1389	0.112605001534574	0.18264286814233	LacZKD_DMSO	LacZ RNAi	DMSO
1390	1.48459591299949	1.46285301986874	LacZKD_DMSO	LacZ RNAi	DMSO
1391	0.730653098246667	0.824412230575766	LacZKD_DMSO	LacZ RNAi	DMSO
1392	0.288696260590256	0.0668475109738994	LacZKD_DMSO	LacZ RNAi	DMSO
1393	0.890756251918218	0.847004744055142	LacZKD_DMSO	LacZ RNAi	DMSO
1394	2.09032860682342	2.05979356706067	LacZKD_DMSO	LacZ RNAi	DMSO
1395	1.19718127946891	1.04710345277814	LacZKD_DMSO	LacZ RNAi	DMSO
1396	-0.0422969584511686	0.0546130545568877	LacZKD_DMSO	LacZ RNAi	DMSO
1397	-0.147032308971182	0.0156949885265181	LacZKD_DMSO	LacZ RNAi	DMSO
1398	1.68605682357006	1.67041285729918	LacZKD_DMSO	LacZ RNAi	DMSO
1399	1.16568344501799	1.16085253333855	LacZKD_DMSO	LacZ RNAi	DMSO
1400	0.918784975518462	0.876032995097512	LacZKD_DMSO	LacZ RNAi	DMSO
1401	1.53503067790578	1.53585087547138	LacZKD_DMSO	LacZ RNAi	DMSO
1402	2.03869008845972	1.90447101679245	LacZKD_DMSO	LacZ RNAi	DMSO
1403	0.44504346145018	0.51914518196853	LacZKD_DMSO	LacZ RNAi	DMSO
1404	2.3165892459547	2.25950787146277	LacZKD_DMSO	LacZ RNAi	DMSO
1405	-0.586365002801444	-0.790484985457369	LacZKD_DMSO	LacZ RNAi	DMSO
1406	0.686636269262293	0.631118941412462	LacZKD_DMSO	LacZ RNAi	DMSO
1407	1.15201912071071	1.13172129198165	LacZKD_DMSO	LacZ RNAi	DMSO
1408	-0.410273743745763	0.0156949885265181	LacZKD_DMSO	LacZ RNAi	DMSO
1409	1.63308853427537	1.59044947787333	LacZKD_DMSO	LacZ RNAi	DMSO
1410	1.63308853427537	1.59044947787333	LacZKD_DMSO	LacZ RNAi	DMSO
1411	1.62180752386568	1.52169237098241	LacZKD_DMSO	LacZ RNAi	DMSO
1412	1.48826861549546	1.43482429626849	LacZKD_DMSO	LacZ RNAi	DMSO
1413	1.45006426282523	1.38094891548564	LacZKD_DMSO	LacZ RNAi	DMSO
1414	0.746073457114161	0.82651535566353	LacZKD_DMSO	LacZ RNAi	DMSO
1415	2.16950985287105	2.09701978877801	LacZKD_DMSO	LacZ RNAi	DMSO
1416	1.65729302383725	1.68518620286706	LacZKD_DMSO	LacZ RNAi	DMSO
1417	1.80852425436597	1.75531677170191	LacZKD_DMSO	LacZ RNAi	DMSO
1418	0.864653449354013	0.954589806124688	LacZKD_DMSO	LacZ RNAi	DMSO
1419	1.42010103944779	1.48735334754468	LacZKD_DMSO	LacZ RNAi	DMSO
1420	0.0903286068234222	-0.0580912256344006	LacZKD_DMSO	LacZ RNAi	DMSO
1421	0.709202097161035	0.874156990098756	LacZKD_DMSO	LacZ RNAi	DMSO
1422	0.987666264926275	1.07402609560102	LacZKD_DMSO	LacZ RNAi	DMSO
1423	1.31536568892777	1.32811037976639	LacZKD_DMSO	LacZ RNAi	DMSO
1424	0.1539976866928	0.101609617233111	LacZKD_DMSO	LacZ RNAi	DMSO
1425	-0.0123337350737254	0.133794300604513	LacZKD_DMSO	LacZ RNAi	DMSO
1426	0.0903286068234222	0.0668475109738994	LacZKD_DMSO	LacZ RNAi	DMSO
1427	2.01974753253771	2.00539503188671	LacZKD_DMSO	LacZ RNAi	DMSO
1428	0.226548353841411	0.0668475109738994	LacZKD_DMSO	LacZ RNAi	DMSO
1429	1.86079302854077	1.8862086241675	LacZKD_DMSO	LacZ RNAi	DMSO
1430	0.551937695364837	0.567449861543085	LacZKD_DMSO	LacZ RNAi	DMSO
1431	1.19539037185102	1.20427195913026	LacZKD_DMSO	LacZ RNAi	DMSO
1432	0.932148937076443	0.836880871135364	LacZKD_DMSO	LacZ RNAi	DMSO
1433	2.14340705030684	2.06077336326171	LacZKD_DMSO	LacZ RNAi	DMSO
1434	1.30711934341704	1.33074646969225	LacZKD_DMSO	LacZ RNAi	DMSO
1435	1.59974337701176	1.59619229850347	LacZKD_DMSO	LacZ RNAi	DMSO
1436	0.133794300604513	0.0903286068234222	LacZKD_DMSO	LacZ RNAi	DMSO
1437	0.63764980857142	0.709202097161035	LacZKD_DMSO	LacZ RNAi	DMSO
1438	1.28433145518781	1.17330284188819	LacZKD_DMSO	LacZ RNAi	DMSO
1439	1.03429147701818	0.8703804925465	LacZKD_DMSO	LacZ RNAi	DMSO
1440	0.464787519645937	0.455027682356781	LacZKD_DMSO	LacZ RNAi	DMSO
1441	0.941908774365599	0.920478133537907	LacZKD_DMSO	LacZ RNAi	DMSO
1442	0.402639612897092	0.295874845217379	LacZKD_DMSO	LacZ RNAi	DMSO
1443	1.17330284188819	1.15498359967445	LacZKD_DMSO	LacZ RNAi	DMSO
1444	0.464787519645937	0.483672863806311	LacZKD_DMSO	LacZ RNAi	DMSO
1445	0.455027682356781	0.551937695364837	LacZKD_DMSO	LacZ RNAi	DMSO
1446	1.07874673427361	0.954589806124688	LacZKD_DMSO	LacZ RNAi	DMSO
1447	2.40364067630284	2.36872114818896	LacZKD_DMSO	LacZ RNAi	DMSO
1448	1.64789912157735	1.64152170181223	LacZKD_DMSO	LacZ RNAi	DMSO
1449	1.34432938486309	1.29230038485908	LacZKD_DMSO	LacZ RNAi	DMSO
1450	0.535850875471382	0.551937695364837	LacZKD_DMSO	LacZ RNAi	DMSO
1451	1.82483367115411	1.69750134567202	LacZKD_DMSO	LacZ RNAi	DMSO
1452	1.36057826789638	1.35377778830462	LacZKD_DMSO	LacZ RNAi	DMSO
1453	0.836880871135364	0.784702859470292	LacZKD_DMSO	LacZ RNAi	DMSO
1454	0.567449861543085	0.59690484088136	LacZKD_DMSO	LacZ RNAi	DMSO
1455	0.424358862590329	0.397035735379094	LacZKD_DMSO	LacZ RNAi	DMSO
1456	0.740993931584886	0.631118941412462	LacZKD_DMSO	LacZ RNAi	DMSO
1457	2.22704917397983	2.21055607252872	LacZKD_DMSO	LacZ RNAi	DMSO
1458	1.02641885391829	1.09825597522552	LacZKD_DMSO	LacZ RNAi	DMSO
1459	1.66648802817845	1.68110006872782	LacZKD_DMSO	LacZ RNAi	DMSO
1460	1.99853134133601	1.9830089068136	LacZKD_DMSO	LacZ RNAi	DMSO
1461	1.10604123203219	1.03817491107795	LacZKD_DMSO	LacZ RNAi	DMSO
1462	0.0156949885265181	-0.0270569918944318	LacZKD_DMSO	LacZ RNAi	DMSO
1463	-0.234182484690082	-0.34332695411515	LacZKD_DMSO	LacZ RNAi	DMSO
1464	2.19843053505532	2.17141048821048	LacZKD_DMSO	LacZ RNAi	DMSO
1465	0.662833354589669	0.603966695368847	LacZKD_DMSO	LacZ RNAi	DMSO
1466	0.391358602487403	0.18264286814233	LacZKD_DMSO	LacZ RNAi	DMSO
1467	0.0903286068234222	0.144013465786199	LacZKD_DMSO	LacZ RNAi	DMSO
1468	0.0420239272488672	0.144013465786199	LacZKD_DMSO	LacZ RNAi	DMSO
1469	2.28476991507553	2.28564550908564	LacZKD_DMSO	LacZ RNAi	DMSO
1470	0.379776729937588	0.413634997198556	LacZKD_DMSO	LacZ RNAi	DMSO
1471	1.41145807794428	1.39249998154621	LacZKD_DMSO	LacZ RNAi	DMSO
1472	-0.285335007137463	-0.0744816418225699	LacZKD_DMSO	LacZ RNAi	DMSO
1473	1.28869626059026	1.32010472484188	LacZKD_DMSO	LacZ RNAi	DMSO
1474	0.610915555324175	0.593330380523062	LacZKD_DMSO	LacZ RNAi	DMSO
1475	0.367877506637881	0.578730871952774	LacZKD_DMSO	LacZ RNAi	DMSO
1476	0.258733037212813	0.133794300604513	LacZKD_DMSO	LacZ RNAi	DMSO
1477	-0.234182484690082	-0.0580912256344006	LacZKD_DMSO	LacZ RNAi	DMSO
1478	1.03688428759646	0.983301459523825	LacZKD_DMSO	LacZ RNAi	DMSO
1479	1.48274784858568	1.51097908768593	LacZKD_DMSO	LacZ RNAi	DMSO
1480	1.88124310278219	1.86059910378564	LacZKD_DMSO	LacZ RNAi	DMSO
1481	0.455027682356781	0.607455023214668	LacZKD_DMSO	LacZ RNAi	DMSO
1482	0.993418593815366	1.00885556399621	LacZKD_DMSO	LacZ RNAi	DMSO
1483	1.35315424981717	1.28066030499371	LacZKD_DMSO	LacZ RNAi	DMSO
1484	0.876032995097512	1.00608934775306	LacZKD_DMSO	LacZ RNAi	DMSO
1485	1.05708767368474	1.01840088190244	LacZKD_DMSO	LacZ RNAi	DMSO
1486	0.709202097161035	0.53173430927655	LacZKD_DMSO	LacZ RNAi	DMSO
1487	1.1863233518807	1.07991891982166	LacZKD_DMSO	LacZ RNAi	DMSO
1488	1.1863233518807	1.07991891982166	LacZKD_DMSO	LacZ RNAi	DMSO
1489	1.0668475109739	1.0290589500845	LacZKD_DMSO	LacZ RNAi	DMSO
1490	0.935426646837679	0.918784975518462	LacZKD_DMSO	LacZ RNAi	DMSO
1491	-0.586365002801444	-0.535212480354063	LacZKD_DMSO	LacZ RNAi	DMSO
1492	1.4999948278733	1.4878112226339	LacZKD_DMSO	LacZ RNAi	DMSO
1493	1.51572552271039	1.42488816732605	LacZKD_DMSO	LacZ RNAi	DMSO
1494	-0.489454989793388	-0.285335007137463	LacZKD_DMSO	LacZ RNAi	DMSO
1495	1.34177470407368	1.268699632174	LacZKD_DMSO	LacZ RNAi	DMSO
1496	1.06199500817949	1.03688428759646	LacZKD_DMSO	LacZ RNAi	DMSO
1497	2.18815196292711	2.20047511422483	LacZKD_DMSO	LacZ RNAi	DMSO
1498	1.07639282888013	1.04583913024938	LacZKD_DMSO	LacZ RNAi	DMSO
1499	0.894360376187043	0.953024779271061	LacZKD_DMSO	LacZ RNAi	DMSO
1500	1.30293669970487	1.32811037976639	LacZKD_DMSO	LacZ RNAi	DMSO
1501	2.08918422017468	2.08561733592042	LacZKD_DMSO	LacZ RNAi	DMSO
1502	2.68413914896124	2.62831330513298	LacZKD_DMSO	LacZ RNAi	DMSO
1503	-0.234182484690082	-0.0915149811213503	LacZKD_DMSO	LacZ RNAi	DMSO
1504	1.02109002041322	1.0595482722324	LacZKD_DMSO	LacZ RNAi	DMSO
1505	0.603966695368847	0.798346740136838	LacZKD_DMSO	LacZ RNAi	DMSO
1506	1.33661981290744	1.34623558169904	LacZKD_DMSO	LacZ RNAi	DMSO
1507	2.48024042132509	2.44190116067454	LacZKD_DMSO	LacZ RNAi	DMSO
1508	0.535850875471382	0.582427017512738	LacZKD_DMSO	LacZ RNAi	DMSO
1509	1.18997290681873	1.1844870088407	LacZKD_DMSO	LacZ RNAi	DMSO
1510	0.868479857207066	0.887121967263124	LacZKD_DMSO	LacZ RNAi	DMSO
1511	1.26794103899964	1.2664198658791	LacZKD_DMSO	LacZ RNAi	DMSO
1512	1.2664198658791	1.23235562541916	LacZKD_DMSO	LacZ RNAi	DMSO
1513	1.1104280822803	1.09487623457414	LacZKD_DMSO	LacZ RNAi	DMSO
1514	1.57724356062961	1.54597474839116	LacZKD_DMSO	LacZ RNAi	DMSO
1515	0.911945550988156	0.877900931232631	LacZKD_DMSO	LacZ RNAi	DMSO
1516	0.844998761357543	0.85098912504673	LacZKD_DMSO	LacZ RNAi	DMSO
1517	1.85454407926377	1.83359074568831	LacZKD_DMSO	LacZ RNAi	DMSO
1518	0.872272846224205	0.828608345169374	LacZKD_DMSO	LacZ RNAi	DMSO
1519	1.20951501454263	1.15102644717703	LacZKD_DMSO	LacZ RNAi	DMSO
1520	2.10183227526511	2.14973257014237	LacZKD_DMSO	LacZ RNAi	DMSO
1521	0.735854291932475	0.770616398191687	LacZKD_DMSO	LacZ RNAi	DMSO
1522	-0.34332695411515	-0.375511637486551	LacZKD_DMSO	LacZ RNAi	DMSO
1523	1.63243299531029	1.61091555532417	LacZKD_DMSO	LacZ RNAi	DMSO
1524	0.72538885825431	0.714664992862537	LacZKD_DMSO	LacZ RNAi	DMSO
1525	2.35613910336664	2.33952696421454	LacZKD_DMSO	LacZ RNAi	DMSO
1526	1.92283751952966	1.96094809636198	LacZKD_DMSO	LacZ RNAi	DMSO
1527	0.191786247582199	0.163757523981956	LacZKD_DMSO	LacZ RNAi	DMSO
1528	0.483672863806311	0.367877506637881	LacZKD_DMSO	LacZ RNAi	DMSO
1529	1.64979422777822	1.58352975483454	LacZKD_DMSO	LacZ RNAi	DMSO
1530	1.00747465827983	1.04329938919911	LacZKD_DMSO	LacZ RNAi	DMSO
1531	0.746073457114161	0.828608345169374	LacZKD_DMSO	LacZ RNAi	DMSO
1532	0.798346740136838	0.746073457114161	LacZKD_DMSO	LacZ RNAi	DMSO
1533	1.25561980178867	1.2754679948565	LacZKD_DMSO	LacZ RNAi	DMSO
1534	1.75407911203867	1.67460030210006	LacZKD_DMSO	LacZ RNAi	DMSO
1535	2.22369941204391	2.13554861122148	LacZKD_DMSO	LacZ RNAi	DMSO
1536	0.68080672560157	0.818041048119825	LacZKD_DMSO	LacZ RNAi	DMSO
1537	1.17893092689661	1.11585005634772	LacZKD_DMSO	LacZ RNAi	DMSO
1538	-0.410273743745763	-0.711303739409744	LacZKD_DMSO	LacZ RNAi	DMSO
1539	1.64853174293014	1.64023490240591	LacZKD_DMSO	LacZ RNAi	DMSO
1540	2.74566927422607	2.69540671920005	LacZKD_DMSO	LacZ RNAi	DMSO
1541	3.14425579508584	3.10748281086349	LacZKD_DMSO	LacZ RNAi	DMSO
1542	2.08202091388856	2.05062409901078	LacZKD_DMSO	LacZ RNAi	DMSO
1543	1.31536568892777	1.28797183259592	LacZKD_DMSO	LacZ RNAi	DMSO
1544	2.54908569654407	2.45689900743289	LacZKD_DMSO	LacZ RNAi	DMSO
1545	1.71844854059266	1.7160200469475	LacZKD_DMSO	LacZ RNAi	DMSO
1546	2.54268005708651	2.44559859943768	LacZKD_DMSO	LacZ RNAi	DMSO
1547	1.22487476995185	1.37088301677761	LacZKD_DMSO	LacZ RNAi	DMSO
1548	0.928846301526358	0.96386335025365	LacZKD_DMSO	LacZ RNAi	DMSO
1549	1.85533013283927	1.75998797164919	LacZKD_DMSO	LacZ RNAi	DMSO
1550	0.464787519645937	0.459935016851525	LacZKD_DMSO	LacZ RNAi	DMSO
1551	1.33271308957463	1.28359970357087	LacZKD_DMSO	LacZ RNAi	DMSO
1552	1.44200288089562	1.4399639359209	LacZKD_DMSO	LacZ RNAi	DMSO
1553	1.57048689826857	1.5708650388949	LacZKD_DMSO	LacZ RNAi	DMSO
1554	-0.887394998465425	-0.790484985457369	LacZKD_DMSO	LacZ RNAi	DMSO
1555	0.894360376187043	1.00608934775306	LacZKD_DMSO	LacZ RNAi	DMSO
1556	1.51743871815451	1.54916517215631	LacZKD_DMSO	LacZ RNAi	DMSO
1557	0.492816243246181	0.547971508147236	LacZKD_DMSO	LacZ RNAi	DMSO
1558	1.55272660472238	1.56246892625272	LacZKD_DMSO	LacZ RNAi	DMSO
1559	1.72591816299003	1.64663110759071	LacZKD_DMSO	LacZ RNAi	DMSO
1560	2.40118954650186	2.32658735112861	LacZKD_DMSO	LacZ RNAi	DMSO
1561	1.91332207981696	1.90236193381986	LacZKD_DMSO	LacZ RNAi	DMSO
1562	1.91332207981696	1.90236193381986	LacZKD_DMSO	LacZ RNAi	DMSO
1563	1.45205644284102	1.43378902883689	LacZKD_DMSO	LacZ RNAi	DMSO
1564	0.668907502301862	0.607455023214668	LacZKD_DMSO	LacZ RNAi	DMSO
1565	1.82651535566353	1.78516462929785	LacZKD_DMSO	LacZ RNAi	DMSO
1566	0.872272846224205	0.862727528317975	LacZKD_DMSO	LacZ RNAi	DMSO
1567	1.84014625856313	1.81868238884465	LacZKD_DMSO	LacZ RNAi	DMSO
1569	0.864653449354013	0.730653098246667	LacZKD_DMSO	LacZ RNAi	DMSO
1570	2.83986151529687	2.81505707983085	LacZKD_DMSO	LacZ RNAi	DMSO
1571	2.54501303296165	2.53564597125343	LacZKD_DMSO	LacZ RNAi	DMSO
1572	1.58462969923486	1.59081063754646	LacZKD_DMSO	LacZ RNAi	DMSO
1573	2.54653476714304	2.50265649799356	LacZKD_DMSO	LacZ RNAi	DMSO
1574	1.44301877488377	1.4015246071963	LacZKD_DMSO	LacZ RNAi	DMSO
1575	0.173302841888186	-0.0123337350737254	LacZKD_DMSO	LacZ RNAi	DMSO
1576	1.01297213019104	1.03429147701818	LacZKD_DMSO	LacZ RNAi	DMSO
1577	1.09937673580082	0.917085190640567	LacZKD_DMSO	LacZ RNAi	DMSO
1578	0.775362833216149	0.683731278618886	LacZKD_DMSO	LacZ RNAi	DMSO
1579	2.45797873209366	2.48739915678283	LacZKD_DMSO	LacZ RNAi	DMSO
1580	1.13172129198165	1.07283787466309	LacZKD_DMSO	LacZ RNAi	DMSO
1581	1.8517816334453	1.79857054559497	LacZKD_DMSO	LacZ RNAi	DMSO
1582	2.47790575017256	2.43025054475573	LacZKD_DMSO	LacZ RNAi	DMSO
1583	-0.887394998465425	-1.18842499412941	LacZKD_DMSO	LacZ RNAi	DMSO
1584	1.67845282020809	1.66435987455114	LacZKD_DMSO	LacZ RNAi	DMSO
1585	0.567449861543085	0.527578349505393	LacZKD_DMSO	LacZ RNAi	DMSO
1586	1.81027016418225	1.72432830954192	LacZKD_DMSO	LacZ RNAi	DMSO
1587	1.98534382900724	1.95161141684588	LacZKD_DMSO	LacZ RNAi	DMSO
1588	0.864653449354013	0.95614921348021	LacZKD_DMSO	LacZ RNAi	DMSO
1589	-0.0422969584511686	-0.0580912256344006	LacZKD_DMSO	LacZ RNAi	DMSO
1590	0.302936699704866	0.373867870327068	LacZKD_DMSO	LacZ RNAi	DMSO
1591	1.37860137202965	1.3436921221194	LacZKD_DMSO	LacZ RNAi	DMSO
1592	1.10383107722707	1.05087448499749	LacZKD_DMSO	LacZ RNAi	DMSO
1593	1.10383107722707	1.05087448499749	LacZKD_DMSO	LacZ RNAi	DMSO
1594	1.27397300376955	1.26718111845246	LacZKD_DMSO	LacZ RNAi	DMSO
1595	2.59526424221791	2.54872787619727	LacZKD_DMSO	LacZ RNAi	DMSO
1596	1.39249998154621	1.37327253852459	LacZKD_DMSO	LacZ RNAi	DMSO
1597	-1.18842499412941	-0.644356949779131	LacZKD_DMSO	LacZ RNAi	DMSO
1598	0.464787519645937	0.610915555324175	LacZKD_DMSO	LacZ RNAi	DMSO
1599	1.35315424981717	1.33532147268216	LacZKD_DMSO	LacZ RNAi	DMSO
1600	0.849001503811217	0.756057678020762	LacZKD_DMSO	LacZ RNAi	DMSO
1601	2.11477106329108	2.15468806071653	LacZKD_DMSO	LacZ RNAi	DMSO
1602	0.1539976866928	0.209515014542631	LacZKD_DMSO	LacZ RNAi	DMSO
1603	1.29158194882774	1.20864555583	LacZKD_DMSO	LacZ RNAi	DMSO
1604	-0.887394998465425	-1.18842499412941	LacZKD_DMSO	LacZ RNAi	DMSO
1605	1.47338769140785	1.51529616579761	LacZKD_DMSO	LacZ RNAi	DMSO
1606	1.58536145085179	1.64408391857683	LacZKD_DMSO	LacZ RNAi	DMSO
1607	0.901480117309991	0.753583058892907	LacZKD_DMSO	LacZ RNAi	DMSO
1608	1.66830389625348	1.74632588053417	LacZKD_DMSO	LacZ RNAi	DMSO
1609	-0.34332695411515	-0.0270569918944318	LacZKD_DMSO	LacZ RNAi	DMSO
1610	1.34049170614825	1.25795681809304	LacZKD_DMSO	LacZ RNAi	DMSO
1611	1.18815196292711	1.13482710604228	LacZKD_DMSO	LacZ RNAi	DMSO
1612	1.34305392291285	1.40872149370429	LacZKD_DMSO	LacZ RNAi	DMSO
1613	1.05708767368474	0.987666264926275	LacZKD_DMSO	LacZ RNAi	DMSO
1614	0.483672863806311	0.60045012164601	LacZKD_DMSO	LacZ RNAi	DMSO
1615	0.72538885825431	0.683731278618886	LacZKD_DMSO	LacZ RNAi	DMSO
1617	0.904996691032828	1.01569498852652	LacZKD_DMSO	LacZ RNAi	DMSO
1618	0.756057678020762	0.765817515309918	LacZKD_DMSO	LacZ RNAi	DMSO
1619	1.98271615689898	1.85670231243862	LacZKD_DMSO	LacZ RNAi	DMSO
1620	0.990551953163763	1.01705004261148	LacZKD_DMSO	LacZ RNAi	DMSO
1621	0.0903286068234222	0.133794300604513	LacZKD_DMSO	LacZ RNAi	DMSO
1622	0.996266436688192	0.994844849553398	LacZKD_DMSO	LacZ RNAi	DMSO
1623	1.06199500817949	1.09146998588223	LacZKD_DMSO	LacZ RNAi	DMSO
1624	0.631118941412462	0.668907502301862	LacZKD_DMSO	LacZ RNAi	DMSO
1625	2.65945600331597	2.64935277542433	LacZKD_DMSO	LacZ RNAi	DMSO
1626	1.00469960422505	1.04962110899939	LacZKD_DMSO	LacZ RNAi	DMSO
1627	1.54235728153698	1.56859124060189	LacZKD_DMSO	LacZ RNAi	DMSO
1628	0.44504346145018	0.621134720505861	LacZKD_DMSO	LacZ RNAi	DMSO
1629	0.582427017512738	0.65667304588485	LacZKD_DMSO	LacZ RNAi	DMSO
1630	0.954589806124688	0.954589806124688	LacZKD_DMSO	LacZ RNAi	DMSO
1632	1.72644682341064	1.74556816970184	LacZKD_DMSO	LacZ RNAi	DMSO
1633	-0.711303739409744	-0.887394998465425	LacZKD_DMSO	LacZ RNAi	DMSO
1634	1.48918195859109	1.30433539489743	LacZKD_DMSO	LacZ RNAi	DMSO
1635	0.355643050220869	0.281397021848756	LacZKD_DMSO	LacZ RNAi	DMSO
1636	0.735854291932475	0.692388598151385	LacZKD_DMSO	LacZ RNAi	DMSO
1638	0.852967691028818	0.860793028540775	LacZKD_DMSO	LacZ RNAi	DMSO
1639	-0.285335007137463	-0.313363730737707	LacZKD_DMSO	LacZ RNAi	DMSO
1640	1.0595482722324	1.09937673580082	LacZKD_DMSO	LacZ RNAi	DMSO
1641	1.02109002041322	1.09032860682342	LacZKD_DMSO	LacZ RNAi	DMSO
1642	1.74252403703812	1.65605218161627	LacZKD_DMSO	LacZ RNAi	DMSO
1643	0.95145409227183	0.911945550988156	LacZKD_DMSO	LacZ RNAi	DMSO
1644	2.47073028681122	2.41693393135944	LacZKD_DMSO	LacZ RNAi	DMSO
1645	0.864653449354013	0.751094258489212	LacZKD_DMSO	LacZ RNAi	DMSO
1646	0.984761274282867	1.03817491107795	LacZKD_DMSO	LacZ RNAi	DMSO
1647	0.1539976866928	0.226548353841411	LacZKD_DMSO	LacZ RNAi	DMSO
1648	0.904996691032828	0.96386335025365	LacZKD_DMSO	LacZ RNAi	DMSO
1649	1.17141048821048	1.10604123203219	LacZKD_DMSO	LacZ RNAi	DMSO
1650	1.3167249841905	1.31740303972543	LacZKD_DMSO	LacZ RNAi	DMSO
1651	0.379776729937588	0.501771085899107	LacZKD_DMSO	LacZ RNAi	DMSO
1652	0.424358862590329	0.624488362513449	LacZKD_DMSO	LacZ RNAi	DMSO
1653	0.0903286068234222	0.209515014542631	LacZKD_DMSO	LacZ RNAi	DMSO
1654	-0.410273743745763	-0.410273743745763	LacZKD_DMSO	LacZ RNAi	DMSO
1655	0.242938770029581	0.302936699704866	LacZKD_DMSO	LacZ RNAi	DMSO
1656	1.04457111626275	1.04962110899939	LacZKD_DMSO	LacZ RNAi	DMSO
1657	1.33532147268216	1.29086232234676	LacZKD_DMSO	LacZ RNAi	DMSO
1658	1.9824232095139	1.93575306134527	LacZKD_DMSO	LacZ RNAi	DMSO
1659	0.756057678020762	0.677862344954788	LacZKD_DMSO	LacZ RNAi	DMSO
1660	0.756057678020762	0.677862344954788	LacZKD_DMSO	LacZ RNAi	DMSO
1661	0.391358602487403	0.309885559660194	LacZKD_DMSO	LacZ RNAi	DMSO
1662	1.82145063958275	1.78308278758185	LacZKD_DMSO	LacZ RNAi	DMSO
1663	0.543968765693562	0.55586798899327	LacZKD_DMSO	LacZ RNAi	DMSO
1664	0.133794300604513	0.200741090235126	LacZKD_DMSO	LacZ RNAi	DMSO
1665	-0.109243748081782	-0.0270569918944318	LacZKD_DMSO	LacZ RNAi	DMSO
1666	0.543968765693562	0.61775497985448	LacZKD_DMSO	LacZ RNAi	DMSO
1667	1.33401923937691	1.22987629719034	LacZKD_DMSO	LacZ RNAi	DMSO
1668	1.08573285513427	1.17330284188819	LacZKD_DMSO	LacZ RNAi	DMSO
1669	-0.0422969584511686	0.0156949885265181	LacZKD_DMSO	LacZ RNAi	DMSO
1670	2.2584227160264	2.25177542123208	LacZKD_DMSO	LacZ RNAi	DMSO
1671	0.527578349505393	0.55586798899327	LacZKD_DMSO	LacZ RNAi	DMSO
1672	1.26489334591763	1.2664198658791	LacZKD_DMSO	LacZ RNAi	DMSO
1673	2.29814715638895	2.24582445826707	LacZKD_DMSO	LacZ RNAi	DMSO
1674	0.535850875471382	0.575002999433531	LacZKD_DMSO	LacZ RNAi	DMSO
1675	2.2567119745839	2.23144818102007	LacZKD_DMSO	LacZ RNAi	DMSO
1676	1.7475858015858	1.6281477018967	LacZKD_DMSO	LacZ RNAi	DMSO
1677	1.01297213019104	0.896151283804924	LacZKD_DMSO	LacZ RNAi	DMSO
1678	1.15987986891875	1.1500314994752	LacZKD_DMSO	LacZ RNAi	DMSO
1679	1.25405477493504	1.22904669907389	LacZKD_DMSO	LacZ RNAi	DMSO
1680	0.969937497965843	1.03429147701818	LacZKD_DMSO	LacZ RNAi	DMSO
1681	2.47499321812327	2.45290035991429	LacZKD_DMSO	LacZ RNAi	DMSO
1682	1.67071330316512	1.54477227097716	LacZKD_DMSO	LacZ RNAi	DMSO
1684	1.55898681375702	1.51572552271039	LacZKD_DMSO	LacZ RNAi	DMSO
1685	0.288696260590256	0.424358862590329	LacZKD_DMSO	LacZ RNAi	DMSO
1686	0.897934836545342	0.868479857207066	LacZKD_DMSO	LacZ RNAi	DMSO
1687	2.14320472350053	2.05324597965472	LacZKD_DMSO	LacZ RNAi	DMSO
1688	1.17893092689661	1.10933551696973	LacZKD_DMSO	LacZ RNAi	DMSO
1689	0.575002999433531	0.567449861543085	LacZKD_DMSO	LacZ RNAi	DMSO
1690	0.883457013176719	0.92551835817743	LacZKD_DMSO	LacZ RNAi	DMSO
1691	0.0903286068234222	0.258733037212813	LacZKD_DMSO	LacZ RNAi	DMSO
1692	-0.711303739409744	-0.711303739409744	LacZKD_DMSO	LacZ RNAi	DMSO
1693	0.624488362513449	0.665881047671674	LacZKD_DMSO	LacZ RNAi	DMSO
1694	0.820175177632511	0.709202097161035	LacZKD_DMSO	LacZ RNAi	DMSO
1695	1.57350284429112	1.59832642801615	LacZKD_DMSO	LacZ RNAi	DMSO
1696	1.58682126561083	1.57010842810788	LacZKD_DMSO	LacZ RNAi	DMSO
1697	2.15261363754812	2.11097333593874	LacZKD_DMSO	LacZ RNAi	DMSO
1698	1.76629979684966	1.70505935208908	LacZKD_DMSO	LacZ RNAi	DMSO
1699	1.33401923937691	1.35190448066147	LacZKD_DMSO	LacZ RNAi	DMSO
1700	1.02641885391829	0.965389870215122	LacZKD_DMSO	LacZ RNAi	DMSO
1701	1.62582260160251	1.52632376659565	LacZKD_DMSO	LacZ RNAi	DMSO
1702	1.04710345277814	1.00190670404088	LacZKD_DMSO	LacZ RNAi	DMSO
1703	0.464787519645937	0.492816243246181	LacZKD_DMSO	LacZ RNAi	DMSO
1704	1.12754535132751	1.10824019613212	LacZKD_DMSO	LacZ RNAi	DMSO
1705	1.34177470407368	1.54033448103847	LacZKD_DMSO	LacZ RNAi	DMSO
1706	1.30988555966019	1.2340006822418	LacZKD_DMSO	LacZ RNAi	DMSO
1707	0.379776729937588	0.51914518196853	LacZKD_DMSO	LacZ RNAi	DMSO
1708	-0.188424994129407	-0.34332695411515	LacZKD_DMSO	LacZ RNAi	DMSO
1709	1.52924550887286	1.44705875268551	LacZKD_DMSO	LacZ RNAi	DMSO
1710	-0.711303739409744	-0.234182484690082	LacZKD_DMSO	LacZ RNAi	DMSO
1711	0.316724984190499	0.226548353841411	LacZKD_DMSO	LacZ RNAi	DMSO
1712	0.316724984190499	0.226548353841411	LacZKD_DMSO	LacZ RNAi	DMSO
1713	0.510545010206612	0.63764980857142	LacZKD_DMSO	LacZ RNAi	DMSO
1714	1.46958640252771	1.40596755624602	LacZKD_DMSO	LacZ RNAi	DMSO
1715	-0.0123337350737254	0.163757523981956	LacZKD_DMSO	LacZ RNAi	DMSO
1716	1.25090769970086	1.23153075436035	LacZKD_DMSO	LacZ RNAi	DMSO
1717	0.860793028540775	0.920478133537907	LacZKD_DMSO	LacZ RNAi	DMSO
1718	2.25997210932836	2.23202586497666	LacZKD_DMSO	LacZ RNAi	DMSO
1719	1.43066833649734	1.38211794575249	LacZKD_DMSO	LacZ RNAi	DMSO
1720	0.650424096607849	0.686636269262293	LacZKD_DMSO	LacZ RNAi	DMSO
1721	1.05461305455689	0.91366553138243	LacZKD_DMSO	LacZ RNAi	DMSO
1722	1.82777235938303	1.78377784424966	LacZKD_DMSO	LacZ RNAi	DMSO
1723	0.662833354589669	0.68080672560157	LacZKD_DMSO	LacZ RNAi	DMSO
1724	1.89686558410066	1.89274222058407	LacZKD_DMSO	LacZ RNAi	DMSO
1725	2.46314374473639	2.48265523860944	LacZKD_DMSO	LacZ RNAi	DMSO
1726	1.05708767368474	1.07402609560102	LacZKD_DMSO	LacZ RNAi	DMSO
1727	0.424358862590329	0.527578349505393	LacZKD_DMSO	LacZ RNAi	DMSO
1728	0.770616398191687	0.740993931584886	LacZKD_DMSO	LacZ RNAi	DMSO
1729	0.832764304940531	0.896151283804924	LacZKD_DMSO	LacZ RNAi	DMSO
1730	0.474332837552167	0.419030029085262	LacZKD_DMSO	LacZ RNAi	DMSO
1731	1.72166555146466	1.68343970795879	LacZKD_DMSO	LacZ RNAi	DMSO
1732	2.03429147701818	2.01826598689223	LacZKD_DMSO	LacZ RNAi	DMSO
1733	0.0668475109738994	-0.109243748081782	LacZKD_DMSO	LacZ RNAi	DMSO
1734	0.434824296268494	0.479027958760547	LacZKD_DMSO	LacZ RNAi	DMSO
1735	1.55664979745265	1.59761621611315	LacZKD_DMSO	LacZ RNAi	DMSO
1736	0.686636269262293	0.689521957499782	LacZKD_DMSO	LacZ RNAi	DMSO
1737	1.56821111411644	1.56592334158161	LacZKD_DMSO	LacZ RNAi	DMSO
1738	1.30850465394381	1.31943087756642	LacZKD_DMSO	LacZ RNAi	DMSO
1739	0.589726256254237	0.674897865991049	LacZKD_DMSO	LacZ RNAi	DMSO
1740	0.567449861543085	0.527578349505393	LacZKD_DMSO	LacZ RNAi	DMSO
1741	0.756057678020762	0.738431714820286	LacZKD_DMSO	LacZ RNAi	DMSO
1743	1.47433283755217	1.48042665395311	LacZKD_DMSO	LacZ RNAi	DMSO
1744	0.1539976866928	0.258733037212813	LacZKD_DMSO	LacZ RNAi	DMSO
1745	2.57783909652259	2.53074049995981	LacZKD_DMSO	LacZ RNAi	DMSO
1746	-0.0422969584511686	0.266419865879104	LacZKD_DMSO	LacZ RNAi	DMSO
1747	0.720060024749243	0.689521957499782	LacZKD_DMSO	LacZ RNAi	DMSO
1748	1.82356812052985	1.79767463092572	LacZKD_DMSO	LacZ RNAi	DMSO
1749	2.32903483241083	2.28746401304866	LacZKD_DMSO	LacZ RNAi	DMSO
1750	0.945113914240811	0.91021873168765	LacZKD_DMSO	LacZ RNAi	DMSO
1751	0.133794300604513	-0.0123337350737254	LacZKD_DMSO	LacZ RNAi	DMSO
1752	0.945113914240811	0.91021873168765	LacZKD_DMSO	LacZ RNAi	DMSO
1753	1.44806290222396	1.39420644536023	LacZKD_DMSO	LacZ RNAi	DMSO
1754	0.0903286068234222	0.316724984190499	LacZKD_DMSO	LacZ RNAi	DMSO
1755	0.483672863806311	0.51914518196853	LacZKD_DMSO	LacZ RNAi	DMSO
1756	-0.711303739409744	-0.489454989793388	LacZKD_DMSO	LacZ RNAi	DMSO
1757	1.84338727720096	1.79157837745434	LacZKD_DMSO	LacZ RNAi	DMSO
1758	0.709202097161035	0.674897865991049	LacZKD_DMSO	LacZ RNAi	DMSO
1759	1.26794103899964	1.15792798032123	LacZKD_DMSO	LacZ RNAi	DMSO
1760	1.00469960422505	0.993418593815366	LacZKD_DMSO	LacZ RNAi	DMSO
1761	0.890756251918218	0.894360376187043	LacZKD_DMSO	LacZ RNAi	DMSO
1762	1.241327285873	1.25248408793581	LacZKD_DMSO	LacZ RNAi	DMSO
1763	0.258733037212813	0.173302841888186	LacZKD_DMSO	LacZ RNAi	DMSO
1764	1.88930618552299	1.87808728372719	LacZKD_DMSO	LacZ RNAi	DMSO
1765	1.68373127861889	1.67578933633192	LacZKD_DMSO	LacZ RNAi	DMSO
1766	1.26182411418995	1.26565727660168	LacZKD_DMSO	LacZ RNAi	DMSO
1767	1.37267638951965	1.33467084412316	LacZKD_DMSO	LacZ RNAi	DMSO
1768	1.40375176326646	1.38444660807107	LacZKD_DMSO	LacZ RNAi	DMSO
1769	1.14803473971912	1.11260500153457	LacZKD_DMSO	LacZ RNAi	DMSO
1770	0.765817515309918	0.72273261461057	LacZKD_DMSO	LacZ RNAi	DMSO
1771	1.11907104378381	1.03688428759646	LacZKD_DMSO	LacZ RNAi	DMSO
1772	0.703669608561074	0.698065731043075	LacZKD_DMSO	LacZ RNAi	DMSO
1773	0.567449861543085	0.53173430927655	LacZKD_DMSO	LacZ RNAi	DMSO
1774	0.258733037212813	0.226548353841411	LacZKD_DMSO	LacZ RNAi	DMSO
1775	1.27096749362982	1.22571236805507	LacZKD_DMSO	LacZ RNAi	DMSO
1776	1.05461305455689	0.969937497965843	LacZKD_DMSO	LacZ RNAi	DMSO
1777	0.876032995097512	0.879760867616755	LacZKD_DMSO	LacZ RNAi	DMSO
1779	1.44200288089562	1.38328383767928	LacZKD_DMSO	LacZ RNAi	DMSO
1780	0.824412230575766	0.862727528317975	LacZKD_DMSO	LacZ RNAi	DMSO
1781	2.37040353068761	2.38012871792004	LacZKD_DMSO	LacZ RNAi	DMSO
1782	0.273973003769549	0.330088945748481	LacZKD_DMSO	LacZ RNAi	DMSO
1783	2.37004356839439	2.41709552930806	LacZKD_DMSO	LacZ RNAi	DMSO
1784	2.18668969056282	2.13852500003659	LacZKD_DMSO	LacZ RNAi	DMSO
1785	2.18668969056282	2.13852500003659	LacZKD_DMSO	LacZ RNAi	DMSO
1786	1.01569498852652	0.864653449354013	LacZKD_DMSO	LacZ RNAi	DMSO
1787	1.2348208798074	1.22654835384141	LacZKD_DMSO	LacZ RNAi	DMSO
1788	2.32718395510507	2.22386751519364	LacZKD_DMSO	LacZ RNAi	DMSO
1789	0.355643050220869	0.391358602487403	LacZKD_DMSO	LacZ RNAi	DMSO
1790	1.36424322198279	1.34177470407368	LacZKD_DMSO	LacZ RNAi	DMSO
1791	0.849001503811217	0.92551835817743	LacZKD_DMSO	LacZ RNAi	DMSO
1793	0.918784975518462	0.883457013176719	LacZKD_DMSO	LacZ RNAi	DMSO
1794	1.67071330316512	1.69352997721019	LacZKD_DMSO	LacZ RNAi	DMSO
1795	1.08108795008851	1.02376261027455	LacZKD_DMSO	LacZ RNAi	DMSO
1796	1.19539037185102	1.32144929087531	LacZKD_DMSO	LacZ RNAi	DMSO
1797	2.26290081436011	2.21306170764476	LacZKD_DMSO	LacZ RNAi	DMSO
1798	1.74708227169531	1.72032802505513	LacZKD_DMSO	LacZ RNAi	DMSO
1799	1.74708227169531	1.72032802505513	LacZKD_DMSO	LacZ RNAi	DMSO
1800	1.20777435296633	1.24773765291135	LacZKD_DMSO	LacZ RNAi	DMSO
1801	2.34407459196526	2.24043841416985	LacZKD_DMSO	LacZ RNAi	DMSO
1802	2.34407459196526	2.24043841416985	LacZKD_DMSO	LacZ RNAi	DMSO
1803	0.96386335025365	1.05831971559443	LacZKD_DMSO	LacZ RNAi	DMSO
1804	0.0668475109738994	0.0546130545568877	LacZKD_DMSO	LacZ RNAi	DMSO
1805	1.92651942158318	1.97399004197704	LacZKD_DMSO	LacZ RNAi	DMSO
1806	1.88821544954094	1.83359074568831	LacZKD_DMSO	LacZ RNAi	DMSO
1807	0.780057954424528	0.717370886238462	LacZKD_DMSO	LacZ RNAi	DMSO
1808	1.46382134687392	1.42805051975916	LacZKD_DMSO	LacZ RNAi	DMSO
1809	-1.18842499412941	-1.18842499412941	LacZKD_DMSO	LacZ RNAi	DMSO
1810	1.32212001607721	1.15498359967445	LacZKD_DMSO	LacZ RNAi	DMSO
1811	1.07874673427361	1.09825597522552	LacZKD_DMSO	LacZ RNAi	DMSO
1812	1.71791004767568	1.61741555468527	LacZKD_DMSO	LacZ RNAi	DMSO
1813	2.05461305455689	2.05124979351737	LacZKD_DMSO	LacZ RNAi	DMSO
1814	1.19539037185102	1.20602668669681	LacZKD_DMSO	LacZ RNAi	DMSO
1815	-0.489454989793388	-0.711303739409744	LacZKD_DMSO	LacZ RNAi	DMSO
1816	1.0595482722324	1.07045163524272	LacZKD_DMSO	LacZ RNAi	DMSO
1817	1.07874673427361	1.08803681004384	LacZKD_DMSO	LacZ RNAi	DMSO
1818	0.852967691028818	0.949877704036875	LacZKD_DMSO	LacZ RNAi	DMSO
1819	0.413634997198556	0.44504346145018	LacZKD_DMSO	LacZ RNAi	DMSO
1820	1.56668727226566	1.50793139460393	LacZKD_DMSO	LacZ RNAi	DMSO
1821	0.434824296268494	0.483672863806311	LacZKD_DMSO	LacZ RNAi	DMSO
1822	2.34851202857527	2.22779932296916	LacZKD_DMSO	LacZ RNAi	DMSO
1823	2.52439300607844	2.51576843506475	LacZKD_DMSO	LacZ RNAi	DMSO
1824	0.501771085899107	0.551937695364837	LacZKD_DMSO	LacZ RNAi	DMSO
1825	0.760965012515506	0.772996099937042	LacZKD_DMSO	LacZ RNAi	DMSO
1826	2.54106377505015	2.5185060435428	LacZKD_DMSO	LacZ RNAi	DMSO
1827	2.30040764025299	2.24995911290531	LacZKD_DMSO	LacZ RNAi	DMSO
1828	1.05212425415319	1.09825597522552	LacZKD_DMSO	LacZ RNAi	DMSO
1829	1.244544296745	1.1863233518807	LacZKD_DMSO	LacZ RNAi	DMSO
1830	0.969937497965843	1.01569498852652	LacZKD_DMSO	LacZ RNAi	DMSO
1831	0.735854291932475	0.593330380523062	LacZKD_DMSO	LacZ RNAi	DMSO
1832	1.44403229805532	1.47196610427306	LacZKD_DMSO	LacZ RNAi	DMSO
1833	1.1844870088407	1.13275903317291	LacZKD_DMSO	LacZ RNAi	DMSO
1834	0.864653449354013	0.796102319214386	LacZKD_DMSO	LacZ RNAi	DMSO
1835	1.1104280822803	1.13791086679934	LacZKD_DMSO	LacZ RNAi	DMSO
1836	0.242938770029581	0.361803358925687	LacZKD_DMSO	LacZ RNAi	DMSO
1837	1.16375752398196	1.23070431361257	LacZKD_DMSO	LacZ RNAi	DMSO
1838	1.11477106329108	1.04074470840969	LacZKD_DMSO	LacZ RNAi	DMSO
1839	1.0290589500845	1.0668475109739	LacZKD_DMSO	LacZ RNAi	DMSO
1840	1.58095233194673	1.5354409703141	LacZKD_DMSO	LacZ RNAi	DMSO
1841	2.56897103466362	2.60294981710562	LacZKD_DMSO	LacZ RNAi	DMSO
1842	2.56897103466362	2.60294981710562	LacZKD_DMSO	LacZ RNAi	DMSO
1843	0.575002999433531	0.483672863806311	LacZKD_DMSO	LacZ RNAi	DMSO
1844	0.330088945748481	0.464787519645937	LacZKD_DMSO	LacZ RNAi	DMSO
1845	1.13172129198165	1.11368938282679	LacZKD_DMSO	LacZ RNAi	DMSO
1846	0.760965012515506	0.743541120598766	LacZKD_DMSO	LacZ RNAi	DMSO
1847	0.0903286068234222	0.112605001534574	LacZKD_DMSO	LacZ RNAi	DMSO
1849	2.3386891175104	2.31194872022397	LacZKD_DMSO	LacZ RNAi	DMSO
1850	1.42435886259033	1.40263961289709	LacZKD_DMSO	LacZ RNAi	DMSO
1851	0.367877506637881	0.281397021848756	LacZKD_DMSO	LacZ RNAi	DMSO
1852	0.96386335025365	0.862727528317975	LacZKD_DMSO	LacZ RNAi	DMSO
1853	0.0668475109738994	0.173302841888186	LacZKD_DMSO	LacZ RNAi	DMSO
1854	1.01023209282502	1.01840088190244	LacZKD_DMSO	LacZ RNAi	DMSO
1855	1.56285410985394	1.44655580592182	LacZKD_DMSO	LacZ RNAi	DMSO
1856	0.860793028540775	0.91537872682655	LacZKD_DMSO	LacZ RNAi	DMSO
1857	0.610915555324175	0.450064262825231	LacZKD_DMSO	LacZ RNAi	DMSO
1858	0.852967691028818	0.874156990098756	LacZKD_DMSO	LacZ RNAi	DMSO
1859	2.36787750663788	2.32399255447143	LacZKD_DMSO	LacZ RNAi	DMSO
1860	0.957703041548831	0.887121967263124	LacZKD_DMSO	LacZ RNAi	DMSO
1861	-0.34332695411515	-0.234182484690082	LacZKD_DMSO	LacZ RNAi	DMSO
1862	0.44504346145018	0.316724984190499	LacZKD_DMSO	LacZ RNAi	DMSO
1863	1.23808626723517	1.19269008658044	LacZKD_DMSO	LacZ RNAi	DMSO
1864	2.4842269287106	2.41569301206263	LacZKD_DMSO	LacZ RNAi	DMSO
1865	1.97114219910421	1.98752147596614	LacZKD_DMSO	LacZ RNAi	DMSO
1866	1.02376261027455	1.00050348963145	LacZKD_DMSO	LacZ RNAi	DMSO
1867	1.95050894612752	1.91004567152122	LacZKD_DMSO	LacZ RNAi	DMSO
1868	-0.887394998465425	-0.887394998465425	LacZKD_DMSO	LacZ RNAi	DMSO
1869	0.589726256254237	0.51914518196853	LacZKD_DMSO	LacZ RNAi	DMSO
1870	0.567449861543085	0.559763032876794	LacZKD_DMSO	LacZ RNAi	DMSO
1871	1.34305392291285	1.36241461093638	LacZKD_DMSO	LacZ RNAi	DMSO
1872	0.424358862590329	0.647265577363019	LacZKD_DMSO	LacZ RNAi	DMSO
1873	0.780057954424528	0.927185517544893	LacZKD_DMSO	LacZ RNAi	DMSO
1874	1.51486638398925	1.53379746984032	LacZKD_DMSO	LacZ RNAi	DMSO
1875	0.631118941412462	0.627816305862376	LacZKD_DMSO	LacZ RNAi	DMSO
1877	0.559763032876794	0.621134720505861	LacZKD_DMSO	LacZ RNAi	DMSO
1878	0.61775497985448	0.665881047671674	LacZKD_DMSO	LacZ RNAi	DMSO
1879	1.9623314457309	1.88948770882005	LacZKD_DMSO	LacZ RNAi	DMSO
1880	0.918784975518462	1.12438683208268	LacZKD_DMSO	LacZ RNAi	DMSO
1881	0.945113914240811	0.994844849553398	LacZKD_DMSO	LacZ RNAi	DMSO
1882	1.20602668669681	1.25405477493504	LacZKD_DMSO	LacZ RNAi	DMSO
1883	0.543968765693562	0.474332837552167	LacZKD_DMSO	LacZ RNAi	DMSO
1884	2.36217021335992	2.30642502755069	LacZKD_DMSO	LacZ RNAi	DMSO
1885	2.1315134458509	2.10725203988806	LacZKD_DMSO	LacZ RNAi	DMSO
1886	0.343053922912848	0.44504346145018	LacZKD_DMSO	LacZ RNAi	DMSO
1887	0.856897984657251	0.960794118525973	LacZKD_DMSO	LacZ RNAi	DMSO
1888	0.59690484088136	0.714664992862537	LacZKD_DMSO	LacZ RNAi	DMSO
1889	1.6343966511737	1.71330569759981	LacZKD_DMSO	LacZ RNAi	DMSO
1890	0.464787519645937	0.647265577363019	LacZKD_DMSO	LacZ RNAi	DMSO
1891	-0.410273743745763	-0.535212480354063	LacZKD_DMSO	LacZ RNAi	DMSO
1892	2.36715307864355	2.35477359150824	LacZKD_DMSO	LacZ RNAi	DMSO
1893	1.03168309391065	0.911945550988156	LacZKD_DMSO	LacZ RNAi	DMSO
1894	0.575002999433531	0.543968765693562	LacZKD_DMSO	LacZ RNAi	DMSO
1895	1.26028132577567	1.18264286814233	LacZKD_DMSO	LacZ RNAi	DMSO
1896	1.59619229850347	1.54876764857533	LacZKD_DMSO	LacZ RNAi	DMSO
1897	1.40263961289709	1.47291434587663	LacZKD_DMSO	LacZ RNAi	DMSO
1898	0.999095726707056	1.01705004261148	LacZKD_DMSO	LacZ RNAi	DMSO
1899	1.41580105895506	1.28651934133598	LacZKD_DMSO	LacZ RNAi	DMSO
1900	1.18815196292711	1.26565727660168	LacZKD_DMSO	LacZ RNAi	DMSO
1901	1.18815196292711	1.26565727660168	LacZKD_DMSO	LacZ RNAi	DMSO
1902	2.4404745702912	2.436990358025	LacZKD_DMSO	LacZ RNAi	DMSO
1903	0.343053922912848	0.101609617233111	LacZKD_DMSO	LacZ RNAi	DMSO
1904	1.94638937619105	1.91435162075403	LacZKD_DMSO	LacZ RNAi	DMSO
1905	1.09260837311832	1.11692637531722	LacZKD_DMSO	LacZ RNAi	DMSO
1906	0.535850875471382	0.539928787891822	LacZKD_DMSO	LacZ RNAi	DMSO
1907	1.26182411418995	1.27172082336234	LacZKD_DMSO	LacZ RNAi	DMSO
1908	1.12963834083335	1.07874673427361	LacZKD_DMSO	LacZ RNAi	DMSO
1909	0.960794118525973	0.935426646837679	LacZKD_DMSO	LacZ RNAi	DMSO
1910	2.58050894805737	2.54821050355741	LacZKD_DMSO	LacZ RNAi	DMSO
1911	0.589726256254237	0.603966695368847	LacZKD_DMSO	LacZ RNAi	DMSO
1912	0.273973003769549	0.242938770029581	LacZKD_DMSO	LacZ RNAi	DMSO
1913	1.66405499950745	1.69693622590211	LacZKD_DMSO	LacZ RNAi	DMSO
1914	0.954589806124688	0.894360376187043	LacZKD_DMSO	LacZ RNAi	DMSO
1915	1.81846871381849	1.8169700377573	LacZKD_DMSO	LacZ RNAi	DMSO
1916	0.631118941412462	0.756057678020762	LacZKD_DMSO	LacZ RNAi	DMSO
1917	1.31943087756642	1.19985386933023	LacZKD_DMSO	LacZ RNAi	DMSO
1918	1.50618020480416	1.52757834950539	LacZKD_DMSO	LacZ RNAi	DMSO
1919	0.807210200468143	0.854937283891723	LacZKD_DMSO	LacZ RNAi	DMSO
1920	0.343053922912848	0.330088945748481	LacZKD_DMSO	LacZ RNAi	DMSO
1921	-0.711303739409744	-1.18842499412941	LacZKD_DMSO	LacZ RNAi	DMSO
1922	1.18264286814233	1.14803473971912	LacZKD_DMSO	LacZ RNAi	DMSO
1923	0.692388598151385	0.674897865991049	LacZKD_DMSO	LacZ RNAi	DMSO
1924	1.86657086739973	1.85904458049045	LacZKD_DMSO	LacZ RNAi	DMSO
1925	-0.410273743745763	-0.285335007137463	LacZKD_DMSO	LacZ RNAi	DMSO
1926	0.535850875471382	0.559763032876794	LacZKD_DMSO	LacZ RNAi	DMSO
1927	1.46188252900253	1.38153382396719	LacZKD_DMSO	LacZ RNAi	DMSO
1928	0.0420239272488672	0.112605001534574	LacZKD_DMSO	LacZ RNAi	DMSO
1929	2.87019080288115	2.82500213294129	LacZKD_DMSO	LacZ RNAi	DMSO
1930	1.21297554665214	1.21038273607386	LacZKD_DMSO	LacZ RNAi	DMSO
1931	1.50618020480416	1.48413463363387	LacZKD_DMSO	LacZ RNAi	DMSO
1932	0.288696260590256	0.429623102582686	LacZKD_DMSO	LacZ RNAi	DMSO
1933	1.49821127513289	1.50836809095234	LacZKD_DMSO	LacZ RNAi	DMSO
1934	0.64408391857683	0.634396651173698	LacZKD_DMSO	LacZ RNAi	DMSO
1935	0.709202097161035	0.665881047671674	LacZKD_DMSO	LacZ RNAi	DMSO
1936	1.01023209282502	1.09374378417523	LacZKD_DMSO	LacZ RNAi	DMSO
1937	0.932148937076443	0.903241963466278	LacZKD_DMSO	LacZ RNAi	DMSO
1938	0.44504346145018	0.514866383989255	LacZKD_DMSO	LacZ RNAi	DMSO
1939	2.32903483241083	2.3488272601213	LacZKD_DMSO	LacZ RNAi	DMSO
1940	1.20777435296633	1.15987986891875	LacZKD_DMSO	LacZ RNAi	DMSO
1941	1.20777435296633	1.15987986891875	LacZKD_DMSO	LacZ RNAi	DMSO
1942	0.849001503811217	0.849001503811217	LacZKD_DMSO	LacZ RNAi	DMSO
1943	1.18815196292711	1.10160961723311	LacZKD_DMSO	LacZ RNAi	DMSO
1944	1.1440134657862	1.05708767368474	LacZKD_DMSO	LacZ RNAi	DMSO
1945	1.32877090382057	1.31808003827547	LacZKD_DMSO	LacZ RNAi	DMSO
1946	0.770616398191687	0.640878778701618	LacZKD_DMSO	LacZ RNAi	DMSO
1947	1.52338223491178	1.42170261894659	LacZKD_DMSO	LacZ RNAi	DMSO
1948	1.52338223491178	1.42170261894659	LacZKD_DMSO	LacZ RNAi	DMSO
1949	2.05609951744068	2.06889351896823	LacZKD_DMSO	LacZ RNAi	DMSO
1950	0.765817515309918	0.674897865991049	LacZKD_DMSO	LacZ RNAi	DMSO
1951	0.928846301526358	1.07757137636567	LacZKD_DMSO	LacZ RNAi	DMSO
1952	1.68256381963117	1.68110006872782	LacZKD_DMSO	LacZ RNAi	DMSO
1953	1.07874673427361	0.990551953163763	LacZKD_DMSO	LacZ RNAi	DMSO
1954	0.97592786165503	0.987666264926275	LacZKD_DMSO	LacZ RNAi	DMSO
1955	0.68080672560157	0.720060024749243	LacZKD_DMSO	LacZ RNAi	DMSO
1956	2.26565727660168	2.27984847039569	LacZKD_DMSO	LacZ RNAi	DMSO
1957	1.47527593126024	1.47149120594044	LacZKD_DMSO	LacZ RNAi	DMSO
1958	1.17518698576274	1.15102644717703	LacZKD_DMSO	LacZ RNAi	DMSO
1959	0.904996691032828	0.683731278618886	LacZKD_DMSO	LacZ RNAi	DMSO
1960	0.492816243246181	0.373867870327068	LacZKD_DMSO	LacZ RNAi	DMSO
1961	0.492816243246181	0.373867870327068	LacZKD_DMSO	LacZ RNAi	DMSO
1962	1.42010103944779	1.38502682790608	LacZKD_DMSO	LacZ RNAi	DMSO
1963	1.33271308957463	1.37742282454411	LacZKD_DMSO	LacZ RNAi	DMSO
1964	1.33271308957463	1.37742282454411	LacZKD_DMSO	LacZ RNAi	DMSO
1965	0.173302841888186	0.123328866926348	LacZKD_DMSO	LacZ RNAi	DMSO
1966	0.68080672560157	0.60045012164601	LacZKD_DMSO	LacZ RNAi	DMSO
1967	1.36302500384347	1.35002305758081	LacZKD_DMSO	LacZ RNAi	DMSO
1968	1.53173430927655	1.58021310711821	LacZKD_DMSO	LacZ RNAi	DMSO
1969	1.80368649365754	1.86272752831797	LacZKD_DMSO	LacZ RNAi	DMSO
1970	1.08341661240709	1.05087448499749	LacZKD_DMSO	LacZ RNAi	DMSO
1971	0.954589806124688	0.887121967263124	LacZKD_DMSO	LacZ RNAi	DMSO
1972	0.714664992862537	0.717370886238462	LacZKD_DMSO	LacZ RNAi	DMSO
1973	1.55035556435496	1.48135662107913	LacZKD_DMSO	LacZ RNAi	DMSO
1974	0.993418593815366	1.06925358073978	LacZKD_DMSO	LacZ RNAi	DMSO
1975	2.61748346094479	2.50731928106792	LacZKD_DMSO	LacZ RNAi	DMSO
1976	0.582427017512738	0.586091971599143	LacZKD_DMSO	LacZ RNAi	DMSO
1977	-0.285335007137463	-0.167235695059469	LacZKD_DMSO	LacZ RNAi	DMSO
1978	0.932148937076443	0.945113914240811	LacZKD_DMSO	LacZ RNAi	DMSO
1979	-0.109243748081782	-0.188424994129407	LacZKD_DMSO	LacZ RNAi	DMSO
1980	1.1917862475822	1.10493756058204	LacZKD_DMSO	LacZ RNAi	DMSO
1981	2.03089751428993	2.02655124059266	LacZKD_DMSO	LacZ RNAi	DMSO
1982	2.44625375804928	2.47087306073676	LacZKD_DMSO	LacZ RNAi	DMSO
1983	0.674897865991049	0.68080672560157	LacZKD_DMSO	LacZ RNAi	DMSO
1984	0.935426646837679	0.901480117309991	LacZKD_DMSO	LacZ RNAi	DMSO
1985	0.879760867616755	0.922164716169842	LacZKD_DMSO	LacZ RNAi	DMSO
1986	0.501771085899107	0.273973003769549	LacZKD_DMSO	LacZ RNAi	DMSO
1987	0.740993931584886	0.700876708376904	LacZKD_DMSO	LacZ RNAi	DMSO
1988	2.12628469882577	2.02575631453441	LacZKD_DMSO	LacZ RNAi	DMSO
1989	1.05461305455689	1.0290589500845	LacZKD_DMSO	LacZ RNAi	DMSO
1990	0.832764304940531	0.802801081563088	LacZKD_DMSO	LacZ RNAi	DMSO
1991	2.55953031277732	2.51508132805793	LacZKD_DMSO	LacZ RNAi	DMSO
1992	1.15201912071071	1.11907104378381	LacZKD_DMSO	LacZ RNAi	DMSO
1993	1.82735376225963	1.74834000348053	LacZKD_DMSO	LacZ RNAi	DMSO
1994	2.63745530480677	2.52160770493635	LacZKD_DMSO	LacZ RNAi	DMSO
1995	0.242938770029581	0.379776729937588	LacZKD_DMSO	LacZ RNAi	DMSO
1996	0.945113914240811	0.986216198531042	LacZKD_DMSO	LacZ RNAi	DMSO
1997	-1.18842499412941	-1.01233373507373	LacZKD_DMSO	LacZ RNAi	DMSO
1998	0.273973003769549	0.349394100943867	LacZKD_DMSO	LacZ RNAi	DMSO
1999	2.67352738079204	2.62582260160251	LacZKD_DMSO	LacZ RNAi	DMSO
2000	-0.0422969584511686	0.0290589500844996	LacZKD_DMSO	LacZ RNAi	DMSO
2001	1.10604123203219	1.07874673427361	LacZKD_DMSO	LacZ RNAi	DMSO
2002	-0.285335007137463	-0.34332695411515	LacZKD_DMSO	LacZ RNAi	DMSO
2003	0.993418593815366	1.06442803685049	LacZKD_DMSO	LacZ RNAi	DMSO
2004	0.610915555324175	0.631118941412462	LacZKD_DMSO	LacZ RNAi	DMSO
2005	0.714664992862537	0.689521957499782	LacZKD_DMSO	LacZ RNAi	DMSO
2006	1.87752798618446	1.90935274040988	LacZKD_DMSO	LacZ RNAi	DMSO
2007	1.34813344844212	1.23645664250166	LacZKD_DMSO	LacZ RNAi	DMSO
2008	0.413634997198556	0.391358602487403	LacZKD_DMSO	LacZ RNAi	DMSO
2010	0.0903286068234222	-0.0123337350737254	LacZKD_DMSO	LacZ RNAi	DMSO
2011	0.68080672560157	0.709202097161035	LacZKD_DMSO	LacZ RNAi	DMSO
2012	0.746073457114161	0.60045012164601	LacZKD_DMSO	LacZ RNAi	DMSO
2013	0.330088945748481	0.295874845217379	LacZKD_DMSO	LacZ RNAi	DMSO
2014	0.932148937076443	0.957703041548831	LacZKD_DMSO	LacZ RNAi	DMSO
2015	1.92551835817743	1.85296769102882	LacZKD_DMSO	LacZ RNAi	DMSO
2016	0.402639612897092	0.434824296268494	LacZKD_DMSO	LacZ RNAi	DMSO
2017	0.343053922912848	0.355643050220869	LacZKD_DMSO	LacZ RNAi	DMSO
2018	2.14036220622513	2.0851549515468	LacZKD_DMSO	LacZ RNAi	DMSO
2019	1.68197891114962	1.70699755191	LacZKD_DMSO	LacZ RNAi	DMSO
2020	2.12880235504701	2.11227915846672	LacZKD_DMSO	LacZ RNAi	DMSO
2021	1.72059586008175	1.67727106578666	LacZKD_DMSO	LacZ RNAi	DMSO
2022	1.19539037185102	1.37918944860144	LacZKD_DMSO	LacZ RNAi	DMSO
2023	1.55976303287679	1.54717390556877	LacZKD_DMSO	LacZ RNAi	DMSO
2024	0.492816243246181	0.464787519645937	LacZKD_DMSO	LacZ RNAi	DMSO
2025	2.2096886976011	2.19530063231524	LacZKD_DMSO	LacZ RNAi	DMSO
2026	0.996266436688192	0.953024779271061	LacZKD_DMSO	LacZ RNAi	DMSO
2027	1.04457111626275	1.06199500817949	LacZKD_DMSO	LacZ RNAi	DMSO
2028	1.04457111626275	1.06199500817949	LacZKD_DMSO	LacZ RNAi	DMSO
2029	1.04457111626275	1.06199500817949	LacZKD_DMSO	LacZ RNAi	DMSO
2030	1.04457111626275	1.06199500817949	LacZKD_DMSO	LacZ RNAi	DMSO
[truncated: 10,909 more rows]
