# Supplementary material for: The NELF pausing checkpoint mediates the functional divergence of Cdk9
Source: Nat Commun. 2023 May 13;14:2762. doi: 10.1038/s41467-023-38359-y (PMC10182999; doi:10.1038/s41467-023-38359-y)
Supplement: Supplementary file 10 — Source Data [file 41467_2023_38359_MOESM10_ESM.zip › Source Data/AllPlots/fig1c.tsv]

rep	ratio	assay
1	rep1	0.701894981063252	PRO-seq
2	rep2	0.712922823840616	PRO-seq
3	rep1	1.02709927672281	mRNA-seq
4	rep2	0.971544564065026	mRNA-seq
