# Supplementary material for: The NELF pausing checkpoint mediates the functional divergence of Cdk9
Source: Nat Commun. 2023 May 13;14:2762. doi: 10.1038/s41467-023-38359-y (PMC10182999; doi:10.1038/s41467-023-38359-y)
Supplement: Supplementary file 10 — Source Data [file 41467_2023_38359_MOESM10_ESM.zip › Source Data/AllPlots/S6C.tsv]

time	num_scans	frame	area	avg_intensity_roi	integrated_intensity_roi	avg_intensity_background	integrated_intensity_background	integrated_intensity_background_subtracted	bleaching_corrected	corrected_relative_intensity	avg_intensity_background_subtracted	avg_intensity_bleach_corrected	sample	kd	drug	condition	date
1	-15	8	1	5.86	1454.44	8522.15	1532.61	8980.18	-458.03	-461.7089361	-0.038795741	-78.17	-78.79786812	5-14-21_Lucif_noFP_no2	Luciferase RNAi	-FP	Luciferase RNAi -FP	5-14-21
2	0	16	2	5.86	3707.01	21720.84	1708.15	10008.72	11712.12	11901.0211	1	1998.86	2031.098984	5-14-21_Lucif_noFP_no2	Luciferase RNAi	-FP	Luciferase RNAi -FP	5-14-21
3	15	24	3	5.86	3341.58	19579.66	1690.04	9902.6	9677.06	9912.118864	0.832879698	1651.54	1691.656432	5-14-21_Lucif_noFP_no2	Luciferase RNAi	-FP	Luciferase RNAi -FP	5-14-21
4	30	32	4	5.86	2987.81	17506.77	1439.97	8437.37	9069.4	9364.314263	0.786849648	1547.84	1598.171895	5-14-21_Lucif_noFP_no2	Luciferase RNAi	-FP	Luciferase RNAi -FP	5-14-21
5	45	40	5	5.86	3129.55	18337.3	1523.85	8928.87	9408.43	9792.395312	0.822819759	1605.7	1671.22986	5-14-21_Lucif_noFP_no2	Luciferase RNAi	-FP	Luciferase RNAi -FP	5-14-21
6	60	48	6	5.86	3033.98	17777.3	1593.31	9335.84	8441.46	8856.53212	0.744182541	1440.67	1511.508688	5-14-21_Lucif_noFP_no2	Luciferase RNAi	-FP	Luciferase RNAi -FP	5-14-21
7	75	56	7	5.86	2896.89	16974.04	1505.07	8818.79	8155.25	8624.97351	0.724725504	1391.82	1471.985608	5-14-21_Lucif_noFP_no2	Luciferase RNAi	-FP	Luciferase RNAi -FP	5-14-21
8	90	64	8	5.86	2949.6	17282.87	1549.99	9081.99	8200.88	8742.895831	0.734634092	1399.61	1492.113582	5-14-21_Lucif_noFP_no2	Luciferase RNAi	-FP	Luciferase RNAi -FP	5-14-21
9	105	72	9	5.86	2829.46	16578.96	1556.92	9122.61	7456.35	8013.006375	0.673304106	1272.54	1367.541912	5-14-21_Lucif_noFP_no2	Luciferase RNAi	-FP	Luciferase RNAi -FP	5-14-21
10	120	80	10	5.86	2736.27	16032.92	1497.6	8775.01	7257.91	7862.400041	0.660649198	1238.67	1341.835192	5-14-21_Lucif_noFP_no2	Luciferase RNAi	-FP	Luciferase RNAi -FP	5-14-21
11	135	88	11	5.86	2847.19	16682.84	1514.27	8872.73	7810.11	8528.547352	0.71662316	1332.92	1455.532808	5-14-21_Lucif_noFP_no2	Luciferase RNAi	-FP	Luciferase RNAi -FP	5-14-21
12	150	96	12	5.86	2776.39	16267.98	1493.07	8748.47	7519.51	8277.168789	0.695500724	1283.32	1412.626122	5-14-21_Lucif_noFP_no2	Luciferase RNAi	-FP	Luciferase RNAi -FP	5-14-21
13	165	104	13	5.86	2588.43	15166.67	1494.26	8755.5	6411.17	7113.837149	0.59775015	1094.17	1214.09153	5-14-21_Lucif_noFP_no2	Luciferase RNAi	-FP	Luciferase RNAi -FP	5-14-21
14	180	112	14	5.86	2638.49	15459.99	1507.72	8834.34	6625.65	7410.874735	0.62270915	1130.77	1264.780787	5-14-21_Lucif_noFP_no2	Luciferase RNAi	-FP	Luciferase RNAi -FP	5-14-21
15	195	120	15	5.86	2667.68	15631.03	1507.97	8835.81	6795.22	7661.589156	0.643775781	1159.71	1307.569374	5-14-21_Lucif_noFP_no2	Luciferase RNAi	-FP	Luciferase RNAi -FP	5-14-21
16	210	128	16	5.86	2592.46	15190.28	1507.38	8832.32	6357.96	7226.158529	0.607188112	1085.08	1233.250932	5-14-21_Lucif_noFP_no2	Luciferase RNAi	-FP	Luciferase RNAi -FP	5-14-21
17	225	136	17	5.86	2677.9	15690.92	1498.47	8780.14	6910.78	7917.555517	0.665283714	1179.43	1351.251596	5-14-21_Lucif_noFP_no2	Luciferase RNAi	-FP	Luciferase RNAi -FP	5-14-21
18	240	144	18	5.86	2524.19	14790.25	1513.87	8870.36	5919.89	6836.786885	0.574470613	1010.32	1166.802513	5-14-21_Lucif_noFP_no2	Luciferase RNAi	-FP	Luciferase RNAi -FP	5-14-21
19	255	152	19	5.86	2646.54	15507.12	1539.6	9021.15	6485.97	7550.708369	0.634458868	1106.94	1288.655532	5-14-21_Lucif_noFP_no2	Luciferase RNAi	-FP	Luciferase RNAi -FP	5-14-21
20	270	160	20	5.86	2504.74	14676.25	1546.8	9063.33	5612.92	6586.822638	0.553467016	957.94	1124.153004	5-14-21_Lucif_noFP_no2	Luciferase RNAi	-FP	Luciferase RNAi -FP	5-14-21
21	285	168	21	5.86	2478.12	14520.33	1505.54	8821.59	5698.74	6741.248181	0.566442839	972.58	1150.500489	5-14-21_Lucif_noFP_no2	Luciferase RNAi	-FP	Luciferase RNAi -FP	5-14-21
22	300	176	22	5.86	2453.66	14376.99	1576.75	9238.81	5138.18	6126.961384	0.514826529	876.91	1045.660858	5-14-21_Lucif_noFP_no2	Luciferase RNAi	-FP	Luciferase RNAi -FP	5-14-21
23	315	184	23	5.86	2281.89	13370.51	1521.82	8916.93	4453.58	5353.273629	0.44981633	760.07	913.6161667	5-14-21_Lucif_noFP_no2	Luciferase RNAi	-FP	Luciferase RNAi -FP	5-14-21
24	330	192	24	5.86	2318.49	13584.94	1590.68	9320.46	4264.48	5167.144686	0.434176584	727.81	881.865919	5-14-21_Lucif_noFP_no2	Luciferase RNAi	-FP	Luciferase RNAi -FP	5-14-21
25	345	200	25	5.86	2323.86	13616.43	1557.68	9127.1	4489.33	5483.280044	0.460740301	766.18	935.8143652	5-14-21_Lucif_noFP_no2	Luciferase RNAi	-FP	Luciferase RNAi -FP	5-14-21
26	360	208	26	5.86	2200.79	12895.34	1500.58	8792.51	4102.83	5051.458328	0.424455875	700.21	862.1077734	5-14-21_Lucif_noFP_no2	Luciferase RNAi	-FP	Luciferase RNAi -FP	5-14-21
27	375	216	27	5.86	2297.26	13460.55	1546.09	9059.15	4401.4	5462.588011	0.459001624	751.17	932.278874	5-14-21_Lucif_noFP_no2	Luciferase RNAi	-FP	Luciferase RNAi -FP	5-14-21
28	390	224	28	5.86	2294.88	13446.64	1556.54	9120.42	4326.22	5412.408466	0.454785217	738.34	923.7157765	5-14-21_Lucif_noFP_no2	Luciferase RNAi	-FP	Luciferase RNAi -FP	5-14-21
29	405	232	29	5.86	2276.29	13337.68	1499.37	8785.4	4552.28	5740.970119	0.482393071	776.92	979.7891397	5-14-21_Lucif_noFP_no2	Luciferase RNAi	-FP	Luciferase RNAi -FP	5-14-21
30	420	240	30	5.86	2186.99	12814.43	1551.97	9093.62	3720.81	4730.076551	0.39745132	635.02	807.2686354	5-14-21_Lucif_noFP_no2	Luciferase RNAi	-FP	Luciferase RNAi -FP	5-14-21
31	435	248	31	5.86	2044.92	11982	1605.11	9404.99	2577.01	3302.33506	0.277483338	439.81	563.5988928	5-14-21_Lucif_noFP_no2	Luciferase RNAi	-FP	Luciferase RNAi -FP	5-14-21
32	450	256	32	5.86	2105.1	12334.64	1642.83	9626.01	2708.63	3498.880191	0.293998318	462.27	597.1385335	5-14-21_Lucif_noFP_no2	Luciferase RNAi	-FP	Luciferase RNAi -FP	5-14-21
33	-15	7	1	18.4	1382.48	25433.21	1296.37	23849.01	1584.2	1595.328304	0.030285073	86.11	86.71488463	5-14-21_Lucif_noFP_no3	Luciferase RNAi	-FP	Luciferase RNAi -FP	5-14-21
34	0	14	2	18.4	4285.01	78830.49	1461.44	26885.78	51944.71	52677.05036	1	2823.57	2863.377986	5-14-21_Lucif_noFP_no3	Luciferase RNAi	-FP	Luciferase RNAi -FP	5-14-21
35	15	21	3	18.4	3841.26	70666.88	1402.05	25793.22	44873.66	45825.97113	0.869941859	2439.21	2490.975041	5-14-21_Lucif_noFP_no3	Luciferase RNAi	-FP	Luciferase RNAi -FP	5-14-21
36	30	28	4	18.4	3610.22	66416.45	1432.7	26357.01	40059.44	41196.95522	0.782066477	2177.52	2239.352171	5-14-21_Lucif_noFP_no3	Luciferase RNAi	-FP	Luciferase RNAi -FP	5-14-21
37	45	35	5	18.4	3500.81	64403.7	1428.09	26272.26	38131.44	39489.67079	0.749656074	2072.72	2146.549683	5-14-21_Lucif_noFP_no3	Luciferase RNAi	-FP	Luciferase RNAi -FP	5-14-21
38	60	42	6	18.4	3348.24	61596.96	1435.81	26414.27	35182.69	36691.83315	0.696543047	1912.43	1994.462688	5-14-21_Lucif_noFP_no3	Luciferase RNAi	-FP	Luciferase RNAi -FP	5-14-21
39	75	49	7	18.4	3163.43	58196.91	1380.04	25388.23	32808.68	34456.34342	0.654105406	1783.39	1872.952471	5-14-21_Lucif_noFP_no3	Luciferase RNAi	-FP	Luciferase RNAi -FP	5-14-21
40	90	56	8	18.4	3037.73	55884.52	1392.5	25617.52	30267	32010.30909	0.607670871	1645.23	1739.991437	5-14-21_Lucif_noFP_no3	Luciferase RNAi	-FP	Luciferase RNAi -FP	5-14-21
41	105	63	9	18.4	3057.61	56250.17	1404.29	25834.45	30415.72	32393.55813	0.614946317	1653.32	1760.830174	5-14-21_Lucif_noFP_no3	Luciferase RNAi	-FP	Luciferase RNAi -FP	5-14-21
42	120	70	10	18.4	2953.15	54328.5	1405.78	25861.89	28466.61	30530.67212	0.579582036	1547.37	1659.566984	5-14-21_Lucif_noFP_no3	Luciferase RNAi	-FP	Luciferase RNAi -FP	5-14-21
43	135	77	11	18.4	2799.82	51507.72	1375.52	25305.25	26202.47	28299.77011	0.537231487	1424.3	1538.303929	5-14-21_Lucif_noFP_no3	Luciferase RNAi	-FP	Luciferase RNAi -FP	5-14-21
44	150	84	12	18.4	2740.81	50422.09	1384.08	25462.72	24959.37	27146.53198	0.515338877	1356.73	1475.618749	5-14-21_Lucif_noFP_no3	Luciferase RNAi	-FP	Luciferase RNAi -FP	5-14-21
45	165	91	13	18.4	2655.04	48844.14	1438.18	26457.83	22386.31	24519.03149	0.465459461	1216.86	1332.789042	5-14-21_Lucif_noFP_no3	Luciferase RNAi	-FP	Luciferase RNAi -FP	5-14-21
46	180	98	14	18.4	2630.84	48399.09	1407.76	25898.34	22500.75	24817.48989	0.471125276	1223.08	1349.011723	5-14-21_Lucif_noFP_no3	Luciferase RNAi	-FP	Luciferase RNAi -FP	5-14-21
47	195	105	15	18.4	2479.57	45616.22	1382.1	25426.23	20189.99	22425.23612	0.42571169	1097.47	1218.971574	5-14-21_Lucif_noFP_no3	Luciferase RNAi	-FP	Luciferase RNAi -FP	5-14-21
48	210	112	16	18.4	2417.32	44470.92	1408.97	25920.61	18550.31	20748.7603	0.393886145	1008.35	1127.852443	5-14-21_Lucif_noFP_no3	Luciferase RNAi	-FP	Luciferase RNAi -FP	5-14-21
49	225	119	17	18.4	2419.58	44512.5	1401.37	25780.81	18731.69	21098.81213	0.400531389	1018.21	1146.881115	5-14-21_Lucif_noFP_no3	Luciferase RNAi	-FP	Luciferase RNAi -FP	5-14-21
50	240	126	18	18.4	2385.3	43881.92	1413.15	25997.35	17884.57	20286.14884	0.385104115	972.15	1102.69241	5-14-21_Lucif_noFP_no3	Luciferase RNAi	-FP	Luciferase RNAi -FP	5-14-21
51	255	133	19	18.4	2285.9	42053.18	1404.35	25835.48	16217.7	18524.6678	0.351664865	881.55	1006.950486	5-14-21_Lucif_noFP_no3	Luciferase RNAi	-FP	Luciferase RNAi -FP	5-14-21
52	270	140	20	18.4	2317.29	42630.72	1442.15	26530.98	16099.74	18519.10909	0.351559341	875.14	1006.650612	5-14-21_Lucif_noFP_no3	Luciferase RNAi	-FP	Luciferase RNAi -FP	5-14-21
53	285	147	21	18.4	2234.33	41104.61	1443.58	26557.26	14547.35	16850.98052	0.319892257	790.75	915.9683963	5-14-21_Lucif_noFP_no3	Luciferase RNAi	-FP	Luciferase RNAi -FP	5-14-21
54	300	154	22	18.4	2183.54	40170.12	1415.01	26031.73	14138.39	16492.30309	0.313083268	768.53	896.4832412	5-14-21_Lucif_noFP_no3	Luciferase RNAi	-FP	Luciferase RNAi -FP	5-14-21
55	315	161	23	18.4	2157.77	39696.11	1452.88	26728.31	12967.8	15233.07974	0.289178677	704.89	828.0236877	5-14-21_Lucif_noFP_no3	Luciferase RNAi	-FP	Luciferase RNAi -FP	5-14-21
56	330	168	24	18.4	2085.27	38362.28	1438.61	26465.8	11896.48	14072.78173	0.267152045	646.66	764.9577886	5-14-21_Lucif_noFP_no3	Luciferase RNAi	-FP	Luciferase RNAi -FP	5-14-21
57	345	175	25	18.4	2077.99	38228.29	1433.6	26373.73	11854.56	14121.69975	0.268080685	644.39	767.6271495	5-14-21_Lucif_noFP_no3	Luciferase RNAi	-FP	Luciferase RNAi -FP	5-14-21
58	360	182	26	18.4	2084.97	38356.85	1449.65	26668.98	11687.87	14020.93475	0.266167803	635.32	762.1388897	5-14-21_Lucif_noFP_no3	Luciferase RNAi	-FP	Luciferase RNAi -FP	5-14-21
59	375	189	27	18.4	1995.85	36717.29	1398.16	25721.65	10995.64	13283.18342	0.252162627	597.69	722.0339969	5-14-21_Lucif_noFP_no3	Luciferase RNAi	-FP	Luciferase RNAi -FP	5-14-21
60	390	196	28	18.4	1982.11	36464.48	1470.5	27052.47	9412.01	11449.9634	0.217361514	511.61	622.38733	5-14-21_Lucif_noFP_no3	Luciferase RNAi	-FP	Luciferase RNAi -FP	5-14-21
61	405	203	29	18.4	2007.55	36932.41	1478.98	27208.48	9723.93	11912.51893	0.226142482	528.57	647.5365545	5-14-21_Lucif_noFP_no3	Luciferase RNAi	-FP	Luciferase RNAi -FP	5-14-21
62	420	210	30	18.4	1946.55	35810.34	1403.41	25818.25	9992.09	12327.02221	0.234011246	543.14	670.0599015	5-14-21_Lucif_noFP_no3	Luciferase RNAi	-FP	Luciferase RNAi -FP	5-14-21
63	435	217	31	18.4	1972.41	36285.94	1428.62	26281.96	10003.98	12428.38555	0.235935487	543.79	675.5742993	5-14-21_Lucif_noFP_no3	Luciferase RNAi	-FP	Luciferase RNAi -FP	5-14-21
64	450	224	32	18.4	1874	34475.6	1437.1	26438.09	8037.51	10055.49583	0.1908895	436.9	546.5929284	5-14-21_Lucif_noFP_no3	Luciferase RNAi	-FP	Luciferase RNAi -FP	5-14-21
65	-15	8	1	17.71	1155.99	20469.65	1167	20664.56	-194.91	-196.4755338	-0.009679719	-11.01	-11.09843326	5-14-21_Lucif_noFP_no4	Luciferase RNAi	-FP	Luciferase RNAi -FP	5-14-21
66	0	16	2	17.71	2388.32	42291.09	1260.24	22315.62	19975.47	20297.64807	1	1128.08	1146.274447	5-14-21_Lucif_noFP_no4	Luciferase RNAi	-FP	Luciferase RNAi -FP	5-14-21
67	15	24	3	17.71	2243.06	39718.94	1204.91	21335.85	18383.09	18829.6211	0.927675021	1038.15	1063.366994	5-14-21_Lucif_noFP_no4	Luciferase RNAi	-FP	Luciferase RNAi -FP	5-14-21
68	30	32	4	17.71	2159.13	38232.77	1212.06	21462.56	16770.21	17315.53539	0.853080876	947.07	977.8663537	5-14-21_Lucif_noFP_no4	Luciferase RNAi	-FP	Luciferase RNAi -FP	5-14-21
69	45	40	5	17.71	2117.52	37495.9	1220.45	21611.11	15884.79	16533.06058	0.814530852	897.07	933.6801212	5-14-21_Lucif_noFP_no4	Luciferase RNAi	-FP	Luciferase RNAi -FP	5-14-21
70	60	48	6	17.71	2016.91	35714.43	1253.4	22194.59	13519.84	14184.61939	0.698830689	763.51	801.052287	5-14-21_Lucif_noFP_no4	Luciferase RNAi	-FP	Luciferase RNAi -FP	5-14-21
71	75	56	7	17.71	2013.15	35647.69	1209.04	21409.09	14238.6	15058.71038	0.741894348	804.11	850.4248735	5-14-21_Lucif_noFP_no4	Luciferase RNAi	-FP	Luciferase RNAi -FP	5-14-21
72	90	64	8	17.71	1914.85	33907.15	1234.32	21856.73	12050.42	12846.86116	0.632923633	680.53	725.5078601	5-14-21_Lucif_noFP_no4	Luciferase RNAi	-FP	Luciferase RNAi -FP	5-14-21
73	105	72	9	17.71	1949.42	34519.2	1228.95	21761.56	12757.64	13710.066	0.675450966	720.47	774.2569357	5-14-21_Lucif_noFP_no4	Luciferase RNAi	-FP	Luciferase RNAi -FP	5-14-21
74	120	80	10	17.71	1890.98	33484.46	1238.69	21934.11	11550.35	12512.34478	0.616443084	652.29	706.6173214	5-14-21_Lucif_noFP_no4	Luciferase RNAi	-FP	Luciferase RNAi -FP	5-14-21
75	135	88	11	17.71	1839.83	32578.7	1214.87	21512.19	11066.51	12084.49747	0.59536442	624.96	682.4488967	5-14-21_Lucif_noFP_no4	Luciferase RNAi	-FP	Luciferase RNAi -FP	5-14-21
76	150	96	12	17.71	1821.76	32258.72	1222.98	21655.79	10602.93	11671.2713	0.575006092	598.78	659.1125123	5-14-21_Lucif_noFP_no4	Luciferase RNAi	-FP	Luciferase RNAi -FP	5-14-21
77	165	104	13	17.71	1762.54	31210.06	1265.31	22405.49	8804.57	9769.554877	0.481314625	497.23	551.7266342	5-14-21_Lucif_noFP_no4	Luciferase RNAi	-FP	Luciferase RNAi -FP	5-14-21
78	180	112	14	17.71	1789.39	31685.49	1193.24	21129.26	10556.23	11807.27901	0.581706756	596.15	666.8014419	5-14-21_Lucif_noFP_no4	Luciferase RNAi	-FP	Luciferase RNAi -FP	5-14-21
79	195	120	15	17.71	1775.2	31434.35	1186.47	21009.4	10424.95	11754.0983	0.579086713	588.73	663.7912214	5-14-21_Lucif_noFP_no4	Luciferase RNAi	-FP	Luciferase RNAi -FP	5-14-21
80	210	128	16	17.71	1696.37	30038.39	1234.87	21866.42	8171.97	9287.877041	0.457583904	461.5	524.5192107	5-14-21_Lucif_noFP_no4	Luciferase RNAi	-FP	Luciferase RNAi -FP	5-14-21
81	225	136	17	17.71	1673.53	29633.92	1279.02	22648.14	6985.78	8003.481659	0.394305864	394.51	451.9829638	5-14-21_Lucif_noFP_no4	Luciferase RNAi	-FP	Luciferase RNAi -FP	5-14-21
82	240	144	18	17.71	1672.98	29624.27	1246.31	22069.05	7555.22	8725.403514	0.429872638	426.67	492.7544026	5-14-21_Lucif_noFP_no4	Luciferase RNAi	-FP	Luciferase RNAi -FP	5-14-21
83	255	152	19	17.71	1623.74	28752.34	1188.12	21038.66	7713.68	8979.959533	0.442413796	435.62	507.1314822	5-14-21_Lucif_noFP_no4	Luciferase RNAi	-FP	Luciferase RNAi -FP	5-14-21
84	270	160	20	17.71	1663.75	29460.77	1216.82	21546.87	7913.9	9287.047682	0.457543044	446.93	524.4772136	5-14-21_Lucif_noFP_no4	Luciferase RNAi	-FP	Luciferase RNAi -FP	5-14-21
85	285	168	21	17.71	1593.51	28217.07	1199.35	21237.44	6979.63	8256.459856	0.406769288	394.16	466.2662945	5-14-21_Lucif_noFP_no4	Luciferase RNAi	-FP	Luciferase RNAi -FP	5-14-21
86	300	176	22	17.71	1635.97	28968.8	1199.17	21234.21	7734.59	9223.019484	0.45438858	436.8	520.856944	5-14-21_Lucif_noFP_no4	Luciferase RNAi	-FP	Luciferase RNAi -FP	5-14-21
87	315	184	23	17.71	1599.2	28317.8	1268.83	22467.75	5850.05	7031.852666	0.346436821	330.37	397.1099675	5-14-21_Lucif_noFP_no4	Luciferase RNAi	-FP	Luciferase RNAi -FP	5-14-21
88	330	192	24	17.71	1595.55	28253.17	1241.13	21977.32	6275.85	7604.262414	0.374637613	354.42	429.4402646	5-14-21_Lucif_noFP_no4	Luciferase RNAi	-FP	Luciferase RNAi -FP	5-14-21
89	345	200	25	17.71	1540.46	27277.63	1265.52	22409.2	4868.43	5946.31383	0.292955805	274.94	335.8124743	5-14-21_Lucif_noFP_no4	Luciferase RNAi	-FP	Luciferase RNAi -FP	5-14-21
90	360	208	26	17.71	1555.08	27536.47	1234.61	21861.86	5674.61	6986.654564	0.344210055	320.47	394.5668844	5-14-21_Lucif_noFP_no4	Luciferase RNAi	-FP	Luciferase RNAi -FP	5-14-21
91	375	216	27	17.71	1560.56	27633.58	1231.58	21808.09	5825.49	7230.029498	0.356200357	328.98	408.2978606	5-14-21_Lucif_noFP_no4	Luciferase RNAi	-FP	Luciferase RNAi -FP	5-14-21
92	390	224	28	17.71	1583.49	28039.65	1263.62	22375.5	5664.15	7086.253915	0.349116996	319.87	400.180087	5-14-21_Lucif_noFP_no4	Luciferase RNAi	-FP	Luciferase RNAi -FP	5-14-21
93	405	232	29	17.71	1510.45	26746.32	1223.08	21657.55	5088.77	6417.548242	0.316172013	287.37	362.4079765	5-14-21_Lucif_noFP_no4	Luciferase RNAi	-FP	Luciferase RNAi -FP	5-14-21
94	420	240	30	17.71	1556.81	27567.19	1240.08	21958.67	5608.52	7129.826285	0.351263667	316.73	402.6427434	5-14-21_Lucif_noFP_no4	Luciferase RNAi	-FP	Luciferase RNAi -FP	5-14-21
95	435	248	31	17.71	1539.13	27254.1	1231.71	21810.37	5443.73	6975.921877	0.34368129	307.42	393.9464124	5-14-21_Lucif_noFP_no4	Luciferase RNAi	-FP	Luciferase RNAi -FP	5-14-21
96	450	256	32	17.71	1496.15	26493.07	1215.83	21529.21	4963.86	6412.079696	0.315902595	280.32	362.1041247	5-14-21_Lucif_noFP_no4	Luciferase RNAi	-FP	Luciferase RNAi -FP	5-14-21
97	-15	9	1	10.81	1614.4	17458.17	1619.2	17510.09	-51.92	-52.38938908	-0.002540918	-4.8	-4.843394985	5-14-21_Lucif_noFP_no6	Luciferase RNAi	-FP	Luciferase RNAi -FP	5-14-21
98	0	18	2	10.81	3646.31	39431.36	1773.7	19180.88	20250.48	20618.28899	1	1872.61	1906.622171	5-14-21_Lucif_noFP_no6	Luciferase RNAi	-FP	Luciferase RNAi -FP	5-14-21
99	15	27	3	10.81	3448.94	37296.99	1724.96	18653.79	18643.2	19153.42342	0.928953097	1723.98	1771.161545	5-14-21_Lucif_noFP_no6	Luciferase RNAi	-FP	Luciferase RNAi -FP	5-14-21
100	30	36	4	10.81	3312.92	35826.06	1786.52	19319.48	16506.58	17111.64266	0.829925445	1526.4	1582.351484	5-14-21_Lucif_noFP_no6	Luciferase RNAi	-FP	Luciferase RNAi -FP	5-14-21
101	45	45	5	10.81	3340.7	36126.44	1686.68	18239.84	17886.6	18709.88192	0.907441055	1654.02	1730.151001	5-14-21_Lucif_noFP_no6	Luciferase RNAi	-FP	Luciferase RNAi -FP	5-14-21
102	60	54	6	10.81	3208.18	34693.43	1636.35	17695.57	16997.86	17940.9795	0.870148804	1571.83	1659.042362	5-14-21_Lucif_noFP_no6	Luciferase RNAi	-FP	Luciferase RNAi -FP	5-14-21
103	75	63	7	10.81	3234.55	34978.6	1606.12	17368.69	17609.91	18755.02679	0.90963061	1628.43	1734.321656	5-14-21_Lucif_noFP_no6	Luciferase RNAi	-FP	Luciferase RNAi -FP	5-14-21
104	90	72	8	10.81	3139.18	33947.18	1643.65	17774.54	16172.64	17380.014	0.842941624	1495.53	1607.179307	5-14-21_Lucif_noFP_no6	Luciferase RNAi	-FP	Luciferase RNAi -FP	5-14-21
105	105	81	9	10.81	3044.6	32924.41	1626.18	17585.57	15338.84	16632.99168	0.806710571	1418.42	1538.093367	5-14-21_Lucif_noFP_no6	Luciferase RNAi	-FP	Luciferase RNAi -FP	5-14-21
106	120	90	10	10.81	2968.5	32101.46	1644.35	17782.08	14319.38	15667.89735	0.759902888	1324.15	1448.850878	5-14-21_Lucif_noFP_no6	Luciferase RNAi	-FP	Luciferase RNAi -FP	5-14-21
107	135	99	11	10.81	3015.43	32608.99	1659.75	17948.64	14660.35	16185.99837	0.785031114	1355.68	1496.760601	5-14-21_Lucif_noFP_no6	Luciferase RNAi	-FP	Luciferase RNAi -FP	5-14-21
108	150	108	12	10.81	2833.3	30639.46	1645.88	17798.62	12840.84	14305.30885	0.693816488	1187.42	1322.842574	5-14-21_Lucif_noFP_no6	Luciferase RNAi	-FP	Luciferase RNAi -FP	5-14-21
109	165	117	13	10.81	2827.88	30580.78	1635.69	17688.37	12892.41	14492.60858	0.702900642	1192.19	1340.163943	5-14-21_Lucif_noFP_no6	Luciferase RNAi	-FP	Luciferase RNAi -FP	5-14-21
110	180	126	14	10.81	2795.51	30230.81	1686.93	18242.51	11988.3	13598.11492	0.659517137	1108.58	1257.442526	5-14-21_Lucif_noFP_no6	Luciferase RNAi	-FP	Luciferase RNAi -FP	5-14-21
111	195	135	15	10.81	2840.21	30714.16	1642.65	17763.68	12950.48	14822.30074	0.71889092	1197.56	1370.651471	5-14-21_Lucif_noFP_no6	Luciferase RNAi	-FP	Luciferase RNAi -FP	5-14-21
112	210	144	16	10.81	2686.46	29051.52	1668.44	18042.56	11008.96	12714.07296	0.616640545	1018.02	1175.69512	5-14-21_Lucif_noFP_no6	Luciferase RNAi	-FP	Luciferase RNAi -FP	5-14-21
113	225	153	17	10.81	2710.04	29306.49	1618.28	17500.18	11806.31	13758.18795	0.66728078	1091.76	1272.255199	5-14-21_Lucif_noFP_no6	Luciferase RNAi	-FP	Luciferase RNAi -FP	5-14-21
114	240	162	18	10.81	2705.67	29259.18	1704.95	18437.43	10821.75	12724.86557	0.617163993	1000.72	1176.706861	5-14-21_Lucif_noFP_no6	Luciferase RNAi	-FP	Luciferase RNAi -FP	5-14-21
115	255	171	19	10.81	2585.47	27959.38	1640.62	17741.75	10217.63	12123.12347	0.587979123	944.85	1121.055784	5-14-21_Lucif_noFP_no6	Luciferase RNAi	-FP	Luciferase RNAi -FP	5-14-21
116	270	180	20	10.81	2557.36	27655.38	1625.94	17583.03	10072.35	12058.79231	0.584859021	931.42	1115.112196	5-14-21_Lucif_noFP_no6	Luciferase RNAi	-FP	Luciferase RNAi -FP	5-14-21
117	285	189	21	10.81	2537.46	27440.18	1607.23	17380.62	10059.56	12152.36044	0.589397134	930.23	1123.755935	5-14-21_Lucif_noFP_no6	Luciferase RNAi	-FP	Luciferase RNAi -FP	5-14-21
118	300	198	22	10.81	2598.94	28105.01	1648.37	17825.51	10279.5	12530.32393	0.607728601	950.57	1158.709083	5-14-21_Lucif_noFP_no6	Luciferase RNAi	-FP	Luciferase RNAi -FP	5-14-21
119	315	207	23	10.81	2564.28	27730.26	1681.72	18186.16	9544.1	11739.07666	0.569352611	882.56	1085.533419	5-14-21_Lucif_noFP_no6	Luciferase RNAi	-FP	Luciferase RNAi -FP	5-14-21
120	330	216	24	10.81	2501.24	27048.46	1647.04	17811.2	9237.26	11464.38536	0.55602991	854.2	1060.149652	5-14-21_Lucif_noFP_no6	Luciferase RNAi	-FP	Luciferase RNAi -FP	5-14-21
121	345	225	25	10.81	2489.72	26923.91	1679.46	18161.78	8762.13	10973.01444	0.53219811	810.26	1014.707004	5-14-21_Lucif_noFP_no6	Luciferase RNAi	-FP	Luciferase RNAi -FP	5-14-21
122	360	234	26	10.81	2430.33	26281.74	1636.99	17702.5	8579.24	10841.10937	0.525800632	793.34	1002.499721	5-14-21_Lucif_noFP_no6	Luciferase RNAi	-FP	Luciferase RNAi -FP	5-14-21
123	375	243	27	10.81	2456.94	26569.5	1679.04	18157.25	8412.25	10726.19603	0.520227262	777.9	991.8758827	5-14-21_Lucif_noFP_no6	Luciferase RNAi	-FP	Luciferase RNAi -FP	5-14-21
124	390	252	28	10.81	2452.31	26519.35	1607.21	17380.41	9138.94	11758.12399	0.570276418	845.1	1087.302311	5-14-21_Lucif_noFP_no6	Luciferase RNAi	-FP	Luciferase RNAi -FP	5-14-21
125	405	261	29	10.81	2292.99	24796.51	1669.18	18050.53	6745.98	8757.817866	0.424759682	623.81	809.8474	5-14-21_Lucif_noFP_no6	Luciferase RNAi	-FP	Luciferase RNAi -FP	5-14-21
126	420	270	30	10.81	2420.82	26178.9	1669.37	18052.6	8126.3	10645.16412	0.516297163	751.45	984.3727865	5-14-21_Lucif_noFP_no6	Luciferase RNAi	-FP	Luciferase RNAi -FP	5-14-21
127	435	279	31	10.81	2413.99	26105.01	1641.46	17750.84	8354.17	11042.60326	0.535573212	772.53	1021.135827	5-14-21_Lucif_noFP_no6	Luciferase RNAi	-FP	Luciferase RNAi -FP	5-14-21
128	450	288	32	10.81	2337.36	25276.34	1756.49	18994.72	6281.62	8378.156557	0.406345869	580.87	774.7396052	5-14-21_Lucif_noFP_no6	Luciferase RNAi	-FP	Luciferase RNAi -FP	5-14-21
129	-15	5	1	10.94	1099.58	12033.01	1183.16	12947.64	-914.63	-919.214602	-0.051098006	-83.58	-83.99894649	5-14-21_NELF_noFP_no1	NELF RNAi	-FP	NELF RNAi -FP	5-14-21
130	0	10	2	10.94	2939.08	32163.2	1311.57	14352.95	17810.25	17989.24599	1	1627.51	1643.866747	5-14-21_NELF_noFP_no1	NELF RNAi	-FP	NELF RNAi -FP	5-14-21
131	15	15	3	10.94	2761.93	30224.6	1290.09	14117.8	16106.8	16350.22311	0.908888739	1471.84	1494.084013	5-14-21_NELF_noFP_no1	NELF RNAi	-FP	NELF RNAi -FP	5-14-21
132	30	20	4	10.94	2691.3	29451.72	1211.39	13256.55	16195.17	16522.33414	0.918456179	1479.91	1509.806165	5-14-21_NELF_noFP_no1	NELF RNAi	-FP	NELF RNAi -FP	5-14-21
133	45	25	5	10.94	2445.33	26759.93	1218.74	13337.08	13422.85	13762.65107	0.765048801	1226.59	1257.641274	5-14-21_NELF_noFP_no1	NELF RNAi	-FP	NELF RNAi -FP	5-14-21
134	60	30	6	10.94	2484.15	27184.78	1234.18	13506.01	13678.77	14095.35057	0.783543155	1249.97	1288.037254	5-14-21_NELF_noFP_no1	NELF RNAi	-FP	NELF RNAi -FP	5-14-21
135	75	35	7	10.94	2343.91	25650.05	1213.08	13275.08	12374.97	12815.76283	0.712412451	1130.83	1171.109835	5-14-21_NELF_noFP_no1	NELF RNAi	-FP	NELF RNAi -FP	5-14-21
136	90	40	8	10.94	2393.9	26197.17	1196.66	13095.37	13101.8	13636.4946	0.758035918	1197.24	1246.100291	5-14-21_NELF_noFP_no1	NELF RNAi	-FP	NELF RNAi -FP	5-14-21
137	105	45	9	10.94	2328.11	25477.24	1170.18	12805.64	12671.6	13254.84663	0.736820578	1157.93	1211.22704	5-14-21_NELF_noFP_no1	NELF RNAi	-FP	NELF RNAi -FP	5-14-21
138	120	50	10	10.94	2221.83	24314.19	1227.73	13435.44	10878.75	11436.51544	0.63574179	994.1	1045.068597	5-14-21_NELF_noFP_no1	NELF RNAi	-FP	NELF RNAi -FP	5-14-21
139	135	55	11	10.94	2284.52	25000.17	1164.13	12739.46	12260.71	12953.93808	0.720093443	1120.39	1183.737539	5-14-21_NELF_noFP_no1	NELF RNAi	-FP	NELF RNAi -FP	5-14-21
140	150	60	12	10.94	2255.72	24684.97	1096.96	12004.41	12680.56	13464.68204	0.74848507	1158.76	1230.413717	5-14-21_NELF_noFP_no1	NELF RNAi	-FP	NELF RNAi -FP	5-14-21
141	165	65	13	10.94	2289.5	25054.71	1157.11	12662.6	12392.11	13224.35202	0.73512542	1132.39	1208.440208	5-14-21_NELF_noFP_no1	NELF RNAi	-FP	NELF RNAi -FP	5-14-21
142	180	70	14	10.94	2234.25	24450.08	1235.36	13518.93	10931.15	11723.74781	0.651708683	998.89	1071.317697	5-14-21_NELF_noFP_no1	NELF RNAi	-FP	NELF RNAi -FP	5-14-21
143	195	75	15	10.94	2194.3	24012.82	1207.15	13210.24	10802.58	11643.92977	0.647271697	987.15	1064.03334	5-14-21_NELF_noFP_no1	NELF RNAi	-FP	NELF RNAi -FP	5-14-21
144	210	80	16	10.94	2135.63	23370.83	1186.5	12984.22	10386.61	11251.68029	0.625467032	949.13	1028.180255	5-14-21_NELF_noFP_no1	NELF RNAi	-FP	NELF RNAi -FP	5-14-21
145	225	85	17	10.94	1952.17	21363.16	1252.61	13707.68	7655.48	8334.65173	0.463313011	699.56	761.6229112	5-14-21_NELF_noFP_no1	NELF RNAi	-FP	NELF RNAi -FP	5-14-21
146	240	90	18	10.94	2017.63	22079.56	1238.3	13551.03	8528.53	9331.698204	0.518737595	779.33	852.7228445	5-14-21_NELF_noFP_no1	NELF RNAi	-FP	NELF RNAi -FP	5-14-21
147	255	95	19	10.94	1985.06	21723.04	1192.63	13051.34	8671.7	9535.911694	0.530089571	792.43	871.4026666	5-14-21_NELF_noFP_no1	NELF RNAi	-FP	NELF RNAi -FP	5-14-21
148	270	100	20	10.94	2063.7	22583.64	1191.23	13035.96	9547.68	10551.81827	0.586562565	872.47	964.2284709	5-14-21_NELF_noFP_no1	NELF RNAi	-FP	NELF RNAi -FP	5-14-21
149	285	105	21	10.94	2040.13	22325.78	1226.3	13419.75	8906.03	9892.022017	0.549885305	813.83	903.929616	5-14-21_NELF_noFP_no1	NELF RNAi	-FP	NELF RNAi -FP	5-14-21
150	300	110	22	10.94	1975.5	21618.48	1216.76	13315.32	8303.16	9268.635424	0.515232013	758.74	846.9648232	5-14-21_NELF_noFP_no1	NELF RNAi	-FP	NELF RNAi -FP	5-14-21
151	315	115	23	10.94	1912.97	20934.22	1194.42	13070.86	7863.36	8821.694714	0.49038713	718.55	806.1221586	5-14-21_NELF_noFP_no1	NELF RNAi	-FP	NELF RNAi -FP	5-14-21
152	330	120	24	10.94	1895.8	20746.29	1230.46	13465.29	7281	8209.304576	0.456345118	665.34	750.1687552	5-14-21_NELF_noFP_no1	NELF RNAi	-FP	NELF RNAi -FP	5-14-21
153	345	125	25	10.94	1915.26	20959.21	1224.27	13397.52	7561.69	8568.517326	0.476313311	690.99	782.9942496	5-14-21_NELF_noFP_no1	NELF RNAi	-FP	NELF RNAi -FP	5-14-21
154	360	130	26	10.94	1931.69	21139	1256.66	13752.02	7386.98	8412.502491	0.467640639	675.03	768.7433236	5-14-21_NELF_noFP_no1	NELF RNAi	-FP	NELF RNAi -FP	5-14-21
155	375	135	27	10.94	2080.24	22764.64	1238.22	13550.21	9214.43	10546.25408	0.586253259	842.02	963.7228632	5-14-21_NELF_noFP_no1	NELF RNAi	-FP	NELF RNAi -FP	5-14-21
156	390	140	28	10.94	1909.11	20891.91	1211.65	13259.48	7632.43	8779.384251	0.488035144	697.46	802.2699638	5-14-21_NELF_noFP_no1	NELF RNAi	-FP	NELF RNAi -FP	5-14-21
157	405	145	29	10.94	1892.93	20714.92	1243.37	13606.56	7108.36	8217.54544	0.456803217	649.56	750.9170633	5-14-21_NELF_noFP_no1	NELF RNAi	-FP	NELF RNAi -FP	5-14-21
158	420	150	30	10.94	1745.21	19098.33	1191.67	13040.83	6057.5	7037.810925	0.39122323	553.54	643.1217267	5-14-21_NELF_noFP_no1	NELF RNAi	-FP	NELF RNAi -FP	5-14-21
159	435	155	31	10.94	1867.48	20436.43	1257.69	13763.3	6673.13	7791.93337	0.433143967	609.79	712.0261481	5-14-21_NELF_noFP_no1	NELF RNAi	-FP	NELF RNAi -FP	5-14-21
160	450	160	32	10.94	1899.11	20782.48	1214.85	13294.47	7488.01	8787.261137	0.48847301	684.26	802.9865486	5-14-21_NELF_noFP_no1	NELF RNAi	-FP	NELF RNAi -FP	5-14-21
161	-15	7	1	10.68	1252.64	13384.21	1224.53	13083.83	300.38	302.4900365	0.025500019	28.11	28.3074603	5-14-21_NELF_noFP_no2_locus1_upper-left	NELF RNAi	-FP	NELF RNAi -FP	5-14-21
162	0	14	2	10.68	2451.34	26192.04	1356.56	14494.61	11697.43	11862.34574	1	1094.78	1110.214711	5-14-21_NELF_noFP_no2_locus1_upper-left	NELF RNAi	-FP	NELF RNAi -FP	5-14-21
163	15	21	3	10.68	2162.44	23105.21	1371.74	14656.73	8448.48	8627.774079	0.727324449	790.7	807.4802762	5-14-21_NELF_noFP_no2_locus1_upper-left	NELF RNAi	-FP	NELF RNAi -FP	5-14-21
164	30	28	4	10.68	2168.38	23168.68	1349.53	14419.47	8749.21	8997.649806	0.758505106	818.85	842.1018062	5-14-21_NELF_noFP_no2_locus1_upper-left	NELF RNAi	-FP	NELF RNAi -FP	5-14-21
165	45	35	5	10.68	2083.93	22266.37	1308.15	13977.34	8289.03	8584.282835	0.723658122	775.78	803.4130577	5-14-21_NELF_noFP_no2_locus1_upper-left	NELF RNAi	-FP	NELF RNAi -FP	5-14-21
166	60	42	6	10.68	1972.47	21075.45	1337.72	14293.23	6782.22	7073.139792	0.596268221	634.75	661.9772704	5-14-21_NELF_noFP_no2_locus1_upper-left	NELF RNAi	-FP	NELF RNAi -FP	5-14-21
167	75	49	7	10.68	1962.09	20964.55	1354.12	14468.54	6496.01	6822.241901	0.575117439	607.97	638.5024666	5-14-21_NELF_noFP_no2_locus1_upper-left	NELF RNAi	-FP	NELF RNAi -FP	5-14-21
168	90	56	8	10.68	1903.52	20338.76	1273.8	13610.27	6728.49	7116.035439	0.59988434	629.72	665.9904134	5-14-21_NELF_noFP_no2_locus1_upper-left	NELF RNAi	-FP	NELF RNAi -FP	5-14-21
169	105	63	9	10.68	1893.12	20227.6	1288.16	13763.69	6463.91	6884.237636	0.580343702	604.96	644.2986367	5-14-21_NELF_noFP_no2_locus1_upper-left	NELF RNAi	-FP	NELF RNAi -FP	5-14-21
170	120	70	10	10.68	1982.02	21177.43	1327.29	14181.78	6995.65	7502.891858	0.632496475	654.73	702.2032815	5-14-21_NELF_noFP_no2_locus1_upper-left	NELF RNAi	-FP	NELF RNAi -FP	5-14-21
171	135	77	11	10.68	1858.74	19860.27	1284.55	13725.17	6135.1	6626.166143	0.558588182	574.19	620.1493598	5-14-21_NELF_noFP_no2_locus1_upper-left	NELF RNAi	-FP	NELF RNAi -FP	5-14-21
172	150	84	12	10.68	1885.12	20142.12	1285.2	13732.07	6410.05	6971.755591	0.587721497	599.92	652.490326	5-14-21_NELF_noFP_no2_locus1_upper-left	NELF RNAi	-FP	NELF RNAi -FP	5-14-21
173	165	91	13	10.68	1868.02	19959.41	1301.98	13911.34	6048.07	6624.263613	0.558427798	566.04	619.9660677	5-14-21_NELF_noFP_no2_locus1_upper-left	NELF RNAi	-FP	NELF RNAi -FP	5-14-21
174	180	98	14	10.68	1801.25	19246.02	1273.23	13604.15	5641.87	6222.772648	0.524581966	528.02	582.3864098	5-14-21_NELF_noFP_no2_locus1_upper-left	NELF RNAi	-FP	NELF RNAi -FP	5-14-21
175	195	105	15	10.68	1768.57	18896.83	1315.53	14056.14	4840.69	5376.605744	0.453249793	453.04	503.1963349	5-14-21_NELF_noFP_no2_locus1_upper-left	NELF RNAi	-FP	NELF RNAi -FP	5-14-21
176	210	112	16	10.68	1783.04	19051.41	1332.45	14236.97	4814.44	5385.013057	0.453958532	450.59	503.9907099	5-14-21_NELF_noFP_no2_locus1_upper-left	NELF RNAi	-FP	NELF RNAi -FP	5-14-21
177	225	119	17	10.68	1709.15	18261.9	1348.45	14407.92	3853.98	4341.007138	0.365948459	360.7	406.2816295	5-14-21_NELF_noFP_no2_locus1_upper-left	NELF RNAi	-FP	NELF RNAi -FP	5-14-21
178	240	126	18	10.68	1734.24	18529.97	1262.63	13490.93	5039.04	5715.693217	0.481834988	471.61	534.9388134	5-14-21_NELF_noFP_no2_locus1_upper-left	NELF RNAi	-FP	NELF RNAi -FP	5-14-21
179	255	133	19	10.68	1692.73	18086.42	1343.24	14352.26	3734.16	4265.344254	0.35957005	349.49	399.2049519	5-14-21_NELF_noFP_no2_locus1_upper-left	NELF RNAi	-FP	NELF RNAi -FP	5-14-21
180	270	140	20	10.68	1700.72	18171.81	1356.67	14495.73	3676.08	4228.498507	0.356463941	344.05	395.7517005	5-14-21_NELF_noFP_no2_locus1_upper-left	NELF RNAi	-FP	NELF RNAi -FP	5-14-21
181	285	147	21	10.68	1736.14	18550.31	1270.98	13580.15	4970.16	5757.204533	0.485334407	465.16	538.8199294	5-14-21_NELF_noFP_no2_locus1_upper-left	NELF RNAi	-FP	NELF RNAi -FP	5-14-21
182	300	154	22	10.68	1684.04	17993.66	1328.4	14193.71	3799.95	4432.607045	0.373670364	355.64	414.850819	5-14-21_NELF_noFP_no2_locus1_upper-left	NELF RNAi	-FP	NELF RNAi -FP	5-14-21
183	315	161	23	10.68	1711.93	18291.59	1343.83	14358.51	3933.08	4620.129957	0.389478612	368.1	432.401537	5-14-21_NELF_noFP_no2_locus1_upper-left	NELF RNAi	-FP	NELF RNAi -FP	5-14-21
184	330	168	24	10.68	1785.46	19077.26	1273.48	13606.91	5470.35	6471.077288	0.545514136	511.98	605.6398859	5-14-21_NELF_noFP_no2_locus1_upper-left	NELF RNAi	-FP	NELF RNAi -FP	5-14-21
185	345	175	25	10.68	1699.79	18161.9	1352.21	14448.03	3713.87	4424.133586	0.372956048	347.58	414.05336	5-14-21_NELF_noFP_no2_locus1_upper-left	NELF RNAi	-FP	NELF RNAi -FP	5-14-21
186	360	182	26	10.68	1666.46	17805.82	1287.34	13754.99	4050.83	4859.433165	0.409651959	379.12	454.7977332	5-14-21_NELF_noFP_no2_locus1_upper-left	NELF RNAi	-FP	NELF RNAi -FP	5-14-21
187	375	189	27	10.68	1637.71	17498.54	1301.59	13907.2	3591.34	4338.485794	0.365735908	336.12	406.0467249	5-14-21_NELF_noFP_no2_locus1_upper-left	NELF RNAi	-FP	NELF RNAi -FP	5-14-21
188	390	196	28	10.68	1622.07	17331.46	1352.38	14449.84	2881.62	3505.568261	0.295520662	269.69	328.0851411	5-14-21_NELF_noFP_no2_locus1_upper-left	NELF RNAi	-FP	NELF RNAi -FP	5-14-21
189	405	203	29	10.68	1604.84	17147.37	1306.05	13954.9	3192.47	3911.007103	0.329699301	298.79	366.0394028	5-14-21_NELF_noFP_no2_locus1_upper-left	NELF RNAi	-FP	NELF RNAi -FP	5-14-21
190	420	210	30	10.68	1692.25	18081.38	1300.94	13900.22	4181.16	5158.205357	0.434838562	391.31	482.7505616	5-14-21_NELF_noFP_no2_locus1_upper-left	NELF RNAi	-FP	NELF RNAi -FP	5-14-21
191	435	217	31	10.68	1573.15	16808.73	1281.51	13692.65	3116.08	3871.24361	0.326347225	291.64	362.3172339	5-14-21_NELF_noFP_no2_locus1_upper-left	NELF RNAi	-FP	NELF RNAi -FP	5-14-21
192	450	224	32	10.68	1609.86	17201.05	1298.04	13869.33	3331.72	4168.218337	0.351382301	311.82	390.1089653	5-14-21_NELF_noFP_no2_locus1_upper-left	NELF RNAi	-FP	NELF RNAi -FP	5-14-21
193	-15	7	1	4.57	1070.19	5025.77	1027.88	4694.2	331.57	333.8991325	0.076105761	42.31	42.60720902	5-14-21_NELF_noFP_no2_locus2_bottom-right	NELF RNAi	-FP	NELF RNAi -FP	5-14-21
194	0	14	2	4.57	2024.61	9507.87	1134.59	5181.56	4326.31	4387.304304	1	890.02	902.5679104	5-14-21_NELF_noFP_no2_locus2_bottom-right	NELF RNAi	-FP	NELF RNAi -FP	5-14-21
195	15	21	3	4.57	2112.1	9645.74	1191.21	5440.11	4205.63	4294.882097	0.97893417	920.89	940.4331751	5-14-21_NELF_noFP_no2_locus2_bottom-right	NELF RNAi	-FP	NELF RNAi -FP	5-14-21
196	30	28	4	4.57	2019.96	9224.94	1061.25	4846.63	4378.31	4502.635109	1.026287396	958.71	985.9332266	5-14-21_NELF_noFP_no2_locus2_bottom-right	NELF RNAi	-FP	NELF RNAi -FP	5-14-21
197	45	35	5	4.57	2048.07	9353.29	1136.92	5192.16	4161.13	4309.348239	0.982231443	911.15	943.6048977	5-14-21_NELF_noFP_no2_locus2_bottom-right	NELF RNAi	-FP	NELF RNAi -FP	5-14-21
198	60	42	6	4.57	1963.64	8967.73	1098.43	5016.42	3951.31	4120.799383	0.939255428	865.21	902.322732	5-14-21_NELF_noFP_no2_locus2_bottom-right	NELF RNAi	-FP	NELF RNAi -FP	5-14-21
199	75	49	7	4.57	1949.27	8902.11	1174.69	5364.67	3537.44	3715.091478	0.846782265	774.58	813.4796793	5-14-21_NELF_noFP_no2_locus2_bottom-right	NELF RNAi	-FP	NELF RNAi -FP	5-14-21
200	90	56	8	4.57	1952.25	8915.73	1058.08	4832.15	4083.58	4318.784749	0.984382311	894.17	945.6721209	5-14-21_NELF_noFP_no2_locus2_bottom-right	NELF RNAi	-FP	NELF RNAi -FP	5-14-21
201	105	63	9	4.57	1906.75	8707.93	1166.88	5329	3378.93	3598.651138	0.820241973	739.87	787.9814075	5-14-21_NELF_noFP_no2_locus2_bottom-right	NELF RNAi	-FP	NELF RNAi -FP	5-14-21
202	120	70	10	4.57	1927.36	8802.03	1144.39	5226.28	3575.75	3835.021129	0.874117878	782.97	839.7417307	5-14-21_NELF_noFP_no2_locus2_bottom-right	NELF RNAi	-FP	NELF RNAi -FP	5-14-21
203	135	77	11	4.57	1853.02	8462.53	1068.3	4878.81	3583.72	3870.56839	0.882220179	784.72	847.5306182	5-14-21_NELF_noFP_no2_locus2_bottom-right	NELF RNAi	-FP	NELF RNAi -FP	5-14-21
204	150	84	12	4.57	1725.41	7879.73	1086.78	4963.21	2916.52	3172.091421	0.723016049	638.63	694.5924405	5-14-21_NELF_noFP_no2_locus2_bottom-right	NELF RNAi	-FP	NELF RNAi -FP	5-14-21
205	165	91	13	4.57	1931.55	8821.16	1134.5	5181.13	3640.03	3986.812037	0.90871564	797.05	872.9841606	5-14-21_NELF_noFP_no2_locus2_bottom-right	NELF RNAi	-FP	NELF RNAi -FP	5-14-21
206	180	98	14	4.57	1797.24	8207.77	1106.66	5053.99	3153.78	3478.501972	0.792856326	690.58	761.6840401	5-14-21_NELF_noFP_no2_locus2_bottom-right	NELF RNAi	-FP	NELF RNAi -FP	5-14-21
207	195	105	15	4.57	1943.81	8877.17	1105.5	5048.69	3828.48	4252.333358	0.969236019	838.31	931.1198118	5-14-21_NELF_noFP_no2_locus2_bottom-right	NELF RNAi	-FP	NELF RNAi -FP	5-14-21
208	210	112	16	4.57	1779.06	8124.75	1136.3	5189.36	2935.39	3283.271466	0.74835736	642.76	718.9353263	5-14-21_NELF_noFP_no2_locus2_bottom-right	NELF RNAi	-FP	NELF RNAi -FP	5-14-21
209	225	119	17	4.57	1686.41	7701.62	1127.74	5150.24	2551.38	2873.797682	0.655025839	558.67	629.2690823	5-14-21_NELF_noFP_no2_locus2_bottom-right	NELF RNAi	-FP	NELF RNAi -FP	5-14-21
210	240	126	18	4.57	1818.65	8305.57	1106.07	5051.28	3254.29	3691.283117	0.841355617	712.58	808.2667875	5-14-21_NELF_noFP_no2_locus2_bottom-right	NELF RNAi	-FP	NELF RNAi -FP	5-14-21
211	255	133	19	4.57	1827.58	8346.33	1161.08	5302.5	3043.83	3476.814812	0.792471771	666.5	761.3096239	5-14-21_NELF_noFP_no2_locus2_bottom-right	NELF RNAi	-FP	NELF RNAi -FP	5-14-21
212	270	140	20	4.57	1765.32	8062.02	1089.68	4976.44	3085.58	3549.261828	0.808984648	675.64	777.1709895	5-14-21_NELF_noFP_no2_locus2_bottom-right	NELF RNAi	-FP	NELF RNAi -FP	5-14-21
213	285	147	21	4.57	1673.6	7643.16	1162.42	5308.62	2334.54	2704.223661	0.616374765	511.18	592.1273788	5-14-21_NELF_noFP_no2_locus2_bottom-right	NELF RNAi	-FP	NELF RNAi -FP	5-14-21
214	300	154	22	4.57	1839.15	8399.19	1126.94	5146.62	3252.57	3794.093264	0.864789174	712.21	830.7864745	5-14-21_NELF_noFP_no2_locus2_bottom-right	NELF RNAi	-FP	NELF RNAi -FP	5-14-21
215	315	161	23	4.57	1889.87	8630.81	1093.5	4993.89	3636.92	4272.235257	0.973772267	796.37	935.4838686	5-14-21_NELF_noFP_no2_locus2_bottom-right	NELF RNAi	-FP	NELF RNAi -FP	5-14-21
216	330	168	24	4.57	1752.01	8001.23	1146.08	5234	2767.23	3273.457677	0.746120499	605.93	716.7767805	5-14-21_NELF_noFP_no2_locus2_bottom-right	NELF RNAi	-FP	NELF RNAi -FP	5-14-21
217	345	175	25	4.57	1716.99	7841.3	1173.48	5359.16	2482.14	2956.839884	0.673953681	543.51	647.4542312	5-14-21_NELF_noFP_no2_locus2_bottom-right	NELF RNAi	-FP	NELF RNAi -FP	5-14-21
218	360	182	26	4.57	1713.13	7823.68	1159.49	5295.26	2528.42	3033.12852	0.69134218	553.64	664.1544023	5-14-21_NELF_noFP_no2_locus2_bottom-right	NELF RNAi	-FP	NELF RNAi -FP	5-14-21
219	375	189	27	4.57	1694.47	7738.46	1162.73	5310.04	2428.42	2933.63081	0.668663627	531.74	642.3636961	5-14-21_NELF_noFP_no2_locus2_bottom-right	NELF RNAi	-FP	NELF RNAi -FP	5-14-21
220	390	196	28	4.57	1728.31	7893	1108.34	5061.66	2831.34	3444.401288	0.785083744	619.97	754.2101855	5-14-21_NELF_noFP_no2_locus2_bottom-right	NELF RNAi	-FP	NELF RNAi -FP	5-14-21
221	405	203	29	4.57	1750.2	7992.96	1069.1	4882.48	3110.48	3810.563411	0.868543221	681.1	834.3968581	5-14-21_NELF_noFP_no2_locus2_bottom-right	NELF RNAi	-FP	NELF RNAi -FP	5-14-21
222	420	210	30	4.57	1817.77	8301.57	1171.63	5350.71	2950.86	3640.41124	0.829760369	646.14	797.1287417	5-14-21_NELF_noFP_no2_locus2_bottom-right	NELF RNAi	-FP	NELF RNAi -FP	5-14-21
223	435	217	31	4.57	1834.73	8378.99	1158.97	5292.89	3086.1	3833.998134	0.873884706	675.76	839.5264505	5-14-21_NELF_noFP_no2_locus2_bottom-right	NELF RNAi	-FP	NELF RNAi -FP	5-14-21
224	450	224	32	4.57	1646.31	7518.52	1126.81	5146.02	2372.5	2968.165994	0.676535245	519.5	649.9313946	5-14-21_NELF_noFP_no2_locus2_bottom-right	NELF RNAi	-FP	NELF RNAi -FP	5-14-21
225	-15	10	1	14.48	1279.15	18958.01	1356.98	19643.9	-685.89	-692.7833091	-0.079552916	-77.83	-78.6122045	5-14-21_NELF_noFP_no3	NELF RNAi	-FP	NELF RNAi -FP	5-14-21
226	0	20	2	14.48	1961.84	29076.07	1418.89	20540.05	8536.02	8708.459042	1	542.95	553.9183176	5-14-21_NELF_noFP_no3	NELF RNAi	-FP	NELF RNAi -FP	5-14-21
227	15	30	3	14.48	1855.35	26858.29	1414.96	20483.22	6375.07	6569.219786	0.754349277	440.39	453.8018722	5-14-21_NELF_noFP_no3	NELF RNAi	-FP	NELF RNAi -FP	5-14-21
228	30	40	4	14.48	1770.03	25623.21	1442.3	20878.94	4744.27	4937.887332	0.567021939	327.73	341.104915	5-14-21_NELF_noFP_no3	NELF RNAi	-FP	NELF RNAi -FP	5-14-21
229	45	50	5	14.48	1677.16	24278.9	1433.92	20757.66	3521.24	3701.777835	0.4250784	243.24	255.7111815	5-14-21_NELF_noFP_no3	NELF RNAi	-FP	NELF RNAi -FP	5-14-21
230	60	60	6	14.48	1668.57	24154.48	1398.06	20238.5	3915.98	4158.13068	0.477481798	270.51	287.2374042	5-14-21_NELF_noFP_no3	NELF RNAi	-FP	NELF RNAi -FP	5-14-21
231	75	70	7	14.48	1618.53	23430.15	1401.67	20290.76	3139.39	3367.021459	0.386638031	216.86	232.5841242	5-14-21_NELF_noFP_no3	NELF RNAi	-FP	NELF RNAi -FP	5-14-21
232	90	80	8	14.48	1660.95	24044.14	1394.65	20189.13	3855.01	4176.082479	0.479543219	266.3	288.4793461	5-14-21_NELF_noFP_no3	NELF RNAi	-FP	NELF RNAi -FP	5-14-21
233	105	90	9	14.48	1596	23103.92	1394.74	20190.42	2913.5	3187.876776	0.36606669	201.26	220.2135163	5-14-21_NELF_noFP_no3	NELF RNAi	-FP	NELF RNAi -FP	5-14-21
234	120	100	10	14.48	1624.26	23513.13	1372.28	19865.4	3647.73	4031.365113	0.462925196	251.98	278.4809679	5-14-21_NELF_noFP_no3	NELF RNAi	-FP	NELF RNAi -FP	5-14-21
235	135	110	11	14.48	1648.88	23869.39	1361.37	19707.36	4162.03	4645.982818	0.533502287	287.51	320.941108	5-14-21_NELF_noFP_no3	NELF RNAi	-FP	NELF RNAi -FP	5-14-21
236	150	120	12	14.48	1623.28	23498.87	1371.92	19860.1	3638.77	4102.701719	0.471116842	251.36	283.4076086	5-14-21_NELF_noFP_no3	NELF RNAi	-FP	NELF RNAi -FP	5-14-21
237	165	130	13	14.48	1554.03	22496.4	1358.19	19661.44	2834.96	3228.532914	0.37073527	195.84	223.0281506	5-14-21_NELF_noFP_no3	NELF RNAi	-FP	NELF RNAi -FP	5-14-21
238	180	140	14	14.48	1564.51	22648.14	1395.19	20197.01	2451.13	2819.470617	0.323762287	169.32	194.7643596	5-14-21_NELF_noFP_no3	NELF RNAi	-FP	NELF RNAi -FP	5-14-21
239	195	150	15	14.48	1584.35	22935.25	1352.02	19572.08	3363.17	3907.44607	0.448695464	232.33	269.9289496	5-14-21_NELF_noFP_no3	NELF RNAi	-FP	NELF RNAi -FP	5-14-21
240	210	160	16	14.48	1535.7	22231	1398.55	20245.7	1985.3	2329.771132	0.267529665	137.15	160.947016	5-14-21_NELF_noFP_no3	NELF RNAi	-FP	NELF RNAi -FP	5-14-21
241	225	170	17	14.48	1587.92	22986.99	1414.15	20471.41	2515.58	2981.729178	0.34239458	173.77	205.970424	5-14-21_NELF_noFP_no3	NELF RNAi	-FP	NELF RNAi -FP	5-14-21
242	240	180	18	14.48	1541.25	22311.39	1384.19	20037.73	2273.66	2722.06523	0.312577141	157.06	188.0349591	5-14-21_NELF_noFP_no3	NELF RNAi	-FP	NELF RNAi -FP	5-14-21
243	255	190	19	14.48	1544.79	22362.62	1383.57	20028.86	2333.76	2822.098341	0.324064031	161.22	194.9552201	5-14-21_NELF_noFP_no3	NELF RNAi	-FP	NELF RNAi -FP	5-14-21
244	270	200	20	14.48	1504.6	21780.82	1424.35	20619.06	1161.76	1418.976868	0.16294236	80.25	98.01757134	5-14-21_NELF_noFP_no3	NELF RNAi	-FP	NELF RNAi -FP	5-14-21
245	285	210	21	14.48	1500.77	21725.37	1386.67	20073.66	1651.71	2037.678388	0.233988399	114.1	140.7626666	5-14-21_NELF_noFP_no3	NELF RNAi	-FP	NELF RNAi -FP	5-14-21
246	300	220	22	14.48	1517.91	21973.49	1412.04	20441	1532.49	1909.600129	0.21928106	105.87	131.9221435	5-14-21_NELF_noFP_no3	NELF RNAi	-FP	NELF RNAi -FP	5-14-21
247	315	230	23	14.48	1509.61	21853.33	1394.92	20193.13	1660.2	2089.527736	0.239942305	114.69	144.3488351	5-14-21_NELF_noFP_no3	NELF RNAi	-FP	NELF RNAi -FP	5-14-21
248	330	240	24	14.48	1481.09	21440.5	1417.72	20523.2	917.3	1166.116846	0.133906222	63.37	80.55905866	5-14-21_NELF_noFP_no3	NELF RNAi	-FP	NELF RNAi -FP	5-14-21
249	345	250	25	14.48	1515.18	21933.94	1357.91	19657.34	2276.6	2923.212264	0.335675032	157.27	201.9386773	5-14-21_NELF_noFP_no3	NELF RNAi	-FP	NELF RNAi -FP	5-14-21
250	360	260	26	14.48	1474.57	21346.19	1411.68	20435.78	910.41	1180.73812	0.135585195	62.89	81.56393315	5-14-21_NELF_noFP_no3	NELF RNAi	-FP	NELF RNAi -FP	5-14-21
251	375	270	27	14.48	1517.01	21960.52	1437.65	20811.6	1148.92	1505.044357	0.172825565	79.36	103.9587788	5-14-21_NELF_noFP_no3	NELF RNAi	-FP	NELF RNAi -FP	5-14-21
252	390	280	28	14.48	1500.5	21721.49	1414.61	20478.13	1243.36	1645.126683	0.188911342	85.89	113.6436196	5-14-21_NELF_noFP_no3	NELF RNAi	-FP	NELF RNAi -FP	5-14-21
253	405	290	29	14.48	1439.12	20832.93	1437.7	20812.42	20.51	27.41012778	0.003147529	1.42	1.897727033	5-14-21_NELF_noFP_no3	NELF RNAi	-FP	NELF RNAi -FP	5-14-21
254	420	300	30	14.48	1426.4	20648.83	1406.96	20367.45	281.38	379.8232713	0.04361544	19.44	26.24125522	5-14-21_NELF_noFP_no3	NELF RNAi	-FP	NELF RNAi -FP	5-14-21
255	435	310	31	14.48	1511.71	21883.79	1438.93	20830.13	1053.66	1436.586506	0.16496449	72.78	99.23007981	5-14-21_NELF_noFP_no3	NELF RNAi	-FP	NELF RNAi -FP	5-14-21
256	450	320	32	14.48	1458.78	21117.58	1357.21	19647.13	1470.45	2024.997521	0.232532244	101.57	139.874867	5-14-21_NELF_noFP_no3	NELF RNAi	-FP	NELF RNAi -FP	5-14-21
257	-15	7	1	5.17	2254.86	11657.75	2225.48	11505.88	151.87	152.9368195	0.020893917	29.38	29.58638149	5-14-21_NELF_noFP_no4_locus1_left	NELF RNAi	-FP	NELF RNAi -FP	5-14-21
258	0	14	2	5.17	3789.62	19592.55	2393.52	12374.63	7217.92	7319.681549	1	1396.1	1415.782859	5-14-21_NELF_noFP_no4_locus1_left	NELF RNAi	-FP	NELF RNAi -FP	5-14-21
259	15	21	3	5.17	3475.37	17967.85	2247.95	11622.04	6345.81	6480.481108	0.885350143	1227.42	1253.468371	5-14-21_NELF_noFP_no4_locus1_left	NELF RNAi	-FP	NELF RNAi -FP	5-14-21
260	30	28	4	5.17	3535.03	18276.29	2375.83	12283.2	5993.09	6163.267892	0.842013119	1159.2	1192.116277	5-14-21_NELF_noFP_no4_locus1_left	NELF RNAi	-FP	NELF RNAi -FP	5-14-21
261	45	35	5	5.17	3273.33	16923.33	2209.14	11421.4	5501.93	5697.907144	0.778436481	1064.19	1102.096138	5-14-21_NELF_noFP_no4_locus1_left	NELF RNAi	-FP	NELF RNAi -FP	5-14-21
262	60	42	6	5.17	3196.66	16526.92	2271.39	11743.23	4783.69	4988.883889	0.681571166	925.27	964.9589744	5-14-21_NELF_noFP_no4_locus1_left	NELF RNAi	-FP	NELF RNAi -FP	5-14-21
263	75	49	7	5.17	3077.27	15909.65	2242.86	11595.71	4313.94	4530.58758	0.618959657	834.41	876.3143629	5-14-21_NELF_noFP_no4_locus1_left	NELF RNAi	-FP	NELF RNAi -FP	5-14-21
264	90	56	8	5.17	3116.2	16110.94	2114.28	10930.93	5180.01	5478.366578	0.748443295	1001.92	1059.628271	5-14-21_NELF_noFP_no4_locus1_left	NELF RNAi	-FP	NELF RNAi -FP	5-14-21
265	105	63	9	5.17	3168.68	16382.28	2170.43	11221.27	5161.01	5496.614168	0.750936244	998.25	1063.163042	5-14-21_NELF_noFP_no4_locus1_left	NELF RNAi	-FP	NELF RNAi -FP	5-14-21
266	120	70	10	5.17	3162.45	16350.06	2126.88	10996.07	5353.99	5742.198077	0.784487418	1035.57	1110.657297	5-14-21_NELF_noFP_no4_locus1_left	NELF RNAi	-FP	NELF RNAi -FP	5-14-21
267	135	77	11	5.17	3127.39	16168.8	2176.88	11254.62	4914.18	5307.521171	0.725102743	950.51	1026.590794	5-14-21_NELF_noFP_no4_locus1_left	NELF RNAi	-FP	NELF RNAi -FP	5-14-21
268	150	84	12	5.17	2967.57	15342.5	2125.18	10987.33	4355.17	4736.808729	0.647133171	842.39	916.2077039	5-14-21_NELF_noFP_no4_locus1_left	NELF RNAi	-FP	NELF RNAi -FP	5-14-21
269	165	91	13	5.17	2955.32	15279.21	2240.2	11581.97	3697.24	4049.472377	0.553230677	715.12	783.248771	5-14-21_NELF_noFP_no4_locus1_left	NELF RNAi	-FP	NELF RNAi -FP	5-14-21
270	180	98	14	5.17	3018.47	15605.65	2088.99	10800.21	4805.44	5300.221486	0.724105475	929.48	1025.18185	5-14-21_NELF_noFP_no4_locus1_left	NELF RNAi	-FP	NELF RNAi -FP	5-14-21
271	195	105	15	5.17	3137.81	16222.66	2051.11	10604.35	5618.31	6240.316529	0.852539347	1086.7	1207.00922	5-14-21_NELF_noFP_no4_locus1_left	NELF RNAi	-FP	NELF RNAi -FP	5-14-21
272	210	112	16	5.17	3182.18	16452.08	1998.52	10332.45	6119.63	6844.884857	0.935134242	1183.66	1323.938933	5-14-21_NELF_noFP_no4_locus1_left	NELF RNAi	-FP	NELF RNAi -FP	5-14-21
273	225	119	17	5.17	3090.44	15977.77	2078.2	10744.42	5233.35	5894.688012	0.805320282	1012.24	1140.156686	5-14-21_NELF_noFP_no4_locus1_left	NELF RNAi	-FP	NELF RNAi -FP	5-14-21
274	240	126	18	5.17	3042.97	15732.32	2178.53	11263.15	4469.17	5069.299838	0.692557429	864.44	980.5188776	5-14-21_NELF_noFP_no4_locus1_left	NELF RNAi	-FP	NELF RNAi -FP	5-14-21
275	255	133	19	5.17	3079.47	15921.03	2122.51	10973.5	4947.53	5651.316134	0.772071312	956.96	1093.087558	5-14-21_NELF_noFP_no4_locus1_left	NELF RNAi	-FP	NELF RNAi -FP	5-14-21
276	270	140	20	5.17	3000.77	15514.14	2111.93	10918.78	4595.36	5285.922204	0.722151936	888.84	1022.409363	5-14-21_NELF_noFP_no4_locus1_left	NELF RNAi	-FP	NELF RNAi -FP	5-14-21
277	285	147	21	5.17	3050.65	15772.04	2019.05	10438.61	5333.43	6177.999777	0.844025759	1031.6	1194.957948	5-14-21_NELF_noFP_no4_locus1_left	NELF RNAi	-FP	NELF RNAi -FP	5-14-21
278	300	154	22	5.17	2904.93	15018.64	2024.39	10466.23	4552.41	5310.344778	0.725488499	880.54	1027.141885	5-14-21_NELF_noFP_no4_locus1_left	NELF RNAi	-FP	NELF RNAi -FP	5-14-21
279	315	161	23	5.17	2914.48	15068.05	1979.65	10234.91	4833.14	5677.41691	0.775637147	934.83	1098.130749	5-14-21_NELF_noFP_no4_locus1_left	NELF RNAi	-FP	NELF RNAi -FP	5-14-21
280	330	168	24	5.17	2837.63	14670.74	2035.53	10523.79	4146.95	4905.578978	0.670190219	802.1	948.8334554	5-14-21_NELF_noFP_no4_locus1_left	NELF RNAi	-FP	NELF RNAi -FP	5-14-21
281	345	175	25	5.17	3009.75	15560.59	1895.78	9801.31	5759.28	6860.72051	0.937297677	1113.97	1327.012548	5-14-21_NELF_noFP_no4_locus1_left	NELF RNAi	-FP	NELF RNAi -FP	5-14-21
282	360	182	26	5.17	2797.63	14463.93	1964.74	10157.83	4306.1	5165.65868	0.705721778	832.89	999.1466659	5-14-21_NELF_noFP_no4_locus1_left	NELF RNAi	-FP	NELF RNAi -FP	5-14-21
283	375	189	27	5.17	2928.78	15141.99	2091.47	10813.05	4328.94	5229.536801	0.714448677	837.31	1011.50477	5-14-21_NELF_noFP_no4_locus1_left	NELF RNAi	-FP	NELF RNAi -FP	5-14-21
284	390	196	28	5.17	2890.12	14942.12	1924.85	9951.59	4990.53	6071.114017	0.829423244	965.27	1174.276926	5-14-21_NELF_noFP_no4_locus1_left	NELF RNAi	-FP	NELF RNAi -FP	5-14-21
285	405	203	29	5.17	2810.17	14528.73	1946.43	10063.18	4465.55	5470.622361	0.747385296	863.74	1058.144094	5-14-21_NELF_noFP_no4_locus1_left	NELF RNAi	-FP	NELF RNAi -FP	5-14-21
286	420	210	30	5.17	2937.34	15186.23	1936.72	10012.98	5173.25	6382.125024	0.871912935	1000.62	1234.44294	5-14-21_NELF_noFP_no4_locus1_left	NELF RNAi	-FP	NELF RNAi -FP	5-14-21
287	435	217	31	5.17	2770.82	14325.29	1994.44	10311.38	4013.91	4986.657415	0.68126699	776.38	964.531114	5-14-21_NELF_noFP_no4_locus1_left	NELF RNAi	-FP	NELF RNAi -FP	5-14-21
288	450	224	32	5.17	2787.37	14410.85	1944.7	10054.22	4356.63	5450.453535	0.744629872	842.67	1054.240016	5-14-21_NELF_noFP_no4_locus1_left	NELF RNAi	-FP	NELF RNAi -FP	5-14-21
289	-15	7	1	6.03	2297.28	14054.55	2131.35	12855.74	1198.81	1207.231109	0.059474089	165.93	167.0955848	5-14-21_NELF_noFP_no4_locus2_right	NELF RNAi	-FP	NELF RNAi -FP	5-14-21
290	0	14	2	6.03	5549.76	33952.91	2310.56	13936.67	20016.24	20298.43814	1	3239.2	3284.867728	5-14-21_NELF_noFP_no4_locus2_right	NELF RNAi	-FP	NELF RNAi -FP	5-14-21
291	15	21	3	6.03	4918.22	30089.19	2228.3	13440.52	16648.67	17001.98893	0.837600845	2689.92	2747.005621	5-14-21_NELF_noFP_no4_locus2_right	NELF RNAi	-FP	NELF RNAi -FP	5-14-21
292	30	28	4	6.03	4727.75	28923.94	2265.5	13664.9	15259.04	15692.33088	0.773080706	2462.25	2532.167274	5-14-21_NELF_noFP_no4_locus2_right	NELF RNAi	-FP	NELF RNAi -FP	5-14-21
293	45	35	5	6.03	4593.9	28105.05	2107.18	12709.95	15395.1	15943.46898	0.785452993	2486.72	2575.296242	5-14-21_NELF_noFP_no4_locus2_right	NELF RNAi	-FP	NELF RNAi -FP	5-14-21
294	60	42	6	6.03	4444.74	26809.48	2109.01	12720.98	14088.5	14692.81886	0.723839872	2335.73	2435.919921	5-14-21_NELF_noFP_no4_locus2_right	NELF RNAi	-FP	NELF RNAi -FP	5-14-21
295	75	49	7	6.03	4521.01	27269.57	2163.39	13048.97	14220.6	14934.76352	0.735759245	2357.62	2476.020503	5-14-21_NELF_noFP_no4_locus2_right	NELF RNAi	-FP	NELF RNAi -FP	5-14-21
296	90	56	8	6.03	4484.33	27048.29	2192.81	13226.48	13821.81	14617.91424	0.720149705	2291.52	2423.506244	5-14-21_NELF_noFP_no4_locus2_right	NELF RNAi	-FP	NELF RNAi -FP	5-14-21
297	105	63	9	6.03	4319.4	26053.48	2137.24	12891.24	13162.24	14018.13886	0.690601847	2182.16	2324.058967	5-14-21_NELF_noFP_no4_locus2_right	NELF RNAi	-FP	NELF RNAi -FP	5-14-21
298	120	70	10	6.03	4227.63	25499.94	2131.4	12856.04	12643.9	13560.68619	0.668065498	2096.23	2248.223825	5-14-21_NELF_noFP_no4_locus2_right	NELF RNAi	-FP	NELF RNAi -FP	5-14-21
299	135	77	11	6.03	4268.29	25745.22	2144.51	12935.15	12810.07	13835.4146	0.681599959	2123.78	2293.771761	5-14-21_NELF_noFP_no4_locus2_right	NELF RNAi	-FP	NELF RNAi -FP	5-14-21
300	150	84	12	6.03	4184.41	25239.24	2068.32	12475.57	12763.67	13882.13628	0.683901697	2116.09	2301.520626	5-14-21_NELF_noFP_no4_locus2_right	NELF RNAi	-FP	NELF RNAi -FP	5-14-21
301	165	91	13	6.03	4159	25085.99	2118.31	12777.07	12308.92	13481.57856	0.664168271	2040.69	2235.104506	5-14-21_NELF_noFP_no4_locus2_right	NELF RNAi	-FP	NELF RNAi -FP	5-14-21
302	180	98	14	6.03	3809.63	22978.68	2123.45	12808.09	10170.59	11217.78227	0.552642632	1686.18	1859.793789	5-14-21_NELF_noFP_no4_locus2_right	NELF RNAi	-FP	NELF RNAi -FP	5-14-21
303	195	105	15	6.03	3866.29	23320.46	2060.34	12427.45	10893.01	12098.98179	0.596054815	1805.95	2005.887827	5-14-21_NELF_noFP_no4_locus2_right	NELF RNAi	-FP	NELF RNAi -FP	5-14-21
304	210	112	16	6.03	4017.44	24232.16	1977.51	11927.85	12304.31	13762.52898	0.678009258	2039.93	2281.68794	5-14-21_NELF_noFP_no4_locus2_right	NELF RNAi	-FP	NELF RNAi -FP	5-14-21
305	225	119	17	6.03	3935.24	23736.35	2043.92	12328.4	11407.95	12849.57171	0.633032533	1891.32	2130.325954	5-14-21_NELF_noFP_no4_locus2_right	NELF RNAi	-FP	NELF RNAi -FP	5-14-21
306	240	126	18	6.03	3948.52	23816.44	2094.18	12631.53	11184.91	12686.84397	0.625015771	1854.34	2103.344796	5-14-21_NELF_noFP_no4_locus2_right	NELF RNAi	-FP	NELF RNAi -FP	5-14-21
307	255	133	19	6.03	3857.96	23270.23	2128.86	12840.71	10429.52	11913.1192	0.586898318	1729.1	1975.064472	5-14-21_NELF_noFP_no4_locus2_right	NELF RNAi	-FP	NELF RNAi -FP	5-14-21
308	270	140	20	6.03	3796.22	22897.81	2108.48	12717.79	10180.02	11709.81028	0.576882329	1687.74	1941.363101	5-14-21_NELF_noFP_no4_locus2_right	NELF RNAi	-FP	NELF RNAi -FP	5-14-21
309	285	147	21	6.03	3721.12	22444.83	2172.17	13101.97	9342.86	10822.33891	0.533161164	1548.95	1794.232371	5-14-21_NELF_noFP_no4_locus2_right	NELF RNAi	-FP	NELF RNAi -FP	5-14-21
310	300	154	22	6.03	3794.73	22888.8	2025.85	12219.39	10669.41	12445.76953	0.61313927	1768.88	2063.3824	5-14-21_NELF_noFP_no4_locus2_right	NELF RNAi	-FP	NELF RNAi -FP	5-14-21
311	315	161	23	6.03	3717.49	22422.9	2114.14	12751.95	9670.95	11360.3196	0.559664715	1603.35	1883.431145	5-14-21_NELF_noFP_no4_locus2_right	NELF RNAi	-FP	NELF RNAi -FP	5-14-21
312	330	168	24	6.03	3812.07	22993.41	2057.57	12410.73	10582.68	12518.63961	0.616729205	1754.5	2075.462283	5-14-21_NELF_noFP_no4_locus2_right	NELF RNAi	-FP	NELF RNAi -FP	5-14-21
313	345	175	25	6.03	3787.18	22843.26	2151.74	12978.75	9864.51	11751.06022	0.578914503	1635.44	1948.211712	5-14-21_NELF_noFP_no4_locus2_right	NELF RNAi	-FP	NELF RNAi -FP	5-14-21
314	360	182	26	6.03	3579.89	21592.97	2114.04	12751.31	8841.66	10606.58083	0.52253187	1465.85	1758.454466	5-14-21_NELF_noFP_no4_locus2_right	NELF RNAi	-FP	NELF RNAi -FP	5-14-21
315	375	189	27	6.03	3745.31	22590.75	1957.6	11807.73	10783.02	13026.32975	0.641740496	1787.71	2159.626891	5-14-21_NELF_noFP_no4_locus2_right	NELF RNAi	-FP	NELF RNAi -FP	5-14-21
316	390	196	28	6.03	3599.19	21709.38	2011.29	12131.55	9577.83	11651.68789	0.574018937	1587.9	1931.723073	5-14-21_NELF_noFP_no4_locus2_right	NELF RNAi	-FP	NELF RNAi -FP	5-14-21
317	405	203	29	6.03	3601.55	21723.6	2127.1	12830.11	8893.49	10895.16975	0.536749166	1474.45	1806.308101	5-14-21_NELF_noFP_no4_locus2_right	NELF RNAi	-FP	NELF RNAi -FP	5-14-21
318	420	210	30	6.03	3607.68	21760.57	2073.52	12506.94	9253.63	11416.00031	0.562407818	1534.16	1892.659532	5-14-21_NELF_noFP_no4_locus2_right	NELF RNAi	-FP	NELF RNAi -FP	5-14-21
319	435	217	31	6.03	3659.86	22075.3	2031.04	12250.67	9824.63	12205.57114	0.601305926	1628.82	2023.55492	5-14-21_NELF_noFP_no4_locus2_right	NELF RNAi	-FP	NELF RNAi -FP	5-14-21
320	450	224	32	6.03	3611.78	21785.3	2018.61	12175.75	9609.55	12022.22951	0.592273624	1593.17	1993.168816	5-14-21_NELF_noFP_no4_locus2_right	NELF RNAi	-FP	NELF RNAi -FP	5-14-21
321	-15	7	1	10.25	1573.31	16132.61	1646.42	16882.31	-749.7	-754.9663106	-0.028319092	-73.11	-73.62356538	5-14-21_NELF_noFP_no5	NELF RNAi	-FP	NELF RNAi -FP	5-14-21
322	0	14	2	10.25	4424.56	45369.22	1860.8	19080.58	26288.64	26659.26931	1	2563.76	2599.905065	5-14-21_NELF_noFP_no5	NELF RNAi	-FP	NELF RNAi -FP	5-14-21
323	15	21	3	10.25	3904.94	40041.04	1832.25	18787.78	21253.26	21704.29778	0.814137009	2072.69	2116.676734	5-14-21_NELF_noFP_no5	NELF RNAi	-FP	NELF RNAi -FP	5-14-21
324	30	28	4	10.25	3424.37	35113.37	1775.66	18207.49	16905.88	17385.93403	0.652153434	1648.71	1695.526249	5-14-21_NELF_noFP_no5	NELF RNAi	-FP	NELF RNAi -FP	5-14-21
325	45	35	5	10.25	3307.69	33916.93	1761.82	18065.57	15851.36	16415.98083	0.615770096	1545.87	1600.933439	5-14-21_NELF_noFP_no5	NELF RNAi	-FP	NELF RNAi -FP	5-14-21
326	60	42	6	10.25	3050.12	31275.76	1753.77	17983.06	13292.7	13862.88344	0.520002378	1296.35	1351.956258	5-14-21_NELF_noFP_no5	NELF RNAi	-FP	NELF RNAi -FP	5-14-21
327	75	49	7	10.25	2991.51	30674.83	1751.87	17963.55	12711.28	13349.64494	0.500750594	1239.64	1301.895156	5-14-21_NELF_noFP_no5	NELF RNAi	-FP	NELF RNAi -FP	5-14-21
328	90	56	8	10.25	2776.97	28474.93	1761.46	18061.91	10413.02	11012.78583	0.413094061	1015.51	1074.001024	5-14-21_NELF_noFP_no5	NELF RNAi	-FP	NELF RNAi -FP	5-14-21
329	105	63	9	10.25	2680.98	27490.63	1715.76	17593.33	9897.3	10540.89014	0.395393062	965.22	1027.985206	5-14-21_NELF_noFP_no5	NELF RNAi	-FP	NELF RNAi -FP	5-14-21
330	120	70	10	10.25	2475.02	25378.71	1713.97	17574.97	7803.74	8369.574994	0.313946151	761.05	816.2323513	5-14-21_NELF_noFP_no5	NELF RNAi	-FP	NELF RNAi -FP	5-14-21
331	135	77	11	10.25	2582.77	26483.63	1762.41	18071.69	8411.94	9085.249144	0.340791379	820.36	886.0233178	5-14-21_NELF_noFP_no5	NELF RNAi	-FP	NELF RNAi -FP	5-14-21
332	150	84	12	10.25	2430	24917.06	1759.46	18041.44	6875.62	7478.122975	0.280507425	670.54	729.2986785	5-14-21_NELF_noFP_no5	NELF RNAi	-FP	NELF RNAi -FP	5-14-21
333	165	91	13	10.25	2330.99	23901.83	1734.75	17788.07	6113.76	6696.211834	0.251177621	596.24	653.0431917	5-14-21_NELF_noFP_no5	NELF RNAi	-FP	NELF RNAi -FP	5-14-21
334	180	98	14	10.25	2305.64	23641.95	1781.21	18264.4	5377.55	5931.237525	0.222483124	524.43	578.4267734	5-14-21_NELF_noFP_no5	NELF RNAi	-FP	NELF RNAi -FP	5-14-21
335	195	105	15	10.25	2225.46	22819.74	1764.85	18096.72	4723.02	5245.908427	0.196776152	460.61	511.6044142	5-14-21_NELF_noFP_no5	NELF RNAi	-FP	NELF RNAi -FP	5-14-21
336	210	112	16	10.25	2092.45	21455.92	1786.31	18316.7	3139.22	3511.257942	0.131708709	306.14	342.4215272	5-14-21_NELF_noFP_no5	NELF RNAi	-FP	NELF RNAi -FP	5-14-21
337	225	119	17	10.25	2186.38	22419.02	1803.08	18488.7	3930.32	4426.994217	0.166058348	383.3	431.7375897	5-14-21_NELF_noFP_no5	NELF RNAi	-FP	NELF RNAi -FP	5-14-21
338	240	126	18	10.25	2108.76	21623.13	1843.18	18899.93	2723.2	3088.877201	0.115865036	265.58	301.2426583	5-14-21_NELF_noFP_no5	NELF RNAi	-FP	NELF RNAi -FP	5-14-21
339	255	133	19	10.25	2200.7	22565.89	1752.59	17971	4594.89	5248.513095	0.196873854	448.11	511.8536468	5-14-21_NELF_noFP_no5	NELF RNAi	-FP	NELF RNAi -FP	5-14-21
340	270	140	20	10.25	2102.71	21561.09	1731.66	17756.36	3804.73	4376.481231	0.164163585	371.05	426.8090931	5-14-21_NELF_noFP_no5	NELF RNAi	-FP	NELF RNAi -FP	5-14-21
341	285	147	21	10.25	2073.24	21258.94	1808.13	18540.53	2718.41	3148.880997	0.118115803	265.11	307.0912191	5-14-21_NELF_noFP_no5	NELF RNAi	-FP	NELF RNAi -FP	5-14-21
342	300	154	22	10.25	2057.85	21101.08	1779.34	18245.23	2855.85	3331.322999	0.124959276	278.51	324.8793769	5-14-21_NELF_noFP_no5	NELF RNAi	-FP	NELF RNAi -FP	5-14-21
343	315	161	23	10.25	2053.07	21052.05	1745.02	17893.32	3158.73	3710.512652	0.139182834	308.05	361.8617046	5-14-21_NELF_noFP_no5	NELF RNAi	-FP	NELF RNAi -FP	5-14-21
344	330	168	24	10.25	2037.9	20896.52	1708.48	17518.71	3377.81	3995.735113	0.149881644	329.42	389.6829783	5-14-21_NELF_noFP_no5	NELF RNAi	-FP	NELF RNAi -FP	5-14-21
345	345	175	25	10.25	2032.1	20837.07	1756.3	18009	2828.07	3368.927688	0.126369843	275.8	328.5457065	5-14-21_NELF_noFP_no5	NELF RNAi	-FP	NELF RNAi -FP	5-14-21
346	360	182	26	10.25	2003.42	20542.98	1767.94	18128.39	2414.59	2896.576436	0.108651756	235.48	282.4851504	5-14-21_NELF_noFP_no5	NELF RNAi	-FP	NELF RNAi -FP	5-14-21
347	375	189	27	10.25	1940.25	19895.25	1666.73	17090.58	2804.67	3388.156218	0.127091113	273.52	330.4233613	5-14-21_NELF_noFP_no5	NELF RNAi	-FP	NELF RNAi -FP	5-14-21
348	390	196	28	10.25	1976.46	20266.51	1783.7	18289.99	1976.52	2404.489759	0.090193386	192.76	234.4977263	5-14-21_NELF_noFP_no5	NELF RNAi	-FP	NELF RNAi -FP	5-14-21
349	405	203	29	10.25	1987.35	20378.18	1739.27	17834.42	2543.76	3116.290342	0.116893314	248.08	303.9159779	5-14-21_NELF_noFP_no5	NELF RNAi	-FP	NELF RNAi -FP	5-14-21
350	420	210	30	10.25	1962.87	20127.13	1684.16	17269.34	2857.79	3525.592823	0.132246416	278.71	343.8384121	5-14-21_NELF_noFP_no5	NELF RNAi	-FP	NELF RNAi -FP	5-14-21
351	435	217	31	10.25	1927.33	19762.73	1821.98	18682.49	1080.24	1342.029793	0.050340082	105.35	130.8809512	5-14-21_NELF_noFP_no5	NELF RNAi	-FP	NELF RNAi -FP	5-14-21
352	450	224	32	10.25	1938.87	19881.08	1690.63	17335.6	2545.48	3184.576259	0.119454747	248.24	310.5658699	5-14-21_NELF_noFP_no5	NELF RNAi	-FP	NELF RNAi -FP	5-14-21
353	-15	9	1	12.88	1713.98	22744.26	1684.92	21705.25	1039.01	1048.403296	0.027817078	29.06	29.32	5-17-21_Lucif_noFP_no1	Luciferase RNAi	-FP	Luciferase RNAi -FP	5-17-21
354	0	18	2	12.88	4714.23	62557	1982.61	25540.14	37016.86	37689.19635	1	2731.62	2781.23	5-17-21_Lucif_noFP_no1	Luciferase RNAi	-FP	Luciferase RNAi -FP	5-17-21
355	15	27	3	12.88	4236.04	54568.99	1934.56	24921.11	29647.88	30459.27733	0.808169987	2301.48	2364.47	5-17-21_Lucif_noFP_no1	Luciferase RNAi	-FP	Luciferase RNAi -FP	5-17-21
356	30	36	4	12.88	4083.49	52603.77	1951.08	25133.99	27469.78	28476.70804	0.755566868	2132.41	2210.58	5-17-21_Lucif_noFP_no1	Luciferase RNAi	-FP	Luciferase RNAi -FP	5-17-21
357	45	45	5	12.88	3886.26	50063.11	1916.64	24690.23	25372.88	26540.73937	0.704200194	1969.62	2060.28	5-17-21_Lucif_noFP_no1	Luciferase RNAi	-FP	Luciferase RNAi -FP	5-17-21
358	60	54	6	12.88	3584.84	46180.14	1910.98	24617.33	21562.81	22759.21393	0.603865726	1673.86	1766.73	5-17-21_Lucif_noFP_no1	Luciferase RNAi	-FP	Luciferase RNAi -FP	5-17-21
359	75	63	7	12.88	3540.82	45613.07	1882.63	24252.11	21360.96	22749.99571	0.603621141	1658.19	1766.02	5-17-21_Lucif_noFP_no1	Luciferase RNAi	-FP	Luciferase RNAi -FP	5-17-21
360	90	72	8	12.88	3408.65	43910.4	1880.41	24223.58	19686.82	21156.54632	0.561342463	1528.24	1642.33	5-17-21_Lucif_noFP_no1	Luciferase RNAi	-FP	Luciferase RNAi -FP	5-17-21
361	105	81	9	12.88	3335.09	42962.9	1837.38	23669.22	19293.68	20921.50508	0.55510616	1497.71	1624.07	5-17-21_Lucif_noFP_no1	Luciferase RNAi	-FP	Luciferase RNAi -FP	5-17-21
362	120	90	10	12.88	3091.54	39825.4	1923.18	24774.54	15050.86	16468.26396	0.436949194	1168.36	1278.39	5-17-21_Lucif_noFP_no1	Luciferase RNAi	-FP	Luciferase RNAi -FP	5-17-21
363	135	99	11	12.88	3108.51	40043.97	1783.65	22977.08	17066.89	18842.97809	0.499957014	1324.86	1462.73	5-17-21_Lucif_noFP_no1	Luciferase RNAi	-FP	Luciferase RNAi -FP	5-17-21
364	150	108	12	12.88	3135.7	40394.24	1888.49	24327.68	16066.56	17898.91494	0.474908374	1247.21	1389.45	5-17-21_Lucif_noFP_no1	Luciferase RNAi	-FP	Luciferase RNAi -FP	5-17-21
365	165	117	13	12.88	2925.23	37683.06	1787.98	23032.83	14650.23	16468.60819	0.436958327	1137.25	1278.4	5-17-21_Lucif_noFP_no1	Luciferase RNAi	-FP	Luciferase RNAi -FP	5-17-21
366	180	126	14	12.88	2916.78	37574.19	1833.65	23621.23	13952.96	15826.59372	0.419923884	1083.13	1228.58	5-17-21_Lucif_noFP_no1	Luciferase RNAi	-FP	Luciferase RNAi -FP	5-17-21
367	195	135	15	12.88	2963.15	38171.46	1884.52	24276.49	13894.97	15903.30428	0.42195923	1078.63	1234.53	5-17-21_Lucif_noFP_no1	Luciferase RNAi	-FP	Luciferase RNAi -FP	5-17-21
368	210	144	16	12.88	2805.18	36136.48	1814.67	23376.73	12759.75	14736.0325	0.390988239	990.51	1143.92	5-17-21_Lucif_noFP_no1	Luciferase RNAi	-FP	Luciferase RNAi -FP	5-17-21
369	225	153	17	12.88	2880.16	37102.46	1898.05	24450.81	12651.65	14743.28377	0.391180635	982.11	1144.48	5-17-21_Lucif_noFP_no1	Luciferase RNAi	-FP	Luciferase RNAi -FP	5-17-21
370	240	162	18	12.88	2872.57	37004.62	1886.89	24306.99	12697.63	14930.63828	0.396151675	985.68	1159.02	5-17-21_Lucif_noFP_no1	Luciferase RNAi	-FP	Luciferase RNAi -FP	5-17-21
371	255	171	19	12.88	2654.2	34191.63	1859.98	23960.43	10231.2	12139.22415	0.322087636	794.22	942.33	5-17-21_Lucif_noFP_no1	Luciferase RNAi	-FP	Luciferase RNAi -FP	5-17-21
372	270	180	20	12.88	2682.51	34556.29	1922.59	24766.96	9789.33	11719.95585	0.310963273	759.92	909.79	5-17-21_Lucif_noFP_no1	Luciferase RNAi	-FP	Luciferase RNAi -FP	5-17-21
373	285	189	21	12.88	2676.24	34475.51	1948.64	25102.49	9373.02	11322.99201	0.30043071	727.6	878.97	5-17-21_Lucif_noFP_no1	Luciferase RNAi	-FP	Luciferase RNAi -FP	5-17-21
374	300	198	22	12.88	2580.36	33240.34	2012.35	25923.24	7317.1	8919.269732	0.236653221	568.01	692.38	5-17-21_Lucif_noFP_no1	Luciferase RNAi	-FP	Luciferase RNAi -FP	5-17-21
375	315	207	23	12.88	2638.44	33988.62	1892.99	24385.62	9603	11811.52264	0.313392796	745.45	916.89	5-17-21_Lucif_noFP_no1	Luciferase RNAi	-FP	Luciferase RNAi -FP	5-17-21
376	330	216	24	12.88	2627.61	33849.03	1841.2	23718.47	10130.56	12573.06212	0.333598573	786.41	976.02	5-17-21_Lucif_noFP_no1	Luciferase RNAi	-FP	Luciferase RNAi -FP	5-17-21
377	345	225	25	12.88	2561.24	32994.12	1882.77	24253.96	8740.16	10945.50091	0.290414813	678.47	849.66	5-17-21_Lucif_noFP_no1	Luciferase RNAi	-FP	Luciferase RNAi -FP	5-17-21
378	360	234	26	12.88	2602.28	33522.76	1877.38	24184.51	9338.25	11800.22818	0.313093123	724.9	916.02	5-17-21_Lucif_noFP_no1	Luciferase RNAi	-FP	Luciferase RNAi -FP	5-17-21
379	375	243	27	12.88	2659.19	34255.83	1914.01	24656.4	9599.43	12239.932	0.324759697	745.18	950.16	5-17-21_Lucif_noFP_no1	Luciferase RNAi	-FP	Luciferase RNAi -FP	5-17-21
380	390	252	28	12.88	2661.82	34289.73	1955.34	25188.88	9100.85	11709.11755	0.310675702	706.48	908.95	5-17-21_Lucif_noFP_no1	Luciferase RNAi	-FP	Luciferase RNAi -FP	5-17-21
381	405	261	29	12.88	2652.66	34171.69	1913.96	24655.76	9515.93	12353.84359	0.327782091	738.7	959	5-17-21_Lucif_noFP_no1	Luciferase RNAi	-FP	Luciferase RNAi -FP	5-17-21
382	420	270	30	12.88	2549.45	32842.16	1887.78	24318.5	8523.66	11165.69159	0.296257089	661.67	866.76	5-17-21_Lucif_noFP_no1	Luciferase RNAi	-FP	Luciferase RNAi -FP	5-17-21
383	435	279	31	12.88	2560.85	32989.03	1873.38	24132.98	8856.05	11705.99193	0.310592771	687.47	908.7	5-17-21_Lucif_noFP_no1	Luciferase RNAi	-FP	Luciferase RNAi -FP	5-17-21
384	450	288	32	12.88	2557.33	32943.75	1950.93	25132.01	7811.74	10418.96528	0.276444347	606.4	808.79	5-17-21_Lucif_noFP_no1	Luciferase RNAi	-FP	Luciferase RNAi -FP	5-17-21
385	-15	8	1	12.71	1339.19	17020.79	1321.97	16801.88	218.91	220.6683038	0.014210825	17.22	17.35831251	5-17-21_Lucif_noFP_no2	Luciferase RNAi	-FP	Luciferase RNAi -FP	5-17-21
386	0	16	2	12.71	2685.76	34135.28	1483.4	18853.57	15281.71	15528.18389	1	1202.36	1221.752486	5-17-21_Lucif_noFP_no2	Luciferase RNAi	-FP	Luciferase RNAi -FP	5-17-21
387	15	24	3	12.71	2461.8	31288.86	1457.28	18521.65	12767.21	13077.32959	0.842167357	1004.52	1028.92011	5-17-21_Lucif_noFP_no2	Luciferase RNAi	-FP	Luciferase RNAi -FP	5-17-21
388	30	32	4	12.71	2386.45	30331.11	1425.02	18111.67	12219.44	12616.78571	0.812508777	961.43	992.6933051	5-17-21_Lucif_noFP_no2	Luciferase RNAi	-FP	Luciferase RNAi -FP	5-17-21
389	45	40	5	12.71	2415.96	30706.15	1426.79	18134.12	12572.03	13085.10428	0.842668039	989.17	1029.538794	5-17-21_Lucif_noFP_no2	Luciferase RNAi	-FP	Luciferase RNAi -FP	5-17-21
390	60	48	6	12.71	2347.02	29830	1448.22	18406.53	11423.47	11985.16951	0.771833306	898.8	942.994585	5-17-21_Lucif_noFP_no2	Luciferase RNAi	-FP	Luciferase RNAi -FP	5-17-21
391	75	56	7	12.71	2266.23	28803.14	1420.55	18054.8	10748.34	11367.41949	0.732050803	845.68	894.3892092	5-17-21_Lucif_noFP_no2	Luciferase RNAi	-FP	Luciferase RNAi -FP	5-17-21
392	90	64	8	12.71	2224.59	28273.9	1336.56	16987.35	11286.55	12032.50516	0.774881676	888.03	946.7220329	5-17-21_Lucif_noFP_no2	Luciferase RNAi	-FP	Luciferase RNAi -FP	5-17-21
393	105	72	9	12.71	2197.32	27927.37	1390.89	17677.81	10249.56	11014.74443	0.709338871	806.43	866.6343091	5-17-21_Lucif_noFP_no2	Luciferase RNAi	-FP	Luciferase RNAi -FP	5-17-21
394	120	80	10	12.71	2123.36	26987.33	1440.53	18308.69	8678.64	9401.458477	0.605444818	682.83	739.7009084	5-17-21_Lucif_noFP_no2	Luciferase RNAi	-FP	Luciferase RNAi -FP	5-17-21
395	135	88	11	12.71	2156.77	27411.96	1390.04	17667.04	9744.92	10641.33689	0.685291787	766.73	837.2600528	5-17-21_Lucif_noFP_no2	Luciferase RNAi	-FP	Luciferase RNAi -FP	5-17-21
396	150	96	12	12.71	2089.99	26563.25	1379.63	17534.73	9028.52	9938.225224	0.640012077	710.36	781.9352087	5-17-21_Lucif_noFP_no2	Luciferase RNAi	-FP	Luciferase RNAi -FP	5-17-21
397	165	104	13	12.71	2097.96	26664.5	1430.23	18177.89	8486.61	9416.746317	0.60642934	667.73	740.9135118	5-17-21_Lucif_noFP_no2	Luciferase RNAi	-FP	Luciferase RNAi -FP	5-17-21
398	180	112	14	12.71	2073.56	26354.38	1391.17	17681.39	8672.99	9700.850855	0.624725398	682.39	763.261991	5-17-21_Lucif_noFP_no2	Luciferase RNAi	-FP	Luciferase RNAi -FP	5-17-21
399	195	120	15	12.71	2002.58	25452.29	1374.39	17468.13	7984.16	9002.115263	0.579727502	628.19	708.2822472	5-17-21_Lucif_noFP_no2	Luciferase RNAi	-FP	Luciferase RNAi -FP	5-17-21
400	210	128	16	12.71	1964.3	24965.7	1465.07	18620.7	6345	7211.428802	0.464409029	499.23	567.4013555	5-17-21_Lucif_noFP_no2	Luciferase RNAi	-FP	Luciferase RNAi -FP	5-17-21
401	225	136	17	12.71	1985.9	25240.23	1394.74	17726.8	7513.43	8608.00071	0.554346907	591.16	677.2813082	5-17-21_Lucif_noFP_no2	Luciferase RNAi	-FP	Luciferase RNAi -FP	5-17-21
402	240	144	18	12.71	1985.97	25241.14	1374.12	17464.68	7776.46	8980.910075	0.578361909	611.85	706.6158418	5-17-21_Lucif_noFP_no2	Luciferase RNAi	-FP	Luciferase RNAi -FP	5-17-21
403	255	152	19	12.71	1909.98	24275.33	1426.95	18136.18	6139.15	7146.954315	0.460256934	483.03	562.324319	5-17-21_Lucif_noFP_no2	Luciferase RNAi	-FP	Luciferase RNAi -FP	5-17-21
404	270	160	20	12.71	1883.49	23938.63	1404.48	17850.54	6088.09	7144.439799	0.460095002	479.01	562.1234423	5-17-21_Lucif_noFP_no2	Luciferase RNAi	-FP	Luciferase RNAi -FP	5-17-21
405	285	168	21	12.71	1833.38	23301.76	1420.72	18057	5244.76	6204.218618	0.399545669	412.66	488.1506217	5-17-21_Lucif_noFP_no2	Luciferase RNAi	-FP	Luciferase RNAi -FP	5-17-21
406	300	176	22	12.71	1765.94	22444.57	1417.67	18018.18	4426.39	5278.195898	0.339910703	348.27	415.2904027	5-17-21_Lucif_noFP_no2	Luciferase RNAi	-FP	Luciferase RNAi -FP	5-17-21
407	315	184	23	12.71	1834.72	23318.78	1363.41	17328.58	5990.2	7200.315184	0.463693323	471.31	566.5220776	5-17-21_Lucif_noFP_no2	Luciferase RNAi	-FP	Luciferase RNAi -FP	5-17-21
408	330	192	24	12.71	1744.47	22171.8	1384.58	17597.64	4574.16	5542.374812	0.356923569	359.89	436.0681024	5-17-21_Lucif_noFP_no2	Luciferase RNAi	-FP	Luciferase RNAi -FP	5-17-21
409	345	200	25	12.71	1792.19	22778.21	1471.03	18696.45	4081.76	4985.472922	0.321059627	321.16	392.2657098	5-17-21_Lucif_noFP_no2	Luciferase RNAi	-FP	Luciferase RNAi -FP	5-17-21
410	360	208	26	12.71	1816.26	23084.19	1439.65	18297.62	4786.57	5893.288021	0.37952204	376.61	463.6871918	5-17-21_Lucif_noFP_no2	Luciferase RNAi	-FP	Luciferase RNAi -FP	5-17-21
411	375	216	27	12.71	1785.32	22690.96	1389.99	17666.35	5024.61	6236.055425	0.401595928	395.33	490.6450035	5-17-21_Lucif_noFP_no2	Luciferase RNAi	-FP	Luciferase RNAi -FP	5-17-21
412	390	224	28	12.71	1772.49	22527.85	1399.29	17784.66	4743.19	5934.067549	0.382148202	373.2	466.8997045	5-17-21_Lucif_noFP_no2	Luciferase RNAi	-FP	Luciferase RNAi -FP	5-17-21
413	405	232	29	12.71	1757.93	22342.76	1427.68	18145.49	4197.27	5293.260004	0.340880816	330.25	416.4847904	5-17-21_Lucif_noFP_no2	Luciferase RNAi	-FP	Luciferase RNAi -FP	5-17-21
414	420	240	30	12.71	1861	23652.81	1387.35	17632.88	6019.93	7652.830897	0.492834896	473.65	602.12716	5-17-21_Lucif_noFP_no2	Luciferase RNAi	-FP	Luciferase RNAi -FP	5-17-21
415	435	248	31	12.71	1746.21	22193.82	1456.35	18509.76	3684.06	4720.975278	0.304026235	289.86	371.4439759	5-17-21_Lucif_noFP_no2	Luciferase RNAi	-FP	Luciferase RNAi -FP	5-17-21
416	450	256	32	12.71	1734.42	22044.02	1417.48	18015.76	4028.26	5203.515844	0.33510138	316.94	409.4081096	5-17-21_Lucif_noFP_no2	Luciferase RNAi	-FP	Luciferase RNAi -FP	5-17-21
417	-15	8	1	9.35	1777.82	16621.18	1779.94	16640.96	-19.78	-19.93887465	-0.000391698	-2.12	-2.137028021	5-17-21_Lucif_noFP_no3	Luciferase RNAi	-FP	Luciferase RNAi -FP	5-17-21
418	0	16	2	9.35	7104.26	66419.07	1745.97	16323.39	50095.68	50903.65746	1	5358.29	5444.712174	5-17-21_Lucif_noFP_no3	Luciferase RNAi	-FP	Luciferase RNAi -FP	5-17-21
419	15	24	3	9.35	6385.44	59698.69	1804.85	16873.91	42824.78	43865.00752	0.861726047	4580.59	4691.853987	5-17-21_Lucif_noFP_no3	Luciferase RNAi	-FP	Luciferase RNAi -FP	5-17-21
420	30	32	4	9.35	6142.59	57428.3	1870.6	17488.59	39939.71	41238.44973	0.81012744	4271.99	4410.904457	5-17-21_Lucif_noFP_no3	Luciferase RNAi	-FP	Luciferase RNAi -FP	5-17-21
421	45	40	5	9.35	5796.67	54194.17	1794.65	16778.48	37415.69	38942.65328	0.765026625	4002.02	4165.345535	5-17-21_Lucif_noFP_no3	Luciferase RNAi	-FP	Luciferase RNAi -FP	5-17-21
422	60	48	6	9.35	6060.4	56659.85	1843.8	17238.06	39421.79	41360.18525	0.812518929	4216.6	4423.932985	5-17-21_Lucif_noFP_no3	Luciferase RNAi	-FP	Luciferase RNAi -FP	5-17-21
423	75	56	7	9.35	5812.65	54343.58	1863.94	17426.38	36917.2	39043.54521	0.767008643	3948.71	4176.14655	5-17-21_Lucif_noFP_no3	Luciferase RNAi	-FP	Luciferase RNAi -FP	5-17-21
424	90	64	8	9.35	5608	52430.31	1933.98	18081.12	34349.19	36619.41036	0.719386625	3674.02	3916.844795	5-17-21_Lucif_noFP_no3	Luciferase RNAi	-FP	Luciferase RNAi -FP	5-17-21
425	105	72	9	9.35	5359.92	50110.94	1950.69	18237.34	31873.6	34253.13457	0.672901247	3409.23	3663.747239	5-17-21_Lucif_noFP_no3	Luciferase RNAi	-FP	Luciferase RNAi -FP	5-17-21
426	120	80	10	9.35	5432.45	50788.99	1879.62	17572.91	33216.08	35982.5499	0.706875531	3552.83	3848.734793	5-17-21_Lucif_noFP_no3	Luciferase RNAi	-FP	Luciferase RNAi -FP	5-17-21
427	135	88	11	9.35	5258.4	49161.8	1968.32	18402.23	30759.57	33589.08508	0.659856025	3290.08	3592.728281	5-17-21_Lucif_noFP_no3	Luciferase RNAi	-FP	Luciferase RNAi -FP	5-17-21
428	150	96	12	9.35	5350.82	50025.89	1909.66	17853.81	32172.08	35413.70867	0.695700671	3441.16	3787.888061	5-17-21_Lucif_noFP_no3	Luciferase RNAi	-FP	Luciferase RNAi -FP	5-17-21
429	165	104	13	9.35	5222.68	48827.82	1927.42	18019.81	30808.01	34184.58191	0.671554533	3295.26	3656.421995	5-17-21_Lucif_noFP_no3	Luciferase RNAi	-FP	Luciferase RNAi -FP	5-17-21
430	180	112	14	9.35	5105.4	47731.33	1947.14	18204.21	29527.12	33026.46346	0.648803349	3158.26	3532.554427	5-17-21_Lucif_noFP_no3	Luciferase RNAi	-FP	Luciferase RNAi -FP	5-17-21
431	195	120	15	9.35	5040.54	47124.97	2060.41	19263.21	27861.76	31414.04668	0.617127496	2980.13	3360.087192	5-17-21_Lucif_noFP_no3	Luciferase RNAi	-FP	Luciferase RNAi -FP	5-17-21
432	210	128	16	9.35	5093.46	47619.7	1984.9	18557.24	29062.46	33031.02618	0.648892984	3108.56	3533.043202	5-17-21_Lucif_noFP_no3	Luciferase RNAi	-FP	Luciferase RNAi -FP	5-17-21
433	225	136	17	9.35	5011.27	46851.34	1977.6	18488.95	28362.39	32494.27668	0.638348565	3033.67	3475.62079	5-17-21_Lucif_noFP_no3	Luciferase RNAi	-FP	Luciferase RNAi -FP	5-17-21
434	240	144	18	9.35	4996.37	46712.01	2064.34	19299.88	27412.13	31657.83332	0.621916673	2932.03	3386.154853	5-17-21_Lucif_noFP_no3	Luciferase RNAi	-FP	Luciferase RNAi -FP	5-17-21
435	255	152	19	9.35	4750.56	44413.92	1944.39	18178.49	26235.43	30542.24439	0.600000981	2806.17	3266.831531	5-17-21_Lucif_noFP_no3	Luciferase RNAi	-FP	Luciferase RNAi -FP	5-17-21
436	270	160	20	9.35	4735.39	44272.04	1943.48	18169.96	26102.08	30631.07464	0.601746047	2791.91	3276.336736	5-17-21_Lucif_noFP_no3	Luciferase RNAi	-FP	Luciferase RNAi -FP	5-17-21
437	285	168	21	9.35	4726.75	44191.26	1982.99	18539.32	25651.94	30344.61896	0.596118638	2743.76	3245.694155	5-17-21_Lucif_noFP_no3	Luciferase RNAi	-FP	Luciferase RNAi -FP	5-17-21
438	300	176	22	9.35	4503.43	42103.42	2042.51	19095.79	23007.63	27435.17365	0.538962719	2460.92	2934.494667	5-17-21_Lucif_noFP_no3	Luciferase RNAi	-FP	Luciferase RNAi -FP	5-17-21
439	315	184	23	9.35	4649.01	43464.52	2019.58	18881.4	24583.12	29549.29922	0.580494619	2629.43	3160.616466	5-17-21_Lucif_noFP_no3	Luciferase RNAi	-FP	Luciferase RNAi -FP	5-17-21
440	330	192	24	9.35	4602.78	43032.26	2030.16	18980.33	24051.93	29143.01446	0.572513173	2572.62	3117.167805	5-17-21_Lucif_noFP_no3	Luciferase RNAi	-FP	Luciferase RNAi -FP	5-17-21
441	345	200	25	9.35	4510.18	42166.54	2071.86	19370.23	22796.31	27843.47591	0.546983798	2438.32	2978.170773	5-17-21_Lucif_noFP_no3	Luciferase RNAi	-FP	Luciferase RNAi -FP	5-17-21
442	360	208	26	9.35	4592	42931.45	2040.98	19081.49	23849.96	29364.38485	0.576861984	2551.02	3140.84942	5-17-21_Lucif_noFP_no3	Luciferase RNAi	-FP	Luciferase RNAi -FP	5-17-21
443	375	216	27	9.35	4469.98	41790.67	2179.91	20380.38	21410.29	26572.36185	0.522012821	2290.07	2842.211325	5-17-21_Lucif_noFP_no3	Luciferase RNAi	-FP	Luciferase RNAi -FP	5-17-21
444	390	224	28	9.35	4478.11	41866.72	2068.08	19334.9	22531.82	28188.90702	0.553769777	2410.03	3015.118689	5-17-21_Lucif_noFP_no3	Luciferase RNAi	-FP	Luciferase RNAi -FP	5-17-21
445	405	232	29	9.35	4363.58	40795.95	2079.5	19441.62	21354.33	26930.36686	0.529045813	2284.08	2880.49835	5-17-21_Lucif_noFP_no3	Luciferase RNAi	-FP	Luciferase RNAi -FP	5-17-21
446	420	240	30	9.35	4393.45	41075.18	2077.42	19422.19	21652.99	27526.34514	0.540753779	2316.03	2944.25117	5-17-21_Lucif_noFP_no3	Luciferase RNAi	-FP	Luciferase RNAi -FP	5-17-21
447	435	248	31	9.35	4314.87	40340.56	2056.07	19222.63	21117.93	27061.78115	0.531627441	2258.8	2894.561695	5-17-21_Lucif_noFP_no3	Luciferase RNAi	-FP	Luciferase RNAi -FP	5-17-21
448	450	256	32	9.35	4015.85	37544.98	2082.57	19470.32	18074.66	23347.99136	0.458670212	1933.28	2497.319714	5-17-21_Lucif_noFP_no3	Luciferase RNAi	-FP	Luciferase RNAi -FP	5-17-21
449	-15	8	1	9.78	1276.71	12486.26	1310.12	12813.05	-326.79	-329.4148052	-0.021932965	-33.41	-33.67835198	5-17-21_NELF_noFP_no2	NELF RNAi	-FP	NELF RNAi -FP	5-17-21
450	0	16	2	9.78	2998.84	29328.76	1487.52	14547.99	14780.77	15019.16439	1	1511.32	1535.695605	5-17-21_NELF_noFP_no2	NELF RNAi	-FP	NELF RNAi -FP	5-17-21
451	15	24	3	9.78	2704.96	26454.55	1419.08	13878.68	12575.87	12881.34188	0.857660356	1285.88	1317.114434	5-17-21_NELF_noFP_no2	NELF RNAi	-FP	NELF RNAi -FP	5-17-21
452	30	32	4	9.78	2524.85	24693.16	1407.48	13765.2	10927.96	11283.31	0.751260836	1117.37	1153.704085	5-17-21_NELF_noFP_no2	NELF RNAi	-FP	NELF RNAi -FP	5-17-21
453	45	40	5	9.78	2527.54	24719.39	1403.7	13728.19	10991.2	11439.75938	0.761677486	1123.84	1169.70478	5-17-21_NELF_noFP_no2	NELF RNAi	-FP	NELF RNAi -FP	5-17-21
454	60	48	6	9.78	2403.56	23506.84	1473.9	14414.77	9092.07	9539.13304	0.635130743	929.66	975.3719914	5-17-21_NELF_noFP_no2	NELF RNAi	-FP	NELF RNAi -FP	5-17-21
455	75	56	7	9.78	2317.67	22666.92	1420.68	13894.28	8772.64	9277.923744	0.61773901	896.99	948.6545463	5-17-21_NELF_noFP_no2	NELF RNAi	-FP	NELF RNAi -FP	5-17-21
456	90	64	8	9.78	2244.91	21955.26	1374.34	13441.12	8514.14	9076.859936	0.60435186	870.57	928.1080596	5-17-21_NELF_noFP_no2	NELF RNAi	-FP	NELF RNAi -FP	5-17-21
457	105	72	9	9.78	2269.64	22197.18	1383.2	13527.76	8669.42	9316.638533	0.620316703	886.44	952.6174832	5-17-21_NELF_noFP_no2	NELF RNAi	-FP	NELF RNAi -FP	5-17-21
458	120	80	10	9.78	2283.29	22330.61	1319.11	12900.89	9429.72	10215.09373	0.680137287	964.18	1044.483725	5-17-21_NELF_noFP_no2	NELF RNAi	-FP	NELF RNAi -FP	5-17-21
459	135	88	11	9.78	2199.73	21513.44	1414.54	13834.22	7679.22	8385.617026	0.558327801	785.19	857.4181535	5-17-21_NELF_noFP_no2	NELF RNAi	-FP	NELF RNAi -FP	5-17-21
460	150	96	12	9.78	2213.3	21646.09	1425.95	13945.81	7700.28	8476.153005	0.564355831	787.35	866.682649	5-17-21_NELF_noFP_no2	NELF RNAi	-FP	NELF RNAi -FP	5-17-21
461	165	104	13	9.78	2138.17	20911.34	1416.34	13851.88	7059.46	7833.180027	0.521545662	721.83	800.9428964	5-17-21_NELF_noFP_no2	NELF RNAi	-FP	NELF RNAi -FP	5-17-21
462	180	112	14	9.78	2158.89	21113.97	1340.02	13105.46	8008.51	8957.62143	0.59641277	818.87	915.9166262	5-17-21_NELF_noFP_no2	NELF RNAi	-FP	NELF RNAi -FP	5-17-21
463	195	120	15	9.78	2065.36	20199.3	1377.15	13468.52	6730.78	7588.933259	0.505283321	688.21	775.9546082	5-17-21_NELF_noFP_no2	NELF RNAi	-FP	NELF RNAi -FP	5-17-21
464	210	128	16	9.78	2080.74	20349.66	1356.1	13262.67	7086.99	8054.739765	0.536297463	724.64	823.5917679	5-17-21_NELF_noFP_no2	NELF RNAi	-FP	NELF RNAi -FP	5-17-21
465	225	136	17	9.78	2070.72	20251.69	1338.52	13090.72	7160.97	8204.19367	0.546248344	732.2	838.8682825	5-17-21_NELF_noFP_no2	NELF RNAi	-FP	NELF RNAi -FP	5-17-21
466	240	144	18	9.78	2138.11	20910.74	1350.27	13205.67	7705.07	8898.462898	0.5924739	787.84	909.8638961	5-17-21_NELF_noFP_no2	NELF RNAi	-FP	NELF RNAi -FP	5-17-21
467	255	152	19	9.78	2073.52	20279.04	1387.34	13568.22	6710.82	7812.469798	0.520166741	686.18	798.823471	5-17-21_NELF_noFP_no2	NELF RNAi	-FP	NELF RNAi -FP	5-17-21
468	270	160	20	9.78	2042.36	19974.31	1349.21	13195.33	6778.98	7955.206724	0.529670394	693.15	813.4190602	5-17-21_NELF_noFP_no2	NELF RNAi	-FP	NELF RNAi -FP	5-17-21
469	285	168	21	9.78	2063.23	20178.44	1417.06	13858.86	6319.58	7475.662546	0.497741576	646.17	764.3781497	5-17-21_NELF_noFP_no2	NELF RNAi	-FP	NELF RNAi -FP	5-17-21
470	300	176	22	9.78	2013.89	19695.95	1449.26	14173.85	5522.1	6584.762204	0.438424005	564.63	673.2863011	5-17-21_NELF_noFP_no2	NELF RNAi	-FP	NELF RNAi -FP	5-17-21
471	315	184	23	9.78	2099.96	20537.63	1394.36	13636.85	6900.78	8294.846752	0.552284171	705.6	848.1423648	5-17-21_NELF_noFP_no2	NELF RNAi	-FP	NELF RNAi -FP	5-17-21
472	330	192	24	9.78	2012.85	19685.69	1412.43	13813.63	5872.06	7115.001976	0.473728218	600.42	727.5112118	5-17-21_NELF_noFP_no2	NELF RNAi	-FP	NELF RNAi -FP	5-17-21
473	345	200	25	9.78	1979.66	19361.1	1414.85	13837.24	5523.86	6746.85784	0.449216592	564.81	689.8604918	5-17-21_NELF_noFP_no2	NELF RNAi	-FP	NELF RNAi -FP	5-17-21
474	360	208	26	9.78	1977.83	19343.22	1419.96	13887.21	5456.01	6717.511365	0.447262657	557.87	686.8568909	5-17-21_NELF_noFP_no2	NELF RNAi	-FP	NELF RNAi -FP	5-17-21
475	375	216	27	9.78	1996.94	19530.16	1394.92	13642.32	5887.84	7307.412231	0.4865392	602.02	747.1684542	5-17-21_NELF_noFP_no2	NELF RNAi	-FP	NELF RNAi -FP	5-17-21
476	390	224	28	9.78	2007.82	19636.53	1430.46	13989.92	5646.61	7064.310129	0.470353073	577.36	722.3183638	5-17-21_NELF_noFP_no2	NELF RNAi	-FP	NELF RNAi -FP	5-17-21
477	405	232	29	9.78	1884.97	18435.06	1420.48	13892.34	4542.72	5728.913815	0.38144025	464.49	585.7775028	5-17-21_NELF_noFP_no2	NELF RNAi	-FP	NELF RNAi -FP	5-17-21
478	420	240	30	9.78	1986.04	19423.53	1379.35	13490.07	5933.46	7542.905983	0.502218751	606.69	771.254147	5-17-21_NELF_noFP_no2	NELF RNAi	-FP	NELF RNAi -FP	5-17-21
479	435	248	31	9.78	1943.75	19009.97	1412.55	13814.79	5195.18	6657.415011	0.443261345	531.2	680.711516	5-17-21_NELF_noFP_no2	NELF RNAi	-FP	NELF RNAi -FP	5-17-21
480	450	256	32	9.78	1962.67	19194.97	1425.4	13940.46	5254.51	6787.527626	0.451924451	537.27	694.0199881	5-17-21_NELF_noFP_no2	NELF RNAi	-FP	NELF RNAi -FP	5-17-21
481	-15	11	1	5.77	1218.11	7032.45	1271.6	7341.27	-308.82	-312.2357723	-0.101126542	-53.49	-54.08163804	5-17-21_NELF_noFP_no3_locus1_top	NELF RNAi	-FP	NELF RNAi -FP	5-17-21
482	0	22	2	5.77	1885.19	10883.62	1362.01	7863.23	3020.39	3087.574904	1	523.18	534.8175032	5-17-21_NELF_noFP_no3_locus1_top	NELF RNAi	-FP	NELF RNAi -FP	5-17-21
483	15	33	3	5.77	1658.06	9572.37	1409.16	8135.43	1436.94	1485.150112	0.48100861	248.9	257.2507292	5-17-21_NELF_noFP_no3_locus1_top	NELF RNAi	-FP	NELF RNAi -FP	5-17-21
484	30	44	4	5.77	1637.69	9454.75	1286.32	7426.23	2028.52	2119.767607	0.686547751	351.37	367.17545	5-17-21_NELF_noFP_no3_locus1_top	NELF RNAi	-FP	NELF RNAi -FP	5-17-21
485	45	55	5	5.77	1705.72	9847.54	1271.4	7340.11	2507.43	2649.201633	0.858020199	434.32	458.8767198	5-17-21_NELF_noFP_no3_locus1_top	NELF RNAi	-FP	NELF RNAi -FP	5-17-21
486	60	66	6	5.77	1582.26	9134.76	1318.6	7612.61	1522.15	1626.001298	0.52662732	263.66	281.6486562	5-17-21_NELF_noFP_no3_locus1_top	NELF RNAi	-FP	NELF RNAi -FP	5-17-21
487	75	77	7	5.77	1612.51	9309.38	1308.82	7556.13	1753.25	1893.58377	0.613291606	303.69	327.9979782	5-17-21_NELF_noFP_no3_locus1_top	NELF RNAi	-FP	NELF RNAi -FP	5-17-21
488	90	88	8	5.77	1679.28	9694.85	1322.9	7637.43	2057.42	2246.678202	0.7276514	356.38	389.1627269	5-17-21_NELF_noFP_no3_locus1_top	NELF RNAi	-FP	NELF RNAi -FP	5-17-21
489	105	99	9	5.77	1594.81	9207.23	1240.2	7159.97	2047.26	2260.310772	0.7320667	354.61	391.5129505	5-17-21_NELF_noFP_no3_locus1_top	NELF RNAi	-FP	NELF RNAi -FP	5-17-21
490	120	110	10	5.77	1557.84	8993.75	1321.49	7629.29	1364.46	1523.116776	0.493305207	236.35	263.832322	5-17-21_NELF_noFP_no3_locus1_top	NELF RNAi	-FP	NELF RNAi -FP	5-17-21
491	135	121	11	5.77	1608.1	9283.92	1270.96	7337.56	1946.36	2196.710384	0.711467884	337.14	380.504603	5-17-21_NELF_noFP_no3_locus1_top	NELF RNAi	-FP	NELF RNAi -FP	5-17-21
492	150	132	12	5.77	1483.72	8565.89	1324.64	7647.47	918.42	1048.016703	0.339430373	159.08	181.5275114	5-17-21_NELF_noFP_no3_locus1_top	NELF RNAi	-FP	NELF RNAi -FP	5-17-21
493	165	143	13	5.77	1563.67	9027.44	1280.22	7391.03	1636.41	1887.974985	0.611475039	283.45	327.0247123	5-17-21_NELF_noFP_no3_locus1_top	NELF RNAi	-FP	NELF RNAi -FP	5-17-21
494	180	154	14	5.77	1568.94	9057.86	1231.89	7111.98	1945.88	2269.851287	0.735156671	337.05	393.1657534	5-17-21_NELF_noFP_no3_locus1_top	NELF RNAi	-FP	NELF RNAi -FP	5-17-21
495	195	165	15	5.77	1568.87	9057.43	1374.31	7934.23	1123.2	1324.694351	0.429040393	194.56	229.4627252	5-17-21_NELF_noFP_no3_locus1_top	NELF RNAi	-FP	NELF RNAi -FP	5-17-21
496	210	176	16	5.77	1499.75	8658.39	1286.06	7424.72	1233.67	1471.07506	0.476449999	213.69	254.8120888	5-17-21_NELF_noFP_no3_locus1_top	NELF RNAi	-FP	NELF RNAi -FP	5-17-21
497	225	187	17	5.77	1488.52	8593.59	1326.17	7656.3	937.29	1130.022398	0.365990278	162.35	195.7335897	5-17-21_NELF_noFP_no3_locus1_top	NELF RNAi	-FP	NELF RNAi -FP	5-17-21
498	240	198	18	5.77	1531.85	8843.73	1256.85	7256.09	1587.64	1935.273455	0.62679401	275	335.2146583	5-17-21_NELF_noFP_no3_locus1_top	NELF RNAi	-FP	NELF RNAi -FP	5-17-21
499	255	209	19	5.77	1554.11	8972.25	1344.77	7763.66	1208.59	1489.520701	0.482424151	209.34	258.000036	5-17-21_NELF_noFP_no3_locus1_top	NELF RNAi	-FP	NELF RNAi -FP	5-17-21
500	270	220	20	5.77	1495.31	8632.79	1252.29	7229.77	1403.02	1748.270575	0.566227745	243.02	302.8215671	5-17-21_NELF_noFP_no3_locus1_top	NELF RNAi	-FP	NELF RNAi -FP	5-17-21
501	285	231	21	5.77	1529.41	8829.64	1306.85	7544.76	1284.88	1618.76794	0.524284589	222.56	280.3942723	5-17-21_NELF_noFP_no3_locus1_top	NELF RNAi	-FP	NELF RNAi -FP	5-17-21
502	300	242	22	5.77	1599.79	9235.97	1285.95	7424.08	1811.89	2307.97496	0.747504119	313.84	399.7675695	5-17-21_NELF_noFP_no3_locus1_top	NELF RNAi	-FP	NELF RNAi -FP	5-17-21
503	315	253	23	5.77	1473.02	8504.1	1321.83	7631.22	872.88	1124.167555	0.364094019	151.19	194.7150726	5-17-21_NELF_noFP_no3_locus1_top	NELF RNAi	-FP	NELF RNAi -FP	5-17-21
504	330	264	24	5.77	1533.43	8852.87	1301.8	7515.59	1337.28	1741.309994	0.56397336	231.63	301.6119541	5-17-21_NELF_noFP_no3_locus1_top	NELF RNAi	-FP	NELF RNAi -FP	5-17-21
505	345	275	25	5.77	1527.81	8820.42	1338.28	7726.22	1094.2	1440.547864	0.466562888	189.53	249.5220588	5-17-21_NELF_noFP_no3_locus1_top	NELF RNAi	-FP	NELF RNAi -FP	5-17-21
506	360	286	26	5.77	1495.08	8631.46	1284.11	7413.48	1217.98	1621.243989	0.525086529	210.97	280.8205753	5-17-21_NELF_noFP_no3_locus1_top	NELF RNAi	-FP	NELF RNAi -FP	5-17-21
507	375	297	27	5.77	1543.49	8910.94	1352.48	7808.17	1102.77	1484.124738	0.480676513	191.01	257.0641803	5-17-21_NELF_noFP_no3_locus1_top	NELF RNAi	-FP	NELF RNAi -FP	5-17-21
508	390	308	28	5.77	1494.93	8630.55	1316.17	7598.57	1031.98	1404.216207	0.454795835	178.76	243.2389088	5-17-21_NELF_noFP_no3_locus1_top	NELF RNAi	-FP	NELF RNAi -FP	5-17-21
509	405	319	29	5.77	1491.36	8609.96	1377.5	7952.63	657.33	904.3226184	0.292890908	113.86	156.6430459	5-17-21_NELF_noFP_no3_locus1_top	NELF RNAi	-FP	NELF RNAi -FP	5-17-21
510	420	330	30	5.77	1476.8	8525.9	1306.88	7544.93	980.97	1364.498005	0.441931952	169.92	236.3533044	5-17-21_NELF_noFP_no3_locus1_top	NELF RNAi	-FP	NELF RNAi -FP	5-17-21
511	435	341	31	5.77	1518.19	8764.89	1267.95	7320.16	1444.73	2031.800718	0.658057142	250.24	351.925835	5-17-21_NELF_noFP_no3_locus1_top	NELF RNAi	-FP	NELF RNAi -FP	5-17-21
512	450	352	32	5.77	1512.08	8729.6	1286.02	7424.51	1305.09	1855.718595	0.601027879	226.06	321.4366409	5-17-21_NELF_noFP_no3_locus1_top	NELF RNAi	-FP	NELF RNAi -FP	5-17-21
513	-15	11	1	7.45	1166.91	8697.59	1158.69	8636.28	61.31	61.98813289	0.013139465	8.22	8.310919138	5-17-21_NELF_noFP_no3_locus2_bottom	NELF RNAi	-FP	NELF RNAi -FP	5-17-21
514	0	22	2	7.45	1911.76	14249.33	1292.58	9634.28	4615.05	4717.706178	1	619.18	632.9529065	5-17-21_NELF_noFP_no3_locus2_bottom	NELF RNAi	-FP	NELF RNAi -FP	5-17-21
515	15	33	3	7.45	1759.12	13111.57	1312.9	9785.67	3325.9	3437.485738	0.728634978	446.22	461.1909216	5-17-21_NELF_noFP_no3_locus2_bottom	NELF RNAi	-FP	NELF RNAi -FP	5-17-21
516	30	44	4	7.45	1712.61	12764.92	1289.31	9609.89	3155.03	3296.950679	0.698846125	423.3	442.3410308	5-17-21_NELF_noFP_no3_locus2_bottom	NELF RNAi	-FP	NELF RNAi -FP	5-17-21
517	45	55	5	7.45	1681.84	12535.59	1194.29	8901.68	3633.91	3839.373505	0.813822091	487.55	515.1163767	5-17-21_NELF_noFP_no3_locus2_bottom	NELF RNAi	-FP	NELF RNAi -FP	5-17-21
518	60	66	6	7.45	1660.2	12374.32	1236.52	9216.41	3157.91	3373.363832	0.715043223	423.68	452.5862955	5-17-21_NELF_noFP_no3_locus2_bottom	NELF RNAi	-FP	NELF RNAi -FP	5-17-21
519	75	77	7	7.45	1638.71	12214.1	1221.7	9105.94	3108.16	3356.94358	0.711562665	417.01	450.3883463	5-17-21_NELF_noFP_no3_locus2_bottom	NELF RNAi	-FP	NELF RNAi -FP	5-17-21
520	90	88	8	7.45	1575.81	11745.3	1170.37	8723.36	3021.94	3299.922585	0.699476072	405.44	442.7356642	5-17-21_NELF_noFP_no3_locus2_bottom	NELF RNAi	-FP	NELF RNAi -FP	5-17-21
521	105	99	9	7.45	1505.5	11221.27	1177.13	8773.72	2447.55	2702.257471	0.572790541	328.37	362.5422508	5-17-21_NELF_noFP_no3_locus2_bottom	NELF RNAi	-FP	NELF RNAi -FP	5-17-21
522	120	110	10	7.45	1553.4	11578.31	1160.71	8651.36	2926.95	3267.290098	0.692559048	392.69	438.3512355	5-17-21_NELF_noFP_no3_locus2_bottom	NELF RNAi	-FP	NELF RNAi -FP	5-17-21
523	135	121	11	7.45	1538.71	11468.79	1144.05	8527.15	2941.64	3320.008187	0.703733565	394.66	445.4231079	5-17-21_NELF_noFP_no3_locus2_bottom	NELF RNAi	-FP	NELF RNAi -FP	5-17-21
524	150	132	12	7.45	1536.2	11450.05	1181.23	8804.31	2645.74	3019.075925	0.63994573	354.97	405.0592201	5-17-21_NELF_noFP_no3_locus2_bottom	NELF RNAi	-FP	NELF RNAi -FP	5-17-21
525	165	143	13	7.45	1505.1	11218.26	1114.78	8309.02	2909.24	3356.476888	0.711463741	390.32	450.3238162	5-17-21_NELF_noFP_no3_locus2_bottom	NELF RNAi	-FP	NELF RNAi -FP	5-17-21
526	180	154	14	7.45	1519.41	11324.93	1216.09	9064.15	2260.78	2637.179267	0.558996082	303.32	353.8200158	5-17-21_NELF_noFP_no3_locus2_bottom	NELF RNAi	-FP	NELF RNAi -FP	5-17-21
527	195	165	15	7.45	1598.76	11916.34	1234.55	9201.76	2714.58	3201.556972	0.678625767	364.21	429.5467678	5-17-21_NELF_noFP_no3_locus2_bottom	NELF RNAi	-FP	NELF RNAi -FP	5-17-21
528	210	176	16	7.45	1523.27	11353.71	1165.02	8683.5	2670.21	3184.060029	0.674916985	358.25	427.1909345	5-17-21_NELF_noFP_no3_locus2_bottom	NELF RNAi	-FP	NELF RNAi -FP	5-17-21
529	225	187	17	7.45	1461.24	10891.38	1254.02	9346.87	1544.51	1862.103398	0.39470525	207.22	249.830086	5-17-21_NELF_noFP_no3_locus2_bottom	NELF RNAi	-FP	NELF RNAi -FP	5-17-21
530	240	198	18	7.45	1463.39	10907.41	1248.98	9309.3	1598.11	1948.035991	0.41292016	214.41	261.3577269	5-17-21_NELF_noFP_no3_locus2_bottom	NELF RNAi	-FP	NELF RNAi -FP	5-17-21
531	255	209	19	7.45	1573.73	11729.79	1199.46	8940.2	2789.59	3438.016243	0.728747428	374.27	461.2671896	5-17-21_NELF_noFP_no3_locus2_bottom	NELF RNAi	-FP	NELF RNAi -FP	5-17-21
532	270	220	20	7.45	1506.03	11225.19	1163.14	8669.46	2555.73	3184.635683	0.675039005	342.89	427.2672502	5-17-21_NELF_noFP_no3_locus2_bottom	NELF RNAi	-FP	NELF RNAi -FP	5-17-21
533	285	231	21	7.45	1470.74	10962.17	1136.57	8471.45	2490.72	3137.956605	0.665144561	334.17	421.007162	5-17-21_NELF_noFP_no3_locus2_bottom	NELF RNAi	-FP	NELF RNAi -FP	5-17-21
534	300	242	22	7.45	1456.51	10856.09	1196.45	8917.71	1938.38	2469.097187	0.523368157	260.06	331.2629178	5-17-21_NELF_noFP_no3_locus2_bottom	NELF RNAi	-FP	NELF RNAi -FP	5-17-21
535	315	253	23	7.45	1500.78	11186.07	1165.38	8686.13	2499.94	3219.630919	0.682456855	335.4	431.9560511	5-17-21_NELF_noFP_no3_locus2_bottom	NELF RNAi	-FP	NELF RNAi -FP	5-17-21
536	330	264	24	7.45	1515.6	11296.54	1180.5	8798.84	2497.7	3252.325596	0.689387061	335.1	436.3431586	5-17-21_NELF_noFP_no3_locus2_bottom	NELF RNAi	-FP	NELF RNAi -FP	5-17-21
537	345	275	25	7.45	1436.81	10709.26	1206.3	8991.17	1718.09	2261.918187	0.479452959	230.51	303.4734859	5-17-21_NELF_noFP_no3_locus2_bottom	NELF RNAi	-FP	NELF RNAi -FP	5-17-21
538	360	286	26	7.45	1491.47	11116.66	1211.42	9029.29	2087.37	2778.482458	0.588947754	280.05	372.7724421	5-17-21_NELF_noFP_no3_locus2_bottom	NELF RNAi	-FP	NELF RNAi -FP	5-17-21
539	375	297	27	7.45	1469.77	10954.97	1210.77	9024.47	1930.5	2598.096436	0.550711795	259	348.5661626	5-17-21_NELF_noFP_no3_locus2_bottom	NELF RNAi	-FP	NELF RNAi -FP	5-17-21
540	390	308	28	7.45	1498.71	11170.6	1187.18	8848.64	2321.96	3159.493268	0.669709632	311.53	423.8991791	5-17-21_NELF_noFP_no3_locus2_bottom	NELF RNAi	-FP	NELF RNAi -FP	5-17-21
541	405	319	29	7.45	1437.36	10713.4	1205.62	8986.12	1727.28	2376.307748	0.503699819	231.74	318.816612	5-17-21_NELF_noFP_no3_locus2_bottom	NELF RNAi	-FP	NELF RNAi -FP	5-17-21
542	420	330	30	7.45	1607.35	11980.41	1172.31	8737.79	3242.62	4510.381073	0.956053833	435.04	605.1267746	5-17-21_NELF_noFP_no3_locus2_bottom	NELF RNAi	-FP	NELF RNAi -FP	5-17-21
543	435	341	31	7.45	1483.18	11054.88	1193.45	8895.39	2159.49	3037.00576	0.643746271	289.73	407.4627245	5-17-21_NELF_noFP_no3_locus2_bottom	NELF RNAi	-FP	NELF RNAi -FP	5-17-21
544	450	352	32	7.45	1451.51	10818.83	1172.25	8737.4	2081.43	2959.603059	0.62733942	279.26	397.0821743	5-17-21_NELF_noFP_no3_locus2_bottom	NELF RNAi	-FP	NELF RNAi -FP	5-17-21
545	-15	9	1	10.47	1312.14	13737.32	1234.07	12919.98	817.34	824.7292618	0.07834062	78.07	78.77580134	5-17-21_NELF_noFP_no4	NELF RNAi	-FP	NELF RNAi -FP	5-17-21
546	0	18	2	10.47	2230.35	23350.4	1242.74	13010.72	10339.68	10527.47936	1	987.61	1005.547937	5-17-21_NELF_noFP_no4	NELF RNAi	-FP	NELF RNAi -FP	5-17-21
547	15	27	3	10.47	2111.7	22108.13	1255.44	13143.71	8964.42	9209.756478	0.874830162	856.26	879.6939548	5-17-21_NELF_noFP_no4	NELF RNAi	-FP	NELF RNAi -FP	5-17-21
548	30	36	4	10.47	1958.54	20504.72	1305.35	13666.19	6838.53	7089.202106	0.673399763	653.19	677.1332324	5-17-21_NELF_noFP_no4	NELF RNAi	-FP	NELF RNAi -FP	5-17-21
549	45	45	5	10.47	2023.89	21188.89	1324.74	13869.16	7319.73	7656.641507	0.727300548	699.15	731.3303783	5-17-21_NELF_noFP_no4	NELF RNAi	-FP	NELF RNAi -FP	5-17-21
550	60	54	6	10.47	1890.4	19791.34	1248.17	13067.59	6723.75	7096.814594	0.674122869	642.23	677.863876	5-17-21_NELF_noFP_no4	NELF RNAi	-FP	NELF RNAi -FP	5-17-21
551	75	63	7	10.47	1897.61	19866.82	1294.17	13549.13	6317.69	6728.509412	0.639137744	603.44	642.6797959	5-17-21_NELF_noFP_no4	NELF RNAi	-FP	NELF RNAi -FP	5-17-21
552	90	72	8	10.47	1817.41	19027.16	1296.63	13574.9	5452.26	5859.300346	0.55657201	520.78	559.6590101	5-17-21_NELF_noFP_no4	NELF RNAi	-FP	NELF RNAi -FP	5-17-21
553	105	81	9	10.47	1787.71	18716.18	1306.51	13678.39	5037.79	5462.832859	0.518911761	481.2	521.7992754	5-17-21_NELF_noFP_no4	NELF RNAi	-FP	NELF RNAi -FP	5-17-21
554	120	90	10	10.47	1790.84	18748.96	1307.15	13685.02	5063.94	5540.832922	0.526320948	483.69	529.2411593	5-17-21_NELF_noFP_no4	NELF RNAi	-FP	NELF RNAi -FP	5-17-21
555	135	99	11	10.47	1747.79	18298.22	1328.77	13911.34	4386.88	4843.406368	0.460072749	419.02	462.6258608	5-17-21_NELF_noFP_no4	NELF RNAi	-FP	NELF RNAi -FP	5-17-21
556	150	108	12	10.47	1731.84	18131.31	1314.78	13764.94	4366.37	4864.344654	0.462061666	417.06	464.6247527	5-17-21_NELF_noFP_no4	NELF RNAi	-FP	NELF RNAi -FP	5-17-21
557	165	117	13	10.47	1717.3	17979.1	1384.95	14499.52	3479.58	3911.463485	0.37154796	332.35	373.6010925	5-17-21_NELF_noFP_no4	NELF RNAi	-FP	NELF RNAi -FP	5-17-21
558	180	126	14	10.47	1752.57	18348.33	1268.62	13281.67	5066.66	5747.022091	0.545906754	483.95	548.9358553	5-17-21_NELF_noFP_no4	NELF RNAi	-FP	NELF RNAi -FP	5-17-21
559	195	135	15	10.47	1701.99	17818.78	1295.21	13560.08	4258.7	4874.238804	0.463001506	406.78	465.5746731	5-17-21_NELF_noFP_no4	NELF RNAi	-FP	NELF RNAi -FP	5-17-21
560	210	144	16	10.47	1737.82	18193.92	1306.72	13680.5	4513.42	5212.477033	0.495130587	431.1	497.8705392	5-17-21_NELF_noFP_no4	NELF RNAi	-FP	NELF RNAi -FP	5-17-21
561	225	153	17	10.47	1699.75	17795.3	1262.04	13212.74	4582.56	5340.171636	0.507260233	437.71	510.0743965	5-17-21_NELF_noFP_no4	NELF RNAi	-FP	NELF RNAi -FP	5-17-21
562	240	162	18	10.47	1649.47	17268.86	1291.25	13518.54	3750.32	4409.85218	0.418889653	358.22	421.2166556	5-17-21_NELF_noFP_no4	NELF RNAi	-FP	NELF RNAi -FP	5-17-21
563	255	171	19	10.47	1656.54	17342.92	1350.86	14142.66	3200.26	3797.078884	0.360682624	305.68	362.6864922	5-17-21_NELF_noFP_no4	NELF RNAi	-FP	NELF RNAi -FP	5-17-21
564	270	180	20	10.47	1645.99	17232.5	1346.98	14101.99	3130.51	3747.900927	0.356011235	299.01	357.9799637	5-17-21_NELF_noFP_no4	NELF RNAi	-FP	NELF RNAi -FP	5-17-21
565	285	189	21	10.47	1673.97	17525.43	1363.88	14278.93	3246.5	3921.904952	0.37253979	310.09	374.601419	5-17-21_NELF_noFP_no4	NELF RNAi	-FP	NELF RNAi -FP	5-17-21
566	300	198	22	10.47	1709.45	17896.9	1320.05	13820.13	4076.77	4969.429318	0.472043606	389.4	474.6639562	5-17-21_NELF_noFP_no4	NELF RNAi	-FP	NELF RNAi -FP	5-17-21
567	315	207	23	10.47	1710.43	17907.11	1282.37	13425.57	4481.54	5512.216095	0.52360265	428.06	526.5063397	5-17-21_NELF_noFP_no4	NELF RNAi	-FP	NELF RNAi -FP	5-17-21
568	330	216	24	10.47	1645.35	17225.74	1345.59	14087.51	3138.23	3894.864719	0.369971252	299.76	372.0328491	5-17-21_NELF_noFP_no4	NELF RNAi	-FP	NELF RNAi -FP	5-17-21
569	345	225	25	10.47	1609.95	16855.13	1273.53	13333.11	3522.02	4410.705653	0.418970724	336.42	421.3064082	5-17-21_NELF_noFP_no4	NELF RNAi	-FP	NELF RNAi -FP	5-17-21
570	360	234	26	10.47	1722.91	18037.78	1379.71	14444.67	3593.11	4540.413661	0.431291623	343.2	433.6827897	5-17-21_NELF_noFP_no4	NELF RNAi	-FP	NELF RNAi -FP	5-17-21
571	375	243	27	10.47	1753.16	18354.45	1326.9	13891.78	4462.67	5690.210497	0.540510249	426.26	543.5107517	5-17-21_NELF_noFP_no4	NELF RNAi	-FP	NELF RNAi -FP	5-17-21
572	390	252	28	10.47	1701.44	17813.01	1354.35	14179.19	3633.82	4675.258412	0.444100458	347.09	446.5646186	5-17-21_NELF_noFP_no4	NELF RNAi	-FP	NELF RNAi -FP	5-17-21
573	405	261	29	10.47	1707.3	17874.41	1364.32	14283.58	3590.83	4661.714848	0.442813962	342.98	445.2661247	5-17-21_NELF_noFP_no4	NELF RNAi	-FP	NELF RNAi -FP	5-17-21
574	420	270	30	10.47	1628.18	17045.99	1330.84	13933.01	3112.98	4077.893136	0.38735703	297.34	389.5048298	5-17-21_NELF_noFP_no4	NELF RNAi	-FP	NELF RNAi -FP	5-17-21
575	435	279	31	10.47	1614.98	16907.78	1347.29	14105.26	2802.52	3704.391517	0.351878298	267.69	353.8346079	5-17-21_NELF_noFP_no4	NELF RNAi	-FP	NELF RNAi -FP	5-17-21
576	450	288	32	10.47	1686.61	17657.78	1407.24	14732.95	2924.83	3901.013376	0.37055531	279.37	372.6117781	5-17-21_NELF_noFP_no4	NELF RNAi	-FP	NELF RNAi -FP	5-17-21
577	-15	10	1	12.75	1234	15736.93	1316.71	16791.71	-1054.78	-1065.380715	-0.080081775	-82.71	-83.54124932	7-21-21_Lucif_FP_no1	Luciferase RNAi	+FP	Luciferase RNAi +FP	7-21-21
578	0	20	2	12.75	2386.93	30440.07	1364.39	17399.84	13040.23	13303.66012	1	1022.54	1043.196678	7-21-21_Lucif_FP_no1	Luciferase RNAi	+FP	Luciferase RNAi +FP	7-21-21
579	15	30	3	12.75	2104.95	26844.07	1422.12	18136.1	8707.97	8973.167168	0.674488606	682.83	703.6252694	7-21-21_Lucif_FP_no1	Luciferase RNAi	+FP	Luciferase RNAi +FP	7-21-21
580	30	40	4	12.75	2115.54	26979.1	1369.73	17467.91	9511.19	9899.349027	0.744107181	745.81	776.2470835	7-21-21_Lucif_FP_no1	Luciferase RNAi	+FP	Luciferase RNAi +FP	7-21-21
581	45	50	5	12.75	2032.68	25922.42	1360.55	17350.81	8571.61	9011.085842	0.67733885	672.13	706.590842	7-21-21_Lucif_FP_no1	Luciferase RNAi	+FP	Luciferase RNAi +FP	7-21-21
582	60	60	6	12.75	1924.29	24540.12	1315.49	16776.16	7763.96	8244.056474	0.619683335	608.8	646.4460895	7-21-21_Lucif_FP_no1	Luciferase RNAi	+FP	Luciferase RNAi +FP	7-21-21
583	75	70	7	12.75	1895.72	24175.76	1328.34	16940.05	7235.71	7760.358172	0.583325048	567.38	608.5196919	7-21-21_Lucif_FP_no1	Luciferase RNAi	+FP	Luciferase RNAi +FP	7-21-21
584	90	80	8	12.75	1824.73	23270.44	1272.13	16223.22	7047.22	7634.162289	0.573839246	552.6	598.6244336	7-21-21_Lucif_FP_no1	Luciferase RNAi	+FP	Luciferase RNAi +FP	7-21-21
585	105	90	9	12.75	1756.29	22397.65	1381.67	17620.21	4777.44	5227.35199	0.392925852	374.62	409.8995702	7-21-21_Lucif_FP_no1	Luciferase RNAi	+FP	Luciferase RNAi +FP	7-21-21
586	120	100	10	12.75	1725.6	22006.28	1362.98	17381.79	4624.49	5110.851859	0.384168854	362.62	400.7570783	7-21-21_Lucif_FP_no1	Luciferase RNAi	+FP	Luciferase RNAi +FP	7-21-21
587	135	110	11	12.75	1716.1	21885.17	1355.8	17290.28	4594.89	5129.174943	0.38554615	360.3	402.1949888	7-21-21_Lucif_FP_no1	Luciferase RNAi	+FP	Luciferase RNAi +FP	7-21-21
588	150	120	12	12.75	1678.17	21401.34	1312.36	16736.26	4665.08	5259.863012	0.395369617	365.81	412.4496233	7-21-21_Lucif_FP_no1	Luciferase RNAi	+FP	Luciferase RNAi +FP	7-21-21
589	165	130	13	12.75	1682.71	21459.33	1349.49	17209.8	4249.53	4839.48538	0.363770973	333.22	379.4803939	7-21-21_Lucif_FP_no1	Luciferase RNAi	+FP	Luciferase RNAi +FP	7-21-21
590	180	140	14	12.75	1635.34	20855.25	1366.23	17423.23	3432.02	3947.762683	0.296742599	269.11	309.550182	7-21-21_Lucif_FP_no1	Luciferase RNAi	+FP	Luciferase RNAi +FP	7-21-21
591	195	150	15	12.75	1615.3	20599.63	1371.6	17491.78	3107.85	3610.806551	0.271414522	243.7	283.139005	7-21-21_Lucif_FP_no1	Luciferase RNAi	+FP	Luciferase RNAi +FP	7-21-21
592	210	160	16	12.75	1605.43	20473.7	1370.01	17471.53	3002.17	3523.079132	0.26482029	235.42	276.2679292	7-21-21_Lucif_FP_no1	Luciferase RNAi	+FP	Luciferase RNAi +FP	7-21-21
593	225	170	17	12.75	1632.68	20821.21	1325.04	16898.04	3923.17	4650.152434	0.349539329	307.64	364.6471845	7-21-21_Lucif_FP_no1	Luciferase RNAi	+FP	Luciferase RNAi +FP	7-21-21
594	240	180	18	12.75	1544.11	19691.73	1365.03	17407.94	2283.79	2734.193042	0.205521865	179.08	214.3976854	7-21-21_Lucif_FP_no1	Luciferase RNAi	+FP	Luciferase RNAi +FP	7-21-21
595	255	190	19	12.75	1541.94	19664.07	1391.79	17749.2	1914.87	2315.555777	0.174054039	150.15	181.5688271	7-21-21_Lucif_FP_no1	Luciferase RNAi	+FP	Luciferase RNAi +FP	7-21-21
596	270	200	20	12.75	1529.89	19510.43	1382.14	17626.16	1884.27	2301.452575	0.17299394	147.75	180.4622575	7-21-21_Lucif_FP_no1	Luciferase RNAi	+FP	Luciferase RNAi +FP	7-21-21
597	285	210	21	12.75	1448.82	18476.5	1384.77	17659.72	816.78	1007.643566	0.07574183	64.05	79.01707974	7-21-21_Lucif_FP_no1	Luciferase RNAi	+FP	Luciferase RNAi +FP	7-21-21
598	300	220	22	12.75	1472.53	18778.95	1327.33	16927.21	1851.74	2307.410125	0.173441752	145.2	180.9303413	7-21-21_Lucif_FP_no1	Luciferase RNAi	+FP	Luciferase RNAi +FP	7-21-21
599	315	230	23	12.75	1513.7	19303.89	1310.01	16706.32	2597.57	3269.301628	0.245744524	203.69	256.364236	7-21-21_Lucif_FP_no1	Luciferase RNAi	+FP	Luciferase RNAi +FP	7-21-21
600	330	240	24	12.75	1439.68	18359.92	1376.43	17553.3	806.62	1025.41499	0.07707766	63.25	80.40650876	7-21-21_Lucif_FP_no1	Luciferase RNAi	+FP	Luciferase RNAi +FP	7-21-21
601	345	250	25	12.75	1467.89	18719.75	1324.99	16897.39	1822.36	2339.956558	0.175888179	142.9	183.487232	7-21-21_Lucif_FP_no1	Luciferase RNAi	+FP	Luciferase RNAi +FP	7-21-21
602	360	260	26	12.75	1454.13	18544.27	1339.87	17087.09	1457.18	1889.860584	0.142055687	114.26	148.1872317	7-21-21_Lucif_FP_no1	Luciferase RNAi	+FP	Luciferase RNAi +FP	7-21-21
603	375	270	27	12.75	1495.52	19072.09	1395.35	17794.62	1277.47	1673.440287	0.125787961	100.17	131.219139	7-21-21_Lucif_FP_no1	Luciferase RNAi	+FP	Luciferase RNAi +FP	7-21-21
604	390	280	28	12.75	1407.87	17954.28	1380.12	17600.44	353.84	468.1762528	0.035191537	27.75	36.71685229	7-21-21_Lucif_FP_no1	Luciferase RNAi	+FP	Luciferase RNAi +FP	7-21-21
605	405	290	29	12.75	1476.74	18832.63	1351.42	17234.35	1598.28	2135.985326	0.160556216	125.32	167.4810928	7-21-21_Lucif_FP_no1	Luciferase RNAi	+FP	Luciferase RNAi +FP	7-21-21
606	420	300	30	12.75	1444.06	18415.84	1350.11	17217.68	1198.16	1617.346829	0.121571569	93.95	126.819235	7-21-21_Lucif_FP_no1	Luciferase RNAi	+FP	Luciferase RNAi +FP	7-21-21
607	435	310	31	12.75	1448.69	18474.87	1356.91	17304.41	1170.46	1595.834559	0.11995455	91.78	125.135157	7-21-21_Lucif_FP_no1	Luciferase RNAi	+FP	Luciferase RNAi +FP	7-21-21
608	450	320	32	12.75	1451.3	18508.17	1350.82	17226.73	1281.44	1764.706602	0.132648203	100.48	138.3737978	7-21-21_Lucif_FP_no1	Luciferase RNAi	+FP	Luciferase RNAi +FP	7-21-21
609	-15	10	1	9	1220.1	10986.38	1195.88	10768.33	218.05	220.2414389	0.012484003	24.22	24.46341505	7-21-21_Lucif_FP_no2	Luciferase RNAi	+FP	Luciferase RNAi +FP	7-21-21
610	0	20	2	9	3281.29	29546.46	1360.86	12253.9	17292.56	17641.89288	1	1920.43	1959.225259	7-21-21_Lucif_FP_no2	Luciferase RNAi	+FP	Luciferase RNAi +FP	7-21-21
611	15	30	3	9	2867.14	25817.21	1335.08	12021.77	13795.44	14215.5737	0.805785059	1532.06	1578.718173	7-21-21_Lucif_FP_no2	Luciferase RNAi	+FP	Luciferase RNAi +FP	7-21-21
612	30	40	4	9	2672.04	24060.47	1352.56	12179.2	11881.27	12366.15383	0.700953912	1319.48	1373.329	7-21-21_Lucif_FP_no2	Luciferase RNAi	+FP	Luciferase RNAi +FP	7-21-21
613	45	50	5	9	2633.35	23712.05	1314.42	11835.69	11876.36	12485.274	0.707706031	1318.93	1386.552987	7-21-21_Lucif_FP_no2	Luciferase RNAi	+FP	Luciferase RNAi +FP	7-21-21
614	60	60	6	9	2428.25	21865.26	1298.28	11690.37	10174.89	10804.07006	0.612409911	1129.97	1199.843442	7-21-21_Lucif_FP_no2	Luciferase RNAi	+FP	Luciferase RNAi +FP	7-21-21
615	75	70	7	9	2452.29	22081.72	1342.12	12085.19	9996.53	10721.36021	0.607721648	1110.17	1190.666408	7-21-21_Lucif_FP_no2	Luciferase RNAi	+FP	Luciferase RNAi +FP	7-21-21
616	90	80	8	9	2317.91	20871.66	1275.18	11482.36	9389.3	10171.30726	0.576542853	1042.73	1129.575924	7-21-21_Lucif_FP_no2	Luciferase RNAi	+FP	Luciferase RNAi +FP	7-21-21
617	105	90	9	9	2254.8	20303.39	1258.5	11332.17	8971.22	9816.078217	0.556407313	996.3	1090.125839	7-21-21_Lucif_FP_no2	Luciferase RNAi	+FP	Luciferase RNAi +FP	7-21-21
618	120	100	10	9	2223.53	20021.79	1300.77	11712.81	8308.98	9182.843055	0.52051348	922.76	1019.807516	7-21-21_Lucif_FP_no2	Luciferase RNAi	+FP	Luciferase RNAi +FP	7-21-21
619	135	110	11	9	2118.6	19076.96	1272.17	11455.26	7621.7	8507.93657	0.48225758	846.43	944.8512472	7-21-21_Lucif_FP_no2	Luciferase RNAi	+FP	Luciferase RNAi +FP	7-21-21
620	150	120	12	9	2111.21	19010.44	1323.33	11915.96	7094.48	7999.003864	0.453409615	787.88	888.3322194	7-21-21_Lucif_FP_no2	Luciferase RNAi	+FP	Luciferase RNAi +FP	7-21-21
621	165	130	13	9	2069.38	18633.8	1305.48	11755.25	6878.55	7833.487976	0.444027635	763.9	869.951002	7-21-21_Lucif_FP_no2	Luciferase RNAi	+FP	Luciferase RNAi +FP	7-21-21
622	180	140	14	9	2044.05	18405.67	1308.65	11783.77	6621.9	7616.998069	0.431756281	735.4	845.9113517	7-21-21_Lucif_FP_no2	Luciferase RNAi	+FP	Luciferase RNAi +FP	7-21-21
623	195	150	15	9	1912.35	17219.79	1305.93	11759.26	5460.53	6344.230737	0.35961168	606.42	704.5595215	7-21-21_Lucif_FP_no2	Luciferase RNAi	+FP	Luciferase RNAi +FP	7-21-21
624	210	160	16	9	2031.44	18292.15	1299.38	11700.28	6591.87	7735.631105	0.438480789	732.06	859.0803682	7-21-21_Lucif_FP_no2	Luciferase RNAi	+FP	Luciferase RNAi +FP	7-21-21
625	225	170	17	9	2019.21	18182.03	1275.09	11481.58	6700.45	7942.075891	0.450182752	744.12	882.009046	7-21-21_Lucif_FP_no2	Luciferase RNAi	+FP	Luciferase RNAi +FP	7-21-21
626	240	180	18	9	1865	16793.39	1321.34	11898.03	4895.36	5860.809991	0.332209816	543.66	650.8791916	7-21-21_Lucif_FP_no2	Luciferase RNAi	+FP	Luciferase RNAi +FP	7-21-21
627	255	190	19	9	1929.53	17374.5	1304.42	11745.64	5628.86	6806.69669	0.385825758	625.11	755.914016	7-21-21_Lucif_FP_no2	Luciferase RNAi	+FP	Luciferase RNAi +FP	7-21-21
628	270	200	20	9	1821.72	16403.7	1363.99	12282.08	4121.62	5034.158036	0.285352488	457.73	559.0726845	7-21-21_Lucif_FP_no2	Luciferase RNAi	+FP	Luciferase RNAi +FP	7-21-21
629	285	210	21	9	1914.22	17236.68	1275.15	11482.14	5754.54	7099.249743	0.402408618	639.07	788.4066378	7-21-21_Lucif_FP_no2	Luciferase RNAi	+FP	Luciferase RNAi +FP	7-21-21
630	300	220	22	9	1746.54	15726.72	1276.94	11498.26	4228.46	5268.985612	0.298663281	469.6	585.1576327	7-21-21_Lucif_FP_no2	Luciferase RNAi	+FP	Luciferase RNAi +FP	7-21-21
631	315	230	23	9	1778.54	16014.87	1324.98	11930.78	4084.09	5140.235715	0.291365317	453.56	570.8506205	7-21-21_Lucif_FP_no2	Luciferase RNAi	+FP	Luciferase RNAi +FP	7-21-21
632	330	240	24	9	1810.33	16301.11	1253.83	11290.16	5010.95	6370.16593	0.361081771	556.5	707.4501522	7-21-21_Lucif_FP_no2	Luciferase RNAi	+FP	Luciferase RNAi +FP	7-21-21
633	345	250	25	9	1806.82	16269.53	1270.94	11444.23	4825.3	6195.807843	0.351198586	535.88	688.0835403	7-21-21_Lucif_FP_no2	Luciferase RNAi	+FP	Luciferase RNAi +FP	7-21-21
634	360	260	26	9	1650.68	14863.62	1304.02	11742.07	3121.55	4048.432112	0.22947833	346.66	449.5937838	7-21-21_Lucif_FP_no2	Luciferase RNAi	+FP	Luciferase RNAi +FP	7-21-21
635	375	270	27	9	1756.96	15820.56	1270.77	11442.68	4377.88	5734.86717	0.325070966	486.19	636.8916163	7-21-21_Lucif_FP_no2	Luciferase RNAi	+FP	Luciferase RNAi +FP	7-21-21
636	390	280	28	9	1663.95	14983.05	1244.45	11205.72	3777.33	4997.897934	0.283297148	419.5	555.0529563	7-21-21_Lucif_FP_no2	Luciferase RNAi	+FP	Luciferase RNAi +FP	7-21-21
637	405	290	29	9	1756.77	15818.83	1279.38	11520.23	4298.6	5744.7672	0.325632132	477.39	637.9971185	7-21-21_Lucif_FP_no2	Luciferase RNAi	+FP	Luciferase RNAi +FP	7-21-21
638	420	300	30	9	1675.77	15089.47	1345.04	12111.43	2978.04	4019.933523	0.227862937	330.73	446.4388034	7-21-21_Lucif_FP_no2	Luciferase RNAi	+FP	Luciferase RNAi +FP	7-21-21
639	435	310	31	9	1672.45	15059.65	1315.81	11848.23	3211.42	4378.53068	0.248189393	356.64	486.2519327	7-21-21_Lucif_FP_no2	Luciferase RNAi	+FP	Luciferase RNAi +FP	7-21-21
640	450	320	32	9	1657.5	14925.02	1308.1	11778.82	3146.2	4332.719372	0.245592658	349.4	481.1684409	7-21-21_Lucif_FP_no2	Luciferase RNAi	+FP	Luciferase RNAi +FP	7-21-21
641	-15	10	1	7.37	1360.01	10019.62	1310.17	9652.46	367.16	370.8500193	0.019042622	49.84	50.34090033	7-21-21_Lucif_FP_no3_gland1_left	Luciferase RNAi	+FP	Luciferase RNAi +FP	7-21-21
642	0	20	2	7.37	4057.38	29892.08	1466.33	10802.97	19089.11	19474.7356	1	2591.05	2643.392682	7-21-21_Lucif_FP_no3_gland1_left	Luciferase RNAi	+FP	Luciferase RNAi +FP	7-21-21
643	15	30	3	7.37	3558.88	26219.49	1484.97	10940.28	15279.21	15744.53122	0.808459306	2073.91	2137.069963	7-21-21_Lucif_FP_no3_gland1_left	Luciferase RNAi	+FP	Luciferase RNAi +FP	7-21-21
644	30	40	4	7.37	3350.13	24681.52	1466.41	10803.53	13877.99	14444.36152	0.741697439	1883.72	1960.596072	7-21-21_Lucif_FP_no3_gland1_left	Luciferase RNAi	+FP	Luciferase RNAi +FP	7-21-21
645	45	50	5	7.37	3255.18	23982.01	1413.81	10416.03	13565.98	14261.52267	0.732308924	1841.37	1935.779059	7-21-21_Lucif_FP_no3_gland1_left	Luciferase RNAi	+FP	Luciferase RNAi +FP	7-21-21
646	60	60	6	7.37	3006.18	22147.55	1420.73	10467	11680.55	12402.83487	0.636867947	1585.45	1683.488753	7-21-21_Lucif_FP_no3_gland1_left	Luciferase RNAi	+FP	Luciferase RNAi +FP	7-21-21
647	75	70	7	7.37	2837.06	20901.61	1457.65	10739.03	10162.58	10899.45019	0.55967128	1379.41	1479.42851	7-21-21_Lucif_FP_no3_gland1_left	Luciferase RNAi	+FP	Luciferase RNAi +FP	7-21-21
648	90	80	8	7.37	2826.33	20822.5	1431.13	10543.61	10278.89	11134.98861	0.571765842	1395.2	1511.402117	7-21-21_Lucif_FP_no3_gland1_left	Luciferase RNAi	+FP	Luciferase RNAi +FP	7-21-21
649	105	90	9	7.37	2593.36	19106.13	1394.53	10273.94	8832.19	9663.955167	0.496230366	1198.83	1311.728957	7-21-21_Lucif_FP_no3_gland1_left	Luciferase RNAi	+FP	Luciferase RNAi +FP	7-21-21
650	120	100	10	7.37	2697.75	19875.22	1437.12	10587.72	9287.5	10264.2749	0.527055931	1260.63	1393.211614	7-21-21_Lucif_FP_no3_gland1_left	Luciferase RNAi	+FP	Luciferase RNAi +FP	7-21-21
651	135	110	11	7.37	2575.5	18974.6	1390.99	10247.88	8726.72	9741.446163	0.500209418	1184.51	1322.242537	7-21-21_Lucif_FP_no3_gland1_left	Luciferase RNAi	+FP	Luciferase RNAi +FP	7-21-21
652	150	120	12	7.37	2385.89	17577.69	1474.35	10862	6715.69	7571.919331	0.388807298	911.54	1027.75848	7-21-21_Lucif_FP_no3_gland1_left	Luciferase RNAi	+FP	Luciferase RNAi +FP	7-21-21
653	165	130	13	7.37	2317.32	17072.49	1528.1	11258.02	5814.47	6621.68347	0.340014037	789.22	898.7861367	7-21-21_Lucif_FP_no3_gland1_left	Luciferase RNAi	+FP	Luciferase RNAi +FP	7-21-21
654	180	140	14	7.37	2326.11	17137.2	1375.57	10134.31	7002.89	8055.240883	0.413625173	950.54	1093.381257	7-21-21_Lucif_FP_no3_gland1_left	Luciferase RNAi	+FP	Luciferase RNAi +FP	7-21-21
655	195	150	15	7.37	2398.68	17671.91	1435.51	10575.88	7096.03	8244.410641	0.423338771	963.17	1119.043888	7-21-21_Lucif_FP_no3_gland1_left	Luciferase RNAi	+FP	Luciferase RNAi +FP	7-21-21
656	210	160	16	7.37	2224.08	16385.52	1402.36	10331.63	6053.89	7104.305727	0.364796004	821.72	964.2973529	7-21-21_Lucif_FP_no3_gland1_left	Luciferase RNAi	+FP	Luciferase RNAi +FP	7-21-21
657	225	170	17	7.37	2161.48	15924.35	1420.16	10462.78	5461.57	6473.625417	0.332411466	741.32	878.6901924	7-21-21_Lucif_FP_no3_gland1_left	Luciferase RNAi	+FP	Luciferase RNAi +FP	7-21-21
658	240	180	18	7.37	2289.92	16870.64	1474.81	10865.44	6005.2	7189.529709	0.369172134	815.11	975.8638449	7-21-21_Lucif_FP_no3_gland1_left	Luciferase RNAi	+FP	Luciferase RNAi +FP	7-21-21
659	255	190	19	7.37	2217.81	16339.33	1394.36	10272.69	6066.64	7336.081979	0.376697385	823.45	995.7565812	7-21-21_Lucif_FP_no3_gland1_left	Luciferase RNAi	+FP	Luciferase RNAi +FP	7-21-21
660	270	200	20	7.37	1973	14535.75	1471.43	10840.54	3695.21	4513.339686	0.23175358	501.57	612.6189814	7-21-21_Lucif_FP_no3_gland1_left	Luciferase RNAi	+FP	Luciferase RNAi +FP	7-21-21
661	285	210	21	7.37	2120.48	15622.29	1462.08	10771.65	4850.64	5984.128145	0.307276477	658.4	812.2536347	7-21-21_Lucif_FP_no3_gland1_left	Luciferase RNAi	+FP	Luciferase RNAi +FP	7-21-21
662	300	220	22	7.37	2074.4	15282.83	1421.81	10474.97	4807.86	5990.96247	0.30762741	652.59	813.1772136	7-21-21_Lucif_FP_no3_gland1_left	Luciferase RNAi	+FP	Luciferase RNAi +FP	7-21-21
663	315	230	23	7.37	2097.04	15449.56	1533.51	11297.87	4151.69	5225.317075	0.268312607	563.53	709.2588636	7-21-21_Lucif_FP_no3_gland1_left	Luciferase RNAi	+FP	Luciferase RNAi +FP	7-21-21
664	330	240	24	7.37	2026.5	14929.93	1376.95	10144.43	4785.5	6083.562809	0.312382306	649.55	825.7398856	7-21-21_Lucif_FP_no3_gland1_left	Luciferase RNAi	+FP	Luciferase RNAi +FP	7-21-21
665	345	250	25	7.37	2056.49	15150.86	1491.92	10991.51	4159.35	5340.711117	0.274237927	564.57	724.9222295	7-21-21_Lucif_FP_no3_gland1_left	Luciferase RNAi	+FP	Luciferase RNAi +FP	7-21-21
666	360	260	26	7.37	2072.32	15267.49	1506.37	11097.92	4169.57	5407.640781	0.27767467	565.95	733.9975825	7-21-21_Lucif_FP_no3_gland1_left	Luciferase RNAi	+FP	Luciferase RNAi +FP	7-21-21
667	375	270	27	7.37	2029.82	14954.36	1415.98	10431.98	4522.38	5924.157033	0.304197046	613.84	804.1085784	7-21-21_Lucif_FP_no3_gland1_left	Luciferase RNAi	+FP	Luciferase RNAi +FP	7-21-21
668	390	280	28	7.37	2043.42	15054.53	1488.36	10965.27	4089.26	5410.621816	0.277827742	555.06	734.4164336	7-21-21_Lucif_FP_no3_gland1_left	Luciferase RNAi	+FP	Luciferase RNAi +FP	7-21-21
669	405	290	29	7.37	1999.89	14733.85	1457.37	10736.97	3996.88	5341.540298	0.274280504	542.52	725.0386408	7-21-21_Lucif_FP_no3_gland1_left	Luciferase RNAi	+FP	Luciferase RNAi +FP	7-21-21
670	420	300	30	7.37	1982.07	14602.58	1508.78	11115.72	3486.86	4706.768682	0.241685884	473.29	638.874675	7-21-21_Lucif_FP_no3_gland1_left	Luciferase RNAi	+FP	Luciferase RNAi +FP	7-21-21
671	435	310	31	7.37	1998.45	14723.25	1473.49	10855.7	3867.55	5273.1148	0.270766952	524.96	715.7436479	7-21-21_Lucif_FP_no3_gland1_left	Luciferase RNAi	+FP	Luciferase RNAi +FP	7-21-21
672	450	320	32	7.37	2112.03	15560.03	1544.4	11378.1	4181.93	5759.051912	0.295719132	567.63	781.6990329	7-21-21_Lucif_FP_no3_gland1_left	Luciferase RNAi	+FP	Luciferase RNAi +FP	7-21-21
673	-15	10	1	10.43	1366.03	14242.65	1395.76	14552.56	-309.91	-313.0246473	-0.018593609	-29.73	-30.02879147	7-21-21_Lucif_FP_no3_gland2_right	Luciferase RNAi	+FP	Luciferase RNAi +FP	7-21-21
674	0	20	2	10.43	3213.72	33507.16	1631.02	17005.45	16501.71	16835.06665	1	1582.7	1614.672661	7-21-21_Lucif_FP_no3_gland2_right	Luciferase RNAi	+FP	Luciferase RNAi +FP	7-21-21
675	15	30	3	10.43	3005.86	31340	1520.17	15849.72	15490.28	15962.02926	0.948141732	1485.69	1530.935997	7-21-21_Lucif_FP_no3_gland2_right	Luciferase RNAi	+FP	Luciferase RNAi +FP	7-21-21
676	30	40	4	10.43	2735.73	28523.48	1507.41	15716.68	12806.8	13329.45542	0.791767309	1228.32	1278.44869	7-21-21_Lucif_FP_no3_gland2_right	Luciferase RNAi	+FP	Luciferase RNAi +FP	7-21-21
677	45	50	5	10.43	2721.91	28379.45	1519.32	15840.85	12538.6	13181.46777	0.782976868	1202.59	1264.248108	7-21-21_Lucif_FP_no3_gland2_right	Luciferase RNAi	+FP	Luciferase RNAi +FP	7-21-21
678	60	60	6	10.43	2470.32	25756.25	1550.1	16161.78	9594.47	10187.75889	0.605151087	920.22	977.1232269	7-21-21_Lucif_FP_no3_gland2_right	Luciferase RNAi	+FP	Luciferase RNAi +FP	7-21-21
679	75	70	7	10.43	2345.31	24452.83	1506.14	15703.41	8749.42	9383.824531	0.557397528	839.17	900.0166905	7-21-21_Lucif_FP_no3_gland2_right	Luciferase RNAi	+FP	Luciferase RNAi +FP	7-21-21
680	90	80	8	10.43	2346.19	24462.01	1585.38	16529.59	7932.42	8593.088001	0.510427917	760.81	824.175634	7-21-21_Lucif_FP_no3_gland2_right	Luciferase RNAi	+FP	Luciferase RNAi +FP	7-21-21
681	105	90	9	10.43	2333.3	24327.63	1525.81	15908.58	8419.05	9211.908003	0.547185716	807.49	883.5347923	7-21-21_Lucif_FP_no3_gland2_right	Luciferase RNAi	+FP	Luciferase RNAi +FP	7-21-21
682	120	100	10	10.43	2102.15	21917.65	1470.02	15326.9	6590.75	7283.905228	0.43266269	632.13	698.6116924	7-21-21_Lucif_FP_no3_gland2_right	Luciferase RNAi	+FP	Luciferase RNAi +FP	7-21-21
683	135	110	11	10.43	2062.76	21506.98	1593.71	16616.49	4890.49	5459.146741	0.324272357	469.05	523.5902289	7-21-21_Lucif_FP_no3_gland2_right	Luciferase RNAi	+FP	Luciferase RNAi +FP	7-21-21
684	150	120	12	10.43	2058.22	21459.63	1526.63	15917.06	5542.57	6249.230225	0.371203177	531.59	599.3660513	7-21-21_Lucif_FP_no3_gland2_right	Luciferase RNAi	+FP	Luciferase RNAi +FP	7-21-21
685	165	130	13	10.43	1969.09	20530.27	1565.87	16326.23	4204.04	4787.680077	0.284387355	403.22	459.1983807	7-21-21_Lucif_FP_no3_gland2_right	Luciferase RNAi	+FP	Luciferase RNAi +FP	7-21-21
686	180	140	14	10.43	1951.64	20348.41	1565.99	16327.48	4020.93	4625.170426	0.27473431	385.65	443.6030905	7-21-21_Lucif_FP_no3_gland2_right	Luciferase RNAi	+FP	Luciferase RNAi +FP	7-21-21
687	195	150	15	10.43	1977.43	20617.25	1577.58	16448.29	4168.96	4843.640485	0.287711393	399.85	464.559422	7-21-21_Lucif_FP_no3_gland2_right	Luciferase RNAi	+FP	Luciferase RNAi +FP	7-21-21
688	210	160	16	10.43	1907.72	19890.47	1542.99	16087.63	3802.84	4462.674081	0.265082056	364.73	428.01462	7-21-21_Lucif_FP_no3_gland2_right	Luciferase RNAi	+FP	Luciferase RNAi +FP	7-21-21
689	225	170	17	10.43	1973.71	20578.43	1546.21	16121.28	4457.15	5283.081518	0.313814114	427.5	506.7178239	7-21-21_Lucif_FP_no3_gland2_right	Luciferase RNAi	+FP	Luciferase RNAi +FP	7-21-21
690	240	180	18	10.43	1835.61	19138.57	1539.31	16049.25	3089.32	3698.587544	0.21969545	296.3	354.7355047	7-21-21_Lucif_FP_no3_gland2_right	Luciferase RNAi	+FP	Luciferase RNAi +FP	7-21-21
691	255	190	19	10.43	1908.32	19896.72	1518.99	15837.4	4059.32	4908.731077	0.291577763	389.33	470.7971459	7-21-21_Lucif_FP_no3_gland2_right	Luciferase RNAi	+FP	Luciferase RNAi +FP	7-21-21
692	270	200	20	10.43	1900.4	19814.08	1561.22	16277.76	3536.32	4319.271002	0.256563938	339.18	414.2753875	7-21-21_Lucif_FP_no3_gland2_right	Luciferase RNAi	+FP	Luciferase RNAi +FP	7-21-21
693	285	210	21	10.43	1836.45	19147.32	1571.19	16381.72	2765.6	3411.860043	0.202663887	265.26	327.2454422	7-21-21_Lucif_FP_no3_gland2_right	Luciferase RNAi	+FP	Luciferase RNAi +FP	7-21-21
694	300	220	22	10.43	1809.19	18863.14	1620.46	16895.37	1967.77	2451.992408	0.145647918	188.73	235.1720614	7-21-21_Lucif_FP_no3_gland2_right	Luciferase RNAi	+FP	Luciferase RNAi +FP	7-21-21
695	315	230	23	10.43	1785.45	18615.58	1542.76	16085.22	2530.36	3184.711121	0.189171281	242.69	305.4496364	7-21-21_Lucif_FP_no3_gland2_right	Luciferase RNAi	+FP	Luciferase RNAi +FP	7-21-21
696	330	240	24	10.43	1800.87	18776.41	1524.12	15890.96	2885.45	3668.125861	0.217886031	276.75	351.8182024	7-21-21_Lucif_FP_no3_gland2_right	Luciferase RNAi	+FP	Luciferase RNAi +FP	7-21-21
697	345	250	25	10.43	1907.24	19885.47	1603.36	16717.13	3168.34	4068.229089	0.241652093	303.88	390.1896436	7-21-21_Lucif_FP_no3_gland2_right	Luciferase RNAi	+FP	Luciferase RNAi +FP	7-21-21
698	360	260	26	10.43	1784.34	18604.07	1562.52	16291.25	2312.82	2999.565843	0.178173684	221.82	287.6850318	7-21-21_Lucif_FP_no3_gland2_right	Luciferase RNAi	+FP	Luciferase RNAi +FP	7-21-21
699	375	270	27	10.43	1814.73	18920.87	1587.32	16549.88	2370.99	3105.912613	0.184490663	227.41	297.8990157	7-21-21_Lucif_FP_no3_gland2_right	Luciferase RNAi	+FP	Luciferase RNAi +FP	7-21-21
700	390	280	28	10.43	1717.22	17904.22	1587.84	16555.27	1348.95	1784.83596	0.106018942	129.38	171.1865351	7-21-21_Lucif_FP_no3_gland2_right	Luciferase RNAi	+FP	Luciferase RNAi +FP	7-21-21
701	405	290	29	10.43	1794.74	18712.52	1562.56	16291.72	2420.8	3235.223663	0.192171717	232.18	310.2917342	7-21-21_Lucif_FP_no3_gland2_right	Luciferase RNAi	+FP	Luciferase RNAi +FP	7-21-21
702	420	300	30	10.43	1758.01	18329.54	1634.54	17042.2	1287.34	1737.727237	0.103220692	123.47	166.667067	7-21-21_Lucif_FP_no3_gland2_right	Luciferase RNAi	+FP	Luciferase RNAi +FP	7-21-21
703	435	310	31	10.43	1704.02	17766.61	1618.53	16875.25	891.36	1215.30261	0.072188761	85.49	116.559213	7-21-21_Lucif_FP_no3_gland2_right	Luciferase RNAi	+FP	Luciferase RNAi +FP	7-21-21
704	450	320	32	10.43	1827.74	19056.54	1596.52	16645.74	2410.8	3319.979614	0.197206205	231.22	318.4194817	7-21-21_Lucif_FP_no3_gland2_right	Luciferase RNAi	+FP	Luciferase RNAi +FP	7-21-21
705	-15	11	1	7.32	1193.25	8739.69	1168.29	8556.88	182.81	184.8320107	0.015848233	24.96	25.23607563	7-21-21_Lucif_FP_no4	Luciferase RNAi	+FP	Luciferase RNAi +FP	7-21-21
706	0	22	2	7.32	2719.42	19917.74	1161.74	8508.89	11408.85	11662.626	1	1557.68	1592.328698	7-21-21_Lucif_FP_no4	Luciferase RNAi	+FP	Luciferase RNAi +FP	7-21-21
707	15	33	3	7.32	2443.45	17896.42	1191.13	8724.13	9172.29	9480.025276	0.812855122	1252.32	1294.336011	7-21-21_Lucif_FP_no4	Luciferase RNAi	+FP	Luciferase RNAi +FP	7-21-21
708	30	44	4	7.32	2293.22	16796.15	1206.07	8833.57	7962.58	8320.755599	0.713454723	1087.15	1136.052567	7-21-21_Lucif_FP_no4	Luciferase RNAi	+FP	Luciferase RNAi +FP	7-21-21
709	45	55	5	7.32	2166.15	15865.45	1171.74	8582.08	7283.37	7695.176217	0.659815055	994.41	1050.634553	7-21-21_Lucif_FP_no4	Luciferase RNAi	+FP	Luciferase RNAi +FP	7-21-21
710	60	66	6	7.32	2065.31	15126.86	1229.01	9001.59	6125.27	6543.177064	0.56103806	836.3	893.3580036	7-21-21_Lucif_FP_no4	Luciferase RNAi	+FP	Luciferase RNAi +FP	7-21-21
711	75	77	7	7.32	1964.51	14388.54	1247.15	9134.42	5254.12	5674.670674	0.486568863	717.36	774.7789839	7-21-21_Lucif_FP_no4	Luciferase RNAi	+FP	Luciferase RNAi +FP	7-21-21
712	90	88	8	7.32	1940.61	14213.53	1199.2	8783.24	5430.29	5929.812179	0.508445712	741.41	809.6109136	7-21-21_Lucif_FP_no4	Luciferase RNAi	+FP	Luciferase RNAi +FP	7-21-21
713	105	99	9	7.32	1923.77	14090.18	1219.19	8929.64	5160.54	5697.578302	0.488533054	704.58	777.9030333	7-21-21_Lucif_FP_no4	Luciferase RNAi	+FP	Luciferase RNAi +FP	7-21-21
714	120	110	10	7.32	1824.99	13366.72	1288.15	9434.76	3931.96	4389.160722	0.37634412	536.84	599.2627193	7-21-21_Lucif_FP_no4	Luciferase RNAi	+FP	Luciferase RNAi +FP	7-21-21
715	135	121	11	7.32	1788.61	13100.2	1196.56	8763.94	4336.26	4894.011063	0.419631999	592.05	668.2023794	7-21-21_Lucif_FP_no4	Luciferase RNAi	+FP	Luciferase RNAi +FP	7-21-21
716	150	132	12	7.32	1826.72	13379.34	1191.11	8723.96	4655.38	5312.292847	0.455497145	635.61	725.2998588	7-21-21_Lucif_FP_no4	Luciferase RNAi	+FP	Luciferase RNAi +FP	7-21-21
717	165	143	13	7.32	1747.96	12802.53	1158.98	8488.68	4313.85	4977.017305	0.426749285	588.98	679.5237786	7-21-21_Lucif_FP_no4	Luciferase RNAi	+FP	Luciferase RNAi +FP	7-21-21
718	180	154	14	7.32	1865.32	13662.06	1121.36	8213.11	5448.95	6356.150518	0.545001659	743.96	867.8225601	7-21-21_Lucif_FP_no4	Luciferase RNAi	+FP	Luciferase RNAi +FP	7-21-21
719	195	165	15	7.32	1764.5	12923.64	1233.38	9033.6	3890.04	4587.886408	0.393383652	531.12	626.3992732	7-21-21_Lucif_FP_no4	Luciferase RNAi	+FP	Luciferase RNAi +FP	7-21-21
720	210	176	16	7.32	1701.16	12459.76	1156.59	8471.14	3988.62	4756.182289	0.407814011	544.57	649.3659936	7-21-21_Lucif_FP_no4	Luciferase RNAi	+FP	Luciferase RNAi +FP	7-21-21
721	225	187	17	7.32	1688.42	12366.44	1194.3	8747.35	3619.09	4363.273651	0.37412446	494.12	595.7245541	7-21-21_Lucif_FP_no4	Luciferase RNAi	+FP	Luciferase RNAi +FP	7-21-21
722	240	198	18	7.32	1685.29	12343.48	1147.89	8407.47	3936.01	4797.848172	0.41138661	537.4	655.0703904	7-21-21_Lucif_FP_no4	Luciferase RNAi	+FP	Luciferase RNAi +FP	7-21-21
723	255	209	19	7.32	1668.15	12217.97	1217.67	8918.53	3299.44	4066.378326	0.348667472	450.48	555.1918229	7-21-21_Lucif_FP_no4	Luciferase RNAi	+FP	Luciferase RNAi +FP	7-21-21
724	270	220	20	7.32	1655.96	12128.66	1173.19	8592.73	3535.93	4406.040094	0.377791425	482.77	601.5684632	7-21-21_Lucif_FP_no4	Luciferase RNAi	+FP	Luciferase RNAi +FP	7-21-21
725	285	231	21	7.32	1629.65	11935.95	1151.65	8435	3500.95	4410.704204	0.378191344	478	602.2127165	7-21-21_Lucif_FP_no4	Luciferase RNAi	+FP	Luciferase RNAi +FP	7-21-21
726	300	242	22	7.32	1640.28	12013.84	1185.39	8682.13	3331.71	4243.91285	0.363889989	454.89	579.4362404	7-21-21_Lucif_FP_no4	Luciferase RNAi	+FP	Luciferase RNAi +FP	7-21-21
727	315	253	23	7.32	1618.34	11853.1	1183.48	8668.08	3185.02	4101.933994	0.351716157	434.86	560.0489218	7-21-21_Lucif_FP_no4	Luciferase RNAi	+FP	Luciferase RNAi +FP	7-21-21
728	330	264	24	7.32	1535.66	11247.55	1254.69	9189.65	2057.9	2679.649615	0.22976383	280.97	365.8589593	7-21-21_Lucif_FP_no4	Luciferase RNAi	+FP	Luciferase RNAi +FP	7-21-21
729	345	275	25	7.32	1552.44	11370.43	1172.35	8586.61	2783.82	3664.984423	0.31425036	380.09	500.4001442	7-21-21_Lucif_FP_no4	Luciferase RNAi	+FP	Luciferase RNAi +FP	7-21-21
730	360	286	26	7.32	1605.65	11760.16	1177.86	8626.93	3133.23	4170.618814	0.357605467	427.79	569.4280414	7-21-21_Lucif_FP_no4	Luciferase RNAi	+FP	Luciferase RNAi +FP	7-21-21
731	375	297	27	7.32	1641.19	12020.52	1215.39	8901.81	3118.71	4197.207633	0.359885298	425.8	573.0481545	7-21-21_Lucif_FP_no4	Luciferase RNAi	+FP	Luciferase RNAi +FP	7-21-21
732	390	308	28	7.32	1589.85	11644.48	1187.08	8694.45	2950.03	4014.108738	0.34418567	402.77	548.0495373	7-21-21_Lucif_FP_no4	Luciferase RNAi	+FP	Luciferase RNAi +FP	7-21-21
733	405	319	29	7.32	1554.44	11385.08	1168.9	8561.32	2823.76	3884.791561	0.3330975	385.54	530.4071658	7-21-21_Lucif_FP_no4	Luciferase RNAi	+FP	Luciferase RNAi +FP	7-21-21
734	420	330	30	7.32	1550.57	11356.77	1202.11	8804.57	2552.2	3550.028857	0.304393612	348.46	484.696754	7-21-21_Lucif_FP_no4	Luciferase RNAi	+FP	Luciferase RNAi +FP	7-21-21
735	435	341	31	7.32	1577.79	11556.12	1212.35	8879.58	2676.54	3764.160703	0.32275413	365.44	513.9377283	7-21-21_Lucif_FP_no4	Luciferase RNAi	+FP	Luciferase RNAi +FP	7-21-21
736	450	352	32	7.32	1676.85	12281.65	1195.98	8759.68	3521.97	5007.919163	0.429398933	480.87	683.7531518	7-21-21_Lucif_FP_no4	Luciferase RNAi	+FP	Luciferase RNAi +FP	7-21-21
737	-15	10	1	2.63	1513.94	4174.48	1581.31	4155.87	18.61	18.79703361	0.00130036	-67.37	-68.04707976	7-21-21_Lucif_noFP_no1	Luciferase RNAi	-FP	Luciferase RNAi -FP	7-21-21
738	0	20	2	2.63	6831.36	18836.55	1776	4667.53	14169.02	14455.25319	1	5055.36	5157.485046	7-21-21_Lucif_noFP_no1	Luciferase RNAi	-FP	Luciferase RNAi -FP	7-21-21
739	15	30	3	2.63	6445.95	17773.85	1760.89	4627.81	13146.04	13546.39652	0.937126202	4685.06	4827.741319	7-21-21_Lucif_noFP_no1	Luciferase RNAi	-FP	Luciferase RNAi -FP	7-21-21
740	30	40	4	2.63	6213.52	16329.85	1616.02	4247.08	12082.77	12575.8772	0.869986643	4597.5	4785.127534	7-21-21_Lucif_noFP_no1	Luciferase RNAi	-FP	Luciferase RNAi -FP	7-21-21
741	45	50	5	2.63	5604.13	14728.3	1456.8	3828.65	10899.65	11458.48701	0.792686704	4147.33	4359.968156	7-21-21_Lucif_noFP_no1	Luciferase RNAi	-FP	Luciferase RNAi -FP	7-21-21
742	60	60	6	2.63	5638.03	14817.39	1478.46	3885.56	10931.83	11607.81661	0.803017177	4159.57	4416.783444	7-21-21_Lucif_noFP_no1	Luciferase RNAi	-FP	Luciferase RNAi -FP	7-21-21
743	75	70	7	2.63	5242.41	13777.65	1693.77	4451.42	9326.23	10002.45798	0.691960068	3548.64	3805.945432	7-21-21_Lucif_noFP_no1	Luciferase RNAi	-FP	Luciferase RNAi -FP	7-21-21
744	90	80	8	2.63	4571.36	12014.06	1538.93	4044.5	7969.56	8633.321283	0.597244557	3032.43	3284.992203	7-21-21_Lucif_noFP_no1	Luciferase RNAi	-FP	Luciferase RNAi -FP	7-21-21
745	105	90	9	2.63	4924.77	12942.86	1535.3	4034.93	8907.93	9746.827927	0.674275836	3389.47	3708.670909	7-21-21_Lucif_noFP_no1	Luciferase RNAi	-FP	Luciferase RNAi -FP	7-21-21
746	120	100	10	2.63	5099.87	13403.04	1626.08	4273.53	9129.51	10089.66895	0.697993236	3473.79	3839.131684	7-21-21_Lucif_noFP_no1	Luciferase RNAi	-FP	Luciferase RNAi -FP	7-21-21
747	135	110	11	2.63	5027.16	13211.96	1634.26	4295.03	8916.93	9953.773415	0.688592118	3392.9	3787.419865	7-21-21_Lucif_noFP_no1	Luciferase RNAi	-FP	Luciferase RNAi -FP	7-21-21
748	150	120	12	2.63	4286.51	11265.43	1545.93	4062.89	7202.54	8120.841173	0.561791694	2740.58	3089.995322	7-21-21_Lucif_noFP_no1	Luciferase RNAi	-FP	Luciferase RNAi -FP	7-21-21
749	165	130	13	2.63	4729.72	12430.25	1646.52	4327.25	8103	9227.92639	0.638378745	3083.2	3511.235671	7-21-21_Lucif_noFP_no1	Luciferase RNAi	-FP	Luciferase RNAi -FP	7-21-21
750	180	140	14	2.63	4636.3	12184.71	1636.66	4301.32	7883.39	9068.056963	0.627319137	2999.64	3450.407298	7-21-21_Lucif_noFP_no1	Luciferase RNAi	-FP	Luciferase RNAi -FP	7-21-21
751	195	150	15	2.63	3976.25	10450.03	1664.84	4375.38	6074.65	7057.736383	0.488247165	2311.41	2685.475287	7-21-21_Lucif_noFP_no1	Luciferase RNAi	-FP	Luciferase RNAi -FP	7-21-21
752	210	160	16	2.63	3782.95	9942.03	1693.85	4451.64	5490.39	6443.032351	0.445722553	2089.1	2451.581561	7-21-21_Lucif_noFP_no1	Luciferase RNAi	-FP	Luciferase RNAi -FP	7-21-21
753	225	170	17	2.63	4229.26	11114.98	1698.08	4462.75	6652.23	7884.920491	0.545470936	2531.18	3000.219934	7-21-21_Lucif_noFP_no1	Luciferase RNAi	-FP	Luciferase RNAi -FP	7-21-21
754	240	180	18	2.63	3624.82	9526.44	1556.56	4090.81	5435.63	6507.630616	0.450191396	2068.26	2476.156783	7-21-21_Lucif_noFP_no1	Luciferase RNAi	-FP	Luciferase RNAi -FP	7-21-21
755	255	190	19	2.63	3643.89	9576.55	1682.57	4422	5154.55	6233.137514	0.431202237	1961.32	2371.725421	7-21-21_Lucif_noFP_no1	Luciferase RNAi	-FP	Luciferase RNAi -FP	7-21-21
756	270	200	20	2.63	3437.89	9035.15	1644.84	4322.82	4712.33	5755.652859	0.398170325	1793.05	2190.036216	7-21-21_Lucif_noFP_no1	Luciferase RNAi	-FP	Luciferase RNAi -FP	7-21-21
757	285	210	21	2.63	3691.7	9702.22	1730.89	4548.96	5153.26	6357.463799	0.439803006	1960.81	2419.008277	7-21-21_Lucif_noFP_no1	Luciferase RNAi	-FP	Luciferase RNAi -FP	7-21-21
758	300	220	22	2.63	3500.2	9198.92	1660.56	4364.13	4834.79	6024.519316	0.416770238	1839.64	2292.332597	7-21-21_Lucif_noFP_no1	Luciferase RNAi	-FP	Luciferase RNAi -FP	7-21-21
759	315	230	23	2.63	3443.25	9049.24	1536.82	4038.94	5010.3	6305.96363	0.436240275	1906.43	2399.432817	7-21-21_Lucif_noFP_no1	Luciferase RNAi	-FP	Luciferase RNAi -FP	7-21-21
760	330	240	24	2.63	3493.84	9182.2	1617.02	4249.7	4932.5	6270.436434	0.433782539	1876.82	2385.90583	7-21-21_Lucif_noFP_no1	Luciferase RNAi	-FP	Luciferase RNAi -FP	7-21-21
761	345	250	25	2.63	3287.74	8640.55	1718.25	4515.75	4124.8	5296.348039	0.366396075	1569.49	2015.265051	7-21-21_Lucif_noFP_no1	Luciferase RNAi	-FP	Luciferase RNAi -FP	7-21-21
762	360	260	26	2.63	3207.41	8429.44	1771.25	4655.04	3774.4	4895.132919	0.338640414	1436.16	1862.599113	7-21-21_Lucif_noFP_no1	Luciferase RNAi	-FP	Luciferase RNAi -FP	7-21-21
763	375	270	27	2.63	2962.23	7785.08	1796.92	4722.51	3062.57	4011.857828	0.277536324	1165.31	1526.514674	7-21-21_Lucif_noFP_no1	Luciferase RNAi	-FP	Luciferase RNAi -FP	7-21-21
764	390	280	28	2.63	3177.57	8351.03	1769.05	4649.26	3701.77	4897.922245	0.338833376	1408.52	1863.654803	7-21-21_Lucif_noFP_no1	Luciferase RNAi	-FP	Luciferase RNAi -FP	7-21-21
765	405	290	29	2.63	2993.89	7868.27	1809.21	4754.82	3113.45	4160.900163	0.287846924	1184.68	1583.238917	7-21-21_Lucif_noFP_no1	Luciferase RNAi	-FP	Luciferase RNAi -FP	7-21-21
766	420	300	30	2.63	2898.1	7616.53	1866.16	4904.49	2712.04	3660.87108	0.25325541	1031.94	1392.973298	7-21-21_Lucif_noFP_no1	Luciferase RNAi	-FP	Luciferase RNAi -FP	7-21-21
767	435	310	31	2.63	3009.08	7908.21	1668.08	4383.91	3524.3	4805.11913	0.332413349	1341	1828.353078	7-21-21_Lucif_noFP_no1	Luciferase RNAi	-FP	Luciferase RNAi -FP	7-21-21
768	450	320	32	2.63	3078.69	8091.14	1790.79	4706.39	3384.75	4661.2332	0.322459464	1287.9	1773.602848	7-21-21_Lucif_noFP_no1	Luciferase RNAi	-FP	Luciferase RNAi -FP	7-21-21
769	-15	10	1	11.2	1102.91	12354.59	1120.27	12548.99	-17.36	-17.5344709	-0.010896982	-17.36	-17.5344709	7-21-21_Lucif_noFP_no2	Luciferase RNAi	-FP	Luciferase RNAi -FP	7-21-21
770	0	20	2	11.2	2828.96	31689.41	1251.71	14021.38	1577.25	1609.112564	1	1577.25	1609.112564	7-21-21_Lucif_noFP_no2	Luciferase RNAi	-FP	Luciferase RNAi -FP	7-21-21
771	15	30	3	11.2	2540.34	28456.36	1163.78	13036.39	1376.56	1418.482493	0.881530929	1376.56	1418.482493	7-21-21_Lucif_noFP_no2	Luciferase RNAi	-FP	Luciferase RNAi -FP	7-21-21
772	30	40	4	11.2	2474.05	27713.81	1195.45	13391.15	1278.6	1330.780656	0.827027696	1278.6	1330.780656	7-21-21_Lucif_noFP_no2	Luciferase RNAi	-FP	Luciferase RNAi -FP	7-21-21
773	45	50	5	11.2	2405.65	26947.65	1222.6	13695.27	1183.05	1243.706271	0.772914399	1183.05	1243.706271	7-21-21_Lucif_noFP_no2	Luciferase RNAi	-FP	Luciferase RNAi -FP	7-21-21
774	60	60	6	11.2	2289.68	25648.58	1228.35	13759.77	1061.33	1126.958982	0.700360564	1061.33	1126.958982	7-21-21_Lucif_noFP_no2	Luciferase RNAi	-FP	Luciferase RNAi -FP	7-21-21
775	75	70	7	11.2	2202.37	24670.49	1152.24	12907.18	1050.13	1126.273016	0.699934263	1050.13	1126.273016	7-21-21_Lucif_noFP_no2	Luciferase RNAi	-FP	Luciferase RNAi -FP	7-21-21
776	90	80	8	11.2	2100.33	23527.52	1161.1	13006.36	939.23	1017.455713	0.6323086	939.23	1017.455713	7-21-21_Lucif_noFP_no2	Luciferase RNAi	-FP	Luciferase RNAi -FP	7-21-21
777	105	90	9	11.2	2060.14	23077.3	1241.62	13908.37	818.52	895.6035347	0.556582277	818.52	895.6035347	7-21-21_Lucif_noFP_no2	Luciferase RNAi	-FP	Luciferase RNAi -FP	7-21-21
778	120	100	10	11.2	1957.88	21931.74	1199.8	13439.87	758.08	837.8079696	0.520664613	758.08	837.8079696	7-21-21_Lucif_noFP_no2	Luciferase RNAi	-FP	Luciferase RNAi -FP	7-21-21
779	135	110	11	11.2	2036.6	22813.58	1194.73	13383.18	841.87	939.7610192	0.584024412	841.87	939.7610192	7-21-21_Lucif_noFP_no2	Luciferase RNAi	-FP	Luciferase RNAi -FP	7-21-21
780	150	120	12	11.2	1888.52	21154.77	1201.53	13459.3	686.99	774.5790621	0.48137034	686.99	774.5790621	7-21-21_Lucif_noFP_no2	Luciferase RNAi	-FP	Luciferase RNAi -FP	7-21-21
781	165	130	13	11.2	1886.79	21135.47	1252.57	14031.07	634.22	722.2677373	0.448860915	634.22	722.2677373	7-21-21_Lucif_noFP_no2	Luciferase RNAi	-FP	Luciferase RNAi -FP	7-21-21
782	180	140	14	11.2	1905.62	21346.36	1212.31	13580.03	693.31	797.4963275	0.495612517	693.31	797.4963275	7-21-21_Lucif_noFP_no2	Luciferase RNAi	-FP	Luciferase RNAi -FP	7-21-21
783	195	150	15	11.2	1799.63	20159.1	1218.62	13650.73	581.01	675.0373134	0.419509069	581.01	675.0373134	7-21-21_Lucif_noFP_no2	Luciferase RNAi	-FP	Luciferase RNAi -FP	7-21-21
784	210	160	16	11.2	1819.42	20380.72	1198.27	13422.73	621.15	728.9262775	0.452998935	621.15	728.9262775	7-21-21_Lucif_noFP_no2	Luciferase RNAi	-FP	Luciferase RNAi -FP	7-21-21
785	225	170	17	11.2	1745.15	19548.86	1196.19	13399.5	548.96	650.6849512	0.404375036	548.96	650.6849512	7-21-21_Lucif_noFP_no2	Luciferase RNAi	-FP	Luciferase RNAi -FP	7-21-21
786	240	180	18	11.2	1741.68	19509.96	1268.72	14211.98	472.96	566.2359241	0.351893296	472.96	566.2359241	7-21-21_Lucif_noFP_no2	Luciferase RNAi	-FP	Luciferase RNAi -FP	7-21-21
787	255	190	19	11.2	1726.38	19338.52	1211.92	13575.63	514.46	622.110548	0.386617172	514.46	622.110548	7-21-21_Lucif_noFP_no2	Luciferase RNAi	-FP	Luciferase RNAi -FP	7-21-21
788	270	200	20	11.2	1690.43	18935.86	1278.66	14323.31	411.77	502.9370137	0.31255552	411.77	502.9370137	7-21-21_Lucif_noFP_no2	Luciferase RNAi	-FP	Luciferase RNAi -FP	7-21-21
789	285	210	21	11.2	1618.77	18133.17	1257.55	14086.86	361.22	445.6291888	0.276940967	361.22	445.6291888	7-21-21_Lucif_noFP_no2	Luciferase RNAi	-FP	Luciferase RNAi -FP	7-21-21
790	300	220	22	11.2	1585.12	17756.18	1247.63	13975.71	337.49	420.5384358	0.261348053	337.49	420.5384358	7-21-21_Lucif_noFP_no2	Luciferase RNAi	-FP	Luciferase RNAi -FP	7-21-21
791	315	230	23	11.2	1584.47	17748.95	1227.64	13751.8	356.83	449.1062415	0.279101818	356.83	449.1062415	7-21-21_Lucif_noFP_no2	Luciferase RNAi	-FP	Luciferase RNAi -FP	7-21-21
792	330	240	24	11.2	1616.28	18105.25	1207.25	13523.41	409.03	519.97904	0.323146467	409.03	519.97904	7-21-21_Lucif_noFP_no2	Luciferase RNAi	-FP	Luciferase RNAi -FP	7-21-21
793	345	250	25	11.2	1530.58	17145.3	1213.14	13589.37	317.44	407.6010283	0.253307965	317.44	407.6010283	7-21-21_Lucif_noFP_no2	Luciferase RNAi	-FP	Luciferase RNAi -FP	7-21-21
794	360	260	26	11.2	1532.73	17169.38	1219.92	13665.33	312.81	405.6927004	0.252122014	312.81	405.6927004	7-21-21_Lucif_noFP_no2	Luciferase RNAi	-FP	Luciferase RNAi -FP	7-21-21
795	375	270	27	11.2	1514.75	16967.92	1250.56	14008.54	264.19	346.0795082	0.215074766	264.19	346.0795082	7-21-21_Lucif_noFP_no2	Luciferase RNAi	-FP	Luciferase RNAi -FP	7-21-21
796	390	280	28	11.2	1507.6	16887.83	1242.92	13922.97	264.68	350.2059987	0.217639217	264.68	350.2059987	7-21-21_Lucif_noFP_no2	Luciferase RNAi	-FP	Luciferase RNAi -FP	7-21-21
797	405	290	29	11.2	1471.06	16478.49	1300.32	14565.87	170.74	228.1816293	0.141805884	170.74	228.1816293	7-21-21_Lucif_noFP_no2	Luciferase RNAi	-FP	Luciferase RNAi -FP	7-21-21
798	420	300	30	11.2	1394.19	15617.42	1231.18	13791.39	163.01	220.0404842	0.136746483	163.01	220.0404842	7-21-21_Lucif_noFP_no2	Luciferase RNAi	-FP	Luciferase RNAi -FP	7-21-21
799	435	310	31	11.2	1403.2	15718.36	1256.85	14078.98	146.35	199.5372655	0.124004541	146.35	199.5372655	7-21-21_Lucif_noFP_no2	Luciferase RNAi	-FP	Luciferase RNAi -FP	7-21-21
800	450	320	32	11.2	1400.33	15686.22	1248.37	13983.98	151.96	209.2683351	0.130052017	151.96	209.2683351	7-21-21_Lucif_noFP_no2	Luciferase RNAi	-FP	Luciferase RNAi -FP	7-21-21
801	-15	10	1	11.33	1438.56	16300.42	1483.38	16808.3	-507.88	-512.9842789	-0.019609328	-44.82	-45.27044849	7-21-21_Lucif_noFP_no3	Luciferase RNAi	-FP	Luciferase RNAi -FP	7-21-21
802	0	20	2	11.33	3827.95	43374.74	1564.95	17732.53	25642.21	26160.217	1	2263	2308.715632	7-21-21_Lucif_noFP_no3	Luciferase RNAi	-FP	Luciferase RNAi -FP	7-21-21
803	15	30	3	11.33	3495.08	39602.92	1526.98	17302.34	22300.58	22979.73377	0.878422903	1968.1	2028.037568	7-21-21_Lucif_noFP_no3	Luciferase RNAi	-FP	Luciferase RNAi -FP	7-21-21
804	30	40	4	11.33	3238.27	36692.95	1595.63	18080.17	18612.78	19372.38196	0.740528336	1642.64	1709.67741	7-21-21_Lucif_noFP_no3	Luciferase RNAi	-FP	Luciferase RNAi -FP	7-21-21
805	45	50	5	11.33	3146.94	35658.08	1560.37	17680.57	17977.51	18899.23665	0.722441891	1586.57	1667.915183	7-21-21_Lucif_noFP_no3	Luciferase RNAi	-FP	Luciferase RNAi -FP	7-21-21
806	60	60	6	11.33	3046.15	34516.1	1550.22	17565.67	16950.43	17998.58605	0.688013637	1495.93	1588.433145	7-21-21_Lucif_noFP_no3	Luciferase RNAi	-FP	Luciferase RNAi -FP	7-21-21
807	75	70	7	11.33	2866.72	32482.97	1589.21	18007.41	14475.56	15525.15653	0.593464363	1277.51	1370.139927	7-21-21_Lucif_noFP_no3	Luciferase RNAi	-FP	Luciferase RNAi -FP	7-21-21
808	90	80	8	11.33	2769.16	31377.44	1515.02	17166.75	14210.69	15394.2567	0.588460589	1254.14	1358.593643	7-21-21_Lucif_noFP_no3	Luciferase RNAi	-FP	Luciferase RNAi -FP	7-21-21
809	105	90	9	11.33	2739.22	31038.24	1503.63	17037.76	14000.48	15318.96518	0.585582496	1235.59	1351.950803	7-21-21_Lucif_noFP_no3	Luciferase RNAi	-FP	Luciferase RNAi -FP	7-21-21
810	120	100	10	11.33	2671.96	30276.09	1511.04	17121.65	13154.44	14537.90453	0.555725686	1160.92	1283.015022	7-21-21_Lucif_noFP_no3	Luciferase RNAi	-FP	Luciferase RNAi -FP	7-21-21
811	135	110	11	11.33	2608.4	29555.94	1514.41	17159.86	12396.08	13837.47226	0.528950974	1093.99	1221.197046	7-21-21_Lucif_noFP_no3	Luciferase RNAi	-FP	Luciferase RNAi -FP	7-21-21
812	150	120	12	11.33	2487.18	28182.39	1499.11	16986.49	11195.9	12623.342	0.482539652	988.07	1114.045814	7-21-21_Lucif_noFP_no3	Luciferase RNAi	-FP	Luciferase RNAi -FP	7-21-21
813	165	130	13	11.33	2535.51	28729.98	1587.73	17990.65	10739.33	12230.25382	0.46751347	947.78	1079.358765	7-21-21_Lucif_noFP_no3	Luciferase RNAi	-FP	Luciferase RNAi -FP	7-21-21
814	180	140	14	11.33	2405.3	27254.53	1564.81	17730.98	9523.55	10954.69004	0.418753791	840.49	966.7936252	7-21-21_Lucif_noFP_no3	Luciferase RNAi	-FP	Luciferase RNAi -FP	7-21-21
815	195	150	15	11.33	2399.64	27190.42	1537.37	17420	9770.42	11351.60852	0.43392639	862.27	1001.814812	7-21-21_Lucif_noFP_no3	Luciferase RNAi	-FP	Luciferase RNAi -FP	7-21-21
816	210	160	16	11.33	2244.35	25430.79	1554.94	17619.13	7811.66	9167.06793	0.350420179	689.41	809.0301296	7-21-21_Lucif_noFP_no3	Luciferase RNAi	-FP	Luciferase RNAi -FP	7-21-21
817	225	170	17	11.33	2252.71	25525.58	1514.6	17162.02	8363.56	9913.368242	0.378948242	738.11	874.8853638	7-21-21_Lucif_noFP_no3	Luciferase RNAi	-FP	Luciferase RNAi -FP	7-21-21
818	240	180	18	11.33	2274.75	25775.29	1579.79	17900.73	7874.56	9427.559959	0.360377743	694.96	832.0181787	7-21-21_Lucif_noFP_no3	Luciferase RNAi	-FP	Luciferase RNAi -FP	7-21-21
819	255	190	19	11.33	2158.75	24460.85	1556.82	17640.42	6820.43	8247.602233	0.315272699	601.93	727.8836103	7-21-21_Lucif_noFP_no3	Luciferase RNAi	-FP	Luciferase RNAi -FP	7-21-21
820	270	200	20	11.33	2148.44	24344.05	1501.81	17017.08	7326.97	8949.181367	0.342091251	646.63	789.7956655	7-21-21_Lucif_noFP_no3	Luciferase RNAi	-FP	Luciferase RNAi -FP	7-21-21
821	285	210	21	11.33	2231.14	25281.21	1542.89	17482.56	7798.65	9621.023402	0.367773073	688.25	849.0789248	7-21-21_Lucif_noFP_no3	Luciferase RNAi	-FP	Luciferase RNAi -FP	7-21-21
822	300	220	22	11.33	2051.17	23241.92	1539.9	17448.7	5793.22	7218.796637	0.275945595	511.27	637.08165	7-21-21_Lucif_noFP_no3	Luciferase RNAi	-FP	Luciferase RNAi -FP	7-21-21
823	315	230	23	11.33	2108.01	23885.94	1588.05	17994.22	5891.72	7415.318851	0.283457849	519.96	654.4216612	7-21-21_Lucif_noFP_no3	Luciferase RNAi	-FP	Luciferase RNAi -FP	7-21-21
824	330	240	24	11.33	2017.72	22862.87	1496.53	16957.28	5905.59	7507.47627	0.286980657	521.19	662.5623447	7-21-21_Lucif_noFP_no3	Luciferase RNAi	-FP	Luciferase RNAi -FP	7-21-21
825	345	250	25	11.33	2033.38	23040.37	1510.92	17120.27	5920.1	7601.558869	0.290577057	522.46	670.8519192	7-21-21_Lucif_noFP_no3	Luciferase RNAi	-FP	Luciferase RNAi -FP	7-21-21
826	360	260	26	11.33	1933.78	21911.71	1596.66	18091.85	3819.86	4954.091361	0.18937501	337.12	437.2210708	7-21-21_Lucif_noFP_no3	Luciferase RNAi	-FP	Luciferase RNAi -FP	7-21-21
827	375	270	27	11.33	2004.75	22715.91	1539.63	17445.68	5270.23	6903.813947	0.263905072	465.12	609.2906653	7-21-21_Lucif_noFP_no3	Luciferase RNAi	-FP	Luciferase RNAi -FP	7-21-21
828	390	280	28	11.33	2004.22	22709.88	1558.25	17656.62	5053.26	6686.118955	0.255583467	445.97	590.0762024	7-21-21_Lucif_noFP_no3	Luciferase RNAi	-FP	Luciferase RNAi -FP	7-21-21
829	405	290	29	11.33	1935.58	21932.13	1639.82	18580.85	3351.28	4478.742712	0.171204341	295.76	395.2617939	7-21-21_Lucif_noFP_no3	Luciferase RNAi	-FP	Luciferase RNAi -FP	7-21-21
830	420	300	30	11.33	1900.06	21529.73	1657.67	18783.13	2746.6	3707.522201	0.141723679	242.39	327.1922764	7-21-21_Lucif_noFP_no3	Luciferase RNAi	-FP	Luciferase RNAi -FP	7-21-21
831	435	310	31	11.33	1891.21	21429.34	1596.58	18090.9	3338.44	4551.712938	0.1739937	294.63	401.7059414	7-21-21_Lucif_noFP_no3	Luciferase RNAi	-FP	Luciferase RNAi -FP	7-21-21
832	450	320	32	11.33	1853.44	21001.43	1675.6	18986.31	2015.12	2775.0777	0.106080072	177.84	244.9084016	7-21-21_Lucif_noFP_no3	Luciferase RNAi	-FP	Luciferase RNAi -FP	7-21-21
833	-15	11	1	5.69	1368.6	7783.31	1375.71	7823.77	-40.46	-40.90751683	-0.005012661	-7.11	-7.188641737	7-21-21_NELF_FP_no1_gland1_left	NELF RNAi	+FP	NELF RNAi +FP	7-21-21
834	0	22	2	5.69	3024.23	17199.02	1620.48	9215.76	7983.26	8160.837915	1	1403.75	1434.974712	7-21-21_NELF_FP_no1_gland1_left	NELF RNAi	+FP	NELF RNAi +FP	7-21-21
835	15	33	3	5.69	2430.11	13820.17	1531.8	8711.47	5108.7	5280.09964	0.647004596	898.31	928.4487849	7-21-21_NELF_FP_no1_gland1_left	NELF RNAi	+FP	NELF RNAi +FP	7-21-21
836	30	44	4	5.69	2246.56	12776.34	1548.95	8809.01	3967.33	4145.789846	0.508010316	697.61	728.9901406	7-21-21_NELF_FP_no1_gland1_left	NELF RNAi	+FP	NELF RNAi +FP	7-21-21
837	45	55	5	5.69	2389.86	13591.31	1501.61	8539.78	5051.53	5337.146611	0.653994929	888.25	938.472201	7-21-21_NELF_FP_no1_gland1_left	NELF RNAi	+FP	NELF RNAi +FP	7-21-21
838	60	66	6	5.69	2201.36	12519.3	1470.73	8364.17	4155.13	4438.620879	0.543892787	730.63	780.4784864	7-21-21_NELF_FP_no1_gland1_left	NELF RNAi	+FP	NELF RNAi +FP	7-21-21
839	75	77	7	5.69	2010.38	11433.16	1445.98	8223.41	3209.75	3466.665055	0.424792784	564.4	609.5757479	7-21-21_NELF_FP_no1_gland1_left	NELF RNAi	+FP	NELF RNAi +FP	7-21-21
840	90	88	8	5.69	2145.86	12203.63	1436.99	8172.27	4031.36	4402.197236	0.539429564	708.87	774.0776201	7-21-21_NELF_FP_no1_gland1_left	NELF RNAi	+FP	NELF RNAi +FP	7-21-21
841	105	99	9	5.69	2092.74	11901.57	1433.25	8150.99	3750.58	4140.888982	0.507409781	659.49	728.1206839	7-21-21_NELF_FP_no1_gland1_left	NELF RNAi	+FP	NELF RNAi +FP	7-21-21
842	120	110	10	5.69	2090.84	11890.75	1416.46	8055.51	3835.24	4281.194307	0.524602296	674.38	752.7956052	7-21-21_NELF_FP_no1_gland1_left	NELF RNAi	+FP	NELF RNAi +FP	7-21-21
843	135	121	11	5.69	2037.27	11586.11	1418.11	8064.86	3521.25	3974.170473	0.486980689	619.16	698.7994007	7-21-21_NELF_FP_no1_gland1_left	NELF RNAi	+FP	NELF RNAi +FP	7-21-21
844	150	132	12	5.69	2091.14	11892.47	1459.01	8297.47	3595	4102.284408	0.502679314	632.13	721.3288019	7-21-21_NELF_FP_no1_gland1_left	NELF RNAi	+FP	NELF RNAi +FP	7-21-21
845	165	143	13	5.69	2061.73	11725.18	1492.36	8487.17	3238.01	3735.788635	0.457770228	569.37	656.8991372	7-21-21_NELF_FP_no1_gland1_left	NELF RNAi	+FP	NELF RNAi +FP	7-21-21
846	180	154	14	5.69	2103.17	11960.85	1444.72	8216.22	3744.63	4368.076769	0.535248563	658.45	768.0759244	7-21-21_NELF_FP_no1_gland1_left	NELF RNAi	+FP	NELF RNAi +FP	7-21-21
847	195	165	15	5.69	2091.52	11894.63	1448.99	8240.52	3654.11	4309.632189	0.528086973	642.53	757.7954606	7-21-21_NELF_FP_no1_gland1_left	NELF RNAi	+FP	NELF RNAi +FP	7-21-21
848	210	176	16	5.69	1918.53	10910.81	1367.05	7774.48	3136.33	3739.879256	0.458271478	551.48	657.6057406	7-21-21_NELF_FP_no1_gland1_left	NELF RNAi	+FP	NELF RNAi +FP	7-21-21
849	225	187	17	5.69	2003.53	11394.21	1470.8	8364.51	3029.7	3652.688986	0.447587493	532.73	642.2738236	7-21-21_NELF_FP_no1_gland1_left	NELF RNAi	+FP	NELF RNAi +FP	7-21-21
850	240	198	18	5.69	2001.63	11383.4	1470.86	8364.9	3018.5	3679.437986	0.45086522	530.77	646.9886698	7-21-21_NELF_FP_no1_gland1_left	NELF RNAi	+FP	NELF RNAi +FP	7-21-21
851	255	209	19	5.69	2160.74	12288.29	1369.45	7788.14	4500.15	5546.18736	0.679610037	791.29	975.2214029	7-21-21_NELF_FP_no1_gland1_left	NELF RNAi	+FP	NELF RNAi +FP	7-21-21
852	270	220	20	5.69	2058.77	11708.38	1538.41	8749.03	2959.35	3687.577173	0.451862567	520.36	648.4084875	7-21-21_NELF_FP_no1_gland1_left	NELF RNAi	+FP	NELF RNAi +FP	7-21-21
853	285	231	21	5.69	1891.29	10755.88	1489.11	8468.64	2287.24	2881.600447	0.353101051	402.18	506.6901889	7-21-21_NELF_FP_no1_gland1_left	NELF RNAi	+FP	NELF RNAi +FP	7-21-21
854	300	242	22	5.69	1985.29	11290.46	1437.33	8174.17	3116.29	3969.512105	0.486409869	547.96	697.9882659	7-21-21_NELF_FP_no1_gland1_left	NELF RNAi	+FP	NELF RNAi +FP	7-21-21
855	315	253	23	5.69	1836.53	10444.47	1482.77	8432.63	2011.84	2591.015092	0.317493757	353.76	455.601588	7-21-21_NELF_FP_no1_gland1_left	NELF RNAi	+FP	NELF RNAi +FP	7-21-21
856	330	264	24	5.69	1926.39	10955.49	1437.33	8174.21	2781.28	3621.58311	0.44377589	489.06	636.8188157	7-21-21_NELF_FP_no1_gland1_left	NELF RNAi	+FP	NELF RNAi +FP	7-21-21
857	345	275	25	5.69	2013.45	11450.65	1534.29	8725.6	2725.05	3587.611916	0.439613181	479.16	630.8288382	7-21-21_NELF_FP_no1_gland1_left	NELF RNAi	+FP	NELF RNAi +FP	7-21-21
858	360	286	26	5.69	1856.23	10556.49	1456.32	8282.18	2274.31	3027.316882	0.370956624	399.91	532.3171838	7-21-21_NELF_FP_no1_gland1_left	NELF RNAi	+FP	NELF RNAi +FP	7-21-21
859	375	297	27	5.69	1817.93	10338.7	1415.84	8051.98	2286.72	3077.502762	0.377106223	402.09	541.1388738	7-21-21_NELF_FP_no1_gland1_left	NELF RNAi	+FP	NELF RNAi +FP	7-21-21
860	390	308	28	5.69	1921.39	10927.05	1348.45	7668.75	3258.3	4433.572032	0.543274119	572.94	779.6000246	7-21-21_NELF_FP_no1_gland1_left	NELF RNAi	+FP	NELF RNAi +FP	7-21-21
861	405	319	29	5.69	1830.26	10408.8	1340.66	7624.42	2784.38	3830.614474	0.469389849	489.6	673.5678487	7-21-21_NELF_FP_no1_gland1_left	NELF RNAi	+FP	NELF RNAi +FP	7-21-21
862	420	330	30	5.69	1936.67	11013.95	1433.92	8154.82	2859.13	3976.958705	0.487322349	502.75	699.3092266	7-21-21_NELF_FP_no1_gland1_left	NELF RNAi	+FP	NELF RNAi +FP	7-21-21
863	435	341	31	5.69	1666.23	9475.95	1324.34	7531.61	1944.34	2734.42886	0.335067169	341.89	480.8181095	7-21-21_NELF_FP_no1_gland1_left	NELF RNAi	+FP	NELF RNAi +FP	7-21-21
864	450	352	32	5.69	1795.66	10212.03	1434.16	8156.16	2055.87	2923.259077	0.358205751	361.5	514.0199313	7-21-21_NELF_FP_no1_gland1_left	NELF RNAi	+FP	NELF RNAi +FP	7-21-21
865	-15	9	1	5.6	1334.46	7474.18	1425.09	7981.8	-507.62	-512.2092004	-0.074496064	-90.63	-91.44935155	7-21-21_NELF_FP_no1_gland2_right	NELF RNAi	+FP	NELF RNAi +FP	7-21-21
866	0	18	2	5.6	2677.32	14995.37	1471.62	8242.37	6753	6875.65458	1	1205.7	1227.599101	7-21-21_NELF_FP_no1_gland2_right	NELF RNAi	+FP	NELF RNAi +FP	7-21-21
867	15	27	3	5.6	2262.16	12670.14	1404.49	7866.42	4803.72	4935.187261	0.717777079	857.67	881.1425434	7-21-21_NELF_FP_no1_gland2_right	NELF RNAi	+FP	NELF RNAi +FP	7-21-21
868	30	36	4	5.6	2159.37	12094.41	1384.48	7754.36	4340.05	4499.138207	0.6543578	774.89	803.2942489	7-21-21_NELF_FP_no1_gland2_right	NELF RNAi	+FP	NELF RNAi +FP	7-21-21
869	45	45	5	5.6	1928.52	10801.46	1450.68	8125.14	2676.32	2799.505282	0.407162002	477.84	499.8339526	7-21-21_NELF_FP_no1_gland2_right	NELF RNAi	+FP	NELF RNAi +FP	7-21-21
870	60	54	6	5.6	1876.58	10510.52	1396.32	7820.62	2689.9	2839.148031	0.412927671	480.26	506.907035	7-21-21_NELF_FP_no1_gland2_right	NELF RNAi	+FP	NELF RNAi +FP	7-21-21
871	75	63	7	5.6	1858.42	10408.84	1399.88	7840.61	2568.23	2735.233879	0.397814324	458.54	488.3574069	7-21-21_NELF_FP_no1_gland2_right	NELF RNAi	+FP	NELF RNAi +FP	7-21-21
872	90	72	8	5.6	1798.23	10071.71	1407.9	7885.51	2186.2	2349.411513	0.34170005	390.33	419.4702204	7-21-21_NELF_FP_no1_gland2_right	NELF RNAi	+FP	NELF RNAi +FP	7-21-21
873	105	81	9	5.6	1799.74	10080.15	1374.83	7700.29	2379.86	2580.650922	0.375331671	424.91	460.7600377	7-21-21_NELF_FP_no1_gland2_right	NELF RNAi	+FP	NELF RNAi +FP	7-21-21
874	120	90	10	5.6	1782.35	9982.74	1357.58	7603.69	2379.05	2603.09533	0.378596001	424.77	464.7724105	7-21-21_NELF_FP_no1_gland2_right	NELF RNAi	+FP	NELF RNAi +FP	7-21-21
875	135	99	11	5.6	1723.36	9652.37	1359.75	7615.8	2036.57	2248.508304	0.327024617	363.61	401.4495472	7-21-21_NELF_FP_no1_gland2_right	NELF RNAi	+FP	NELF RNAi +FP	7-21-21
876	150	108	12	5.6	1830.51	10252.49	1378.75	7722.22	2530.27	2818.841589	0.409974288	451.76	503.2822095	7-21-21_NELF_FP_no1_gland2_right	NELF RNAi	+FP	NELF RNAi +FP	7-21-21
877	165	117	13	5.6	1732.81	9705.28	1384.41	7753.93	1951.35	2193.550449	0.319031508	348.4	391.6432093	7-21-21_NELF_FP_no1_gland2_right	NELF RNAi	+FP	NELF RNAi +FP	7-21-21
878	180	126	14	5.6	1717.31	9618.47	1358.97	7611.45	2007.02	2276.526997	0.331099675	358.34	406.4586722	7-21-21_NELF_FP_no1_gland2_right	NELF RNAi	+FP	NELF RNAi +FP	7-21-21
879	195	135	15	5.6	1693.72	9486.37	1363.21	7635.19	1851.18	2118.743604	0.308151548	330.51	378.2808526	7-21-21_NELF_FP_no1_gland2_right	NELF RNAi	+FP	NELF RNAi +FP	7-21-21
880	210	144	16	5.6	1745.12	9774.21	1356.58	7598.05	2176.16	2513.212602	0.365523395	388.54	448.7186715	7-21-21_NELF_FP_no1_gland2_right	NELF RNAi	+FP	NELF RNAi +FP	7-21-21
881	225	153	17	5.6	1812.97	10154.26	1340.96	7510.59	2643.67	3080.734687	0.448064203	472.01	550.0450433	7-21-21_NELF_FP_no1_gland2_right	NELF RNAi	+FP	NELF RNAi +FP	7-21-21
882	240	162	18	5.6	1765.15	9886.4	1377.12	7713.13	2173.27	2555.461787	0.371668145	388.03	456.2690494	7-21-21_NELF_FP_no1_gland2_right	NELF RNAi	+FP	NELF RNAi +FP	7-21-21
883	255	171	19	5.6	1841.07	10311.64	1447.93	8109.71	2201.93	2612.569575	0.379973942	393.14	466.4569731	7-21-21_NELF_FP_no1_gland2_right	NELF RNAi	+FP	NELF RNAi +FP	7-21-21
884	270	180	20	5.6	1739.45	9742.5	1398.56	7833.2	1909.3	2285.847111	0.332455199	340.89	408.1194269	7-21-21_NELF_FP_no1_gland2_right	NELF RNAi	+FP	NELF RNAi +FP	7-21-21
885	285	189	21	5.6	1650.52	9244.37	1426.6	7990.24	1254.13	1515.0404	0.220348533	223.92	270.5045301	7-21-21_NELF_FP_no1_gland2_right	NELF RNAi	+FP	NELF RNAi +FP	7-21-21
886	300	198	22	5.6	1665.92	9330.62	1428.01	7998.13	1332.49	1624.2552	0.23623281	237.91	290.0033431	7-21-21_NELF_FP_no1_gland2_right	NELF RNAi	+FP	NELF RNAi +FP	7-21-21
887	315	207	23	5.6	1661.18	9304.08	1447.56	8107.65	1196.43	1471.588048	0.214028793	213.62	262.748877	7-21-21_NELF_FP_no1_gland2_right	NELF RNAi	+FP	NELF RNAi +FP	7-21-21
888	330	216	24	5.6	1703.51	9541.17	1480.38	8291.44	1249.73	1551.042876	0.225584758	223.13	276.9271738	7-21-21_NELF_FP_no1_gland2_right	NELF RNAi	+FP	NELF RNAi +FP	7-21-21
889	345	225	25	5.6	1652.02	9252.81	1440.79	8069.73	1183.08	1481.597959	0.215484641	211.23	264.5281273	7-21-21_NELF_FP_no1_gland2_right	NELF RNAi	+FP	NELF RNAi +FP	7-21-21
890	360	234	26	5.6	1684.91	9437	1464.9	8204.76	1232.24	1557.113289	0.226467643	220.01	278.0144247	7-21-21_NELF_FP_no1_gland2_right	NELF RNAi	+FP	NELF RNAi +FP	7-21-21
891	375	243	27	5.6	1726.95	9672.49	1516.56	8494.11	1178.38	1502.515365	0.218526883	210.39	268.2616878	7-21-21_NELF_FP_no1_gland2_right	NELF RNAi	+FP	NELF RNAi +FP	7-21-21
892	390	252	28	5.6	1657.9	9285.73	1394.5	7810.45	1475.28	1898.089402	0.276059447	263.4	338.8893962	7-21-21_NELF_FP_no1_gland2_right	NELF RNAi	+FP	NELF RNAi +FP	7-21-21
893	405	261	29	5.6	1650.98	9246.95	1441.12	8071.58	1175.37	1525.897851	0.221927648	209.86	272.4460579	7-21-21_NELF_FP_no1_gland2_right	NELF RNAi	+FP	NELF RNAi +FP	7-21-21
894	420	270	30	5.6	1698.4	9512.57	1514.55	8482.82	1029.75	1348.935893	0.196190178	183.85	240.8369643	7-21-21_NELF_FP_no1_gland2_right	NELF RNAi	+FP	NELF RNAi +FP	7-21-21
895	435	279	31	5.6	1695.73	9497.62	1412.5	7911.27	1586.35	2096.84908	0.304967193	283.23	374.375494	7-21-21_NELF_FP_no1_gland2_right	NELF RNAi	+FP	NELF RNAi +FP	7-21-21
896	450	288	32	5.6	1725.52	9664.48	1443.85	8086.84	1577.64	2104.188873	0.306034698	281.67	375.6794199	7-21-21_NELF_FP_no1_gland2_right	NELF RNAi	+FP	NELF RNAi +FP	7-21-21
897	-15	9	1	11.29	1331.35	15028.29	1327.35	14983.05	45.24	45.64899773	0.002927613	4	4.036162487	7-21-21_NELF_FP_no2	NELF RNAi	+FP	NELF RNAi +FP	7-21-21
898	0	18	2	11.29	2826.46	31904.96	1469.76	16590.55	15314.41	15592.56527	1	1356.7	1381.34171	7-21-21_NELF_FP_no2	NELF RNAi	+FP	NELF RNAi +FP	7-21-21
899	15	27	3	11.29	2352.92	26559.63	1403.07	15837.79	10721.84	11015.2732	0.706443937	949.85	975.8453075	7-21-21_NELF_FP_no2	NELF RNAi	+FP	NELF RNAi +FP	7-21-21
900	30	36	4	11.29	2212.22	24971.48	1400.19	15805.31	9166.17	9502.16372	0.609403492	812.03	841.795647	7-21-21_NELF_FP_no2	NELF RNAi	+FP	NELF RNAi +FP	7-21-21
901	45	45	5	11.29	2046.29	23098.41	1381.39	15593.03	7505.38	7850.836579	0.503498715	664.9	695.5039241	7-21-21_NELF_FP_no2	NELF RNAi	+FP	NELF RNAi +FP	7-21-21
902	60	54	6	11.29	1929.3	21777.89	1396.95	15768.77	6009.12	6342.533633	0.406766528	532.35	561.887228	7-21-21_NELF_FP_no2	NELF RNAi	+FP	NELF RNAi +FP	7-21-21
903	75	63	7	11.29	1907.11	21527.36	1388.59	15674.37	5852.99	6233.59144	0.399779724	518.52	552.2377167	7-21-21_NELF_FP_no2	NELF RNAi	+FP	NELF RNAi +FP	7-21-21
904	90	72	8	11.29	1836.53	20730.69	1423.11	16064.07	4666.62	5015.008122	0.321628163	413.42	444.2840123	7-21-21_NELF_FP_no2	NELF RNAi	+FP	NELF RNAi +FP	7-21-21
905	105	81	9	11.29	1863.11	21030.73	1372.51	15492.86	5537.87	6005.105057	0.385126177	490.6	531.9923619	7-21-21_NELF_FP_no2	NELF RNAi	+FP	NELF RNAi +FP	7-21-21
906	120	90	10	11.29	1822.46	20571.89	1328.55	14996.66	5575.23	6100.273292	0.391229614	493.91	540.4236205	7-21-21_NELF_FP_no2	NELF RNAi	+FP	NELF RNAi +FP	7-21-21
907	135	99	11	11.29	1810.94	20441.82	1360.51	15357.41	5084.41	5613.525734	0.36001297	450.43	497.3045833	7-21-21_NELF_FP_no2	NELF RNAi	+FP	NELF RNAi +FP	7-21-21
908	150	108	12	11.29	1710.55	19308.62	1379.38	15570.37	3738.25	4164.588984	0.267088123	331.17	368.9391918	7-21-21_NELF_FP_no2	NELF RNAi	+FP	NELF RNAi +FP	7-21-21
909	165	117	13	11.29	1747.23	19722.62	1417.39	15999.48	3723.14	4185.254013	0.268413436	329.84	370.7795527	7-21-21_NELF_FP_no2	NELF RNAi	+FP	NELF RNAi +FP	7-21-21
910	180	126	14	11.29	1794.29	20253.93	1396.9	15768.21	4485.72	5088.072208	0.326313991	397.39	450.7523909	7-21-21_NELF_FP_no2	NELF RNAi	+FP	NELF RNAi +FP	7-21-21
911	195	135	15	11.29	1705.91	19256.23	1408.28	15896.64	3359.59	3845.174335	0.246603062	297.63	340.6484831	7-21-21_NELF_FP_no2	NELF RNAi	+FP	NELF RNAi +FP	7-21-21
912	210	144	16	11.29	1702.75	19220.56	1405.47	15864.85	3355.71	3875.456152	0.248545129	297.28	343.3239478	7-21-21_NELF_FP_no2	NELF RNAi	+FP	NELF RNAi +FP	7-21-21
913	225	153	17	11.29	1675.35	18911.35	1419.91	16027.92	2883.43	3360.133004	0.215495843	255.44	297.6706126	7-21-21_NELF_FP_no2	NELF RNAi	+FP	NELF RNAi +FP	7-21-21
914	240	162	18	11.29	1693.1	19111.64	1425.42	16090.13	3021.51	3552.873478	0.227856893	267.68	314.7542694	7-21-21_NELF_FP_no2	NELF RNAi	+FP	NELF RNAi +FP	7-21-21
915	255	171	19	11.29	1734.2	19575.61	1368.59	15448.61	4127	4896.647321	0.314037314	365.61	433.7928827	7-21-21_NELF_FP_no2	NELF RNAi	+FP	NELF RNAi +FP	7-21-21
916	270	180	20	11.29	1739.29	19633	1430.44	16146.79	3486.21	4173.751143	0.267675721	308.85	369.7605826	7-21-21_NELF_FP_no2	NELF RNAi	+FP	NELF RNAi +FP	7-21-21
917	285	189	21	11.29	1702.73	19220.39	1407.05	15882.68	3337.71	4032.090368	0.258590572	295.68	357.1935488	7-21-21_NELF_FP_no2	NELF RNAi	+FP	NELF RNAi +FP	7-21-21
918	300	198	22	11.29	1658.87	18725.23	1389.18	15681.01	3044.22	3710.789699	0.237984554	269.69	328.741968	7-21-21_NELF_FP_no2	NELF RNAi	+FP	NELF RNAi +FP	7-21-21
919	315	207	23	11.29	1644.68	18565.04	1382.86	15609.7	2955.34	3635.016694	0.233124995	261.82	322.0340369	7-21-21_NELF_FP_no2	NELF RNAi	+FP	NELF RNAi +FP	7-21-21
920	330	216	24	11.29	1651.39	18640.78	1404.69	15856.1	2784.68	3456.072973	0.221648774	246.7	306.1799569	7-21-21_NELF_FP_no2	NELF RNAi	+FP	NELF RNAi +FP	7-21-21
921	345	225	25	11.29	1658.97	18726.35	1430.29	16145.06	2581.29	3232.608104	0.207317273	228.68	286.3811587	7-21-21_NELF_FP_no2	NELF RNAi	+FP	NELF RNAi +FP	7-21-21
922	360	234	26	11.29	1638.05	18490.2	1462.63	16510.07	1980.13	2502.180368	0.160472656	175.42	221.6685168	7-21-21_NELF_FP_no2	NELF RNAi	+FP	NELF RNAi +FP	7-21-21
923	375	243	27	11.29	1613.11	18208.74	1437.08	16221.75	1986.99	2533.548605	0.1624844	176.03	224.4503299	7-21-21_NELF_FP_no2	NELF RNAi	+FP	NELF RNAi +FP	7-21-21
924	390	252	28	11.29	1625.52	18348.85	1413.91	15960.15	2388.7	3073.291954	0.197099829	211.61	272.2565874	7-21-21_NELF_FP_no2	NELF RNAi	+FP	NELF RNAi +FP	7-21-21
925	405	261	29	11.29	1618.31	18267.37	1415.99	15983.63	2283.74	2964.814449	0.190142828	202.32	262.6574213	7-21-21_NELF_FP_no2	NELF RNAi	+FP	NELF RNAi +FP	7-21-21
926	420	270	30	11.29	1592.57	17976.86	1463.86	16524.03	1452.83	1903.155653	0.122055327	128.71	168.6055245	7-21-21_NELF_FP_no2	NELF RNAi	+FP	NELF RNAi +FP	7-21-21
927	435	279	31	11.29	1673.87	18894.59	1426.15	16098.36	2796.23	3696.077349	0.237041005	247.72	327.4381152	7-21-21_NELF_FP_no2	NELF RNAi	+FP	NELF RNAi +FP	7-21-21
928	450	288	32	11.29	1600.52	18066.65	1379.74	15574.46	2492.19	3323.976616	0.213177021	220.78	294.4669376	7-21-21_NELF_FP_no2	NELF RNAi	+FP	NELF RNAi +FP	7-21-21
929	-15	10	1	14.43	1277.67	18660.94	1218.74	17590.18	1070.76	1081.521317	0.084380349	58.93	59.52225635	7-21-21_NELF_FP_no3	NELF RNAi	+FP	NELF RNAi +FP	7-21-21
930	0	20	2	14.43	2261.44	33029.28	1417.98	20465.86	12563.42	12817.21792	1	843.46	860.4990223	7-21-21_NELF_FP_no3	NELF RNAi	+FP	NELF RNAi +FP	7-21-21
931	15	30	3	14.43	1872.68	27351.3	1351.64	19508.27	7843.03	8081.885823	0.630549147	521.04	536.9080304	7-21-21_NELF_FP_no3	NELF RNAi	+FP	NELF RNAi +FP	7-21-21
932	30	40	4	14.43	1799.65	26284.63	1282.71	18513.43	7771.2	8088.348688	0.63105338	516.94	538.0367216	7-21-21_NELF_FP_no3	NELF RNAi	+FP	NELF RNAi +FP	7-21-21
933	45	50	5	14.43	1797.93	26259.47	1332.99	19239.22	7020.25	7380.185914	0.575802484	464.94	488.7779835	7-21-21_NELF_FP_no3	NELF RNAi	+FP	NELF RNAi +FP	7-21-21
934	60	60	6	14.43	1707.77	24648.35	1287.71	18585.63	6062.72	6437.617667	0.502263261	420.06	446.0350597	7-21-21_NELF_FP_no3	NELF RNAi	+FP	NELF RNAi +FP	7-21-21
935	75	70	7	14.43	1667.87	24072.49	1293.5	18669.22	5403.27	5795.051281	0.452130198	374.37	401.5148878	7-21-21_NELF_FP_no3	NELF RNAi	+FP	NELF RNAi +FP	7-21-21
936	90	80	8	14.43	1677.48	24211.22	1261.42	18206.15	6005.07	6505.214671	0.507537183	416.06	450.7124174	7-21-21_NELF_FP_no3	NELF RNAi	+FP	NELF RNAi +FP	7-21-21
937	105	90	9	14.43	1634.88	23596.37	1244.29	17958.89	5637.48	6168.385641	0.481257764	390.59	427.3735335	7-21-21_NELF_FP_no3	NELF RNAi	+FP	NELF RNAi +FP	7-21-21
938	120	100	10	14.43	1601.07	23108.32	1284.49	18539.15	4569.17	5049.713804	0.39397893	316.58	349.8750092	7-21-21_NELF_FP_no3	NELF RNAi	+FP	NELF RNAi +FP	7-21-21
939	135	110	11	14.43	1651.47	23835.74	1325.31	19128.32	4707.42	5254.789714	0.409978963	326.16	364.0852555	7-21-21_NELF_FP_no3	NELF RNAi	+FP	NELF RNAi +FP	7-21-21
940	150	120	12	14.43	1581.88	22831.46	1334.44	19260.03	3571.43	4026.776081	0.314169277	247.44	278.987821	7-21-21_NELF_FP_no3	NELF RNAi	+FP	NELF RNAi +FP	7-21-21
941	165	130	13	14.43	1578.65	22784.8	1297.27	18723.59	4061.21	4625.021219	0.360844393	281.38	320.4435305	7-21-21_NELF_FP_no3	NELF RNAi	+FP	NELF RNAi +FP	7-21-21
942	180	140	14	14.43	1603.02	23136.49	1323.9	19108.03	4028.46	4633.831988	0.36153181	279.12	321.0644227	7-21-21_NELF_FP_no3	NELF RNAi	+FP	NELF RNAi +FP	7-21-21
943	195	150	15	14.43	1586.06	22891.69	1313.29	18954.86	3936.83	4573.943902	0.356859338	272.77	316.9135264	7-21-21_NELF_FP_no3	NELF RNAi	+FP	NELF RNAi +FP	7-21-21
944	210	160	16	14.43	1557.42	22478.43	1336.4	19288.33	3190.1	3743.61703	0.292077193	221.02	259.3693727	7-21-21_NELF_FP_no3	NELF RNAi	+FP	NELF RNAi +FP	7-21-21
945	225	170	17	14.43	1609.06	23223.7	1355.51	19564.15	3659.55	4337.682369	0.338426201	253.55	300.5340451	7-21-21_NELF_FP_no3	NELF RNAi	+FP	NELF RNAi +FP	7-21-21
946	240	180	18	14.43	1599.53	23086.09	1349.47	19477	3609.09	4320.865213	0.337114126	250.06	299.3761738	7-21-21_NELF_FP_no3	NELF RNAi	+FP	NELF RNAi +FP	7-21-21
947	255	190	19	14.43	1601.58	23115.77	1320.08	19052.79	4062.98	4913.15693	0.383324756	281.5	340.4037617	7-21-21_NELF_FP_no3	NELF RNAi	+FP	NELF RNAi +FP	7-21-21
948	270	200	20	14.43	1613.03	23281	1300.49	18770.12	4510.88	5509.601274	0.429859374	312.54	381.737218	7-21-21_NELF_FP_no3	NELF RNAi	+FP	NELF RNAi +FP	7-21-21
949	285	210	21	14.43	1599.18	23081.13	1322.36	19085.79	3995.34	4928.9633	0.38455797	276.82	341.5067606	7-21-21_NELF_FP_no3	NELF RNAi	+FP	NELF RNAi +FP	7-21-21
950	300	220	22	14.43	1577.73	22771.44	1254.63	18108.18	4663.26	5810.779775	0.453357336	323.1	402.6073917	7-21-21_NELF_FP_no3	NELF RNAi	+FP	NELF RNAi +FP	7-21-21
951	315	230	23	14.43	1550.24	22374.69	1337.78	19308.32	3066.37	3859.333312	0.301105383	212.46	267.4021581	7-21-21_NELF_FP_no3	NELF RNAi	+FP	NELF RNAi +FP	7-21-21
952	330	240	24	14.43	1623.41	23430.8	1292.27	18651.42	4779.38	6075.782764	0.474032883	331.14	420.9614436	7-21-21_NELF_FP_no3	NELF RNAi	+FP	NELF RNAi +FP	7-21-21
953	345	250	25	14.43	1565.56	22595.92	1303.87	18818.8	3777.12	4849.918082	0.378390858	261.69	336.0166113	7-21-21_NELF_FP_no3	NELF RNAi	+FP	NELF RNAi +FP	7-21-21
954	360	260	26	14.43	1567.93	22630.13	1323.3	19099.28	3530.85	4579.265597	0.357274537	244.63	317.2680071	7-21-21_NELF_FP_no3	NELF RNAi	+FP	NELF RNAi +FP	7-21-21
955	375	270	27	14.43	1550.33	22376.11	1318.8	19034.31	3341.8	4377.639201	0.341543635	231.53	303.2960693	7-21-21_NELF_FP_no3	NELF RNAi	+FP	NELF RNAi +FP	7-21-21
956	390	280	28	14.43	1525.48	22017.43	1286.6	18569.65	3447.78	4561.860504	0.355916591	238.88	316.0692496	7-21-21_NELF_FP_no3	NELF RNAi	+FP	NELF RNAi +FP	7-21-21
957	405	290	29	14.43	1544.82	22296.57	1343.51	19390.96	2905.61	3883.137073	0.302962554	201.31	269.0362176	7-21-21_NELF_FP_no3	NELF RNAi	+FP	NELF RNAi +FP	7-21-21
958	420	300	30	14.43	1559.13	22503.12	1302.19	18794.68	3708.44	5005.870396	0.390558265	256.94	346.832722	7-21-21_NELF_FP_no3	NELF RNAi	+FP	NELF RNAi +FP	7-21-21
959	435	310	31	14.43	1518.42	21915.45	1307.94	18877.66	3037.79	4141.799177	0.323143384	210.48	286.973718	7-21-21_NELF_FP_no3	NELF RNAi	+FP	NELF RNAi +FP	7-21-21
960	450	320	32	14.43	1551.12	22387.44	1329.32	19186.22	3201.22	4408.488942	0.343950534	221.8	305.4469381	7-21-21_NELF_FP_no3	NELF RNAi	+FP	NELF RNAi +FP	7-21-21
961	-15	10	1	12.45	1531.87	19073.69	1494.7	18610.84	462.85	467.5017198	0.011332844	37.17	37.54356471	7-21-21_NELF_FP_no4	NELF RNAi	+FP	NELF RNAi +FP	7-21-21
962	0	20	2	12.45	4952.85	61669.13	1705.38	21234.04	40435.09	41251.933	1	3247.47	3313.073246	7-21-21_NELF_FP_no4	NELF RNAi	+FP	NELF RNAi +FP	7-21-21
963	15	30	3	12.45	3815.07	47502.3	1788.03	22263.23	25239.07	26007.71411	0.630460495	2027.04	2088.772559	7-21-21_NELF_FP_no4	NELF RNAi	+FP	NELF RNAi +FP	7-21-21
964	30	40	4	12.45	3449.38	42948.98	1697.02	21130.04	21818.94	22709.38783	0.550504817	1752.36	1823.875168	7-21-21_NELF_FP_no4	NELF RNAi	+FP	NELF RNAi +FP	7-21-21
965	45	50	5	12.45	3118.28	38826.38	1734.36	21594.95	17231.43	18114.90431	0.439128617	1383.92	1454.875096	7-21-21_NELF_FP_no4	NELF RNAi	+FP	NELF RNAi +FP	7-21-21
966	60	60	6	12.45	3073.87	38273.4	1728.44	21521.15	16752.25	17788.15129	0.431207703	1345.43	1428.626745	7-21-21_NELF_FP_no4	NELF RNAi	+FP	NELF RNAi +FP	7-21-21
967	75	70	7	12.45	2824.23	35165.11	1673.2	20833.45	14331.66	15370.8226	0.372608542	1151.03	1234.489092	7-21-21_NELF_FP_no4	NELF RNAi	+FP	NELF RNAi +FP	7-21-21
968	90	80	8	12.45	2752.67	34274.18	1622.01	20196.02	14078.16	15250.68866	0.36969634	1130.66	1224.829356	7-21-21_NELF_FP_no4	NELF RNAi	+FP	NELF RNAi +FP	7-21-21
969	105	90	9	12.45	2682.47	33400.05	1621.99	20195.72	13204.33	14447.83832	0.350234214	1060.48	1160.349944	7-21-21_NELF_FP_no4	NELF RNAi	+FP	NELF RNAi +FP	7-21-21
970	120	100	10	12.45	2613.1	32536.31	1702.66	21200.22	11336.09	12528.31699	0.303702544	910.44	1006.191811	7-21-21_NELF_FP_no4	NELF RNAi	+FP	NELF RNAi +FP	7-21-21
971	135	110	11	12.45	2624.72	32680.94	1665.6	20738.71	11942.23	13330.84946	0.323156965	959.12	1070.644623	7-21-21_NELF_FP_no4	NELF RNAi	+FP	NELF RNAi +FP	7-21-21
972	150	120	12	12.45	2597.57	32342.91	1749.04	21777.72	10565.19	11912.21846	0.288767522	848.53	956.7149035	7-21-21_NELF_FP_no4	NELF RNAi	+FP	NELF RNAi +FP	7-21-21
973	165	130	13	12.45	2656.07	33071.37	1734.91	21601.76	11469.61	13061.91741	0.316637706	921.16	1049.043154	7-21-21_NELF_FP_no4	NELF RNAi	+FP	NELF RNAi +FP	7-21-21
974	180	140	14	12.45	2548.93	31737.32	1696.04	21117.8	10619.52	12215.35561	0.296115957	852.89	981.0570203	7-21-21_NELF_FP_no4	NELF RNAi	+FP	NELF RNAi +FP	7-21-21
975	195	150	15	12.45	2593.69	32294.61	1695.22	21107.59	11187.02	12997.46291	0.315075245	898.47	1043.873212	7-21-21_NELF_FP_no4	NELF RNAi	+FP	NELF RNAi +FP	7-21-21
976	210	160	16	12.45	2417.95	30106.42	1670.81	20803.59	9302.83	10916.97214	0.264641469	747.14	876.7769122	7-21-21_NELF_FP_no4	NELF RNAi	+FP	NELF RNAi +FP	7-21-21
977	225	170	17	12.45	2401.95	29907.2	1714.71	21350.19	8557.01	10142.66547	0.245871277	687.24	814.588906	7-21-21_NELF_FP_no4	NELF RNAi	+FP	NELF RNAi +FP	7-21-21
978	240	180	18	12.45	2469.49	30748.16	1754.29	21843.07	8905.09	10661.32837	0.258444334	715.2	856.2498581	7-21-21_NELF_FP_no4	NELF RNAi	+FP	NELF RNAi +FP	7-21-21
979	255	190	19	12.45	2393.43	29801.13	1737.89	21638.9	8162.23	9870.173343	0.239265717	655.54	792.7114812	7-21-21_NELF_FP_no4	NELF RNAi	+FP	NELF RNAi +FP	7-21-21
980	270	200	20	12.45	2414.97	30069.37	1771.24	22054.1	8015.27	9789.872885	0.237319131	643.73	786.2535975	7-21-21_NELF_FP_no4	NELF RNAi	+FP	NELF RNAi +FP	7-21-21
981	285	210	21	12.45	2492.03	31028.85	1771.34	22055.39	8973.46	11070.36072	0.268359806	720.69	889.099441	7-21-21_NELF_FP_no4	NELF RNAi	+FP	NELF RNAi +FP	7-21-21
982	300	220	22	12.45	2431.06	30269.67	1736.35	21619.64	8650.03	10778.6011	0.261287177	694.71	865.6619655	7-21-21_NELF_FP_no4	NELF RNAi	+FP	NELF RNAi +FP	7-21-21
983	315	230	23	12.45	2321.2	28901.8	1716.38	21371.05	7530.75	9478.202025	0.229763828	604.82	761.226458	7-21-21_NELF_FP_no4	NELF RNAi	+FP	NELF RNAi +FP	7-21-21
984	330	240	24	12.45	2408.58	29989.8	1758.28	21892.75	8097.05	10293.36793	0.249524499	650.3	826.6933225	7-21-21_NELF_FP_no4	NELF RNAi	+FP	NELF RNAi +FP	7-21-21
985	345	250	25	12.45	2299.96	28637.27	1746.92	21751.35	6885.92	8841.696297	0.214334109	553.04	710.1174164	7-21-21_NELF_FP_no4	NELF RNAi	+FP	NELF RNAi +FP	7-21-21
986	360	260	26	12.45	2280.09	28389.88	1788.3	22266.55	6123.33	7941.530908	0.19251294	491.79	637.8172473	7-21-21_NELF_FP_no4	NELF RNAi	+FP	NELF RNAi +FP	7-21-21
987	375	270	27	12.45	2339.91	29134.8	1797.65	22382.96	6751.84	8844.670377	0.214406204	542.26	710.3413231	7-21-21_NELF_FP_no4	NELF RNAi	+FP	NELF RNAi +FP	7-21-21
988	390	280	28	12.45	2311.17	28776.9	1765.57	21983.57	6793.33	8988.457448	0.217891788	545.6	721.8996256	7-21-21_NELF_FP_no4	NELF RNAi	+FP	NELF RNAi +FP	7-21-21
989	405	290	29	12.45	2273.96	28313.53	1760.15	21915.97	6397.56	8549.87504	0.207259986	513.81	686.6698076	7-21-21_NELF_FP_no4	NELF RNAi	+FP	NELF RNAi +FP	7-21-21
990	420	300	30	12.45	2302.14	28664.45	1789.47	22281.11	6383.34	8616.607721	0.208877672	512.67	692.0321149	7-21-21_NELF_FP_no4	NELF RNAi	+FP	NELF RNAi +FP	7-21-21
991	435	310	31	12.45	2205.94	27466.63	1816.23	22614.32	4852.31	6615.761316	0.160374577	389.71	531.3404012	7-21-21_NELF_FP_no4	NELF RNAi	+FP	NELF RNAi +FP	7-21-21
992	450	320	32	12.45	2371.9	29533.06	1762.44	21944.58	7588.48	10450.3065	0.253328892	609.46	839.3042873	7-21-21_NELF_FP_no4	NELF RNAi	+FP	NELF RNAi +FP	7-21-21
993	-15	11	1	7.54	1301.96	9816.35	1196.1	8812.07	1004.28	1015.388062	0.187674834	105.86	107.0308881	7-21-21_NELF_FP_no5_nuclei1_left	NELF RNAi	+FP	NELF RNAi +FP	7-21-21
994	0	22	2	7.54	1963.11	14801.19	1290.64	9508.56	5292.63	5410.358121	1	672.47	687.4282777	7-21-21_NELF_FP_no5_nuclei1_left	NELF RNAi	+FP	NELF RNAi +FP	7-21-21
995	15	33	3	7.54	1874.75	14134.99	1278.42	9418.56	4716.43	4874.66877	0.90098819	596.33	616.3371931	7-21-21_NELF_FP_no5_nuclei1_left	NELF RNAi	+FP	NELF RNAi +FP	7-21-21
996	30	44	4	7.37	1747.96	12877.8	1208.13	8900.73	3977.07	4155.967974	0.768150256	539.83	564.1128246	7-21-21_NELF_FP_no5_nuclei1_left	NELF RNAi	+FP	NELF RNAi +FP	7-21-21
997	45	55	5	7.37	1724.46	12704.69	1250.44	9212.44	3492.25	3689.703962	0.681970376	474.02	500.8213822	7-21-21_NELF_FP_no5_nuclei1_left	NELF RNAi	+FP	NELF RNAi +FP	7-21-21
998	60	66	6	7.37	1612.58	11880.41	1249.68	9206.8	2673.61	2856.021633	0.527880331	362.9	387.6594757	7-21-21_NELF_FP_no5_nuclei1_left	NELF RNAi	+FP	NELF RNAi +FP	7-21-21
999	75	77	7	7.37	1632.43	12026.64	1255.43	9249.15	2777.49	2999.806067	0.554456101	377	407.1758628	7-21-21_NELF_FP_no5_nuclei1_left	NELF RNAi	+FP	NELF RNAi +FP	7-21-21
1000	90	88	8	7.37	1634.47	12041.72	1259.55	9279.53	2762.19	3016.278671	0.557500743	374.92	409.4081867	7-21-21_NELF_FP_no5_nuclei1_left	NELF RNAi	+FP	NELF RNAi +FP	7-21-21
1001	105	99	9	7.37	1554.33	11451.3	1250.3	9211.41	2239.89	2472.987064	0.457083803	304.03	335.6692771	7-21-21_NELF_FP_no5_nuclei1_left	NELF RNAi	+FP	NELF RNAi +FP	7-21-21
1002	120	110	10	7.37	1533.08	11294.69	1249.6	9206.2	2088.49	2331.335587	0.430902268	283.48	316.4425074	7-21-21_NELF_FP_no5_nuclei1_left	NELF RNAi	+FP	NELF RNAi +FP	7-21-21
1003	135	121	11	7.37	1556.09	11464.26	1227.3	9041.96	2422.3	2733.868125	0.505302618	328.79	371.0805849	7-21-21_NELF_FP_no5_nuclei1_left	NELF RNAi	+FP	NELF RNAi +FP	7-21-21
1004	150	132	12	7.37	1597.65	11770.46	1220.82	8994.22	2776.24	3167.99056	0.58554175	376.83	430.0038479	7-21-21_NELF_FP_no5_nuclei1_left	NELF RNAi	+FP	NELF RNAi +FP	7-21-21
1005	165	143	13	7.37	1657.42	12210.78	1310.02	9651.38	2559.4	2952.856054	0.545778299	347.4	400.8057331	7-21-21_NELF_FP_no5_nuclei1_left	NELF RNAi	+FP	NELF RNAi +FP	7-21-21
1006	180	154	14	7.37	1588.15	11700.45	1189.56	8763.9	2936.55	3425.458814	0.633129774	398.59	464.9516026	7-21-21_NELF_FP_no5_nuclei1_left	NELF RNAi	+FP	NELF RNAi +FP	7-21-21
1007	195	165	15	7.37	1595.37	11753.62	1284.95	9466.64	2286.98	2697.248475	0.498534185	310.42	366.1072119	7-21-21_NELF_FP_no5_nuclei1_left	NELF RNAi	+FP	NELF RNAi +FP	7-21-21
1008	210	176	16	7.37	1535.77	11314.5	1283.32	9454.62	1859.88	2217.791697	0.409915877	252.45	301.0309879	7-21-21_NELF_FP_no5_nuclei1_left	NELF RNAi	+FP	NELF RNAi +FP	7-21-21
1009	225	187	17	7.37	1590.72	11719.36	1241.09	9143.51	2575.85	3105.515042	0.573994359	349.63	421.5234677	7-21-21_NELF_FP_no5_nuclei1_left	NELF RNAi	+FP	NELF RNAi +FP	7-21-21
1010	240	198	18	7.37	1620.16	11936.25	1197.78	8824.43	3111.82	3793.191556	0.701098055	422.38	514.8653359	7-21-21_NELF_FP_no5_nuclei1_left	NELF RNAi	+FP	NELF RNAi +FP	7-21-21
1011	255	209	19	7.37	1592.32	11731.13	1281.19	9438.94	2292.19	2824.998101	0.522146231	311.13	383.4506124	7-21-21_NELF_FP_no5_nuclei1_left	NELF RNAi	+FP	NELF RNAi +FP	7-21-21
1012	270	220	20	7.37	1536.73	11321.61	1327.08	9777.01	1544.6	1924.690118	0.355741723	209.65	261.2399866	7-21-21_NELF_FP_no5_nuclei1_left	NELF RNAi	+FP	NELF RNAi +FP	7-21-21
1013	285	231	21	7.37	1575.53	11607.43	1270.5	9360.22	2247.21	2831.168281	0.523286669	305.03	384.2948638	7-21-21_NELF_FP_no5_nuclei1_left	NELF RNAi	+FP	NELF RNAi +FP	7-21-21
1014	300	242	22	7.37	1549.05	11412.35	1323.49	9750.6	1661.75	2116.7275	0.391236116	225.56	287.3170181	7-21-21_NELF_FP_no5_nuclei1_left	NELF RNAi	+FP	NELF RNAi +FP	7-21-21
1015	315	253	23	7.37	1583.84	11668.65	1238.82	9126.84	2541.81	3273.554592	0.605053218	345.02	444.3454882	7-21-21_NELF_FP_no5_nuclei1_left	NELF RNAi	+FP	NELF RNAi +FP	7-21-21
1016	330	264	24	7.37	1583.71	11667.75	1341.53	9883.52	1784.23	2323.296192	0.429416342	242.18	315.3494066	7-21-21_NELF_FP_no5_nuclei1_left	NELF RNAi	+FP	NELF RNAi +FP	7-21-21
1017	345	275	25	7.37	1498.5	11039.97	1250.46	9212.53	1827.44	2405.880816	0.444680511	248.04	326.5522686	7-21-21_NELF_FP_no5_nuclei1_left	NELF RNAi	+FP	NELF RNAi +FP	7-21-21
1018	360	286	26	7.37	1553.43	11444.66	1325.95	9768.74	1675.92	2230.804468	0.412321036	227.48	302.7969117	7-21-21_NELF_FP_no5_nuclei1_left	NELF RNAi	+FP	NELF RNAi +FP	7-21-21
1019	375	297	27	7.37	1600.46	11791.14	1319.63	9722.17	2068.97	2784.45148	0.514651973	280.83	377.9453105	7-21-21_NELF_FP_no5_nuclei1_left	NELF RNAi	+FP	NELF RNAi +FP	7-21-21
1020	390	308	28	7.37	1587.83	11698.08	1278.78	9421.23	2276.85	3098.112047	0.572626059	309.05	420.5246406	7-21-21_NELF_FP_no5_nuclei1_left	NELF RNAi	+FP	NELF RNAi +FP	7-21-21
1021	405	319	29	7.37	1610.99	11868.69	1262.08	9298.18	2570.51	3536.382538	0.653631878	348.91	480.0133948	7-21-21_NELF_FP_no5_nuclei1_left	NELF RNAi	+FP	NELF RNAi +FP	7-21-21
1022	420	330	30	7.37	1631.43	12019.27	1380.42	10169.98	1849.29	2572.30345	0.475440515	251.01	349.1469099	7-21-21_NELF_FP_no5_nuclei1_left	NELF RNAi	+FP	NELF RNAi +FP	7-21-21
1023	435	341	31	7.37	1598.89	11779.59	1340.5	9875.89	1903.7	2677.274665	0.494842412	258.39	363.3876139	7-21-21_NELF_FP_no5_nuclei1_left	NELF RNAi	+FP	NELF RNAi +FP	7-21-21
1024	450	352	32	7.37	1597.65	11770.46	1380.47	10170.41	1600.05	2275.124733	0.42051278	217.18	308.8100932	7-21-21_NELF_FP_no5_nuclei1_left	NELF RNAi	+FP	NELF RNAi +FP	7-21-21
1025	-15	11	1	7.2	1393.01	10262.74	1303.33	9377.46	885.28	895.0718364	0.087633403	89.68	90.67192559	7-21-21_NELF_FP_no5_nuclei2_right	NELF RNAi	+FP	NELF RNAi +FP	7-21-21
1026	0	22	2	7.2	2774.61	20441.47	1452.38	10449.9	9991.57	10213.82033	1	1322.23	1351.641399	7-21-21_NELF_FP_no5_nuclei2_right	NELF RNAi	+FP	NELF RNAi +FP	7-21-21
1027	15	33	3	7.2	2447.35	18030.41	1458.04	10490.57	7539.84	7792.805698	0.762966789	989.31	1022.501884	7-21-21_NELF_FP_no5_nuclei2_right	NELF RNAi	+FP	NELF RNAi +FP	7-21-21
1028	30	44	4	7.2	2293.01	16498.22	1474.23	10607.11	5891.11	6156.106001	0.602723154	818.78	855.6106525	7-21-21_NELF_FP_no5_nuclei2_right	NELF RNAi	+FP	NELF RNAi +FP	7-21-21
1029	45	55	5	7.2	2159.71	15539.13	1409.44	10140.9	5398.23	5703.449242	0.558405088	750.27	792.690727	7-21-21_NELF_FP_no5_nuclei2_right	NELF RNAi	+FP	NELF RNAi +FP	7-21-21
1030	60	66	6	7.2	2184.87	15720.13	1489.28	10715.34	5004.79	5346.250392	0.523432978	695.59	743.0478222	7-21-21_NELF_FP_no5_nuclei2_right	NELF RNAi	+FP	NELF RNAi +FP	7-21-21
1031	75	77	7	7.2	2134.45	15357.36	1467.72	10560.28	4797.08	5181.048244	0.507258604	666.73	720.0964536	7-21-21_NELF_FP_no5_nuclei2_right	NELF RNAi	+FP	NELF RNAi +FP	7-21-21
1032	90	88	8	7.2	2003.81	14417.45	1414.93	10180.41	4237.04	4626.797353	0.452993807	588.88	643.0499653	7-21-21_NELF_FP_no5_nuclei2_right	NELF RNAi	+FP	NELF RNAi +FP	7-21-21
1033	105	99	9	7.2	1987.96	14303.36	1426.71	10265.2	4038.16	4458.396368	0.436506246	561.25	619.6572106	7-21-21_NELF_FP_no5_nuclei2_right	NELF RNAi	+FP	NELF RNAi +FP	7-21-21
1034	120	110	10	7.2	1961.44	14112.54	1514.78	10898.83	3213.71	3587.393998	0.351229401	446.66	498.596763	7-21-21_NELF_FP_no5_nuclei2_right	NELF RNAi	+FP	NELF RNAi +FP	7-21-21
1035	135	121	11	7.2	1895.98	13641.59	1417.39	10198.12	3443.47	3886.386027	0.380502682	478.59	540.1485968	7-21-21_NELF_FP_no5_nuclei2_right	NELF RNAi	+FP	NELF RNAi +FP	7-21-21
1036	150	132	12	7.2	1922.19	13830.17	1520.72	10941.57	2888.6	3296.205491	0.322720137	401.47	458.1207569	7-21-21_NELF_FP_no5_nuclei2_right	NELF RNAi	+FP	NELF RNAi +FP	7-21-21
1037	165	143	13	7.2	1949.05	14023.4	1520.05	10936.75	3086.65	3561.160092	0.34866093	429	494.9500849	7-21-21_NELF_FP_no5_nuclei2_right	NELF RNAi	+FP	NELF RNAi +FP	7-21-21
1038	180	154	14	7.2	1990.94	14324.82	1459.16	10498.63	3826.19	4463.215766	0.436978097	531.78	620.3165238	7-21-21_NELF_FP_no5_nuclei2_right	NELF RNAi	+FP	NELF RNAi +FP	7-21-21
1039	195	165	15	7.2	1877.85	13511.13	1535.53	11048.12	2463.01	2904.857045	0.284404557	342.32	403.7298524	7-21-21_NELF_FP_no5_nuclei2_right	NELF RNAi	+FP	NELF RNAi +FP	7-21-21
1040	210	176	16	7.2	1862.78	13402.74	1536.79	11057.21	2345.53	2796.89924	0.27383478	325.99	388.7228827	7-21-21_NELF_FP_no5_nuclei2_right	NELF RNAi	+FP	NELF RNAi +FP	7-21-21
1041	225	187	17	7.2	1932.28	13902.77	1499.26	10787.16	3115.61	3756.264426	0.367762924	433.02	522.060727	7-21-21_NELF_FP_no5_nuclei2_right	NELF RNAi	+FP	NELF RNAi +FP	7-21-21
1042	240	198	18	7.2	1925.71	13855.5	1523.19	10959.32	2896.18	3530.334506	0.345642903	402.52	490.6567428	7-21-21_NELF_FP_no5_nuclei2_right	NELF RNAi	+FP	NELF RNAi +FP	7-21-21
1043	255	209	19	7.2	1951.78	14043.09	1492.75	10740.37	3302.72	4070.420746	0.398520888	459.03	565.7292277	7-21-21_NELF_FP_no5_nuclei2_right	NELF RNAi	+FP	NELF RNAi +FP	7-21-21
1044	270	220	20	7.2	1851.11	13318.76	1467.62	10559.5	2759.26	3438.24968	0.336627194	383.49	477.8579654	7-21-21_NELF_FP_no5_nuclei2_right	NELF RNAi	+FP	NELF RNAi +FP	7-21-21
1045	285	231	21	7.2	1955.65	14070.92	1459.6	10501.86	3569.06	4496.513217	0.440238135	496.05	624.9531757	7-21-21_NELF_FP_no5_nuclei2_right	NELF RNAi	+FP	NELF RNAi +FP	7-21-21
1046	300	242	22	7.2	1867.41	13436.04	1531.63	11020.07	2415.97	3077.448556	0.301302398	335.78	427.7146141	7-21-21_NELF_FP_no5_nuclei2_right	NELF RNAi	+FP	NELF RNAi +FP	7-21-21
1047	315	253	23	7.2	1886.59	13573.99	1586.43	11414.33	2159.66	2781.389998	0.272316323	300.16	386.5710444	7-21-21_NELF_FP_no5_nuclei2_right	NELF RNAi	+FP	NELF RNAi +FP	7-21-21
1048	330	264	24	7.2	1895.16	13635.69	1507.96	10849.76	2785.93	3627.638006	0.355169553	387.2	504.1840376	7-21-21_NELF_FP_no5_nuclei2_right	NELF RNAi	+FP	NELF RNAi +FP	7-21-21
1049	345	275	25	7.2	1876.17	13499.03	1497.3	10773.07	2725.96	3588.809958	0.351368033	378.87	498.7939768	7-21-21_NELF_FP_no5_nuclei2_right	NELF RNAi	+FP	NELF RNAi +FP	7-21-21
1050	360	286	26	7.2	1861.65	13394.59	1521.45	10946.83	2447.76	3258.194868	0.318998647	340.2	452.8376533	7-21-21_NELF_FP_no5_nuclei2_right	NELF RNAi	+FP	NELF RNAi +FP	7-21-21
1051	375	297	27	7.2	1942.87	13978.94	1602.38	11529.15	2449.79	3296.964862	0.322794484	340.49	458.2366513	7-21-21_NELF_FP_no5_nuclei2_right	NELF RNAi	+FP	NELF RNAi +FP	7-21-21
1052	390	308	28	7.2	1846.61	13286.37	1560.02	11224.33	2062.04	2805.819867	0.274708168	286.59	389.9632964	7-21-21_NELF_FP_no5_nuclei2_right	NELF RNAi	+FP	NELF RNAi +FP	7-21-21
1053	405	319	29	7.2	1823.78	13122.09	1581.95	11382.15	1739.94	2393.72476	0.234361354	241.83	332.6979429	7-21-21_NELF_FP_no5_nuclei2_right	NELF RNAi	+FP	NELF RNAi +FP	7-21-21
1054	420	330	30	7.2	1780.35	12809.64	1552.29	11168.71	1640.93	2282.481331	0.223469892	228.06	317.2241914	7-21-21_NELF_FP_no5_nuclei2_right	NELF RNAi	+FP	NELF RNAi +FP	7-21-21
1055	435	341	31	7.2	1876.12	13498.68	1525.66	10977.16	2521.52	3546.147824	0.34719113	350.46	492.8705568	7-21-21_NELF_FP_no5_nuclei2_right	NELF RNAi	+FP	NELF RNAi +FP	7-21-21
1056	450	352	32	7.2	1812.02	13037.47	1492.11	10735.76	2301.71	3272.821068	0.320430648	319.91	454.8827558	7-21-21_NELF_FP_no5_nuclei2_right	NELF RNAi	+FP	NELF RNAi +FP	7-21-21
1057	-15	10	1	4.65	1332.54	6200.37	1310.23	6096.58	103.79	104.8331068	0.01381239	22.31	22.53421923	7-23-21_Lucif_FP_no1	Luciferase RNAi	+FP	Luciferase RNAi +FP	7-23-21
1058	0	20	2	4.65	2943.99	13698.55	1345.15	6259.05	7439.5	7589.787869	1	1598.84	1631.13871	7-23-21_Lucif_FP_no1	Luciferase RNAi	+FP	Luciferase RNAi +FP	7-23-21
1059	15	30	3	4.65	2739.61	12747.56	1326.61	6172.79	6574.77	6775.001556	0.892647024	1413	1456.032256	7-23-21_Lucif_FP_no1	Luciferase RNAi	+FP	Luciferase RNAi +FP	7-23-21
1060	30	40	4	4.65	2754.69	12817.7	1360.19	6329.06	6488.64	6753.446422	0.889807006	1394.5	1451.410625	7-23-21_Lucif_FP_no1	Luciferase RNAi	+FP	Luciferase RNAi +FP	7-23-21
1061	45	50	5	4.65	2491.26	11591.96	1405.37	6539.26	5052.7	5311.757469	0.699855854	1085.89	1141.564771	7-23-21_Lucif_FP_no1	Luciferase RNAi	+FP	Luciferase RNAi +FP	7-23-21
1062	60	60	6	4.65	2524.09	11744.74	1330.99	6193.17	5551.57	5894.859917	0.776683093	1193.1	1266.877184	7-23-21_Lucif_FP_no1	Luciferase RNAi	+FP	Luciferase RNAi +FP	7-23-21
1063	75	70	7	4.65	2511.31	11685.28	1267.63	5898.35	5786.93	6206.529769	0.817747462	1243.68	1333.856975	7-23-21_Lucif_FP_no1	Luciferase RNAi	+FP	Luciferase RNAi +FP	7-23-21
1064	90	80	8	4.65	2383.01	11088.27	1302.52	6060.69	5027.58	5446.312396	0.717584271	1080.49	1170.480844	7-23-21_Lucif_FP_no1	Luciferase RNAi	+FP	Luciferase RNAi +FP	7-23-21
1065	105	90	9	4.65	2383.74	11091.68	1294.07	6021.4	5070.28	5547.769987	0.730951916	1089.67	1192.288892	7-23-21_Lucif_FP_no1	Luciferase RNAi	+FP	Luciferase RNAi +FP	7-23-21
1066	120	100	10	4.65	2245.3	10447.49	1321.04	6146.86	4300.63	4752.931205	0.626227147	924.26	1021.465273	7-23-21_Lucif_FP_no1	Luciferase RNAi	+FP	Luciferase RNAi +FP	7-23-21
1067	135	110	11	4.65	2307.41	10736.49	1412.95	6574.55	4161.94	4645.882353	0.61212282	894.46	998.4660829	7-23-21_Lucif_FP_no1	Luciferase RNAi	+FP	Luciferase RNAi +FP	7-23-21
1068	150	120	12	4.65	2173.07	10111.43	1470.76	6843.52	3267.91	3684.558236	0.485462611	702.31	791.8523138	7-23-21_Lucif_FP_no1	Luciferase RNAi	+FP	Luciferase RNAi +FP	7-23-21
1069	165	130	13	4.65	2151.43	10010.7	1309.06	6091.11	3919.59	4463.740343	0.588124519	842.37	959.3148653	7-23-21_Lucif_FP_no1	Luciferase RNAi	+FP	Luciferase RNAi +FP	7-23-21
1070	180	140	14	4.65	2281.25	10614.78	1299.03	6044.45	4570.33	5257.130851	0.69265847	982.22	1129.821931	7-23-21_Lucif_FP_no1	Luciferase RNAi	+FP	Luciferase RNAi +FP	7-23-21
1071	195	150	15	4.65	2087.53	9713.38	1390.35	6469.38	3244	3768.990283	0.496587039	697.18	810.0075973	7-23-21_Lucif_FP_no1	Luciferase RNAi	+FP	Luciferase RNAi +FP	7-23-21
1072	210	160	16	4.65	2047.56	9527.43	1279.84	5955.18	3572.25	4192.074209	0.552330879	767.72	900.9277659	7-23-21_Lucif_FP_no1	Luciferase RNAi	+FP	Luciferase RNAi +FP	7-23-21
1073	225	170	17	4.65	2003.48	9322.31	1419.25	6603.85	2718.46	3222.203826	0.424544649	584.23	692.4906533	7-23-21_Lucif_FP_no1	Luciferase RNAi	+FP	Luciferase RNAi +FP	7-23-21
1074	240	180	18	4.65	2061.69	9593.18	1308.42	6088.13	3505.05	4196.306719	0.552888538	753.27	901.8279231	7-23-21_Lucif_FP_no1	Luciferase RNAi	+FP	Luciferase RNAi +FP	7-23-21
1075	255	190	19	4.65	2084.72	9700.33	1294.17	6021.83	3678.5	4448.224645	0.586080233	790.55	955.9722694	7-23-21_Lucif_FP_no1	Luciferase RNAi	+FP	Luciferase RNAi +FP	7-23-21
1076	270	200	20	4.65	2044.48	9513.08	1334.97	6211.7	3301.38	4032.314638	0.531281599	709.51	866.5974709	7-23-21_Lucif_FP_no1	Luciferase RNAi	+FP	Luciferase RNAi +FP	7-23-21
1077	285	210	21	4.65	2019.99	9399.13	1345.72	6261.72	3137.41	3870.553882	0.509968651	674.27	831.8321055	7-23-21_Lucif_FP_no1	Luciferase RNAi	+FP	Luciferase RNAi +FP	7-23-21
1078	300	220	22	4.65	1882.7	8760.32	1406.44	6544.22	2216.1	2761.430643	0.363835023	476.26	593.4565037	7-23-21_Lucif_FP_no1	Luciferase RNAi	+FP	Luciferase RNAi +FP	7-23-21
1079	315	230	23	4.65	1908.1	8878.5	1372.21	6384.98	2493.52	3138.344297	0.413495654	535.89	674.4711593	7-23-21_Lucif_FP_no1	Luciferase RNAi	+FP	Luciferase RNAi +FP	7-23-21
1080	330	240	24	4.65	1975.02	9189.87	1357.91	6318.42	2871.45	3650.328373	0.480952622	617.11	784.5005632	7-23-21_Lucif_FP_no1	Luciferase RNAi	+FP	Luciferase RNAi +FP	7-23-21
1081	345	250	25	4.65	1979.19	9209.3	1240.21	5770.78	3438.52	4415.147076	0.581722065	738.98	948.8691024	7-23-21_Lucif_FP_no1	Luciferase RNAi	+FP	Luciferase RNAi +FP	7-23-21
1082	360	260	26	4.65	2028.56	9439.02	1337.19	6222	3217.02	4172.250027	0.549718925	691.37	896.658554	7-23-21_Lucif_FP_no1	Luciferase RNAi	+FP	Luciferase RNAi +FP	7-23-21
1083	375	270	27	4.65	1995.72	9286.2	1392.87	6481.1	2805.1	3674.581281	0.484148087	602.85	789.7120691	7-23-21_Lucif_FP_no1	Luciferase RNAi	+FP	Luciferase RNAi +FP	7-23-21
1084	390	280	28	4.65	1793.13	8343.53	1331.62	6196.1	2147.43	2841.328653	0.374362064	461.51	610.6376397	7-23-21_Lucif_FP_no1	Luciferase RNAi	+FP	Luciferase RNAi +FP	7-23-21
1085	405	290	29	4.65	1943.87	9044.93	1412.17	6570.89	2474.04	3306.375062	0.435634713	531.7	710.5784954	7-23-21_Lucif_FP_no1	Luciferase RNAi	+FP	Luciferase RNAi +FP	7-23-21
1086	420	300	30	4.65	1810.93	8426.34	1352.6	6293.73	2132.61	2878.722392	0.379288913	458.33	618.6807873	7-23-21_Lucif_FP_no1	Luciferase RNAi	+FP	Luciferase RNAi +FP	7-23-21
1087	435	310	31	4.65	1934.44	9001.03	1321.04	6146.86	2854.17	3891.447058	0.512721452	613.4	836.324965	7-23-21_Lucif_FP_no1	Luciferase RNAi	+FP	Luciferase RNAi +FP	7-23-21
1088	450	320	32	4.65	2012.37	9363.67	1336.19	6217.39	3146.28	4332.829542	0.570876238	676.18	931.1862517	7-23-21_Lucif_FP_no1	Luciferase RNAi	+FP	Luciferase RNAi +FP	7-23-21
1089	-15	10	1	8.32	1128.56	9384.18	1114.02	9263.28	120.9	122.1150652	0.028263427	14.54	14.68612943	7-23-21_Lucif_FP_no2	Luciferase RNAi	+FP	Luciferase RNAi +FP	7-23-21
1090	0	20	2	8.32	1670.17	13887.77	1160.85	9652.72	4235.05	4320.603685	1	509.32	519.6089465	7-23-21_Lucif_FP_no2	Luciferase RNAi	+FP	Luciferase RNAi +FP	7-23-21
1091	15	30	3	8.32	1520.12	12640.07	1070.93	8904.95	3735.12	3848.871339	0.890817955	449.19	462.8698721	7-23-21_Lucif_FP_no2	Luciferase RNAi	+FP	Luciferase RNAi +FP	7-23-21
1092	30	40	4	8.32	1542.9	12829.46	1077.75	8961.7	3867.76	4025.60628	0.931723105	465.15	484.1331316	7-23-21_Lucif_FP_no2	Luciferase RNAi	+FP	Luciferase RNAi +FP	7-23-21
1093	45	50	5	8.32	1490.25	12391.69	1127.38	9374.35	3017.34	3172.04233	0.734166464	362.87	381.4747427	7-23-21_Lucif_FP_no2	Luciferase RNAi	+FP	Luciferase RNAi +FP	7-23-21
1094	60	60	6	8.32	1503.08	12498.41	1101.75	9161.26	3337.15	3543.507831	0.820141834	401.33	426.1468612	7-23-21_Lucif_FP_no2	Luciferase RNAi	+FP	Luciferase RNAi +FP	7-23-21
1095	75	70	7	8.32	1461.26	12150.68	1117.44	9291.72	2858.96	3066.25799	0.70968277	343.82	368.7497629	7-23-21_Lucif_FP_no2	Luciferase RNAi	+FP	Luciferase RNAi +FP	7-23-21
1096	90	80	8	8.32	1477.18	12282.99	1143.42	9507.78	2775.21	3006.349103	0.695816909	333.76	361.5578917	7-23-21_Lucif_FP_no2	Luciferase RNAi	+FP	Luciferase RNAi +FP	7-23-21
1097	105	90	9	8.32	1543.48	12834.33	1050.83	8737.83	4096.5	4482.284953	1.03742099	492.65	539.0449609	7-23-21_Lucif_FP_no2	Luciferase RNAi	+FP	Luciferase RNAi +FP	7-23-21
1098	120	100	10	8.32	1358.03	11292.23	1106.47	9200.51	2091.72	2311.708113	0.535042851	251.56	278.0167962	7-23-21_Lucif_FP_no2	Luciferase RNAi	+FP	Luciferase RNAi +FP	7-23-21
1099	135	110	11	8.32	1447.72	12038.05	1118.87	9303.57	2734.48	3052.440058	0.706484621	328.85	367.0880435	7-23-21_Lucif_FP_no2	Luciferase RNAi	+FP	Luciferase RNAi +FP	7-23-21
1100	150	120	12	8.32	1393.63	11588.3	1156.59	9617.26	1971.04	2222.341394	0.514359001	237.04	267.2618537	7-23-21_Lucif_FP_no2	Luciferase RNAi	+FP	Luciferase RNAi +FP	7-23-21
1101	165	130	13	8.32	1419.15	11800.45	1157.44	9624.28	2176.17	2478.284163	0.573596734	261.71	298.0427762	7-23-21_Lucif_FP_no2	Luciferase RNAi	+FP	Luciferase RNAi +FP	7-23-21
1102	180	140	14	8.32	1370.73	11397.83	1147.9	9544.97	1852.86	2131.296311	0.493286695	222.83	256.3155106	7-23-21_Lucif_FP_no2	Luciferase RNAi	+FP	Luciferase RNAi +FP	7-23-21
1103	195	150	15	8.32	1352.56	11246.78	1112.83	9253.42	1993.36	2315.953906	0.536025536	239.73	278.526523	7-23-21_Lucif_FP_no2	Luciferase RNAi	+FP	Luciferase RNAi +FP	7-23-21
1104	210	160	16	8.32	1447.86	12039.22	1147.65	9542.9	2496.32	2929.458657	0.678020682	300.21	352.2996986	7-23-21_Lucif_FP_no2	Luciferase RNAi	+FP	Luciferase RNAi +FP	7-23-21
1105	225	170	17	8.32	1361.58	11321.74	1140.18	9480.81	1840.93	2182.06326	0.505036661	221.4	262.4264941	7-23-21_Lucif_FP_no2	Luciferase RNAi	+FP	Luciferase RNAi +FP	7-23-21
1106	240	180	18	8.32	1386.38	11527.99	1076.8	8953.81	2574.18	3081.852992	0.713292219	309.58	370.6345513	7-23-21_Lucif_FP_no2	Luciferase RNAi	+FP	Luciferase RNAi +FP	7-23-21
1107	255	190	19	8.32	1311.36	10904.22	1104.8	9186.64	1717.58	2076.982924	0.480715908	206.56	249.7825969	7-23-21_Lucif_FP_no2	Luciferase RNAi	+FP	Luciferase RNAi +FP	7-23-21
1108	270	200	20	8.32	1245.39	10355.63	1073.6	8927.14	1428.49	1744.761626	0.403823575	171.79	209.8247798	7-23-21_Lucif_FP_no2	Luciferase RNAi	+FP	Luciferase RNAi +FP	7-23-21
1109	285	210	21	8.32	1300.12	10810.73	1124.95	9354.15	1456.58	1796.950789	0.415902712	175.17	216.1033858	7-23-21_Lucif_FP_no2	Luciferase RNAi	+FP	Luciferase RNAi +FP	7-23-21
1110	300	220	22	8.32	1333.87	11091.33	1126.97	9370.95	1720.38	2143.725486	0.496163417	206.9	257.8132756	7-23-21_Lucif_FP_no2	Luciferase RNAi	+FP	Luciferase RNAi +FP	7-23-21
1111	315	230	23	8.32	1335.64	11106.11	1108.64	9218.52	1887.59	2375.720793	0.54985853	227	285.7022023	7-23-21_Lucif_FP_no2	Luciferase RNAi	+FP	Luciferase RNAi +FP	7-23-21
1112	330	240	24	8.32	1242.18	10328.92	1096.38	9116.58	1212.34	1541.186195	0.356706217	145.8	185.3481261	7-23-21_Lucif_FP_no2	Luciferase RNAi	+FP	Luciferase RNAi +FP	7-23-21
1113	345	250	25	8.32	1282.72	10666.05	1128.2	9381.16	1284.89	1649.831418	0.38185206	154.52	198.4076074	7-23-21_Lucif_FP_no2	Luciferase RNAi	+FP	Luciferase RNAi +FP	7-23-21
1114	360	260	26	8.32	1318.72	10965.4	1088.62	9052.09	1913.31	2481.429304	0.574324674	230.1	298.4236129	7-23-21_Lucif_FP_no2	Luciferase RNAi	+FP	Luciferase RNAi +FP	7-23-21
1115	375	270	27	8.32	1311.03	10901.42	1090.32	9066.17	1835.25	2404.112258	0.556429711	220.71	289.1222539	7-23-21_Lucif_FP_no2	Luciferase RNAi	+FP	Luciferase RNAi +FP	7-23-21
1116	390	280	28	8.32	1298.11	10794.01	1057.07	8789.75	2004.26	2651.896158	0.613779081	241.04	318.92721	7-23-21_Lucif_FP_no2	Luciferase RNAi	+FP	Luciferase RNAi +FP	7-23-21
1117	405	290	29	8.32	1324.58	11014.08	1104.62	9185.13	1828.95	2444.259054	0.565721652	219.96	293.9605903	7-23-21_Lucif_FP_no2	Luciferase RNAi	+FP	Luciferase RNAi +FP	7-23-21
1118	420	300	30	8.32	1333.67	11089.74	1103.73	9177.72	1912.02	2580.957037	0.597360282	229.94	310.3865342	7-23-21_Lucif_FP_no2	Luciferase RNAi	+FP	Luciferase RNAi +FP	7-23-21
1119	435	310	31	8.32	1296.24	10778.5	1119.91	9312.27	1466.23	1999.094805	0.46268877	176.33	240.4127504	7-23-21_Lucif_FP_no2	Luciferase RNAi	+FP	Luciferase RNAi +FP	7-23-21
1120	450	320	32	8.32	1308.28	10878.63	1082.29	8999.44	1879.19	2587.884723	0.598963689	225.99	311.2171035	7-23-21_Lucif_FP_no2	Luciferase RNAi	+FP	Luciferase RNAi +FP	7-23-21
1121	-15	9	1	5.51	1274.37	7027.79	1378	7599.3	-571.51	-576.6768057	-0.078477406	-103.63	-104.5668796	7-23-21_Lucif_FP_no3	Luciferase RNAi	+FP	Luciferase RNAi +FP	7-23-21
1122	0	18	2	5.51	2772.2	15287.91	1463.48	8070.68	7217.23	7348.316378	1	1308.72	1332.49025	7-23-21_Lucif_FP_no3	Luciferase RNAi	+FP	Luciferase RNAi +FP	7-23-21
1123	15	27	3	5.51	2410.38	13292.61	1444.73	7967.32	5325.29	5471.031486	0.74452857	965.65	992.0777187	7-23-21_Lucif_FP_no3	Luciferase RNAi	+FP	Luciferase RNAi +FP	7-23-21
1124	30	36	4	5.51	2519.64	13895.14	1411.63	7784.78	6110.36	6334.340418	0.862012479	1108.01	1148.625044	7-23-21_Lucif_FP_no3	Luciferase RNAi	+FP	Luciferase RNAi +FP	7-23-21
1125	45	45	5	5.51	2341.38	12912.05	1361.8	7509.94	5402.11	5650.757562	0.7689867	979.58	1024.667971	7-23-21_Lucif_FP_no3	Luciferase RNAi	+FP	Luciferase RNAi +FP	7-23-21
1126	60	54	6	5.51	2426.07	13379.13	1357.5	7486.25	5892.88	6219.844102	0.84643118	1068.57	1127.859181	7-23-21_Lucif_FP_no3	Luciferase RNAi	+FP	Luciferase RNAi +FP	7-23-21
1127	75	63	7	5.51	2270.38	12520.51	1336.44	7370.09	5150.42	5485.335533	0.746475145	933.94	994.6711662	7-23-21_Lucif_FP_no3	Luciferase RNAi	+FP	Luciferase RNAi +FP	7-23-21
1128	90	72	8	5.51	2163.23	11929.61	1383.95	7632.13	4297.48	4618.309848	0.628485439	779.28	837.4574165	7-23-21_Lucif_FP_no3	Luciferase RNAi	+FP	Luciferase RNAi +FP	7-23-21
1129	105	81	9	5.51	2204.39	12156.62	1349.02	7439.46	4717.16	5115.151018	0.696098365	855.37	927.5383338	7-23-21_Lucif_FP_no3	Luciferase RNAi	+FP	Luciferase RNAi +FP	7-23-21
1130	120	90	10	5.51	2134.4	11770.63	1430.75	7890.2	3880.43	4245.866716	0.577801295	703.65	769.9157347	7-23-21_Lucif_FP_no3	Luciferase RNAi	+FP	Luciferase RNAi +FP	7-23-21
1131	135	99	11	5.51	2040.62	11253.5	1413.11	7792.92	3460.58	3820.709755	0.519943557	627.51	692.8126436	7-23-21_Lucif_FP_no3	Luciferase RNAi	+FP	Luciferase RNAi +FP	7-23-21
1132	150	108	12	5.51	2134.37	11770.46	1339.66	7387.84	4382.62	4882.44793	0.664430827	794.71	885.3448837	7-23-21_Lucif_FP_no3	Luciferase RNAi	+FP	Luciferase RNAi +FP	7-23-21
1133	165	117	13	5.51	1988.3	10964.92	1475.91	8139.23	2825.69	3176.413031	0.432264054	512.39	575.9875546	7-23-21_Lucif_FP_no3	Luciferase RNAi	+FP	Luciferase RNAi +FP	7-23-21
1134	180	126	14	5.51	2153.69	11877.01	1467.83	8094.68	3782.33	4290.229474	0.583838427	685.86	777.9587679	7-23-21_Lucif_FP_no3	Luciferase RNAi	+FP	Luciferase RNAi +FP	7-23-21
1135	195	135	15	5.51	1921.46	10596.34	1342.83	7405.34	3191	3652.216879	0.497014104	578.63	662.2633195	7-23-21_Lucif_FP_no3	Luciferase RNAi	+FP	Luciferase RNAi +FP	7-23-21
1136	210	144	16	5.51	1884.45	10392.25	1344.27	7413.26	2978.99	3440.38821	0.468187274	540.18	623.8452977	7-23-21_Lucif_FP_no3	Luciferase RNAi	+FP	Luciferase RNAi +FP	7-23-21
1137	225	153	17	5.51	1927.73	10630.89	1439.91	7940.74	2690.15	3134.898992	0.426614592	487.82	568.4688312	7-23-21_Lucif_FP_no3	Luciferase RNAi	+FP	Luciferase RNAi +FP	7-23-21
1138	240	162	18	5.51	1949.09	10748.68	1430.09	7886.54	2862.14	3365.476631	0.457992887	519	610.2714652	7-23-21_Lucif_FP_no3	Luciferase RNAi	+FP	Luciferase RNAi +FP	7-23-21
1139	255	171	19	5.51	1862.2	10269.55	1400.03	7720.8	2548.75	3024.068297	0.411532131	462.17	548.3604295	7-23-21_Lucif_FP_no3	Luciferase RNAi	+FP	Luciferase RNAi +FP	7-23-21
1140	270	180	20	5.51	1838.96	10141.37	1458.14	8041.25	2100.12	2514.300129	0.342160027	380.82	455.9243162	7-23-21_Lucif_FP_no3	Luciferase RNAi	+FP	Luciferase RNAi +FP	7-23-21
1141	285	189	21	5.51	1902.72	10492.98	1393.89	7686.93	2806.05	3389.823315	0.46130612	508.83	614.6874779	7-23-21_Lucif_FP_no3	Luciferase RNAi	+FP	Luciferase RNAi +FP	7-23-21
1142	300	198	22	5.51	1864.66	10283.12	1453.23	8014.15	2268.97	2765.789103	0.376384053	411.43	501.5176977	7-23-21_Lucif_FP_no3	Luciferase RNAi	+FP	Luciferase RNAi +FP	7-23-21
1143	315	207	23	5.51	2062.19	11372.41	1350.11	7445.49	3926.92	4830.043161	0.657299293	712.08	875.8459897	7-23-21_Lucif_FP_no3	Luciferase RNAi	+FP	Luciferase RNAi +FP	7-23-21
1144	330	216	24	5.51	1892.26	10435.29	1372.68	7569.96	2865.33	3556.16788	0.483943219	519.58	644.8519741	7-23-21_Lucif_FP_no3	Luciferase RNAi	+FP	Luciferase RNAi +FP	7-23-21
1145	345	225	25	5.51	1858.88	10251.24	1341.79	7399.61	2851.63	3571.161027	0.48598357	517.09	647.5635533	7-23-21_Lucif_FP_no3	Luciferase RNAi	+FP	Luciferase RNAi +FP	7-23-21
1146	360	234	26	5.51	1906.31	10512.8	1388.53	7657.38	2855.42	3608.235756	0.491028907	517.78	654.2898452	7-23-21_Lucif_FP_no3	Luciferase RNAi	+FP	Luciferase RNAi +FP	7-23-21
1147	375	243	27	5.51	1799.7	9924.84	1430.62	7889.47	2035.37	2595.236425	0.353174291	369.08	470.6023278	7-23-21_Lucif_FP_no3	Luciferase RNAi	+FP	Luciferase RNAi +FP	7-23-21
1148	390	252	28	5.51	1816.99	10020.22	1333.66	7354.76	2665.46	3429.370274	0.466687891	483.33	621.8504627	7-23-21_Lucif_FP_no3	Luciferase RNAi	+FP	Luciferase RNAi +FP	7-23-21
1149	405	261	29	5.51	1709.27	9426.18	1395.51	7695.85	1730.33	2246.362276	0.305697545	313.76	407.3319123	7-23-21_Lucif_FP_no3	Luciferase RNAi	+FP	Luciferase RNAi +FP	7-23-21
1150	420	270	30	5.51	1737.67	9582.79	1377.07	7594.17	1988.62	2605.021506	0.354505899	360.6	472.3731809	7-23-21_Lucif_FP_no3	Luciferase RNAi	+FP	Luciferase RNAi +FP	7-23-21
1151	435	279	31	5.51	1708.98	9424.55	1374.56	7580.34	1844.21	2437.690322	0.331734536	334.42	442.0388119	7-23-21_Lucif_FP_no3	Luciferase RNAi	+FP	Luciferase RNAi +FP	7-23-21
1152	450	288	32	5.51	1819.09	10031.77	1332.54	7348.59	2683.18	3578.710923	0.487011002	486.55	648.9396163	7-23-21_Lucif_FP_no3	Luciferase RNAi	+FP	Luciferase RNAi +FP	7-23-21
1153	-15	9	1	8.14	993.04	8086.15	1038.74	8458.26	-372.11	-375.4741058	-0.122659175	-45.7	-46.11315642	7-23-21_Lucif_FP_no4	Luciferase RNAi	+FP	Luciferase RNAi +FP	7-23-21
1154	0	18	2	8.14	1446.19	11776.1	1076.97	8769.59	3006.51	3061.11717	1	369.22	375.9261341	7-23-21_Lucif_FP_no4	Luciferase RNAi	+FP	Luciferase RNAi +FP	7-23-21
1155	15	27	3	8.14	1491.35	12143.87	1066.65	8685.57	3458.3	3552.946072	1.160669741	424.7	436.3231058	7-23-21_Lucif_FP_no4	Luciferase RNAi	+FP	Luciferase RNAi +FP	7-23-21
1156	30	36	4	8.14	1362.65	11095.81	1063.65	8661.1	2434.71	2523.956356	0.824521315	299	309.9600981	7-23-21_Lucif_FP_no4	Luciferase RNAi	+FP	Luciferase RNAi +FP	7-23-21
1157	45	45	5	8.14	1283.96	10455.11	1041.19	8478.21	1976.9	2067.892476	0.675535225	242.77	253.9441836	7-23-21_Lucif_FP_no4	Luciferase RNAi	+FP	Luciferase RNAi +FP	7-23-21
1158	60	54	6	8.14	1339.41	10906.59	1011.41	8235.73	2670.86	2819.051605	0.920922476	328	346.1989495	7-23-21_Lucif_FP_no4	Luciferase RNAi	+FP	Luciferase RNAi +FP	7-23-21
1159	75	63	7	8.14	1260.95	10267.74	1041.89	8483.98	1783.76	1899.752275	0.6206075	219.06	233.3047794	7-23-21_Lucif_FP_no4	Luciferase RNAi	+FP	Luciferase RNAi +FP	7-23-21
1160	90	72	8	8.14	1229.18	10009.02	1039	8460.42	1548.6	1664.211266	0.543661406	190.18	204.3779533	7-23-21_Lucif_FP_no4	Luciferase RNAi	+FP	Luciferase RNAi +FP	7-23-21
1161	105	81	9	8.14	1200.3	9773.87	1065.9	8679.45	1094.42	1186.757197	0.387687609	134.4	145.7394485	7-23-21_Lucif_FP_no4	Luciferase RNAi	+FP	Luciferase RNAi +FP	7-23-21
1162	120	90	10	8.14	1220.54	9938.71	1096.69	8930.16	1008.55	1103.529474	0.360498933	123.85	135.513485	7-23-21_Lucif_FP_no4	Luciferase RNAi	+FP	Luciferase RNAi +FP	7-23-21
1163	135	99	11	8.14	1142.95	9306.88	1105.51	9001.98	304.9	336.6298147	0.109969595	37.44	41.33624226	7-23-21_Lucif_FP_no4	Luciferase RNAi	+FP	Luciferase RNAi +FP	7-23-21
1164	150	108	12	8.14	1216.3	9904.16	1139.93	9282.28	621.88	692.8040119	0.226323912	76.37	85.07982632	7-23-21_Lucif_FP_no4	Luciferase RNAi	+FP	Luciferase RNAi +FP	7-23-21
1165	165	117	13	8.14	1169.68	9524.54	1026.7	8360.29	1164.25	1308.756046	0.427541964	142.98	160.7265961	7-23-21_Lucif_FP_no4	Luciferase RNAi	+FP	Luciferase RNAi +FP	7-23-21
1166	180	126	14	8.14	1183.49	9636.95	1144.62	9320.46	316.49	358.9889634	0.117273839	38.87	44.08954788	7-23-21_Lucif_FP_no4	Luciferase RNAi	+FP	Luciferase RNAi +FP	7-23-21
1167	195	135	15	8.14	1194.96	9730.4	1063.53	8660.2	1070.2	1224.883267	0.400142562	131.43	150.4264696	7-23-21_Lucif_FP_no4	Luciferase RNAi	+FP	Luciferase RNAi +FP	7-23-21
1168	210	144	16	8.14	1133.17	9227.22	1089.37	8870.53	356.69	411.9356127	0.134570351	43.8	50.58392395	7-23-21_Lucif_FP_no4	Luciferase RNAi	+FP	Luciferase RNAi +FP	7-23-21
1169	225	153	17	8.14	1229.46	10011.26	1067.31	8690.96	1320.3	1538.57857	0.502619953	162.15	188.9574453	7-23-21_Lucif_FP_no4	Luciferase RNAi	+FP	Luciferase RNAi +FP	7-23-21
1170	240	162	18	8.14	1190.73	9695.93	1062.24	8649.64	1046.29	1230.290812	0.401909089	128.49	151.0862824	7-23-21_Lucif_FP_no4	Luciferase RNAi	+FP	Luciferase RNAi +FP	7-23-21
1171	255	171	19	8.14	1158.91	9436.82	1100.26	8959.28	477.54	566.5967923	0.185094774	58.65	69.58768243	7-23-21_Lucif_FP_no4	Luciferase RNAi	+FP	Luciferase RNAi +FP	7-23-21
1172	270	180	20	8.14	1167.41	9506.02	1032.22	8405.23	1100.79	1317.884901	0.430524161	135.19	161.8518153	7-23-21_Lucif_FP_no4	Luciferase RNAi	+FP	Luciferase RNAi +FP	7-23-21
1173	285	189	21	8.14	1103.38	8984.62	1059.76	8629.48	355.14	429.0236639	0.140152644	43.62	52.69474635	7-23-21_Lucif_FP_no4	Luciferase RNAi	+FP	Luciferase RNAi +FP	7-23-21
1174	300	198	22	8.14	1107.13	9015.21	1053.1	8575.19	440.02	536.3678325	0.175219635	54.03	65.86053814	7-23-21_Lucif_FP_no4	Luciferase RNAi	+FP	Luciferase RNAi +FP	7-23-21
1175	315	207	23	8.14	1127.57	9181.6	1004.81	8182.01	999.59	1229.478279	0.401643652	122.76	150.9926605	7-23-21_Lucif_FP_no4	Luciferase RNAi	+FP	Luciferase RNAi +FP	7-23-21
1176	330	216	24	8.14	1157.83	9427.99	1044.5	8505.22	922.77	1145.252042	0.374128783	113.33	140.6541326	7-23-21_Lucif_FP_no4	Luciferase RNAi	+FP	Luciferase RNAi +FP	7-23-21
1177	345	225	25	8.14	1125.39	9163.85	1077.9	8777.21	386.64	484.198055	0.15817691	47.49	59.47280579	7-23-21_Lucif_FP_no4	Luciferase RNAi	+FP	Luciferase RNAi +FP	7-23-21
1178	360	234	26	8.14	1075.04	8753.9	1019.22	8299.37	454.53	574.364331	0.187632259	55.82	70.53663556	7-23-21_Lucif_FP_no4	Luciferase RNAi	+FP	Luciferase RNAi +FP	7-23-21
1179	375	243	27	8.14	1096.68	8930.12	1011.62	8237.46	692.66	883.1890332	0.288518532	85.06	108.4573372	7-23-21_Lucif_FP_no4	Luciferase RNAi	+FP	Luciferase RNAi +FP	7-23-21
1180	390	252	28	8.14	1117.63	9100.73	1061.4	8642.83	457.9	589.1323255	0.19245664	56.23	72.34529518	7-23-21_Lucif_FP_no4	Luciferase RNAi	+FP	Luciferase RNAi +FP	7-23-21
1181	405	261	29	8.14	1122.55	9140.75	1030.91	8394.54	746.21	968.7504662	0.31646958	91.64	118.9695833	7-23-21_Lucif_FP_no4	Luciferase RNAi	+FP	Luciferase RNAi +FP	7-23-21
1182	420	270	30	8.14	1068.19	8698.11	1093.26	8902.24	-204.13	-267.4030433	-0.087354723	-25.07	-32.84080878	7-23-21_Lucif_FP_no4	Luciferase RNAi	+FP	Luciferase RNAi +FP	7-23-21
1183	435	279	31	8.14	1125.92	9168.2	1010.31	8226.82	941.38	1244.322997	0.406493097	115.61	152.814147	7-23-21_Lucif_FP_no4	Luciferase RNAi	+FP	Luciferase RNAi +FP	7-23-21
1184	450	288	32	8.14	1121.37	9131.1	1068.85	8703.45	427.65	570.3813111	0.186331094	52.52	70.04893361	7-23-21_Lucif_FP_no4	Luciferase RNAi	+FP	Luciferase RNAi +FP	7-23-21
1185	-15	10	1	10.38	1091.76	11477.1	1053.89	10942.78	534.32	539.6900053	0.100243772	37.87	38.25059983	7-23-21_NELF_FP_no1	NELF RNAi	+FP	NELF RNAi +FP	7-23-21
1186	0	20	2	10.38	1605.33	16875.98	1117.07	11598.81	5277.17	5383.775906	1	488.26	498.1235063	7-23-21_NELF_FP_no1	NELF RNAi	+FP	NELF RNAi +FP	7-23-21
1187	15	30	3	10.38	1487.39	15443.92	1133.24	11766.63	3677.29	3789.280153	0.703833187	354.15	364.9354732	7-23-21_NELF_FP_no1	NELF RNAi	+FP	NELF RNAi +FP	7-23-21
1188	30	40	4	10.38	1423.32	14778.62	1142.38	11861.58	2917.04	3036.086661	0.563932584	280.94	292.4053789	7-23-21_NELF_FP_no1	NELF RNAi	+FP	NELF RNAi +FP	7-23-21
1189	45	50	5	10.38	1372.91	14255.19	1174.91	12199.36	2055.83	2161.234658	0.401434736	198	208.1516771	7-23-21_NELF_FP_no1	NELF RNAi	+FP	NELF RNAi +FP	7-23-21
1190	60	60	6	10.38	1395.46	14489.35	1122.47	11654.82	2834.53	3009.807546	0.559051417	272.99	289.8707588	7-23-21_NELF_FP_no1	NELF RNAi	+FP	NELF RNAi +FP	7-23-21
1191	75	70	7	10.38	1381.47	14344.12	1134.97	11784.59	2559.53	2745.116865	0.509886911	246.5	264.3732667	7-23-21_NELF_FP_no1	NELF RNAi	+FP	NELF RNAi +FP	7-23-21
1192	90	80	8	10.38	1370.72	14232.44	1090.68	11324.76	2907.68	3149.852141	0.585063754	280.04	303.3637104	7-23-21_NELF_FP_no1	NELF RNAi	+FP	NELF RNAi +FP	7-23-21
1193	105	90	9	10.38	1321.93	13725.82	1105.84	11482.19	2243.63	2454.922248	0.455985221	216.09	236.440121	7-23-21_NELF_FP_no1	NELF RNAi	+FP	NELF RNAi +FP	7-23-21
1194	120	100	10	10.38	1293.19	13427.47	1106.2	11485.85	1941.62	2145.821958	0.398571931	186.99	206.65591	7-23-21_NELF_FP_no1	NELF RNAi	+FP	NELF RNAi +FP	7-23-21
1195	135	110	11	10.38	1297.64	13473.69	1118.61	11614.8	1858.89	2075.038142	0.385424315	179.03	199.847263	7-23-21_NELF_FP_no1	NELF RNAi	+FP	NELF RNAi +FP	7-23-21
1196	150	120	12	10.38	1387.22	14403.83	1079.34	11207.01	3196.82	3604.404485	0.669493781	307.88	347.1337307	7-23-21_NELF_FP_no1	NELF RNAi	+FP	NELF RNAi +FP	7-23-21
1197	165	130	13	10.38	1367.66	14200.73	1164.46	12090.83	2109.9	2402.814006	0.446306467	203.2	231.4099275	7-23-21_NELF_FP_no1	NELF RNAi	+FP	NELF RNAi +FP	7-23-21
1198	180	140	14	10.38	1361.06	14132.19	1101.3	11435.05	2697.14	3102.449474	0.576259029	259.76	298.795122	7-23-21_NELF_FP_no1	NELF RNAi	+FP	NELF RNAi +FP	7-23-21
1199	195	150	15	10.38	1285.11	13343.58	1097.96	11400.37	1943.21	2257.687919	0.419350277	187.15	217.4372785	7-23-21_NELF_FP_no1	NELF RNAi	+FP	NELF RNAi +FP	7-23-21
1200	210	160	16	10.38	1396.04	14495.38	1049.32	10895.26	3600.12	4224.779957	0.784724333	346.72	406.8796892	7-23-21_NELF_FP_no1	NELF RNAi	+FP	NELF RNAi +FP	7-23-21
1201	225	170	17	10.38	1281.49	13306.01	1127.92	11711.44	1594.57	1890.051557	0.351064307	153.57	182.027266	7-23-21_NELF_FP_no1	NELF RNAi	+FP	NELF RNAi +FP	7-23-21
1202	240	180	18	10.38	1295.81	13454.69	1089.3	11310.41	2144.28	2567.169247	0.476834343	206.51	247.2373577	7-23-21_NELF_FP_no1	NELF RNAi	+FP	NELF RNAi +FP	7-23-21
1203	255	190	19	10.38	1366.96	14193.41	1133.24	11766.63	2426.78	2934.582739	0.545078917	233.72	282.625816	7-23-21_NELF_FP_no1	NELF RNAi	+FP	NELF RNAi +FP	7-23-21
1204	270	200	20	10.38	1295.67	13453.19	1127.93	11711.57	1741.62	2127.219472	0.395116645	167.74	204.8780987	7-23-21_NELF_FP_no1	NELF RNAi	+FP	NELF RNAi +FP	7-23-21
1205	285	210	21	10.38	1327.19	13780.45	1149.11	11931.42	1849.03	2281.107743	0.423700351	178.08	219.6933889	7-23-21_NELF_FP_no1	NELF RNAi	+FP	NELF RNAi +FP	7-23-21
1206	300	220	22	10.38	1282.41	13315.49	1141.86	11856.15	1459.34	1818.449616	0.33776473	140.55	175.1360845	7-23-21_NELF_FP_no1	NELF RNAi	+FP	NELF RNAi +FP	7-23-21
1207	315	230	23	10.38	1266.68	13152.2	1116.07	11588.35	1563.85	1968.261626	0.365591299	150.61	189.5577475	7-23-21_NELF_FP_no1	NELF RNAi	+FP	NELF RNAi +FP	7-23-21
1208	330	240	24	10.38	1298.8	13485.71	1148.68	11926.98	1558.73	1981.534188	0.368056588	150.12	190.8399224	7-23-21_NELF_FP_no1	NELF RNAi	+FP	NELF RNAi +FP	7-23-21
1209	345	250	25	10.38	1308.17	13583.04	1133.83	11772.79	1810.25	2324.407011	0.431742898	174.34	223.8569911	7-23-21_NELF_FP_no1	NELF RNAi	+FP	NELF RNAi +FP	7-23-21
1210	360	260	26	10.38	1309.56	13597.43	1115.41	11581.58	2015.85	2614.416515	0.485610204	194.15	251.7989763	7-23-21_NELF_FP_no1	NELF RNAi	+FP	NELF RNAi +FP	7-23-21
1211	375	270	27	10.38	1296.37	13460.51	1131.29	11746.42	1714.09	2245.396965	0.417067316	165.08	216.2489315	7-23-21_NELF_FP_no1	NELF RNAi	+FP	NELF RNAi +FP	7-23-21
1212	390	280	28	10.38	1333.28	13843.7	1127.96	11711.87	2131.83	2820.687828	0.523923707	205.32	271.6650131	7-23-21_NELF_FP_no1	NELF RNAi	+FP	NELF RNAi +FP	7-23-21
1213	405	290	29	10.38	1287.65	13369.95	1132.22	11756.03	1613.92	2156.887051	0.400627197	155.43	207.7209245	7-23-21_NELF_FP_no1	NELF RNAi	+FP	NELF RNAi +FP	7-23-21
1214	420	300	30	10.38	1296.66	13463.53	1129.66	11729.53	1734	2340.655172	0.434760884	167	225.4264209	7-23-21_NELF_FP_no1	NELF RNAi	+FP	NELF RNAi +FP	7-23-21
1215	435	310	31	10.38	1260.76	13090.77	1132.61	11760.08	1330.69	1814.296165	0.336993255	128.15	174.7229284	7-23-21_NELF_FP_no1	NELF RNAi	+FP	NELF RNAi +FP	7-23-21
1216	450	320	32	10.38	1340.24	13915.99	1122.93	11659.65	2256.34	3107.26846	0.577154123	217.31	299.2636345	7-23-21_NELF_FP_no1	NELF RNAi	+FP	NELF RNAi +FP	7-23-21
1217	-15	10	1	12.11	1169.99	14164.5	1143.05	13838.44	326.06	329.3369575	0.038864701	26.94	27.2107515	7-23-21_NELF_FP_no2	NELF RNAi	+FP	NELF RNAi +FP	7-23-21
1218	0	20	2	12.11	1830.81	22164.87	1144.73	13858.73	8306.14	8473.935158	1	686.08	699.9397354	7-23-21_NELF_FP_no2	NELF RNAi	+FP	NELF RNAi +FP	7-23-21
1219	15	30	3	12.11	1638.03	19830.89	1122.44	13588.94	6241.95	6432.045678	0.759038812	515.59	531.2920532	7-23-21_NELF_FP_no2	NELF RNAi	+FP	NELF RNAi +FP	7-23-21
1220	30	40	4	12.11	1651.46	19993.53	1170.16	14166.61	5826.92	6064.721116	0.715691235	481.3	500.9422256	7-23-21_NELF_FP_no2	NELF RNAi	+FP	NELF RNAi +FP	7-23-21
1221	45	50	5	12.11	1551.71	18785.85	1165.32	14108.06	4677.79	4917.625422	0.580323702	386.39	406.2006389	7-23-21_NELF_FP_no2	NELF RNAi	+FP	NELF RNAi +FP	7-23-21
1222	60	60	6	12.11	1542.85	18678.57	1163.54	14086.48	4592.09	4876.048987	0.575417312	379.31	402.7652205	7-23-21_NELF_FP_no2	NELF RNAi	+FP	NELF RNAi +FP	7-23-21
1223	75	70	7	12.11	1435.32	17376.75	1160.91	14054.68	3322.07	3562.947254	0.420459584	274.41	294.30697	7-23-21_NELF_FP_no2	NELF RNAi	+FP	NELF RNAi +FP	7-23-21
1224	90	80	8	12.11	1457.16	17641.24	1187.14	14372.16	3269.08	3541.352087	0.417911162	270.02	292.509174	7-23-21_NELF_FP_no2	NELF RNAi	+FP	NELF RNAi +FP	7-23-21
1225	105	90	9	12.11	1472.06	17821.54	1186.65	14366.31	3455.23	3780.62381	0.446147361	285.41	312.2882823	7-23-21_NELF_FP_no2	NELF RNAi	+FP	NELF RNAi +FP	7-23-21
1226	120	100	10	12.11	1428.42	17293.21	1188.63	14390.22	2902.99	3208.300123	0.378608057	239.79	265.0089344	7-23-21_NELF_FP_no2	NELF RNAi	+FP	NELF RNAi +FP	7-23-21
1227	135	110	11	12.11	1456.87	17637.7	1173.7	14209.52	3428.18	3826.802156	0.451596818	283.17	316.0964612	7-23-21_NELF_FP_no2	NELF RNAi	+FP	NELF RNAi +FP	7-23-21
1228	150	120	12	12.11	1406.77	17031.08	1127.82	13654	3377.08	3807.647068	0.449336347	278.95	314.5152467	7-23-21_NELF_FP_no2	NELF RNAi	+FP	NELF RNAi +FP	7-23-21
1229	165	130	13	12.11	1444.75	17490.96	1180.08	14286.69	3204.27	3649.113624	0.430627985	264.67	301.4137082	7-23-21_NELF_FP_no2	NELF RNAi	+FP	NELF RNAi +FP	7-23-21
1230	180	140	14	12.11	1446.56	17512.89	1178.79	14271.09	3241.8	3728.957601	0.440050287	267.77	308.0088151	7-23-21_NELF_FP_no2	NELF RNAi	+FP	NELF RNAi +FP	7-23-21
1231	195	150	15	12.11	1390.78	16837.51	1139.44	13794.67	3042.84	3535.275707	0.417194095	251.34	292.0154186	7-23-21_NELF_FP_no2	NELF RNAi	+FP	NELF RNAi +FP	7-23-21
1232	210	160	16	12.11	1450.02	17554.72	1210.8	14658.67	2896.05	3398.546158	0.401058787	239.22	280.7272706	7-23-21_NELF_FP_no2	NELF RNAi	+FP	NELF RNAi +FP	7-23-21
1233	225	170	17	12.11	1390.21	16830.7	1227.74	14863.66	1967.04	2331.542055	0.275142777	162.47	192.5764792	7-23-21_NELF_FP_no2	NELF RNAi	+FP	NELF RNAi +FP	7-23-21
1234	240	180	18	12.11	1425.03	17252.19	1124.73	13616.56	3635.63	4352.639362	0.513650303	300.3	359.5243741	7-23-21_NELF_FP_no2	NELF RNAi	+FP	NELF RNAi +FP	7-23-21
1235	255	190	19	12.11	1409.56	17064.9	1190.12	14408.31	2656.59	3212.480389	0.379101365	219.44	265.3577317	7-23-21_NELF_FP_no2	NELF RNAi	+FP	NELF RNAi +FP	7-23-21
1236	270	200	20	12.11	1401.06	16962.06	1196.86	14489.87	2472.19	3019.539685	0.35633264	204.2	249.4104432	7-23-21_NELF_FP_no2	NELF RNAi	+FP	NELF RNAi +FP	7-23-21
1237	285	210	21	12.11	1390.72	16836.86	1172.01	14188.97	2647.89	3266.643798	0.385493131	218.71	269.8177285	7-23-21_NELF_FP_no2	NELF RNAi	+FP	NELF RNAi +FP	7-23-21
1238	300	220	22	12.11	1311.62	15879.19	1251.18	15147.5	731.69	911.741883	0.107593682	60.44	75.3128776	7-23-21_NELF_FP_no2	NELF RNAi	+FP	NELF RNAi +FP	7-23-21
1239	315	230	23	12.11	1336.62	16181.81	1186.64	14366.13	1815.68	2285.214866	0.269675756	149.98	188.7648295	7-23-21_NELF_FP_no2	NELF RNAi	+FP	NELF RNAi +FP	7-23-21
1240	330	240	24	12.11	1351.65	16363.89	1216.61	14728.98	1634.91	2078.377948	0.245267153	135.04	171.6694853	7-23-21_NELF_FP_no2	NELF RNAi	+FP	NELF RNAi +FP	7-23-21
1241	345	250	25	12.11	1338.4	16203.36	1194.99	14467.16	1736.2	2229.324928	0.263080244	143.41	184.142085	7-23-21_NELF_FP_no2	NELF RNAi	+FP	NELF RNAi +FP	7-23-21
1242	360	260	26	12.11	1419.53	17185.58	1188.32	14386.43	2799.15	3630.301852	0.428408028	231.21	299.8632053	7-23-21_NELF_FP_no2	NELF RNAi	+FP	NELF RNAi +FP	7-23-21
1243	375	270	27	12.11	1316.69	15940.59	1253.76	15178.74	761.85	997.9964168	0.117772487	62.93	82.43606288	7-23-21_NELF_FP_no2	NELF RNAi	+FP	NELF RNAi +FP	7-23-21
1244	390	280	28	12.11	1364.61	16520.71	1231.69	14911.49	1609.22	2129.206957	0.251265429	132.92	175.8704147	7-23-21_NELF_FP_no2	NELF RNAi	+FP	NELF RNAi +FP	7-23-21
1245	405	290	29	12.11	1386.56	16786.5	1210.3	14652.6	2133.9	2851.802617	0.336538168	176.26	235.558709	7-23-21_NELF_FP_no2	NELF RNAi	+FP	NELF RNAi +FP	7-23-21
1246	420	300	30	12.11	1395.12	16890.07	1233.94	14938.8	1951.27	2633.938995	0.310828316	161.18	217.5702426	7-23-21_NELF_FP_no2	NELF RNAi	+FP	NELF RNAi +FP	7-23-21
1247	435	310	31	12.11	1418.23	17169.86	1252.71	15166.03	2003.83	2732.072146	0.322408904	165.52	225.6741249	7-23-21_NELF_FP_no2	NELF RNAi	+FP	NELF RNAi +FP	7-23-21
1248	450	320	32	12.11	1335.51	16168.37	1241.59	15031.35	1137.02	1565.821811	0.184780953	93.92	129.3398396	7-23-21_NELF_FP_no2	NELF RNAi	+FP	NELF RNAi +FP	7-23-21
1249	-15	12	1	10.43	1102.33	11493.17	1191.18	12419.56	-926.39	-937.5736477	-0.239704959	-88.85	-89.92262287	7-23-21_NELF_FP_no3_gland1_top	NELF RNAi	+FP	NELF RNAi +FP	7-23-21
1250	0	24	2	10.43	1592.61	16605.03	1226.36	12786.42	3818.61	3911.365251	1	366.25	375.1463289	7-23-21_NELF_FP_no3_gland1_top	NELF RNAi	+FP	NELF RNAi +FP	7-23-21
1251	15	36	3	10.43	1522.12	15870.02	1201.58	12528.05	3341.97	3464.472739	0.885745134	320.54	332.289665	7-23-21_NELF_FP_no3_gland1_top	NELF RNAi	+FP	NELF RNAi +FP	7-23-21
1252	30	48	4	10.43	1448.15	15098.82	1269.98	13241.21	1857.61	1948.949901	0.498278677	178.17	186.9307357	7-23-21_NELF_FP_no3_gland1_top	NELF RNAi	+FP	NELF RNAi +FP	7-23-21
1253	45	60	5	10.43	1421.55	14821.44	1205.45	12568.33	2253.11	2392.434541	0.611662268	216.1	229.4628777	7-23-21_NELF_FP_no3_gland1_top	NELF RNAi	+FP	NELF RNAi +FP	7-23-21
1254	60	72	6	10.43	1404.42	14642.86	1248	13012.01	1630.85	1752.601668	0.448079265	156.42	168.0975889	7-23-21_NELF_FP_no3_gland1_top	NELF RNAi	+FP	NELF RNAi +FP	7-23-21
1255	75	84	7	10.43	1357.87	14157.56	1231.31	12838.04	1319.52	1435.148078	0.366917428	126.56	137.6503128	7-23-21_NELF_FP_no3_gland1_top	NELF RNAi	+FP	NELF RNAi +FP	7-23-21
1256	90	96	8	10.43	1329.33	13859.94	1221.25	12733.13	1126.81	1240.346321	0.317113397	108.08	118.9700396	7-23-21_NELF_FP_no3_gland1_top	NELF RNAi	+FP	NELF RNAi +FP	7-23-21
1257	105	108	9	10.43	1350.44	14080.1	1252.25	13056.34	1023.76	1140.51752	0.291590646	98.19	109.3883481	7-23-21_NELF_FP_no3_gland1_top	NELF RNAi	+FP	NELF RNAi +FP	7-23-21
1258	120	120	10	10.43	1317.52	13736.81	1230.75	12832.18	904.63	1019.967477	0.260770194	86.77	97.83290181	7-23-21_NELF_FP_no3_gland1_top	NELF RNAi	+FP	NELF RNAi +FP	7-23-21
1259	135	132	11	10.43	1385.3	14443.51	1232.18	12847.08	1596.43	1821.699554	0.465745191	153.12	174.7265058	7-23-21_NELF_FP_no3_gland1_top	NELF RNAi	+FP	NELF RNAi +FP	7-23-21
1260	150	144	12	10.43	1299.7	13551.07	1247.43	13006.02	545.05	629.4695834	0.16093347	52.27	60.36579235	7-23-21_NELF_FP_no3_gland1_top	NELF RNAi	+FP	NELF RNAi +FP	7-23-21
1261	165	156	13	10.43	1316.12	13722.24	1223.68	12758.46	963.78	1126.491318	0.288004634	92.44	108.0462942	7-23-21_NELF_FP_no3_gland1_top	NELF RNAi	+FP	NELF RNAi +FP	7-23-21
1262	180	168	14	10.43	1346.13	14035.16	1207.4	12588.75	1446.41	1711.011343	0.437446066	138.73	164.108796	7-23-21_NELF_FP_no3_gland1_top	NELF RNAi	+FP	NELF RNAi +FP	7-23-21
1263	195	180	15	10.43	1351.76	14093.89	1194.87	12458.04	1635.85	1958.468023	0.500712129	156.89	187.8314321	7-23-21_NELF_FP_no3_gland1_top	NELF RNAi	+FP	NELF RNAi +FP	7-23-21
1264	210	192	16	10.43	1345.04	14023.75	1184.5	12349.98	1673.77	2028.057761	0.518503804	160.54	194.5215848	7-23-21_NELF_FP_no3_gland1_top	NELF RNAi	+FP	NELF RNAi +FP	7-23-21
1265	225	204	17	10.43	1328.21	13848.31	1302.32	13578.39	269.92	331.0023976	0.084625796	25.89	31.74885919	7-23-21_NELF_FP_no3_gland1_top	NELF RNAi	+FP	NELF RNAi +FP	7-23-21
1266	240	216	18	10.43	1316.21	13723.15	1265.29	13192.23	530.92	658.9260751	0.16846447	50.92	63.19693314	7-23-21_NELF_FP_no3_gland1_top	NELF RNAi	+FP	NELF RNAi +FP	7-23-21
1267	255	228	19	10.43	1305.33	13609.8	1221.78	12738.64	871.16	1094.251292	0.279761981	83.55	104.9459289	7-23-21_NELF_FP_no3_gland1_top	NELF RNAi	+FP	NELF RNAi +FP	7-23-21
1268	270	240	20	10.43	1324	13804.41	1246.98	13001.32	803.09	1020.92748	0.261015634	77.02	97.91160956	7-23-21_NELF_FP_no3_gland1_top	NELF RNAi	+FP	NELF RNAi +FP	7-23-21
1269	285	252	21	10.43	1309.12	13649.26	1228.69	12810.63	838.63	1078.978035	0.275857141	80.43	103.4809193	7-23-21_NELF_FP_no3_gland1_top	NELF RNAi	+FP	NELF RNAi +FP	7-23-21
1270	300	264	22	10.43	1366.32	14245.63	1223.46	12756.13	1489.5	1939.519948	0.495867766	142.86	186.0220341	7-23-21_NELF_FP_no3_gland1_top	NELF RNAi	+FP	NELF RNAi +FP	7-23-21
1271	315	276	23	10.43	1306.04	13617.16	1257.84	13114.59	502.57	662.310801	0.169329827	48.2	63.52026705	7-23-21_NELF_FP_no3_gland1_top	NELF RNAi	+FP	NELF RNAi +FP	7-23-21
1272	330	288	24	10.43	1317.02	13731.59	1248.33	13015.41	716.18	955.2103061	0.244214039	68.69	91.61578922	7-23-21_NELF_FP_no3_gland1_top	NELF RNAi	+FP	NELF RNAi +FP	7-23-21
1273	345	300	25	10.43	1337.11	13941.11	1264.99	13189.17	751.94	1015.012832	0.259503464	72.12	97.3518172	7-23-21_NELF_FP_no3_gland1_top	NELF RNAi	+FP	NELF RNAi +FP	7-23-21
1274	360	312	26	10.43	1366.74	14250.02	1256.18	13097.31	1152.71	1574.780176	0.402616497	110.56	151.0420629	7-23-21_NELF_FP_no3_gland1_top	NELF RNAi	+FP	NELF RNAi +FP	7-23-21
1275	375	324	27	10.43	1392.49	14518.48	1281.4	13360.21	1158.27	1601.478896	0.409442431	111.09	153.5982893	7-23-21_NELF_FP_no3_gland1_top	NELF RNAi	+FP	NELF RNAi +FP	7-23-21
1276	390	336	28	10.43	1270.39	13245.48	1209.02	12605.55	639.93	895.4790221	0.228942828	61.37	85.87743595	7-23-21_NELF_FP_no3_gland1_top	NELF RNAi	+FP	NELF RNAi +FP	7-23-21
1277	405	348	29	10.43	1341.96	13991.65	1251.75	13051.13	940.52	1331.994756	0.340544713	90.21	127.7583112	7-23-21_NELF_FP_no3_gland1_top	NELF RNAi	+FP	NELF RNAi +FP	7-23-21
1278	420	360	30	10.43	1360.38	14183.76	1230.6	12830.62	1353.14	1939.495364	0.49586148	129.78	186.0174914	7-23-21_NELF_FP_no3_gland1_top	NELF RNAi	+FP	NELF RNAi +FP	7-23-21
1279	435	372	31	10.43	1329.27	13859.34	1222.17	12742.65	1116.69	1619.907344	0.414153944	107.1	155.3627923	7-23-21_NELF_FP_no3_gland1_top	NELF RNAi	+FP	NELF RNAi +FP	7-23-21
1280	450	384	32	10.43	1383.26	14422.23	1276.74	13311.66	1110.57	1630.478283	0.416856565	106.52	156.3868524	7-23-21_NELF_FP_no3_gland1_top	NELF RNAi	+FP	NELF RNAi +FP	7-23-21
1281	-15	12	1	8.62	1155.4	10105.18	1087.63	9371.9	733.28	742.132368	0.13800922	67.77	68.58813902	7-23-21_NELF_FP_no3_gland2_bottom	NELF RNAi	+FP	NELF RNAi +FP	7-23-21
1282	0	24	2	8.62	1738.93	15208.72	1155.75	9958.83	5249.89	5377.411497	1	583.18	597.3456276	7-23-21_NELF_FP_no3_gland2_bottom	NELF RNAi	+FP	NELF RNAi +FP	7-23-21
1283	15	36	3	8.62	1598.14	13977.34	1168.46	10068.35	3908.99	4052.277337	0.753573971	429.68	445.4302841	7-23-21_NELF_FP_no3_gland2_bottom	NELF RNAi	+FP	NELF RNAi +FP	7-23-21
1284	30	48	4	8.62	1518.82	13283.61	1242.84	10709.22	2574.39	2700.974443	0.502281524	275.98	289.5501175	7-23-21_NELF_FP_no3_gland2_bottom	NELF RNAi	+FP	NELF RNAi +FP	7-23-21
1285	45	60	5	8.62	1434.42	12545.5	1176.65	10138.96	2406.54	2555.352123	0.475201149	257.77	273.7096066	7-23-21_NELF_FP_no3_gland2_bottom	NELF RNAi	+FP	NELF RNAi +FP	7-23-21
1286	60	72	6	8.62	1469.48	12852.08	1178.45	10154.47	2697.61	2899.001003	0.539107153	291.03	312.7569448	7-23-21_NELF_FP_no3_gland2_bottom	NELF RNAi	+FP	NELF RNAi +FP	7-23-21
1287	75	84	7	8.62	1437.93	12576.17	1184.42	10205.91	2370.26	2577.963262	0.479405986	253.51	275.7248009	7-23-21_NELF_FP_no3_gland2_bottom	NELF RNAi	+FP	NELF RNAi +FP	7-23-21
1288	90	96	8	8.62	1454.44	12532.61	1186.88	10227.11	2305.5	2537.800022	0.471937106	267.56	294.5190952	7-23-21_NELF_FP_no3_gland2_bottom	NELF RNAi	+FP	NELF RNAi +FP	7-23-21
1289	105	108	9	8.62	1448.24	12479.19	1149.18	9902.26	2576.93	2870.823057	0.533867095	299.06	333.1671187	7-23-21_NELF_FP_no3_gland2_bottom	NELF RNAi	+FP	NELF RNAi +FP	7-23-21
1290	120	120	10	8.62	1363.42	11748.32	1146.61	9880.03	1868.29	2106.491093	0.39172957	216.81	244.4525924	7-23-21_NELF_FP_no3_gland2_bottom	NELF RNAi	+FP	NELF RNAi +FP	7-23-21
1291	135	132	11	8.62	1393.59	12008.2	1200.14	10341.37	1666.83	1902.03358	0.353708021	193.45	220.7474044	7-23-21_NELF_FP_no3_gland2_bottom	NELF RNAi	+FP	NELF RNAi +FP	7-23-21
1292	150	144	12	8.62	1399.56	12059.68	1152.28	9928.93	2130.75	2460.769314	0.457612239	247.28	285.5797424	7-23-21_NELF_FP_no3_gland2_bottom	NELF RNAi	+FP	NELF RNAi +FP	7-23-21
1293	165	156	13	8.62	1403.05	12089.71	1193.97	10288.2	1801.51	2105.652093	0.391573547	209.08	244.3781825	7-23-21_NELF_FP_no3_gland2_bottom	NELF RNAi	+FP	NELF RNAi +FP	7-23-21
1294	180	168	14	8.62	1396.14	12030.21	1146.21	9876.67	2153.54	2547.501308	0.473741188	249.93	295.6513471	7-23-21_NELF_FP_no3_gland2_bottom	NELF RNAi	+FP	NELF RNAi +FP	7-23-21
1295	195	180	15	8.62	1431.44	12334.43	1145.55	9870.94	2463.49	2949.333002	0.548467047	285.89	342.2724719	7-23-21_NELF_FP_no3_gland2_bottom	NELF RNAi	+FP	NELF RNAi +FP	7-23-21
1296	210	192	16	8.62	1366.08	11771.15	1128.77	9726.35	2044.8	2477.623873	0.460746564	237.31	287.5415304	7-23-21_NELF_FP_no3_gland2_bottom	NELF RNAi	+FP	NELF RNAi +FP	7-23-21
1297	225	204	17	8.62	1350.44	11636.43	1171.19	10091.91	1544.52	1894.042024	0.352221887	179.25	219.813944	7-23-21_NELF_FP_no3_gland2_bottom	NELF RNAi	+FP	NELF RNAi +FP	7-23-21
1298	240	216	18	8.62	1428.03	12304.96	1134.13	9772.53	2532.43	3143.004898	0.584482869	293.9	364.7599892	7-23-21_NELF_FP_no3_gland2_bottom	NELF RNAi	+FP	NELF RNAi +FP	7-23-21
1299	255	228	19	8.62	1351.97	11649.61	1143.93	9857.02	1792.59	2251.645994	0.418723022	208.04	261.3159911	7-23-21_NELF_FP_no3_gland2_bottom	NELF RNAi	+FP	NELF RNAi +FP	7-23-21
1300	270	240	20	8.62	1313.85	11321.1	1132.17	9755.65	1565.45	1990.076982	0.370080843	181.68	230.9605456	7-23-21_NELF_FP_no3_gland2_bottom	NELF RNAi	+FP	NELF RNAi +FP	7-23-21
1301	285	252	21	8.62	1363.61	11749.87	1138.92	9813.85	1936.02	2490.87566	0.463210908	224.69	289.0852636	7-23-21_NELF_FP_no3_gland2_bottom	NELF RNAi	+FP	NELF RNAi +FP	7-23-21
1302	300	264	22	8.62	1321.04	11383.05	1169.37	10076.19	1306.86	1701.699255	0.316453233	151.67	197.4937835	7-23-21_NELF_FP_no3_gland2_bottom	NELF RNAi	+FP	NELF RNAi +FP	7-23-21
1303	315	276	23	8.62	1310.44	11291.8	1116.86	9623.72	1668.08	2198.275665	0.408798112	193.58	255.1089895	7-23-21_NELF_FP_no3_gland2_bottom	NELF RNAi	+FP	NELF RNAi +FP	7-23-21
1304	330	288	24	8.62	1347.56	11611.61	1144.85	9864.91	1746.7	2329.673883	0.433233329	202.71	270.3659431	7-23-21_NELF_FP_no3_gland2_bottom	NELF RNAi	+FP	NELF RNAi +FP	7-23-21
1305	345	300	25	8.62	1359.13	11711.31	1145.25	9868.35	1842.96	2487.735788	0.462627007	213.88	288.7078018	7-23-21_NELF_FP_no3_gland2_bottom	NELF RNAi	+FP	NELF RNAi +FP	7-23-21
1306	360	312	26	8.62	1335.67	11509.2	1159.31	9989.46	1519.74	2076.199933	0.386096533	176.36	240.9350417	7-23-21_NELF_FP_no3_gland2_bottom	NELF RNAi	+FP	NELF RNAi +FP	7-23-21
1307	375	324	27	8.62	1378.47	11877.96	1171.93	10098.25	1779.71	2460.711239	0.457601439	206.54	285.5719748	7-23-21_NELF_FP_no3_gland2_bottom	NELF RNAi	+FP	NELF RNAi +FP	7-23-21
1308	390	336	28	8.62	1340.47	11550.52	1136.62	9793.95	1756.57	2458.036951	0.45710412	203.85	285.2552602	7-23-21_NELF_FP_no3_gland2_bottom	NELF RNAi	+FP	NELF RNAi +FP	7-23-21
1309	405	348	29	8.62	1364.05	11753.7	1193.36	10282.91	1470.79	2082.980231	0.387357418	170.69	241.7366827	7-23-21_NELF_FP_no3_gland2_bottom	NELF RNAi	+FP	NELF RNAi +FP	7-23-21
1310	420	360	30	8.62	1328.81	11450.05	1169.99	10081.57	1368.48	1961.482637	0.364763351	158.82	227.6413776	7-23-21_NELF_FP_no3_gland2_bottom	NELF RNAi	+FP	NELF RNAi +FP	7-23-21
1311	435	372	31	8.62	1366.39	11773.86	1149.56	9905.49	1868.37	2710.319143	0.504019293	216.83	314.5407493	7-23-21_NELF_FP_no3_gland2_bottom	NELF RNAi	+FP	NELF RNAi +FP	7-23-21
1312	450	384	32	8.62	1280.26	11031.66	1207.18	10402.03	629.63	924.3884144	0.171902116	73.08	107.2920689	7-23-21_NELF_FP_no3_gland2_bottom	NELF RNAi	+FP	NELF RNAi +FP	7-23-21
1313	-15	9	1	9.05	820.42	7422.83	816.46	7387.03	35.8	36.12365426	0.014929766	3.96	3.995800862	7-23-21_NELF_noFP_no1	NELF RNAi	-FP	NELF RNAi -FP	7-23-21
1314	0	18	2	9.05	1086.41	9829.4	823.75	7452.99	2376.41	2419.572679	1	262.66	267.4306874	7-23-21_NELF_noFP_no1	NELF RNAi	-FP	NELF RNAi -FP	7-23-21
1315	15	27	3	9.05	1118.76	10122.07	829.62	7506.11	2615.96	2687.553077	1.110755259	289.14	297.0531265	7-23-21_NELF_noFP_no1	NELF RNAi	-FP	NELF RNAi -FP	7-23-21
1316	30	36	4	9.05	1029.79	9317.14	798	7220.03	2097.11	2173.981342	0.898498054	231.79	240.2864587	7-23-21_NELF_noFP_no1	NELF RNAi	-FP	NELF RNAi -FP	7-23-21
1317	45	45	5	9.05	1024.18	9266.39	836.99	7572.76	1693.63	1771.584164	0.732188861	187.19	195.8059551	7-23-21_NELF_noFP_no1	NELF RNAi	-FP	NELF RNAi -FP	7-23-21
1318	60	54	6	9.05	1006.27	9104.3	812.76	7353.55	1750.75	1847.889667	0.76372563	193.51	204.2468254	7-23-21_NELF_noFP_no1	NELF RNAi	-FP	NELF RNAi -FP	7-23-21
1319	75	63	7	9.05	972.4	8797.93	852.09	7709.34	1088.59	1159.377567	0.47916625	120.31	128.133379	7-23-21_NELF_noFP_no1	NELF RNAi	-FP	NELF RNAi -FP	7-23-21
1320	90	72	8	9.05	1020.79	9235.71	779.09	7048.9	2186.81	2350.067053	0.971273595	241.7	259.7441967	7-23-21_NELF_noFP_no1	NELF RNAi	-FP	NELF RNAi -FP	7-23-21
1321	105	81	9	9.05	990.51	8961.74	809	7319.56	1642.18	1780.732199	0.735969708	181.51	196.8241614	7-23-21_NELF_noFP_no1	NELF RNAi	-FP	NELF RNAi -FP	7-23-21
1322	120	90	10	9.05	919.79	8321.9	836.11	7564.83	757.07	828.366525	0.342360671	83.68	91.56050406	7-23-21_NELF_noFP_no1	NELF RNAi	-FP	NELF RNAi -FP	7-23-21
1323	135	99	11	9.05	921.03	8333.15	825.86	7472.03	861.12	950.7335719	0.392934496	95.17	105.0739897	7-23-21_NELF_noFP_no1	NELF RNAi	-FP	NELF RNAi -FP	7-23-21
1324	150	108	12	9.05	954.28	8633.96	798.79	7227.14	1406.82	1567.264649	0.647744398	155.49	173.2232839	7-23-21_NELF_noFP_no1	NELF RNAi	-FP	NELF RNAi -FP	7-23-21
1325	165	117	13	9.05	952.44	8617.33	799.49	7233.47	1383.86	1555.623914	0.642933328	152.95	171.9340668	7-23-21_NELF_noFP_no1	NELF RNAi	-FP	NELF RNAi -FP	7-23-21
1326	180	126	14	9.05	954.95	8640.03	842.61	7623.6	1016.43	1152.918424	0.476496711	112.34	127.4252588	7-23-21_NELF_noFP_no1	NELF RNAi	-FP	NELF RNAi -FP	7-23-21
1327	195	135	15	9.05	976.5	8834.94	805.51	7287.98	1546.96	1770.552624	0.73176253	170.99	195.7043448	7-23-21_NELF_noFP_no1	NELF RNAi	-FP	NELF RNAi -FP	7-23-21
1328	210	144	16	9.05	922.58	8347.11	832.16	7529.07	818.04	944.7413961	0.390457953	90.42	104.4246211	7-23-21_NELF_noFP_no1	NELF RNAi	-FP	NELF RNAi -FP	7-23-21
1329	225	153	17	9.05	962.39	8707.29	836.44	7567.81	1139.48	1327.864507	0.548801249	125.95	146.7726811	7-23-21_NELF_noFP_no1	NELF RNAi	-FP	NELF RNAi -FP	7-23-21
1330	240	162	18	9.05	897.32	8118.59	827.55	7487.32	631.27	742.2852945	0.306783632	69.77	82.03976904	7-23-21_NELF_noFP_no1	NELF RNAi	-FP	NELF RNAi -FP	7-23-21
1331	255	171	19	9.05	929.76	8412.08	799.2	7230.89	1181.19	1401.471008	0.57922253	130.56	154.9082322	7-23-21_NELF_noFP_no1	NELF RNAi	-FP	NELF RNAi -FP	7-23-21
1332	270	180	20	9.05	981.03	8875.96	814.96	7373.45	1502.51	1798.83106	0.743449898	166.07	198.8218875	7-23-21_NELF_noFP_no1	NELF RNAi	-FP	NELF RNAi -FP	7-23-21
1333	285	189	21	9.05	910.97	8242.07	814.56	7369.83	872.24	1053.70164	0.4354908	96.41	116.4672282	7-23-21_NELF_noFP_no1	NELF RNAi	-FP	NELF RNAi -FP	7-23-21
1334	300	198	22	9.05	913.79	8267.57	850.94	7698.95	568.62	693.1263964	0.28646645	62.85	76.61178645	7-23-21_NELF_noFP_no1	NELF RNAi	-FP	NELF RNAi -FP	7-23-21
1335	315	207	23	9.05	909.67	8230.35	823.15	7447.51	782.84	962.8795565	0.397954385	86.52	106.4180921	7-23-21_NELF_noFP_no1	NELF RNAi	-FP	NELF RNAi -FP	7-23-21
1336	330	216	24	9.05	910.39	8236.85	821.61	7433.6	803.25	996.9154859	0.412021302	88.78	110.1850692	7-23-21_NELF_noFP_no1	NELF RNAi	-FP	NELF RNAi -FP	7-23-21
1337	345	225	25	9.05	898.36	8127.98	832.6	7533.04	594.94	745.0568768	0.307929116	65.76	82.35274182	7-23-21_NELF_noFP_no1	NELF RNAi	-FP	NELF RNAi -FP	7-23-21
1338	360	234	26	9.05	885.23	8009.24	832.31	7530.45	478.79	605.0203464	0.250052562	52.92	66.87206653	7-23-21_NELF_noFP_no1	NELF RNAi	-FP	NELF RNAi -FP	7-23-21
1339	375	243	27	9.05	920.74	8330.48	825.35	7467.46	863.02	1100.409724	0.454795069	95.39	121.6287961	7-23-21_NELF_noFP_no1	NELF RNAi	-FP	NELF RNAi -FP	7-23-21
1340	390	252	28	9.05	892.36	8073.74	822.35	7440.28	633.46	815.0071258	0.336839283	70.01	90.07458857	7-23-21_NELF_noFP_no1	NELF RNAi	-FP	NELF RNAi -FP	7-23-21
1341	405	261	29	9.05	880.84	7969.52	803.98	7274.1	695.42	902.8134831	0.37312931	76.86	99.78177837	7-23-21_NELF_noFP_no1	NELF RNAi	-FP	NELF RNAi -FP	7-23-21
1342	420	270	30	9.05	911.99	8251.33	822.32	7440.06	811.27	1062.73486	0.439224194	89.67	117.4645123	7-23-21_NELF_noFP_no1	NELF RNAi	-FP	NELF RNAi -FP	7-23-21
1343	435	279	31	9.05	870.29	7874	802.68	7262.34	611.66	808.49668	0.334148541	67.61	89.36739452	7-23-21_NELF_noFP_no1	NELF RNAi	-FP	NELF RNAi -FP	7-23-21
1344	450	288	32	9.05	947.64	8573.9	839.16	7592.41	981.49	1309.069456	0.541033327	108.48	144.6859924	7-23-21_NELF_noFP_no1	NELF RNAi	-FP	NELF RNAi -FP	7-23-21
1345	-15	10	1	11.63	1047.55	12185.79	1075.44	12510.21	-324.42	-327.6804752	-0.069404144	-27.89	-28.17029916	7-23-21_NELF_noFP_no2_nuclei1_left	NELF RNAi	-FP	NELF RNAi -FP	7-23-21
1346	0	20	2	11.63	1544.55	17967.21	1146.72	13339.36	4627.85	4721.338771	1	397.83	405.8666991	7-23-21_NELF_noFP_no2_nuclei1_left	NELF RNAi	-FP	NELF RNAi -FP	7-23-21
1347	15	30	3	11.63	1385.72	16119.56	1084.87	12619.86	3499.7	3606.281732	0.76382609	300.85	310.0122465	7-23-21_NELF_noFP_no2_nuclei1_left	NELF RNAi	-FP	NELF RNAi -FP	7-23-21
1348	30	40	4	11.63	1345.41	15650.63	1102.24	12822.01	2828.62	2944.058172	0.623564272	243.17	253.093956	7-23-21_NELF_noFP_no2_nuclei1_left	NELF RNAi	-FP	NELF RNAi -FP	7-23-21
1349	45	50	5	11.63	1335.69	15537.58	1080.97	12574.49	2963.09	3115.010873	0.659772794	254.72	267.7797737	7-23-21_NELF_noFP_no2_nuclei1_left	NELF RNAi	-FP	NELF RNAi -FP	7-23-21
1350	60	60	6	11.63	1275.9	14842.12	1066.39	12404.91	2437.21	2587.91865	0.548132378	209.51	222.4653749	7-23-21_NELF_noFP_no2_nuclei1_left	NELF RNAi	-FP	NELF RNAi -FP	7-23-21
1351	75	70	7	11.63	1244.67	14478.75	1125.91	13097.36	1381.39	1481.552077	0.313799146	118.76	127.3710716	7-23-21_NELF_noFP_no2_nuclei1_left	NELF RNAi	-FP	NELF RNAi -FP	7-23-21
1352	90	80	8	11.63	1230.42	14313.01	1052.95	12248.61	2064.4	2236.337823	0.473666036	177.47	192.2509559	7-23-21_NELF_noFP_no2_nuclei1_left	NELF RNAi	-FP	NELF RNAi -FP	7-23-21
1353	105	90	9	11.63	1202.19	13984.58	1107.39	12881.89	1102.69	1206.535041	0.255549347	94.8	103.7277221	7-23-21_NELF_noFP_no2_nuclei1_left	NELF RNAi	-FP	NELF RNAi -FP	7-23-21
1354	120	100	10	11.63	1210.35	14079.58	1039.64	12093.81	1985.77	2194.615254	0.464829016	170.71	188.6637274	7-23-21_NELF_noFP_no2_nuclei1_left	NELF RNAi	-FP	NELF RNAi -FP	7-23-21
1355	135	110	11	11.63	1173.7	13653.18	1107.12	12878.75	774.43	864.4792261	0.183100444	66.58	74.32179393	7-23-21_NELF_noFP_no2_nuclei1_left	NELF RNAi	-FP	NELF RNAi -FP	7-23-21
1356	150	120	12	11.63	1173.03	13645.43	1068.9	12434.12	1211.31	1365.748211	0.289271386	104.13	117.4062472	7-23-21_NELF_noFP_no2_nuclei1_left	NELF RNAi	-FP	NELF RNAi -FP	7-23-21
1357	165	130	13	11.63	1145.87	13329.54	1083.55	12604.56	724.98	825.6278013	0.174871544	62.32	70.97178485	7-23-21_NELF_noFP_no2_nuclei1_left	NELF RNAi	-FP	NELF RNAi -FP	7-23-21
1358	180	140	14	11.63	1114.67	12966.6	1093.67	12722.31	244.29	281.0003863	0.059517099	21	24.15574978	7-23-21_NELF_noFP_no2_nuclei1_left	NELF RNAi	-FP	NELF RNAi -FP	7-23-21
1359	195	150	15	11.63	1170.15	13611.95	1093.46	12719.86	892.09	1036.46071	0.219526867	76.69	89.10106807	7-23-21_NELF_noFP_no2_nuclei1_left	NELF RNAi	-FP	NELF RNAi -FP	7-23-21
1360	210	160	16	11.63	1148.41	13359.05	1052.37	12241.88	1117.17	1311.01114	0.277677837	96.04	112.7039841	7-23-21_NELF_noFP_no2_nuclei1_left	NELF RNAi	-FP	NELF RNAi -FP	7-23-21
1361	225	170	17	11.63	1130.05	13145.44	1061.32	12345.97	799.47	947.6156695	0.200709103	68.73	81.46600243	7-23-21_NELF_noFP_no2_nuclei1_left	NELF RNAi	-FP	NELF RNAi -FP	7-23-21
1362	240	180	18	11.63	1098.65	12780.17	1075.55	12511.46	268.71	321.7042776	0.068138359	23.1	27.65572109	7-23-21_NELF_noFP_no2_nuclei1_left	NELF RNAi	-FP	NELF RNAi -FP	7-23-21
1363	255	190	19	11.63	1085.36	12625.59	1088.69	12664.32	-38.73	-46.83423692	-0.009919694	-3.33	-4.02680116	7-23-21_NELF_noFP_no2_nuclei1_left	NELF RNAi	-FP	NELF RNAi -FP	7-23-21
1364	270	200	20	11.63	1153.89	13422.77	1089.29	12671.34	751.43	917.7986746	0.194393734	64.6	78.90261818	7-23-21_NELF_noFP_no2_nuclei1_left	NELF RNAi	-FP	NELF RNAi -FP	7-23-21
1365	285	210	21	11.63	1108.37	12893.23	1099.8	12793.62	99.61	122.8866716	0.026027929	8.57	10.57262097	7-23-21_NELF_noFP_no2_nuclei1_left	NELF RNAi	-FP	NELF RNAi -FP	7-23-21
1366	300	220	22	11.63	1100.17	12797.84	1127.43	13114.94	-317.1	-395.1309313	-0.083690443	-27.26	-33.96805168	7-23-21_NELF_noFP_no2_nuclei1_left	NELF RNAi	-FP	NELF RNAi -FP	7-23-21
1367	315	230	23	11.63	1087.35	12648.77	1114.56	12965.26	-316.49	-398.3343171	-0.084368934	-27.21	-34.24650627	7-23-21_NELF_noFP_no2_nuclei1_left	NELF RNAi	-FP	NELF RNAi -FP	7-23-21
1368	330	240	24	11.63	1117.91	13004.21	1111.69	12931.83	72.38	92.0130135	0.019488755	6.22	7.907169715	7-23-21_NELF_noFP_no2_nuclei1_left	NELF RNAi	-FP	NELF RNAi -FP	7-23-21
1369	345	250	25	11.63	1064.08	12378.03	1119.86	13026.91	-648.88	-833.1784124	-0.176470796	-55.78	-71.62293774	7-23-21_NELF_noFP_no2_nuclei1_left	NELF RNAi	-FP	NELF RNAi -FP	7-23-21
1370	360	260	26	11.63	1084.69	12617.79	1059.53	12325.08	292.71	379.6244057	0.080406093	25.16	32.63076098	7-23-21_NELF_noFP_no2_nuclei1_left	NELF RNAi	-FP	NELF RNAi -FP	7-23-21
1371	375	270	27	11.63	1087.69	12652.73	1061.58	12348.99	303.74	397.8886023	0.084274529	26.11	34.20317181	7-23-21_NELF_noFP_no2_nuclei1_left	NELF RNAi	-FP	NELF RNAi -FP	7-23-21
1372	390	280	28	11.63	1098.64	12780.04	1100.23	12798.57	-18.53	-24.51759542	-0.005192933	-1.59	-2.103776402	7-23-21_NELF_noFP_no2_nuclei1_left	NELF RNAi	-FP	NELF RNAi -FP	7-23-21
1373	405	290	29	11.63	1084.22	12612.32	1056.83	12293.76	318.56	425.7323406	0.090171954	27.39	36.6047489	7-23-21_NELF_noFP_no2_nuclei1_left	NELF RNAi	-FP	NELF RNAi -FP	7-23-21
1374	420	300	30	11.63	1077.55	12534.77	1102.28	12822.4	-287.63	-388.2598888	-0.082235126	-24.73	-33.38200831	7-23-21_NELF_noFP_no2_nuclei1_left	NELF RNAi	-FP	NELF RNAi -FP	7-23-21
1375	435	310	31	11.63	1091.1	12692.37	1104.68	12850.36	-157.99	-215.4075338	-0.045624249	-13.58	-18.51531305	7-23-21_NELF_noFP_no2_nuclei1_left	NELF RNAi	-FP	NELF RNAi -FP	7-23-21
1376	450	320	32	11.63	1106.51	12871.64	1088.04	12656.82	214.82	295.8345863	0.062659047	18.47	25.43554981	7-23-21_NELF_noFP_no2_nuclei1_left	NELF RNAi	-FP	NELF RNAi -FP	7-23-21
1377	-15	10	1	8.06	918.08	7396.68	822.4	6625.82	770.86	778.6072718	0.206075923	95.68	96.64159999	7-23-21_NELF_noFP_no2_nuclei2_right	NELF RNAi	-FP	NELF RNAi -FP	7-23-21
1378	0	20	2	8.06	1327.77	10697.41	868.1	6993.97	3703.44	3778.254451	1	459.67	468.95595	7-23-21_NELF_noFP_no2_nuclei2_right	NELF RNAi	-FP	NELF RNAi -FP	7-23-21
1379	15	30	3	8.06	1342.1	10812.84	865.31	6971.52	3841.32	3958.30561	1.047654588	476.79	491.3104172	7-23-21_NELF_noFP_no2_nuclei2_right	NELF RNAi	-FP	NELF RNAi -FP	7-23-21
1380	30	40	4	8.06	1247.41	10049.95	842.24	6785.62	3264.33	3397.549835	0.899237963	405.17	421.7053014	7-23-21_NELF_noFP_no2_nuclei2_right	NELF RNAi	-FP	NELF RNAi -FP	7-23-21
1381	45	50	5	8.06	1268.32	10218.45	870.56	7013.83	3204.62	3368.924381	0.891661593	397.76	418.1535913	7-23-21_NELF_noFP_no2_nuclei2_right	NELF RNAi	-FP	NELF RNAi -FP	7-23-21
1382	60	60	6	8.06	1189.9	9586.67	851.47	6860.02	2726.65	2895.25662	0.766294768	338.43	359.3573424	7-23-21_NELF_noFP_no2_nuclei2_right	NELF RNAi	-FP	NELF RNAi -FP	7-23-21
1383	75	70	7	8.06	1208.48	9736.34	874.44	7045.11	2691.23	2886.366193	0.763941717	334.04	358.2606329	7-23-21_NELF_noFP_no2_nuclei2_right	NELF RNAi	-FP	NELF RNAi -FP	7-23-21
1384	90	80	8	8.06	1147.52	9245.23	818.22	6592.17	2653.06	2874.025588	0.760675499	329.3	356.7264314	7-23-21_NELF_noFP_no2_nuclei2_right	NELF RNAi	-FP	NELF RNAi -FP	7-23-21
1385	105	90	9	8.06	1194.4	9622.9	858.32	6915.17	2707.73	2962.728533	0.784152728	336.08	367.7300933	7-23-21_NELF_noFP_no2_nuclei2_right	NELF RNAi	-FP	NELF RNAi -FP	7-23-21
1386	120	100	10	8.06	1164.14	9379.09	847.41	6827.32	2551.77	2820.141994	0.746413994	316.73	350.0407849	7-23-21_NELF_noFP_no2_nuclei2_right	NELF RNAi	-FP	NELF RNAi -FP	7-23-21
1387	135	110	11	8.06	1127.29	9082.2	820.25	6608.5	2473.7	2761.337063	0.730849946	307.04	342.7420188	7-23-21_NELF_noFP_no2_nuclei2_right	NELF RNAi	-FP	NELF RNAi -FP	7-23-21
1388	150	120	12	8.06	1150.59	9269.92	895.88	7217.79	2052.13	2313.770114	0.612391289	254.71	287.1847231	7-23-21_NELF_noFP_no2_nuclei2_right	NELF RNAi	-FP	NELF RNAi -FP	7-23-21
1389	165	130	13	8.06	1071.93	8636.15	850.1	6848.95	1787.2	2035.314087	0.53869164	221.83	252.6263003	7-23-21_NELF_noFP_no2_nuclei2_right	NELF RNAi	-FP	NELF RNAi -FP	7-23-21
1390	180	140	14	8.06	1157.07	9322.14	897.09	7227.53	2094.61	2409.375002	0.637695273	259.98	299.0481822	7-23-21_NELF_noFP_no2_nuclei2_right	NELF RNAi	-FP	NELF RNAi -FP	7-23-21
1391	195	150	15	8.06	1033.14	8323.67	802.44	6465.03	1858.64	2159.431597	0.57154213	230.7	268.0351598	7-23-21_NELF_noFP_no2_nuclei2_right	NELF RNAi	-FP	NELF RNAi -FP	7-23-21
1392	210	160	16	8.06	1104.43	8898.02	889.97	7170.23	1727.79	2027.580348	0.536644732	214.46	251.6711414	7-23-21_NELF_noFP_no2_nuclei2_right	NELF RNAi	-FP	NELF RNAi -FP	7-23-21
1393	225	170	17	8.06	1063.9	8571.49	810.84	6532.67	2038.82	2416.623237	0.639613681	253.06	299.9532457	7-23-21_NELF_noFP_no2_nuclei2_right	NELF RNAi	-FP	NELF RNAi -FP	7-23-21
1394	240	180	18	8.06	1116.41	8994.57	841.82	6782.3	2212.27	2648.568056	0.701003093	274.59	328.7439157	7-23-21_NELF_noFP_no2_nuclei2_right	NELF RNAi	-FP	NELF RNAi -FP	7-23-21
1395	255	190	19	8.06	1114.53	8979.45	842.28	6785.96	2193.49	2652.4769	0.702037656	272.25	329.218203	7-23-21_NELF_noFP_no2_nuclei2_right	NELF RNAi	-FP	NELF RNAi -FP	7-23-21
1396	270	200	20	8.06	1100.49	8866.31	830.24	6688.94	2177.37	2659.445724	0.703882112	270.25	330.0840954	7-23-21_NELF_noFP_no2_nuclei2_right	NELF RNAi	-FP	NELF RNAi -FP	7-23-21
1397	285	210	21	8.06	1137.45	9164.06	824.78	6644.99	2519.07	3107.72139	0.822528348	312.67	385.734119	7-23-21_NELF_noFP_no2_nuclei2_right	NELF RNAi	-FP	NELF RNAi -FP	7-23-21
1398	300	220	22	8.06	1068.64	8609.7	867.83	6991.86	1617.84	2015.952778	0.533567234	200.81	250.2246683	7-23-21_NELF_noFP_no2_nuclei2_right	NELF RNAi	-FP	NELF RNAi -FP	7-23-21
1399	315	230	23	8.06	1075.6	8665.8	827.4	6666.1	1999.7	2516.82244	0.666133653	248.2	312.3845225	7-23-21_NELF_noFP_no2_nuclei2_right	NELF RNAi	-FP	NELF RNAi -FP	7-23-21
1400	330	240	24	8.06	1047.57	8439.91	833.33	6713.88	1726.03	2194.214171	0.58074812	214.24	272.352418	7-23-21_NELF_noFP_no2_nuclei2_right	NELF RNAi	-FP	NELF RNAi -FP	7-23-21
1401	345	250	25	8.06	1071.2	8630.3	864.77	6967.17	1663.13	2135.501191	0.56520841	206.43	265.0613668	7-23-21_NELF_noFP_no2_nuclei2_right	NELF RNAi	-FP	NELF RNAi -FP	7-23-21
1402	360	260	26	8.06	1067.75	8602.51	879.6	7086.64	1515.87	1965.97741	0.52034013	188.15	244.0173958	7-23-21_NELF_noFP_no2_nuclei2_right	NELF RNAi	-FP	NELF RNAi -FP	7-23-21
1403	375	270	27	8.06	1085.52	8745.72	811.03	6534.22	2211.5	2896.986383	0.766752589	274.49	359.5721421	7-23-21_NELF_noFP_no2_nuclei2_right	NELF RNAi	-FP	NELF RNAi -FP	7-23-21
1404	390	280	28	8.06	1084.61	8738.39	804.41	6480.89	2257.5	2986.965551	0.790567599	280.2	370.7409734	7-23-21_NELF_noFP_no2_nuclei2_right	NELF RNAi	-FP	NELF RNAi -FP	7-23-21
1405	405	290	29	8.06	1065.94	8587.9	804.43	6481.06	2106.84	2815.638889	0.745222146	261.51	349.4891524	7-23-21_NELF_noFP_no2_nuclei2_right	NELF RNAi	-FP	NELF RNAi -FP	7-23-21
1406	420	300	30	8.06	1072.05	8637.19	840.51	6771.7	1865.49	2518.148107	0.666484521	231.54	312.5463083	7-23-21_NELF_noFP_no2_nuclei2_right	NELF RNAi	-FP	NELF RNAi -FP	7-23-21
1407	435	310	31	8.06	1062.43	8559.64	861.24	6938.69	1620.95	2210.043939	0.584937824	201.19	274.3074987	7-23-21_NELF_noFP_no2_nuclei2_right	NELF RNAi	-FP	NELF RNAi -FP	7-23-21
1408	450	320	32	8.06	1039.3	8373.3	884.83	7128.82	1244.48	1713.80796	0.453597814	154.47	212.7249258	7-23-21_NELF_noFP_no2_nuclei2_right	NELF RNAi	-FP	NELF RNAi -FP	7-23-21
