# Supplementary material for: The NELF pausing checkpoint mediates the functional divergence of Cdk9
Source: Nat Commun. 2023 May 13;14:2762. doi: 10.1038/s41467-023-38359-y (PMC10182999; doi:10.1038/s41467-023-38359-y)
Supplement: Supplementary file 10 — Source Data [file 41467_2023_38359_MOESM10_ESM.zip › Source Data/AllPlots/fig2f_inset.tsv]

x	mean	lower	upper	sample.name	drug
1	0	-0.605082700152663	-0.822193363036334	-0.357987663207125	DMSO	DMSO
2	20	-1.01935000512647	-1.11887561125397	-0.923658340041633	DMSO	DMSO
3	40	-1.29160064745644	-1.37547226514068	-1.21746858270621	DMSO	DMSO
4	60	-0.787134079279704	-0.891991443888558	-0.688747899107095	DMSO	DMSO
5	80	-0.221304322599337	-0.328386583700011	-0.118713598258504	DMSO	DMSO
6	100	0.0755421767049174	-0.033225692372279	0.190298158933921	DMSO	DMSO
7	120	0.244720609200883	0.117538633136344	0.384035144410411	DMSO	DMSO
8	140	0.347866393602947	0.206609331679056	0.496750108031534	DMSO	DMSO
9	160	0.313881092272145	0.15816400895976	0.484372230940958	DMSO	DMSO
10	180	0.19559810677555	0.0331372366073826	0.35547508150424	DMSO	DMSO
11	200	0.106785489270829	-0.0673268077077168	0.273270932761935	DMSO	DMSO
12	220	0.0962045706703828	-0.0661407316236321	0.256535956098573	DMSO	DMSO
13	240	0.0676245825760267	-0.109412232588671	0.246345339552845	DMSO	DMSO
14	260	-0.0596528509426878	-0.227829984131786	0.101300355764187	DMSO	DMSO
15	280	-0.0334557511624486	-0.22396094540625	0.135084707871503	DMSO	DMSO
16	300	-0.0511459966724304	-0.211763386143465	0.112292404664304	DMSO	DMSO
17	0	-1.33599606318953	-1.58944271992666	-1.09037764634476	FP	FP
18	20	-1.7186964233357	-1.81239134807224	-1.62705019313269	FP	FP
19	40	-1.56179868552921	-1.64356191320916	-1.4767245325671	FP	FP
20	60	-0.885733431400881	-0.990343923719852	-0.772090721433349	FP	FP
21	80	-0.252463684316566	-0.376645111737526	-0.129450828424333	FP	FP
22	100	0.118629354898038	-0.0160969292134766	0.248568584940393	FP	FP
23	120	0.306849655755912	0.159546409038608	0.461449192764765	FP	FP
24	140	0.523909752876685	0.367175206250027	0.695218902783365	FP	FP
25	160	0.616791242755603	0.426457164766635	0.801173553011578	FP	FP
26	180	0.647941483650482	0.454051422430724	0.827020761007668	FP	FP
27	200	0.629087295148218	0.401022066564943	0.830945900283074	FP	FP
28	220	0.634667470062973	0.394845283888431	0.85719341792312	FP	FP
29	240	0.536854600294027	0.332435326213281	0.752512980606992	FP	FP
30	260	0.473188149623701	0.239609039411256	0.703121044389782	FP	FP
31	280	0.52608901272563	0.312624855422216	0.761208614733632	FP	FP
32	300	0.485614530957311	0.263195392869849	0.703715621183706	FP	FP
