# Supplementary material for: The NELF pausing checkpoint mediates the functional divergence of Cdk9
Source: Nat Commun. 2023 May 13;14:2762. doi: 10.1038/s41467-023-38359-y (PMC10182999; doi:10.1038/s41467-023-38359-y)
Supplement: Supplementary file 10 — Source Data [file 41467_2023_38359_MOESM10_ESM.zip › Source Data/AllPlots/S6B.tsv]

sample	MCPGFP_prop_active	kd	drug	condition
1	Lucif_noFP	0.833	Luciferase RNAi	-FP	Lucif. RNAi -FP
2	Lucif_FP	0.323	Luciferase RNAi	+FP	Lucif. RNAi +FP
3	NELF_noFP	0.154	NELF RNAi	-FP	NELF RNAi -FP
4	NELF_FP	0.067	NELF RNAi	+FP	NELF RNAi +FP
