# Supplementary material for: The NELF pausing checkpoint mediates the functional divergence of Cdk9
Source: Nat Commun. 2023 May 13;14:2762. doi: 10.1038/s41467-023-38359-y (PMC10182999; doi:10.1038/s41467-023-38359-y)
Supplement: Supplementary file 10 — Source Data [file 41467_2023_38359_MOESM10_ESM.zip › Source Data/AllPlots/fig1b.tsv]

baseMean	log2FoldChange	lfcSE	pvalue	padj	lfc_style	norm	region	sig
38788	-1.6620418363203	0.00966169911338343	0.251006868918864	0.568106288671115	NA	shrink	spknorm	Gene bodies
(n = 10685)	Insignificant
38789	-0.989806085231525	-0.0053289656248888	0.248851732170418	0.867229521424746	NA	shrink	spknorm	Gene bodies
(n = 10685)	Insignificant
38790	-1.30517551578942	0.015666495847478	0.25081736605045	0.486238268833315	NA	shrink	spknorm	Gene bodies
(n = 10685)	Insignificant
38797	-0.0318907988718021	-0.00522029491079464	0.233811552919756	0.948606861804455	NA	shrink	spknorm	Gene bodies
(n = 10685)	Insignificant
38799	-1.35310637583225	-0.00946401537421992	0.250475520331829	0.617957730758324	NA	shrink	spknorm	Gene bodies
(n = 10685)	Insignificant
38805	-0.324313291300599	-0.0586001771755726	0.251039534922564	0.377323573648259	NA	shrink	spknorm	Gene bodies
(n = 10685)	Insignificant
38806	-1.32057210338788	0.00672609940470967	0.250041691808239	0.769445071722781	NA	shrink	spknorm	Gene bodies
(n = 10685)	Insignificant
38807	-0.0475587172816076	-0.0741178728898732	0.248026382920716	0.392091545717267	NA	shrink	spknorm	Gene bodies
(n = 10685)	Insignificant
38808	-2.00766744095254	0.00574111104859803	0.250870302730006	0.791018530737199	NA	shrink	spknorm	Gene bodies
(n = 10685)	Insignificant
38809	-0.767957335615169	-0.020205999860914	0.248776767306131	0.617999753848443	NA	shrink	spknorm	Gene bodies
(n = 10685)	Insignificant
38812	-1.02376468620714	-0.0262385944726799	0.251174615742624	0.386884878600578	NA	shrink	spknorm	Gene bodies
(n = 10685)	Insignificant
38813	0.100628976831171	0.0179863420882114	0.229265902046493	0.851921206024228	NA	shrink	spknorm	Gene bodies
(n = 10685)	Insignificant
38816	-0.32383243373322	0.0132253560556613	0.242354972909826	0.840451965577498	NA	shrink	spknorm	Gene bodies
(n = 10685)	Insignificant
38817	-1.09582563171584	-0.00780804251780801	0.249371563757463	0.787135495156954	NA	shrink	spknorm	Gene bodies
(n = 10685)	Insignificant
38818	-1.16589734428721	-0.0136382917155456	0.250193318064129	0.595474287912861	NA	shrink	spknorm	Gene bodies
(n = 10685)	Insignificant
38822	-0.755970410969978	0.0304452859935786	0.250501683511689	0.434642985872907	NA	shrink	spknorm	Gene bodies
(n = 10685)	Insignificant
38823	-0.413581495414028	0.0817273048755971	0.263462535021687	0.169305910003974	NA	shrink	spknorm	Gene bodies
(n = 10685)	Insignificant
38835	-0.80278838297809	0.0138048566903405	0.248235467915774	0.731295645637352	NA	shrink	spknorm	Gene bodies
(n = 10685)	Insignificant
38836	0.109055188605167	-0.0118636679063632	0.228366933955085	0.898641731111096	NA	shrink	spknorm	Gene bodies
(n = 10685)	Insignificant
38838	-1.92263209471584	0.00601637344971336	0.250885525544205	0.768637407802228	NA	shrink	spknorm	Gene bodies
(n = 10685)	Insignificant
38839	-2.00766744095254	0.00574111104859803	0.250870302730006	0.791018530737199	NA	shrink	spknorm	Gene bodies
(n = 10685)	Insignificant
38841	-1.55052160081263	-0.00148683584675084	0.250423293355571	0.936264187024325	NA	shrink	spknorm	Gene bodies
(n = 10685)	Insignificant
38851	-1.74654083566016	0.000479426613247776	0.250546284895367	0.999105321505547	NA	shrink	spknorm	Gene bodies
(n = 10685)	Insignificant
38852	-1.14206473528057	0.0102021032779137	0.249980716711412	0.681715756339697	NA	shrink	spknorm	Gene bodies
(n = 10685)	Insignificant
38853	-1.58460926181743	-0.00323048176011917	0.250441268700649	0.856388575323334	NA	shrink	spknorm	Gene bodies
(n = 10685)	Insignificant
38856	-0.877292745681652	-0.0224750131336132	0.249684179034534	0.538193533604326	NA	shrink	spknorm	Gene bodies
(n = 10685)	Insignificant
38857	-2.00766744095254	0.00574111104859803	0.250870302730006	0.791018530737199	NA	shrink	spknorm	Gene bodies
(n = 10685)	Insignificant
38858	-0.894149325614856	0.0187929678756018	0.249560814293729	0.594691943818605	NA	shrink	spknorm	Gene bodies
(n = 10685)	Insignificant
38859	-1.05403929642243	-0.0122999710397809	0.249482627089402	0.686085006268995	NA	shrink	spknorm	Gene bodies
(n = 10685)	Insignificant
38862	-1.28357926615345	0.00723839397427116	0.250178915914329	0.737216055276728	NA	shrink	spknorm	Gene bodies
(n = 10685)	Insignificant
38865	-0.928946887089729	0.0177070969509266	0.24938842798689	0.614479141396963	NA	shrink	spknorm	Gene bodies
(n = 10685)	Insignificant
38877	-2.00766744095254	0.00574111104859803	0.250870302730006	0.791018530737199	NA	shrink	spknorm	Gene bodies
(n = 10685)	Insignificant
38878	-2.00766744095254	0.00574111104859803	0.250870302730006	0.791018530737199	NA	shrink	spknorm	Gene bodies
(n = 10685)	Insignificant
38879	-1.42050221746518	0.00195468397357996	0.250083741444984	0.924646818131637	NA	shrink	spknorm	Gene bodies
(n = 10685)	Insignificant
38884	-1.00645355646236	-0.0142017588277158	0.249561429202975	0.644004113091274	NA	shrink	spknorm	Gene bodies
(n = 10685)	Insignificant
38885	-0.968389585276519	0.0216451645248802	0.250120559396973	0.514427304555181	NA	shrink	spknorm	Gene bodies
(n = 10685)	Insignificant
38886	-1.15754678499392	0.0169594831599575	0.250469391806301	0.521662013907809	NA	shrink	spknorm	Gene bodies
(n = 10685)	Insignificant
38887	-0.767957335615169	-0.0142074982145575	0.248543433110246	0.703376397367708	NA	shrink	spknorm	Gene bodies
(n = 10685)	Insignificant
38888	-0.191569571324514	-0.00620983841917881	0.239509589294886	0.927935740787881	NA	shrink	spknorm	Gene bodies
(n = 10685)	Insignificant
38889	-2.09151498112135	-0.00591710606890257	0.250883273539724	0.778915676860999	NA	shrink	spknorm	Gene bodies
(n = 10685)	Insignificant
38890	-1.08870919252201	0.0237033119367551	0.251350861608577	0.320193312190212	NA	shrink	spknorm	Gene bodies
(n = 10685)	Insignificant
38891	-0.322735325885352	-0.0192473388910171	0.24345079741781	0.756179586548385	NA	shrink	spknorm	Gene bodies
(n = 10685)	Insignificant
38895	-0.464737535227618	-0.00172830304190947	0.244954723249924	0.971119235267652	NA	shrink	spknorm	Gene bodies
(n = 10685)	Insignificant
38900	-1.79048498545737	-0.00675974858634005	0.250938954130868	0.700384577375204	NA	shrink	spknorm	Gene bodies
(n = 10685)	Insignificant
38901	-1.6620418363203	0.00966169911338343	0.251006868918864	0.568106288671115	NA	shrink	spknorm	Gene bodies
(n = 10685)	Insignificant
38908	-0.211654834847882	-0.0599478233830004	0.248781254111079	0.415565035983092	NA	shrink	spknorm	Gene bodies
(n = 10685)	Insignificant
38909	-1.26620108000814	-0.00370125678809267	0.249948749759011	0.86602912250267	NA	shrink	spknorm	Gene bodies
(n = 10685)	Insignificant
38911	0.023283332551647	-0.0211897678289006	0.232888167960797	0.810008916072649	NA	shrink	spknorm	Gene bodies
(n = 10685)	Insignificant
38914	-1.32057210338788	0.00672609940470967	0.250041691808239	0.769445071722781	NA	shrink	spknorm	Gene bodies
(n = 10685)	Insignificant
38915	-1.92263209471584	0.00601637344971336	0.250885525544205	0.768637407802228	NA	shrink	spknorm	Gene bodies
(n = 10685)	Insignificant
38922	-1.61439372640169	-0.0109454379906479	0.251081683839765	0.516329479641664	NA	shrink	spknorm	Gene bodies
(n = 10685)	Insignificant
38928	-2.00766744095254	0.00574111104859803	0.250870302730006	0.791018530737199	NA	shrink	spknorm	Gene bodies
(n = 10685)	Insignificant
38931	-0.613456447982298	-0.0529923756584906	0.254534021028436	0.264273322636995	NA	shrink	spknorm	Gene bodies
(n = 10685)	Insignificant
38937	-2.09151498112135	-0.00591710606890257	0.250883273539724	0.778915676860999	NA	shrink	spknorm	Gene bodies
(n = 10685)	Insignificant
38939	-1.29821621643931	-0.0139260849912701	0.250654234747636	0.514339182128441	NA	shrink	spknorm	Gene bodies
(n = 10685)	Insignificant
38941	-1.62160209905186	0.00890156519604502	0.250998974704761	0.568254633367762	NA	shrink	spknorm	Gene bodies
(n = 10685)	Insignificant
38944	-1.32057210338788	0.00823161589489843	0.250242190691594	0.665405273068703	NA	shrink	spknorm	Gene bodies
(n = 10685)	Insignificant
38951	-0.168098246449066	-0.0701823096254577	0.25243277386486	0.344496120545566	NA	shrink	spknorm	Gene bodies
(n = 10685)	Insignificant
38958	-0.240880089514362	0.00253463306650417	0.239589655535249	0.974218037300454	NA	shrink	spknorm	Gene bodies
(n = 10685)	Insignificant
38960	-0.373069680487239	-0.0448084435359435	0.248428904248495	0.468502155307028	NA	shrink	spknorm	Gene bodies
(n = 10685)	Insignificant
38961	-1.79048498545737	-0.00675974858634005	0.250938954130868	0.700384577375204	NA	shrink	spknorm	Gene bodies
(n = 10685)	Insignificant
38962	-1.79048498545737	-0.00698291537572444	0.250954701264844	0.673190565844201	NA	shrink	spknorm	Gene bodies
(n = 10685)	Insignificant
38963	-2.09151498112135	-0.00591710606890257	0.250883273539724	0.778915676860999	NA	shrink	spknorm	Gene bodies
(n = 10685)	Insignificant
38965	-0.0150903158521945	-0.0313849364341474	0.235614398269519	0.715152185183942	NA	shrink	spknorm	Gene bodies
(n = 10685)	Insignificant
38969	-0.0500735563320878	-0.100161926312393	0.260898027084035	0.251883573784384	NA	shrink	spknorm	Gene bodies
(n = 10685)	Insignificant
38988	-2.09151498112135	-0.00591710606890257	0.250883273539724	0.778915676860999	NA	shrink	spknorm	Gene bodies
(n = 10685)	Insignificant
38990	-2.09151498112135	-0.00591710606890257	0.250883273539724	0.778915676860999	NA	shrink	spknorm	Gene bodies
(n = 10685)	Insignificant
38994	-1.74654083566016	0.000479426613247776	0.250546284895367	0.999105321505547	NA	shrink	spknorm	Gene bodies
(n = 10685)	Insignificant
38995	-2.00766744095254	0.00574111104859803	0.250870302730006	0.791018530737199	NA	shrink	spknorm	Gene bodies
(n = 10685)	Insignificant
38997	-1.46692733995119	-0.00679994389683711	0.250382607471441	0.725036459666277	NA	shrink	spknorm	Gene bodies
(n = 10685)	Insignificant
38998	-2.09151498112135	-0.00591710606890257	0.250883273539724	0.778915676860999	NA	shrink	spknorm	Gene bodies
(n = 10685)	Insignificant
39004	-1.29821621643931	-0.0150262997011046	0.25072294476903	0.493329255727748	NA	shrink	spknorm	Gene bodies
(n = 10685)	Insignificant
39005	-0.453118176425051	-0.0469404442468479	0.251620432472535	0.366503328947849	NA	shrink	spknorm	Gene bodies
(n = 10685)	Insignificant
39008	-0.552570619394406	-0.0638460600637003	0.258141473717923	0.189085627607084	NA	shrink	spknorm	Gene bodies
(n = 10685)	Insignificant
39009	-1.09582563171584	0.00632218459591185	0.249566545497989	0.815865340192144	NA	shrink	spknorm	Gene bodies
(n = 10685)	Insignificant
39010	-2.00766744095254	0.00574111104859803	0.250870302730006	0.791018530737199	NA	shrink	spknorm	Gene bodies
(n = 10685)	Insignificant
39011	-0.132959945613716	-0.0377542517444851	0.241264996100652	0.621634583973848	NA	shrink	spknorm	Gene bodies
(n = 10685)	Insignificant
39015	-0.368606969287242	-0.014806414094313	0.243944868276714	0.80076620528862	NA	shrink	spknorm	Gene bodies
(n = 10685)	Insignificant
39017	-1.2694195809405	0.0171930257644736	0.250936872339188	0.449812354291277	NA	shrink	spknorm	Gene bodies
(n = 10685)	Insignificant
39018	-0.739511221803169	-0.00419224235908345	0.247198717111601	0.918680462912697	NA	shrink	spknorm	Gene bodies
(n = 10685)	Insignificant
39019	-2.09151498112135	-0.00591710606890257	0.250883273539724	0.778915676860999	NA	shrink	spknorm	Gene bodies
(n = 10685)	Insignificant
39021	-0.423687450117962	-0.111471973598481	0.280897366978387	0.064733354120418	NA	shrink	spknorm	Gene bodies
(n = 10685)	Insignificant
39022	-0.0471107350890699	-0.027434093491431	0.237218907522875	0.737514808510893	NA	shrink	spknorm	Gene bodies
(n = 10685)	Insignificant
39024	-0.94644140778674	0.023110273184618	0.250400003166279	0.480226498918022	NA	shrink	spknorm	Gene bodies
(n = 10685)	Insignificant
39025	-2.00766744095254	0.00574111104859803	0.250870302730006	0.791018530737199	NA	shrink	spknorm	Gene bodies
(n = 10685)	Insignificant
39027	-0.131473113231796	-0.0736907977687734	0.251237016849555	0.355881400844471	NA	shrink	spknorm	Gene bodies
(n = 10685)	Insignificant
39028	-2.00766744095254	0.00574111104859803	0.250870302730006	0.791018530737199	NA	shrink	spknorm	Gene bodies
(n = 10685)	Insignificant
39031	-1.08236322416811	-0.0295165412150203	0.252328657656312	0.254203798562401	NA	shrink	spknorm	Gene bodies
(n = 10685)	Insignificant
39038	-0.982549270489464	0.00412032052236941	0.248753886013346	0.901808222984786	NA	shrink	spknorm	Gene bodies
(n = 10685)	Insignificant
39042	-1.2694195809405	0.00160369212941508	0.249917700244177	0.944578557754157	NA	shrink	spknorm	Gene bodies
(n = 10685)	Insignificant
39044	-0.834681467213782	-0.0186321492501481	0.249415556604401	0.597037213247336	NA	shrink	spknorm	Gene bodies
(n = 10685)	Insignificant
39045	-0.295249095709329	-0.0960920101488185	0.267264012335634	0.165831437991153	NA	shrink	spknorm	Gene bodies
(n = 10685)	Insignificant
39060	-1.44069198909299	-0.00599723342443853	0.250315589911834	0.743808514767004	NA	shrink	spknorm	Gene bodies
(n = 10685)	Insignificant
39061	-1.58460926181743	-0.00223327005313895	0.250460740937275	0.912229220781046	NA	shrink	spknorm	Gene bodies
(n = 10685)	Insignificant
39062	-1.44551083999618	0.00107842781592286	0.250211321225501	0.954383624259705	NA	shrink	spknorm	Gene bodies
(n = 10685)	Insignificant
39065	0.00452557317407737	-0.130072639837942	0.275780575011707	0.173034529183546	NA	shrink	spknorm	Gene bodies
(n = 10685)	Insignificant
39070	0.00509467507254857	-0.0763443583132067	0.248029014980856	0.385875231964052	NA	shrink	spknorm	Gene bodies
(n = 10685)	Insignificant
39073	-0.348334396077065	0.00516928833736634	0.242038191928913	0.938270243200786	NA	shrink	spknorm	Gene bodies
(n = 10685)	Insignificant
39074	-0.0667658712851919	0.0167197802999054	0.237665040931356	0.833565723596214	NA	shrink	spknorm	Gene bodies
(n = 10685)	Insignificant
39082	-0.973773260238448	-0.0112047336298442	0.249341372895282	0.720327604868178	NA	shrink	spknorm	Gene bodies
(n = 10685)	Insignificant
39083	-0.599030520774344	0.0114486941320592	0.246032557554541	0.822317046622425	NA	shrink	spknorm	Gene bodies
(n = 10685)	Insignificant
39086	-1.42050221746518	0.0034509957839764	0.250208818384232	0.83231006131725	NA	shrink	spknorm	Gene bodies
(n = 10685)	Insignificant
39092	-0.188709925779723	-0.0371489425279952	0.243103177805639	0.606721306754559	NA	shrink	spknorm	Gene bodies
(n = 10685)	Insignificant
39093	-1.44551083999618	0.00107842781592286	0.250211321225501	0.954383624259705	NA	shrink	spknorm	Gene bodies
(n = 10685)	Insignificant
39094	-1.08658354994559	0.000366102446170316	0.249090050536542	0.991890076531073	NA	shrink	spknorm	Gene bodies
(n = 10685)	Insignificant
39095	-2.09151498112135	-0.00591710606890257	0.250883273539724	0.778915676860999	NA	shrink	spknorm	Gene bodies
(n = 10685)	Insignificant
39098	-2.09151498112135	-0.00591710606890257	0.250883273539724	0.778915676860999	NA	shrink	spknorm	Gene bodies
(n = 10685)	Insignificant
39101	-1.23638485087204	0.0051747510455533	0.249736473728493	0.835525851990416	NA	shrink	spknorm	Gene bodies
(n = 10685)	Insignificant
39102	-2.09151498112135	-0.00591710606890257	0.250883273539724	0.778915676860999	NA	shrink	spknorm	Gene bodies
(n = 10685)	Insignificant
39103	-1.5003129173816	0.0139844089080834	0.251237194885327	0.41331009414765	NA	shrink	spknorm	Gene bodies
(n = 10685)	Insignificant
39104	-1.48945498979339	-0.0146234060151065	0.251301008838788	0.391676999842019	NA	shrink	spknorm	Gene bodies
(n = 10685)	Insignificant
39106	-1.70663744528855	0.00743812919615484	0.250951695274003	0.635876013828379	NA	shrink	spknorm	Gene bodies
(n = 10685)	Insignificant
39113	-2.09151498112135	-0.00591710606890257	0.250883273539724	0.778915676860999	NA	shrink	spknorm	Gene bodies
(n = 10685)	Insignificant
39114	-1.92263209471584	0.00601637344971336	0.250885525544205	0.768637407802228	NA	shrink	spknorm	Gene bodies
(n = 10685)	Insignificant
39117	-2.09151498112135	-0.00591710606890257	0.250883273539724	0.778915676860999	NA	shrink	spknorm	Gene bodies
(n = 10685)	Insignificant
39123	-0.47391930819797	0.025318792887016	0.24603415088414	0.654908430174366	NA	shrink	spknorm	Gene bodies
(n = 10685)	Insignificant
39124	-2.00766744095254	0.00574111104859803	0.250870302730006	0.791018530737199	NA	shrink	spknorm	Gene bodies
(n = 10685)	Insignificant
39126	-1.19382002601611	0.00101631863354193	0.249725959834133	0.967223077281701	NA	shrink	spknorm	Gene bodies
(n = 10685)	Insignificant
39127	-1.08870919252201	0.00774115678326414	0.249570150277627	0.781539550232605	NA	shrink	spknorm	Gene bodies
(n = 10685)	Insignificant
39129	-0.96677735332975	0.00999630662142812	0.24913792930686	0.760320015601379	NA	shrink	spknorm	Gene bodies
(n = 10685)	Insignificant
39142	-0.309959052847543	0.0278256700158848	0.244719995091827	0.66067306461029	NA	shrink	spknorm	Gene bodies
(n = 10685)	Insignificant
39146	-1.42050221746518	0.00195468397357996	0.250083741444984	0.924646818131637	NA	shrink	spknorm	Gene bodies
(n = 10685)	Insignificant
39150	-1.61439372640169	-0.0109454379906479	0.251081683839765	0.516329479641664	NA	shrink	spknorm	Gene bodies
(n = 10685)	Insignificant
39151	-1.42050221746518	0.0034509957839764	0.250208818384232	0.83231006131725	NA	shrink	spknorm	Gene bodies
(n = 10685)	Insignificant
39154	-0.890084136976207	-0.0325976169144246	0.251605435114038	0.356017806044815	NA	shrink	spknorm	Gene bodies
(n = 10685)	Insignificant
39158	-1.47204804165606	0.0147805803204313	0.251290847315052	0.389297196920569	NA	shrink	spknorm	Gene bodies
(n = 10685)	Insignificant
39160	-0.846261334354132	-0.000989594915263087	0.24815572552615	0.975796578159505	NA	shrink	spknorm	Gene bodies
(n = 10685)	Insignificant
39161	-1.58460926181743	-0.00323048176011917	0.250441268700649	0.856388575323334	NA	shrink	spknorm	Gene bodies
(n = 10685)	Insignificant
39169	0.0652435011864639	-0.0164578508552469	0.231382905469232	0.8539360835881	NA	shrink	spknorm	Gene bodies
(n = 10685)	Insignificant
39172	0.113960055619541	0.000575253818882802	0.229351306039705	0.997746940204605	NA	shrink	spknorm	Gene bodies
(n = 10685)	Insignificant
39175	-1.20568626379146	-0.00968138516846467	0.249995471954196	0.69610159883696	NA	shrink	spknorm	Gene bodies
(n = 10685)	Insignificant
39181	-1.20568626379146	-0.00968138516846467	0.249995471954196	0.69610159883696	NA	shrink	spknorm	Gene bodies
(n = 10685)	Insignificant
39184	-1.08658354994559	0.0163727467529944	0.250165969400665	0.555499234191382	NA	shrink	spknorm	Gene bodies
(n = 10685)	Insignificant
39188	-1.44069198909299	-0.00599723342443853	0.250315589911834	0.743808514767004	NA	shrink	spknorm	Gene bodies
(n = 10685)	Insignificant
39197	-2.09151498112135	-0.00591710606890257	0.250883273539724	0.778915676860999	NA	shrink	spknorm	Gene bodies
(n = 10685)	Insignificant
39202	-1.49485002168009	0.00624571819678417	0.250489840835431	0.748095864626182	NA	shrink	spknorm	Gene bodies
(n = 10685)	Insignificant
39203	-2.09151498112135	-0.00591710606890257	0.250883273539724	0.778915676860999	NA	shrink	spknorm	Gene bodies
(n = 10685)	Insignificant
39204	-0.921180816901151	0.0148229384688091	0.249354181343913	0.661427081477797	NA	shrink	spknorm	Gene bodies
(n = 10685)	Insignificant
39206	-1.33653465610889	-0.00214878366201733	0.249936150837045	0.923670214394494	NA	shrink	spknorm	Gene bodies
(n = 10685)	Insignificant
39207	-0.730428686790409	0.00617395758751536	0.247693428457101	0.879051895209459	NA	shrink	spknorm	Gene bodies
(n = 10685)	Insignificant
39208	-0.518736572854437	-0.0335633250029573	0.248072130051455	0.533025021148903	NA	shrink	spknorm	Gene bodies
(n = 10685)	Insignificant
39209	-0.935354855208063	-0.0061565319811229	0.248556782970878	0.857918741639682	NA	shrink	spknorm	Gene bodies
(n = 10685)	Insignificant
39210	-2.09151498112135	-0.00591710606890257	0.250883273539724	0.778915676860999	NA	shrink	spknorm	Gene bodies
(n = 10685)	Insignificant
39211	-1.61439372640169	-0.0109454379906479	0.251081683839765	0.516329479641664	NA	shrink	spknorm	Gene bodies
(n = 10685)	Insignificant
39212	-1.92263209471584	0.00601637344971336	0.250885525544205	0.768637407802228	NA	shrink	spknorm	Gene bodies
(n = 10685)	Insignificant
39213	-1.52469208604381	0.00630886634352476	0.250420404249524	0.761941474979497	NA	shrink	spknorm	Gene bodies
(n = 10685)	Insignificant
39214	0.109865282304917	-0.141784673766331	0.279190475692597	0.168712525035164	NA	shrink	spknorm	Gene bodies
(n = 10685)	Insignificant
39218	-1.6620418363203	0.00966169911338343	0.251006868918864	0.568106288671115	NA	shrink	spknorm	Gene bodies
(n = 10685)	Insignificant
39219	-1.92263209471584	0.00601637344971336	0.250885525544205	0.768637407802228	NA	shrink	spknorm	Gene bodies
(n = 10685)	Insignificant
39220	-1.34032144397542	0.0196838143870857	0.251712159173435	0.269859025530352	NA	shrink	spknorm	Gene bodies
(n = 10685)	Insignificant
39221	-2.09151498112135	-0.00591710606890257	0.250883273539724	0.778915676860999	NA	shrink	spknorm	Gene bodies
(n = 10685)	Insignificant
39223	-1.6978856230438	0.0012208318678444	0.250522067526672	0.975106909600161	NA	shrink	spknorm	Gene bodies
(n = 10685)	Insignificant
39224	-0.436103804124976	-0.0761511313412018	0.261003435081756	0.183495966525919	NA	shrink	spknorm	Gene bodies
(n = 10685)	Insignificant
39226	-2.00766744095254	0.00574111104859803	0.250870302730006	0.791018530737199	NA	shrink	spknorm	Gene bodies
(n = 10685)	Insignificant
39227	-1.79048498545737	-0.00675974858634005	0.250938954130868	0.700384577375204	NA	shrink	spknorm	Gene bodies
(n = 10685)	Insignificant
39229	-0.779957322681042	0.0181523886219689	0.248699219473234	0.644053042256211	NA	shrink	spknorm	Gene bodies
(n = 10685)	Insignificant
39238	-2.09151498112135	-0.00591710606890257	0.250883273539724	0.778915676860999	NA	shrink	spknorm	Gene bodies
(n = 10685)	Insignificant
39239	-0.15720360482442	0.0176365197006896	0.238575162860511	0.819716195858121	NA	shrink	spknorm	Gene bodies
(n = 10685)	Insignificant
39240	-0.834681467213782	-0.00835330716051212	0.247965223340337	0.829486644216969	NA	shrink	spknorm	Gene bodies
(n = 10685)	Insignificant
39242	-0.397722915699807	-0.0209927964780083	0.244806036565595	0.717843513280731	NA	shrink	spknorm	Gene bodies
(n = 10685)	Insignificant
39244	0.101635393680987	0.00507301113917484	0.229363621254019	0.960164798304747	NA	shrink	spknorm	Gene bodies
(n = 10685)	Insignificant
39248	-1.55052160081263	-0.00253121725894085	0.250392777299805	0.875963869641644	NA	shrink	spknorm	Gene bodies
(n = 10685)	Insignificant
39250	-1.35310637583225	-0.00946401537421992	0.250475520331829	0.617957730758324	NA	shrink	spknorm	Gene bodies
(n = 10685)	Insignificant
39251	-2.00766744095254	0.00574111104859803	0.250870302730006	0.791018530737199	NA	shrink	spknorm	Gene bodies
(n = 10685)	Insignificant
39254	-0.541815564429737	0.0337162060856613	0.24842739305358	0.526163488300848	NA	shrink	spknorm	Gene bodies
(n = 10685)	Insignificant
39258	0.147088624628167	-0.0933372549599851	0.246315615529354	0.361350864730601	NA	shrink	spknorm	Gene bodies
(n = 10685)	Insignificant
39261	-0.433444669116945	-0.0119112829275475	0.24420413208503	0.834909009572475	NA	shrink	spknorm	Gene bodies
(n = 10685)	Insignificant
39262	-1.62160209905186	0.00890156519604502	0.250998974704761	0.568254633367762	NA	shrink	spknorm	Gene bodies
(n = 10685)	Insignificant
39269	-1.13179654436288	0.00303411202152252	0.249426698142907	0.914756567419181	NA	shrink	spknorm	Gene bodies
(n = 10685)	Insignificant
39271	-0.245613435823493	-0.134553114738004	0.294730734763211	0.0584916478399967	NA	shrink	spknorm	Gene bodies
(n = 10685)	Insignificant
39272	-0.687928478697069	-0.0344476282109416	0.2504055373871	0.435086285748764	NA	shrink	spknorm	Gene bodies
(n = 10685)	Insignificant
39280	-1.79048498545737	-0.00675974858634005	0.250938954130868	0.700384577375204	NA	shrink	spknorm	Gene bodies
(n = 10685)	Insignificant
39282	-0.833495881814389	-0.0310972446991198	0.250905307012393	0.41171820269441	NA	shrink	spknorm	Gene bodies
(n = 10685)	Insignificant
39290	-2.09151498112135	-0.00591710606890257	0.250883273539724	0.778915676860999	NA	shrink	spknorm	Gene bodies
(n = 10685)	Insignificant
39294	-1.19382002601611	-0.000274709247104496	0.249458742758446	0.99073722720876	NA	shrink	spknorm	Gene bodies
(n = 10685)	Insignificant
39299	0.173666932452848	0.0517261973647322	0.23094520862054	0.610870108456121	NA	shrink	spknorm	Gene bodies
(n = 10685)	Insignificant
39301	-0.608050958204349	-0.0154503972246577	0.246673849721644	0.750221090920728	NA	shrink	spknorm	Gene bodies
(n = 10685)	Insignificant
39303	-0.438958276283987	0.0108718807837202	0.243790130225135	0.856183412034536	NA	shrink	spknorm	Gene bodies
(n = 10685)	Insignificant
39310	-0.401921137470582	-0.0172398368173476	0.243923621590043	0.772735532816681	NA	shrink	spknorm	Gene bodies
(n = 10685)	Insignificant
39311	-2.09151498112135	-0.00591710606890257	0.250883273539724	0.778915676860999	NA	shrink	spknorm	Gene bodies
(n = 10685)	Insignificant
39316	-1.42050221746518	0.00195468397357996	0.250083741444984	0.924646818131637	NA	shrink	spknorm	Gene bodies
(n = 10685)	Insignificant
39317	-1.92263209471584	0.00601637344971336	0.250885525544205	0.768637407802228	NA	shrink	spknorm	Gene bodies
(n = 10685)	Insignificant
39318	-1.37443034175695	-0.00864689942736663	0.250502377784264	0.64258813302442	NA	shrink	spknorm	Gene bodies
(n = 10685)	Insignificant
39319	0.135084924086007	-0.00540796353345027	0.22688349801102	0.952936759308109	NA	shrink	spknorm	Gene bodies
(n = 10685)	Insignificant
39327	0.164538729736302	-1.2843896130152	0.652543576778954	0.00173124250509295	NA	shrink	spknorm	Gene bodies
(n = 10685)	Insignificant
39329	-1.01592296609717	-0.00166023060919956	0.249355753569387	0.950257060737341	NA	shrink	spknorm	Gene bodies
(n = 10685)	Insignificant
39333	-0.794795636051855	-0.00281885758247508	0.247730824939737	0.942053371967058	NA	shrink	spknorm	Gene bodies
(n = 10685)	Insignificant
39338	-2.09151498112135	-0.00591710606890257	0.250883273539724	0.778915676860999	NA	shrink	spknorm	Gene bodies
(n = 10685)	Insignificant
39342	-0.20551195334083	0.0405667809153844	0.243688900568911	0.581346370077582	NA	shrink	spknorm	Gene bodies
(n = 10685)	Insignificant
39346	-1.08446826061605	-0.00696241376557075	0.249314665295087	0.809848741707955	NA	shrink	spknorm	Gene bodies
(n = 10685)	Insignificant
39347	-1.55052160081263	-0.00148683584675084	0.250423293355571	0.936264187024325	NA	shrink	spknorm	Gene bodies
(n = 10685)	Insignificant
39353	-1.92263209471584	0.00601637344971336	0.250885525544205	0.768637407802228	NA	shrink	spknorm	Gene bodies
(n = 10685)	Insignificant
39356	0.115111035504348	0.0317734659378666	0.230363591759961	0.742939232254557	NA	shrink	spknorm	Gene bodies
(n = 10685)	Insignificant
39357	-2.00766744095254	0.00574111104859803	0.250870302730006	0.791018530737199	NA	shrink	spknorm	Gene bodies
(n = 10685)	Insignificant
39359	-0.478927327017061	0.00417493354550936	0.244154474849543	0.943807317997625	NA	shrink	spknorm	Gene bodies
(n = 10685)	Insignificant
39362	-0.708076424116115	0.00599026624963854	0.24703790321156	0.894987940929235	NA	shrink	spknorm	Gene bodies
(n = 10685)	Insignificant
39363	-1.44069198909299	-0.00607481547322455	0.250391000093779	0.732545350886599	NA	shrink	spknorm	Gene bodies
(n = 10685)	Insignificant
39373	-0.862329462763245	-0.0405299053115512	0.253759619337994	0.215163428698785	NA	shrink	spknorm	Gene bodies
(n = 10685)	Insignificant
39379	-0.660697655616201	0.00285150448086056	0.246534313359186	0.953165665999841	NA	shrink	spknorm	Gene bodies
(n = 10685)	Insignificant
39381	-0.209327873946833	0.136960701565179	0.292337818867712	0.0872005726029962	NA	shrink	spknorm	Gene bodies
(n = 10685)	Insignificant
39384	-1.61439372640169	-0.0109454379906479	0.251081683839765	0.516329479641664	NA	shrink	spknorm	Gene bodies
(n = 10685)	Insignificant
39385	-1.31695296176115	-0.001083875891469	0.250028749815273	0.958789827301111	NA	shrink	spknorm	Gene bodies
(n = 10685)	Insignificant
39386	-2.09151498112135	-0.00591710606890257	0.250883273539724	0.778915676860999	NA	shrink	spknorm	Gene bodies
(n = 10685)	Insignificant
39387	-1.79048498545737	-0.00675974858634005	0.250938954130868	0.700384577375204	NA	shrink	spknorm	Gene bodies
(n = 10685)	Insignificant
39391	-0.130299026326122	-0.179661559764189	0.329726716386686	0.0501806918832143	NA	shrink	spknorm	Gene bodies
(n = 10685)	Insignificant
39392	-0.638555491913672	-0.0440786962499983	0.25319818654211	0.285266140381526	NA	shrink	spknorm	Gene bodies
(n = 10685)	Insignificant
39400	0.122789096301423	-0.0539969787948796	0.234261192486273	0.577982211576666	NA	shrink	spknorm	Gene bodies
(n = 10685)	Insignificant
39410	-1.29821621643931	-0.0150262997011046	0.25072294476903	0.493329255727748	NA	shrink	spknorm	Gene bodies
(n = 10685)	Insignificant
39416	-0.0176043775023176	-0.0438386108703622	0.238059725218455	0.6108024278614	NA	shrink	spknorm	Gene bodies
(n = 10685)	Insignificant
39419	-0.522553146503195	-0.0565536962257449	0.255408175297259	0.244595843462496	NA	shrink	spknorm	Gene bodies
(n = 10685)	Insignificant
39421	-0.336157787026206	-0.0309211536930951	0.244517628798385	0.629071102342801	NA	shrink	spknorm	Gene bodies
(n = 10685)	Insignificant
39427	-1.0626074997785	-0.0220488108878199	0.250672677671728	0.451883363214486	NA	shrink	spknorm	Gene bodies
(n = 10685)	Insignificant
39437	-0.227916780547937	-0.0246628040559849	0.241488277639759	0.724591575267252	NA	shrink	spknorm	Gene bodies
(n = 10685)	Insignificant
39438	-0.326380161225259	-0.142976933139765	0.30333005134801	0.0419278144575096	NA	shrink	spknorm	Gene bodies
(n = 10685)	Insignificant
39442	-0.0856700676398259	0.0679716744023232	0.247195616102733	0.418839016555983	NA	shrink	spknorm	Gene bodies
(n = 10685)	Insignificant
39443	-0.104618896250991	0.00646445155156221	0.236704717655847	0.937471345637076	NA	shrink	spknorm	Gene bodies
(n = 10685)	Insignificant
39445	-0.651549098341966	-0.0325903190963281	0.249528769345207	0.481871820026237	NA	shrink	spknorm	Gene bodies
(n = 10685)	Insignificant
39446	-1.79048498545737	-0.00675974858634005	0.250938954130868	0.700384577375204	NA	shrink	spknorm	Gene bodies
(n = 10685)	Insignificant
39447	-2.09151498112135	-0.00591710606890257	0.250883273539724	0.778915676860999	NA	shrink	spknorm	Gene bodies
(n = 10685)	Insignificant
39451	-2.00766744095254	0.00574111104859803	0.250870302730006	0.791018530737199	NA	shrink	spknorm	Gene bodies
(n = 10685)	Insignificant
39453	-1.6620418363203	0.00966169911338343	0.251006868918864	0.568106288671115	NA	shrink	spknorm	Gene bodies
(n = 10685)	Insignificant
39456	-0.017062003680521	-0.128120714612367	0.275921509712667	0.170548840778471	NA	shrink	spknorm	Gene bodies
(n = 10685)	Insignificant
39457	-2.09151498112135	-0.00591710606890257	0.250883273539724	0.778915676860999	NA	shrink	spknorm	Gene bodies
(n = 10685)	Insignificant
39459	0.12668326338829	-0.0612279524547767	0.235628791338131	0.533565904179494	NA	shrink	spknorm	Gene bodies
(n = 10685)	Insignificant
39461	-0.214955041668456	-0.00745979305241699	0.240568487088475	0.910521411466165	NA	shrink	spknorm	Gene bodies
(n = 10685)	Insignificant
39464	-0.877292745681652	-0.0224750131336132	0.249684179034534	0.538193533604326	NA	shrink	spknorm	Gene bodies
(n = 10685)	Insignificant
39468	0.109595418934144	-0.0639321556342997	0.237629442273337	0.509387620206234	NA	shrink	spknorm	Gene bodies
(n = 10685)	Insignificant
39475	-2.09151498112135	-0.00591710606890257	0.250883273539724	0.778915676860999	NA	shrink	spknorm	Gene bodies
(n = 10685)	Insignificant
39479	-0.533651471549801	-0.0134118057604728	0.245479335811333	0.797317176169538	NA	shrink	spknorm	Gene bodies
(n = 10685)	Insignificant
39482	-0.564474148501345	-0.0181094693062729	0.24629627798241	0.723917028815386	NA	shrink	spknorm	Gene bodies
(n = 10685)	Insignificant
39484	-0.398157210217902	0.0102867391631702	0.243228162942537	0.868899569965476	NA	shrink	spknorm	Gene bodies
(n = 10685)	Insignificant
39489	-0.62497687101211	-0.0246629900805415	0.248133415140165	0.594867344151528	NA	shrink	spknorm	Gene bodies
(n = 10685)	Insignificant
39494	-1.32057210338788	0.00672609940470967	0.250041691808239	0.769445071722781	NA	shrink	spknorm	Gene bodies
(n = 10685)	Insignificant
39496	-0.785553554281605	0.0145687576207367	0.248146849239276	0.724343700268921	NA	shrink	spknorm	Gene bodies
(n = 10685)	Insignificant
39501	-1.46692733995119	-0.00676405505936732	0.250458386325768	0.715248065578166	NA	shrink	spknorm	Gene bodies
(n = 10685)	Insignificant
39502	-0.660697655616201	-0.0125685038300273	0.246768609497648	0.787506629777871	NA	shrink	spknorm	Gene bodies
(n = 10685)	Insignificant
39503	-0.407046428452134	0.0433870153326426	0.248735924111959	0.469191911852274	NA	shrink	spknorm	Gene bodies
(n = 10685)	Insignificant
39510	0.00428912299495716	0.0405486647463094	0.236426164650819	0.64903807522426	NA	shrink	spknorm	Gene bodies
(n = 10685)	Insignificant
39513	-0.43548188140831	-0.0190072703967982	0.244534016883075	0.744513785406433	NA	shrink	spknorm	Gene bodies
(n = 10685)	Insignificant
39514	-0.639832759977877	0.0446589173882603	0.252367067516928	0.342947533604873	NA	shrink	spknorm	Gene bodies
(n = 10685)	Insignificant
39520	-1.79048498545737	-0.00698291537572444	0.250954701264844	0.673190565844201	NA	shrink	spknorm	Gene bodies
(n = 10685)	Insignificant
39521	-0.135711462877763	-0.0348806724509627	0.24174902470507	0.638815591051986	NA	shrink	spknorm	Gene bodies
(n = 10685)	Insignificant
39524	-2.09151498112135	-0.00591710606890257	0.250883273539724	0.778915676860999	NA	shrink	spknorm	Gene bodies
(n = 10685)	Insignificant
39526	-1.6978856230438	0.0012208318678444	0.250522067526672	0.975106909600161	NA	shrink	spknorm	Gene bodies
(n = 10685)	Insignificant
39531	-1.35704112059021	0.0109781331962983	0.250633761648206	0.586194505720665	NA	shrink	spknorm	Gene bodies
(n = 10685)	Insignificant
39532	-1.92263209471584	0.00601637344971336	0.250885525544205	0.768637407802228	NA	shrink	spknorm	Gene bodies
(n = 10685)	Insignificant
39533	-0.859413401389226	-0.00408393359396846	0.247959687516515	0.912890339322806	NA	shrink	spknorm	Gene bodies
(n = 10685)	Insignificant
39536	-0.462558716592052	-0.0294846085185878	0.247083945339258	0.586890673067698	NA	shrink	spknorm	Gene bodies
(n = 10685)	Insignificant
39540	-1.42050221746518	0.00195468397357996	0.250083741444984	0.924646818131637	NA	shrink	spknorm	Gene bodies
(n = 10685)	Insignificant
39541	-0.778911931517268	-0.00546932794497067	0.247482620265485	0.890830302600835	NA	shrink	spknorm	Gene bodies
(n = 10685)	Insignificant
39545	-1.07340034609297	-0.00638308326891478	0.249451792896129	0.817846023885448	NA	shrink	spknorm	Gene bodies
(n = 10685)	Insignificant
39546	-2.00766744095254	0.00574111104859803	0.250870302730006	0.791018530737199	NA	shrink	spknorm	Gene bodies
(n = 10685)	Insignificant
39549	-0.903263739537531	-0.0387917400108062	0.253494579750424	0.226205212790379	NA	shrink	spknorm	Gene bodies
(n = 10685)	Insignificant
39552	-0.0839147001562972	0.00461148531430469	0.235354259577283	0.957687845874073	NA	shrink	spknorm	Gene bodies
(n = 10685)	Insignificant
39559	-2.09151498112135	-0.00591710606890257	0.250883273539724	0.778915676860999	NA	shrink	spknorm	Gene bodies
(n = 10685)	Insignificant
39560	-1.42050221746518	0.00195468397357996	0.250083741444984	0.924646818131637	NA	shrink	spknorm	Gene bodies
(n = 10685)	Insignificant
39566	-1.37856405036557	0.0118863515972101	0.250586668515301	0.58240048414571	NA	shrink	spknorm	Gene bodies
(n = 10685)	Insignificant
39567	-1.58460926181743	-0.00223327005313895	0.250460740937275	0.912229220781046	NA	shrink	spknorm	Gene bodies
(n = 10685)	Insignificant
39568	-1.05601112492623	0.0116030559080373	0.249441409796141	0.704905321706098	NA	shrink	spknorm	Gene bodies
(n = 10685)	Insignificant
39569	-1.92263209471584	0.00601637344971336	0.250885525544205	0.768637407802228	NA	shrink	spknorm	Gene bodies
(n = 10685)	Insignificant
39570	-0.277530614115969	0.0223221716102298	0.242046285275886	0.747147516930555	NA	shrink	spknorm	Gene bodies
(n = 10685)	Insignificant
39572	-1.1525815921406	-0.0132411946743277	0.249988870179714	0.621153806572472	NA	shrink	spknorm	Gene bodies
(n = 10685)	Insignificant
39580	-1.55052160081263	-0.00148683584675084	0.250423293355571	0.936264187024325	NA	shrink	spknorm	Gene bodies
(n = 10685)	Insignificant
39581	-2.00766744095254	0.00574111104859803	0.250870302730006	0.791018530737199	NA	shrink	spknorm	Gene bodies
(n = 10685)	Insignificant
39582	-1.22366209037982	0.0211604704814115	0.251922930755982	0.213966266614099	NA	shrink	spknorm	Gene bodies
(n = 10685)	Insignificant
39583	-1.46692733995119	-0.00676405505936732	0.250458386325768	0.715248065578166	NA	shrink	spknorm	Gene bodies
(n = 10685)	Insignificant
39584	-1.06866928331041	0.0323722930794981	0.252847507280812	0.223010801906066	NA	shrink	spknorm	Gene bodies
(n = 10685)	Insignificant
39587	-0.644883860923116	-0.00226580050100234	0.246462913744953	0.95820231668972	NA	shrink	spknorm	Gene bodies
(n = 10685)	Insignificant
39588	-2.09151498112135	-0.00591710606890257	0.250883273539724	0.778915676860999	NA	shrink	spknorm	Gene bodies
(n = 10685)	Insignificant
39593	-1.07546228222451	-7.35026011753309e-05	0.249202878103109	0.996170804761147	NA	shrink	spknorm	Gene bodies
(n = 10685)	Insignificant
39603	-0.505428015769801	-0.0074309971934857	0.244769062816777	0.889768418193449	NA	shrink	spknorm	Gene bodies
(n = 10685)	Insignificant
39605	-0.283349872409621	-0.105804941437653	0.27271163375106	0.135754614646938	NA	shrink	spknorm	Gene bodies
(n = 10685)	Insignificant
39606	-0.805346928047066	-0.0114805649538565	0.248051042154969	0.771208477765544	NA	shrink	spknorm	Gene bodies
(n = 10685)	Insignificant
39607	-0.835870298017802	-0.0011428301714007	0.247860622762783	0.974239683129804	NA	shrink	spknorm	Gene bodies
(n = 10685)	Insignificant
39608	-1.58460926181743	-0.00223327005313895	0.250460740937275	0.912229220781046	NA	shrink	spknorm	Gene bodies
(n = 10685)	Insignificant
39609	-1.33653465610889	-0.000952186095398489	0.249870721925333	0.966202680765411	NA	shrink	spknorm	Gene bodies
(n = 10685)	Insignificant
39611	-2.09151498112135	-0.00591710606890257	0.250883273539724	0.778915676860999	NA	shrink	spknorm	Gene bodies
(n = 10685)	Insignificant
39613	-1.30168192645726	0.0089776331751661	0.250264621742065	0.640846354096193	NA	shrink	spknorm	Gene bodies
(n = 10685)	Insignificant
39615	-1.44551083999618	0.0022031354739369	0.250297649461381	0.880174935725871	NA	shrink	spknorm	Gene bodies
(n = 10685)	Insignificant
39620	-0.159439138671624	-0.0698852828902595	0.251097004976851	0.361568821444169	NA	shrink	spknorm	Gene bodies
(n = 10685)	Insignificant
39623	-0.0478131831618518	-0.0826337561171605	0.252987853931519	0.325886440987235	NA	shrink	spknorm	Gene bodies
(n = 10685)	Insignificant
39627	0.00554513243246788	-0.0241552493936383	0.234015726865215	0.781019135242461	NA	shrink	spknorm	Gene bodies
(n = 10685)	Insignificant
39630	-1.17963431495676	0.000537167445084698	0.249439495466537	0.985276435873513	NA	shrink	spknorm	Gene bodies
(n = 10685)	Insignificant
39631	-1.33653465610889	-0.00214878366201733	0.249936150837045	0.923670214394494	NA	shrink	spknorm	Gene bodies
(n = 10685)	Insignificant
39632	-0.731363533338712	0.0246206521235147	0.248951196620977	0.570033570003333	NA	shrink	spknorm	Gene bodies
(n = 10685)	Insignificant
39633	-1.61439372640169	-0.0109454379906479	0.251081683839765	0.516329479641664	NA	shrink	spknorm	Gene bodies
(n = 10685)	Insignificant
39634	-1.14206473528057	-0.00477599108196429	0.249360548258143	0.865551486236401	NA	shrink	spknorm	Gene bodies
(n = 10685)	Insignificant
39635	-0.024499261329192	-0.174700727862684	0.315163144568715	0.082351352271126	NA	shrink	spknorm	Gene bodies
(n = 10685)	Insignificant
39636	-0.53562224487397	-0.030789205988898	0.248226397835116	0.545435645962109	NA	shrink	spknorm	Gene bodies
(n = 10685)	Insignificant
39638	-0.38915359857766	-0.0674229513338543	0.256108742456684	0.270658635902152	NA	shrink	spknorm	Gene bodies
(n = 10685)	Insignificant
39640	-0.570005615848293	-0.0484270101977781	0.252619131677107	0.334749255592308	NA	shrink	spknorm	Gene bodies
(n = 10685)	Insignificant
39641	-0.989806085231525	-0.0053289656248888	0.248851732170418	0.867229521424746	NA	shrink	spknorm	Gene bodies
(n = 10685)	Insignificant
39643	-1.55052160081263	-0.00148683584675084	0.250423293355571	0.936264187024325	NA	shrink	spknorm	Gene bodies
(n = 10685)	Insignificant
39644	-1.08870919252201	0.0224483313970804	0.250973407186484	0.42307781556984	NA	shrink	spknorm	Gene bodies
(n = 10685)	Insignificant
39647	-2.09151498112135	-0.00591710606890257	0.250883273539724	0.778915676860999	NA	shrink	spknorm	Gene bodies
(n = 10685)	Insignificant
39652	-0.362185171674926	0.00961622743022513	0.242809445129172	0.880243011357704	NA	shrink	spknorm	Gene bodies
(n = 10685)	Insignificant
39654	-1.11947222180119	0.00576236295518076	0.249323770895884	0.843639540703475	NA	shrink	spknorm	Gene bodies
(n = 10685)	Insignificant
39655	-1.37443034175695	-0.00864689942736663	0.250502377784264	0.64258813302442	NA	shrink	spknorm	Gene bodies
(n = 10685)	Insignificant
39661	-1.92263209471584	0.00601637344971336	0.250885525544205	0.768637407802228	NA	shrink	spknorm	Gene bodies
(n = 10685)	Insignificant
39663	-1.79048498545737	-0.00675974858634005	0.250938954130868	0.700384577375204	NA	shrink	spknorm	Gene bodies
(n = 10685)	Insignificant
39665	-1.92263209471584	0.00601637344971336	0.250885525544205	0.768637407802228	NA	shrink	spknorm	Gene bodies
(n = 10685)	Insignificant
39667	0.0998445925741794	0.180660136416267	0.310845250423302	0.104122168372702	NA	shrink	spknorm	Gene bodies
(n = 10685)	Insignificant
39669	0.0286017498297225	0.117737345013811	0.266943804265218	0.218640322694053	NA	shrink	spknorm	Gene bodies
(n = 10685)	Insignificant
39672	-0.991506286010868	0.00053135072945252	0.248887540522821	0.988850360110234	NA	shrink	spknorm	Gene bodies
(n = 10685)	Insignificant
39673	-1.62160209905186	0.00890156519604502	0.250998974704761	0.568254633367762	NA	shrink	spknorm	Gene bodies
(n = 10685)	Insignificant
39675	-1.11947222180119	0.00381705129601903	0.249387107661161	0.894441158735364	NA	shrink	spknorm	Gene bodies
(n = 10685)	Insignificant
39679	-2.00766744095254	0.00574111104859803	0.250870302730006	0.791018530737199	NA	shrink	spknorm	Gene bodies
(n = 10685)	Insignificant
39680	-0.326265076696959	-0.0595125328047956	0.251348120688229	0.370444341680459	NA	shrink	spknorm	Gene bodies
(n = 10685)	Insignificant
39685	-0.595380063587137	0.0283225375331378	0.24838526495003	0.557517920692175	NA	shrink	spknorm	Gene bodies
(n = 10685)	Insignificant
39686	-1.92263209471584	0.00601637344971336	0.250885525544205	0.768637407802228	NA	shrink	spknorm	Gene bodies
(n = 10685)	Insignificant
39693	-1.24949160514865	-0.00423174816168013	0.24985545098097	0.855931840551479	NA	shrink	spknorm	Gene bodies
(n = 10685)	Insignificant
39696	-1.92263209471584	0.00601637344971336	0.250885525544205	0.768637407802228	NA	shrink	spknorm	Gene bodies
(n = 10685)	Insignificant
39701	0.0214787322575272	-0.0659937834602473	0.242390769310518	0.465863867193267	NA	shrink	spknorm	Gene bodies
(n = 10685)	Insignificant
39704	-1.74654083566016	0.000479426613247776	0.250546284895367	0.999105321505547	NA	shrink	spknorm	Gene bodies
(n = 10685)	Insignificant
39705	-0.564474148501345	-0.00403399426546011	0.245738105598827	0.933246534771847	NA	shrink	spknorm	Gene bodies
(n = 10685)	Insignificant
39706	-0.828419798067937	-0.00611198867893443	0.247947461202967	0.871582239283249	NA	shrink	spknorm	Gene bodies
(n = 10685)	Insignificant
39708	-2.09151498112135	-0.00591710606890257	0.250883273539724	0.778915676860999	NA	shrink	spknorm	Gene bodies
(n = 10685)	Insignificant
39709	-1.28357926615345	-0.00581092370731937	0.249954156120339	0.801441460569003	NA	shrink	spknorm	Gene bodies
(n = 10685)	Insignificant
39713	-1.74654083566016	0.000479426613247776	0.250546284895367	0.999105321505547	NA	shrink	spknorm	Gene bodies
(n = 10685)	Insignificant
39718	-0.892790030352132	0.000947444815791949	0.248277331234913	0.9811106118075	NA	shrink	spknorm	Gene bodies
(n = 10685)	Insignificant
39719	-1.16335945842723	-0.0215362343394968	0.251217138987311	0.361842650083327	NA	shrink	spknorm	Gene bodies
(n = 10685)	Insignificant
39723	-0.785553554281605	0.0287088760583407	0.250357583070507	0.460335030406069	NA	shrink	spknorm	Gene bodies
(n = 10685)	Insignificant
39731	0.0169602547512704	-0.210594948514753	0.351155554139712	0.0574053952071534	NA	shrink	spknorm	Gene bodies
(n = 10685)	Insignificant
39732	0.0644018268264389	-0.120984612876659	0.265381263380439	0.224621170196692	NA	shrink	spknorm	Gene bodies
(n = 10685)	Insignificant
39734	-1.39685562737982	0.00362879836477425	0.250286384918861	0.818695207856962	NA	shrink	spknorm	Gene bodies
(n = 10685)	Insignificant
39736	-1.52469208604381	0.00630886634352476	0.250420404249524	0.761941474979497	NA	shrink	spknorm	Gene bodies
(n = 10685)	Insignificant
39744	-1.35310637583225	-0.00946401537421992	0.250475520331829	0.617957730758324	NA	shrink	spknorm	Gene bodies
(n = 10685)	Insignificant
39747	0.172040728175698	0.0443927784189438	0.233323486615349	0.64462571933995	NA	shrink	spknorm	Gene bodies
(n = 10685)	Insignificant
39750	-1.24641694110709	-0.0253034117913738	0.252385622740737	0.178962786286898	NA	shrink	spknorm	Gene bodies
(n = 10685)	Insignificant
39751	-1.46692733995119	-0.00679994389683711	0.250382607471441	0.725036459666277	NA	shrink	spknorm	Gene bodies
(n = 10685)	Insignificant
39752	-1.55052160081263	-0.00148683584675084	0.250423293355571	0.936264187024325	NA	shrink	spknorm	Gene bodies
(n = 10685)	Insignificant
39755	-2.09151498112135	-0.00591710606890257	0.250883273539724	0.778915676860999	NA	shrink	spknorm	Gene bodies
(n = 10685)	Insignificant
39760	-1.32057210338788	0.00823161589489843	0.250242190691594	0.665405273068703	NA	shrink	spknorm	Gene bodies
(n = 10685)	Insignificant
39762	-1.23638485087204	0.0032594233679199	0.24973052883986	0.896769255941359	NA	shrink	spknorm	Gene bodies
(n = 10685)	Insignificant
39778	-0.99891561870778	-0.00630145119471501	0.248846661524127	0.845399210606917	NA	shrink	spknorm	Gene bodies
(n = 10685)	Insignificant
39780	0.0242187696235561	-0.196030879602672	0.333128274606815	0.0710268496193906	NA	shrink	spknorm	Gene bodies
(n = 10685)	Insignificant
39783	-1.07546228222451	0.00271033270361233	0.249174197589903	0.927617780871335	NA	shrink	spknorm	Gene bodies
(n = 10685)	Insignificant
39784	-1.35704112059021	-0.00247549783791269	0.250094910889486	0.905059841418824	NA	shrink	spknorm	Gene bodies
(n = 10685)	Insignificant
39787	-0.784494621768182	-0.00634548648439711	0.247519792764718	0.875339750727736	NA	shrink	spknorm	Gene bodies
(n = 10685)	Insignificant
39790	-1.58460926181743	-0.00223327005313895	0.250460740937275	0.912229220781046	NA	shrink	spknorm	Gene bodies
(n = 10685)	Insignificant
39794	-0.924544286529205	-0.0381728532247891	0.25320954703399	0.245959290692673	NA	shrink	spknorm	Gene bodies
(n = 10685)	Insignificant
39795	-0.503208684299958	-0.0685605853396132	0.258473169298009	0.211334175535704	NA	shrink	spknorm	Gene bodies
(n = 10685)	Insignificant
39796	-1.39254497678533	-0.0175915310814525	0.251532060749864	0.311709147527292	NA	shrink	spknorm	Gene bodies
(n = 10685)	Insignificant
39799	-0.0675008683953606	-0.143045093680261	0.289002334190921	0.122986643033233	NA	shrink	spknorm	Gene bodies
(n = 10685)	Insignificant
39800	-1.28357926615345	0.00723839397427116	0.250178915914329	0.737216055276728	NA	shrink	spknorm	Gene bodies
(n = 10685)	Insignificant
39801	-0.600629179081564	-0.011970671206792	0.246342768114171	0.803460137059729	NA	shrink	spknorm	Gene bodies
(n = 10685)	Insignificant
39802	-1.32057210338788	0.00823161589489843	0.250242190691594	0.665405273068703	NA	shrink	spknorm	Gene bodies
(n = 10685)	Insignificant
39813	-0.975411722853952	-0.00243114330178704	0.248944499270344	0.936026816755658	NA	shrink	spknorm	Gene bodies
(n = 10685)	Insignificant
39815	-0.936854362893362	0.0182288549829134	0.249645777919647	0.582677008634129	NA	shrink	spknorm	Gene bodies
(n = 10685)	Insignificant
39816	-1.6978856230438	0.0012208318678444	0.250522067526672	0.975106909600161	NA	shrink	spknorm	Gene bodies
(n = 10685)	Insignificant
39818	-1.00065193079328	0.0163922140990975	0.250078584037423	0.559510160391941	NA	shrink	spknorm	Gene bodies
(n = 10685)	Insignificant
39820	-2.00766744095254	0.00574111104859803	0.250870302730006	0.791018530737199	NA	shrink	spknorm	Gene bodies
(n = 10685)	Insignificant
39825	-1.08658354994559	0.0163727467529944	0.250165969400665	0.555499234191382	NA	shrink	spknorm	Gene bodies
(n = 10685)	Insignificant
39827	-1.49485002168009	0.00624571819678417	0.250489840835431	0.748095864626182	NA	shrink	spknorm	Gene bodies
(n = 10685)	Insignificant
39838	-0.99891561870778	-0.00630145119471501	0.248846661524127	0.845399210606917	NA	shrink	spknorm	Gene bodies
(n = 10685)	Insignificant
39844	0.0966319755581609	-0.0199044533150432	0.229522092960859	0.831193727090289	NA	shrink	spknorm	Gene bodies
(n = 10685)	Insignificant
39848	-1.55052160081263	-0.00253121725894085	0.250392777299805	0.875963869641644	NA	shrink	spknorm	Gene bodies
(n = 10685)	Insignificant
39849	-1.92263209471584	0.00601637344971336	0.250885525544205	0.768637407802228	NA	shrink	spknorm	Gene bodies
(n = 10685)	Insignificant
39850	-1.62160209905186	0.00890156519604502	0.250998974704761	0.568254633367762	NA	shrink	spknorm	Gene bodies
(n = 10685)	Insignificant
39851	-1.37443034175695	-0.0110125918555608	0.250498452409832	0.595300503818165	NA	shrink	spknorm	Gene bodies
(n = 10685)	Insignificant
39858	-0.416262943881763	-0.0486784209872415	0.249881580965538	0.420296418698851	NA	shrink	spknorm	Gene bodies
(n = 10685)	Insignificant
39860	-0.369953698713305	-0.00776934044019406	0.242841019018219	0.896880194088064	NA	shrink	spknorm	Gene bodies
(n = 10685)	Insignificant
39864	0.0807437017557467	-0.0185237336085015	0.231755768129747	0.834719965222404	NA	shrink	spknorm	Gene bodies
(n = 10685)	Insignificant
39868	-0.982549270489464	0.00255556643130566	0.248658424047168	0.941315103973854	NA	shrink	spknorm	Gene bodies
(n = 10685)	Insignificant
39871	0.138578979483667	0.0121996251634967	0.229420418983477	0.898651707587807	NA	shrink	spknorm	Gene bodies
(n = 10685)	Insignificant
39872	-1.08658354994559	0.00185812759941826	0.249217625724935	0.950386558617939	NA	shrink	spknorm	Gene bodies
(n = 10685)	Insignificant
39873	-0.636811240360841	-0.028389907614872	0.248536069604419	0.549924907043472	NA	shrink	spknorm	Gene bodies
(n = 10685)	Insignificant
39879	-1.44069198909299	-0.00599723342443853	0.250315589911834	0.743808514767004	NA	shrink	spknorm	Gene bodies
(n = 10685)	Insignificant
39881	-1.55052160081263	-0.00148683584675084	0.250423293355571	0.936264187024325	NA	shrink	spknorm	Gene bodies
(n = 10685)	Insignificant
39882	-1.79048498545737	-0.00675974858634005	0.250938954130868	0.700384577375204	NA	shrink	spknorm	Gene bodies
(n = 10685)	Insignificant
39890	-1.21130146258925	0.0214286013579724	0.251318723073714	0.371705012096299	NA	shrink	spknorm	Gene bodies
(n = 10685)	Insignificant
39908	-0.142546882964733	0.0198549525967047	0.238582511570463	0.797278745112419	NA	shrink	spknorm	Gene bodies
(n = 10685)	Insignificant
39910	-1.46692733995119	-0.00679994389683711	0.250382607471441	0.725036459666277	NA	shrink	spknorm	Gene bodies
(n = 10685)	Insignificant
39918	-0.168530165412467	0.0157149418540089	0.238968292545726	0.836465090425645	NA	shrink	spknorm	Gene bodies
(n = 10685)	Insignificant
39924	-0.652328539012255	-0.0106814572649627	0.246722693241678	0.816476305391711	NA	shrink	spknorm	Gene bodies
(n = 10685)	Insignificant
39925	-1.5567370125413	0.00478082661425255	0.25047765360142	0.808167283959347	NA	shrink	spknorm	Gene bodies
(n = 10685)	Insignificant
39926	-0.768976657149619	0.0044701086721163	0.247447001517134	0.915985711630971	NA	shrink	spknorm	Gene bodies
(n = 10685)	Insignificant
39927	-0.474598828816425	-0.032925164960132	0.247283161591061	0.556923888354779	NA	shrink	spknorm	Gene bodies
(n = 10685)	Insignificant
39929	0.174408732073122	-0.197198526252649	0.315490332671759	0.102072236540631	NA	shrink	spknorm	Gene bodies
(n = 10685)	Insignificant
39930	-0.376208180509805	-0.0977342990420536	0.270936333654418	0.118317914454406	NA	shrink	spknorm	Gene bodies
(n = 10685)	Insignificant
39931	-1.79048498545737	-0.00675974858634005	0.250938954130868	0.700384577375204	NA	shrink	spknorm	Gene bodies
(n = 10685)	Insignificant
39934	-0.991506286010868	0.0163025997486793	0.250128466485343	0.554946123670454	NA	shrink	spknorm	Gene bodies
(n = 10685)	Insignificant
39935	-1.92263209471584	0.00601637344971336	0.250885525544205	0.768637407802228	NA	shrink	spknorm	Gene bodies
(n = 10685)	Insignificant
39936	0.137907705431547	-0.0102799574600425	0.227443617183688	0.912547855748698	NA	shrink	spknorm	Gene bodies
(n = 10685)	Insignificant
39944	-0.227238352855968	-0.00638056669976335	0.23982675001372	0.926012184550223	NA	shrink	spknorm	Gene bodies
(n = 10685)	Insignificant
39946	-0.404255838154553	-0.0191850391033968	0.244467683776958	0.744433185622827	NA	shrink	spknorm	Gene bodies
(n = 10685)	Insignificant
39952	-0.861934254362232	0.0231060273187765	0.249960305065378	0.525073717653415	NA	shrink	spknorm	Gene bodies
(n = 10685)	Insignificant
39953	-2.09151498112135	-0.00591710606890257	0.250883273539724	0.778915676860999	NA	shrink	spknorm	Gene bodies
(n = 10685)	Insignificant
39956	-0.509514783722356	0.0456481527788267	0.251405446543888	0.386432216001466	NA	shrink	spknorm	Gene bodies
(n = 10685)	Insignificant
39957	-0.574751164292416	-0.0044174015647899	0.245395839896439	0.929045165654143	NA	shrink	spknorm	Gene bodies
(n = 10685)	Insignificant
39958	-1.79048498545737	-0.00675974858634005	0.250938954130868	0.700384577375204	NA	shrink	spknorm	Gene bodies
(n = 10685)	Insignificant
39961	-1.79048498545737	-0.00675974858634005	0.250938954130868	0.700384577375204	NA	shrink	spknorm	Gene bodies
(n = 10685)	Insignificant
39970	-1.92263209471584	0.00601637344971336	0.250885525544205	0.768637407802228	NA	shrink	spknorm	Gene bodies
(n = 10685)	Insignificant
39983	-1.28025450747042	-0.0130838127604646	0.250546747204762	0.529108461483489	NA	shrink	spknorm	Gene bodies
(n = 10685)	Insignificant
39989	-1.33653465610889	-0.000952186095398489	0.249870721925333	0.966202680765411	NA	shrink	spknorm	Gene bodies
(n = 10685)	Insignificant
39991	-1.6620418363203	0.00966169911338343	0.251006868918864	0.568106288671115	NA	shrink	spknorm	Gene bodies
(n = 10685)	Insignificant
39993	-2.00766744095254	0.00574111104859803	0.250870302730006	0.791018530737199	NA	shrink	spknorm	Gene bodies
(n = 10685)	Insignificant
39994	-1.74654083566016	0.000479426613247776	0.250546284895367	0.999105321505547	NA	shrink	spknorm	Gene bodies
(n = 10685)	Insignificant
40017	-1.20568626379146	-0.00858584303012859	0.249846927622564	0.731861062886933	NA	shrink	spknorm	Gene bodies
(n = 10685)	Insignificant
40018	-2.09151498112135	-0.00591710606890257	0.250883273539724	0.778915676860999	NA	shrink	spknorm	Gene bodies
(n = 10685)	Insignificant
40020	-0.619426996933113	0.0129060040367814	0.246566748156476	0.791022456631703	NA	shrink	spknorm	Gene bodies
(n = 10685)	Insignificant
40025	-0.531689600960959	0.00356549606198057	0.245117547432287	0.948391990607937	NA	shrink	spknorm	Gene bodies
(n = 10685)	Insignificant
40030	-0.475636337590624	0.00629717134877115	0.245381033859545	0.906917559788565	NA	shrink	spknorm	Gene bodies
(n = 10685)	Insignificant
40034	-0.527975302299719	-0.0210354173685468	0.246155629458811	0.693079072199018	NA	shrink	spknorm	Gene bodies
(n = 10685)	Insignificant
40043	-1.6620418363203	0.00966169911338343	0.251006868918864	0.568106288671115	NA	shrink	spknorm	Gene bodies
(n = 10685)	Insignificant
40045	-1.28025450747042	-0.0142129911746883	0.250608440456724	0.506953946098195	NA	shrink	spknorm	Gene bodies
(n = 10685)	Insignificant
40048	-1.92263209471584	0.00601637344971336	0.250885525544205	0.768637407802228	NA	shrink	spknorm	Gene bodies
(n = 10685)	Insignificant
40051	-1.16589734428721	-0.0122866937766995	0.250278496307399	0.607886659124014	NA	shrink	spknorm	Gene bodies
(n = 10685)	Insignificant
40057	-0.566390156676282	0.0206350734626986	0.246578885511909	0.692127223972708	NA	shrink	spknorm	Gene bodies
(n = 10685)	Insignificant
40062	-0.99891561870778	-0.0074905025077818	0.248893668445848	0.818694966947573	NA	shrink	spknorm	Gene bodies
(n = 10685)	Insignificant
40065	-0.306317010232411	-0.0571099987926206	0.250250543110242	0.396080969479783	NA	shrink	spknorm	Gene bodies
(n = 10685)	Insignificant
40066	-1.70663744528855	0.00743812919615484	0.250951695274003	0.635876013828379	NA	shrink	spknorm	Gene bodies
(n = 10685)	Insignificant
40067	-1.55052160081263	-0.00253121725894085	0.250392777299805	0.875963869641644	NA	shrink	spknorm	Gene bodies
(n = 10685)	Insignificant
40069	0.1026394836913	-0.021031488848078	0.231415569875618	0.816388348350316	NA	shrink	spknorm	Gene bodies
(n = 10685)	Insignificant
40072	-1.19111413264019	-0.0069734414784296	0.249883404636212	0.769600785860433	NA	shrink	spknorm	Gene bodies
(n = 10685)	Insignificant
40074	-1.17101804599208	0.0293511963290653	0.252954766169083	0.136176396204531	NA	shrink	spknorm	Gene bodies
(n = 10685)	Insignificant
40081	-0.715794932298206	-0.0229294681263391	0.248715249036491	0.591547586126894	NA	shrink	spknorm	Gene bodies
(n = 10685)	Insignificant
40087	-2.09151498112135	-0.00591710606890257	0.250883273539724	0.778915676860999	NA	shrink	spknorm	Gene bodies
(n = 10685)	Insignificant
40096	-1.92263209471584	0.00601637344971336	0.250885525544205	0.768637407802228	NA	shrink	spknorm	Gene bodies
(n = 10685)	Insignificant
40100	-2.00766744095254	0.00574111104859803	0.250870302730006	0.791018530737199	NA	shrink	spknorm	Gene bodies
(n = 10685)	Insignificant
40101	-2.00766744095254	0.00574111104859803	0.250870302730006	0.791018530737199	NA	shrink	spknorm	Gene bodies
(n = 10685)	Insignificant
40103	-2.00766744095254	0.00574111104859803	0.250870302730006	0.791018530737199	NA	shrink	spknorm	Gene bodies
(n = 10685)	Insignificant
40104	-0.0964081500969712	0.054315628263059	0.243487974610334	0.507257109192168	NA	shrink	spknorm	Gene bodies
(n = 10685)	Insignificant
40105	-1.55052160081263	-0.00148683584675084	0.250423293355571	0.936264187024325	NA	shrink	spknorm	Gene bodies
(n = 10685)	Insignificant
40107	-0.730428686790409	0.015947700280163	0.248017756911719	0.709237977327052	NA	shrink	spknorm	Gene bodies
(n = 10685)	Insignificant
40110	0.0211479357209947	-0.0299377382204139	0.234070280163696	0.734929924111499	NA	shrink	spknorm	Gene bodies
(n = 10685)	Insignificant
40118	-1.37443034175695	-0.0110125918555608	0.250498452409832	0.595300503818165	NA	shrink	spknorm	Gene bodies
(n = 10685)	Insignificant
40124	-1.61439372640169	-0.0109454379906479	0.251081683839765	0.516329479641664	NA	shrink	spknorm	Gene bodies
(n = 10685)	Insignificant
40127	-0.753994095923971	-0.000587078559560047	0.247164537593369	0.986502937502521	NA	shrink	spknorm	Gene bodies
(n = 10685)	Insignificant
40128	-2.00766744095254	0.00574111104859803	0.250870302730006	0.791018530737199	NA	shrink	spknorm	Gene bodies
(n = 10685)	Insignificant
40129	-1.79048498545737	-0.00675974858634005	0.250938954130868	0.700384577375204	NA	shrink	spknorm	Gene bodies
(n = 10685)	Insignificant
40130	-0.885639257481407	0.0151699687290638	0.249177446234844	0.659936175942548	NA	shrink	spknorm	Gene bodies
(n = 10685)	Insignificant
40133	-0.772049055391845	0.0367758259281324	0.251986247499089	0.349808894091179	NA	shrink	spknorm	Gene bodies
(n = 10685)	Insignificant
40134	-1.10971873807299	0.0154302767619616	0.250048703959529	0.582170375419431	NA	shrink	spknorm	Gene bodies
(n = 10685)	Insignificant
40136	-0.912129887309744	-0.018545122546775	0.249437096220368	0.595992572861387	NA	shrink	spknorm	Gene bodies
(n = 10685)	Insignificant
40142	-0.231639432779449	0.0126002846748038	0.240355154343916	0.859954973267294	NA	shrink	spknorm	Gene bodies
(n = 10685)	Insignificant
40143	0.129689892199301	-0.0806112447143821	0.242745595955141	0.414036796340229	NA	shrink	spknorm	Gene bodies
(n = 10685)	Insignificant
40146	-0.956735989765669	-0.00593888732075624	0.249234851951118	0.836637208584191	NA	shrink	spknorm	Gene bodies
(n = 10685)	Insignificant
40147	-0.135399933287798	-0.00861907495665369	0.238104998211594	0.907296260989616	NA	shrink	spknorm	Gene bodies
(n = 10685)	Insignificant
40150	0.088853411342685	-0.00465041716296411	0.229324838897699	0.95756492663062	NA	shrink	spknorm	Gene bodies
(n = 10685)	Insignificant
40151	-0.0894022724953646	-0.0522198668483941	0.24250752608069	0.524160570432167	NA	shrink	spknorm	Gene bodies
(n = 10685)	Insignificant
40153	-1.42050221746518	0.0034509957839764	0.250208818384232	0.83231006131725	NA	shrink	spknorm	Gene bodies
(n = 10685)	Insignificant
40154	-1.48945498979339	-0.011966378948297	0.25116029736916	0.444382196081212	NA	shrink	spknorm	Gene bodies
(n = 10685)	Insignificant
40155	-1.6978856230438	0.0012208318678444	0.250522067526672	0.975106909600161	NA	shrink	spknorm	Gene bodies
(n = 10685)	Insignificant
40157	-0.51495324722887	0.0141943607195509	0.245282071799559	0.796248108073612	NA	shrink	spknorm	Gene bodies
(n = 10685)	Insignificant
40163	-2.09151498112135	-0.00591710606890257	0.250883273539724	0.778915676860999	NA	shrink	spknorm	Gene bodies
(n = 10685)	Insignificant
40164	-1.92263209471584	0.00601637344971336	0.250885525544205	0.768637407802228	NA	shrink	spknorm	Gene bodies
(n = 10685)	Insignificant
40168	-0.697020063251751	-0.0197831336248645	0.248064991422578	0.649663842158527	NA	shrink	spknorm	Gene bodies
(n = 10685)	Insignificant
40171	-1.92263209471584	0.00601637344971336	0.250885525544205	0.768637407802228	NA	shrink	spknorm	Gene bodies
(n = 10685)	Insignificant
40172	-1.92263209471584	0.00601637344971336	0.250885525544205	0.768637407802228	NA	shrink	spknorm	Gene bodies
(n = 10685)	Insignificant
40181	-1.35310637583225	-0.0102084824348645	0.250406705110005	0.611137927958545	NA	shrink	spknorm	Gene bodies
(n = 10685)	Insignificant
40182	-1.42050221746518	0.00195468397357996	0.250083741444984	0.924646818131637	NA	shrink	spknorm	Gene bodies
(n = 10685)	Insignificant
40192	0.106760174156093	0.01250951579897	0.229564609596228	0.896043109880755	NA	shrink	spknorm	Gene bodies
(n = 10685)	Insignificant
40197	-1.48945498979339	-0.0146234060151065	0.251301008838788	0.391676999842019	NA	shrink	spknorm	Gene bodies
(n = 10685)	Insignificant
40200	-0.47977856411804	-0.136979846080977	0.304507617844065	0.0135271014698381	NA	shrink	spknorm	Gene bodies
(n = 10685)	Insignificant
40201	-0.0841123193327129	-0.248475744412911	0.428105981441152	0.021940640911214	NA	shrink	spknorm	Gene bodies
(n = 10685)	Insignificant
40202	-1.12711565586257	-0.0264208110282246	0.251878922010751	0.293391708971665	NA	shrink	spknorm	Gene bodies
(n = 10685)	Insignificant
40203	-0.619426996933113	-0.000838569403034815	0.245876826632154	0.983714611893175	NA	shrink	spknorm	Gene bodies
(n = 10685)	Insignificant
40210	-0.179897105665572	0.00804382859988408	0.239168557262574	0.914886034016089	NA	shrink	spknorm	Gene bodies
(n = 10685)	Insignificant
40219	-0.444210510875061	-0.0603000222559973	0.254243423928399	0.30292437892542	NA	shrink	spknorm	Gene bodies
(n = 10685)	Insignificant
40222	-0.894149325614856	0.0226786574976507	0.249817877317184	0.532624583524963	NA	shrink	spknorm	Gene bodies
(n = 10685)	Insignificant
40223	-1.33653465610889	-0.00214878366201733	0.249936150837045	0.923670214394494	NA	shrink	spknorm	Gene bodies
(n = 10685)	Insignificant
40225	-1.52469208604381	0.00630886634352476	0.250420404249524	0.761941474979497	NA	shrink	spknorm	Gene bodies
(n = 10685)	Insignificant
40233	-0.945386945443112	-0.0496597218278173	0.257440464780649	0.0347554982760005	NA	shrink	spknorm	Gene bodies
(n = 10685)	Insignificant
40239	-1.0195421077239	0.0157574225265972	0.24965039060397	0.619759744632215	NA	shrink	spknorm	Gene bodies
(n = 10685)	Insignificant
40240	-0.541815564429737	0.0521532774376264	0.253211303217437	0.318069975341786	NA	shrink	spknorm	Gene bodies
(n = 10685)	Insignificant
40241	-0.53050935196103	-0.0155592586205871	0.245754959306928	0.766339183930009	NA	shrink	spknorm	Gene bodies
(n = 10685)	Insignificant
40243	-2.09151498112135	-0.00591710606890257	0.250883273539724	0.778915676860999	NA	shrink	spknorm	Gene bodies
(n = 10685)	Insignificant
40244	-0.771343041891065	-0.0496256163562409	0.255368275196687	0.195801308264775	NA	shrink	spknorm	Gene bodies
(n = 10685)	Insignificant
40248	-0.45020003581545	0.0516576618409764	0.252406386343332	0.340907311489299	NA	shrink	spknorm	Gene bodies
(n = 10685)	Insignificant
40250	-1.28025450747042	-0.0142129911746883	0.250608440456724	0.506953946098195	NA	shrink	spknorm	Gene bodies
(n = 10685)	Insignificant
40258	-1.61439372640169	-0.0109454379906479	0.251081683839765	0.516329479641664	NA	shrink	spknorm	Gene bodies
(n = 10685)	Insignificant
40260	-0.805346928047066	-0.0225500454672791	0.249490604564501	0.549105696481119	NA	shrink	spknorm	Gene bodies
(n = 10685)	Insignificant
40263	-0.291855402429957	-0.0169583185864855	0.241557533887982	0.799916093141343	NA	shrink	spknorm	Gene bodies
(n = 10685)	Insignificant
40266	0.148895581392259	-0.160806805902462	0.285862943324061	0.153694252818269	NA	shrink	spknorm	Gene bodies
(n = 10685)	Insignificant
40268	-1.92263209471584	0.00601637344971336	0.250885525544205	0.768637407802228	NA	shrink	spknorm	Gene bodies
(n = 10685)	Insignificant
40269	-0.522372363716626	0.00316177661307671	0.24480215343314	0.955880659954223	NA	shrink	spknorm	Gene bodies
(n = 10685)	Insignificant
40272	0.121699334372483	0.0388272852157702	0.234260905527049	0.672633865960391	NA	shrink	spknorm	Gene bodies
(n = 10685)	Insignificant
40282	-0.281145538282387	-0.0378595165486767	0.244819097098104	0.573731669043048	NA	shrink	spknorm	Gene bodies
(n = 10685)	Insignificant
40284	-1.79048498545737	-0.00675974858634005	0.250938954130868	0.700384577375204	NA	shrink	spknorm	Gene bodies
(n = 10685)	Insignificant
40287	-0.906053276109417	0.00542811748335117	0.248386339424263	0.881078985656917	NA	shrink	spknorm	Gene bodies
(n = 10685)	Insignificant
40288	-0.858158440842783	-0.026999482440245	0.250315507702457	0.465769833988473	NA	shrink	spknorm	Gene bodies
(n = 10685)	Insignificant
40291	-0.0308987389152367	-0.0065025339210321	0.2342087941658	0.936123692092117	NA	shrink	spknorm	Gene bodies
(n = 10685)	Insignificant
40296	-0.168530165412467	0.017156753543925	0.238867671364317	0.822566352299789	NA	shrink	spknorm	Gene bodies
(n = 10685)	Insignificant
40304	0.00440736417633074	-0.0292051616190221	0.236333925545351	0.725576951269253	NA	shrink	spknorm	Gene bodies
(n = 10685)	Insignificant
40320	-0.0732717995530661	-0.0272424083613467	0.237420393270177	0.737096680719113	NA	shrink	spknorm	Gene bodies
(n = 10685)	Insignificant
40321	-2.09151498112135	-0.00591710606890257	0.250883273539724	0.778915676860999	NA	shrink	spknorm	Gene bodies
(n = 10685)	Insignificant
40322	-1.61439372640169	-0.0109454379906479	0.251081683839765	0.516329479641664	NA	shrink	spknorm	Gene bodies
(n = 10685)	Insignificant
40325	-0.532465886150408	-0.027197831188419	0.247697498833438	0.587090393203452	NA	shrink	spknorm	Gene bodies
(n = 10685)	Insignificant
40329	-1.37856405036557	0.0118863515972101	0.250586668515301	0.58240048414571	NA	shrink	spknorm	Gene bodies
(n = 10685)	Insignificant
40330	-0.695294101787235	-0.0680108270337124	0.261338970279225	0.107960627850925	NA	shrink	spknorm	Gene bodies
(n = 10685)	Insignificant
40337	-1.74654083566016	0.000479426613247776	0.250546284895367	0.999105321505547	NA	shrink	spknorm	Gene bodies
(n = 10685)	Insignificant
40345	-1.92263209471584	0.00601637344971336	0.250885525544205	0.768637407802228	NA	shrink	spknorm	Gene bodies
(n = 10685)	Insignificant
40346	-1.79048498545737	-0.00675974858634005	0.250938954130868	0.700384577375204	NA	shrink	spknorm	Gene bodies
(n = 10685)	Insignificant
40350	-1.18842499412941	-0.0290100067253356	0.252925375770588	0.137388891138339	NA	shrink	spknorm	Gene bodies
(n = 10685)	Insignificant
40351	-0.250514906021798	-0.117691709097034	0.280020534142432	0.107043404471813	NA	shrink	spknorm	Gene bodies
(n = 10685)	Insignificant
40354	-0.0980651425621383	0.0439660501814047	0.241099216314384	0.587105611558655	NA	shrink	spknorm	Gene bodies
(n = 10685)	Insignificant
40356	-1.79048498545737	-0.00675974858634005	0.250938954130868	0.700384577375204	NA	shrink	spknorm	Gene bodies
(n = 10685)	Insignificant
40357	-1.2694195809405	0.0171930257644736	0.250936872339188	0.449812354291277	NA	shrink	spknorm	Gene bodies
(n = 10685)	Insignificant
40359	-1.6978856230438	0.0012208318678444	0.250522067526672	0.975106909600161	NA	shrink	spknorm	Gene bodies
(n = 10685)	Insignificant
40362	-1.52469208604381	0.00630886634352476	0.250420404249524	0.761941474979497	NA	shrink	spknorm	Gene bodies
(n = 10685)	Insignificant
40363	-0.699621935129297	0.0191963757723838	0.247867021352725	0.668553226172402	NA	shrink	spknorm	Gene bodies
(n = 10685)	Insignificant
40364	-0.0226193941881652	-0.0200865833064048	0.235775242351003	0.807516091521276	NA	shrink	spknorm	Gene bodies
(n = 10685)	Insignificant
40368	-1.55052160081263	-0.00253121725894085	0.250392777299805	0.875963869641644	NA	shrink	spknorm	Gene bodies
(n = 10685)	Insignificant
40369	-0.394991409813865	0.00838196578089046	0.24408586850181	0.88717760911316	NA	shrink	spknorm	Gene bodies
(n = 10685)	Insignificant
40370	-1.92263209471584	0.00601637344971336	0.250885525544205	0.768637407802228	NA	shrink	spknorm	Gene bodies
(n = 10685)	Insignificant
40372	-0.75826679300205	-0.01085984673214	0.247599137449712	0.795034689056421	NA	shrink	spknorm	Gene bodies
(n = 10685)	Insignificant
40374	0.0639522659682804	-0.0679281598258332	0.240899487216084	0.47013817711754	NA	shrink	spknorm	Gene bodies
(n = 10685)	Insignificant
40379	-0.812408782534553	0.0116618721226886	0.248091314667042	0.770650357644265	NA	shrink	spknorm	Gene bodies
(n = 10685)	Insignificant
40386	-1.61439372640169	-0.0109454379906479	0.251081683839765	0.516329479641664	NA	shrink	spknorm	Gene bodies
(n = 10685)	Insignificant
40387	-1.74654083566016	0.000479426613247776	0.250546284895367	0.999105321505547	NA	shrink	spknorm	Gene bodies
(n = 10685)	Insignificant
40388	-2.09151498112135	-0.00591710606890257	0.250883273539724	0.778915676860999	NA	shrink	spknorm	Gene bodies
(n = 10685)	Insignificant
40394	0.133267389460527	-0.0673569544140518	0.23765882571641	0.494635181516348	NA	shrink	spknorm	Gene bodies
(n = 10685)	Insignificant
40399	-1.34032144397542	0.00517758032480651	0.250154445840283	0.805027968444312	NA	shrink	spknorm	Gene bodies
(n = 10685)	Insignificant
40400	0.0757841163042161	-0.0647797360934154	0.239428314183384	0.494352945697065	NA	shrink	spknorm	Gene bodies
(n = 10685)	Insignificant
40401	-1.52469208604381	0.00630886634352476	0.250420404249524	0.761941474979497	NA	shrink	spknorm	Gene bodies
(n = 10685)	Insignificant
40402	-1.74654083566016	0.000479426613247776	0.250546284895367	0.999105321505547	NA	shrink	spknorm	Gene bodies
(n = 10685)	Insignificant
40403	-0.75826679300205	-0.01085984673214	0.247599137449712	0.795034689056421	NA	shrink	spknorm	Gene bodies
(n = 10685)	Insignificant
40406	-1.39685562737982	0.00362879836477425	0.250286384918861	0.818695207856962	NA	shrink	spknorm	Gene bodies
(n = 10685)	Insignificant
40407	-1.37443034175695	-0.0110125918555608	0.250498452409832	0.595300503818165	NA	shrink	spknorm	Gene bodies
(n = 10685)	Insignificant
40408	-0.0334476423403488	0.0547388028912713	0.243586232756747	0.50763236307073	NA	shrink	spknorm	Gene bodies
(n = 10685)	Insignificant
40411	-1.74654083566016	0.000479426613247776	0.250546284895367	0.999105321505547	NA	shrink	spknorm	Gene bodies
(n = 10685)	Insignificant
40412	-0.155212281172154	-0.126262967700147	0.28410777735125	0.105792585105033	NA	shrink	spknorm	Gene bodies
(n = 10685)	Insignificant
40416	0.117975210210625	0.145415915713971	0.279342079089108	0.1697708456579	NA	shrink	spknorm	Gene bodies
(n = 10685)	Insignificant
40419	-1.61439372640169	-0.0109454379906479	0.251081683839765	0.516329479641664	NA	shrink	spknorm	Gene bodies
(n = 10685)	Insignificant
40421	-0.991506286010868	0.00334396519005082	0.24875051541332	0.920481121882188	NA	shrink	spknorm	Gene bodies
(n = 10685)	Insignificant
40423	-1.30168192645726	0.00748839324444099	0.250054908649114	0.746234928358648	NA	shrink	spknorm	Gene bodies
(n = 10685)	Insignificant
40424	-1.25258819211358	0.00437456705562715	0.249731952947155	0.860069449890262	NA	shrink	spknorm	Gene bodies
(n = 10685)	Insignificant
40429	-1.79048498545737	-0.00675974858634005	0.250938954130868	0.700384577375204	NA	shrink	spknorm	Gene bodies
(n = 10685)	Insignificant
40430	-0.490898331750374	-0.0317166501408746	0.24719103787521	0.569365660319633	NA	shrink	spknorm	Gene bodies
(n = 10685)	Insignificant
40431	-1.92263209471584	0.00601637344971336	0.250885525544205	0.768637407802228	NA	shrink	spknorm	Gene bodies
(n = 10685)	Insignificant
40434	-0.345510609175768	-0.0228572206618546	0.243603547352742	0.717213221925361	NA	shrink	spknorm	Gene bodies
(n = 10685)	Insignificant
40437	0.126553477961279	-0.0505505967885745	0.233251476263533	0.602014649098926	NA	shrink	spknorm	Gene bodies
(n = 10685)	Insignificant
40443	-0.965171084344163	-0.0107244362400484	0.248911165672125	0.750383612649199	NA	shrink	spknorm	Gene bodies
(n = 10685)	Insignificant
40447	-0.842241113953136	0.0135312534000756	0.248414571935965	0.729753329426034	NA	shrink	spknorm	Gene bodies
(n = 10685)	Insignificant
40458	-0.698752911363789	-0.00357205097065114	0.246801718873727	0.933596983285076	NA	shrink	spknorm	Gene bodies
(n = 10685)	Insignificant
40461	-0.99891561870778	-0.00630145119471501	0.248846661524127	0.845399210606917	NA	shrink	spknorm	Gene bodies
(n = 10685)	Insignificant
40465	-1.74654083566016	0.000479426613247776	0.250546284895367	0.999105321505547	NA	shrink	spknorm	Gene bodies
(n = 10685)	Insignificant
40466	-2.00766744095254	0.00574111104859803	0.250870302730006	0.791018530737199	NA	shrink	spknorm	Gene bodies
(n = 10685)	Insignificant
40469	-1.12944979373192	-0.00444047103740316	0.249494832694162	0.869713409728493	NA	shrink	spknorm	Gene bodies
(n = 10685)	Insignificant
40470	-1.92263209471584	0.00601637344971336	0.250885525544205	0.768637407802228	NA	shrink	spknorm	Gene bodies
(n = 10685)	Insignificant
40471	-0.972140955824421	-0.0163709755868713	0.249786159137417	0.591195279407483	NA	shrink	spknorm	Gene bodies
(n = 10685)	Insignificant
40472	-0.724573463258361	-0.0161564931726904	0.247896792539934	0.701977689742732	NA	shrink	spknorm	Gene bodies
(n = 10685)	Insignificant
40474	-1.79048498545737	-0.00675974858634005	0.250938954130868	0.700384577375204	NA	shrink	spknorm	Gene bodies
(n = 10685)	Insignificant
40476	-1.23340127893574	-0.018891634322823	0.251037677519499	0.411587599733033	NA	shrink	spknorm	Gene bodies
(n = 10685)	Insignificant
40477	-0.0764839846974973	-0.189449497096454	0.337214097978097	0.0522497302128897	NA	shrink	spknorm	Gene bodies
(n = 10685)	Insignificant
40479	-0.879919865870547	0.00974207951918906	0.248372236843911	0.794947162545685	NA	shrink	spknorm	Gene bodies
(n = 10685)	Insignificant
40484	-1.79048498545737	-0.00675974858634005	0.250938954130868	0.700384577375204	NA	shrink	spknorm	Gene bodies
(n = 10685)	Insignificant
40490	-0.363512103646634	0.0199428315288285	0.245645989499744	0.719014437176187	NA	shrink	spknorm	Gene bodies
(n = 10685)	Insignificant
40491	-0.454105560397142	-0.0528736200106671	0.252090741463173	0.353112599390474	NA	shrink	spknorm	Gene bodies
(n = 10685)	Insignificant
40492	-1.35310637583225	-0.00789325905054709	0.250428928620831	0.660577982102053	NA	shrink	spknorm	Gene bodies
(n = 10685)	Insignificant
40493	-1.23638485087204	0.0032594233679199	0.24973052883986	0.896769255941359	NA	shrink	spknorm	Gene bodies
(n = 10685)	Insignificant
40495	-0.736659873148661	-0.0443566127929289	0.253407207775372	0.27587327834164	NA	shrink	spknorm	Gene bodies
(n = 10685)	Insignificant
40496	-0.366582046715011	-0.0720668195902591	0.257454009529827	0.254296871751142	NA	shrink	spknorm	Gene bodies
(n = 10685)	Insignificant
40498	-1.10526867562792	-0.0184015786127998	0.250361424776753	0.515178356251845	NA	shrink	spknorm	Gene bodies
(n = 10685)	Insignificant
40500	-0.424148515233953	-0.102894764522609	0.274910709424239	0.0903544796953386	NA	shrink	spknorm	Gene bodies
(n = 10685)	Insignificant
40501	-0.0502076034816272	-0.0122670818137369	0.234575456043452	0.88156420626871	NA	shrink	spknorm	Gene bodies
(n = 10685)	Insignificant
40503	-1.92263209471584	0.00601637344971336	0.250885525544205	0.768637407802228	NA	shrink	spknorm	Gene bodies
(n = 10685)	Insignificant
40517	-1.6978856230438	0.0012208318678444	0.250522067526672	0.975106909600161	NA	shrink	spknorm	Gene bodies
(n = 10685)	Insignificant
40525	-0.336534656108889	-0.0271721759885918	0.243890252131602	0.67371919115841	NA	shrink	spknorm	Gene bodies
(n = 10685)	Insignificant
40531	-2.00766744095254	0.00574111104859803	0.250870302730006	0.791018530737199	NA	shrink	spknorm	Gene bodies
(n = 10685)	Insignificant
40544	-0.677935838142138	0.0281469277342421	0.249248803908581	0.525443427271089	NA	shrink	spknorm	Gene bodies
(n = 10685)	Insignificant
40549	-1.92263209471584	0.00601637344971336	0.250885525544205	0.768637407802228	NA	shrink	spknorm	Gene bodies
(n = 10685)	Insignificant
40550	-2.09151498112135	-0.00591710606890257	0.250883273539724	0.778915676860999	NA	shrink	spknorm	Gene bodies
(n = 10685)	Insignificant
40552	-2.00766744095254	0.00574111104859803	0.250870302730006	0.791018530737199	NA	shrink	spknorm	Gene bodies
(n = 10685)	Insignificant
40554	-1.79048498545737	-0.00698291537572444	0.250954701264844	0.673190565844201	NA	shrink	spknorm	Gene bodies
(n = 10685)	Insignificant
40555	-1.44551083999618	0.00107842781592286	0.250211321225501	0.954383624259705	NA	shrink	spknorm	Gene bodies
(n = 10685)	Insignificant
40560	0.132499830251514	-0.0160308642346321	0.228203251946574	0.865392049715092	NA	shrink	spknorm	Gene bodies
(n = 10685)	Insignificant
40561	-0.706306049254234	-0.0231417514115247	0.248379372059953	0.602876635311431	NA	shrink	spknorm	Gene bodies
(n = 10685)	Insignificant
40565	-1.33653465610889	-0.000952186095398489	0.249870721925333	0.966202680765411	NA	shrink	spknorm	Gene bodies
(n = 10685)	Insignificant
40570	-0.274047552472376	0.0234356630691234	0.24229169612587	0.733567017898967	NA	shrink	spknorm	Gene bodies
(n = 10685)	Insignificant
40574	0.0759299934460851	-0.0740456480358078	0.243784415518188	0.426464800632716	NA	shrink	spknorm	Gene bodies
(n = 10685)	Insignificant
40577	-1.92263209471584	0.00601637344971336	0.250885525544205	0.768637407802228	NA	shrink	spknorm	Gene bodies
(n = 10685)	Insignificant
40580	-1.21788585252093	-0.0159025997487673	0.250846616079626	0.446519325978572	NA	shrink	spknorm	Gene bodies
(n = 10685)	Insignificant
40582	-1.70663744528855	0.00743812919615484	0.250951695274003	0.635876013828379	NA	shrink	spknorm	Gene bodies
(n = 10685)	Insignificant
40584	-0.585277278841122	0.0152582034402825	0.247268489185311	0.744425773072202	NA	shrink	spknorm	Gene bodies
(n = 10685)	Insignificant
40585	-0.115615343227286	0.0263229835953962	0.23847492889156	0.741454264954051	NA	shrink	spknorm	Gene bodies
(n = 10685)	Insignificant
40590	-1.58460926181743	-0.00223327005313895	0.250460740937275	0.912229220781046	NA	shrink	spknorm	Gene bodies
(n = 10685)	Insignificant
40592	-0.62888593864499	-0.0248558452394693	0.248129309051372	0.592900886806	NA	shrink	spknorm	Gene bodies
(n = 10685)	Insignificant
40595	0.157003196832525	-0.0812614089709284	0.240519024136272	0.426120407508639	NA	shrink	spknorm	Gene bodies
(n = 10685)	Insignificant
40600	-0.194805090767182	-0.0848405576830145	0.258017738913021	0.267379184268311	NA	shrink	spknorm	Gene bodies
(n = 10685)	Insignificant
40604	-1.79048498545737	-0.00675974858634005	0.250938954130868	0.700384577375204	NA	shrink	spknorm	Gene bodies
(n = 10685)	Insignificant
40605	-1.79048498545737	-0.00675974858634005	0.250938954130868	0.700384577375204	NA	shrink	spknorm	Gene bodies
(n = 10685)	Insignificant
40610	0.110488699836669	-0.0479490736832985	0.233715426899061	0.616206304438823	NA	shrink	spknorm	Gene bodies
(n = 10685)	Insignificant
40613	-1.58460926181743	-0.00323048176011917	0.250441268700649	0.856388575323334	NA	shrink	spknorm	Gene bodies
(n = 10685)	Insignificant
40614	0.127930468911433	-0.0526492643565802	0.233354244934849	0.589457231508201	NA	shrink	spknorm	Gene bodies
(n = 10685)	Insignificant
40616	-1.16335945842723	-0.0217865583033736	0.251273235845914	0.35559429681326	NA	shrink	spknorm	Gene bodies
(n = 10685)	Insignificant
40621	0.0658410343197189	-0.122952004413168	0.267219508122307	0.214983828760744	NA	shrink	spknorm	Gene bodies
(n = 10685)	Insignificant
40626	-0.699893862056911	-0.0517507887887362	0.255407268203351	0.215413317738702	NA	shrink	spknorm	Gene bodies
(n = 10685)	Insignificant
40634	-0.484159259263443	-0.076297046950166	0.261555430941228	0.173012411676783	NA	shrink	spknorm	Gene bodies
(n = 10685)	Insignificant
40636	-1.03550466044491	-0.00179100695682605	0.248925775560336	0.952467600181845	NA	shrink	spknorm	Gene bodies
(n = 10685)	Insignificant
40638	-0.635073966210024	0.0267240716558298	0.248518627943551	0.564622773499967	NA	shrink	spknorm	Gene bodies
(n = 10685)	Insignificant
40641	-0.207363213436078	0.0158970236213842	0.23959397905333	0.83025784186377	NA	shrink	spknorm	Gene bodies
(n = 10685)	Insignificant
40647	-0.827251161017256	-0.0297472677502453	0.25059654531408	0.432943539189743	NA	shrink	spknorm	Gene bodies
(n = 10685)	Insignificant
40648	0.0427920150981803	-0.0514083004809313	0.239480666705715	0.554723631357641	NA	shrink	spknorm	Gene bodies
(n = 10685)	Insignificant
40661	-1.55052160081263	-0.00253121725894085	0.250392777299805	0.875963869641644	NA	shrink	spknorm	Gene bodies
(n = 10685)	Insignificant
40662	-0.614170381330217	-0.0431887700857399	0.251764218248334	0.360567275342851	NA	shrink	spknorm	Gene bodies
(n = 10685)	Insignificant
40663	-0.165070903539424	0.242562172673355	0.429338422952011	0.0160245823904567	NA	shrink	spknorm	Gene bodies
(n = 10685)	Insignificant
40673	-1.07134815334631	-0.0294252679762373	0.252257771740557	0.253936605197659	NA	shrink	spknorm	Gene bodies
(n = 10685)	Insignificant
40674	-0.586155613432409	-0.0210493293046596	0.247683386196123	0.649374158276698	NA	shrink	spknorm	Gene bodies
(n = 10685)	Insignificant
40678	-2.00766744095254	0.00574111104859803	0.250870302730006	0.791018530737199	NA	shrink	spknorm	Gene bodies
(n = 10685)	Insignificant
40683	-0.540607512240769	0.0193250390597551	0.246181677346256	0.716095557293013	NA	shrink	spknorm	Gene bodies
(n = 10685)	Insignificant
40684	-1.1525815921406	-0.0132411946743277	0.249988870179714	0.621153806572472	NA	shrink	spknorm	Gene bodies
(n = 10685)	Insignificant
40695	0.00645534520907295	-0.022908682910605	0.233547026094169	0.793164882856028	NA	shrink	spknorm	Gene bodies
(n = 10685)	Insignificant
40698	-0.543823822385195	0.00364468933003275	0.245090088215168	0.94780384988396	NA	shrink	spknorm	Gene bodies
(n = 10685)	Insignificant
40704	-2.00766744095254	0.00574111104859803	0.250870302730006	0.791018530737199	NA	shrink	spknorm	Gene bodies
(n = 10685)	Insignificant
40708	-0.800587677806491	0.000197037471497494	0.247801072537116	0.998589443513825	NA	shrink	spknorm	Gene bodies
(n = 10685)	Insignificant
40710	-0.926006866676091	-0.0261562202516641	0.2509107209261	0.418146108949188	NA	shrink	spknorm	Gene bodies
(n = 10685)	Insignificant
40716	-1.92263209471584	0.00601637344971336	0.250885525544205	0.768637407802228	NA	shrink	spknorm	Gene bodies
(n = 10685)	Insignificant
40717	-2.09151498112135	-0.00591710606890257	0.250883273539724	0.778915676860999	NA	shrink	spknorm	Gene bodies
(n = 10685)	Insignificant
40718	-2.09151498112135	-0.00591710606890257	0.250883273539724	0.778915676860999	NA	shrink	spknorm	Gene bodies
(n = 10685)	Insignificant
40719	-2.09151498112135	-0.00591710606890257	0.250883273539724	0.778915676860999	NA	shrink	spknorm	Gene bodies
(n = 10685)	Insignificant
40720	-0.597652627151632	-0.00343622620986493	0.245810768005755	0.941944738895723	NA	shrink	spknorm	Gene bodies
(n = 10685)	Insignificant
40723	-1.74654083566016	0.000479426613247776	0.250546284895367	0.999105321505547	NA	shrink	spknorm	Gene bodies
(n = 10685)	Insignificant
40724	-0.615601778590656	-7.58537145410194e-05	0.245877573525046	0.99615895884734	NA	shrink	spknorm	Gene bodies
(n = 10685)	Insignificant
40726	-1.55052160081263	-0.00253121725894085	0.250392777299805	0.875963869641644	NA	shrink	spknorm	Gene bodies
(n = 10685)	Insignificant
40728	-1.23340127893574	-0.0182639246989496	0.250963463822513	0.423430211297777	NA	shrink	spknorm	Gene bodies
(n = 10685)	Insignificant
40731	-1.79048498545737	-0.00675974858634005	0.250938954130868	0.700384577375204	NA	shrink	spknorm	Gene bodies
(n = 10685)	Insignificant
40732	0.0108085975122065	0.000471437892183832	0.232317837451878	0.997728960623613	NA	shrink	spknorm	Gene bodies
(n = 10685)	Insignificant
40736	-0.629625714370597	-0.0167130616129271	0.247068007457259	0.719389386919647	NA	shrink	spknorm	Gene bodies
(n = 10685)	Insignificant
40741	-0.188090019579901	-0.00304382552376841	0.238660617233623	0.964694538321769	NA	shrink	spknorm	Gene bodies
(n = 10685)	Insignificant
40742	-0.0839805632240926	-0.0706399797116909	0.249208962288477	0.388546186127483	NA	shrink	spknorm	Gene bodies
(n = 10685)	Insignificant
40745	-1.01592296609717	-0.0150979067150293	0.249658593525157	0.623391130480865	NA	shrink	spknorm	Gene bodies
(n = 10685)	Insignificant
40748	-0.510639262335911	0.033649264236213	0.248470483760906	0.526143994485919	NA	shrink	spknorm	Gene bodies
(n = 10685)	Insignificant
40753	-0.747814694261844	-0.0229352199218394	0.248772826104544	0.585549160535694	NA	shrink	spknorm	Gene bodies
(n = 10685)	Insignificant
40755	-1.79048498545737	-0.00675974858634005	0.250938954130868	0.700384577375204	NA	shrink	spknorm	Gene bodies
(n = 10685)	Insignificant
40766	-0.664943480560908	-0.00035053268387616	0.246700551674195	0.993476200711669	NA	shrink	spknorm	Gene bodies
(n = 10685)	Insignificant
40767	-1.02745004998778	0.00623890348200261	0.248950900040231	0.847911460309003	NA	shrink	spknorm	Gene bodies
(n = 10685)	Insignificant
40768	-0.900060516438326	0.01488114966889	0.248987448527998	0.676128590948009	NA	shrink	spknorm	Gene bodies
(n = 10685)	Insignificant
40770	0.0987042805867095	0.00138856698755906	0.228618315375722	0.990475861205756	NA	shrink	spknorm	Gene bodies
(n = 10685)	Insignificant
40771	-1.92263209471584	0.00601637344971336	0.250885525544205	0.768637407802228	NA	shrink	spknorm	Gene bodies
(n = 10685)	Insignificant
40772	-1.92263209471584	0.00601637344971336	0.250885525544205	0.768637407802228	NA	shrink	spknorm	Gene bodies
(n = 10685)	Insignificant
40776	-0.5350263514857	-0.0542356924567627	0.253802594933055	0.299459746626712	NA	shrink	spknorm	Gene bodies
(n = 10685)	Insignificant
40778	-0.463062977295326	-0.00171787325369829	0.244420523146318	0.972806601007704	NA	shrink	spknorm	Gene bodies
(n = 10685)	Insignificant
40781	-1.92263209471584	0.00601637344971336	0.250885525544205	0.768637407802228	NA	shrink	spknorm	Gene bodies
(n = 10685)	Insignificant
40783	-2.09151498112135	-0.00591710606890257	0.250883273539724	0.778915676860999	NA	shrink	spknorm	Gene bodies
(n = 10685)	Insignificant
40796	-1.19111413264019	-0.0081811334715689	0.249880684929862	0.740461458496569	NA	shrink	spknorm	Gene bodies
(n = 10685)	Insignificant
40799	-1.52469208604381	0.00630886634352476	0.250420404249524	0.761941474979497	NA	shrink	spknorm	Gene bodies
(n = 10685)	Insignificant
40802	-1.92263209471584	0.00601637344971336	0.250885525544205	0.768637407802228	NA	shrink	spknorm	Gene bodies
(n = 10685)	Insignificant
40805	-1.42050221746518	0.0034509957839764	0.250208818384232	0.83231006131725	NA	shrink	spknorm	Gene bodies
(n = 10685)	Insignificant
40806	-1.20848478805837	0.0127907679001648	0.250235356973676	0.60702130112084	NA	shrink	spknorm	Gene bodies
(n = 10685)	Insignificant
40814	-1.12944979373192	-0.00396293495096076	0.24931847900152	0.88864927033402	NA	shrink	spknorm	Gene bodies
(n = 10685)	Insignificant
40815	0.0447161077221876	0.0466706470858994	0.237802188862267	0.601241194637887	NA	shrink	spknorm	Gene bodies
(n = 10685)	Insignificant
40816	-2.09151498112135	-0.00591710606890257	0.250883273539724	0.778915676860999	NA	shrink	spknorm	Gene bodies
(n = 10685)	Insignificant
40817	-0.267586134416425	-0.0407292452001694	0.245379166937827	0.547002346160286	NA	shrink	spknorm	Gene bodies
(n = 10685)	Insignificant
40820	-2.09151498112135	-0.00591710606890257	0.250883273539724	0.778915676860999	NA	shrink	spknorm	Gene bodies
(n = 10685)	Insignificant
40822	-1.74654083566016	0.000479426613247776	0.250546284895367	0.999105321505547	NA	shrink	spknorm	Gene bodies
(n = 10685)	Insignificant
40824	-1.92263209471584	0.00601637344971336	0.250885525544205	0.768637407802228	NA	shrink	spknorm	Gene bodies
(n = 10685)	Insignificant
40832	-0.850319117517062	-0.0430904754122159	0.254514709600011	0.184349015610238	NA	shrink	spknorm	Gene bodies
(n = 10685)	Insignificant
40834	-1.74654083566016	0.000479426613247776	0.250546284895367	0.999105321505547	NA	shrink	spknorm	Gene bodies
(n = 10685)	Insignificant
40836	-1.92263209471584	0.00601637344971336	0.250885525544205	0.768637407802228	NA	shrink	spknorm	Gene bodies
(n = 10685)	Insignificant
40839	-1.74654083566016	0.000479426613247776	0.250546284895367	0.999105321505547	NA	shrink	spknorm	Gene bodies
(n = 10685)	Insignificant
40840	-2.09151498112135	-0.00591710606890257	0.250883273539724	0.778915676860999	NA	shrink	spknorm	Gene bodies
(n = 10685)	Insignificant
40842	-1.58460926181743	-0.00323048176011917	0.250441268700649	0.856388575323334	NA	shrink	spknorm	Gene bodies
(n = 10685)	Insignificant
40843	-1.58460926181743	-0.00323048176011917	0.250441268700649	0.856388575323334	NA	shrink	spknorm	Gene bodies
(n = 10685)	Insignificant
40844	-0.760262692453607	0.0225821871781599	0.249021266596956	0.577408764092642	NA	shrink	spknorm	Gene bodies
(n = 10685)	Insignificant
40845	-1.23638485087204	0.0051747510455533	0.249736473728493	0.835525851990416	NA	shrink	spknorm	Gene bodies
(n = 10685)	Insignificant
40846	-1.10526867562792	-0.0177250144457692	0.250272781873972	0.529063536605623	NA	shrink	spknorm	Gene bodies
(n = 10685)	Insignificant
40847	-1.58460926181743	-0.00223327005313895	0.250460740937275	0.912229220781046	NA	shrink	spknorm	Gene bodies
(n = 10685)	Insignificant
40848	-1.6978856230438	0.0012208318678444	0.250522067526672	0.975106909600161	NA	shrink	spknorm	Gene bodies
(n = 10685)	Insignificant
40850	-2.09151498112135	-0.00591710606890257	0.250883273539724	0.778915676860999	NA	shrink	spknorm	Gene bodies
(n = 10685)	Insignificant
40851	-0.644117655882558	-0.0364083796856149	0.250371069930633	0.430343779785177	NA	shrink	spknorm	Gene bodies
(n = 10685)	Insignificant
40854	-1.5567370125413	0.00478082661425255	0.25047765360142	0.808167283959347	NA	shrink	spknorm	Gene bodies
(n = 10685)	Insignificant
40855	-0.459889605051867	-0.00297249536536763	0.244372082399311	0.954900449887278	NA	shrink	spknorm	Gene bodies
(n = 10685)	Insignificant
40857	-0.748787767307279	-0.00116010234126267	0.247183713173168	0.97571973250508	NA	shrink	spknorm	Gene bodies
(n = 10685)	Insignificant
40859	-0.580415955240519	-0.0222177914993591	0.246899579881884	0.660671383404872	NA	shrink	spknorm	Gene bodies
(n = 10685)	Insignificant
40860	-0.374713278146536	0.0137949934513968	0.242932186884465	0.828874543839775	NA	shrink	spknorm	Gene bodies
(n = 10685)	Insignificant
40861	-1.92263209471584	0.00601637344971336	0.250885525544205	0.768637407802228	NA	shrink	spknorm	Gene bodies
(n = 10685)	Insignificant
40864	-1.42050221746518	0.00195468397357996	0.250083741444984	0.924646818131637	NA	shrink	spknorm	Gene bodies
(n = 10685)	Insignificant
40866	-1.48945498979339	-0.0125537880874158	0.251207165718394	0.421663458752618	NA	shrink	spknorm	Gene bodies
(n = 10685)	Insignificant
40867	-2.09151498112135	-0.00591710606890257	0.250883273539724	0.778915676860999	NA	shrink	spknorm	Gene bodies
(n = 10685)	Insignificant
40872	-2.09151498112135	-0.00591710606890257	0.250883273539724	0.778915676860999	NA	shrink	spknorm	Gene bodies
(n = 10685)	Insignificant
40875	-1.92263209471584	0.00601637344971336	0.250885525544205	0.768637407802228	NA	shrink	spknorm	Gene bodies
(n = 10685)	Insignificant
40881	-0.99891561870778	-0.00630145119471501	0.248846661524127	0.845399210606917	NA	shrink	spknorm	Gene bodies
(n = 10685)	Insignificant
40882	-0.595380063587137	0.0283225375331378	0.24838526495003	0.557517920692175	NA	shrink	spknorm	Gene bodies
(n = 10685)	Insignificant
40883	0.166970055789118	-0.0347893231279049	0.228795996860022	0.722666848343534	NA	shrink	spknorm	Gene bodies
(n = 10685)	Insignificant
40886	-0.702513060237095	-0.0140397817171401	0.24729782422437	0.753290806778337	NA	shrink	spknorm	Gene bodies
(n = 10685)	Insignificant
40891	-0.980883709552927	-0.0208966186360231	0.250077374570012	0.522892103513744	NA	shrink	spknorm	Gene bodies
(n = 10685)	Insignificant
40892	-1.22366209037982	0.0137540676033888	0.250463825954174	0.512596331329616	NA	shrink	spknorm	Gene bodies
(n = 10685)	Insignificant
40895	-0.148267855983489	-0.0282637759764247	0.240624654774607	0.700656761139842	NA	shrink	spknorm	Gene bodies
(n = 10685)	Insignificant
40902	-2.00766744095254	0.00574111104859803	0.250870302730006	0.791018530737199	NA	shrink	spknorm	Gene bodies
(n = 10685)	Insignificant
40915	-1.92263209471584	0.00601637344971336	0.250885525544205	0.768637407802228	NA	shrink	spknorm	Gene bodies
(n = 10685)	Insignificant
40922	-2.09151498112135	-0.00591710606890257	0.250883273539724	0.778915676860999	NA	shrink	spknorm	Gene bodies
(n = 10685)	Insignificant
40923	0.167014404738905	-0.228410238436238	0.349876437130388	0.0725595619582925	NA	shrink	spknorm	Gene bodies
(n = 10685)	Insignificant
40924	-1.48945498979339	-0.0146234060151065	0.251301008838788	0.391676999842019	NA	shrink	spknorm	Gene bodies
(n = 10685)	Insignificant
40926	-2.00766744095254	0.00574111104859803	0.250870302730006	0.791018530737199	NA	shrink	spknorm	Gene bodies
(n = 10685)	Insignificant
40929	-0.0976299095727539	0.0242269432323213	0.238319651132907	0.760955031036249	NA	shrink	spknorm	Gene bodies
(n = 10685)	Insignificant
40937	-0.00151180160387879	-0.0523077865236263	0.239525816241234	0.551852664447883	NA	shrink	spknorm	Gene bodies
(n = 10685)	Insignificant
40943	-1.01592296609717	-0.000158234110309002	0.249175009887524	0.993671142971118	NA	shrink	spknorm	Gene bodies
(n = 10685)	Insignificant
40944	-0.273395029886437	0.00971968792049884	0.241555848998951	0.886201296277873	NA	shrink	spknorm	Gene bodies
(n = 10685)	Insignificant
40946	-0.236085569625364	-0.0240864058236928	0.241723529338475	0.728738297285729	NA	shrink	spknorm	Gene bodies
(n = 10685)	Insignificant
40951	-2.09151498112135	-0.00591710606890257	0.250883273539724	0.778915676860999	NA	shrink	spknorm	Gene bodies
(n = 10685)	Insignificant
40952	-1.58460926181743	-0.00323048176011917	0.250441268700649	0.856388575323334	NA	shrink	spknorm	Gene bodies
(n = 10685)	Insignificant
40955	-2.00766744095254	0.00574111104859803	0.250870302730006	0.791018530737199	NA	shrink	spknorm	Gene bodies
(n = 10685)	Insignificant
40957	-1.11492161585078	-0.0194556598905062	0.251161450310386	0.363612912889084	NA	shrink	spknorm	Gene bodies
(n = 10685)	Insignificant
40959	-0.950007143079857	-0.0133664877390036	0.249415589685502	0.672220591768876	NA	shrink	spknorm	Gene bodies
(n = 10685)	Insignificant
40960	-1.30168192645726	0.00748839324444099	0.250054908649114	0.746234928358648	NA	shrink	spknorm	Gene bodies
(n = 10685)	Insignificant
40961	-1.6620418363203	0.00966169911338343	0.251006868918864	0.568106288671115	NA	shrink	spknorm	Gene bodies
(n = 10685)	Insignificant
40963	0.0764128617954577	-0.0545054708274913	0.236287384393343	0.562901525326408	NA	shrink	spknorm	Gene bodies
(n = 10685)	Insignificant
40974	-1.28357926615345	-0.00581092370731937	0.249954156120339	0.801441460569003	NA	shrink	spknorm	Gene bodies
(n = 10685)	Insignificant
40976	0.0766586450693892	-0.162722870684035	0.294093157872808	0.129823056242989	NA	shrink	spknorm	Gene bodies
(n = 10685)	Insignificant
40978	-0.325414397697086	-0.0202402929061502	0.242573149725203	0.756139946180883	NA	shrink	spknorm	Gene bodies
(n = 10685)	Insignificant
40984	-0.426925232669118	0.00607545229527591	0.243478882107219	0.921256185153802	NA	shrink	spknorm	Gene bodies
(n = 10685)	Insignificant
40985	-0.49955768214251	-0.0188444696806445	0.245411195445814	0.73198646642744	NA	shrink	spknorm	Gene bodies
(n = 10685)	Insignificant
40987	-1.58460926181743	-0.00223327005313895	0.250460740937275	0.912229220781046	NA	shrink	spknorm	Gene bodies
(n = 10685)	Insignificant
40990	-2.09151498112135	-0.00591710606890257	0.250883273539724	0.778915676860999	NA	shrink	spknorm	Gene bodies
(n = 10685)	Insignificant
40995	-0.44454278279535	0.0177752086484493	0.24489471019679	0.757002946043131	NA	shrink	spknorm	Gene bodies
(n = 10685)	Insignificant
40997	-1.40120949323689	0.0110986343252697	0.250549776164268	0.60607140507759	NA	shrink	spknorm	Gene bodies
(n = 10685)	Insignificant
40998	-1.92263209471584	0.00601637344971336	0.250885525544205	0.768637407802228	NA	shrink	spknorm	Gene bodies
(n = 10685)	Insignificant
40999	-1.25570701687732	0.0243796803172031	0.252242185138721	0.19453277792001	NA	shrink	spknorm	Gene bodies
(n = 10685)	Insignificant
41004	-1.92263209471584	0.00601637344971336	0.250885525544205	0.768637407802228	NA	shrink	spknorm	Gene bodies
(n = 10685)	Insignificant
41013	-1.92263209471584	0.00601637344971336	0.250885525544205	0.768637407802228	NA	shrink	spknorm	Gene bodies
(n = 10685)	Insignificant
41029	-0.676283937491216	-0.0307268740021711	0.249412263774414	0.499191174552655	NA	shrink	spknorm	Gene bodies
(n = 10685)	Insignificant
41031	-0.161701994512675	0.0622269728758461	0.249468267116341	0.406732561500545	NA	shrink	spknorm	Gene bodies
(n = 10685)	Insignificant
41032	-2.09151498112135	-0.00591710606890257	0.250883273539724	0.778915676860999	NA	shrink	spknorm	Gene bodies
(n = 10685)	Insignificant
41037	-2.09151498112135	-0.00591710606890257	0.250883273539724	0.778915676860999	NA	shrink	spknorm	Gene bodies
(n = 10685)	Insignificant
41040	-0.493055483786578	0.0223597229399312	0.246472029866678	0.678686770382239	NA	shrink	spknorm	Gene bodies
(n = 10685)	Insignificant
41048	-2.00766744095254	0.00574111104859803	0.250870302730006	0.791018530737199	NA	shrink	spknorm	Gene bodies
(n = 10685)	Insignificant
41049	-1.0195421077239	0.0279989695950503	0.251706850816418	0.337406256215142	NA	shrink	spknorm	Gene bodies
(n = 10685)	Insignificant
41051	-2.00766744095254	0.00574111104859803	0.250870302730006	0.791018530737199	NA	shrink	spknorm	Gene bodies
(n = 10685)	Insignificant
41056	0.160843537171095	-0.0735786003209824	0.239551020831397	0.458287833579076	NA	shrink	spknorm	Gene bodies
(n = 10685)	Insignificant
41057	-1.6620418363203	0.00966169911338343	0.251006868918864	0.568106288671115	NA	shrink	spknorm	Gene bodies
(n = 10685)	Insignificant
41060	-0.0128926007819148	0.0829401312733243	0.25074920118157	0.354694805553136	NA	shrink	spknorm	Gene bodies
(n = 10685)	Insignificant
41064	-0.727636160741461	-0.0337102103046582	0.250778738924953	0.413068608423995	NA	shrink	spknorm	Gene bodies
(n = 10685)	Insignificant
41069	-2.00766744095254	0.00574111104859803	0.250870302730006	0.791018530737199	NA	shrink	spknorm	Gene bodies
(n = 10685)	Insignificant
41071	-0.744606874292696	0.00621708063200326	0.247341341408367	0.88651964643866	NA	shrink	spknorm	Gene bodies
(n = 10685)	Insignificant
41072	0.125261623070691	-0.129279590207111	0.265928751206626	0.221005309853682	NA	shrink	spknorm	Gene bodies
(n = 10685)	Insignificant
41075	0.0383220533816061	-0.00372056633786146	0.231284264761945	0.964616292654633	NA	shrink	spknorm	Gene bodies
(n = 10685)	Insignificant
41083	-1.25258819211358	0.002517243309059	0.249738427510527	0.919905192931028	NA	shrink	spknorm	Gene bodies
(n = 10685)	Insignificant
41090	-0.38132446111486	0.0426123728331072	0.247991215557641	0.487668002839871	NA	shrink	spknorm	Gene bodies
(n = 10685)	Insignificant
41091	-2.00766744095254	0.00574111104859803	0.250870302730006	0.791018530737199	NA	shrink	spknorm	Gene bodies
(n = 10685)	Insignificant
41098	-2.09151498112135	-0.00591710606890257	0.250883273539724	0.778915676860999	NA	shrink	spknorm	Gene bodies
(n = 10685)	Insignificant
41101	-1.19382002601611	0.0117519466844044	0.250329388572546	0.610283418582979	NA	shrink	spknorm	Gene bodies
(n = 10685)	Insignificant
41103	-2.09151498112135	-0.00591710606890257	0.250883273539724	0.778915676860999	NA	shrink	spknorm	Gene bodies
(n = 10685)	Insignificant
41107	0.0611602121691303	-0.179244477798231	0.310494205948599	0.10013170756994	NA	shrink	spknorm	Gene bodies
(n = 10685)	Insignificant
41111	-0.081956550656978	-0.0460658358513276	0.240754492821925	0.574163425389356	NA	shrink	spknorm	Gene bodies
(n = 10685)	Insignificant
41116	-1.55052160081263	-0.00253121725894085	0.250392777299805	0.875963869641644	NA	shrink	spknorm	Gene bodies
(n = 10685)	Insignificant
41121	-1.44069198909299	-0.00599723342443853	0.250315589911834	0.743808514767004	NA	shrink	spknorm	Gene bodies
(n = 10685)	Insignificant
41123	-1.92263209471584	0.00601637344971336	0.250885525544205	0.768637407802228	NA	shrink	spknorm	Gene bodies
(n = 10685)	Insignificant
41124	-1.92263209471584	0.00601637344971336	0.250885525544205	0.768637407802228	NA	shrink	spknorm	Gene bodies
(n = 10685)	Insignificant
41125	-1.21130146258925	0.0214286013579724	0.251318723073714	0.371705012096299	NA	shrink	spknorm	Gene bodies
(n = 10685)	Insignificant
41127	-1.61439372640169	-0.0109454379906479	0.251081683839765	0.516329479641664	NA	shrink	spknorm	Gene bodies
(n = 10685)	Insignificant
41131	-0.774432286560529	0.0022728975452332	0.247318694722317	0.959283962936128	NA	shrink	spknorm	Gene bodies
(n = 10685)	Insignificant
41138	-0.259124356440332	-0.100115544443786	0.268509792654898	0.167485668761128	NA	shrink	spknorm	Gene bodies
(n = 10685)	Insignificant
41144	-0.103005570130861	-0.00398744879995286	0.235996722833054	0.960932757593881	NA	shrink	spknorm	Gene bodies
(n = 10685)	Insignificant
41147	-1.92263209471584	0.00601637344971336	0.250885525544205	0.768637407802228	NA	shrink	spknorm	Gene bodies
(n = 10685)	Insignificant
41148	-0.822247128157382	-0.0200692287927308	0.249041141174219	0.601248779730361	NA	shrink	spknorm	Gene bodies
(n = 10685)	Insignificant
41149	-1.40120949323689	0.0110986343252697	0.250549776164268	0.60607140507759	NA	shrink	spknorm	Gene bodies
(n = 10685)	Insignificant
41151	-2.09151498112135	-0.00591710606890257	0.250883273539724	0.778915676860999	NA	shrink	spknorm	Gene bodies
(n = 10685)	Insignificant
41156	-1.92263209471584	0.00601637344971336	0.250885525544205	0.768637407802228	NA	shrink	spknorm	Gene bodies
(n = 10685)	Insignificant
41158	-0.565111879132684	0.00603799052047419	0.245386353966914	0.909664896412186	NA	shrink	spknorm	Gene bodies
(n = 10685)	Insignificant
41174	-1.6978856230438	0.0012208318678444	0.250522067526672	0.975106909600161	NA	shrink	spknorm	Gene bodies
(n = 10685)	Insignificant
41175	-1.74654083566016	0.000479426613247776	0.250546284895367	0.999105321505547	NA	shrink	spknorm	Gene bodies
(n = 10685)	Insignificant
41176	0.0779127029494562	-0.117201251584322	0.262841407029257	0.239284788075969	NA	shrink	spknorm	Gene bodies
(n = 10685)	Insignificant
41179	-1.79048498545737	-0.00698291537572444	0.250954701264844	0.673190565844201	NA	shrink	spknorm	Gene bodies
(n = 10685)	Insignificant
41181	-0.325667128258427	0.0969311789190743	0.268998584160997	0.148105506894769	NA	shrink	spknorm	Gene bodies
(n = 10685)	Insignificant
41188	-0.735418270761923	0.0177135985962159	0.248027169176246	0.682908457685229	NA	shrink	spknorm	Gene bodies
(n = 10685)	Insignificant
41189	-0.609462295225924	0.00357242593272596	0.24612703466775	0.943237351303299	NA	shrink	spknorm	Gene bodies
(n = 10685)	Insignificant
41190	-2.00766744095254	0.00574111104859803	0.250870302730006	0.791018530737199	NA	shrink	spknorm	Gene bodies
(n = 10685)	Insignificant
41191	-0.313028756188201	0.00561230100012726	0.241379155629348	0.935123735023623	NA	shrink	spknorm	Gene bodies
(n = 10685)	Insignificant
41193	-1.55052160081263	-0.00148683584675084	0.250423293355571	0.936264187024325	NA	shrink	spknorm	Gene bodies
(n = 10685)	Insignificant
41194	-1.34032144397542	0.00517758032480651	0.250154445840283	0.805027968444312	NA	shrink	spknorm	Gene bodies
(n = 10685)	Insignificant
41205	0.0845584053656788	-0.0454972380727752	0.234653127930166	0.624250189541506	NA	shrink	spknorm	Gene bodies
(n = 10685)	Insignificant
41218	-0.372122305420029	-0.0200292391915427	0.24356784494218	0.747254793254459	NA	shrink	spknorm	Gene bodies
(n = 10685)	Insignificant
41228	0.0718912083629346	-0.0662056962836542	0.240709876694127	0.479933255492259	NA	shrink	spknorm	Gene bodies
(n = 10685)	Insignificant
41233	-0.75826679300205	-0.00834621775703051	0.247541456956739	0.837757944031377	NA	shrink	spknorm	Gene bodies
(n = 10685)	Insignificant
41235	-1.47204804165606	0.0147805803204313	0.251290847315052	0.389297196920569	NA	shrink	spknorm	Gene bodies
(n = 10685)	Insignificant
41239	0.0254082811317473	0.0166923053040229	0.232075453752638	0.854186509215838	NA	shrink	spknorm	Gene bodies
(n = 10685)	Insignificant
41242	-0.214581179335422	0.0204396567406315	0.240278731299448	0.780006893659579	NA	shrink	spknorm	Gene bodies
(n = 10685)	Insignificant
41245	-0.571298400376946	-0.0183582331520488	0.24644732659449	0.717242849084575	NA	shrink	spknorm	Gene bodies
(n = 10685)	Insignificant
41246	-1.29821621643931	-0.0139260849912701	0.250654234747636	0.514339182128441	NA	shrink	spknorm	Gene bodies
(n = 10685)	Insignificant
41252	-1.0626074997785	-0.0223253431552223	0.250751877569305	0.444157230918365	NA	shrink	spknorm	Gene bodies
(n = 10685)	Insignificant
41253	-0.0594959663491866	-0.0596178783988767	0.243873857534842	0.477228078535291	NA	shrink	spknorm	Gene bodies
(n = 10685)	Insignificant
41254	-1.42050221746518	0.00195468397357996	0.250083741444984	0.924646818131637	NA	shrink	spknorm	Gene bodies
(n = 10685)	Insignificant
41255	-1.03739392707587	0.00351469484446622	0.249143083151613	0.909752665475398	NA	shrink	spknorm	Gene bodies
(n = 10685)	Insignificant
41257	-1.58460926181743	-0.00323048176011917	0.250441268700649	0.856388575323334	NA	shrink	spknorm	Gene bodies
(n = 10685)	Insignificant
41262	-1.79048498545737	-0.00675974858634005	0.250938954130868	0.700384577375204	NA	shrink	spknorm	Gene bodies
(n = 10685)	Insignificant
41264	-0.859413401389226	-0.00408393359396846	0.247959687516515	0.912890339322806	NA	shrink	spknorm	Gene bodies
(n = 10685)	Insignificant
41265	-1.39685562737982	0.00362879836477425	0.250286384918861	0.818695207856962	NA	shrink	spknorm	Gene bodies
(n = 10685)	Insignificant
41266	-0.319120825573189	0.0260481279404362	0.243168878732792	0.697570413097342	NA	shrink	spknorm	Gene bodies
(n = 10685)	Insignificant
41268	-1.92263209471584	0.00601637344971336	0.250885525544205	0.768637407802228	NA	shrink	spknorm	Gene bodies
(n = 10685)	Insignificant
41287	-0.245116771747832	0.000775628194587959	0.23984608746054	0.993803182297654	NA	shrink	spknorm	Gene bodies
(n = 10685)	Insignificant
41292	-0.41372221228721	0.0191229060751343	0.244146514003478	0.753632590165656	NA	shrink	spknorm	Gene bodies
(n = 10685)	Insignificant
41295	-1.20568626379146	-0.010081118031143	0.249862641498663	0.698830236638824	NA	shrink	spknorm	Gene bodies
(n = 10685)	Insignificant
41300	-0.775466937393914	0.0106123689735704	0.247681548922387	0.801611763789676	NA	shrink	spknorm	Gene bodies
(n = 10685)	Insignificant
41303	0.0090682761922186	-0.1302426259895	0.277197497466512	0.163181631832713	NA	shrink	spknorm	Gene bodies
(n = 10685)	Insignificant
41304	-1.34032144397542	0.0196838143870857	0.251712159173435	0.269859025530352	NA	shrink	spknorm	Gene bodies
(n = 10685)	Insignificant
41306	-0.281249265260335	-0.13491459396196	0.294092655477219	0.0662363852544697	NA	shrink	spknorm	Gene bodies
(n = 10685)	Insignificant
41307	-1.19382002601611	-0.00143531952541853	0.249581635381049	0.955007294881386	NA	shrink	spknorm	Gene bodies
(n = 10685)	Insignificant
41310	-0.88831751291888	0.0275167645665956	0.250832131810859	0.433038327111539	NA	shrink	spknorm	Gene bodies
(n = 10685)	Insignificant
41311	-0.0732717995530661	0.0247422180320062	0.237440165373508	0.761617641362981	NA	shrink	spknorm	Gene bodies
(n = 10685)	Insignificant
41312	-2.09151498112135	-0.00591710606890257	0.250883273539724	0.778915676860999	NA	shrink	spknorm	Gene bodies
(n = 10685)	Insignificant
41313	-1.6978856230438	0.0012208318678444	0.250522067526672	0.975106909600161	NA	shrink	spknorm	Gene bodies
(n = 10685)	Insignificant
41316	-0.415810170548875	-0.0706200745016209	0.257678249978679	0.241858458205263	NA	shrink	spknorm	Gene bodies
(n = 10685)	Insignificant
41320	-1.6620418363203	0.00966169911338343	0.251006868918864	0.568106288671115	NA	shrink	spknorm	Gene bodies
(n = 10685)	Insignificant
41324	-0.163122290232434	-0.0210349046131439	0.239484819065937	0.776962428316499	NA	shrink	spknorm	Gene bodies
(n = 10685)	Insignificant
41326	-1.33653465610889	-0.00214878366201733	0.249936150837045	0.923670214394494	NA	shrink	spknorm	Gene bodies
(n = 10685)	Insignificant
41328	-0.619426996933113	0.000553204562640356	0.246036014683321	0.993470323936745	NA	shrink	spknorm	Gene bodies
(n = 10685)	Insignificant
41331	-0.244506271584881	-0.0440561380316559	0.245066977802118	0.535446122662428	NA	shrink	spknorm	Gene bodies
(n = 10685)	Insignificant
41333	-0.506716259455437	-0.0287577502036849	0.247452394942514	0.58411662666276	NA	shrink	spknorm	Gene bodies
(n = 10685)	Insignificant
41341	-0.512119572829328	-0.0540836557265005	0.253236323934958	0.319010040786943	NA	shrink	spknorm	Gene bodies
(n = 10685)	Insignificant
41347	-0.0405412174671507	0.00252136936359345	0.234026187147815	0.978578146745437	NA	shrink	spknorm	Gene bodies
(n = 10685)	Insignificant
41348	-1.6620418363203	0.00966169911338343	0.251006868918864	0.568106288671115	NA	shrink	spknorm	Gene bodies
(n = 10685)	Insignificant
41352	-1.21788585252093	-0.0138612818215933	0.250697829622654	0.486037604344227	NA	shrink	spknorm	Gene bodies
(n = 10685)	Insignificant
41353	-1.6620418363203	0.00966169911338343	0.251006868918864	0.568106288671115	NA	shrink	spknorm	Gene bodies
(n = 10685)	Insignificant
41355	-0.0525417700865381	-0.0314076642239161	0.237471565713844	0.70306844323351	NA	shrink	spknorm	Gene bodies
(n = 10685)	Insignificant
41357	-0.140786623704175	-0.0346112829573436	0.240404438066787	0.653252074307853	NA	shrink	spknorm	Gene bodies
(n = 10685)	Insignificant
41358	-1.04757083132414	0.0178148410636748	0.250157460685592	0.552477475629851	NA	shrink	spknorm	Gene bodies
(n = 10685)	Insignificant
41366	-0.560272672356211	0.032039569352162	0.248381446260429	0.533118348795596	NA	shrink	spknorm	Gene bodies
(n = 10685)	Insignificant
41368	-1.48945498979339	-0.0146234060151065	0.251301008838788	0.391676999842019	NA	shrink	spknorm	Gene bodies
(n = 10685)	Insignificant
41369	-0.100891141806601	0.0131354404615872	0.237697957901	0.868322223572727	NA	shrink	spknorm	Gene bodies
(n = 10685)	Insignificant
41370	0.164092498531461	0.0128700928460002	0.227127041167799	0.897220133715493	NA	shrink	spknorm	Gene bodies
(n = 10685)	Insignificant
41371	-1.40120949323689	0.0110986343252697	0.250549776164268	0.60607140507759	NA	shrink	spknorm	Gene bodies
(n = 10685)	Insignificant
41377	-2.09151498112135	-0.00591710606890257	0.250883273539724	0.778915676860999	NA	shrink	spknorm	Gene bodies
(n = 10685)	Insignificant
41378	-1.42050221746518	0.0034509957839764	0.250208818384232	0.83231006131725	NA	shrink	spknorm	Gene bodies
(n = 10685)	Insignificant
41379	-1.92263209471584	0.00601637344971336	0.250885525544205	0.768637407802228	NA	shrink	spknorm	Gene bodies
(n = 10685)	Insignificant
41382	-0.394129553814991	-0.0289398324020408	0.245599849671489	0.625331800485266	NA	shrink	spknorm	Gene bodies
(n = 10685)	Insignificant
41383	-0.635073966210024	0.0240182182319158	0.247839603399039	0.619464954298733	NA	shrink	spknorm	Gene bodies
(n = 10685)	Insignificant
41384	-0.970514763493653	-0.0416163077077591	0.254691760212266	0.150118438468009	NA	shrink	spknorm	Gene bodies
(n = 10685)	Insignificant
41390	-0.924544286529205	-0.0367137877575982	0.252884454282088	0.259029510630038	NA	shrink	spknorm	Gene bodies
(n = 10685)	Insignificant
41395	-1.28692967414436	0.016750093374177	0.25088590366296	0.463635665392339	NA	shrink	spknorm	Gene bodies
(n = 10685)	Insignificant
41397	-2.09151498112135	-0.00591710606890257	0.250883273539724	0.778915676860999	NA	shrink	spknorm	Gene bodies
(n = 10685)	Insignificant
41399	-1.6978856230438	0.0012208318678444	0.250522067526672	0.975106909600161	NA	shrink	spknorm	Gene bodies
(n = 10685)	Insignificant
41400	-1.79048498545737	-0.00698291537572444	0.250954701264844	0.673190565844201	NA	shrink	spknorm	Gene bodies
(n = 10685)	Insignificant
41405	-0.935354855208063	0.0081755765491826	0.248650293006388	0.81695612725218	NA	shrink	spknorm	Gene bodies
(n = 10685)	Insignificant
41406	-1.39685562737982	0.00248854480922224	0.250181152276887	0.898612391653135	NA	shrink	spknorm	Gene bodies
(n = 10685)	Insignificant
41407	-1.25258819211358	0.002517243309059	0.249738427510527	0.919905192931028	NA	shrink	spknorm	Gene bodies
(n = 10685)	Insignificant
41408	-1.12944979373192	-0.00396293495096076	0.24931847900152	0.88864927033402	NA	shrink	spknorm	Gene bodies
(n = 10685)	Insignificant
41409	-1.55052160081263	-0.00253121725894085	0.250392777299805	0.875963869641644	NA	shrink	spknorm	Gene bodies
(n = 10685)	Insignificant
41410	-1.79048498545737	-0.00675974858634005	0.250938954130868	0.700384577375204	NA	shrink	spknorm	Gene bodies
(n = 10685)	Insignificant
41411	-0.901875661705765	-0.0464783244871695	0.255783010417909	0.12077823257359	NA	shrink	spknorm	Gene bodies
(n = 10685)	Insignificant
41421	-1.55052160081263	-0.00253121725894085	0.250392777299805	0.875963869641644	NA	shrink	spknorm	Gene bodies
(n = 10685)	Insignificant
41425	-1.33653465610889	-0.00214878366201733	0.249936150837045	0.923670214394494	NA	shrink	spknorm	Gene bodies
(n = 10685)	Insignificant
41427	-1.37443034175695	-0.0101585223160569	0.250560011752624	0.602378890505824	NA	shrink	spknorm	Gene bodies
(n = 10685)	Insignificant
41436	-0.410888535599404	0.0164116794313059	0.245062443776166	0.768837229826541	NA	shrink	spknorm	Gene bodies
(n = 10685)	Insignificant
41438	-1.07753405470159	0.00971925238249864	0.24941675560493	0.745640986868076	NA	shrink	spknorm	Gene bodies
(n = 10685)	Insignificant
41439	0.0427920150981803	-0.0706388615379799	0.243700887683084	0.438783186410802	NA	shrink	spknorm	Gene bodies
(n = 10685)	Insignificant
41442	0.0431952095513242	0.289112737153066	0.476525660206696	0.0291840788656342	NA	shrink	spknorm	Gene bodies
(n = 10685)	Insignificant
41443	-1.55052160081263	-0.00253121725894085	0.250392777299805	0.875963869641644	NA	shrink	spknorm	Gene bodies
(n = 10685)	Insignificant
41444	-1.61439372640169	-0.0109454379906479	0.251081683839765	0.516329479641664	NA	shrink	spknorm	Gene bodies
(n = 10685)	Insignificant
41458	-1.92263209471584	0.00601637344971336	0.250885525544205	0.768637407802228	NA	shrink	spknorm	Gene bodies
(n = 10685)	Insignificant
41459	-1.6978856230438	0.0012208318678444	0.250522067526672	0.975106909600161	NA	shrink	spknorm	Gene bodies
(n = 10685)	Insignificant
41461	-0.980883709552927	-0.0210706388293187	0.250166890297353	0.51556489491574	NA	shrink	spknorm	Gene bodies
(n = 10685)	Insignificant
41462	-1.35310637583225	-0.0102084824348645	0.250406705110005	0.611137927958545	NA	shrink	spknorm	Gene bodies
(n = 10685)	Insignificant
41463	-0.00116329433987503	-0.0954620903974766	0.255898445196213	0.294027016779947	NA	shrink	spknorm	Gene bodies
(n = 10685)	Insignificant
41464	0.142631889961038	-0.245899131271177	0.378232277551453	0.0566237136787564	NA	shrink	spknorm	Gene bodies
(n = 10685)	Insignificant
41465	-0.210630846408518	0.0192850034583278	0.239959692627195	0.794798409092538	NA	shrink	spknorm	Gene bodies
(n = 10685)	Insignificant
41466	-1.33653465610889	-0.000952186095398489	0.249870721925333	0.966202680765411	NA	shrink	spknorm	Gene bodies
(n = 10685)	Insignificant
41468	-1.28357926615345	-0.00586612335823414	0.250080047413715	0.789813912010807	NA	shrink	spknorm	Gene bodies
(n = 10685)	Insignificant
41469	-2.09151498112135	-0.00591710606890257	0.250883273539724	0.778915676860999	NA	shrink	spknorm	Gene bodies
(n = 10685)	Insignificant
41470	-0.891434976267166	-0.00905705802434197	0.248404901509149	0.803079045161214	NA	shrink	spknorm	Gene bodies
(n = 10685)	Insignificant
41476	-0.611809958400146	0.000680149253806223	0.245946885895164	0.991480945844567	NA	shrink	spknorm	Gene bodies
(n = 10685)	Insignificant
41477	-0.443576878628715	-0.00219904266654473	0.244728462510332	0.96507667875236	NA	shrink	spknorm	Gene bodies
(n = 10685)	Insignificant
41479	-1.03362357691108	-0.024687397808066	0.251162951762413	0.390704610375802	NA	shrink	spknorm	Gene bodies
(n = 10685)	Insignificant
41491	-1.79048498545737	-0.00675974858634005	0.250938954130868	0.700384577375204	NA	shrink	spknorm	Gene bodies
(n = 10685)	Insignificant
41496	-1.28025450747042	-0.0142129911746883	0.250608440456724	0.506953946098195	NA	shrink	spknorm	Gene bodies
(n = 10685)	Insignificant
41497	-0.196525813363124	-0.0496206922070783	0.245278641995085	0.502988328072319	NA	shrink	spknorm	Gene bodies
(n = 10685)	Insignificant
41498	-1.44069198909299	-0.00599723342443853	0.250315589911834	0.743808514767004	NA	shrink	spknorm	Gene bodies
(n = 10685)	Insignificant
41499	-1.92263209471584	0.00601637344971336	0.250885525544205	0.768637407802228	NA	shrink	spknorm	Gene bodies
(n = 10685)	Insignificant
41505	-0.644883860923116	-0.0166155358090482	0.246979382107001	0.726167255408419	NA	shrink	spknorm	Gene bodies
(n = 10685)	Insignificant
41507	-1.00414552012543	0.0311764834383896	0.252438497485301	0.223385923058686	NA	shrink	spknorm	Gene bodies
(n = 10685)	Insignificant
41510	-0.162032981631345	-0.0111759008218229	0.237906114069596	0.881558326449062	NA	shrink	spknorm	Gene bodies
(n = 10685)	Insignificant
41514	-1.74654083566016	0.000479426613247776	0.250546284895367	0.999105321505547	NA	shrink	spknorm	Gene bodies
(n = 10685)	Insignificant
41517	-0.412064651363644	-0.110484598164191	0.280430586818198	0.0637754315813748	NA	shrink	spknorm	Gene bodies
(n = 10685)	Insignificant
41520	-0.566390156676282	0.0511665630440055	0.253501963995333	0.302555961558921	NA	shrink	spknorm	Gene bodies
(n = 10685)	Insignificant
41524	-1.25258819211358	0.002517243309059	0.249738427510527	0.919905192931028	NA	shrink	spknorm	Gene bodies
(n = 10685)	Insignificant
41525	-0.267586134416425	-0.0729341192162882	0.255028461868299	0.302932395767681	NA	shrink	spknorm	Gene bodies
(n = 10685)	Insignificant
41526	-1.28025450747042	-0.0142129911746883	0.250608440456724	0.506953946098195	NA	shrink	spknorm	Gene bodies
(n = 10685)	Insignificant
41528	-0.122974384132751	-0.0117836205009599	0.237288774656311	0.877568843049978	NA	shrink	spknorm	Gene bodies
(n = 10685)	Insignificant
41534	-0.850319117517062	-0.0471624224518714	0.255481474541833	0.164475621438828	NA	shrink	spknorm	Gene bodies
(n = 10685)	Insignificant
41536	-1.92263209471584	0.00601637344971336	0.250885525544205	0.768637407802228	NA	shrink	spknorm	Gene bodies
(n = 10685)	Insignificant
41538	0.00377278441256592	0.0595109134363143	0.24114892175496	0.508366409885552	NA	shrink	spknorm	Gene bodies
(n = 10685)	Insignificant
41539	-1.6620418363203	0.00966169911338343	0.251006868918864	0.568106288671115	NA	shrink	spknorm	Gene bodies
(n = 10685)	Insignificant
41540	-0.802030632083828	-0.0594263236678526	0.259690896968259	0.0704485424338192	NA	shrink	spknorm	Gene bodies
(n = 10685)	Insignificant
41542	-1.12176553132496	0.0114032671821632	0.249829048558821	0.682436379271361	NA	shrink	spknorm	Gene bodies
(n = 10685)	Insignificant
41544	-1.79048498545737	-0.00675974858634005	0.250938954130868	0.700384577375204	NA	shrink	spknorm	Gene bodies
(n = 10685)	Insignificant
41546	-0.364315237452777	-0.0028605771703425	0.24221415406541	0.961356745661923	NA	shrink	spknorm	Gene bodies
(n = 10685)	Insignificant
41556	-0.466418574941294	-0.0442779856981231	0.249865651761433	0.429302044267046	NA	shrink	spknorm	Gene bodies
(n = 10685)	Insignificant
41557	-0.721532213129157	-0.00355205235423407	0.247239428563904	0.931390536962008	NA	shrink	spknorm	Gene bodies
(n = 10685)	Insignificant
41561	-0.281477551854411	-0.0459948283437169	0.24696346766292	0.493432656537008	NA	shrink	spknorm	Gene bodies
(n = 10685)	Insignificant
41567	-0.105351696206483	-0.00271217233225986	0.235982799969091	0.970527472111732	NA	shrink	spknorm	Gene bodies
(n = 10685)	Insignificant
41572	-0.253404718082198	-0.0256945495499128	0.243332854907503	0.693949536525966	NA	shrink	spknorm	Gene bodies
(n = 10685)	Insignificant
41579	-0.816160962943579	-0.0213431925322833	0.249132697182643	0.585100733480067	NA	shrink	spknorm	Gene bodies
(n = 10685)	Insignificant
41584	-2.09151498112135	-0.00591710606890257	0.250883273539724	0.778915676860999	NA	shrink	spknorm	Gene bodies
(n = 10685)	Insignificant
41585	-1.79048498545737	-0.00675974858634005	0.250938954130868	0.700384577375204	NA	shrink	spknorm	Gene bodies
(n = 10685)	Insignificant
41587	-2.00766744095254	0.00574111104859803	0.250870302730006	0.791018530737199	NA	shrink	spknorm	Gene bodies
(n = 10685)	Insignificant
41588	-2.09151498112135	-0.00591710606890257	0.250883273539724	0.778915676860999	NA	shrink	spknorm	Gene bodies
(n = 10685)	Insignificant
41592	-2.09151498112135	-0.00591710606890257	0.250883273539724	0.778915676860999	NA	shrink	spknorm	Gene bodies
(n = 10685)	Insignificant
41602	-1.1550570928618	0.0084853400904947	0.249746826888023	0.751659829953416	NA	shrink	spknorm	Gene bodies
(n = 10685)	Insignificant
41603	-2.09151498112135	-0.00591710606890257	0.250883273539724	0.778915676860999	NA	shrink	spknorm	Gene bodies
(n = 10685)	Insignificant
41604	-0.827251161017256	-0.0276475202758343	0.250383140602491	0.453235916115985	NA	shrink	spknorm	Gene bodies
(n = 10685)	Insignificant
41605	-0.750740478679217	0.0152892985421186	0.247889401677368	0.721760698315373	NA	shrink	spknorm	Gene bodies
(n = 10685)	Insignificant
41607	-0.538201442474891	-0.0356347716089234	0.249335739644433	0.474380853374188	NA	shrink	spknorm	Gene bodies
(n = 10685)	Insignificant
41608	-2.09151498112135	-0.00591710606890257	0.250883273539724	0.778915676860999	NA	shrink	spknorm	Gene bodies
(n = 10685)	Insignificant
41611	-0.218567774495352	0.000606900046726122	0.239126041377801	0.995605146670607	NA	shrink	spknorm	Gene bodies
(n = 10685)	Insignificant
41614	-0.540796049027712	-0.0642650134519993	0.257462221554951	0.216334274149847	NA	shrink	spknorm	Gene bodies
(n = 10685)	Insignificant
41619	-0.774432286560529	-0.0114074267778458	0.247926753886012	0.776544042372933	NA	shrink	spknorm	Gene bodies
(n = 10685)	Insignificant
41623	-0.336416849385827	0.0692229120096204	0.255388773363019	0.294224449790755	NA	shrink	spknorm	Gene bodies
(n = 10685)	Insignificant
41627	-1.17701511677657	-0.0206639597181314	0.251216175996852	0.371731174633514	NA	shrink	spknorm	Gene bodies
(n = 10685)	Insignificant
41632	-2.09151498112135	-0.00591710606890257	0.250883273539724	0.778915676860999	NA	shrink	spknorm	Gene bodies
(n = 10685)	Insignificant
41638	-1.19111413264019	-0.0069734414784296	0.249883404636212	0.769600785860433	NA	shrink	spknorm	Gene bodies
(n = 10685)	Insignificant
41639	-0.606424796730412	0.025702300019028	0.247712753884143	0.606365780191471	NA	shrink	spknorm	Gene bodies
(n = 10685)	Insignificant
41643	-1.79048498545737	-0.00675974858634005	0.250938954130868	0.700384577375204	NA	shrink	spknorm	Gene bodies
(n = 10685)	Insignificant
41644	-1.92263209471584	0.00601637344971336	0.250885525544205	0.768637407802228	NA	shrink	spknorm	Gene bodies
(n = 10685)	Insignificant
41647	-0.0359408233910698	-0.0726487114966019	0.247072230822358	0.40536111302066	NA	shrink	spknorm	Gene bodies
(n = 10685)	Insignificant
41649	-0.167682730077738	0.0216927130446236	0.238995706825625	0.778268367271364	NA	shrink	spknorm	Gene bodies
(n = 10685)	Insignificant
41651	-1.92263209471584	0.00601637344971336	0.250885525544205	0.768637407802228	NA	shrink	spknorm	Gene bodies
(n = 10685)	Insignificant
41657	-0.531099075527029	0.00789789115582413	0.245204834836875	0.883708214173138	NA	shrink	spknorm	Gene bodies
(n = 10685)	Insignificant
41658	-1.19382002601611	0.0117519466844044	0.250329388572546	0.610283418582979	NA	shrink	spknorm	Gene bodies
(n = 10685)	Insignificant
41659	-1.49485002168009	0.00624571819678417	0.250489840835431	0.748095864626182	NA	shrink	spknorm	Gene bodies
(n = 10685)	Insignificant
41664	-1.35310637583225	-0.0102084824348645	0.250406705110005	0.611137927958545	NA	shrink	spknorm	Gene bodies
(n = 10685)	Insignificant
41667	0.164174341916649	-0.0318107987538723	0.230381105462103	0.737425625223711	NA	shrink	spknorm	Gene bodies
(n = 10685)	Insignificant
41668	-0.585946324969054	0.044237476554985	0.251595149648583	0.373952510078189	NA	shrink	spknorm	Gene bodies
(n = 10685)	Insignificant
41669	-0.868702203402377	0.0264987562962777	0.250277770113183	0.475038576308024	NA	shrink	spknorm	Gene bodies
(n = 10685)	Insignificant
41670	-1.74654083566016	0.000479426613247776	0.250546284895367	0.999105321505547	NA	shrink	spknorm	Gene bodies
(n = 10685)	Insignificant
41671	-1.61439372640169	-0.0095609223644351	0.251051718504894	0.536685945896601	NA	shrink	spknorm	Gene bodies
(n = 10685)	Insignificant
41672	-1.52469208604381	0.00630886634352476	0.250420404249524	0.761941474979497	NA	shrink	spknorm	Gene bodies
(n = 10685)	Insignificant
41675	-1.33653465610889	-0.00214878366201733	0.249936150837045	0.923670214394494	NA	shrink	spknorm	Gene bodies
(n = 10685)	Insignificant
41677	-2.00766744095254	0.00574111104859803	0.250870302730006	0.791018530737199	NA	shrink	spknorm	Gene bodies
(n = 10685)	Insignificant
41678	-1.39685562737982	0.00362879836477425	0.250286384918861	0.818695207856962	NA	shrink	spknorm	Gene bodies
(n = 10685)	Insignificant
41685	-1.92263209471584	0.00601637344971336	0.250885525544205	0.768637407802228	NA	shrink	spknorm	Gene bodies
(n = 10685)	Insignificant
41692	-1.18492058160064	0.0288882814104269	0.25287794413024	0.142156410230293	NA	shrink	spknorm	Gene bodies
(n = 10685)	Insignificant
41695	-1.17963431495676	0.000537167445084698	0.249439495466537	0.985276435873513	NA	shrink	spknorm	Gene bodies
(n = 10685)	Insignificant
41697	-1.10526867562792	-0.0184015786127998	0.250361424776753	0.515178356251845	NA	shrink	spknorm	Gene bodies
(n = 10685)	Insignificant
41698	-1.55052160081263	-0.00148683584675084	0.250423293355571	0.936264187024325	NA	shrink	spknorm	Gene bodies
(n = 10685)	Insignificant
41704	-1.92263209471584	0.00601637344971336	0.250885525544205	0.768637407802228	NA	shrink	spknorm	Gene bodies
(n = 10685)	Insignificant
41708	-0.0771837491868617	0.0385019877369472	0.239791959134534	0.638279650960851	NA	shrink	spknorm	Gene bodies
(n = 10685)	Insignificant
41709	-2.09151498112135	-0.00591710606890257	0.250883273539724	0.778915676860999	NA	shrink	spknorm	Gene bodies
(n = 10685)	Insignificant
41713	-1.92263209471584	0.00601637344971336	0.250885525544205	0.768637407802228	NA	shrink	spknorm	Gene bodies
(n = 10685)	Insignificant
41714	-2.09151498112135	-0.00591710606890257	0.250883273539724	0.778915676860999	NA	shrink	spknorm	Gene bodies
(n = 10685)	Insignificant
41715	-0.485585079419631	0.0774372204961151	0.262637947692063	0.151616547519049	NA	shrink	spknorm	Gene bodies
(n = 10685)	Insignificant
41724	0.164211538357305	0.00794903481013417	0.226942801563146	0.939519961385529	NA	shrink	spknorm	Gene bodies
(n = 10685)	Insignificant
41726	-2.09151498112135	-0.00591710606890257	0.250883273539724	0.778915676860999	NA	shrink	spknorm	Gene bodies
(n = 10685)	Insignificant
41730	-0.282579163277625	-0.0630676035406017	0.25178178416323	0.359182403204196	NA	shrink	spknorm	Gene bodies
(n = 10685)	Insignificant
41731	-0.699893862056911	-0.0607652869602405	0.259066739397038	0.122295105737873	NA	shrink	spknorm	Gene bodies
(n = 10685)	Insignificant
41732	-1.92263209471584	0.00601637344971336	0.250885525544205	0.768637407802228	NA	shrink	spknorm	Gene bodies
(n = 10685)	Insignificant
41735	-1.47204804165606	0.0147805803204313	0.251290847315052	0.389297196920569	NA	shrink	spknorm	Gene bodies
(n = 10685)	Insignificant
41744	-0.965171084344163	-0.0115817801260792	0.249004644933957	0.73122491676311	NA	shrink	spknorm	Gene bodies
(n = 10685)	Insignificant
41747	-0.242793826721214	0.0486385209182059	0.24667499496226	0.490947320227961	NA	shrink	spknorm	Gene bodies
(n = 10685)	Insignificant
41748	-1.42050221746518	0.0034509957839764	0.250208818384232	0.83231006131725	NA	shrink	spknorm	Gene bodies
(n = 10685)	Insignificant
41751	-2.09151498112135	-0.00591710606890257	0.250883273539724	0.778915676860999	NA	shrink	spknorm	Gene bodies
(n = 10685)	Insignificant
41752	-2.09151498112135	-0.00591710606890257	0.250883273539724	0.778915676860999	NA	shrink	spknorm	Gene bodies
(n = 10685)	Insignificant
41756	-1.92263209471584	0.00601637344971336	0.250885525544205	0.768637407802228	NA	shrink	spknorm	Gene bodies
(n = 10685)	Insignificant
41757	-1.70663744528855	0.00743812919615484	0.250951695274003	0.635876013828379	NA	shrink	spknorm	Gene bodies
(n = 10685)	Insignificant
41764	-0.761264092480869	0.027577236186773	0.24965372488409	0.511604801914486	NA	shrink	spknorm	Gene bodies
(n = 10685)	Insignificant
41765	-1.40120949323689	0.0110986343252697	0.250549776164268	0.60607140507759	NA	shrink	spknorm	Gene bodies
(n = 10685)	Insignificant
41766	-2.09151498112135	-0.00591710606890257	0.250883273539724	0.778915676860999	NA	shrink	spknorm	Gene bodies
(n = 10685)	Insignificant
41769	-0.678764150672458	0.0241908840405986	0.248672187239201	0.578816426649131	NA	shrink	spknorm	Gene bodies
(n = 10685)	Insignificant
41770	-0.828419798067937	-0.0201933326169293	0.249196769267087	0.591870173695928	NA	shrink	spknorm	Gene bodies
(n = 10685)	Insignificant
41771	-0.510815225420002	-0.0163525015329379	0.24581437634191	0.756172429739836	NA	shrink	spknorm	Gene bodies
(n = 10685)	Insignificant
41773	0.0768497137179425	-0.0967074580294782	0.252695709898076	0.3141106313163	NA	shrink	spknorm	Gene bodies
(n = 10685)	Insignificant
41775	-1.6620418363203	0.00966169911338343	0.251006868918864	0.568106288671115	NA	shrink	spknorm	Gene bodies
(n = 10685)	Insignificant
41776	-0.0616178899221242	-0.0389227039997786	0.238399753668065	0.641340642765952	NA	shrink	spknorm	Gene bodies
(n = 10685)	Insignificant
41778	-0.153492791579867	0.0282334699390014	0.239839850139772	0.713984001814625	NA	shrink	spknorm	Gene bodies
(n = 10685)	Insignificant
41779	-2.00766744095254	0.00574111104859803	0.250870302730006	0.791018530737199	NA	shrink	spknorm	Gene bodies
(n = 10685)	Insignificant
41780	-2.09151498112135	-0.00591710606890257	0.250883273539724	0.778915676860999	NA	shrink	spknorm	Gene bodies
(n = 10685)	Insignificant
41781	-0.343470593766502	-0.0529496952323421	0.249797066990267	0.414086345424214	NA	shrink	spknorm	Gene bodies
(n = 10685)	Insignificant
41782	0.0485486159801149	-0.00095393505092203	0.234582593882538	0.988342905200158	NA	shrink	spknorm	Gene bodies
(n = 10685)	Insignificant
41783	-0.973773260238448	0.0032521415667671	0.248740673947537	0.923576653760223	NA	shrink	spknorm	Gene bodies
(n = 10685)	Insignificant
41805	-0.41913202209097	-0.0269120097009329	0.245200080851866	0.652820688942691	NA	shrink	spknorm	Gene bodies
(n = 10685)	Insignificant
41808	-0.0373229310565497	-0.0570307271455178	0.242559251646151	0.503295800705167	NA	shrink	spknorm	Gene bodies
(n = 10685)	Insignificant
41809	-0.465244333601113	-0.0082293291993474	0.244188826662336	0.882858782141264	NA	shrink	spknorm	Gene bodies
(n = 10685)	Insignificant
41814	-0.0637502319462288	-0.0370496538817557	0.238171387895725	0.654735817708102	NA	shrink	spknorm	Gene bodies
(n = 10685)	Insignificant
41815	-0.686818494021768	0.0123068545947778	0.247038760108656	0.790945429891582	NA	shrink	spknorm	Gene bodies
(n = 10685)	Insignificant
41816	-2.09151498112135	-0.00591710606890257	0.250883273539724	0.778915676860999	NA	shrink	spknorm	Gene bodies
(n = 10685)	Insignificant
41819	-1.79048498545737	-0.00675974858634005	0.250938954130868	0.700384577375204	NA	shrink	spknorm	Gene bodies
(n = 10685)	Insignificant
41820	-1.33653465610889	-0.000952186095398489	0.249870721925333	0.966202680765411	NA	shrink	spknorm	Gene bodies
(n = 10685)	Insignificant
41823	-0.728565009071793	-0.0272398450706101	0.249254384359066	0.526553123730224	NA	shrink	spknorm	Gene bodies
(n = 10685)	Insignificant
41824	-1.19382002601611	-0.000274709247104496	0.249458742758446	0.99073722720876	NA	shrink	spknorm	Gene bodies
(n = 10685)	Insignificant
41825	-2.09151498112135	-0.00591710606890257	0.250883273539724	0.778915676860999	NA	shrink	spknorm	Gene bodies
(n = 10685)	Insignificant
41828	-1.01772876696043	0.00700751104114188	0.248966281811777	0.829597610729623	NA	shrink	spknorm	Gene bodies
(n = 10685)	Insignificant
41830	-0.525455952744352	0.0155828527376818	0.245768916022694	0.770477357135051	NA	shrink	spknorm	Gene bodies
(n = 10685)	Insignificant
41831	-0.0925348932341438	0.0272072958736214	0.237534942865373	0.739934958281617	NA	shrink	spknorm	Gene bodies
(n = 10685)	Insignificant
41834	-1.30168192645726	0.0089776331751661	0.250264621742065	0.640846354096193	NA	shrink	spknorm	Gene bodies
(n = 10685)	Insignificant
41836	-1.74654083566016	0.000479426613247776	0.250546284895367	0.999105321505547	NA	shrink	spknorm	Gene bodies
(n = 10685)	Insignificant
41837	-0.452625324984793	-0.10722205396933	0.279539821367374	0.0554348923500748	NA	shrink	spknorm	Gene bodies
(n = 10685)	Insignificant
41838	-0.838631997765025	-0.0381487386737286	0.252661437258011	0.289834267774569	NA	shrink	spknorm	Gene bodies
(n = 10685)	Insignificant
41839	-0.168450148004244	0.0575339605101771	0.246747056309292	0.455294716515861	NA	shrink	spknorm	Gene bodies
(n = 10685)	Insignificant
41841	-1.79048498545737	-0.00675974858634005	0.250938954130868	0.700384577375204	NA	shrink	spknorm	Gene bodies
(n = 10685)	Insignificant
41850	-0.704268009388738	0.0166389569081422	0.247578293021661	0.713700461479025	NA	shrink	spknorm	Gene bodies
(n = 10685)	Insignificant
41852	-0.87297623428435	0.00871657621424154	0.248288545182624	0.818954551622787	NA	shrink	spknorm	Gene bodies
(n = 10685)	Insignificant
41853	0.0547470753824856	-0.0663521268767683	0.24176007341389	0.469391257321471	NA	shrink	spknorm	Gene bodies
(n = 10685)	Insignificant
41859	-0.274476303846783	-0.0419850050431206	0.24549590302713	0.537288941248095	NA	shrink	spknorm	Gene bodies
(n = 10685)	Insignificant
41862	-1.44069198909299	-0.00599723342443853	0.250315589911834	0.743808514767004	NA	shrink	spknorm	Gene bodies
(n = 10685)	Insignificant
41873	-2.00766744095254	0.00574111104859803	0.250870302730006	0.791018530737199	NA	shrink	spknorm	Gene bodies
(n = 10685)	Insignificant
41877	-0.800587677806491	-0.0150342341794266	0.248466286380144	0.697358691276931	NA	shrink	spknorm	Gene bodies
(n = 10685)	Insignificant
41884	-0.620875853929608	0.0449886342130016	0.252351140810402	0.335532696292244	NA	shrink	spknorm	Gene bodies
(n = 10685)	Insignificant
41886	-0.5708535715005	-0.100755599752663	0.277422224465633	0.0380985929400417	NA	shrink	spknorm	Gene bodies
(n = 10685)	Insignificant
41887	-1.6620418363203	0.00966169911338343	0.251006868918864	0.568106288671115	NA	shrink	spknorm	Gene bodies
(n = 10685)	Insignificant
41888	-2.00766744095254	0.00574111104859803	0.250870302730006	0.791018530737199	NA	shrink	spknorm	Gene bodies
(n = 10685)	Insignificant
41889	-0.677367288307777	-0.0715203729165721	0.263565558104495	0.0652383275652838	NA	shrink	spknorm	Gene bodies
(n = 10685)	Insignificant
41890	-1.39254497678533	-0.0175915310814525	0.251532060749864	0.311709147527292	NA	shrink	spknorm	Gene bodies
(n = 10685)	Insignificant
41891	-0.989806085231525	-0.0053289656248888	0.248851732170418	0.867229521424746	NA	shrink	spknorm	Gene bodies
(n = 10685)	Insignificant
41894	0.0937630325290198	-0.0621223769113785	0.23771476302599	0.516501638058338	NA	shrink	spknorm	Gene bodies
(n = 10685)	Insignificant
41897	-0.61252118800746	0.0089865072676767	0.246090188021785	0.857119808515622	NA	shrink	spknorm	Gene bodies
(n = 10685)	Insignificant
41905	-1.20568626379146	-0.010081118031143	0.249862641498663	0.698830236638824	NA	shrink	spknorm	Gene bodies
(n = 10685)	Insignificant
41908	-0.347947151751895	-0.0162467032041479	0.242638405915656	0.797827216142487	NA	shrink	spknorm	Gene bodies
(n = 10685)	Insignificant
41909	-1.44069198909299	-0.00599723342443853	0.250315589911834	0.743808514767004	NA	shrink	spknorm	Gene bodies
(n = 10685)	Insignificant
41910	-1.32057210338788	0.00823161589489843	0.250242190691594	0.665405273068703	NA	shrink	spknorm	Gene bodies
(n = 10685)	Insignificant
41911	-1.37443034175695	-0.00864689942736663	0.250502377784264	0.64258813302442	NA	shrink	spknorm	Gene bodies
[truncated: 19,371 more rows]
