# Supplementary material for: The NELF pausing checkpoint mediates the functional divergence of Cdk9
Source: Nat Commun. 2023 May 13;14:2762. doi: 10.1038/s41467-023-38359-y (PMC10182999; doi:10.1038/s41467-023-38359-y)
Supplement: Supplementary file 10 — Source Data [file 41467_2023_38359_MOESM10_ESM.zip › Source Data/AllPlots/fig3a_right.tsv]

signal_gb	log2fc_gb	signal_pr	log2fc_pr	KD
1	0.938679804235401	-1.84015283038452	2.41714938193159	0.397948975366959	LacZ RNAi
2	1.05585212667244	-2.33363382807204	3.31060878127929	-0.291569418119252	LacZ RNAi
3	1.38473681488568	-3.89858014807663	2.21426617013363	0.851183576723554	LacZ RNAi
4	1.18264286814233	-1.39150762628261	3.42361675051586	0.0917808275505158	LacZ RNAi
5	1.49326839787516	-0.805764781731171	3.59887604450636	0.238449738321359	LacZ RNAi
6	1.0839968322421	-3.62753193378962	1.846002910896	0.944099135563578	LacZ RNAi
7	1.1098821431991	-3.19791960965646	3.30798568019326	0.109407059093374	LacZ RNAi
8	1.39420644536023	-3.5627483598366	3.23062158297475	0.174839064545844	LacZ RNAi
9	2.73158086885165	-0.653053339849973	3.16812667230751	1.9324406714764	LacZ RNAi
10	1.46285301986874	-3.33334859531519	1.90935274040988	2.41933055426975	LacZ RNAi
11	0.802801081563088	-2.69341986944607	3.53464054075956	-0.213678742945242	LacZ RNAi
12	0.238898792227841	-4.17592998426764	3.41983353436886	-0.206856133866399	LacZ RNAi
13	1.1817178529217	-1.21002876730223	3.3186884359681	-0.103490500470625	LacZ RNAi
15	0.483672863806311	-3.07725531513655	2.60849608120076	-0.0874488486986963	LacZ RNAi
16	1.10438467128788	-3.03497627744074	1.9684269069406	1.86786373366001	LacZ RNAi
17	1.59672681485636	0.0846873316502448	3.24189198575257	0.263562904082694	LacZ RNAi
18	1.00050348963145	-2.36464664691255	3.07194457064864	-0.232798655379645	LacZ RNAi
19	0.996266436688192	-1.45714702227173	1.48367286380631	2.16499011029153	LacZ RNAi
20	0.751094258489212	-4.41128908669002	2.14653112200745	-0.359931722060834	LacZ RNAi
21	-1.01233373507373	0.287683881588167	2.88666553581606	-0.727167901078003	LacZ RNAi
22	0.59690484088136	-3.25621809821237	2.9972587861891	-0.12438861224655	LacZ RNAi
23	-0.749092300299144	-2.96955888643586	2.04393571822416	-0.501993544807246	LacZ RNAi
24	-1.48945498979339	-0.362570079384708	1.96309807343554	-0.749424670657197	LacZ RNAi
25	0.659764122861992	-2.43423895950268	3.17117336318035	-0.685171352611612	LacZ RNAi
26	1.1098821431991	-1.33491054606564	2.95708217728026	-0.0723893206824383	LacZ RNAi
27	0.816970037757299	-3.70041772935819	1.37386787032707	0.337700714800815	LacZ RNAi
28	0.877900931232631	-2.33429773360497	2.44403229805532	0.76364568049074	LacZ RNAi
29	0.602211967802297	-1.44365857125972	2.96117896080362	-0.244107744358806	LacZ RNAi
30	0.144013465786199	-1.92947260856087	3.50703479196628	-0.422311661788891	LacZ RNAi
31	0.584263360552735	-1.1682772933316	2.35190448066147	-0.47443315601724	LacZ RNAi
32	0.911945550988156	-4.03708416508416	2.93000508299268	-0.337069244506947	LacZ RNAi
34	1.2501173546567	-3.10837086898061	1.94750234087606	1.12103448851385	LacZ RNAi
35	1.14300230239134	-2.20051332127574	2.37237800786456	0.666752254419913	LacZ RNAi
36	1.4633374532507	-0.532671005454859	2.99470243457199	-0.559442320153329	LacZ RNAi
37	-0.0501222959631253	0.0600978610185132	2.59044947787333	-0.77725199420408	LacZ RNAi
39	0.168556406863725	-2.07018383041354	1.04836410527989	0.878616715238023	LacZ RNAi
40	1.30118197213832	-2.50530090613808	2.13995460930933	2.27248423700596	LacZ RNAi
41	1.59026878534653	-1.28833270379024	3.24293877002958	-0.0284838843152856	LacZ RNAi
42	1.09993603334355	-1.97707685571988	3.56803994858962	-0.184189160819317	LacZ RNAi
43	1.77204578340489	-1.5706222736149	3.07146738946408	0.856455176531896	LacZ RNAi
45	0.853953604010469	-3.03693913416763	3.69576125111569	-0.372998865974372	LacZ RNAi
46	1.07402609560102	-2.71392163380387	3.56904695363626	-0.0656761902612233	LacZ RNAi
47	0.313318735498588	-2.04848892835641	2.47409674378071	-0.233558549800855	LacZ RNAi
48	0.922164716169842	-3.12745259172707	3.04545911463648	-0.403771472998765	LacZ RNAi
49	0.968426906940605	-2.36564529524724	3.46353107540367	-0.375272595024402	LacZ RNAi
50	-0.51173138450454	-2.68239051131008	2.85434734336827	-0.452801276163121	LacZ RNAi
51	1.23111773057087	-1.28825686400546	1.40817210149705	1.35617111131914	LacZ RNAi
52	1.0822538420153	-1.7405553460548	1.61775497985448	1.9323059008284	LacZ RNAi
53	1.26105340505796	-2.12935815432515	1.34623558169904	2.4661056427435	LacZ RNAi
54	1.28066030499371	-1.30325189058199	2.07933322252196	1.93969009128172	LacZ RNAi
55	-0.836242476018044	1.31717064608855	2.82272236664639	-0.274611040351012	LacZ RNAi
56	0.869431214612481	-2.62287111188296	1.91793591467734	0.503490300916505	LacZ RNAi
57	1.09713231487837	-1.68915165590032	1.88068785725771	1.72410844253501	LacZ RNAi
58	-1.18842499412941	-1.36257007938471	2.42409396811313	-0.457695637871933	LacZ RNAi
59	0.653559810460707	-1.25858211367766	3.19368214168962	-0.108605419941948	LacZ RNAi
60	1.09769450846096	-3.04267567413672	2.90525928973995	-0.0314211091993061	LacZ RNAi
61	0.981102495423886	-2.07084597782926	3.4007703567889	-0.414165537771841	LacZ RNAi
62	1.21598105679186	-2.80551357523344	3.53988819772572	-0.127543366295787	LacZ RNAi
63	1.56208340072194	-3.58417972291569	2.44655580592182	1.83286937548886	LacZ RNAi
64	1.2743472342812	-3.76017837546374	2.62864432228461	0.153071360832541	LacZ RNAi
65	1.20251011297397	-2.13168504993012	1.66588104767167	1.16308609213864	LacZ RNAi
66	-0.586365002801444	-1.0978668531903	1.78470285947029	-0.391094467802163	LacZ RNAi
67	-0.644356949779131	-2.16992500144231	2.24892913371877	-0.883798510750047	LacZ RNAi
68	0.639267294545039	-2.95829901097493	3.24217406058255	-0.720087816703948	LacZ RNAi
69	-0.299123291623096	-0.305539134348329	2.8445964505535	-0.192562545317596	LacZ RNAi
70	-0.887394998465425	-0.777607578663552	1.24293877002958	-0.174943076208937	LacZ RNAi
71	1.32545819148169	-3.71758511619705	3.11015519852523	-0.304956129225102	LacZ RNAi
72	1.14753411201884	-2.65236433159307	3.25260208670896	0.0900454080626027	LacZ RNAi
73	2.07763021986985	-0.996047943150653	3.1484348267874	1.03080830619283	LacZ RNAi
74	-0.167235695059469	-2.2418179199241	2.05770413153403	-0.731953111680073	LacZ RNAi
76	0.549959129382749	-2.57426681874223	3.30860837431573	-0.57321048073443	LacZ RNAi
77	1.40817210149705	-1.54700617958496	2.73933021118726	0.0325504841545614	LacZ RNAi
78	1.25834510107098	-3.81774622107176	1.87696796743258	0.833394589131427	LacZ RNAi
79	0.0483641052798862	-2.95802495392351	2.94774046268514	-0.671408741718268	LacZ RNAi
80	0.824412230575766	-2.02701109464993	2.65574141632079	-0.662651223248071	LacZ RNAi
81	1.16760086306372	-3.15355574796737	1.48597681871588	0.944181484244209	LacZ RNAi
82	1.16327470627586	-3.07262586195153	1.96766963651002	1.60439316928257	LacZ RNAi
83	-0.676541633150532	-1.57472331621632	1.76942163957874	-0.163645938552166	LacZ RNAi
84	0.858849873254773	-2.59150670801207	3.41642180747349	-0.353492696464811	LacZ RNAi
85	0.527578349505393	-2.76024395972533	2.35346613096659	-0.140276297118508	LacZ RNAi
86	1.46382134687392	-2.73723999240894	2.11151790589336	2.32539239979455	LacZ RNAi
87	1.91929361639086	-1.51548034132821	2.63357953996012	1.85171346563382	LacZ RNAi
88	1.70796341771663	-3.06588059269862	2.04457111626275	2.04680982819698	LacZ RNAi
89	1.62415416127964	-2.17779015369864	2.75778155971338	1.19653795694193	LacZ RNAi
90	1.17659474868713	-3.13123812874379	2.82829503904885	0.258079344547421	LacZ RNAi
91	1.80961627023402	-0.974841464548826	3.07921598821651	0.864930068003027	LacZ RNAi
92	2.07698250240168	-0.742639862703252	3.39221491787867	-0.0554743603557688	LacZ RNAi
93	1.52105697294383	-0.902079147991004	1.51914518196853	1.35916950952457	LacZ RNAi
94	0.421702618946589	-0.994383529173679	3.00204677644394	-0.426757984962164	LacZ RNAi
95	1.33823729888106	-3.09537033129417	1.96386335025365	2.02490120164921	LacZ RNAi
96	1.66860580414322	-2.28008935324213	3.72998544619647	-0.138376784113983	LacZ RNAi
97	1.04583913024938	-3.39709614540201	3.35993370902193	-0.603875300804103	LacZ RNAi
98	0.580582876814367	-2.38318035905999	3.11075531661594	-0.681996294821491	LacZ RNAi
99	1.91844555034925	-2.8441668401694	3.65089589945914	-0.101867884996143	LacZ RNAi
100	1.16327470627586	-2.7783804563336	3.51959201986689	-0.416469769177173	LacZ RNAi
101	1.1249148497549	-2.26595898628167	2.28833419764148	0.852051959964279	LacZ RNAi
102	0.258733037212813	-0.997775334885486	2.62315001174119	-0.396595822698659	LacZ RNAi
103	0.607455023214668	-3.39106228989772	0.972943008105568	0.983476579415601	LacZ RNAi
104	1.03558981724346	-2.65871125897685	3.52118412694324	-0.399975786609639	LacZ RNAi
105	0.865613216555463	-3.03844970710839	1.87132770007989	-0.71730366453745	LacZ RNAi
106	1.10383107722707	-3.2418179199241	1.51914518196853	-0.0981939207593435	LacZ RNAi
107	1.63308853427537	-1.24324812462872	2.89909023030257	0.80702363416864	LacZ RNAi
108	1.53276711471432	-2.66850014531527	3.20860203716852	-0.0591596566921406	LacZ RNAi
109	1.07815945293746	-2.90552649010159	1.76581751530992	1.42699174098266	LacZ RNAi
110	1.23645664250166	-2.71241211568644	1.82756311125472	2.192667878052	LacZ RNAi
111	1.06805221211227	-0.931140964163857	2.32910078950441	1.9869172907986	LacZ RNAi
112	1.32910078950441	-1.61570652349841	3.03965440196797	-0.213353524206533	LacZ RNAi
113	1.66527321764677	-3.16160013679138	2.80158068497488	0.299390972404856	LacZ RNAi
114	1.34528352911045	-1.92675140497825	2.45650571378418	2.06717350444535	LacZ RNAi
115	1.0851549515468	-2.06037079363874	2.40707122769617	0.343803707646203	LacZ RNAi
116	0.517011052455844	-2.10441343362424	3.06412465263843	-0.843328786368811	LacZ RNAi
117	0.333366655509717	-4.88041838424733	0.881612872478348	-0.00293992188951352	LacZ RNAi
118	-0.428757149439776	-0.53249508082702	3.51030608253043	-0.681069454679182	LacZ RNAi
119	0.0290589500844996	-1.69271868107704	2.54255904436612	-0.515322043429649	LacZ RNAi
120	-1.01233373507373	1.03482726075841	0.80057962156913	-0.483624014382078	LacZ RNAi
121	0.990551953163763	-3.08790523647042	1.80280108156309	1.36941847463121	LacZ RNAi
122	0.191786247582199	-1.97407436755836	2.71207868364999	-0.440530598009676	LacZ RNAi
123	0.992703705617888	-2.75290822480419	1.76942163957874	1.31961522139996	LacZ RNAi
124	1.21896591034132	-1.22119331712062	3.13811567438715	0.236328735751668	LacZ RNAi
125	0.833797110378299	-1.74014914507965	1.46478751964594	1.9751674383916	LacZ RNAi
126	1.31263426808834	-2.89667112511164	2.34241478448711	1.69503402760262	LacZ RNAi
127	0.958477875798792	-2.11024288886181	2.09146998588223	0.966723056250245	LacZ RNAi
128	1.14602875702152	-1.82475250820145	2.01091872455999	-0.413865578742409	LacZ RNAi
129	1.17939665828913	-2.94033451436408	2.88013190094296	0.165757329743664	LacZ RNAi
130	1.03881878737366	-1.45259553365315	3.44943982780478	-0.141580012277933	LacZ RNAi
131	1.14300230239134	-1.32031759233264	3.11108230457108	-0.448810946375141	LacZ RNAi
132	1.54717390556877	-2.88641291832028	2.32910078950441	2.47469718466434	LacZ RNAi
133	0.757289719930453	-2.92724117611279	2.3509647879431	-0.316693150117971	LacZ RNAi
134	1.28869626059026	-0.607286830396405	1.52548535999955	2.21595707722496	LacZ RNAi
135	1.23235562541916	-1.689602098477	3.3858088970814	0.149783343032822	LacZ RNAi
136	-0.0422969584511686	-3.16992500144231	2.87189503455888	-0.968758657507076	LacZ RNAi
137	-1.31336373073771	-0.0950897685197223	2.77900596889141	-0.723350188497001	LacZ RNAi
138	-0.535212480354063	-0.78654070343356	3.0284663261828	-0.523507657157191	LacZ RNAi
139	1.07461898918376	-2.21589095372613	3.43783836385065	-0.194512988275367	LacZ RNAi
140	0.64408391857683	-2.89288836405365	2.50814979766707	0.0763855046949668	LacZ RNAi
141	1.07343239150049	-2.03604427275892	2.86108375340842	0.0516425340971427	LacZ RNAi
142	0.941908774365599	-1.92785262766758	2.77795142895952	-0.56356539553572	LacZ RNAi
143	1.80512144940823	-1.20587059585082	2.70533676792854	1.28963514601843	LacZ RNAi
144	0.981836721265551	-2.83055645861251	2.03233665984574	1.1464875430997	LacZ RNAi
145	1.16230745758672	-0.867499890051521	2.74871661383676	0.0340087261579563	LacZ RNAi
146	1.26336144139488	-2.78499001379694	2.20777435296633	1.63699732085432	LacZ RNAi
147	0.238898792227841	-1.68150502996009	2.60045012164601	-0.0952657176681678	LacZ RNAi
148	1.37683234929081	-1.59793364876737	3.0392046554416	0.581543085282889	LacZ RNAi
149	0.983301459523824	-1.75422985762198	2.69552020090487	-0.113535349230062	LacZ RNAi
150	1.22445536433557	-1.28919689305449	2.31468444254196	-0.705019010974431	LacZ RNAi
151	1.20118402192258	-2.35133902387047	3.66766920571148	-0.269226779726793	LacZ RNAi
152	0.825465066199032	-1.60250238964009	2.20074109023513	-0.109280531169838	LacZ RNAi
153	-1.01233373507373	-0.362570079384708	2.84479765254084	-0.503808421031352	LacZ RNAi
154	0.952240145847329	-1.42688489286642	3.25892687541371	-0.120986550687098	LacZ RNAi
155	1.13224047253589	-2.90339964347725	3.36403028033503	-0.156088691473441	LacZ RNAi
156	1.51551089731344	-2.45568476635132	2.18723861983148	2.05292609868466	LacZ RNAi
157	1.24011473650858	-3.49205852730393	2.37801249806566	1.02324908017269	LacZ RNAi
158	1.23604827906593	-0.663372088103509	1.84499876135754	0.307291920699416	LacZ RNAi
159	1.375056091265	-1.07221264488325	2.08573285513427	2.08083397354403	LacZ RNAi
160	1.4095442810964	-2.88097703507005	2.51357448076023	1.63629528033589	LacZ RNAi
161	0.563623453690032	-0.872893779213109	2.64583671468236	-0.32737428628322	LacZ RNAi
162	1.53049169188545	-2.64139905713656	2.36119124538968	1.27144928832055	LacZ RNAi
163	1.21683596746538	-2.1310869219774	2.42909954075689	0.83680889985487	LacZ RNAi
164	0.358734127198011	-2.33777314791862	0.811575005870593	0.519529479655811	LacZ RNAi
165	1.21383638832527	-2.23389483191607	3.59091892690792	-0.0186853157607227	LacZ RNAi
166	0.510545010206612	-2.01395994184484	3.00246672279276	-0.692309285036259	LacZ RNAi
167	1.42409396811313	-3.06946701256168	2.00190670404088	1.73128144820637	LacZ RNAi
168	1.52862107385241	-1.81606995177033	2.75009473104709	1.32754772574604	LacZ RNAi
169	1.46212535511	-3.33373917014108	2.47362417084844	1.14861992658911	LacZ RNAi
170	1.20864555583	-2.47302327313583	2.67146350974639	0.0212458685989599	LacZ RNAi
171	0.93050075869637	-2.47799650573136	3.39906147128156	-0.758314457584343	LacZ RNAi
172	0.582427017512738	-2.93535786615976	3.3166571203757	-0.557779764521857	LacZ RNAi
173	0.994132307175506	-3.61914382271753	3.16965268940643	-0.0231910972645617	LacZ RNAi
174	1.28760916494904	-1.38946890638958	1.88712196726312	2.35102100640769	LacZ RNAi
175	1.12226831821395	-3.16816239274305	2.20383216721227	0.457236583719152	LacZ RNAi
176	1.89953379533133	-0.462700230746987	3.49776424011462	0.0199314437468793	LacZ RNAi
177	0.754822131008455	-1.83142315626	1.64726557736302	1.39871691974132	LacZ RNAi
178	1.69352997721019	-1.76136091971515	2.03037300398233	2.40333317759948	LacZ RNAi
179	1.13791086679934	-2.28259899479619	3.66724556278863	-0.132705677635073	LacZ RNAi
180	0.871327700079892	-1.91515766800128	3.60319548856341	-0.345236972927007	LacZ RNAi
181	0.101609617233111	-1.81789729968927	3.42393495383837	-0.718516659629573	LacZ RNAi
182	0.83892461364535	-1.31756034446714	3.68996752782362	-0.368829968973832	LacZ RNAi
183	1.58462969923486	-3.03540729496931	3.64208347983999	-0.179581131794317	LacZ RNAi
184	1.20427195913026	-1.88478905766364	2.48963791084494	1.0036736370178	LacZ RNAi
185	0.333366655509717	-1.5779488989601	2.34560111192673	-0.261660172490383	LacZ RNAi
186	0.749844489333505	-0.683863121721758	1.60045012164601	-0.480832961004528	LacZ RNAi
187	1.02641885391829	-3.74985638225327	1.83892461364535	0.119870218254363	LacZ RNAi
188	1.53728250444536	-3.45765537575575	3.01711768445913	1.08556965385772	LacZ RNAi
191	1.20427195913026	-2.42151785158727	3.64467428536063	-0.136234398256375	LacZ RNAi
192	0.485976818715875	-2.39950921355234	3.55887026113783	-0.467868863810563	LacZ RNAi
193	1.27322357393405	-1.55739209369947	3.54731359180488	-0.309079840051098	LacZ RNAi
194	1.78017468456417	0.299952732128221	3.57402848823414	0.656036298858958	LacZ RNAi
195	1.21512445990291	-0.673630382182537	3.66623016511122	-0.273760812426852	LacZ RNAi
196	1.59333038052306	-0.963317365812827	2.64055695987852	0.588299036575311	LacZ RNAi
197	0.944314844131478	-2.4448759599859	2.51011049843259	0.586425212765839	LacZ RNAi
198	1.56362345369003	1.07294182459872	3.86584324541778	-0.115342639072494	LacZ RNAi
199	0.533797469840324	-1.27917967972868	2.57275081902632	0.144787927790067	LacZ RNAi
200	1.14350817837387	-2.49662541076849	2.18032662541515	1.69415150365592	LacZ RNAi
201	1.37683234929081	-3.42884329880387	2.25834510107098	0.846577390558913	LacZ RNAi
202	0.196286748808876	-4.52507760926454	2.91082389977071	-0.846878082358755	LacZ RNAi
204	1.1958387915934	-1.09914972719407	1.77061639819169	2.0013694306115	LacZ RNAi
205	0.905871403275963	-1.16078197102073	3.53065757977208	-0.45386449062378	LacZ RNAi
206	0.739714712745713	-1.75710573661888	2.66283335458967	-0.614068530181173	LacZ RNAi
207	0.956926822429054	-2.50501434440491	3.52732772269345	-0.173663968164054	LacZ RNAi
208	1.60062662824543	-2.62088335215117	2.73971471274571	1.91777946480347	LacZ RNAi
209	2.20698877334561	-2.16341575259016	3.74550496741956	-0.179684886650018	LacZ RNAi
210	2.41658359605673	-0.372693263023982	3.01515178084857	0.963972528354842	LacZ RNAi
211	1.53830221489717	-1.85424344213096	2.04710345277814	1.32958358507055	LacZ RNAi
212	1.29694147157892	-2.34123305174866	1.98838948654537	1.71675841016395	LacZ RNAi
213	1.40844688447484	-1.90549080928894	2.26374492440603	1.20068931144753	LacZ RNAi
214	1.6423240195758	-2.06905066865096	3.30867750747123	0.249033719193957	LacZ RNAi
215	0.969182859232261	-3.76180390043952	2.99937764458901	-0.538549226952116	LacZ RNAi
216	1.45403952611271	-0.104607185425512	2.64360465296052	-0.537315204918831	LacZ RNAi
217	1.68995316172045	-1.251369877302	2.9976833856838	0.103779999289595	LacZ RNAi
218	1.21469552704641	-2.43200932818949	3.05585212667244	-0.00881697042504007	LacZ RNAi
219	0.559763032876794	-0.948337880177507	2.92367706064148	-0.819422898242056	LacZ RNAi
220	0.634396651173698	-3.03703073094497	2.20821017285429	-0.829830869082169	LacZ RNAi
221	1.10216604841993	-3.57657174060869	1.80611211016909	0.661326557779365	LacZ RNAi
222	0.571242850560224	-1.92780488460664	3.4207690821605	0.0956398380427563	LacZ RNAi
223	1.20515020914018	0.255578911639402	1.59512128814094	0.826504250398092	LacZ RNAi
225	1.55995687107769	-1.81688295963831	2.21297554665214	2.2981773108959	LacZ RNAi
226	-0.359121221298382	-1.18935050002996	1.02242837118549	-1.38243538520999	LacZ RNAi
227	0.64408391857683	-2.30141511237464	2.92199635234455	-0.237229561570567	LacZ RNAi
228	-1.09151498112135	-0.68449817427207	0.740993931584886	-0.610129304709252	LacZ RNAi
229	1.33661981290744	-2.41445277734421	3.50161595302305	-0.193921041556753	LacZ RNAi
231	0.911082999598558	-1.23151261351634	2.75913125406172	0.547665815486953	LacZ RNAi
232	0.744809134585401	-1.57870587058137	3.71424406616389	-0.298553547339997	LacZ RNAi
233	1.42594484541888	-3.30192448356955	2.41444853689678	1.17258426831687	LacZ RNAi
234	1.23276747417634	-1.365916695278	1.72406276720292	2.58519170219226	LacZ RNAi
235	-0.644356949779131	-1.16992500144231	2.48803997927965	-0.217535161131016	LacZ RNAi
236	2.07645183227427	-1.34638302831909	2.79565203977342	1.08396606309601	LacZ RNAi
237	0.822298871262366	-2.66797673019793	1.76702221644829	0.199491427169187	LacZ RNAi
238	-0.00515515044660204	-2.42157326675269	2.51701105245584	-0.870390630287361	LacZ RNAi
239	-0.00515515044660204	-2.99970804511873	1.46719358941182	-0.231441067989921	LacZ RNAi
240	0.213836388325273	-1.79303193063055	2.16085253333855	-0.304709562009627	LacZ RNAi
241	0.831729037508926	-0.973298261147928	3.44172309293895	-0.409012213107904	LacZ RNAi
242	1.39449020524089	-3.27709795748701	2.33303999548536	0.904396591725839	LacZ RNAi
243	0.796102319214386	-1.87140005545764	1.59690484088136	1.08781489715605	LacZ RNAi
244	1.18815196292711	-0.714248587128812	3.35259229871625	-0.307958312854662	LacZ RNAi
245	0.918784975518462	-2.59512126063487	3.18581913109463	-0.58537872875733	LacZ RNAi
246	1.41444853689678	-3.43086094139211	2.43817197265157	0.313180208878428	LacZ RNAi
247	1.4095442810964	-3.21220630880628	2.22319471183382	1.6736863728829	LacZ RNAi
249	0.653559810460707	-2.43469029535522	3.15345447901485	-0.345409666864879	LacZ RNAi
250	1.25756818765824	-1.47102054128037	3.48263208302937	-0.356927272265187	LacZ RNAi
251	0.662833354589669	-2.00232232181328	3.44162130715729	-0.339333271494349	LacZ RNAi
252	-1.18842499412941	0.565537002133506	1.46236804552252	-0.235361059341613	LacZ RNAi
253	0.94110377972937	-1.85886314305274	1.53992878789182	2.43931703639653	LacZ RNAi
254	0.693814853889417	-3.13321190255382	1.47196610427306	0.0130074879339444	LacZ RNAi
255	0.869431214612481	-3.32825571485937	1.37977672993759	0.178590503127816	LacZ RNAi
256	1.44806290222396	-3.95253904565363	2.39420644536023	1.38539371800232	LacZ RNAi
257	0.452553063228925	-2.91358524818253	2.90831126633306	-0.777019698610454	LacZ RNAi
258	1.08457627793433	-2.66328168836237	3.00267654378818	-0.389361831493422	LacZ RNAi
259	0.533797469840324	-1.19661793335599	3.23772013444807	-0.666225610787372	LacZ RNAi
260	1.29050206145352	-3.48393472265879	1.98766626492627	0.910310219222868	LacZ RNAi
261	0.645677661583387	-2.57540367229631	2.6933874687653	-0.260656688428246	LacZ RNAi
262	1.25678988192681	-3.04176379784642	2.09032860682342	0.989787030069792	LacZ RNAi
263	0.00885556399621263	-2.80241587224605	3.01826598689223	-0.972604559362514	LacZ RNAi
264	1.03233665984574	-2.34674774188146	2.37118242698037	0.767025390588124	LacZ RNAi
265	-1.79048498545737	0.637429920615292	0.671913012441587	-0.329780144267039	LacZ RNAi
266	1.45625972426647	-0.195523953631389	3.27628805162766	-0.2215912713052	LacZ RNAi
267	1.44856410768282	-2.5028496190785	2.47949469118795	1.2073779593834	LacZ RNAi
268	0.578730871952774	-1.6015556143614	3.10609634204836	-0.465523647547359	LacZ RNAi
269	1.35595314982841	-2.98473632125784	2.06321322631881	1.07574679694618	LacZ RNAi
270	0.90848501887865	-1.51724730712808	3.25546355264797	-0.195326596465694	LacZ RNAi
271	-1.31336373073771	-0.01942549858765	1.05461305455689	-0.115365902652635	LacZ RNAi
272	1.70589106855503	-2.0256309375953	2.59207233645142	2.25217908085556	LacZ RNAi
273	1.40291791760505	-2.03018503180255	2.20558866902791	1.56831839860579	LacZ RNAi
274	-1.09151498112135	-1.83205536268593	2.18815196292711	-0.528805926497677	LacZ RNAi
275	-0.313363730737707	-4.41701786340708	2.57965786159373	-0.252355496155616	LacZ RNAi
277	1.40096602900753	-0.323895069051002	2.85953096701447	0.31126676233246	LacZ RNAi
278	1.39984671271292	0.422151532338589	1.04202392724887	-0.918651460118736	LacZ RNAi
279	0.796102319214386	-3.11512350072699	1.21383638832527	0.509949889339352	LacZ RNAi
280	1.90464631224666	-3.88449956105914	3.40389058202484	-0.179737187639632	LacZ RNAi
281	1.2340006822418	-2.65777805586656	1.80830552130575	1.0052172233781	LacZ RNAi
282	1.27509472927108	-2.8256761694684	3.69478203922298	-0.922296152507673	LacZ RNAi
283	0.173302841888186	-2.16123927357609	2.57612472493506	-0.841077096923205	LacZ RNAi
284	0.397035735379094	-0.771721139273145	2.935589884758	-0.469905868261988	LacZ RNAi
285	1.06503417021043	0.792021304369231	3.54197367373183	0.0780843233429119	LacZ RNAi
286	1.05585212667244	-3.04971297491234	3.66638186781009	-0.446706313607588	LacZ RNAi
287	0.671913012441587	-2.16840572070741	3.2916897900273	-0.340266559420977	LacZ RNAi
288	1.81953603920678	-0.146489767871957	3.35083934181805	0.0919866317179957	LacZ RNAi
289	1.00678255537335	-2.09328553716712	3.39956643230184	-0.115964521228574	LacZ RNAi
290	1.14703290655998	-1.37315973704338	2.43765862214037	1.48091963362717	LacZ RNAi
291	1.33823729888106	-3.74690952689648	2.35221726028025	0.0639979206519196	LacZ RNAi
292	1.04074470840969	-3.2046212222774	1.82441223057577	1.38312327909403	LacZ RNAi
293	1.04457111626275	-3.251208970437	1.51914518196853	1.12487591542219	LacZ RNAi
294	0.947502340876062	-1.64151672418424	3.33375832348928	-0.469226409431627	LacZ RNAi
295	0.998390130318048	-0.453057995203747	3.19985386933023	0.193523127193603	LacZ RNAi
296	1.00539503188671	-4.14336885390232	1.60918873602367	1.17279997169636	LacZ RNAi
297	0.671913012441587	-1.70748149227291	2.52611431663649	-0.0243104579468837	LacZ RNAi
298	0.941908774365599	0.461816447070459	3.17443430882927	-0.00145183651651679	LacZ RNAi
299	0.827563111254724	-3.00847975597953	3.64206743911968	0.0476970067820123	LacZ RNAi
301	-1.79048498545737	0.637429920615292	1.81589637965324	-0.718015724336035	LacZ RNAi
302	1.84014625856313	-0.625379363108209	2.83575269968953	1.63261033718333	LacZ RNAi
303	-1.48945498979339	-0.510127267798566	1.14903426716125	-0.835247873483913	LacZ RNAi
304	1.42568091682862	-2.92952044671374	2.21555296953995	1.55451784192561	LacZ RNAi
305	0.0787467342736071	-2.21838649039896	2.66830389625348	-0.863496709888694	LacZ RNAi
306	0.906744357302348	-1.43975916334528	3.60901567585724	0.0364426438801094	LacZ RNAi
307	0.72934300831835	-4.80515040467371	3.02688203083023	-0.306629095473697	LacZ RNAi
308	-0.46826569072345	-0.845327719778965	2.35934971125842	-0.630927333751738	LacZ RNAi
309	1.10327677660057	-2.74395069940388	3.19015458198637	-0.0284349889361387	LacZ RNAi
310	1.11206179385662	-1.56953032584363	3.27359845050623	-0.073190774413049	LacZ RNAi
311	0.450064262825231	-2.41797487507792	3.19060843768856	-0.49276157039496	LacZ RNAi
312	0.797225979561542	-3.77113283235335	1.03558981724346	0.490203967432114	LacZ RNAi
313	0.753583058892907	-1.32437919524524	2.24813517649233	-0.0738736531717158	LacZ RNAi
314	1.26451087607177	-2.85641063303502	1.68952195749978	1.95276112425788	LacZ RNAi
315	1.32345836684947	-3.41761555319081	2.32579060212318	1.06533378907879	LacZ RNAi
316	-0.234182484690082	-1.97110105124427	3.51372540097786	-0.376254298885918	LacZ RNAi
317	0.9346095356241	-1.8117178403399	3.31736916207949	-0.598357773303951	LacZ RNAi
318	1.15498359967445	-3.34522718033907	2.18356591733551	0.322340223794864	LacZ RNAi
319	1.21811518630455	-2.18602480167687	2.44655580592182	2.38159378852266	LacZ RNAi
320	0.402639612897092	-3.17223886728056	3.48521786399084	-0.383328577984209	LacZ RNAi
321	-0.328086987558413	-0.609116362429933	2.59440581107319	-0.192101891798463	LacZ RNAi
322	1.25248408793581	-2.04786187950219	2.9667591655646	1.06377942732971	LacZ RNAi
323	0.898823873666251	-1.34724466305575	3.01283553812139	-0.390277986315047	LacZ RNAi
324	1.76858334857717	-1.71694340868077	2.51701105245584	1.13831288985301	LacZ RNAi
325	0.895256753144895	-1.84723692380796	1.83585538191767	2.04214541175142	LacZ RNAi
326	1.02641885391829	-0.723177895415181	3.2318196374777	-0.470430866845559	LacZ RNAi
327	1.1858649935459	-1.78229835503742	2.87873888847344	0.181111706956739	LacZ RNAi
328	0.992703705617888	-3.44377450177551	2.18540615094442	0.618711908784083	LacZ RNAi
329	0.714664992862537	-2.75639109275386	3.17443430882927	-0.38525264084188	LacZ RNAi
330	0.0903286068234222	-0.735345542335666	3.354462648213	-0.121247828721425	LacZ RNAi
331	-0.749092300299144	0.106105383496209	1.82546506619903	-0.502355695892252	LacZ RNAi
332	1.20515020914018	-3.77857941773088	2.19628674880888	0.389290655891337	LacZ RNAi
333	1.24773765291135	-2.65083763194135	2.9419087743656	-0.391201571602947	LacZ RNAi
334	1.40789714455093	-3.2873112037873	2.11260500153457	1.7137586001431	LacZ RNAi
335	1.24534483979546	-3.19130085530202	2.08341661240709	1.3363027198958	LacZ RNAi
336	-0.560036064079095	-2.01262760832775	1.62947076303239	-0.240357185692704	LacZ RNAi
337	0.735854291932475	-3.01416977313615	2.31570591180605	-0.350787298571866	LacZ RNAi
338	1.97570470785279	-0.579144158781992	2.91297835642592	1.3170270290514	LacZ RNAi
339	1.20295124504024	-3.36403548838921	2.14300230239134	1.78481210822383	LacZ RNAi
340	0.753583058892907	-3.57113634585414	1.65976412286199	0.137621225757835	LacZ RNAi
341	1.14350817837387	-2.48805006826666	2.14046404571015	1.70265776791219	LacZ RNAi
342	0.61775497985448	-2.40256814731663	2.47315108313074	-0.463463539596469	LacZ RNAi
343	0.758518276568419	-3.44935384552677	1.1917862475822	0.873887105438343	LacZ RNAi
344	1.13842270478658	-2.19770986248902	3.68496827471233	-0.450075832285168	LacZ RNAi
345	1.96240816942722	-2.72619634452024	3.52749482330417	0.530937863729939	LacZ RNAi
346	1.32744884958227	-3.10010595705419	1.72934300831835	1.58009797263083	LacZ RNAi
347	1.2501173546567	-2.77032637293422	2.20994909202195	0.41543445670101	LacZ RNAi
348	2.1918314842347	-0.470077474929548	2.94383469540164	1.73113074020998	LacZ RNAi
349	1.06077336326171	-2.99924761665002	1.6022119678023	0.0901792351893923	LacZ RNAi
350	0.839942889567655	-0.628874242093564	2.94781980761674	-0.559664780939191	LacZ RNAi
351	0.230704313612569	-0.211941635915876	2.18494682305189	-0.232720128178209	LacZ RNAi
352	-0.157016529877783	-1.53879965768123	3.57400972618718	-0.381748433816029	LacZ RNAi
353	1.48135662107913	-0.309882249278412	3.3671832872814	0.113506947376838	LacZ RNAi
355	1.02575631453441	-1.27187176909297	1.53789461798137	1.76969866189764	LacZ RNAi
356	1.28433145518781	-3.915902921885	3.48505670294394	0.00559240309167276	LacZ RNAi
358	0.721398375521505	-2.51429918269677	3.17659474868713	-0.439641030375956	LacZ RNAi
359	-0.51173138450454	-1.02553509210714	2.31638555902128	-0.625529288062253	LacZ RNAi
360	1.04710345277814	-2.6963713117781	1.62448836251345	-0.143484317852206	LacZ RNAi
361	1.46502872736216	-1.85980274615727	2.23970979989938	1.72152874687816	LacZ RNAi
362	1.73195924804895	-2.11778254946055	2.64599570955213	2.29893272780972	LacZ RNAi
363	1.96309807343554	-0.655356776134895	3.24785694819624	0.831167902166045	LacZ RNAi
364	0.948295573027	-2.03526968233851	3.2622089564676	0.0939104277910681	LacZ RNAi
365	2.22554497761865	-0.278349729233282	3.48376525705885	0.564212506463967	LacZ RNAi
366	0.876032995097512	-2.54851867685505	3.46531799989633	-0.240935865942692	LacZ RNAi
367	1.29729643235217	-1.99262670600989	3.37478902485386	-0.483640741492309	LacZ RNAi
368	0.614348731162569	-3.97043298221594	3.09408382946096	-0.212082743449631	LacZ RNAi
369	1.45428677603793	-0.512466175814973	2.4040293564251	0.924850392481915	LacZ RNAi
370	1.23808626723517	-4.43837290346247	2.57444104833261	0.354805090455065	LacZ RNAi
371	1.90473393344778	-1.68846097413871	3.18783251128938	0.178371072621465	LacZ RNAi
372	1.27992233628275	-1.84694770843593	1.54195347445824	2.76560479496119	LacZ RNAi
373	0.849001503811217	-2.20264732264342	3.06284811954497	-0.811083478790571	LacZ RNAi
374	1.39306954816149	-0.797989648014046	3.50847719646275	-0.281530461959729	LacZ RNAi
375	0.999095726707056	-2.70586405713396	3.42602399272923	-0.56710554727252	LacZ RNAi
376	1.241327285873	-3.11360793764436	1.68227146385984	0.579334359577771	LacZ RNAi
377	1.16616359374783	-1.12763109024765	2.84268036822653	0.454022822750293	LacZ RNAi
378	-0.299123291623096	0.0141504883430336	3.13078520005244	-0.132936350481465	LacZ RNAi
379	1.40068647027119	-4.21671127300309	2.51893224032077	0.426747953171702	LacZ RNAi
380	-1.18842499412941	-0.510127267798566	0.413634997198556	-1.82513594874614	LacZ RNAi
381	1.31468444254196	-2.24831290012703	1.82965106951639	1.99005117093115	LacZ RNAi
382	1.30153348529543	-3.70132621987643	2.99055195316376	-0.00550493281310314	LacZ RNAi
383	0.133794300604513	-1.42397062404885	2.66466453572246	-0.462590610960986	LacZ RNAi
384	1.33271308957463	-0.630646785788474	2.19985386933023	1.6159425101203	LacZ RNAi
385	1.41822503444903	-2.24131654892309	2.22654835384141	2.13690788274877	LacZ RNAi
386	1.15152306756494	-2.777424390924	2.38992764738095	0.480863987708966	LacZ RNAi
387	1.80346530980662	-1.15428029240941	3.16070677247734	0.525940883117387	LacZ RNAi
388	-1.01233373507373	-0.410098449467294	1.89525675314489	-0.596840925927933	LacZ RNAi
389	1.59850379966735	-1.74992555109123	2.07874673427361	3.05360423148965	LacZ RNAi
390	0.64408391857683	-2.75345170985116	3.33684662392265	-0.243612233392409	LacZ RNAi
391	0.492816243246181	-1.45078974085782	1.74607345711416	1.96124402860704	LacZ RNAi
392	-0.790484985457369	-1.75639109275386	1.9427122796492	-0.991416363032232	LacZ RNAi
393	0.626155521880912	-2.0130245138988	3.33277849044546	-0.147686795911986	LacZ RNAi
394	0.770616398191687	-2.68163852013283	2.28833419764148	-0.339756002152176	LacZ RNAi
395	1.20515020914018	0.37349658635699	3.03037300398233	1.41287272125625	LacZ RNAi
396	-0.887394998465425	-0.434462997866494	1.37683234929081	-0.807726033324188	LacZ RNAi
397	0.277700876288793	-0.655086399883634	2.98578023281074	-0.345531606997279	LacZ RNAi
398	1.05461305455689	-2.30180896587311	2.71561397447107	-0.338971641156015	LacZ RNAi
399	0.54597474839116	-4.05087232979855	1.34939410094387	-0.513669996546071	LacZ RNAi
400	1.47220335884433	-2.48798158347073	2.58554419627081	1.68667751304843	LacZ RNAi
401	0.95537020971636	-3.42882116122355	1.52966130065368	1.15011316041672	LacZ RNAi
402	1.14249583646583	-3.67341157359846	1.65976412286199	0.933722428219607	LacZ RNAi
403	-0.392544976785331	-3.07831918764122	2.00190670404088	-0.613631843552426	LacZ RNAi
404	0.551937695364837	-1.82350528861239	2.48413463363387	-0.426483623869121	LacZ RNAi
405	2.41682616597877	-0.350179299684734	3.58216930874636	-0.419186230750086	LacZ RNAi
406	0.636026275907206	-2.55770456122242	2.98446970362277	-0.655141410560396	LacZ RNAi
407	-0.887394998465425	-2.36257007938471	2.41661055496185	-0.664236770906099	LacZ RNAi
408	2.09555429010907	-0.243528859338758	3.51087060898375	0.480807610729888	LacZ RNAi
409	1.34939410094387	-1.87258706415221	3.03907607084202	1.49608022300052	LacZ RNAi
410	1.22150812920189	-2.00029457077907	2.26374492440603	2.60466564926464	LacZ RNAi
411	1.26945690260459	-2.43662945514918	1.83585538191767	0.744179320657183	LacZ RNAi
412	0.743541120598766	-0.982580967918405	3.12649506186301	-0.0691270692630053	LacZ RNAi
413	1.88821544954094	-1.75423890885371	3.16221061412955	1.22030405053557	LacZ RNAi
414	1.81070554715796	-2.48329037001271	3.37207942106565	-0.121249293306405	LacZ RNAi
415	0.965389870215122	-1.95769244632609	2.81211753496289	-0.130620577339476	LacZ RNAi
416	1.13379430060451	-2.96596982836254	2.11151790589336	1.1128247559481	LacZ RNAi
417	1.55213505709598	-2.03867690581775	2.41499005128352	1.8534358423219	LacZ RNAi
418	0.856897984657251	-3.72792797614104	2.42883752296197	-0.787314236022087	LacZ RNAi
419	1.04520558603506	-3.21647621906151	1.44504346145018	0.456849908506394	LacZ RNAi
420	0.0728378746630868	-0.161509170979097	2.96812415720237	-0.431931702280131	LacZ RNAi
421	0.639267294545039	-1.93020670394558	3.30377645726313	-0.56789665292761	LacZ RNAi
422	0.952240145847329	-2.38594827035296	2.6830019846072	0.352841387649595	LacZ RNAi
423	0.629470763032389	-2.88228966520606	0.686636269262293	1.45201832022948	LacZ RNAi
424	-0.945386945443112	-0.279154071197071	1.06077336326171	-0.993117795418444	LacZ RNAi
425	1.25950787146277	-2.25244389029917	3.8388328515965	-0.244527726081651	LacZ RNAi
426	1.30607745291677	-1.36887259527022	2.24773765291135	2.81308888063023	LacZ RNAi
427	0.894360376187043	-3.72428876007791	1.99626643668819	1.47300104697921	LacZ RNAi
428	1.11907104378381	-3.03418132199637	1.62448836251345	1.1830181830023	LacZ RNAi
429	0.820175177632511	-3.66092197266397	0.413634997198556	1.86517955212125	LacZ RNAi
430	1.30503305686578	-3.3822588071351	2.12173707107505	1.66646834951295	LacZ RNAi
431	-0.0346101297848777	-0.197339826767673	2.97286812329085	-0.481677071250177	LacZ RNAi
432	0.984761274282867	-3.3930124003963	3.303811411948	-0.291796833410644	LacZ RNAi
433	1.12279891630305	-3.56545712995177	2.40844688447484	0.839649968176124	LacZ RNAi
434	1.36998354566167	-2.39392694610076	2.03494113231045	1.27316445665967	LacZ RNAi
435	1.13068106518037	-3.24452255526827	2.35377778830462	-0.501776495729046	LacZ RNAi
436	1.38153382396719	-1.65555680209148	2.77923996376879	0.82950419932536	LacZ RNAi
437	2.15655641979785	-3.28776206967798	3.14688243205992	-0.129086547100136	LacZ RNAi
438	0.941908774365599	-2.01942549858765	3.2428181159152	-0.0822455897962486	LacZ RNAi
439	1.25051270696612	-2.68227553186212	2.82798150674171	0.328978660940187	LacZ RNAi
440	0.801691771938498	-2.01972178688252	3.42313900795872	-0.423960396068093	LacZ RNAi
441	1.44881449366952	0.402475451971584	3.64872134977965	-0.100508281737487	LacZ RNAi
442	-0.560036064079095	0.0752703694183905	2.28688291982679	-0.725700788771287	LacZ RNAi
443	1.08167128729092	-1.96948440745797	3.05739601198801	-0.274728506536476	LacZ RNAi
444	1.55015739210334	-1.60217879000082	2.18125460543041	2.57590106225507	LacZ RNAi
445	0.932148937076443	-3.16061945566227	3.23202586497666	-0.611866873929599	LacZ RNAi
446	-0.676541633150532	-3.21056698593966	1.9948448495534	-0.273531383208829	LacZ RNAi
447	2.11660375961693	-0.670698992690094	3.33245138755893	0.310652664983528	LacZ RNAi
448	-0.127727153775795	-2.16123927357609	2.89775681052034	-0.82571059288328	LacZ RNAi
449	1.23070431361257	-3.1262435000489	2.36787750663788	0.906458448014927	LacZ RNAi
450	1.07874673427361	-3.95208880554232	2.63390656895291	-0.201622046398523	LacZ RNAi
451	1.07933322252196	-3.39516856401441	1.56935049688252	1.01112776913094	LacZ RNAi
452	1.28286671692953	-0.707149483878703	3.47546430449325	-0.150141950245629	LacZ RNAi
453	0.474332837552167	-1.42487998118005	3.53127909561813	-0.610852957612415	LacZ RNAi
454	1.41173079034376	-3.74585934353423	1.84900150381122	1.3498394756445	LacZ RNAi
455	0.361803358925687	-3.76636282149593	2.72591816299003	-0.479460493389838	LacZ RNAi
456	0.254837993329288	-1.52843914607551	2.87938951703243	-0.661908868184013	LacZ RNAi
457	1.43559913051845	-3.06273599052392	3.08393884512913	-0.103598462488043	LacZ RNAi
458	0.884376155280442	-3.56800461652064	3.31057436945075	-0.314573089829163	LacZ RNAi
459	0.692388598151385	-2.85783819155694	3.1451230330605	-0.489374223923337	LacZ RNAi
460	1.71030018746009	-1.89869255571622	3.47414397280385	0.0674953920409086	LacZ RNAi
461	-0.711303739409744	-0.682829353911452	0.80057962156913	-0.120929773454982	LacZ RNAi
462	-0.375511637486551	-0.642347749053078	2.94789913805479	-0.363705065200395	LacZ RNAi
463	1.1844870088407	-2.94295501399932	1.75974336759772	0.519820387265345	LacZ RNAi
464	0.0156949885265181	-0.968345590841289	2.45552091861866	-0.486910496179036	LacZ RNAi
465	-0.836242476018044	-0.604387999308806	1.79497574405113	-0.395843458513643	LacZ RNAi
466	-0.428757149439776	-1.32473800585897	3.09634401921961	-0.101817886121424	LacZ RNAi
467	1.18032662541515	-2.79745951375921	3.16041510390902	-0.23751940376599	LacZ RNAi
468	0.898823873666251	-3.95839109558056	1.75605767802076	0.655419293133172	LacZ RNAi
469	-0.614393726401688	-0.378689744747985	2.70408699877283	-0.427194539900866	LacZ RNAi
470	1.29835957726964	-3.42327213499453	2.70492057768882	0.280029397491341	LacZ RNAi
471	1.42778786811408	-2.59754311430366	2.17518698576274	1.36736531271397	LacZ RNAi
472	-0.586365002801444	-0.801176049801957	2.21512445990291	-0.495933600723947	LacZ RNAi
473	1.74934357292053	0.328038519931314	2.71139550829769	0.502709141439101	LacZ RNAi
474	1.44301877488377	-2.9837991884439	2.09203955249751	1.42279870703379	LacZ RNAi
475	0.83892461364535	-2.34610761294607	2.97264339134177	0.12999331734257	LacZ RNAi
476	1.26259345802605	-3.32864254172546	3.16611560275581	-0.391362718616531	LacZ RNAi
477	0.187238619831479	-2.43169444003953	3.19856417098085	-0.288798227597139	LacZ RNAi
478	1.9332169085339	-2.99097303161844	3.19359204844546	0.0339064044273	LacZ RNAi
479	1.36424322198279	-1.35993450710681	3.28771799704632	0.563744284785254	LacZ RNAi
480	1.15743863437436	-0.660227096848542	3.02840042913664	0.0653127710716001	LacZ RNAi
481	0.602211967802297	-1.51724369496773	3.28260987905838	-0.46556360534303	LacZ RNAi
482	0.565540871735754	-2.27025532940103	2.8917503714452	-0.684537741556632	LacZ RNAi
483	1.84085730102656	-3.0313439992607	3.22809069800988	0.674787953760952	LacZ RNAi
484	1.5740660098966	-1.53616100159075	3.94970395149129	0.0439164345998089	LacZ RNAi
485	2.17874449440527	-2.06929538411981	2.34907928071848	2.27009274674278	LacZ RNAi
486	2.04930719898796	-3.21834907306505	3.776847279897	-0.169771307566639	LacZ RNAi
487	1.32744884958227	-2.54727791252672	4.06075501240294	-0.163700687101138	LacZ RNAi
488	1.82367372405181	-1.37972270255055	3.18956385960759	0.659696770751873	LacZ RNAi
489	0.763398041186505	-3.02620689423378	3.5010392595507	-0.332179363074362	LacZ RNAi
490	-0.359121221298382	-0.580023450909606	3.62844574227113	-0.396187975629926	LacZ RNAi
491	1.1280695450929	-1.87512814118847	2.31331873549859	1.50516211630203	LacZ RNAi
492	1.06503417021043	-3.17361862511699	3.05831971559443	-0.560056256853003	LacZ RNAi
493	1.46526980118568	-3.73109982264042	2.66996179842335	0.45333404275588	LacZ RNAi
494	1.1153108949105	-2.10418953255713	1.79271378851125	0.8794196369272	LacZ RNAi
495	2.33548397763519	-0.436573817140619	3.27333607088634	-0.106676467906452	LacZ RNAi
496	1.56227620626646	-1.5727117566473	2.89525675314489	0.307760485116095	LacZ RNAi
497	1.3992859708895	-2.16723514257323	3.51149940861307	-0.1668011610799	LacZ RNAi
498	0.961563462362069	-2.81623253827483	2.20162650232958	-0.345934493685207	LacZ RNAi
499	1.42726208780542	-4.33744896663184	2.27509472927108	0.811529801307674	LacZ RNAi
500	1.27322357393405	-3.26697112296753	2.3436921221194	0.610837558127036	LacZ RNAi
502	0.805011236368205	-1.9140536764066	1.56935049688252	1.47575003505847	LacZ RNAi
503	1.05024824915444	-3.69308221769	3.41450271872978	-0.510138343344234	LacZ RNAi
504	-0.644356949779131	-0.876325629613445	3.0040030612018	-0.42920895657771	LacZ RNAi
505	1.0886108940427	-3.32103429005321	1.66283335458967	0.938664895553635	LacZ RNAi
506	1.30885029222859	-0.0419943875990623	2.91452297387597	0.790048233560759	LacZ RNAi
508	0.622814778623883	-2.1639801923377	3.23359000185006	-0.598092845822379	LacZ RNAi
509	0.781223846351319	-1.73985741413615	2.70464289578556	-0.565084010429876	LacZ RNAi
511	-1.48945498979339	-0.510127267798566	0.589726256254237	-0.0785385922558745	LacZ RNAi
512	-0.19942037843087	-0.619452258236907	1.88894291115475	-0.358384226506618	LacZ RNAi
513	0.928846301526358	-2.40289744278368	2.60133193815588	0.872454731904097	LacZ RNAi
514	-0.535212480354063	-0.267791854632608	2.83503324351427	-0.643437551633258	LacZ RNAi
515	0.591532057117499	-3.43555579968887	3.44580029199066	-0.331762525698037	LacZ RNAi
516	1.23317893274042	-3.15877305897799	2.10049461153232	0.683059753146414	LacZ RNAi
517	0.966911043335655	-2.51775277036947	2.22779932296916	0.92520647999306	LacZ RNAi
518	0.945911516819273	-3.72778973718337	0.777716738609626	2.13610246627257	LacZ RNAi
519	1.1559672795557	-1.80728692332826	3.53815959948654	-0.299560346142715	LacZ RNAi
520	0.748591113335408	-2.03490855649536	3.37674370871862	-0.106212063439963	LacZ RNAi
521	0.655119217816229	-2.97977778618205	2.90578401128816	-0.848395371356461	LacZ RNAi
522	0.685186202867061	-2.41053715862101	1.51486638398925	1.08316186775505	LacZ RNAi
523	1.04329938919911	-2.95353866584539	1.83790394459294	1.20178417677757	LacZ RNAi
524	1.06321322631881	-3.02217138099862	3.23617082841967	0.164381225723675	LacZ RNAi
525	0.959251330111692	-1.26204594603274	3.12744043660737	-0.242893899685824	LacZ RNAi
526	1.18678122696992	-0.657369650733373	3.03004486306615	-0.215083150744095	LacZ RNAi
527	1.39675363437411	-2.83284878547171	2.17141048821048	2.05389405313012	LacZ RNAi
528	-0.676541633150532	-1.47804729680464	2.32212001607721	-0.581930183782372	LacZ RNAi
529	0.868479857207066	-0.825014851248196	3.58462969923486	-0.167339643933125	LacZ RNAi
530	1.09993603334355	-3.62548070717022	1.90587140327596	0.535888534419082	LacZ RNAi
531	1.241327285873	-3.7877737619513	1.61434873116257	1.53317017408632	LacZ RNAi
532	0.937868796563859	-2.06939092297896	3.56971067914879	-0.272116422941402	LacZ RNAi
533	1.04899306191683	-2.89089551846277	2.64472211778338	-0.30393063212242	LacZ RNAi
534	1.21598105679186	-1.42667170245534	2.41471937849078	0.632010647965569	LacZ RNAi
535	1.27992233628275	-1.26711125783221	3.33859233879537	-0.0232560556424407	LacZ RNAi
536	1.14249583646583	-3.74621592079337	3.44334842942706	-0.195116185248664	LacZ RNAi
537	1.05274779264064	-1.85630021028616	1.4950723235504	1.70040422338423	LacZ RNAi
538	0.945911516819273	-2.57275895104075	3.25534632889039	-0.348631443215335	LacZ RNAi
539	-1.31336373073771	0.98057450141235	2.21939064825479	-0.490752975158165	LacZ RNAi
540	0.88894291115475	-3.74423748389451	1.29942012598203	1.11779780404989	LacZ RNAi
541	-0.887394998465425	1.01825170455622	2.77061639819169	-0.342583654471008	LacZ RNAi
542	0.222352239247803	-2.79903543016235	1.11260500153457	-0.774938391887568	LacZ RNAi
543	1.16423980552169	-3.04238658452987	1.6343966511737	1.27214545653355	LacZ RNAi
544	1.71153222936978	-2.44703704110116	3.45908022636798	0.166464920314903	LacZ RNAi
545	1.78884121829789	-0.586782994107596	1.51701105245584	-0.635350052662882	LacZ RNAi
546	1.58076764366757	-1.11698783098499	3.0753293947106	1.36292526338023	LacZ RNAi
547	0.751094258489212	0.0516898962747292	0.941908774365599	-0.0288165491005564	LacZ RNAi
548	0.996266436688192	-1.66721667489087	1.48367286380631	3.07990290849706	LacZ RNAi
549	0.706444662615846	-3.81728721235054	3.28898569377784	-0.368576440301826	LacZ RNAi
550	1.10216604841993	-2.96052156210343	2.14953316955029	1.36452021699941	LacZ RNAi
551	-1.79048498545737	0.637429920615292	1.34939410094387	-0.35215346343937	LacZ RNAi
552	0.984761274282867	-2.72825575814896	2.61229208415298	0.8017428400604	LacZ RNAi
553	-1.18842499412941	0.125716401924774	2.23930448537449	-0.703035859526701	LacZ RNAi
554	0.330088945748481	-2.68207143687753	2.78273484165705	-0.567188818671218	LacZ RNAi
555	0.523382234911784	-0.495334663600256	3.38745532155124	-0.305265787939301	LacZ RNAi
556	-0.644356949779131	-0.632490870803742	2.45502768235678	-0.169654635306552	LacZ RNAi
557	1.42090256747949	-2.8680374157257	3.28858767339581	-0.207623751286294	LacZ RNAi
558	1.0310285429474	-2.3948432003449	1.1539976866928	1.97808928960299	LacZ RNAi
559	1.45205644284102	-0.988127403064791	2.87368671990456	0.741487870197878	LacZ RNAi
560	0.796102319214386	-3.01773504250372	1.55976303287679	0.754062680780937	LacZ RNAi
561	0.799464615868339	-2.05430514770402	1.11260500153457	1.67060816940962	LacZ RNAi
562	1.26143893058874	-0.754420867285095	2.23194338572812	-0.636560961029342	LacZ RNAi
563	0.32010472484188	-2.46423755242346	3.3865317816351	-0.33694705971583	LacZ RNAi
564	1.51551089731344	-3.13107139291125	2.31909356144702	1.68697434118452	LacZ RNAi
565	1.08630999074333	-1.49818020456842	2.76581751530992	-0.336458586875475	LacZ RNAi
566	0.808305521305746	-3.38987999721044	1.40541466695186	0.741077824131425	LacZ RNAi
567	1.03623753471162	-3.98455471080797	1.68952195749978	0.815822708896273	LacZ RNAi
568	-0.118387127521652	-2.37972480042378	3.18513061250953	-0.437462450708436	LacZ RNAi
569	-1.48945498979339	1.87264638230932	2.86378784164034	-0.220676563771457	LacZ RNAi
570	0.862727528317975	-2.61029723243065	1.09600573971511	0.281868899749947	LacZ RNAi
571	-0.489454989793388	-0.594679912023602	3.28520793274443	-0.450639439621858	LacZ RNAi
572	-0.749092300299144	-2.96955888643586	1.48597681871588	-0.223409768914086	LacZ RNAi
573	1.54215542493009	-3.54563355028615	2.49709282362134	1.66876570080096	LacZ RNAi
574	1.01569498852652	-2.27652233882741	2.31841814220994	1.78868902033762	LacZ RNAi
575	1.13172129198165	-0.452359713211142	1.62947076303239	2.35065924112671	LacZ RNAi
576	1.01297213019104	-2.35804042090419	2.13637172349232	0.761418637890745	LacZ RNAi
577	0.956926822429054	-2.24610056875495	2.04836410527989	0.916827044844374	LacZ RNAi
578	0.965389870215122	-2.89452289557806	1.92718551754489	-0.050069585101298	LacZ RNAi
579	0.98403198027118	-2.47050111247222	2.49394574838715	-0.185989406307218	LacZ RNAi
580	1.44504346145018	-1.40642695779185	2.33238593740707	1.41134465153156	LacZ RNAi
581	-0.945386945443112	-0.68163852013283	0.686636269262293	-0.0895515849782924	LacZ RNAi
583	-0.676541633150532	-2.13490271600759	0.624488362513449	0.267907080588817	LacZ RNAi
584	0.339848783037637	-2.00383115981618	3.19435724594791	-0.286239386359918	LacZ RNAi
585	-0.560036064079095	-2.59759010904891	0.0546130545568877	0.596787936117946	LacZ RNAi
586	1.94110377972937	-3.01956226637852	3.65712261810994	-0.142487145096692	LacZ RNAi
587	1.20029770634577	-1.89851655388566	3.37157135190318	-0.206762370269507	LacZ RNAi
588	-0.0270569918944318	-1.853257675416	3.4580767559022	-0.624313550811493	LacZ RNAi
589	1.34528352911045	-0.890074912934143	2.04074470840969	2.5001236545486	LacZ RNAi
590	0.565540871735754	-3.00920947666069	3.46149372460601	-0.450295975157464	LacZ RNAi
591	-1.48945498979339	-0.362570079384708	-0.790484985457369	1.56553700213351	LacZ RNAi
592	1.23970979989938	0.530658491330705	2.24972164211734	2.56680837180825	LacZ RNAi
593	0.978153115790245	-2.38181362934106	3.4375815672006	-0.599771313529765	LacZ RNAi
594	0.367877506637881	-3.17885812621232	3.12644248065562	-0.499660249320447	LacZ RNAi
595	1.34145430975306	-1.45742352291348	2.62180752386568	1.21441436391292	LacZ RNAi
596	0.78354628227035	-2.19716428133717	3.34791245753318	-0.21899143351352	LacZ RNAi
597	1.08050382830321	-3.60516773103168	2.94231071283196	-0.0897387469421136	LacZ RNAi
598	1.44956478665528	-1.87805268411501	2.71615532010913	1.08569491222191	LacZ RNAi
599	2.0014862155634	-0.544129545563325	2.64440313540995	2.31506974533002	LacZ RNAi
600	1.42805051975916	-1.73928986553014	3.72126472588761	-0.366202230674726	LacZ RNAi
601	1.24932556869098	-0.841503034994438	4.12625839628015	-0.252489448698104	LacZ RNAi
602	2.42699895875654	-1.97006206783044	3.50543380557152	1.08560029460027	LacZ RNAi
603	1.64742405008213	-0.108925739416475	3.37730479370172	0.504364805907902	LacZ RNAi
604	0.250907699700856	-3.93881536300476	3.49684637726321	-0.495363060018054	LacZ RNAi
605	1.6579121180004	-1.7616359234437	1.94670765724737	3.47376676927236	LacZ RNAi
606	1.90909260594154	-0.511843803714099	2.81027016418225	0.452521781145462	LacZ RNAi
607	1.1505292582482	-3.05085051383625	1.46236804552252	1.34268366995891	LacZ RNAi
608	1.48689498920989	-2.67120833991964	2.30885029222859	1.26529797648309	LacZ RNAi
609	1.47739043386153	-2.3891992954112	2.44098460497331	1.6371947203277	LacZ RNAi
610	1.87603299509751	-2.5730127004227	2.53359159428212	2.398183381008	LacZ RNAi
611	0.832764304940531	-2.78117419368374	3.36548835928253	-0.620174765106522	LacZ RNAi
612	-0.535212480354063	-1.64172415058178	1.33661981290744	-0.356005581833446	LacZ RNAi
613	1.56053786712675	-1.364822028841	2.90787658059774	1.58573697062358	LacZ RNAi
614	-0.749092300299144	-0.557298471827593	1.63926729454504	-0.580029866209265	LacZ RNAi
615	1.71844854059266	-0.505843092294285	2.80633195045822	2.36162768464644	LacZ RNAi
616	1.64264453212312	-3.09495059402986	2.82954690966893	1.14863668704088	LacZ RNAi
617	1.37653681033289	-2.93158024404327	3.82763635956825	-0.195485573829908	LacZ RNAi
618	1.4640630916516	-1.03884118961814	3.5403547557511	-0.549180233901468	LacZ RNAi
619	1.2919413154034	-3.16014666825616	2.02376261027455	1.95941947870602	LacZ RNAi
620	1.33205853861139	-2.93633343878884	2.01772598746685	1.39737762389515	LacZ RNAi
621	0.60045012164601	-1.07226396367057	2.97136770900901	-0.280428100559086	LacZ RNAi
622	1.08573285513427	-3.82734066881388	2.8259905284312	-0.220536234290466	LacZ RNAi
623	1.15694873642968	-2.44464915538938	3.4547314714903	-0.158487782876471	LacZ RNAi
624	2.30132261154431	-0.749259620741331	2.96880504756693	1.8485044864307	LacZ RNAi
625	1.62698670774592	-1.75616962442257	2.3614974100001	1.87201943203982	LacZ RNAi
626	1.5820588153017	0.150091558545175	3.15699775109955	0.813706745991101	LacZ RNAi
627	0.47196610427306	-1.77090751898071	2.07815945293746	1.15428972310919	LacZ RNAi
628	1.39703573537909	-2.10309649146047	2.01160427242436	2.1702402344447	LacZ RNAi
630	2.52586284327573	-1.4977384706741	3.5137685114089	0.135163011344479	LacZ RNAi
631	0.578730871952774	-3.15968581693747	2.49484724218652	-0.812512854429074	LacZ RNAi
632	-0.392544976785331	-1.71282689733056	2.61571443820594	-1.00213009005352	LacZ RNAi
633	-0.210701388840559	-3.17309228052099	2.70906464044778	-1.26612970867598	LacZ RNAi
634	1.55840373761407	-2.63472141319467	2.16230745758672	2.47103144884592	LacZ RNAi
635	1.11151790589336	-3.3706275984633	2.37712768727016	-0.412206976859928	LacZ RNAi
636	1.37653681033289	-1.91772510980425	1.76096501251551	3.0627100077617	LacZ RNAi
637	-0.0270569918944318	-1.60911636242993	2.92426377526769	-0.14947573101768	LacZ RNAi
638	1.07045163524272	-4.20264007016803	2.0040030612018	-0.391023450108692	LacZ RNAi
639	1.31706414428732	-2.67408695989865	1.69381485388942	0.751815152333373	LacZ RNAi
640	-1.18842499412941	0.601931239393905	2.02774090815659	-0.573920329929571	LacZ RNAi
641	-1.48945498979339	-0.510127267798566	2.55567231677464	-0.366168478346607	LacZ RNAi
642	0.917935914677344	-3.73120276066302	1.54195347445824	-0.20387233336565	LacZ RNAi
643	-0.887394998465425	-2.36257007938471	1.95458980612469	-0.820425872604009	LacZ RNAi
644	-0.359121221298382	-2.18935050002996	2.73611272364608	0.105866529747749	LacZ RNAi
645	0.158905021187544	-2.58826833394553	2.64900560493231	-0.828288453870371	LacZ RNAi
646	1.45944677117683	-2.51525452120599	3.18125460543041	-0.147347699705932	LacZ RNAi
647	1.37088301677761	-2.46080341437525	3.44466455101588	0.200834011195467	LacZ RNAi
648	0.642484305417037	-3.45982601312879	2.13995460930933	0.335262200777712	LacZ RNAi
649	1.38733998640731	-2.53237534019194	2.95971474237181	-0.0339220053772285	LacZ RNAi
650	-0.614393726401688	0.070389327891398	1.35252981479673	-0.561985672434621	LacZ RNAi
651	1.32877090382057	-1.93760897681922	2.28506197593516	1.64502914669479	LacZ RNAi
652	0.499549625905149	-0.223572695764422	2.13172129198165	-0.544354027734092	LacZ RNAi
653	0.647265577363019	-1.64361853908985	3.25511178641021	-0.310448302702286	LacZ RNAi
654	1.06925358073978	-2.96054344562602	3.24426375768912	-0.443215923412994	LacZ RNAi
655	0.242938770029581	-1.73663579760725	2.00330539923345	-0.120759318260481	LacZ RNAi
656	0.879760867616755	-2.12064010473784	3.46408725872998	-0.186364296316763	LacZ RNAi
657	1.99004833985904	-0.841060126586893	2.61229208415298	1.97762119896109	LacZ RNAi
658	1.48849713140807	-1.48371513393764	2.14552581025784	2.12429225381192	LacZ RNAi
659	0.873215939932279	-1.59403169670474	1.64567766158339	1.41773232735691	LacZ RNAi
660	0.953024779271061	-2.81255649822147	1.7682235850758	0.932947305074663	LacZ RNAi
661	0.651994783607079	-2.76206672776777	0.589726256254237	0.867672791918722	LacZ RNAi
662	-0.167235695059469	-2.0513683910904	2.57854523635178	-0.426198186106373	LacZ RNAi
663	1.05274779264064	-3.48716042095616	1.2664198658791	1.6142187290827	LacZ RNAi
664	-0.790484985457369	-0.196211692962588	3.13229235647143	-0.567581053161218	LacZ RNAi
665	0.968426906940605	-3.20354655826189	1.37683234929081	1.62332132593456	LacZ RNAi
666	-0.359121221298382	-2.62917110023869	3.11826803372716	-0.79901360251398	LacZ RNAi
667	0.0290589500844996	-3.51619326849792	3.24622373611252	-0.566025804610696	LacZ RNAi
668	1.25327014151131	-1.12166232382398	1.98983232668278	2.50895067956988	LacZ RNAi
669	0.609188736023669	-1.84270588198261	2.80633195045822	-0.525939020381378	LacZ RNAi
670	0.869431214612481	-3.94123259175013	2.89480879592942	-0.765373830939302	LacZ RNAi
671	0.503981240704224	-1.96348768575174	3.47300905626451	-0.612561085968135	LacZ RNAi
672	1.64055695987852	-2.90140029325188	0.987666264926275	1.38835397237142	LacZ RNAi
673	0.966911043335655	-2.2797965708002	1.45748828090444	2.08491531203733	LacZ RNAi
674	0.895256753144895	-2.77134143421983	2.31400212585503	0.748873661346458	LacZ RNAi
675	-0.0346101297848777	-2.24904113375429	1.6343966511737	-0.249876913467283	LacZ RNAi
676	0.734559821579476	-3.84102758234534	1.54797150814724	0.661403228247616	LacZ RNAi
677	1.17424593559626	-1.37970982686355	3.55492795728015	-0.0947441354323955	LacZ RNAi
678	1.00330539923345	-3.3522980883872	1.13893394025692	-0.96818865065937	LacZ RNAi
679	1.16036647343118	0.357140880653926	3.30874662962351	-0.0128866681008414	LacZ RNAi
680	1.19762785481098	-3.52916279258357	1.92801670340991	1.29959619936912	LacZ RNAi
681	1.04074470840969	-2.19469559329678	1.99909572670706	0.211814569168933	LacZ RNAi
682	1.12754535132751	-2.84200780571849	1.89256205278148	0.814873582758234	LacZ RNAi
683	-0.945386945443112	-1.16992500144231	2.67977846150771	-0.29385417328132	LacZ RNAi
684	0.809398086616319	-1.30628865447267	2.35408922215225	1.90372241296375	LacZ RNAi
685	1.26297761946809	-3.18327399043016	2.39420644536023	1.60304488559698	LacZ RNAi
686	0.495072323550405	-1.44811351162095	2.07991891982166	0.0110474925141549	LacZ RNAi
687	1.61673590747003	-0.755579053403295	3.30663343888728	0.832586302701344	LacZ RNAi
688	0.852967691028818	-4.22506655563477	1.54995912938275	-0.0323216682875922	LacZ RNAi
689	1.0668475109739	-0.829745201998727	2.41363499719856	1.43751731206196	LacZ RNAi
690	1.30572959988904	-3.06823733799746	1.84399228470336	1.8869616895109	LacZ RNAi
691	0.977412630560721	0.535466905237945	3.37529334583627	-0.0992680401737645	LacZ RNAi
692	0.567449861543085	-3.26735301203124	1.30293669970487	0.0290084470701465	LacZ RNAi
693	1.43014603399072	-2.32712967105123	3.16327470627586	0.0584794781103436	LacZ RNAi
694	1.23317893274042	-3.88079102922961	1.94670765724737	0.264964547410862	LacZ RNAi
695	-0.428757149439776	-1.14017765804826	2.94916645825201	-0.581106866675184	LacZ RNAi
696	1.27397300376955	-2.73924495625222	2.35315424981717	1.37175022302003	LacZ RNAi
697	1.37860137202965	-3.48537855954981	2.68227146385984	0.353388188598155	LacZ RNAi
698	1.40844688447484	-2.3389377707702	2.26297761946809	1.95495760413446	LacZ RNAi
699	1.6892342499822	-1.65574625741243	3.23869580345018	0.806901872381567	LacZ RNAi
700	0.748591113335408	-2.09984456875408	2.73391113664647	-0.487970270731917	LacZ RNAi
701	1.08573285513427	-0.621453760759366	2.22821551320887	1.19247606352829	LacZ RNAi
702	0.879760867616755	-2.74464831765863	3.29534054806337	-0.477779826964932	LacZ RNAi
703	1.46430470193984	-3.21378011653484	2.86176135554595	0.0574992312808148	LacZ RNAi
704	0.51271107196312	-3.01989709599012	3.23293210438374	-0.758106306234042	LacZ RNAi
705	0.91537872682655	-1.51345165296693	2.92710231139809	-0.293374726663834	LacZ RNAi
706	1.44931483298973	-3.23485676502956	2.0886108940427	2.04727668339331	LacZ RNAi
707	0.313318735498588	-2.8138206355183	2.67056310621329	-0.642840390416845	LacZ RNAi
708	0.818041048119825	-3.4354489593018	2.08341661240709	-0.327165717363275	LacZ RNAi
709	1.24253645922554	-2.93422349087697	3.17570369549877	-0.056679296502363	LacZ RNAi
710	1.39984671271292	-2.45271784777284	3.52010212943299	-0.306632784806873	LacZ RNAi
711	1.4903209429363	-2.849895886306	1.76702221644829	1.71306420924421	LacZ RNAi
712	1.22779932296916	-1.9147115618012	3.27591549049826	-0.021764519078764	LacZ RNAi
713	1.24293877002958	-1.28569291458627	3.34340504852831	-0.383355693224939	LacZ RNAi
714	-0.586365002801444	-1.87428359807523	1.30642502755069	-0.194213302361824	LacZ RNAi
715	1.60344102112847	-3.51268329045273	2.19851963024117	2.1879026638207	LacZ RNAi
716	1.14249583646583	-2.70602817149288	3.19695781947843	-0.127722071871091	LacZ RNAi
717	0.200741090235126	-2.35441463064116	2.55879254201059	-0.940636845030485	LacZ RNAi
718	-1.01233373507373	-0.0950897685197223	1.65667304588485	-0.184905347186162	LacZ RNAi
719	0.952240145847329	-1.66545657659356	3.32552469396737	0.250528452338534	LacZ RNAi
720	0.492816243246181	-4.05676164986062	2.41363499719856	-0.226820897080209	LacZ RNAi
721	1.10493756058204	-1.9054764321553	1.91623279687939	1.62493623790641	LacZ RNAi
722	1.51465133348627	-0.50036541098728	2.50858627457004	0.242023948083783	LacZ RNAi
723	-0.19942037843087	-0.310102659490572	3.36633665013426	-0.255589244564177	LacZ RNAi
724	0.645677661583387	-2.76416531575148	3.34648911030046	-0.420944581347405	LacZ RNAi
725	1.15939271857951	-3.06792068275286	2.21598105679186	0.593230116704757	LacZ RNAi
726	0.200741090235126	-2.7125766973055	3.45131044583783	-0.232904441718145	LacZ RNAi
727	1.72750221756771	-0.222257331712556	2.9794090503548	0.841726252559312	LacZ RNAi
728	-1.09151498112135	0.8285714079673	3.12707303536807	-0.992951828836749	LacZ RNAi
729	1.03168309391065	-1.96172492727312	2.93074838455991	-0.440395777718886	LacZ RNAi
730	1.11477106329108	-3.39646044745433	2.35284214453468	0.651093034447308	LacZ RNAi
731	1.31297663663734	-3.52201712398118	1.58609197159914	1.68577813930742	LacZ RNAi
732	0.439963935920905	-1.69040360634451	2.92743504037962	-0.0732894777583552	LacZ RNAi
733	1.22904669907389	-0.058001957750449	2.03364084845918	0.69456332786962	LacZ RNAi
734	1.08457627793433	-0.3544710166676	3.33519142492496	0.251970256360827	LacZ RNAi
735	1.59225228030396	-2.40858370684725	2.54836976079495	0.514821298107547	LacZ RNAi
736	1.29409129247696	-1.12219641600794	1.39703573537909	2.49677421655686	LacZ RNAi
737	0.258733037212813	-0.672294895843493	3.0392046554416	-0.693847170543746	LacZ RNAi
738	1.36968330750114	-2.10090356009394	2.22319471183382	1.96960431831683	LacZ RNAi
739	1.14046404571015	-2.88600284325318	2.93066585829231	0.29359678285227	LacZ RNAi
740	1.33952696421454	-0.851768691551058	2.9346095356241	-0.258331710146547	LacZ RNAi
741	0.9346095356241	-2.924621481422	3.5646599107172	-0.243526077604688	LacZ RNAi
742	1.27134432183733	-3.24219243119264	1.92551835817743	1.04896625791653	LacZ RNAi
743	1.49552213662211	-0.183913532633886	1.69806573104308	3.1976000610843	LacZ RNAi
744	1.00885556399621	-1.28855041479941	2.86282402748111	-0.0601329270278244	LacZ RNAi
745	2.23124167895641	-1.71410607115305	3.84818394238802	0.115391360500755	LacZ RNAi
746	1.37683234929081	-3.04391711653021	2.49529728832203	1.29578030078753	LacZ RNAi
748	1.1196055601367	-2.30308500067707	1.68808151013647	1.69158674175979	LacZ RNAi
749	0.00885556399621263	-1.60438799930881	3.33904378840141	-0.136262373163281	LacZ RNAi
750	1.55390728822774	-3.30581917529556	2.14703290655998	1.88319302548209	LacZ RNAi
751	0.929674317948588	-2.22409537078431	2.32345836684947	0.486984452876607	LacZ RNAi
752	1.86971621592331	-2.93132411538989	3.44858915277852	-0.101324331965961	LacZ RNAi
753	1.80775820619625	-1.94489702195781	2.68183256085947	2.03787227574578	LacZ RNAi
754	1.74277853132135	-2.42371342313421	2.47338769140785	2.09826970267101	LacZ RNAi
755	1.70823898529054	-1.94357247721152	3.23243802642157	1.0437811497017	LacZ RNAi
756	1.13431101034054	-3.33706508323871	1.4374017191563	1.54874015437882	LacZ RNAi
757	0.896151283804924	-2.9775273204037	1.14903426716125	0.96395698350581	LacZ RNAi
758	1.26603873862173	-2.89285025347419	2.06745027926206	0.816736295592236	LacZ RNAi
759	1.19269008658044	-2.72171637777151	1.87415699009876	0.710410921884134	LacZ RNAi
760	1.399005328242	-2.3910335435084	2.1505292582482	1.12347305158027	LacZ RNAi
761	1.08630999074333	-2.97591015205657	1.91878497551846	0.379177778241095	LacZ RNAi
762	0.896151283804924	-4.03734740658491	1.72139837552151	0.187193858973497	LacZ RNAi
763	1.1539976866928	-3.61168210898613	3.07892276392483	-0.272672659330384	LacZ RNAi
764	1.22904669907389	-2.79353095968972	3.53787422809043	-0.103858389608422	LacZ RNAi
765	-1.31336373073771	1.01696873867275	2.329759810089	-0.420281856907665	LacZ RNAi
766	1.72723860937637	-1.55678716775819	3.65032967450031	0.00497056931693981	LacZ RNAi
767	-0.188424994129407	-0.00971741130244514	2.89373180968151	-0.48216111315436	LacZ RNAi
768	1.05337043716579	-2.6720928584472	2.29587484521738	0.988571107257562	LacZ RNAi
769	1.30047809113836	-2.6146475501214	1.67933703052079	2.15514452859392	LacZ RNAi
770	1.47902795876055	0.0187066764052876	1.41903002908526	3.59212089757341	LacZ RNAi
772	1.34464766591941	-1.89580141694671	2.65775742717707	0.734705241119434	LacZ RNAi
773	0.213836388325273	-1.96670488938071	3.11363522801883	-0.754334760870747	LacZ RNAi
774	-0.614393726401688	-2.34135359347501	3.02555735546463	-0.391067983700275	LacZ RNAi
775	1.79452429444509	-1.2758086052883	2.55351408359979	1.25724527301549	LacZ RNAi
776	0.813741067627101	-1.99372221312593	3.20255424634954	-0.687360739173318	LacZ RNAi
777	0.447561117671426	-3.37653625854871	1.8337971103783	-0.13895430934366	LacZ RNAi
778	1.26451087607177	-2.67079325898476	2.78574115199224	-0.157441814151401	LacZ RNAi
779	0.563623453690032	-2.51899329458747	3.39655605458496	-0.54936620997041	LacZ RNAi
780	0.941908774365599	-2.11145884092673	3.40483337465564	-0.0475699019371642	LacZ RNAi
781	1.17846469552397	-0.899464754216044	2.86762185004902	-0.051730391299363	LacZ RNAi
782	1.0668475109739	-2.31074686358294	2.61229208415298	0.169743372412334	LacZ RNAi
783	2.12311696427179	-0.327277266868936	3.47253529764668	0.322954751732006	LacZ RNAi
784	1.51227872301561	0.485555437086655	2.25640020538034	1.29452114907868	LacZ RNAi
785	1.21598105679186	-2.96229539130174	1.65976412286199	0.44916328318347	LacZ RNAi
786	0.796102319214386	-2.77899252169099	3.35787084099204	-0.236187943101734	LacZ RNAi
787	2.53134119831113	-0.150786265082796	2.58187459706695	0.784819672043845	LacZ RNAi
788	1.02376261027455	-2.05805505607336	3.61880551518309	-0.220982542684586	LacZ RNAi
789	0.619448137873925	-3.13297816688455	1.07283787466309	1.10502306452708	LacZ RNAi
790	-0.887394998465425	-1.51012726779857	0.0546130545568877	0.533594109630752	LacZ RNAi
791	1.20383216721227	-3.49747736796608	1.95925133011169	0.510692787971833	LacZ RNAi
792	0.0787467342736071	-2.23217344212903	1.87509600556058	-0.858298998767149	LacZ RNAi
793	1.00120566356275	-3.20730770900519	2.51076210317884	-0.378013471627706	LacZ RNAi
794	1.09881671704894	-2.41030332270106	3.14703290655998	-0.0885868173768621	LacZ RNAi
795	1.3241259987748	-2.63330756770689	2.1440134657862	1.95949780476112	LacZ RNAi
796	-1.18842499412941	0.174864051253862	2.1958387915934	-0.195386428403993	LacZ RNAi
797	1.35502218595229	-1.60497566434479	2.14653112200745	2.43606850803477	LacZ RNAi
798	1.01160427242436	-2.08532057492857	1.78470285947029	0.871378158532285	LacZ RNAi
799	0.895256753144895	-2.38019455514901	3.20479912223189	-0.33990412592903	LacZ RNAi
800	1.35564305022087	-3.29414493837382	1.87696796743258	1.53220422990775	LacZ RNAi
801	1.28029147738607	-2.08391294689686	2.7444291189725	0.509715950990861	LacZ RNAi
802	-0.887394998465425	-1.51012726779857	1.20951501454263	-0.594679912023601	LacZ RNAi
804	1.19673424445064	-1.87579959849234	1.9041202134762	2.08319585481929	LacZ RNAi
805	1.73430046386385	-0.911835101824581	3.30374149976467	0.191366039983313	LacZ RNAi
806	0.782386616743111	-4.18457177740671	2.11800003342128	0.174301487378187	LacZ RNAi
807	1.74909289788794	-0.869919202824138	2.47972786943887	2.59180108344819	LacZ RNAi
808	2.55059325175407	-0.464928061941111	3.72195925528459	0.442084317291289	LacZ RNAi
809	1.63390656895291	-2.02038098225246	1.92635273784216	2.02640298249096	LacZ RNAi
810	1.20471130613981	-2.07957616909044	1.98838948654537	1.69619557780572	LacZ RNAi
811	0.0019067040408848	-2.06673121336601	1.86752641119974	-0.863493242878118	LacZ RNAi
812	-0.0346101297848777	-1.37528113113426	2.12279891630305	-1.21480087024288	LacZ RNAi
813	0.402639612897092	-3.07138297855081	1.54396876569356	0.443724271397544	LacZ RNAi
814	1.12173707107505	-3.26674089651402	3.16404695716954	-0.17460319525067	LacZ RNAi
815	2.03772362901058	-1.84975024237747	3.23527132907704	0.473697012183468	LacZ RNAi
816	0.763398041186505	-3.04764406489607	3.48443452094638	-0.542702766522013	LacZ RNAi
817	1.31468444254196	-3.73292625389489	2.99477364790033	-0.225851672400159	LacZ RNAi
818	1.20471130613981	-2.37592243128099	2.77013888909256	-0.284484036998623	LacZ RNAi
819	1.8030226038744	-2.67697695478635	2.69367243890801	2.47471564844619	LacZ RNAi
820	1.59386842868014	-1.32967087714686	2.03881878737366	3.57139105477231	LacZ RNAi
821	1.40927019179611	-2.80333785375697	3.2688133069507	-0.0456205048518832	LacZ RNAi
822	1.61775497985448	-2.4642542195142	3.50650909121284	-0.26200009086931	LacZ RNAi
823	0.72538885825431	-1.06548605547482	1.25873303721281	0.7150934136887	LacZ RNAi
824	1.49642036751501	-2.27510723813437	2.41173079034376	1.45767210771088	LacZ RNAi
825	1.0613846152724	-2.900619649169	2.25483799332929	0.806969766868535	LacZ RNAi
826	0.702275403569468	-2.21195932483578	2.97844895672941	-0.933600473980351	LacZ RNAi
827	1.12544222623975	-2.66488645543624	3.22975195845344	-0.32072498655271	LacZ RNAi
828	0.999095726707056	-2.7012495385614	2.24374227531318	0.0910314789560887	LacZ RNAi
829	1.37742282454411	-2.91139879405215	1.17799796309657	-1.10298709873984	LacZ RNAi
830	0.700876708376904	-2.07942362696916	3.24047885692091	-0.331475379344461	LacZ RNAi
831	1.03037300398233	-1.42340222360514	2.04899306191683	0.0667934277381901	LacZ RNAi
832	0.992703705617888	-1.83059348031548	2.4402193281552	0.251129714532495	LacZ RNAi
833	1.37386787032707	-3.28831699351	1.92384477428786	1.68431630824613	LacZ RNAi
834	0.990551953163763	-4.53608238903478	2.04202392724887	0.0549405110559363	LacZ RNAi
835	1.05770413153403	-1.97855947572649	2.03558981724346	1.40291188963595	LacZ RNAi
836	1.73830320631753	-2.43514567073548	3.71902667676218	0.0771714594543188	LacZ RNAi
837	-1.01233373507373	-0.01942549858765	1.3167249841905	-0.632383017849564	LacZ RNAi
838	1.0839968322421	-2.06416060290266	3.73001164797518	-0.305816205041162	LacZ RNAi
839	0.163757523981956	-2.23155788285563	3.52355086022235	-0.590602230994891	LacZ RNAi
840	1.15449092295468	-3.06401087912722	3.17962933682773	-0.0226045419703813	LacZ RNAi
841	0.842983470122217	-3.58545963892073	3.3936383687823	-0.161565803667288	LacZ RNAi
842	1.45205644284102	-2.01865458362719	2.82672510910006	1.02156009271927	LacZ RNAi
843	0.717370886238462	-2.05364383023122	1.33008894574848	0.998768218008494	LacZ RNAi
844	-0.0662091158565801	-1.16238345242969	3.5891286904209	-0.276284472752749	LacZ RNAi
845	0.364851052007693	-0.686741868411532	3.13929144734753	-0.475350916458315	LacZ RNAi
846	1.03233665984574	-2.78817209387554	3.02356273553823	0.14843024541525	LacZ RNAi
847	0.0290589500844996	-2.6402512611829	3.11514901586959	-0.429826096481253	LacZ RNAi
848	1.22613056209981	-2.92025271593044	1.64726557736302	2.2070761329877	LacZ RNAi
849	1.92241713958985	-0.801030753725079	2.35533272903446	1.94333683532776	LacZ RNAi
850	2.20444775127267	0.790727851525552	3.21072933982881	0.911587323297953	LacZ RNAi
851	1.04010368322778	-3.166495783305	1.57312699443478	0.797606945506042	LacZ RNAi
852	1.62180752386568	-3.05050200762371	2.62880973629609	2.22200321842853	LacZ RNAi
853	0.807210200468143	-2.38131193343467	3.29729643235217	-0.26635159565464	LacZ RNAi
854	1.20558866902791	-3.75519082513431	1.58058287681437	1.34075267095386	LacZ RNAi
855	0.983301459523824	-3.538579843288	1.52126887559839	0.16983811565585	LacZ RNAi
856	1.47972786943887	-2.45899310133135	2.95388624187449	1.24877484688099	LacZ RNAi
857	1.72776566585113	-1.76268229156369	2.30538146802117	2.49363674840009	LacZ RNAi
858	1.54053718558446	-1.61011428646103	3.50455404333023	-0.190847576504933	LacZ RNAi
859	2.08636766214397	-2.59671358554095	3.38185518816744	-0.106593610286832	LacZ RNAi
860	0.876032995097512	-3.20498115174373	2.95684912415854	-0.51145824984426	LacZ RNAi
861	-1.31336373073771	-1.09508976851972	1.3267863101984	-0.52084103042953	LacZ RNAi
862	1.93656802589649	-0.0802673543822555	2.81070554715796	1.8265326059605	LacZ RNAi
863	1.65434021405238	-0.778932023881621	2.79418539900698	-0.240686657515568	LacZ RNAi
864	0.91623279687939	-2.11330059329845	3.15807467665159	-0.449107814160853	LacZ RNAi
865	1.5890018282599	0.0659893318646252	3.17008091736083	0.0716753681793889	LacZ RNAi
866	0.462368045522524	-2.42572380817624	3.4538911085632	-0.1836529797971	LacZ RNAi
867	-1.79048498545737	0.637429920615292	1.55586798899327	-0.681702864402443	LacZ RNAi
869	1.27584093990467	-2.3794552294366	3.57917607392093	-0.323852606724776	LacZ RNAi
870	0.705059352089079	-1.28335511665161	3.20220105370476	-0.472042603528047	LacZ RNAi
871	0.876967967432585	-1.85175936539824	1.81804104811983	2.37284004827946	LacZ RNAi
872	1.38299265799563	-2.60148810880301	2.00120566356275	1.86685273670168	LacZ RNAi
873	0.205150209140181	-0.761505904371935	1.52338223491178	-0.137512169916565	LacZ RNAi
874	1.25366263542135	-2.01330278169094	1.64726557736302	1.8133552810308	LacZ RNAi
875	1.44251112493478	-3.1298494882813	2.03753007876661	1.14079167826103	LacZ RNAi
876	1.66557723899758	-2.59655371664406	2.6226470649775	2.06611023954946	LacZ RNAi
877	1.26182411418995	-1.64474514103209	2.12385817166207	2.19466259574661	LacZ RNAi
878	1.15102644717703	-3.43130967005701	1.86369155642059	1.69832684992519	LacZ RNAi
879	1.26945690260459	-3.37744769681577	2.68692570244988	1.2946164408025	LacZ RNAi
880	1.35471142065681	-1.95046156131077	2.15152306756494	2.08217270159513	LacZ RNAi
881	1.16855640686372	-1.88914630160563	2.82651535566353	-1.01054004408179	LacZ RNAi
882	2.25601017887734	-1.13003496660051	3.17785784550158	1.06942249063995	LacZ RNAi
883	-1.48945498979339	-0.362570079384708	0.965389870215122	-0.855610090664825	LacZ RNAi
884	0.707825568332231	-3.05034338568964	1.51914518196853	0.925167444957221	LacZ RNAi
885	1.26066753699001	-1.00586978119076	2.05708767368474	1.73025378470455	LacZ RNAi
886	1.13637172349232	-2.18585284456878	3.25428988879907	-0.272800645747834	LacZ RNAi
887	1.15694873642968	-3.1901946228586	2.87640722560917	-0.0137699271765516	LacZ RNAi
888	1.1249148497549	-2.14427373270658	2.89427063665125	-0.339582168411954	LacZ RNAi
890	0.281397021848756	-1.42007766315614	3.09842427380616	-0.354431120380806	LacZ RNAi
891	1.3884919618358	-3.75660032555607	2.55567231677464	0.474022207230325	LacZ RNAi
892	-1.79048498545737	0.637429920615292	1.55586798899327	-0.69051289829329	LacZ RNAi
893	0.994132307175506	-3.10287362021493	1.36485105200769	0.96718357927446	LacZ RNAi
894	0.92551835817743	-2.58799699346794	3.46013016153326	0.0723952764206989	LacZ RNAi
895	1.12963834083335	-2.5043765011814	3.6106397252216	-0.0613376327160445	LacZ RNAi
896	0.923005557636573	-2.46769760117998	3.68554917362108	-0.322326554971211	LacZ RNAi
897	1.28797183259592	-3.4494309197747	2.49100290248271	0.587552960726293	LacZ RNAi
898	1.21297554665214	-1.35646048586522	3.36332987888716	-0.248703244757198	LacZ RNAi
899	-1.18842499412941	0.125716401924774	1.77180787899911	-0.674650388315724	LacZ RNAi
900	1.38211794575249	-1.83198078360447	2.23686462231739	2.60744531876189	LacZ RNAi
901	0.923005557636573	-2.26111333227971	3.16298475779603	-0.162459864163729	LacZ RNAi
902	-0.676541633150532	-0.798306571331388	3.24072143437009	-0.502194336214918	LacZ RNAi
903	1.39335405159905	-2.22786546694878	3.43215346170907	-0.0996644859296816	LacZ RNAi
904	1.09032860682342	-3.38810517149185	3.19713659666811	-0.296602255986851	LacZ RNAi
905	1.66935965693084	-3.91977805794944	3.48742205959006	-0.188925739232525	LacZ RNAi
906	0.595121288140943	-4.23089539164402	2.75457459923663	-0.772665717791422	LacZ RNAi
907	1.20602668669681	-2.36370166835933	1.83688087113536	1.55476759461781	LacZ RNAi
908	0.72273261461057	-3.53138914360085	3.49347171397745	-0.563454698329635	LacZ RNAi
909	1.21811518630455	-3.14719939992584	2.00120566356275	1.72893912555653	LacZ RNAi
910	2.1498820605283	-1.6773303943041	3.40511027754816	0.135142425105649	LacZ RNAi
911	1.27134432183733	-0.167667561190243	3.04640853091906	0.194890292826557	LacZ RNAi
912	-0.749092300299144	-1.23703919730085	1.65511921781623	-0.454645664283088	LacZ RNAi
913	0.911082999598558	-4.07228144299582	1.79834674013684	0.0611174374870667	LacZ RNAi
914	0.107142105833072	-2.44610687280394	2.80357591581305	-0.694708561318092	LacZ RNAi
915	1.66588104767167	-1.6068607628778	2.32010472484188	2.64182291725533	LacZ RNAi
916	0.647265577363019	-0.903883242303553	3.33323602098267	-0.0999984050435041	LacZ RNAi
917	1.19269008658044	-3.79043955387362	2.29265915768568	0.293670242136521	LacZ RNAi
918	0.292300384859081	-2.42207109113337	2.53256075002433	-0.160532147414053	LacZ RNAi
919	1.35502218595229	-1.97838936015168	3.40605042896489	-0.239607065946076	LacZ RNAi
920	1.31023010111571	-2.72154892689698	2.96782119626794	-0.253813809549624	LacZ RNAi
921	-0.644356949779131	-1.68163852013283	2.12754535132751	-0.609260908452664	LacZ RNAi
922	1.37771776138526	-1.3878749080736	2.98446970362277	1.40061292646501	LacZ RNAi
923	1.14602875702152	-0.897415209665865	1.87227284622421	2.76540804774988	LacZ RNAi
924	-0.614393726401688	-3.41701786340708	1.31331873549859	-0.510651661712702	LacZ RNAi
925	1.0595482722324	-2.74654856827255	2.82462300198582	0.648702394812692	LacZ RNAi
926	1.14097288523164	-2.93491785350141	3.24972164211734	-0.156974044563559	LacZ RNAi
927	1.72099730316863	-3.06352208643198	2.68168616123499	1.62145917677778	LacZ RNAi
928	-0.313363730737707	-2.78117419368374	0.994844849553398	-0.514865186805229	LacZ RNAi
929	1.13534258916737	-1.32549523941941	2.92224887361258	-0.241006060227713	LacZ RNAi
930	1.35221726028025	-1.38214829792656	3.27836850821413	-0.249373923097083	LacZ RNAi
931	1.06985302111362	-3.36677715868819	1.57687093556865	1.44148860199399	LacZ RNAi
932	0.626155521880912	-2.3351936404534	3.36345176900357	-0.641620666489594	LacZ RNAi
933	1.12226831821395	-2.23816643687174	3.16022054931649	-0.192419639229399	LacZ RNAi
934	0.410912138863082	-2.59389562549116	3.34113367889176	-0.595166685264552	LacZ RNAi
935	0.361803358925687	-2.99924761665002	2.35657268557099	-0.824521072036126	LacZ RNAi
936	1.77959071986424	-1.8961748403225	2.58773116429251	1.90801344506672	LacZ RNAi
937	1.91116933186838	-3.06902838586843	3.04817524053157	1.66214825659584	LacZ RNAi
938	-0.790484985457369	-1.75639109275386	2.0595482722324	-0.252169922693295	LacZ RNAi
939	-0.448062304635163	-0.601757743264134	1.75358305889291	-0.506200875289641	LacZ RNAi
940	-1.18842499412941	-1.36257007938471	2.63635146834614	-0.396440280401514	LacZ RNAi
941	1.09260837311832	-3.63368400253892	2.28579126994685	0.020006400130711	LacZ RNAi
942	1.19718127946891	-2.87987875639705	1.69095764304494	2.37185388005077	LacZ RNAi
943	1.16085253333855	-3.90826592930605	1.96079411852597	1.56486467821879	LacZ RNAi
944	1.19762785481098	-3.56928711219666	2.93501828340195	0.0889903270588083	LacZ RNAi
945	1.06442803685049	-2.53653059406218	1.34939410094387	2.19655912235318	LacZ RNAi
946	0.726710912492605	-3.42887244975286	1.37977672993759	-0.879311088897177	LacZ RNAi
947	1.34591846267662	-1.97698722227939	2.71737088623846	1.90643879534596	LacZ RNAi
948	1.33499628024322	-3.76378538811028	2.66588104767167	0.196091459906123	LacZ RNAi
949	1.17846469552397	-2.25270623606683	1.59333038052306	0.953783145034729	LacZ RNAi
950	0.94110377972937	-1.5603651369804	2.99205929855264	-0.243307674475129	LacZ RNAi
951	1.66435987455114	-1.94888310212434	3.34512465057131	-0.28413143803456	LacZ RNAi
952	0.653559810460707	-3.49661804449842	3.72378377289485	-0.428264430159587	LacZ RNAi
953	1.70283362277473	-0.484161333583834	3.05299695758259	0.963276279706344	LacZ RNAi
954	0.716020046947503	-1.57063522576835	2.55331734770429	-0.823457347557795	LacZ RNAi
955	0.543968765693562	-1.84807112117164	2.85875248689224	-0.750870671502786	LacZ RNAi
956	1.42356369395457	-2.37308604061327	2.54336515964518	1.37472432527397	LacZ RNAi
957	1.32844076736841	-1.28231736769933	1.7008767083769	2.05234622066351	LacZ RNAi
958	2.10088518923878	-0.334256452453642	2.6900968013718	0.671500216029336	LacZ RNAi
959	1.15449092295468	-3.29277871670268	1.04836410527989	2.43462673554834	LacZ RNAi
960	0.497316744472857	-2.27132101701875	1.81804104811983	0.573606886790411	LacZ RNAi
961	1.9645509483104	-1.49633934070811	3.34813344844212	0.763751549955912	LacZ RNAi
962	1.10604123203219	-2.66069145104257	2.09203955249751	1.1052787759396	LacZ RNAi
963	1.09431037849161	-2.45625085091585	3.43724750438926	0.063047985478238	LacZ RNAi
964	1.33499628024322	1.32753400723661	1.96538987021512	3.03768686204737	LacZ RNAi
965	1.52548535999955	-2.93573274733272	2.1500314994752	2.14284695808958	LacZ RNAi
966	-0.887394998465425	-0.825135948746138	2.35780911197738	-0.460830707918498	LacZ RNAi
967	1.43894086246333	-2.30503806578936	3.43386675955605	-0.0476838980771426	LacZ RNAi
968	1.15152306756494	-3.20005310626928	1.84900150381122	0.898417770767721	LacZ RNAi
969	1.04457111626275	-3.50016734854817	3.30304175824231	-0.47471615101526	LacZ RNAi
970	0.949877704036875	-2.90573738635984	1.8409587835558	0.539568634355305	LacZ RNAi
971	1.3207775282017	-2.17854258938676	3.39934207766329	-0.293449911772392	LacZ RNAi
973	-0.0829148093594327	-2.49756129071763	3.59494252934776	-0.422054054359416	LacZ RNAi
974	1.49619598389756	-1.89410687718686	1.8348274655043	2.49694262690243	LacZ RNAi
975	1.70810122336015	-2.23191604368597	2.64535938052707	1.62998115631837	LacZ RNAi
976	2.07152706579285	0.421410254352784	2.98650659939904	-0.0230852333564624	LacZ RNAi
977	1.19628674880888	-3.41165064568216	2.01705004261148	-0.51698884106272	LacZ RNAi
978	1.30118197213832	-3.233646830754	1.72802895442052	1.41689836294937	LacZ RNAi
979	1.42276706673903	-3.46627411693941	2.25678988192681	1.27415495735644	LacZ RNAi
980	1.21768919854906	-1.69828922600855	3.63910581676593	-0.0430320613452311	LacZ RNAi
981	0.728028954420518	-0.990800034010034	1.75482213100846	1.95311064088631	LacZ RNAi
982	1.10824019613212	-2.33173267546211	3.16750519294946	-0.364801127830821	LacZ RNAi
983	0.978153115790245	-0.648228335843399	1.71871753687373	1.5852887240372	LacZ RNAi
984	1.15102644717703	-2.37435626730306	1.89525675314489	2.11746105746056	LacZ RNAi
985	0.998390130318048	-0.346113057157049	1.87509600556058	1.89378778987768	LacZ RNAi
986	1.60344102112847	-4.05094249298898	2.40651974256568	0.895814539475437	LacZ RNAi
987	0.9346095356241	-2.47327539583016	3.0087866228925	-0.428149099827433	LacZ RNAi
988	1.28905802194554	-4.34994566972745	3.09572363871013	-0.218297972807966	LacZ RNAi
989	0.88894291115475	-1.72363185226414	3.47828014199049	-0.045975000342766	LacZ RNAi
990	1.18264286814233	-2.1813960839778	2.58517862850352	0.560922761570315	LacZ RNAi
991	1.16664321221944	-2.67946443382849	3.33836643788941	-0.0994483022340409	LacZ RNAi
992	1.27955288115039	-3.33701344663897	2.32278970700698	1.14801479897937	LacZ RNAi
993	0.918784975518462	-2.84249710940758	3.51611158133991	-0.126449310091274	LacZ RNAi
994	0.953024779271061	-2.98579559666704	1.51054501020661	1.23482866459883	LacZ RNAi
995	1.42170261894659	-2.79668056141618	2.45478085400009	1.08141947254632	LacZ RNAi
996	0.645677661583387	-2.6768849901622	1.82546506619903	0.269547882771175	LacZ RNAi
997	0.527578349505393	-2.28456756738344	2.90595877768163	-0.474742416500837	LacZ RNAi
998	1.03429147701818	-0.313848467051742	3.65218288487988	-0.0993096145883796	LacZ RNAi
999	0.133794300604513	-3.49018427596906	2.09260837311832	-1.09094138101895	LacZ RNAi
1000	1.1153108949105	-3.35442877408622	3.07402609560102	-0.0378809955579539	LacZ RNAi
1001	-0.147032308971182	-1.57196652161643	2.20821017285429	-0.580167123135483	LacZ RNAi
1002	1.9157205564246	-0.775160810468454	2.61843303538941	2.24693746792515	LacZ RNAi
1003	1.24534483979546	-2.90262864132338	2.60814933908102	0.924098798535543	LacZ RNAi
1004	0.553907288227742	-3.81062263589151	2.65760268123497	-0.346704812010807	LacZ RNAi
1005	1.87864586191596	-1.53524060473758	3.26431951476359	-0.0582212215907359	LacZ RNAi
1006	1.6180941399513	-3.86953006810459	3.80726503216848	-0.189740581906315	LacZ RNAi
1007	0.9041202134762	-1.98418301430424	3.23727221923318	-0.410286250213076	LacZ RNAi
1008	-0.749092300299144	-0.893894616503791	1.60918873602367	-0.0967708705330609	LacZ RNAi
1009	0.323458366849468	-3.10571424848004	2.88912458632239	-0.734284510741704	LacZ RNAi
1010	-1.31336373073771	-0.01942549858765	1.14903426716125	-0.441622187242383	LacZ RNAi
1011	1.12279891630305	-2.2037133148986	3.04080875891964	-0.221662189403261	LacZ RNAi
1012	1.12120517329649	-2.55971234002383	1.16855640686372	2.13891961659114	LacZ RNAi
1013	1.69095764304494	-2.81060630755534	2.47006338717961	1.08812512640071	LacZ RNAi
1014	1.36302500384347	-3.84520787221262	2.16423980552169	1.54061517538145	LacZ RNAi
1015	0.981102495423886	-1.9542612950591	3.32050853192063	-0.210027975461771	LacZ RNAi
1016	1.93132562975518	-1.48596227192936	2.78895561168243	2.07211256618	LacZ RNAi
1017	-0.328086987558413	-1.70748149227291	2.28176491215615	-0.230245995795173	LacZ RNAi
1018	1.11477106329108	-3.55875131614571	3.09146998588223	0.0555132053401767	LacZ RNAi
1019	0.323458366849468	-3.43851893261801	2.77240239583651	-0.542446619220389	LacZ RNAi
1020	-1.31336373073771	-0.947532580105864	1.96918285923226	-0.863665579970858	LacZ RNAi
1021	1.96156346236207	-1.48505552244631	3.01752331445303	1.32380137547114	LacZ RNAi
1022	0.917085190640567	-1.6835162814683	2.1858649935459	0.963802983033718	LacZ RNAi
1023	1.375056091265	-2.50335119878819	2.44301877488377	1.62380659233345	LacZ RNAi
1024	1.21555296953995	-1.61633883216187	1.60745502321467	1.23891515381818	LacZ RNAi
1025	1.45031378565996	-0.624527630718325	2.79968784613895	1.8423656974448	LacZ RNAi
1026	1.1285931069187	-1.80345999373195	1.846002910896	1.31438498933331	LacZ RNAi
1027	0.953807997665307	-0.310938439203562	1.43223148569021	2.57924971361326	LacZ RNAi
1028	1.14753411201884	-1.58093137733409	2.15449092295468	0.670148555481347	LacZ RNAi
1029	1.41444853689678	-1.16241958414481	2.64567766158339	1.93190629890589	LacZ RNAi
1030	1.33791428326044	-3.29000145343406	1.50836809095234	0.892926436349821	LacZ RNAi
1031	-0.0196329738152249	-0.688068572165155	1.22654835384141	0.386368156447574	LacZ RNAi
1032	1.19223840221118	-2.25942482033076	2.76762331617318	0.133680048491562	LacZ RNAi
1033	1.62062943309354	-2.15176735224799	2.57835952136845	1.6200695277556	LacZ RNAi
1034	1.60291470983573	-0.515556211109663	2.53952271541539	2.01009887539237	LacZ RNAi
1035	1.29014150146444	-1.46197737453749	2.19718127946891	1.79329617457061	LacZ RNAi
1036	-1.01233373507373	0.317170646088548	2.02708038410241	-0.214304824759209	LacZ RNAi
1037	0.571242850560224	-1.31796477726354	2.51871919421304	-0.0189863589703472	LacZ RNAi
1038	-0.711303739409744	-0.386138550523113	2.05274779264064	-0.671733157785632	LacZ RNAi
1039	1.51465133348627	-1.04603506485079	2.29230038485908	1.80757570330234	LacZ RNAi
1040	0.744809134585401	0.148645987774229	2.96002340939398	-0.617342726420264	LacZ RNAi
1041	-0.100288905428855	-2.46421034126055	3.28345320517788	-0.42312436930797	LacZ RNAi
1042	0.85098912504673	-2.22147776015011	1.23070431361257	1.86830305166857	LacZ RNAi
1043	1.2501173546567	-2.10067973271346	3.106757117348	-0.0380163821584676	LacZ RNAi
1044	0.452553063228925	-2.6184773434078	2.54836976079495	-0.734569107160057	LacZ RNAi
1045	2.1918314842347	-2.10748541060015	3.10609634204836	0.528834907776911	LacZ RNAi
1046	-0.676541633150532	-0.54994021528643	2.79021195425507	-0.553256043181454	LacZ RNAi
1047	0.622814778623883	-2.51381691722142	3.17678210610242	-0.373940650664155	LacZ RNAi
1048	-0.392544976785331	-0.712826897330565	3.34595018500101	-0.487925346437384	LacZ RNAi
1049	1.58882053229321	-1.66848216253119	3.50624600201388	0.167054723657246	LacZ RNAi
1050	1.43765862214037	-0.363328643998117	2.66860580414322	0.499794803842397	LacZ RNAi
1051	1.28176491215615	-2.27860057398463	3.53363277720206	-0.542178332331673	LacZ RNAi
1052	1.65620748091416	-2.36113801017887	3.12189651346143	0.148416270279662	LacZ RNAi
1053	0.370883016777606	-2.53997666219647	2.33336665550972	-0.936232450396691	LacZ RNAi
1054	-0.489454989793388	-1.71999685549346	3.05106217979918	-0.351089237049562	LacZ RNAi
1055	0.920478133537907	-1.3044999532612	2.95137540860789	-0.483758671655253	LacZ RNAi
1056	-1.31336373073771	0.489872732201434	2.26336144139488	-0.578339882818955	LacZ RNAi
1057	0.763398041186505	-1.77999763104847	1.79384623891016	1.03625277060354	LacZ RNAi
1058	-0.167235695059469	-0.423970624048852	3.30496334108075	-0.233436329561614	LacZ RNAi
1059	1.00954437378677	-2.93123933095941	2.28760916494904	0.748310567760216	LacZ RNAi
1060	1.18678122696992	-2.07237261553529	2.17846469552397	1.94462189650818	LacZ RNAi
1061	1.47006338717961	-2.10185434087055	2.90822436398522	0.231208577926112	LacZ RNAi
1062	1.24414347116795	-1.82592014169884	3.13394937808586	0.169785807261759	LacZ RNAi
1063	0.739714712745713	-1.17007277767657	2.48297928716398	-0.248690105228033	LacZ RNAi
1065	0.349394100943867	-1.75151557419371	3.01765844030412	-0.766480255216926	LacZ RNAi
1066	1.03623753471162	-0.923721085584119	1.89166009091646	-0.60180691403631	LacZ RNAi
1067	0.81482006068374	-1.96403441900729	2.98607092524589	-0.235070205332724	LacZ RNAi
1068	0.457488280904438	-3.21874091738536	3.21456676453663	-0.282849872168559	LacZ RNAi
1069	1.72153198403876	0.180291599321007	2.9399742745884	-0.0143337250700647	LacZ RNAi
1070	0.777716738609626	-4.09377065073115	1.99413230717551	0.728897394506571	LacZ RNAi
1071	-1.18842499412941	-0.362570079384708	2.36271991462692	-0.948293160937586	LacZ RNAi
1072	1.20074109023513	0.0846462470632892	2.64488152115529	0.769864220146206	LacZ RNAi
1073	1.03364084845918	-1.75101739243081	2.59903548038901	1.14613521261519	LacZ RNAi
1074	0.776541380701691	-2.29966796160103	2.94223035489262	-0.313168896607812	LacZ RNAi
1076	1.67251162657069	-1.08665366670483	2.19851963024117	2.0379989880621	LacZ RNAi
1077	0.968426906940605	-0.545196401502113	2.27359845050623	1.02380101631773	LacZ RNAi
1078	1.01772598746685	-1.93283670056982	0.972943008105568	2.96680099868822	LacZ RNAi
1079	1.3267863101984	-1.96935558495952	3.28720988042922	-0.419890484399452	LacZ RNAi
1080	0.521268875598385	-2.77006847579023	1.11260500153457	0.0811102372363638	LacZ RNAi
1081	0.877900931232631	-2.72912611844017	2.76497223174728	-0.0998944921002501	LacZ RNAi
1082	1.97926148172208	-3.42039731561773	3.50804060986463	-0.11206312782049	LacZ RNAi
1083	1.39759938825757	-3.02850955224926	3.16731378947263	0.357649570142434	LacZ RNAi
1084	-0.887394998465425	-1.51012726779857	1.43223148569021	-0.160268632216674	LacZ RNAi
1085	1.13431101034054	-0.848778601929223	1.64884770837289	2.85304577020885	LacZ RNAi
1086	0.97144285296316	-2.0387573401524	0.941908774365599	2.62924333922075	LacZ RNAi
1087	0.355643050220869	-2.45476377759445	2.43817197265157	-0.321476445594498	LacZ RNAi
1088	0.112605001534574	-1.94903617069625	3.42215532807746	-0.514272478284472	LacZ RNAi
1089	1.19539037185102	-2.50007360313464	2.62147125247303	0.254663971221566	LacZ RNAi
1090	0.778888924157677	-3.24122197015691	2.60797586415085	0.250864878028855	LacZ RNAi
1091	0.932148937076443	-3.78980287563386	2.28506197593516	0.523170150866453	LacZ RNAi
1092	0.598681098907163	-0.507321611742428	2.14249583646583	-0.44899868661674	LacZ RNAi
1093	1.08630999074333	-1.74692646749981	1.61605519497659	2.03381270724199	LacZ RNAi
1094	1.00678255537335	-0.669761338719848	2.17093610860908	2.23667977574385	LacZ RNAi
1095	1.14350817837387	-3.94473611665829	1.98110249542389	1.41194324296115	LacZ RNAi
1096	1.78861234109527	-1.34944769713131	3.46370042400472	-0.0438363299151519	LacZ RNAi
1097	2.06606265939938	-1.22499153475864	3.44562381612991	0.369881871774591	LacZ RNAi
1098	0.313318735498588	-1.27384558957046	0.789298611159441	0.646890249864358	LacZ RNAi
1099	1.49100290248271	-1.17442786740382	3.22858974372053	-0.0451408742129128	LacZ RNAi
1100	1.53400324785029	-1.43937499807145	2.99569836011026	-0.0126581731985921	LacZ RNAi
1101	0.756057678020762	-3.187795678281	3.09459339869185	-0.222742496382994	LacZ RNAi
1102	-0.51173138450454	-3.61049759282829	2.13944457462722	-1.0502049272847	LacZ RNAi
1103	0.756057678020762	-1.25700543175906	1.97815311579025	1.96358459758037	LacZ RNAi
1105	1.26527547923037	-2.36257007938471	2.56725933972301	-0.0572952080333453	LacZ RNAi
1106	-1.18842499412941	-0.434462997866494	1.78929861115944	-0.404405764010314	LacZ RNAi
1107	1.07104942540167	-1.91823079424886	1.01569498852652	0.883774663696186	LacZ RNAi
1108	-0.790484985457369	-1.24709286196477	2.06805221211227	-0.280629146895924	LacZ RNAi
1109	1.00747465827983	-1.25417880470134	1.88894291115475	0.0739991841327012	LacZ RNAi
1110	0.731959248048951	-3.90204483053017	1.9041202134762	0.0532565573775338	LacZ RNAi
1111	1.28869626059026	-2.97137264293199	1.65511921781623	2.17659490966705	LacZ RNAi
1112	1.03233665984574	-0.488363951040619	2.92216471616984	0.630044575360329	LacZ RNAi
1113	0.455027682356781	-2.15824595080958	1.55976303287679	-0.453010297000205	LacZ RNAi
1115	1.70464289578556	-1.94807094220323	2.52232684075472	1.44629399920564	LacZ RNAi
1116	0.848004271497268	-2.59519398619756	3.27651143499233	0.0102569354742312	LacZ RNAi
1117	0.459935016851525	-1.40274899373175	2.921827923224	-0.580620343976254	LacZ RNAi
1118	0.999095726707056	-3.57407418457842	1.38560627359831	0.0225029879972804	LacZ RNAi
1119	0.598681098907163	-0.837501213911954	2.77748192136579	0.162118474448825	LacZ RNAi
1121	-0.313363730737707	-3.34135359347501	0.323458366849468	-2.21056698593966	LacZ RNAi
1122	1.06925358073978	-0.624343010839279	2.70157661905523	1.30167822528157	LacZ RNAi
1123	0.439963935920905	-1.33086121965737	3.29219269519074	-0.470671751092782	LacZ RNAi
1124	1.12754535132751	-2.67355308979988	1.84999645151305	2.34663249490508	LacZ RNAi
1125	1.30850465394381	-0.893240793011305	3.268168756115	0.363459804193672	LacZ RNAi
1126	1.02641885391829	-3.38473172930887	1.51054501020661	1.96443856673991	LacZ RNAi
1127	1.10438467128788	-2.47838767548757	3.01900739147997	-0.232857464371001	LacZ RNAi
1128	1.16568344501799	-2.03173250290765	2.74859111333541	-0.285182171372052	LacZ RNAi
1129	1.30012572237104	-2.16764981560428	2.22738273350614	1.21207408758735	LacZ RNAi
1130	-1.79048498545737	0.637429920615292	1.20951501454263	-0.995199013736179	LacZ RNAi
1131	1.15102644717703	-0.935887383363565	2.52966130065368	1.09878468697799	LacZ RNAi
1132	1.07639282888013	-1.42419790960125	1.97518356930165	1.26158634060403	LacZ RNAi
1133	1.10769149804031	-2.45828932662546	2.53152745312503	1.36998991527921	LacZ RNAi
1134	0.954589806124688	-2.7460491485324	1.73455982157948	2.05868951212392	LacZ RNAi
1135	-1.31336373073771	-1.09508976851972	1.3884919618358	-0.753047488246138	LacZ RNAi
1136	0.897934836545342	-2.68187270486525	1.62113472050586	1.34326022251396	LacZ RNAi
1138	1.33629559155464	-1.3172584307625	2.86340257261361	-0.247667516588118	LacZ RNAi
1139	0.91537872682655	-1.91292494562128	2.86886065028881	-0.266505175911609	LacZ RNAi
1140	1.85523195391223	-1.05451678533092	2.69181678176607	1.28069463414381	LacZ RNAi
1141	0.738431714820286	-3.18266753088426	2.1196055601367	-0.350397022332784	LacZ RNAi
1142	0.0420239272488672	-4.52192583911683	2.77465416651242	-0.58516794355697	LacZ RNAi
1143	-0.676541633150532	-0.769410425696933	2.67026255638683	-0.567929786569049	LacZ RNAi
1144	-0.887394998465425	-1.51012726779857	1.13379430060451	-0.859396368929233	LacZ RNAi
1145	0.658221334447711	-2.62184434911301	0.862727528317975	1.84563115574327	LacZ RNAi
1146	1.1917862475822	-2.46874049416887	3.28655571288509	-0.424848139047445	LacZ RNAi
1147	1.32111353942302	-3.3132142385535	3.19309620124842	-0.166907665524726	LacZ RNAi
1148	1.33205853861139	0.0638015039247987	3.32768049978575	0.224096943807781	LacZ RNAi
1149	1.40596755624602	-1.91883446951507	3.46430470193984	-0.307121142735807	LacZ RNAi
1150	0.996266436688192	-2.95067913542273	3.40269528810798	0.0296034961841528	LacZ RNAi
1151	0.213836388325273	-2.29588880027087	1.64884770837289	-0.502319542715604	LacZ RNAi
1152	-0.285335007137463	-3.51012726779857	2.55567231677464	-0.761944699774482	LacZ RNAi
1153	0.333366655509717	-1.97583057450823	2.24813517649233	0.231651118849415	LacZ RNAi
1154	1.22821551320887	-2.4047922338548	2.96895621167633	-0.0443117510276952	LacZ RNAi
1155	1.8150355379801	-1.96104338751875	3.25181482195626	-0.493289974469234	LacZ RNAi
1156	-0.51173138450454	0.0123677000304579	2.71588473163813	-0.491633787736648	LacZ RNAi
1157	1.44301877488377	-0.298964995760876	2.09656939259359	2.18273916070811	LacZ RNAi
1158	1.60780231990003	-0.528230821498338	2.27359845050623	2.48697812056762	LacZ RNAi
1159	1.3913586024874	-1.24257327398598	3.0065747092426	-0.486058466185307	LacZ RNAi
1160	1.46454617788818	-1.60886122138393	2.7072737328299	1.33401948260453	LacZ RNAi
1161	1.80423896095238	-0.793343990775557	3.68165687538705	0.151066790725203	LacZ RNAi
1162	0.780057954424528	-0.416794137727658	0.972943008105568	0.645010375337562	LacZ RNAi
1163	1.47551138503771	-0.629859340373185	3.14315412706756	0.184090557131814	LacZ RNAi
1164	1.58609197159914	-0.453023742705455	2.64103959873008	1.00739295429748	LacZ RNAi
1165	0.928846301526358	-3.28979367709023	1.72006002474924	1.0643848609694	LacZ RNAi
1166	-0.836242476018044	-0.567993762048407	2.78516462929785	-0.398205168384396	LacZ RNAi
1167	1.30328679604136	-1.39225956673109	2.8626310077082	0.645149850183869	LacZ RNAi
1168	1.4864361466084	-0.170356633297593	2.66663964084604	1.32046330187379	LacZ RNAi
1169	0.928016703409905	-2.40518376712853	1.46478751964594	1.83270946201067	LacZ RNAi
1170	0.710574276760382	-2.46308131594421	1.62781630586238	2.13998424513074	LacZ RNAi
1171	0.785856364748424	-1.90759056957107	1.73714491541397	1.81825396746918	LacZ RNAi
1172	0.807210200468143	-2.35489937269589	1.38560627359831	1.83079282789458	LacZ RNAi
1173	0.47196610427306	-1.6505202861628	2.89418087856849	-0.317579681844223	LacZ RNAi
1174	0.624488362513449	-0.728910356331749	3.15454021578509	-0.280896755382639	LacZ RNAi
1175	1.71723599122824	-1.75964325085425	2.9512967106858	0.556862047077909	LacZ RNAi
1176	0.856897984657251	-2.7694472455793	1.65976412286199	0.519321280193127	LacZ RNAi
1177	0.775362833216149	-4.06595307302653	3.22942021434725	-0.273120771777322	LacZ RNAi
1178	1.54376765687686	-2.23890895995457	3.52137478816613	-0.10581314591645	LacZ RNAi
1179	1.64884770837289	-1.33314396545149	2.19088052362118	1.66214869481626	LacZ RNAi
1180	2.2515389417915	-2.33506957500715	3.20493081308505	1.14577757064631	LacZ RNAi
1181	1.18815196292711	-0.631171812053658	0.957703041548831	2.36955695784512	LacZ RNAi
1182	0.306425027550687	-1.60346160218116	2.52841272917012	-0.298369513172207	LacZ RNAi
1183	0.93050075869637	-2.7580336831946	2.96363390876804	-0.360094438843461	LacZ RNAi
1184	1.39590623023812	-1.39155882630737	2.61263553571845	1.23569970694305	LacZ RNAi
1185	1.02309600311082	-1.19196125194114	2.62113472050586	0.579986856646238	LacZ RNAi
1186	0.91537872682655	-1.46386488981648	2.00747465827983	0.602290911795333	LacZ RNAi
1187	0.610915555324175	-2.55630604209809	0.994844849553398	1.39144120347403	LacZ RNAi
1188	0.397035735379094	-2.31244659995887	2.22319471183382	0.503593320200613	LacZ RNAi
1189	0.205150209140181	-2.61110491552339	2.26105340505796	-0.670631363813451	LacZ RNAi
1190	1.13944457462722	-1.92301899144391	1.88712196726312	1.94748892491134	LacZ RNAi
1191	0.426998958756537	-0.958136646648742	2.67011220344023	-0.499697603394022	LacZ RNAi
1192	1.42673567018715	-0.383623117576587	2.37446238716447	1.38116383250096	LacZ RNAi
1193	0.905871403275963	-4.80660253870762	2.83089904302428	0.00737576572752409	LacZ RNAi
1194	0.904996691032828	-1.77997954623318	2.16085253333855	1.59485013187645	LacZ RNAi
1195	1.20690139893994	-1.57829877044015	3.33264767885353	-0.0410186975419393	LacZ RNAi
1196	0.234820879807401	-1.83310269125526	2.2552290734835	-0.715525854044715	LacZ RNAi
1197	0.295874845217379	-1.44364169003203	2.85777742029068	-0.171680301111265	LacZ RNAi
1198	-0.836242476018044	-0.99506095018845	2.82850393490756	-0.880737711531924	LacZ RNAi
1199	0.0019067040408848	-1.16026190409159	2.90995911557038	-0.600217049100648	LacZ RNAi
1200	-1.48945498979339	1.12571640192477	1.21811518630455	-0.187068090892555	LacZ RNAi
1202	0.0224283711854865	-1.72831440656456	2.72059586008175	-0.368598829109729	LacZ RNAi
1203	0.173302841888186	-2.51883863634544	1.32010472484188	-2.06394207222117	LacZ RNAi
1204	0.867526411199743	-3.86836236667226	2.17659474868713	0.88618540569356	LacZ RNAi
1205	-0.614393726401688	-0.323041715198071	2.28213249108787	-0.63364180428392	LacZ RNAi
1206	-0.177701128737634	-1.79201500248458	3.25511178641021	-0.238972615122052	LacZ RNAi
1207	0.928016703409905	-2.93107580423878	2.47456880304665	0.288079118659154	LacZ RNAi
1208	0.670412857299179	-0.329396912402213	2.6958037755032	1.57871210968139	LacZ RNAi
1209	0.757289719930453	-2.78352306890425	2.90289016556782	-0.476070348036072	LacZ RNAi
1210	0.503981240704224	-1.84905510817271	3.00830372849388	-0.385320890019066	LacZ RNAi
1211	0.995556224785185	-2.25079076081034	1.71466499286254	1.72282860918112	LacZ RNAi
1212	0.685186202867061	-1.55314875204536	1.81482006068374	2.07855718339359	LacZ RNAi
1213	1.25444656069179	-2.30254938636603	2.55272660472238	1.37357705725635	LacZ RNAi
1214	-0.0422969584511686	-1.55849028935997	2.74834000348053	-0.67537752687805	LacZ RNAi
1215	-0.586365002801444	-1.47179914913947	2.58039803132024	-0.849283833976311	LacZ RNAi
1216	0.968426906940605	-1.19867743446775	1.41903002908526	2.92913594189959	LacZ RNAi
1217	0.9912703891951	-3.15490091073037	1.45748828090444	1.84052979042291	LacZ RNAi
1218	0.674897865991049	-2.58661035360264	3.33408444386347	-0.298257432126655	LacZ RNAi
1219	0.702275403569468	-2.27604745041903	1.28869626059026	1.13910495443409	LacZ RNAi
1220	1.43842842053732	-0.518827174076502	2.63651397329917	1.3539621892849	LacZ RNAi
1221	0.871327700079892	-2.29136609690899	1.42962310258269	1.31110439843953	LacZ RNAi
1222	0.64408391857683	-2.66140520664635	2.47879440431453	-0.606051538554853	LacZ RNAi
1223	1.15300953044873	-2.24347402461399	2.75345895702554	0.496271626112253	LacZ RNAi
1224	0.914522973875967	-2.30797007219776	2.71221518985319	-0.24264717155728	LacZ RNAi
1225	1.00050348963145	-1.84758195148173	3.27695785731901	-0.39889186534938	LacZ RNAi
1227	0.266419865879104	-2.48121457588333	1.33661981290744	1.30237685206492	LacZ RNAi
1228	0.880687857257714	-1.84512872461446	2.15152306756494	1.23253948497077	LacZ RNAi
1229	0.830691296317666	-2.05714950238894	1.59868109890716	2.06805504107638	LacZ RNAi
1230	0.744809134585401	-2.72094017024013	1.43482429626849	1.79286391946062	LacZ RNAi
1231	0.650424096607849	-2.21737834252933	3.17930355195757	-0.0442897615124899	LacZ RNAi
1232	0.492816243246181	-0.815389909021657	1.79834674013684	-0.518273247363636	LacZ RNAi
1233	0.557819877590792	-3.08191257012711	3.19865323875842	-0.370266141134641	LacZ RNAi
1234	1.39420644536023	-1.32727840826329	2.25483799332929	2.15731405616272	LacZ RNAi
1235	1.16998579207693	-3.38754093547977	2.66420746378211	0.362420552175587	LacZ RNAi
1236	1.31331873549859	-3.00843930479569	2.42568091682862	1.47842620555033	LacZ RNAi
1237	1.92843170055749	0.763004819307121	1.87976086761675	2.87852694088961	LacZ RNAi
1238	0.238898792227841	-1.91641006261008	3.17405748062177	-0.425950315037318	LacZ RNAi
1239	0.302936699704866	-3.40720660738708	1.86465344935401	-0.495762251158338	LacZ RNAi
1240	1.07991891982166	-1.43875542492537	2.78215431158544	0.732521001677107	LacZ RNAi
1241	0.981102495423886	-1.95958489903665	2.61263553571845	0.0926159741776039	LacZ RNAi
1242	0.364851052007693	-3.12821692761968	2.16568344501799	-0.0314153225082414	LacZ RNAi
1243	0.965389870215122	-1.68978084235276	1.39984671271292	2.66432514767835	LacZ RNAi
1244	0.817472815973103	-0.908808185592877	2.07893507608647	0.168518227171579	NELF RNAi
1245	1.05277856148048	-1.43485661727862	3.0841016905075	-0.396777408626998	NELF RNAi
1246	1.2690784324439	-2.48160879702331	2.00930851566032	0.623898232898366	NELF RNAi
1247	0.94094210403759	-0.158887066984073	3.00697277996091	-0.455374276923883	NELF RNAi
1248	1.45026758854242	-0.936754286406725	3.37973035634596	-0.171950313723492	NELF RNAi
1249	1.02142292801091	-3.05818206005948	1.68449976265234	0.597452416232319	NELF RNAi
1250	0.957509116793699	-1.58055426575372	3.01861084337741	-0.0610061072144596	NELF RNAi
1251	1.25486093676493	-1.68307944994304	2.9692369386991	-0.108074732884863	NELF RNAi
1252	2.62977436538181	-0.83926683324314	3.01036611365061	1.4065406257332	NELF RNAi
1253	1.34613185836697	-2.1605117163785	1.67834990930508	1.80724037347895	NELF RNAi
1254	0.459415106674468	-1.07618646644958	3.11385598351386	-0.452864493855591	NELF RNAi
1255	-0.164912152767505	-1.84810236286441	3.05603711037628	-0.533025179097846	NELF RNAi
1256	1.1645387297363	1.47593823052974	3.11919334768958	-0.243808558080891	NELF RNAi
1257	-1.70663744528855	1	1.83031273669271	-0.848005436045206	NELF RNAi
1258	0.359152211446895	-1.11843538361187	2.39939246368035	-0.55205663527726	NELF RNAi
1259	1.01824891385774	-1.84769122313184	1.74669256792925	1.60155373116147	NELF RNAi
1260	1.55534479133533	0.180355111048704	3.12887208202507	0.116510181841661	NELF RNAi
1261	0.880539214374285	-0.714917319239815	2.62760444815149	-0.293038611006618	NELF RNAi
1262	0.895113014755794	-0.238347197018553	1.24342253926385	0.909016836063913	NELF RNAi
1263	0.629129154154705	-3.85996480391487	1.92569360786096	-0.652424011555942	NELF RNAi
1264	-1.17101804599208	2.06226921542666	2.50530466817659	-0.723496199747323	NELF RNAi
1265	0.203454459559251	-1.02289281636536	2.50198508924388	-0.244846346075682	NELF RNAi
1266	-1.03929144831144	-0.515588797680494	1.53162578592735	-0.785193013487982	NELF RNAi
1267	-1.32057210338788	-1.8674438064433	1.26750025939327	-0.829676772511913	NELF RNAi
1268	0.476454825454303	-0.103673357549797	2.89673174225403	-0.766969053735658	NELF RNAi
1269	1.15840018963287	-0.630860393477417	2.69074214994141	-0.214381540468543	NELF RNAi
1270	0.784396166907447	-3.29723028777684	1.1979280701224	0.560472324016438	NELF RNAi
1271	0.695753025753572	-1.70082492620478	2.21001336291361	0.406660528162572	NELF RNAi
1272	0.520778202761304	-0.156564739670293	2.68620533549174	-0.383485489240607	NELF RNAi
1273	0.261988070187269	-0.533679365116877	3.27741941250215	-0.565575697499932	NELF RNAi
1274	0.562887381293879	-1.29088440284513	2.01534089085695	-0.352049464135535	NELF RNAi
1275	0.778328551100654	-1.98452061160543	2.7215216762029	-0.375171527050607	NELF RNAi
1276	-1.40560744962457	-0.584962500721156	1.52230727221069	-0.815383888323198	NELF RNAi
1277	1.09900519903621	-1.9577642545442	1.67699522524215	0.764907942233781	NELF RNAi
1278	1.01603205585472	-1.1202588694076	1.96138312130417	0.747817582934915	NELF RNAi
1279	1.1530492220196	-0.181444048298246	2.65212638565069	-0.41810908152997	NELF RNAi
1280	-0.0544575615422811	1.09317073173281	2.25470513908514	-0.49456297521959	NELF RNAi
1282	-0.00601298378252325	-1.75006829165437	0.743039154804933	1.12538966450871	NELF RNAi
1283	1.21053922340914	-1.23044798113852	1.984336001622	1.53415497607454	NELF RNAi
1284	1.47958250757113	-0.515505926633205	3.05951400320706	-0.115923960736197	NELF RNAi
1285	1.06155425493	0.393752983932729	3.45464130344146	-0.290715081553405	NELF RNAi
1286	1.6448470871096	-0.515897458820265	2.82339401422339	0.801096892429553	NELF RNAi
1288	0.63925234542083	-1.2251484659839	3.29108822244355	-0.599639985201777	NELF RNAi
1289	0.913371388173272	-1.74987685738394	3.31911855681289	-0.301749900624695	NELF RNAi
1290	0.132051460111276	-1.89824135066989	2.01111349633803	-0.238013350894167	NELF RNAi
1291	0.677141387749801	-0.827397343182902	2.68896146225743	-0.689681691119614	NELF RNAi
1292	0.918771885330292	-0.469152826169526	3.23139031935621	-0.722961830224132	NELF RNAi
1293	-0.582860590272674	-0.241008099503795	2.51795689622406	-0.396363718655374	NELF RNAi
1294	1.13207068547163	-1.33678347526254	1.11131293191835	0.98839761910572	NELF RNAi
1295	1.04041046456128	-0.983810959359349	1.44615644893039	0.891659915902153	NELF RNAi
1296	1.18237470235307	-1.23803966454199	1.17695898058691	1.74328691296292	NELF RNAi
1297	1.15510212360773	-0.214481780844775	1.82681635906139	1.56757171549043	NELF RNAi
1298	-0.688246138944246	2.44593337097787	2.50170747991434	-0.466420613397206	NELF RNAi
1299	0.822952240547482	-2.76839173251927	1.770925614639	0.248907686489647	NELF RNAi
1300	1.04304970935682	-1.10729968128864	1.54530711646582	1.35967173263106	NELF RNAi
1301	-0.732007409634417	0.807076908636651	2.03764757325646	-0.693771202262587	NELF RNAi
1302	0.711630101971664	-0.314039665911123	2.98312405524056	-0.101761788430828	NELF RNAi
1303	0.96612295203104	-1.91243440321534	2.6673291846773	-0.137574594603897	NELF RNAi
1304	0.750600952195192	-1.24545413392728	3.01598308218999	-0.484194756140904	NELF RNAi
1305	1.1671828894576	-0.386342492338831	3.43978152232019	-0.425511234144405	NELF RNAi
1306	1.49290140710287	-2.62488586958162	2.25992102925467	1.50343713326858	NELF RNAi
1307	1.1641297019822	-2.47984777221862	2.34506873503713	0.0183769204722214	NELF RNAi
1308	1.10335380511781	-1.80732080772701	1.4306071113014	0.194590785378031	NELF RNAi
1309	-0.645411412122759	-3.11027907532048	1.5189677378468	-0.658332269217454	NELF RNAi
1310	-1.05998184499234	-1.73310590706141	1.79554287399757	-0.700578331082188	NELF RNAi
1311	0.499033775408696	-1.06770328009475	2.94230228090694	-0.740154075934325	NELF RNAi
1312	-0.0926961511660305	0.648321306066441	2.52334904861064	-0.220043125756744	NELF RNAi
1313	-0.616813200525101	0.522847953016754	1.20417426607352	-0.0913674178704483	NELF RNAi
1314	1.09461260942754	-2.63622438027531	2.70430240751521	-0.373732103447708	NELF RNAi
1315	0.989967903062876	-1.3378725095542	2.89574621238029	0.163265648895485	NELF RNAi
1316	1.99703168227252	-0.534016718108317	2.94017892888508	0.697109022359873	NELF RNAi
1317	-0.205895528724144	-1.42010685659581	1.76244222523264	-0.617448572715727	NELF RNAi
1318	-1.70663744528855	-0.584962500721156	0.895146189375992	-2.44654094000681	NELF RNAi
1319	0.431548702056189	-0.226930533689235	2.93185917877038	-0.611232521052451	NELF RNAi
1320	1.27729397859782	-0.556656665672335	2.59009917829099	-0.0605886802900014	NELF RNAi
1321	1.14959780014033	-2.92544135279076	1.7175040747642	0.446839519183954	NELF RNAi
1322	-0.169315117198913	0.138152224104404	2.60564491289558	-0.590628990484319	NELF RNAi
1323	0.645559806906435	-0.984809496108546	2.3213871342606	-0.740535480391393	NELF RNAi
1324	1.12985417135155	-2.79159690921871	1.36266150891889	0.0690191231340123	NELF RNAi
1325	1.11503106598207	-2.26272890909928	1.75418773939966	1.06550618366796	NELF RNAi
1326	-0.376647318462008	-2.09546946414594	1.55550556346785	-0.752668497437257	NELF RNAi
1327	0.872601997336432	-0.661218556582229	3.16157521609096	-0.45701021011769	NELF RNAi
1328	0.126748141560192	-1.3350797585614	1.87904998069619	-0.506465514733698	NELF RNAi
1329	1.36309277235135	-1.84568019083824	1.87086604830677	1.93465125977677	NELF RNAi
1330	1.77119563079224	-0.824944219120987	2.42098576904931	1.43245635282007	NELF RNAi
1331	1.6422948253539	-2.57915678001569	1.7842034817565	1.32551838674089	NELF RNAi
1332	1.48282715161798	-1.91377715151248	2.47479372483414	1.0558680757358	NELF RNAi
1333	1.10116602270254	-1.55271856453524	2.70573075336656	-0.000109375733288025	NELF RNAi
1334	1.68240774057434	0.169004459201103	2.7928537570834	0.330608400321785	NELF RNAi
1335	1.80833860837698	-0.865639942611812	3.02478747546333	-0.302744605559152	NELF RNAi
1336	1.4184347086328	-0.0629377948568621	1.04801429093805	1.11699664361714	NELF RNAi
1337	0.679268868473741	-1.29849347142896	2.82245740361856	-0.511709143877289	NELF RNAi
1338	1.1799121175549	-1.70991150985309	1.75370176514578	1.07805405529225	NELF RNAi
1339	1.54008096723645	-0.784719965615796	3.50564404644471	-0.146521126952075	NELF RNAi
1340	0.83677337171807	0.103646135773434	3.03142401777548	-1.01865096257963	NELF RNAi
1341	0.513057707638605	-0.502895142021088	2.8548641917614	-0.891301183681604	NELF RNAi
1342	1.91599308875176	-2.29292565391092	3.47337652113864	-0.108757510406809	NELF RNAi
1343	1.07400595228451	-0.488767986542285	3.2333506394727	-0.247920506082402	NELF RNAi
1344	1.01667615227916	-1.19708171510608	1.90940892183855	0.601669944278101	NELF RNAi
1345	0.0396718430676958	0.453464000816739	1.98961220276143	-0.392467039415329	NELF RNAi
1346	0.467977875279793	-2.85432670693093	0.91325738724642	0.374257093573343	NELF RNAi
1347	0.999515491488959	-0.994442918869379	3.30902759177308	-0.60158302361775	NELF RNAi
1348	0.805439685613486	-1.73970043334532	1.71684189117283	-0.717087468667343	NELF RNAi
1349	0.936855413884736	-2.60627539050108	1.24891689231275	-0.0638124410503021	NELF RNAi
1350	1.5794634722014	-0.292872556919409	2.7434356774915	0.577842686628526	NELF RNAi
1351	1.42171413156145	-1.42232762930988	2.83314870623615	0.0836012211040205	NELF RNAi
1352	1.02962115417644	-2.1773896389485	1.46624463557431	1.29436884055822	NELF RNAi
1353	1.14802701836553	-1.83097074690822	1.57113793584008	1.34225636671359	NELF RNAi
1354	1.00779470316004	-0.583496616974856	2.13589875161268	1.43201853706004	NELF RNAi
1355	1.31183012070802	-0.344950652356662	2.80330071416193	-0.429041955237696	NELF RNAi
1356	1.59706357414602	-1.79584985803238	2.62285048705532	-0.135835613205953	NELF RNAi
1357	1.21392131721296	-0.868030467751032	2.23059323644623	1.52401797086788	NELF RNAi
1358	0.894230192404003	-0.647054212202002	2.21518796949713	0.089999355467226	NELF RNAi
1359	0.241708314782554	-1.18338377266243	2.45168820941052	-1.03152757279013	NELF RNAi
1360	0.467112120081684	-3.52938057506369	0.809391350809975	-0.68982229525613	NELF RNAi
1361	-0.180357372381374	0.649043744876805	3.17129911412011	-0.982975196681184	NELF RNAi
1362	-0.670602120638957	-0.205931174637279	1.96291836863293	-0.825153047225211	NELF RNAi
1363	-0.444240706910665	-0.155998831883347	0.594999916732246	-0.432556220183639	NELF RNAi
1364	0.86699876266924	-2.10189897154544	1.67285029086098	0.854846245039607	NELF RNAi
1365	0.197197827487803	-1.61439494457948	2.43485142286909	-0.633641453168353	NELF RNAi
1366	0.882117373946442	-1.50127698273432	1.52111846152212	0.721582794389033	NELF RNAi
1367	1.13488759562117	-0.27966307569682	2.98097864246459	-0.501864531230036	NELF RNAi
1368	0.715468498146138	-1.19696909664037	1.26374255826531	1.46627870283346	NELF RNAi
1369	1.29775613531405	-1.95996139049989	2.00577232883234	1.41492182335128	NELF RNAi
1370	0.865178029459605	-0.61222754438901	1.81873381343166	0.547790903198517	NELF RNAi
1371	1.0385128664368	-1.54258980491902	1.80810289242048	-0.561621355945632	NELF RNAi
1372	1.0702152442959	-2.23642741825694	2.63327095818878	-0.106543569471451	NELF RNAi
1373	0.950043396470011	-0.344422617062402	3.26135376365922	-0.349446757323759	NELF RNAi
1374	0.809071279611602	-0.728499977783355	2.71495643532856	-0.781914390775649	NELF RNAi
1375	1.48757598600908	-1.61123416229697	2.06636879351701	2.00857714342997	NELF RNAi
1376	0.642207230911346	-1.54341104858578	1.94975826881852	-0.172317966230088	NELF RNAi
1377	1.24173569614102	-0.560212716521171	1.34645077750969	1.63635981236378	NELF RNAi
1378	1.13069070834718	-0.779361337044544	3.1111614914679	0.000529870215857679	NELF RNAi
1379	-0.575853694244844	-1.09283778713738	2.22642460559099	-1.25757656249668	NELF RNAi
1380	-0.971632116302938	-0.534499545412783	2.25339616587105	-0.899876283352518	NELF RNAi
1381	-0.358377183970769	0.316154337660634	2.50996824891543	-0.824182764497026	NELF RNAi
1382	0.806414022775241	-1.26384796691624	3.16494514470326	-0.250394649590623	NELF RNAi
1383	0.28459990653324	-2.22190554944128	1.95349632992457	-0.304598156433364	NELF RNAi
1384	0.938877320489603	-0.94591546799089	2.39103484214736	0.240888799631942	NELF RNAi
1385	0.831399407070853	-0.483834555138752	2.50330983403641	-0.481894221831383	NELF RNAi
1386	1.66292207722807	-0.914157628227141	2.53983231740215	1.08911631887446	NELF RNAi
1387	0.946066436247793	-1.73394413967266	1.83238116024704	0.778360775278364	NELF RNAi
1388	1.01791564709172	0.377659971220209	2.61152204180742	-0.224172138054661	NELF RNAi
1389	1.19918588949145	-2.49175620096448	2.01849037244545	1.03769642982473	NELF RNAi
1390	0.151032581756442	-0.472584572527075	2.17485465620745	-0.315549731970263	NELF RNAi
1391	1.29599568550047	-1.07549351666981	2.63272851498444	0.319309653201508	NELF RNAi
1392	0.805038452065028	-0.882965862272679	2.31191801452796	-0.393218168199098	NELF RNAi
1393	0.779098426377857	-1.19546180730287	1.94770813281583	-1.11961376021813	NELF RNAi
1394	1.04204560989251	-1.15755689118243	3.21854443258087	-0.460969740417285	NELF RNAi
1395	0.630051391142388	-2.1155223062193	1.98757689472699	-0.190551248232109	NELF RNAi
1396	-1.62160209905186	2.1772839997539	2.36164096843416	-0.477961482162318	NELF RNAi
1397	0.76040363342725	-1.12344772037444	2.91341804038833	-0.282804624470351	NELF RNAi
1398	0.998289860055715	-0.957316430112377	3.09292599146005	-0.254731359961252	NELF RNAi
1399	1.39502044414377	-1.7140358388574	2.03514344978463	1.42503842608859	NELF RNAi
1400	1.11361249435871	-2.67353221286938	2.13919248454343	0.734156672909825	NELF RNAi
1401	0.885344255071964	-0.824818293966529	1.57716423208163	-0.172491144071384	NELF RNAi
1402	1.212650959834	-0.335142297319058	1.80086479574264	1.32835120985506	NELF RNAi
1403	1.3102173451942	-1.25645589648473	2.07966413010426	1.06076517349864	NELF RNAi
1404	0.343329803077607	-0.53019482221361	2.29284617781336	-0.352443369045511	NELF RNAi
1405	1.50374439215015	-1.59718562730848	2.25167957985798	1.0116027796089	NELF RNAi
1406	1.10959879326144	-0.880508570409376	2.23921436408719	0.425088694868384	NELF RNAi
1407	0.334875776779105	-2.1471845943355	0.668665415454492	0.615069704246171	NELF RNAi
1408	1.12553819195782	-1.24666789677584	3.43100806003013	-0.170990320916971	NELF RNAi
1409	-0.0972901870301229	-1.16281301498078	2.43351061954357	-0.882440852651588	NELF RNAi
1410	1.37006505599822	-2.51795794999905	1.77407880075252	1.1978510019301	NELF RNAi
1411	1.42784624887528	-0.239071632259454	2.536626611355	0.599096878367078	NELF RNAi
1412	1.37280157508074	-2.32284558694183	2.15010374060893	1.01515502184085	NELF RNAi
1413	0.998708226153622	-0.390707637578784	2.32559159668595	-0.298780751161417	NELF RNAi
1414	0.707310373272718	-1.00077859936489	2.97991513944941	-0.816148386260091	NELF RNAi
1415	0.384138274858716	-0.495181750344905	2.96604876029361	-0.744332511219329	NELF RNAi
1416	0.795803574788118	-2.01487531006912	2.79165240977731	-0.590684518176739	NELF RNAi
1417	1.15647343090932	-1.0535579240907	1.64393605351057	1.29176474048702	NELF RNAi
1418	1.08880385677261	-3.06179912783432	2.04258732445948	0.366276950948156	NELF RNAi
1419	1.78817332235297	-1.00893509496588	3.30103672717628	-0.168359109025007	NELF RNAi
1420	0.681774729867794	-1.35507192097895	1.45026450855985	0.998643686658232	NELF RNAi
1421	1.62263049715196	-1.87415841501268	1.93551734214591	1.57082386964644	NELF RNAi
1422	1.09331309796779	-0.0165853731528499	3.41253614337126	-0.488066597441872	NELF RNAi
1423	0.904869657318128	-0.0992906694600506	3.42830847708725	-0.364226775644947	NELF RNAi
1424	-0.0275888613511677	-1.38750213596353	2.99197525185838	-0.910692865670623	NELF RNAi
1425	0.88952859711665	1.17127121887709	3.43405247324028	-0.256976735999997	NELF RNAi
1426	1.45397387439912	-1.66387576904059	3.45057570737852	-0.369465107859079	NELF RNAi
1427	1.09437154045242	-0.877013779695646	2.24462095578536	0.635822605999906	NELF RNAi
1428	-0.117674725403469	-0.956124754749417	1.81206732924951	-0.3404432696901	NELF RNAi
1429	0.421266559622065	-0.453584815309639	1.31579197534962	-0.954126588028419	NELF RNAi
1430	0.896520706103291	-3.19593652131669	1.63161623490872	-0.308329290371849	NELF RNAi
1431	1.37226375815188	-1.1771950890372	2.77110515361771	0.516546674129235	NELF RNAi
1432	-1.62160209905186	-0.16615718775491	1.33166007266054	-0.81073681190613	NELF RNAi
1433	-1.1444808443322	0.796100718253538	1.70394877195817	-0.687059547340044	NELF RNAi
1434	1.06549942070826	0.925848238233756	3.45097025432352	-0.508783143026349	NELF RNAi
1435	0.343014497150768	-0.101033313382688	3.2700512756871	-0.595971566614398	NELF RNAi
1436	1.09979455079506	-0.231568827329858	3.24354996618091	-0.424719368798415	NELF RNAi
1437	1.71897599821179	0.262433124896286	3.28630452992607	0.502236964778344	NELF RNAi
1438	1.20397202589771	0.0811321118235073	3.31536873531497	-0.335988468186144	NELF RNAi
1439	1.63852070472678	-0.0657471857256838	2.70968624302602	0.180566946687809	NELF RNAi
1440	0.777637030940181	-1.0664826938181	2.20293083214833	0.0432553915813506	NELF RNAi
1441	1.56301984764165	1.32894942286087	3.69701816151548	-0.196480555914476	NELF RNAi
1442	0.262866200211043	-0.345651778844531	1.96771408080872	0.232624881308812	NELF RNAi
1443	1.12583408827178	-1.74528775933752	1.89349267127253	0.877371643668193	NELF RNAi
1444	1.2165775608567	-2.76673386885432	1.95200496416668	0.547471258441559	NELF RNAi
1445	-0.224826614575213	-1.08091068373871	2.33033969343991	-1.01699356623136	NELF RNAi
1447	1.10273548007211	-0.337807165484035	1.48340184429918	0.899023004016557	NELF RNAi
1448	0.786552679856386	0.601812917680757	3.159734081827	-0.576131007768385	NELF RNAi
1449	0.669014536147938	0.0608813479302502	2.34691992584562	-0.66040529886545	NELF RNAi
1450	0.797866274218525	-1.27499785641296	3.19781393012855	-0.262740121343019	NELF RNAi
1451	1.51856592050043	-1.35770773987073	2.39620545159374	1.57494981802134	NELF RNAi
1452	2.10746792501948	0.321890584072952	3.59861144644931	-0.0569851678925568	NELF RNAi
1453	2.31210009933172	-0.0991780940816896	2.81990832678538	0.296201509685565	NELF RNAi
1454	1.41082614145807	-0.549585786349968	1.90432055254395	0.599864825826111	NELF RNAi
1455	1.24629911406079	-1.22127188144253	1.74631887075325	1.02888137639145	NELF RNAi
1456	1.35109251990752	-1.88295122888947	1.94152137060953	0.769641908637482	NELF RNAi
1457	1.56960036264691	-0.896093691429488	3.10138942402443	0.0728063130815266	NELF RNAi
1458	0.612958598608211	-2.08790257736877	2.38620904188647	-0.259802691692682	NELF RNAi
1459	1.33336867116679	-0.0565907599050181	2.25429786882629	-0.57480449477112	NELF RNAi
1460	1.63358862742482	-1.23304200932045	2.86075293391793	-0.220875362982309	NELF RNAi
1461	1.08360294030107	-1.94810562640054	2.74735042740582	-0.356966832901217	NELF RNAi
1462	0.415991076232649	-1.20123533579959	2.3189716884332	-0.806616236605061	NELF RNAi
1463	0.610649518486835	-2.37263246952626	2.06291274927226	-1.13964691594986	NELF RNAi
1464	0.993376703824313	-2.79892002809958	1.67426851683612	0.636262284543062	NELF RNAi
1465	0.507788429428143	-1.34633134930209	3.15537111367977	-0.327840895990523	NELF RNAi
1466	1.0741213059063	-0.384524316319645	1.4150151050481	0.428251095087878	NELF RNAi
1467	-1.05998184499234	-0.874745205380555	1.73159682252353	-0.476488084930083	NELF RNAi
1468	1.52822809341887	-0.563299429431612	2.00661363450345	1.2772511904153	NELF RNAi
1469	-0.582860590272674	-1.01386950732751	0.716837723299524	-0.821546848070801	NELF RNAi
1470	0.606671514477711	-1.87912776202423	2.69017835336136	-0.284465469091673	NELF RNAi
1472	1.32080450166106	-1.28400245002431	3.28235538278316	-0.424707010995565	NELF RNAi
1474	0.784435407107574	0.513385339157775	2.58525932810205	0.021657664566989	NELF RNAi
1475	0.612227391582439	-0.641952672892807	3.56074664452424	-0.643191873149618	NELF RNAi
1476	1.32590647564819	-2.23846115144881	2.23904157932983	0.892842850430776	NELF RNAi
1477	1.21683069539771	-0.703671298349138	1.60541279815305	1.51459285719739	NELF RNAi
1478	-0.108100316773781	0.165796732888806	2.37925292776083	-0.697728226796366	NELF RNAi
1479	1.96446305493461	-0.914626730516085	2.57705211268462	0.375302493861725	NELF RNAi
1480	0.761762504555654	-2.00635626672825	1.56339208150397	0.0742095239875314	NELF RNAi
1481	-0.388329787473121	0.567393329899462	2.08041542046512	-0.576189784442306	NELF RNAi
1482	-0.174801151057557	-1.44435338247054	1.25894840765209	-0.0267106536459897	NELF RNAi
1483	-0.116764552601874	-2.22210929013332	1.81497303397042	-0.517710247128126	NELF RNAi
1484	0.731983399000265	-0.354592548651754	3.07438522226178	-0.608483530066962	NELF RNAi
1485	1.2782069603295	-2.54000105540267	1.9853141807451	0.918704007164105	NELF RNAi
1486	0.678691334012713	-1.94422368960126	1.17864606720416	0.910916760925624	NELF RNAi
1487	1.1335644543531	-0.743003229213884	3.14778279834046	-0.390824845682637	NELF RNAi
1488	0.767040781357129	-1.01978307441132	2.72590714238528	-0.266800396675315	NELF RNAi
1489	1.33470400155096	-2.20082304057906	2.1116522625588	-0.0692195007961413	NELF RNAi
1490	1.32011823269063	-2.33309586456692	2.04502747978002	0.716055759481211	NELF RNAi
1492	0.380410247747078	-0.650352436570259	2.7686532679962	-0.419627093375505	NELF RNAi
1493	1.0524919422509	-1.17555795295138	3.18808789424608	-0.645757864446267	NELF RNAi
1494	0.374216605428374	-1.68632340855315	3.04415585944929	-0.577883846728435	NELF RNAi
1496	0.825958110895639	-0.757471748790192	1.26286620021104	1.28869730533466	NELF RNAi
1497	0.657290155607237	-2.55157477535076	1.22527050370165	-0.0862180839862713	NELF RNAi
1498	0.812956783919718	-2.1812433727762	1.25241609054427	-0.226674737334755	NELF RNAi
1499	1.39010810141932	-3.23506125119617	2.14844994630744	1.34644471315792	NELF RNAi
1500	0.436814394889434	-1.54002642499015	2.62036355735225	-0.775507452764284	NELF RNAi
1501	0.969353000334968	-1.50181414380908	2.64152765035907	-0.839004318514106	NELF RNAi
1502	0.400771047145686	-0.425519620178916	2.87670297446463	-0.652740311938392	NELF RNAi
1503	1.21277869507145	-2.95049537289948	1.77970829687266	0.240181281776153	NELF RNAi
1504	0.620542039849599	-0.878576634622891	2.54922158120375	-0.404790098936656	NELF RNAi
1505	1.19465723317045	-2.09573666709443	1.82096950089567	0.748817049686827	NELF RNAi
1506	-0.333809735881014	-0.985295079078164	2.33360242392696	-1.09620677689745	NELF RNAi
1507	0.977517838111872	-1.50743906208699	2.1233893448585	0.444528084783205	NELF RNAi
1509	1.27983456214116	0.947749552196038	3.04421077925945	-0.343437931396801	NELF RNAi
1510	1.37368972384711	-1.82347198199926	2.25488508644044	0.840140163644768	NELF RNAi
1511	0.49047117824933	0.869604623124162	2.79307411614985	-0.703510285885818	NELF RNAi
1512	1.28390587933195	-1.6616837198609	1.75256314678011	0.797935053762355	NELF RNAi
1513	0.800792660934417	-0.346610513319289	2.9956856400166	-0.341702868369319	NELF RNAi
1514	-0.922632094715844	0.833165331584183	0.857754522059442	-0.257958780553582	NELF RNAi
1515	1.61790836745724	-1.02700881091835	2.38757133773511	1.3734011586361	NELF RNAi
1516	1.33764990965952	-1.42923937829157	1.99603640260416	1.07158026577886	NELF RNAi
1517	-1.05998184499234	-1.34026415389677	1.78005435114327	-0.559748111333907	NELF RNAi
1518	-0.494510861583276	-1.967263213588	2.0605335326677	-0.758436432076378	NELF RNAi
1519	-0.0996055580840695	-2.5655862883156	1.87534780320202	-0.709505471498501	NELF RNAi
1520	1.32924630753303	0.578679204469434	2.71283356453165	0.283028502687482	NELF RNAi
1521	1.19316635543174	0.319331006727482	0.735479132868749	-0.94087819296408	NELF RNAi
1522	0.80889261101059	-3.27565684453641	1.08953421391508	-0.231578217292068	NELF RNAi
1523	1.9003999043617	-2.36663526218674	3.23392491304187	-0.219408942960776	NELF RNAi
1524	1.12860279655809	-2.10440425604334	1.58196103016688	0.663559361856947	NELF RNAi
1525	1.01641068279111	-0.615668708664541	3.26260342205915	-0.577281458170817	NELF RNAi
1526	-0.424177348062638	-4.14391610957952	1.89160435282561	-0.596013059992274	NELF RNAi
1527	0.0255516227825439	0.0406382059837946	2.42573224884002	-0.456976183249009	NELF RNAi
1528	1.02535502789508	1.21760586031786	3.23546317158161	-0.133339774302736	NELF RNAi
1529	0.986509735385532	-1.31304852837068	3.41997416020394	-0.618726831137713	NELF RNAi
1530	0.458773780805685	0.898892230956082	2.90858714649782	-0.45342697073079	NELF RNAi
1531	1.77423184359179	0.234581589548398	3.27012472823459	-0.175352501848636	NELF RNAi
1532	0.938954802333511	-0.661335947174516	3.23621204867045	-0.263457802443551	NELF RNAi
1533	1.03467657523175	-0.391171541991763	2.1469245454042	1.12555788279715	NELF RNAi
1534	1.07901654482999	-2.89726508117426	2.0856740297446	-0.203004277099093	NELF RNAi
1535	0.994033250431263	-3.09047172853267	1.60758368400124	1.14590599482613	NELF RNAi
1536	0.98148336006535	-2.63001167698321	1.35620757236895	0.833164719874636	NELF RNAi
1537	0.844296958960284	-0.228389340921877	3.01008381591232	-0.200439240769309	NELF RNAi
1538	0.958473097109159	0.308297515338572	2.87754497135253	-0.206907699073314	NELF RNAi
1539	0.902622869303131	-2.61395632421133	1.37925111419932	1.16453974026204	NELF RNAi
1540	0.087088975366324	-0.42949274922305	1.85611839553051	-0.355551574666973	NELF RNAi
1541	0.79045406258939	1.04974729089421	2.84413594348375	-0.456850425268066	NELF RNAi
1542	0.659925703127408	-1.12527548983261	3.35641788447083	-0.338657893360767	NELF RNAi
1543	-1.17101804599208	-1.36425163141082	1.03925544380649	-1.20957693446912	NELF RNAi
1544	-1.70663744528855	-0.584962500721156	1.40140915765007	-0.480015539454757	NELF RNAi
1545	1.69273943350909	-0.290719264476682	2.71165583205445	1.13385576447103	NELF RNAi
1547	1.33562035461114	-2.25087311516067	1.92931928202064	1.38651872478974	NELF RNAi
1548	-0.589982391796947	-1.56628206430585	1.84925352708368	-0.897591583368905	NELF RNAi
1549	1.09158079346328	0.114407729696866	3.44521464235509	-0.30353712783077	NELF RNAi
1550	0.590278825792772	-2.788376299708	2.52222703196046	-0.433927211154366	NELF RNAi
1551	-0.938359065938314	0.255713719385398	1.88609290976848	-0.698041268820491	NELF RNAi
1552	0.953266664076698	-1.35780406207579	2.9103829148459	-0.37527111998982	NELF RNAi
1553	1.07392536967436	0.35041576127807	3.03143977272526	-0.291291986644766	NELF RNAi
1554	0.146778989307833	-0.911696083548861	2.5461155617979	-0.444483561093739	NELF RNAi
1555	0.740113885944971	-3.44567893669259	0.932803419220453	0.514590013857253	NELF RNAi
1556	0.688014706905827	0.022388526588821	1.98237074745608	-0.210305795656588	NELF RNAi
1557	1.16306740687104	-0.824874075666214	1.41189736365778	1.37151148304556	NELF RNAi
1558	1.2581821603661	-2.03042887209902	2.10666506338054	0.813814118563383	NELF RNAi
1559	0.102296466153601	0.424439713293772	3.30722628509363	-0.439641262565693	NELF RNAi
1560	0.945414418043088	-0.050507474274974	3.02683467385581	-0.687632528992537	NELF RNAi
1561	1.07474514908365	-2.31243097120152	1.82152662909653	0.240144158097887	NELF RNAi
1562	1.09664761989029	-0.611412898346603	2.23613275608879	1.84586128285435	NELF RNAi
1563	0.396626454870595	-0.927667401495107	3.31687387040318	-0.655883049299212	NELF RNAi
1564	0.024465142900283	0.166656067897701	2.24078255648878	-0.322796408684432	NELF RNAi
1565	1.16445992889479	-0.453467147613305	2.67187048684714	0.869947977565065	NELF RNAi
1566	0.823751280653226	0.340817569972937	2.770709186245	-0.276650554861039	NELF RNAi
1567	1.64857222665113	-1.63120930844469	2.41592607967742	0.405421552134229	NELF RNAi
1568	0.81733394859946	-0.726494448072725	1.49373680227684	1.39943649368898	NELF RNAi
1569	0.884140881308492	2.01644562973973	2.96236459960841	-0.584244470634249	NELF RNAi
1570	1.09529839969325	-0.505169166184414	2.66842971671439	0.0313375418473402	NELF RNAi
1571	0.954319710485107	-2.72011836343182	1.87574401641824	0.2239280611109	NELF RNAi
1572	0.672804166847901	-1.03456548712819	2.76107569560952	-0.620079126620713	NELF RNAi
1573	0.527127013839176	0.853752400252663	3.18635276083579	-0.25938087894446	NELF RNAi
1574	-0.848323769152952	-1.43621881570207	1.39874704609603	-0.792242179611779	NELF RNAi
1575	1.118696160084	-2.86023850651718	1.9065585974207	0.498262029088773	NELF RNAi
1576	1.05314569627091	-1.5410796616203	2.62967254290554	-0.548448809157282	NELF RNAi
1577	1.33747024331112	-1.99722679303757	1.91592194110103	1.24398083133792	NELF RNAi
1578	1.18340509467196	-2.69527580068272	1.78462085825438	1.01107951060557	NELF RNAi
1579	-1.19928292171761	1.58800295504121	1.33123490903887	-0.322214098558063	NELF RNAi
1580	0.252416090544274	-1.60462004260638	1.75923711315317	-0.798048411367246	NELF RNAi
1581	1.85221030576018	-0.499995661742338	2.73360207004176	1.13437462271347	NELF RNAi
1582	1.11045839211609	-2.39578678422621	1.86846809902099	1.22173661596876	NELF RNAi
1583	0.66668642419237	-3.11088461984696	1.40039982205382	-0.0662837639898452	NELF RNAi
1584	1.06654953876193	-1.4547914225319	1.82374476382477	1.24980800626154	NELF RNAi
1585	0.511783127609525	-1.16286038911633	2.18291941892677	-0.472399249016481	NELF RNAi
1586	0.762322131010245	-3.31056407648364	1.18697045404222	0.0138625252392957	NELF RNAi
1587	1.03035275554856	-0.202675505652135	3.41477051849847	-0.545629949876913	NELF RNAi
1588	1.96176554518627	-1.11312303006607	3.36332809166339	0.341979974117966	NELF RNAi
1589	1.26591633053245	-2.08519655349992	1.52188307043346	0.930665509555532	NELF RNAi
1590	1.22269826680573	-1.59749183375503	1.96497108260484	0.232382226149184	NELF RNAi
1591	2.07907193484744	-0.398160623074968	2.78753167030625	1.07704664557542	NELF RNAi
1592	0.991500746549423	-2.77435357840834	1.22057875463283	0.219139387549613	NELF RNAi
1593	0.888606274844659	1.02165165761991	2.6348363466949	-0.22620634757246	NELF RNAi
1594	0.223482961256125	-0.241388374584336	1.79771753316084	-0.493369510051999	NELF RNAi
1595	-0.108100316773781	0.187408093132691	3.150791427547	-0.519404608192801	NELF RNAi
1596	1.30653117545094	0.461519965161934	3.0433005684483	-0.162282403810644	NELF RNAi
1598	0.989425343415101	-1.14726486478585	1.39009571971465	0.642604067123014	NELF RNAi
1599	1.02474829949001	-2.88822591055307	3.13803572242372	-0.081672065510092	NELF RNAi
1600	-1.36101184065632	1.04885438721467	1.59169888171983	-0.78702583231278	NELF RNAi
1601	0.574898989258946	-2.12200633420307	2.74309565492914	-0.842903176424327	NELF RNAi
1602	-0.525856610239194	-0.23080985246613	2.09657286966156	-0.805196589440578	NELF RNAi
1603	0.882447690061771	-1.88486686812691	1.28051007970328	-0.753215272132087	NELF RNAi
1604	1.40896883236121	-0.0998772972690459	1.98099815278354	0.904854413605618	NELF RNAi
1605	1.65381576394338	-0.731316879992759	2.41287951924777	2.03144435603104	NELF RNAi
1606	1.86713913849237	-0.378156695328205	3.01452956896516	0.305221977823195	NELF RNAi
1607	0.609743772302985	-1.58755156755786	2.74707760665261	-0.239510596936278	NELF RNAi
1608	2.20746322757092	0.857748135639561	3.45260736579291	0.142534891469629	NELF RNAi
1609	0.806556425526458	-1.6757921700474	3.24314425172157	-0.622443745495978	NELF RNAi
1610	1.23857797632598	-1.25396098931196	3.13677492981491	-0.442168286826908	NELF RNAi
1611	0.447808984971814	-2.5817762673691	2.65905721565745	-0.176700500051941	NELF RNAi
1612	1.46569433114144	-0.415367506163345	2.20464760125724	0.244655376191285	NELF RNAi
1613	1.20678810965225	-3.80936372236947	2.49639267210575	0.269546680152368	NELF RNAi
1614	1.9109683963121	-0.897017104009103	3.07867409219303	0.137731706920532	NELF RNAi
1615	1.24364935305316	-1.98808359131889	1.48142829511456	1.73494052462487	NELF RNAi
1616	0.800101620935048	0.0078310578926016	2.81240861370254	-0.934714144200686	NELF RNAi
1617	1.49079043118376	-0.234205551624348	3.35153938282193	-0.318930293346066	NELF RNAi
1618	0.65146700729828	-1.59950450199937	2.99507924905315	-0.77863152471448	NELF RNAi
1619	1.13740000741481	-3.00985909232209	1.41942700761556	0.313599873878904	NELF RNAi
1620	0.994662426900757	-0.243821043081353	2.49357445141168	0.182454556749125	NELF RNAi
1621	-0.0578678805629297	0.334973110349665	2.92269354629441	-0.300183163766941	NELF RNAi
1622	1.35943988562943	-2.99667127034634	2.36921678538881	0.323975387456731	NELF RNAi
1623	-1.70663744528855	0.116324117967232	0.0283678836970615	-1.63375559980575	NELF RNAi
1624	1.26007496732045	-2.27987296442188	1.69136002348305	1.44307022780213	NELF RNAi
1625	1.22880186977285	-2.72951539519822	2.67040079803426	0.0830143424959453	NELF RNAi
1626	-0.176525770829699	-2.27504170725653	2.10588981358181	-0.642026587279115	NELF RNAi
1627	1.2346855526762	0.506148769195654	1.91542094257209	0.388332037883405	NELF RNAi
1628	1.32784098909596	-1.25462803292072	1.9756155979669	1.69619820934652	NELF RNAi
1629	0.834786171133858	-2.53113745289782	1.95610837454193	-0.124559750938718	NELF RNAi
1630	1.68034684662999	-0.623320372903017	2.93968619926708	0.192063338751085	NELF RNAi
1631	-0.938359065938314	0.0726229481562506	1.65141370982237	-0.461513589826928	NELF RNAi
1632	1.52802921661299	-1.44566761270195	1.9450449168082	1.91489550779661	NELF RNAi
1633	0.455065760660918	-1.87070469571689	2.98850633895933	-0.602738573649935	NELF RNAi
1634	0.307463946002273	-1.5956989850023	1.60220111410337	0.92111986677223	NELF RNAi
1635	-0.693896791272415	-2.55637237896733	1.37713315459836	-1.20527083301043	NELF RNAi
1636	0.648521011672567	-1.35840702148491	3.1005800588937	-0.324494502612651	NELF RNAi
1637	0.592110108627508	-2.24063911435104	1.9667938583779	-0.38856330586251	NELF RNAi
1638	1.08054712353621	0.526631982955178	2.66619307416801	0.656591040029007	NELF RNAi
1640	0.163399932786864	0.40407772093062	2.71905064540772	-0.419239039345329	NELF RNAi
1641	0.904439629273946	-1.58602357703364	2.51891514788449	-0.529648703028548	NELF RNAi
1642	0.409121231245201	-2.50947230113689	1.06600894249189	-0.884479885443719	NELF RNAi
1643	1.42767432749647	-1.51846767151827	2.4029247870706	1.28593428761292	NELF RNAi
1644	0.888157020142445	-2.81617281812199	1.42759969892487	0.787718415535012	NELF RNAi
1645	1.0524919422509	-2.83573896706064	1.36604920980024	0.546997410733856	NELF RNAi
1646	-0.429106963781608	0.215900906883137	1.55959544866406	-0.642201623088118	NELF RNAi
1647	0.217378647939441	-1.77620894060841	1.8420129234664	-0.468269922491731	NELF RNAi
1648	2.22187749895947	-0.860381890549966	3.30408534197991	-0.823390486098955	NELF RNAi
1649	0.551376796104808	0.101183032892308	2.78480480460774	-0.741177979312987	NELF RNAi
1650	-0.938359065938314	-0.744286280614602	1.95141038088516	-0.659408981652604	NELF RNAi
1651	1.94823662011511	-0.147816849824299	3.31260720523748	0.379309081554463	NELF RNAi
1652	1.25279115780565	-0.54423084152982	2.77803940515386	0.838094158920393	NELF RNAi
1653	1.1217731639834	-1.18016030829207	2.11614265385379	1.73278139213679	NELF RNAi
1654	1.22878776545186	-2.13125224093277	1.72940779696307	0.435577377019763	NELF RNAi
1655	0.619766174388149	0.0316621884972946	2.80794714164357	-0.746085719214113	NELF RNAi
1656	1.82543066193145	-0.876241028738774	2.98788045510755	1.03669456119454	NELF RNAi
1657	1.94465561522931	-1.2126368128292	3.24621535997729	-0.143507827714585	NELF RNAi
1658	0.684836388525229	-0.689005205488801	2.26582921145583	-0.270958412415778	NELF RNAi
1659	1.05031980943093	-2.18551068386871	1.9015509464765	0.791823936666026	NELF RNAi
1660	1.46480985932249	-1.35501845090985	2.12683084717544	1.25531455955415	NELF RNAi
1661	0.657443101445178	-2.82310880566633	2.15447266493093	-0.692318673527595	NELF RNAi
1662	1.06400848653172	-2.50408234558505	1.29977960072327	-0.0860347792083986	NELF RNAi
1663	-0.582860590272674	1.87446911791614	2.29431408622055	-0.5369080851336	NELF RNAi
1664	0.532505957739265	-0.143161690880469	2.99656573670065	-0.552233600290656	NELF RNAi
1665	0.848142912993068	-1.03175183883454	2.30908482818375	0.113792063946467	NELF RNAi
1666	0.558576582542236	-2.50211502483144	0.359645792674543	1.46589175661831	NELF RNAi
1667	-1.70663744528855	0.415037499278844	0.743039154804933	-1.60597044441585	NELF RNAi
1668	1.21753000330738	0.213655186767672	3.59188631611076	-0.47461744908267	NELF RNAi
1669	1.30798781715902	-1.02572702678966	2.14557240387888	1.83222280009864	NELF RNAi
1670	0.855379819886336	-2.59358274203653	1.64857466530899	1.19357234705492	NELF RNAi
1671	1.01129337092289	-2.14569221473109	1.51749280633915	0.75551789911444	NELF RNAi
1672	0.719227673841901	-3.18783968049184	0.442009159140952	0.744557922396517	NELF RNAi
1673	1.20999997392885	-2.42871534489429	1.94212715746092	1.1278675742434	NELF RNAi
1674	0.0975349472172774	0.620554552475021	2.56512910421312	-0.426505540407501	NELF RNAi
1675	0.831024668733123	-0.934330290388369	3.00151175065028	-0.24503097825439	NELF RNAi
1676	1.04348802835156	-3.06913685246524	2.1715070575981	0.772479260351741	NELF RNAi
1677	1.31801530935993	-1.52897325841656	1.78873032681528	1.18228426772297	NELF RNAi
1678	1.01793856737039	-1.34885361353526	2.19007945394151	-0.610533432145479	NELF RNAi
1679	1.2962888580454	-0.532150413817049	2.55592836385357	0.584644264377593	NELF RNAi
1680	2.10994351132655	-2.04963966081831	2.95389903974007	-0.307785477702331	NELF RNAi
1681	0.697608530788298	-1.39879016217217	2.91031591425666	-0.345941122551824	NELF RNAi
1682	1.21167440751626	-1.69447949367394	2.58616968619137	0.0983796947376047	NELF RNAi
1683	0.695056805781187	-0.962000199209093	3.15881344160433	-0.611723202891056	NELF RNAi
1684	1.41453465608812	0.287819860526764	3.47393883911081	-0.182105199164342	NELF RNAi
1685	-0.748483447708321	-1.37503943134692	1.65331383733383	-0.757100815427116	NELF RNAi
1686	1.00326229693169	-0.72164005550779	2.72682416076191	-0.327663645047514	NELF RNAi
1687	1.43936980468218	-1.02939810844263	1.93142990000317	2.20507952102382	NELF RNAi
1688	0.861546358273294	-1.68746079790105	2.82063553696496	-0.787426302679494	NELF RNAi
1689	-0.748483447708321	-0.41006059662158	1.44475502058424	-0.472763042103085	NELF RNAi
1690	1.9697582735589	0.514680821656824	3.21782229886235	-0.0689207647736178	NELF RNAi
1691	-0.32984695480782	-0.929302370998146	2.18056597048348	-0.857148289919645	NELF RNAi
1692	1.22955002404832	-1.86569560117147	2.03266911675337	0.895336794163148	NELF RNAi
1693	1.01007936045773	-1.89157932603074	2.26761284140299	-0.652014374447371	NELF RNAi
1694	1.0543065658484	-2.60137687246848	1.34426452122592	0.824284385156832	NELF RNAi
1695	1.19694816120792	-0.359865083243806	3.20751574814137	-0.0984093509654725	NELF RNAi
1696	0.344686943705623	1.30967708592712	3.14844099808365	-0.571308412552404	NELF RNAi
1697	1.3355140644733	-3.07465719757021	1.65525371892883	1.1744702645137	NELF RNAi
1698	0.0386201619497028	-0.874425120568098	2.38162762485084	-0.666185625114817	NELF RNAi
1699	0.347076196069734	0.775502911411458	2.69803308983917	-0.817152397647474	NELF RNAi
1700	1.31075914172531	-1.58301699900069	2.85693541805935	-0.445607196026882	NELF RNAi
1701	0.979844176893234	-1.19430190446962	3.11978325655131	-0.54439310360794	NELF RNAi
1702	0.547473178222332	-0.746149081734005	2.95174951444064	-0.970696793602223	NELF RNAi
1703	1.54089106606553	-0.56035759383631	3.28829663309261	0.0309352899807448	NELF RNAi
1704	-0.971632116302938	0.183153628965098	0.277838333002047	-0.00915999928547581	NELF RNAi
1705	-0.42724453484578	0.99826262702386	2.45751327097483	-0.493132343879043	NELF RNAi
1706	1.09990498014687	-2.06768905991889	1.48377979865084	-0.110159238869115	NELF RNAi
1707	0.10809123558122	0.252667645210601	2.17634741724077	-0.467985435965451	NELF RNAi
1708	-0.971632116302938	-0.633755599805755	1.44599318178765	-0.82556439674628	NELF RNAi
1709	-0.271362192988658	-0.270247693445085	2.820645710582	-0.550451350880299	NELF RNAi
1710	1.06591566818859	-1.04078152749601	2.99467231925036	-0.393946254204802	NELF RNAi
1711	0.73564280592815	-3.2179840083849	1.56902844375216	0.476987650398347	NELF RNAi
1712	-0.402085528797472	-0.0602294616711761	2.11292155919667	-0.474982770123775	NELF RNAi
1713	1.20950295063947	-1.69197738422527	2.39950066131461	0.17886481490427	NELF RNAi
1714	1.38009088927431	-1.20386095185852	1.91000506717389	1.41722338447926	NELF RNAi
1715	-0.748483447708321	0.633324041587702	1.78922100124768	-0.736082965820207	NELF RNAi
1716	1.69412238122747	0.16339191683422	2.53169217990251	0.372004441057461	NELF RNAi
1717	1.35826805920218	-2.08156944002926	2.03889027029406	0.866474728228525	NELF RNAi
1718	0.74520365481735	-0.317919445799539	2.59823278598652	0.00516310859913243	NELF RNAi
1719	1.17123046066947	-1.38272045614816	2.92893224330151	-0.398088891888322	NELF RNAi
1720	0.271841606536499	0.154793204447661	2.90340039658829	-0.355908261516726	NELF RNAi
1721	1.75022172761454	-1.90480804148949	2.91392903107236	0.0161293589213376	NELF RNAi
1722	1.21861820759657	-0.562812522890682	2.95896359414385	0.496057042046066	NELF RNAi
1723	1.02313100485876	-0.101414781306269	2.60857416699765	-0.026097216752186	NELF RNAi
1724	0.455552868313354	-0.817409116844924	2.82533457520291	-0.811464365571483	NELF RNAi
1725	0.104845461232334	-1.79483027359002	2.31202071127467	-0.86003439591087	NELF RNAi
1726	1.75223749771519	-2.42247028491022	2.9446997651224	0.584091591448632	NELF RNAi
1727	1.61790260985695	-0.11392069978734	3.80284395905085	-0.34952258582876	NELF RNAi
1728	2.12161925607304	-1.26296484488587	2.18486596509255	1.49657919260989	NELF RNAi
1729	1.93596952823026	-2.1786223689089	3.59413935915247	-0.297600943601749	NELF RNAi
1730	1.45504443722192	-0.19622097518694	3.90253484828167	-0.301380140214426	NELF RNAi
1731	1.72265530772041	-0.396549891902552	2.90865548621533	0.296121338115038	NELF RNAi
1732	0.53033419336523	-2.32216210695665	3.19193897219245	-0.623926538799818	NELF RNAi
1733	-0.402085528797472	1.12897086915805	3.19987716835366	-0.48105142068092	NELF RNAi
1734	0.977444652948287	-1.5300099594214	1.88773542137078	1.09607398292134	NELF RNAi
1735	0.966770417591492	-1.87103651082918	2.6738978308477	-0.617050054215074	NELF RNAi
1736	1.39672576260116	-3.17259524915719	2.50032362695147	0.0338433768471283	NELF RNAi
1737	1.05972809295364	-0.97089313478524	1.3911292604179	0.485828736401242	NELF RNAi
1738	2.16933168222085	0.31079055123023	3.06626869910008	0.259088637988908	NELF RNAi
1739	1.50082835346069	-0.819466727563321	2.5528020117274	0.115002915266803	NELF RNAi
1740	1.31493372606363	-0.0245511225128033	3.30901714558063	-0.379816155132556	NELF RNAi
1741	0.899612603929629	-1.38513657290856	1.93754547335456	-0.578306255151801	NELF RNAi
1742	1.33552409295617	-3.65687706099138	2.03552579270025	0.499284353976731	NELF RNAi
1743	1.19915706231315	-2.0406800304107	2.09157727619677	0.668060441687469	NELF RNAi
1744	-1.08170748724464	-1.95964826699561	0.0453229787866575	0.360402242701998	NELF RNAi
1745	0.732538500528159	-2.09852876422909	1.29769486969307	0.451606080538599	NELF RNAi
1746	0.986771734266245	-2.18206032730123	3.11669456100359	-0.572403434357709	NELF RNAi
1747	-1.32057210338788	2.41824076784424	2.57617601035953	-0.484747475528353	NELF RNAi
1748	1.00845325319217	-2.31847284089159	1.39355765566329	0.643956450360899	NELF RNAi
1749	1.23591837934755	0.263080496386039	2.57284140955599	0.438085657474303	NELF RNAi
1750	-1.08170748724464	-1.26809313251935	0.596157080916172	-0.712555563963857	NELF RNAi
1751	0.585393041977091	0.334243267406837	2.93466986273359	-0.800646213949964	NELF RNAi
1752	0.526371589765284	-0.128310617709865	2.25648683038948	-0.699444983301627	NELF RNAi
1753	-1.40560744962457	2.26119774735418	2.04175378903896	-0.770571729187767	NELF RNAi
1755	-0.100179497572904	-0.206940151728371	1.7392360117821	-0.269346795611022	NELF RNAi
1756	0.788207271999062	-0.641637660771056	2.3077013700073	0.41419726425549	NELF RNAi
1757	-0.500312917381596	0.821891015215484	2.35714554282957	-0.75206381199677	NELF RNAi
1758	0.432913197558831	-0.00899943183770387	3.24941765131382	-0.520431311620553	NELF RNAi
1759	1.14430327279373	-2.4377856644411	1.98552975831632	0.465243813248836	NELF RNAi
1760	0.881541567951302	-1.8660887206001	2.02422287699035	0.808383726154045	NELF RNAi
1761	0.838146728389611	-2.23720824281941	0.578868328666029	1.0368111909753	NELF RNAi
1762	1.03580383079044	0.193576407520247	3.24643062464206	-0.43982801066161	NELF RNAi
1763	0.725740166418542	-0.501121939860867	3.17405922595038	-0.441536528902546	NELF RNAi
1764	0.453448303102698	-0.910055363396554	2.53068240630354	-0.375790993101298	NELF RNAi
1765	0.585511488234829	-1.85241366993231	1.06660542412653	0.849130898213591	NELF RNAi
1766	0.868282865586386	-1.96957913363812	1.50404927674871	1.12908025456104	NELF RNAi
1767	0.956057921139135	-2.19023666466729	2.77556202857128	-0.237842745009684	NELF RNAi
1768	0.720370195227584	-1.28171953684346	2.76247712138872	-0.516219575784768	NELF RNAi
1769	1.01915576996911	0.91431984927076	2.72645742267052	-0.408080103067739	NELF RNAi
1770	1.2783282412763	-1.55094376053644	1.91457849047815	1.43412231748104	NELF RNAi
1771	-0.616813200525101	-0.274362411635307	1.98522207853709	-1.1987425488218	NELF RNAi
1772	0.724521627118563	-0.209446564329495	3.25905964054668	-0.449883633172752	NELF RNAi
1773	1.00811451236307	-2.54607032395028	1.61351941557431	0.481248060210558	NELF RNAi
1774	1.17526966583449	-2.69452080807688	1.45780622908298	1.03876585652669	NELF RNAi
1775	0.855600918898221	-0.754442471522358	3.2977547131744	-0.540072948423179	NELF RNAi
1776	0.968858707518192	-1.48157107527056	2.20824781577843	-0.243485888691229	NELF RNAi
1777	1.19823908357086	-1.16628283293573	2.1033520935214	0.522012606036083	NELF RNAi
1778	1.28404816063661	-0.310360973889191	3.07836491045658	-0.0316738089751938	NELF RNAi
1779	0.91117093045228	-1.51087961087488	3.17332367610091	-0.229493778602547	NELF RNAi
1780	1.0451331780175	-1.07331535270001	1.45506576066092	0.861451308168641	NELF RNAi
1781	0.890093917177814	-0.794456804284173	3.03443833599162	-0.374660699416099	NELF RNAi
1782	-1.70663744528855	1.2733982009597	1.94859388412402	-0.699540719419307	NELF RNAi
1783	0.783639207772745	-2.40583091640639	1.01498230858548	0.508595454806765	NELF RNAi
1784	-0.575853694244844	1.32437081118309	2.44327628996882	-0.645704876603603	NELF RNAi
1785	0.135275801786873	-2.28536259798917	0.883235447398127	-0.690984941039718	NELF RNAi
1786	1.06289396255238	-2.16175382024761	1.33593906903173	0.681421145508155	NELF RNAi
1787	1.82594222541983	-1.77511378774517	3.36495096236501	-0.113388436804948	NELF RNAi
1788	1.58940499635107	-0.422584849326068	1.15541195643771	-0.390748484796734	NELF RNAi
1789	1.40132642865385	-0.301697646437672	2.84029276330555	1.12132382460136	NELF RNAi
1790	0.682492553494636	-0.286178829659059	0.721686984387049	-0.257922774111079	NELF RNAi
1791	0.98275728029621	-0.992954432317825	1.29547913267802	1.85074226014337	NELF RNAi
1792	0.401047101887931	-1.7691891523708	2.90119314099819	-0.579170856380398	NELF RNAi
1793	1.01906641644676	-1.32850844055794	1.93479629530214	0.927004027752139	NELF RNAi
1795	0.883386010812199	-1.77375366802813	2.35773098552236	0.49715301853334	NELF RNAi
1796	-1.1444808443322	-1.05956455399981	1.66429402460845	-0.970764900839034	NELF RNAi
1797	0.275161571997853	0.373109795078557	2.6002877157999	-0.634237293121424	NELF RNAi
1798	0.328858490501454	0.25357652471645	2.92479160635469	-0.576823300676483	NELF RNAi
1799	-1.19928292171761	2.47141798072088	2.14294605755775	-0.46528003012872	NELF RNAi
1800	1.18638697451773	-1.86350739276328	3.07298529529683	-0.484588893850891	NELF RNAi
1801	0.984241440006227	-1.56488435591003	1.03564983168173	1.05930030549051	NELF RNAi
1802	1.4344092075875	-0.253023941309577	2.70571322198328	0.408150284520912	NELF RNAi
1803	0.721509718806798	-1.81463281504674	1.43714783856046	0.196475820674047	NELF RNAi
1804	0.706448931432661	-1.60200866597602	0.958420528052518	1.34482974711283	NELF RNAi
1805	0.965474519758691	-1.2937443043342	1.84234396442159	-0.565698810540754	NELF RNAi
1806	0.133586805855541	-1.26310865591771	2.85507494271517	-0.930156236030484	NELF RNAi
1807	1.43039597930349	-1.98874978782037	2.08561341343244	1.53658197970813	NELF RNAi
1808	0.788129466798513	-1.39308133491253	2.32826132874356	-0.329558324291099	NELF RNAi
1809	0.687684993827154	-2.59576736308772	1.12345961944334	0.694749398313091	NELF RNAi
1810	0.872415606102009	-3.54466569446667	1.46962322555635	0.186731116679232	NELF RNAi
1811	-0.5320960534772	-0.567386303138363	2.60840300170506	-0.513210433913279	NELF RNAi
1812	-0.835498438690431	-0.211894082500959	2.42561979937937	-0.812333973658847	NELF RNAi
1813	0.857465177253312	-2.42459060810692	1.19010748831405	-0.214791735657987	NELF RNAi
1814	-0.399190403612752	0.148852747237402	2.99542742931519	-0.917612116938938	NELF RNAi
1815	-1.08170748724464	0.643264014771056	1.08462989122764	-0.504440830994768	NELF RNAi
1816	1.41969972001504	-2.24084793618515	2.21839237976522	1.32677559137019	NELF RNAi
1817	0.974396541077658	-1.57111866268754	1.90590106939701	1.58872917880223	NELF RNAi
1818	1.00815713580207	0.528826689199712	1.38726521578418	0.779932028425314	NELF RNAi
1819	0.885522354103331	-0.755711627662384	1.8195373552726	0.418219986342781	NELF RNAi
1820	0.88423160444373	-1.17377226593448	1.73504769860054	0.388215989276171	NELF RNAi
1821	0.912413380372957	-2.11365446695565	1.66269173836188	-0.0613555395227483	NELF RNAi
1822	0.85039501904505	-1.66519276746173	2.17091706404302	-0.286176827759342	NELF RNAi
1823	1.39552994820408	-1.55742817064721	2.20559678448226	0.519728340445021	NELF RNAi
1824	-1.36101184065632	-1.73310590706141	0.501880493755059	-0.729113351406777	NELF RNAi
1825	-0.971632116302938	-3.0265973529704	1.14363923527454	-0.217254035833288	NELF RNAi
1826	-1.03929144831144	-2.80183791709004	0.296884475538547	-0.596662068464674	NELF RNAi
1827	0.396068515800304	0.770800916436913	2.93894055670904	-0.646384306921761	NELF RNAi
1828	-0.44745345204434	-4.76788118451157	-0.706637445288554	2.39284175316465	NELF RNAi
1829	1.8531044527579	-1.83851778411754	3.47398200250628	-0.479342211900964	NELF RNAi
1830	1.01469690882291	-0.340979271807651	2.91666051830513	-0.604412447188899	NELF RNAi
1831	-0.188827304933446	0.0634325686547266	2.99255042518494	-0.814753599809151	NELF RNAi
1832	1.31326596004533	-0.221845505045455	1.75959986284157	1.90377386820173	NELF RNAi
1833	0.385472211401877	-0.958813723641902	3.16637075324706	-0.857939440035939	NELF RNAi
1835	1.18122027113662	0.177141320272961	1.96601964361728	1.87111524336555	NELF RNAi
1836	0.805728480268048	-0.781928900932385	3.03097880524169	-0.660947897719438	NELF RNAi
1837	0.139816140610576	-1.59419309521701	2.60727805237368	-0.703600582642724	NELF RNAi
1838	1.20186121627726	-0.753052670727962	2.34889747499923	0.746504171319017	NELF RNAi
1839	0.675929493826374	-1.77988480607532	2.9662844395847	-0.629309163991569	NELF RNAi
1840	0.91999280954086	-2.0455133249994	2.65564353676142	-0.305089206754792	NELF RNAi
1841	1.31215407492248	-0.149841492525849	2.35933642082068	0.543945097569491	NELF RNAi
1842	1.87468789922179	-0.519741671533132	2.40212118160808	1.5486063940263	NELF RNAi
1843	0.982519976338703	-0.275503225856601	3.25497334208226	-0.202337390027993	NELF RNAi
1844	1.10215231795892	-0.135652850864413	3.83860314119525	-0.457052283319244	NELF RNAi
1845	2.31295477116028	-1.68857523182373	3.29148151704752	0.72577358175536	NELF RNAi
1846	1.46358842835662	0.116676564172321	3.05663638200264	0.156714907659252	NELF RNAi
1847	0.207620904859104	-1.09171772314745	3.25295091817288	-0.622683025827604	NELF RNAi
1848	1.53734488881817	-1.04003336604539	1.75471900991527	2.74520632383639	NELF RNAi
1849	1.80939337156285	-0.289955697486092	2.63338360836987	-0.0160794722100303	NELF RNAi
1850	1.06255378237213	-2.86178973401187	1.27638137182152	0.770553694381732	NELF RNAi
1851	1.41425282398022	-1.08952078335796	1.90710219218101	1.11271949806593	NELF RNAi
1852	1.40473881119684	-1.60117922752991	2.20332123246874	1.20205091029389	NELF RNAi
1853	1.77331277653832	-1.25978893920538	2.32697147310757	1.61288278625985	NELF RNAi
1854	0.496832820038692	-1.79317845884798	2.94210234672972	-0.939648379469584	NELF RNAi
1855	-0.869988050328096	-0.872153823853198	0.951774508081725	-0.762828907191808	NELF RNAi
1856	1.47258532990467	-0.449808013969404	2.636899428527	1.15941899283442	NELF RNAi
1857	-0.748483447708321	0.0904795171692877	1.42021987772515	-0.451531513312528	NELF RNAi
1858	1.58686287046146	-0.346631848513755	2.59715911568182	1.72878919846928	NELF RNAi
1859	1.57495562010974	-2.08854488718459	2.51618224215716	1.14978283892358	NELF RNAi
1860	1.25619440170875	-0.33616452283184	3.62379249077298	-0.426871654266226	NELF RNAi
1861	1.31287416571443	-0.068138557095238	3.28503663121327	-0.552418513985705	NELF RNAi
1862	1.20311995487425	-2.90284740798123	1.84771452195107	1.29777047649555	NELF RNAi
1863	1.28601386573025	-1.93493396256817	1.73355835804964	1.08141744495293	NELF RNAi
1864	0.506498267640631	0.105215944651378	2.61029064273181	-0.325637335810137	NELF RNAi
1865	1.00195858797642	-2.11474493956007	2.3814048146632	-0.458935639884288	NELF RNAi
1866	1.20082998621744	-0.94175933631356	3.26827507691765	-0.192776430540974	NELF RNAi
1867	2.13965133679741	-0.758774232476881	2.87408299984776	1.46938572363929	NELF RNAi
1868	1.53567506848211	-1.11658498031522	2.14209524773898	1.19561218895425	NELF RNAi
1869	1.49421026922933	0.126347456881708	3.0024107965917	0.223288733330158	NELF RNAi
1870	0.408401099383669	-1.13882798921436	1.80333759993703	0.605199417801538	NELF RNAi
1871	1.28621500316562	-1.28096064283699	1.70969810672646	1.23751979764025	NELF RNAi
1872	-1.19928292171761	-0.685395245918497	1.88937734721494	-0.685713795591797	NELF RNAi
1873	2.43293202969407	-0.97484690334303	3.30522127661663	-0.127165425151376	NELF RNAi
1874	0.385186073661268	-1.25964507214703	2.20607127482844	-0.608843353482584	NELF RNAi
1875	-1.05998184499234	0.311621899135785	2.03935858939108	-0.96133445188202	NELF RNAi
1876	-1.10457745396059	0.459765305476044	1.97730053360655	-1.11737099236788	NELF RNAi
1877	1.43351782203258	-1.51455608296513	1.94157602540811	1.68978052116664	NELF RNAi
1878	1.00747892709664	-1.90975793094432	2.01386902860941	-0.486159224967602	NELF RNAi
1879	1.34620525007994	-1.10017336085182	1.66955395737199	2.06769545918915	NELF RNAi
1880	-0.0347747733663303	-0.324548439827175	2.53030089368097	-0.600372228452551	NELF RNAi
1881	0.374317502821529	-2.38364526422962	1.38594571273018	-0.759626348104515	NELF RNAi
1882	1.2338106007071	-1.92355266619862	1.52753323703997	0.387762199346887	NELF RNAi
1883	-0.954677021213343	0.812174414020422	1.63210282806275	-0.539916812151094	NELF RNAi
1884	-1.40560744962457	1.68196705806961	2.25711194296403	-0.692232600142151	NELF RNAi
1885	0.764825966455619	-3.25547222020044	1.3767411550184	-0.429796812321253	NELF RNAi
1886	-0.869988050328096	-1.77928913068966	1.33230714173244	-1.131428332476	NELF RNAi
1887	-0.35261702988538	0.575617602979319	2.48247911083741	-0.319224306255749	NELF RNAi
1888	0.00324505481314709	-0.834201744451926	2.14453684733759	-0.648750156404072	NELF RNAi
1889	1.35819191894963	-0.474222818267524	2.98731828784569	-0.102091414010509	NELF RNAi
1890	1.38979756782637	-1.20471709494975	3.14606629943195	0.199645456723644	NELF RNAi
1891	0.311647922652521	-2.20696537619705	1.53607843349697	0.4195333981142	NELF RNAi
1892	1.24333450856701	-0.264408392187436	2.71145248064188	-0.535782234307718	NELF RNAi
1893	-0.509900994936695	-0.702074235639913	1.18861916720785	-0.730656308858241	NELF RNAi
1894	1.23920309761124	-1.62264011364876	2.14418643839655	1.10242729697953	NELF RNAi
1895	0.367439789544065	-0.524703804954199	1.81890847969755	-0.242392873568293	NELF RNAi
1896	0.619656712693948	-0.738721512950423	2.94944538785938	-0.314382378111992	NELF RNAi
1897	0.955853645087847	-0.800293269920626	2.91605790202081	-0.725354749267371	NELF RNAi
1898	0.0598283816409828	-2.12177610552971	1.67344024599307	-0.432364342382595	NELF RNAi
1899	0.388216690065255	-0.593812238016305	2.95286627167198	-0.513458857668848	NELF RNAi
1900	1.91682359952211	-0.651769341034325	2.45868014347219	1.31826261522959	NELF RNAi
1901	1.40920333514125	-0.527774838291947	1.76640541049938	1.50660264991033	NELF RNAi
1902	0.756137638603671	-1.11189818389804	1.40578163192171	0.709923369793255	NELF RNAi
1903	0.885491262709476	-1.8859261466852	1.49054136385372	0.81713657293841	NELF RNAi
1904	0.607127838723606	-1.80097008549095	0.682776646314434	0.381250605256626	NELF RNAi
1905	-1.22951619056889	0.222916751722335	1.93720183532736	-0.520537181735406	NELF RNAi
1906	0.986413405465469	-2.81129003515975	1.08158131722951	0.747840515705353	NELF RNAi
1907	-0.883890585936656	-1.22995789197999	2.7502664956661	-0.920698222559069	NELF RNAi
1908	0.919937980807264	-2.12860228872422	1.24091100963788	0.727281785549063	NELF RNAi
1909	-0.835498438690431	-1.47882364129173	2.6672974195993	-0.90503656194901	NELF RNAi
1910	-0.0881502035005799	-2.12837752974463	2.91103369724005	-0.68497190977211	NELF RNAi
1911	1.16793583761322	-0.617922092125085	1.78359632155001	1.81955241195719	NELF RNAi
1912	0.486047734357826	-0.278846555956909	2.44460370743181	-0.631929295211917	NELF RNAi
1913	0.707897902168914	-0.951703919500066	2.57236908601464	-0.698123931391566	NELF RNAi
1914	0.390378641966082	-0.0310128536313514	3.06223027012503	-0.409278138681499	NELF RNAi
1915	1.63190673578326	-2.0661733726987	0.739690987937212	0.199524895657633	NELF RNAi
1916	0.906445487274829	-1.01114673066212	1.4263078923691	1.12244849069334	NELF RNAi
1917	0.815574428017371	-1.18015831750638	2.00953587661922	0.347100445920279	NELF RNAi
1918	-0.207013314543559	-0.386317235845774	1.39800949023077	-0.431439850497937	NELF RNAi
1919	0.733305624517107	-3.57617799142101	1.10411137969897	0.884106491364873	NELF RNAi
1920	1.13414203098187	-0.658144282878694	3.34822120948531	-0.283070717862845	NELF RNAi
1921	0.875130744950428	-2.81884409867008	1.13222766073337	-0.77440389960402	NELF RNAi
1922	1.05159238469646	0.970353939814843	3.12214802470243	-0.170476138968977	NELF RNAi
1923	1.01297634531231	-1.80436853222037	1.58551148823483	0.759667873152458	NELF RNAi
1924	1.01718782043435	-1.89571203722257	1.70888808900192	0.487721484498336	NELF RNAi
1925	1.07853112752932	-2.38336607019135	1.58382764855576	0.689433426707359	NELF RNAi
1926	-0.823041019413092	-0.162385704488922	1.95855193876503	-0.730012070463627	NELF RNAi
1927	0.757107415601235	0.170300728834707	2.1308931654044	1.22230093666059	NELF RNAi
1928	1.19633372988855	-1.44338965353142	2.14958087401066	1.328367708878	NELF RNAi
1929	0.325495138564264	-0.14039057331245	1.72417342957628	-0.328614199449124	NELF RNAi
1930	1.47159751687975	-0.577059817752386	2.94066139159712	0.690063874216208	NELF RNAi
1931	0.703536405869496	-2.70520149338015	1.40277706961035	-0.576370771312532	NELF RNAi
1932	0.980566906496286	-0.401761715800814	1.99907614227911	1.51091436035874	NELF RNAi
1933	1.20858914191279	-2.81547226497409	1.66588573441236	1.364920801758	NELF RNAi
1934	0.926244667904223	0.813616058953535	3.1619785802346	-0.0343182866092573	NELF RNAi
1935	0.587306782130824	-2.25945673495908	1.34811006848024	-0.329471933661317	NELF RNAi
1936	1.32269365740244	-1.0600115619864	2.87140391307262	0.162151008029661	NELF RNAi
1937	1.10958023413686	-2.86570550957608	1.70430927137587	0.263765754804309	NELF RNAi
1938	-0.23225063265442	-0.897348176112716	2.5230163948148	-0.79609865446696	NELF RNAi
1939	1.17875255178478	-0.326674873484791	2.06981974056785	0.814100823818353	NELF RNAi
1940	1.25836187090891	-2.12173260942375	2.39339004029633	0.404218861928581	NELF RNAi
1941	1.37273346388331	-1.23094084461898	2.06690335801081	1.75407516108319	NELF RNAi
1942	1.52402398851695	-0.494866726139206	3.08169107820339	0.429859541682073	NELF RNAi
1943	0.684598533287724	0.168039843774647	2.32135190822973	-0.735229649237092	NELF RNAi
1944	0.929211947853685	-0.886836007884129	1.9089271307396	0.606137101211838	NELF RNAi
1945	0.625374194603022	-1.07622233696302	2.8895605209186	-0.697523415852308	NELF RNAi
1946	1.27076498789846	-2.37195103457025	2.60679074190164	-0.169546878744395	NELF RNAi
1947	0.335086635903991	-0.964004440120826	2.81526951566672	-0.784828447871166	NELF RNAi
1948	0.828189263324731	-0.378400201023146	2.60080251869605	-0.396495449929152	NELF RNAi
1949	1.40940894997486	-2.54997067935065	1.8308868630896	1.55700567690617	NELF RNAi
1950	-0.0599818449923368	-0.43270269334201	2.11901161244852	-0.65596649194258	NELF RNAi
1951	0.598089819739039	-1.71717972451679	1.64867707657583	-0.181651451073187	NELF RNAi
1952	1.01250399724655	-1.84085726701285	2.8261477191602	-0.2713022074135	NELF RNAi
1953	1.29804374937481	-0.567222588881575	3.18171913903233	-0.242531892654977	NELF RNAi
1954	1.43288033953777	-1.95310649216385	1.57095135817939	1.46063927349554	NELF RNAi
1955	1.24143316077393	-0.896595676391091	3.03539551363033	-0.0718406455786651	NELF RNAi
1956	1.06490702715964	-1.28770485712019	2.95336120441193	-0.350172419447377	NELF RNAi
1957	-0.562170193591781	-0.432248895052492	1.13256384535749	-1.08332234929253	NELF RNAi
1958	1.48568665314568	-2.40867442388168	2.07052732701789	1.76308158033457	NELF RNAi
1959	0.980060212691334	-2.12265217647328	2.73158393071291	-0.36176004846356	NELF RNAi
1960	-0.488785298863612	-1.58585195515185	1.61036734139863	-0.611729609070597	NELF RNAi
1961	-0.913106528690544	-0.492886915822777	1.55183410548351	-0.752904888630571	NELF RNAi
1962	0.716887735139424	-1.3545078416089	3.09415446390539	-0.258028662402648	NELF RNAi
1963	0.396068515800304	-2.53062097514261	2.04629416395756	-0.398060793117131	NELF RNAi
1964	1.10182437423308	-1.02914692788898	1.66994879801336	1.34046530649417	NELF RNAi
1965	1.42600754560716	-0.24818111180546	2.29843713307438	0.0153062858696827	NELF RNAi
1966	0.106649775777212	0.879605173706519	3.11322266100251	-0.414738692793444	NELF RNAi
1967	0.414747790349609	-0.631621586253852	2.94324390812978	-0.784694272333871	NELF RNAi
1968	1.02431117598198	-1.25037483386233	1.84177854384947	0.608316512848981	NELF RNAi
1969	0.317018101048112	-0.379283584686111	3.25682895056382	-0.754397426284326	NELF RNAi
1970	1.61511378221203	-0.617743323951537	2.66152637314013	0.887159063568857	NELF RNAi
1971	-0.856516789329938	1.01751865504332	2.45436382208998	-1.18456486104989	NELF RNAi
1972	0.82340249292614	-1.21187246854076	2.41537989111481	-0.943060656775041	NELF RNAi
1973	1.031771907514	-1.59324630030394	1.87568330645798	0.906331522803212	NELF RNAi
1974	1.22279448111371	-2.17892288089782	1.34655833544162	1.65161307573369	NELF RNAi
1975	0.411989876788859	-0.44009776798118	2.80560822912269	-0.170578885535073	NELF RNAi
1976	1.08087350280651	-0.354321062521787	1.79801150701953	0.325151790671387	NELF RNAi
1977	1.05124323226535	0.285980539807989	3.06814057397745	-0.130204204031667	NELF RNAi
1978	1.40047581952939	-1.20810324949108	2.28936483622717	0.207059098326468	NELF RNAi
1979	1.1415469692305	-0.199895210506965	1.0539615073145	1.78003169285117	NELF RNAi
1980	-0.161213855053405	-0.679703936920585	2.25767497572873	-0.658087194115453	NELF RNAi
1981	1.31038739334997	-1.00209119038859	1.91659605803645	1.46794220235019	NELF RNAi
1982	1.00910867973413	-1.46329713680164	2.76339279930824	0.0527102964867709	NELF RNAi
1983	1.17307695235299	-0.69419314836263	2.61547290695927	-0.387772089330256	NELF RNAi
1984	0.901120344777391	-1.45775236871973	3.40758310735774	-0.382951346835778	NELF RNAi
1985	1.16365325696129	-1.78014779075423	1.63301372337154	0.884494793812064	NELF RNAi
1986	1.43184042216736	0.149250613300429	1.58159698500028	1.63598441143912	NELF RNAi
1987	0.86287643779377	-0.116428776777319	2.66703293184789	-0.347188175984686	NELF RNAi
1988	2.19354810730544	-0.604402932126747	3.74005304561366	-0.218400147147212	NELF RNAi
1989	1.28758564825853	-1.79808812583949	2.27546223702165	0.856553661000905	NELF RNAi
1990	-0.823041019413092	-2.81891967369053	0.654080235306571	-1.27208558241132	NELF RNAi
1991	1.09874752882482	-1.72267061136342	1.43265667867028	1.26600139580931	NELF RNAi
1992	0.0120775995310151	-1.57964044716087	3.10475538964592	-0.373686709548427	NELF RNAi
1993	1.45501092684522	-2.26711359012232	1.80046274914665	1.34725423842103	NELF RNAi
1994	0.786058979702343	-1.84680032197417	2.02415715445967	-0.391951575669857	NELF RNAi
1995	1.75350147739966	-1.35488549212082	3.23367914235047	-0.0313576496117283	NELF RNAi
1996	1.7546590356488	-0.975514142129658	2.45355912321949	1.54294171599355	NELF RNAi
1997	1.63467623423028	-1.55036533766661	2.20272665044174	1.54307669700461	NELF RNAi
1998	1.61222792188858	-0.911627922090746	3.00187924628362	0.70957598757158	NELF RNAi
1999	0.984696047846428	-2.53487426864067	1.15054154137409	1.10488455067217	NELF RNAi
2000	0.776904484983418	-2.38547323738819	1.032880547809	0.199134059656617	NELF RNAi
2001	1.24504110367456	-2.19066643606972	1.73695395378315	0.859393343027673	NELF RNAi
2002	1.16135302630498	-2.21925496336473	1.65749088597551	0.617704103232356	NELF RNAi
2003	1.30108862146189	-1.62581737275531	2.00140267504338	0.80377489269867	NELF RNAi
2004	1.04246328223091	-2.50373722524117	1.59610204771811	0.402680410712347	NELF RNAi
2005	0.799809058950575	-3.16921604351881	1.3982873053574	-0.168563387181618	NELF RNAi
2006	0.879872554509978	-1.7132952248882	2.64874241209843	-0.559519471830172	NELF RNAi
2007	1.19942192581935	-1.83318400011832	3.29667933750286	-0.285611185717523	NELF RNAi
2008	-1.17101804599208	1.3225696253393	1.71604510071208	-0.479668110500546	NELF RNAi
2009	1.69877409334343	-0.935354856448634	3.5284318315943	0.00688140843655902	NELF RNAi
2010	0.0283678836970615	1.28665957819035	2.57005408355649	-0.496839657604276	NELF RNAi
2011	1.00806762174803	-2.32185728950633	2.01335343307929	0.578177690463312	NELF RNAi
2012	1.2335430784472	-2.29973238093421	1.39569324750358	1.61856039861689	NELF RNAi
2013	1.39898626568306	-0.0704831683241711	1.26973470466445	2.32746048634535	NELF RNAi
2015	1.22792910407617	-0.832866540840618	2.45217605151218	0.433103144105207	NELF RNAi
2016	-0.0109508435617797	0.400838288850853	2.6913255483356	-0.559097925625179	NELF RNAi
2017	-0.594482893023624	0.475835377406103	2.54133582107325	-0.479932905530796	NELF RNAi
2018	1.67181686168352	-0.985714533269404	2.37339479511744	0.550535645865679	NELF RNAi
2019	0.427088310568786	0.0938747840163611	2.82932210932205	-0.607124001766672	NELF RNAi
2020	0.320343647842196	-2.13815914522947	1.69668395215444	-0.218510819230241	NELF RNAi
2021	1.11161867728901	-1.63142497640961	2.50023784743561	-0.329894192618159	NELF RNAi
2022	0.226097018175195	-1.59144885102521	2.9707547076004	-0.5083285144508	NELF RNAi
2023	0.708981466496654	-0.623176808171207	3.04843014969596	-0.446664976320598	NELF RNAi
2024	1.02302187244889	-0.946653284735758	2.53643343867124	-0.536242111126898	NELF RNAi
2025	0.923420188292603	-1.75725352062323	2.42269897422216	-0.494748091095956	NELF RNAi
2026	2.00153706785585	0.263619389619269	3.30873766996511	-0.070543788232912	NELF RNAi
2027	1.42487265676511	0.0844522173993072	2.16996670579129	0.732832523802122	NELF RNAi
2028	1.21195973986246	-2.00030554830789	1.61721009455743	0.86352884237657	NELF RNAi
2029	0.665538778919739	-1.16899820741522	3.18774838374768	-0.503638657229409	NELF RNAi
2030	2.35407932506801	-0.152087258752669	2.27065438456062	0.194276465096739	NELF RNAi
2031	1.0357818342608	-1.2424243523024	3.47735274435513	-0.313219124730412	NELF RNAi
2032	0.550014211440265	-2.46623775775645	0.887138862922715	0.200620814014462	NELF RNAi
2033	-1.17101804599208	-2.36425163141082	0.200850498091077	-1.20673044244086	NELF RNAi
2034	1.18626679059988	-2.7872118812119	1.67878688485067	0.581042851027861	NELF RNAi
2035	0.0196354710013165	-1.51176881307653	1.67777115068238	-0.884191881203554	NELF RNAi
2036	0.923583340554128	-2.10031859903906	2.32988377316756	-0.648937601142725	NELF RNAi
2037	0.973391122568432	-0.716788919427301	2.94462724840466	-0.198072711522815	NELF RNAi
2038	1.25286758809286	-1.19325542470249	1.95362199034187	1.65133953585113	NELF RNAi
2039	-0.769678831080921	0.185731275669564	2.01000934016779	-0.348682886342577	NELF RNAi
2040	1.21183043020441	-0.822318412432558	1.86734077559875	1.80559295967318	NELF RNAi
2041	0.887169836591572	-0.823249595200212	1.4474758806037	0.587234725194446	NELF RNAi
2042	0.70499511019409	-1.67536823973291	2.76429422051357	-0.109121686916557	NELF RNAi
2043	1.31804976304814	-2.7743477583672	1.64293911584375	0.971840146413034	NELF RNAi
2044	1.08270819543202	-1.6527199499571	2.41566182686517	-0.202613118082667	NELF RNAi
2045	-0.954677021213343	-0.873169977764517	0.634729108081331	0.0786098346963665	NELF RNAi
2047	1.12477964711926	-1.21016793825774	1.61143651526554	1.54851475871537	NELF RNAi
2048	1.60461965660499	0.50805933534048	3.117805050281	0.0781647731560815	NELF RNAi
2049	0.677095717250153	-3.09792398501891	2.00156497998731	-0.00377118942375112	NELF RNAi
[truncated: 429 more rows]
