# Supplementary material for: The NELF pausing checkpoint mediates the functional divergence of Cdk9
Source: Nat Commun. 2023 May 13;14:2762. doi: 10.1038/s41467-023-38359-y (PMC10182999; doi:10.1038/s41467-023-38359-y)
Supplement: Supplementary file 10 — Source Data [file 41467_2023_38359_MOESM10_ESM.zip › Source Data/AllPlots/S5D_top.tsv]

rep1	rep2	sample	KD	drug
4	1.37239643242311	1.41469932194186	LacZKD_DMSO	LacZ
RNAi	DMSO
5	1.1177351793305	1.19203192084482	LacZKD_DMSO	LacZ
RNAi	DMSO
6	1.13392194042377	1.1623612501776	LacZKD_DMSO	LacZ
RNAi	DMSO
7	1.75666653061159	1.7360999651951	LacZKD_DMSO	LacZ
RNAi	DMSO
8	1.21133416373255	1.35985065393451	LacZKD_DMSO	LacZ
RNAi	DMSO
9	1.31701810104811	1.2773157658793	LacZKD_DMSO	LacZ
RNAi	DMSO
10	0.26150077319828	-0.231213953091986	LacZKD_DMSO	LacZ
RNAi	DMSO
11	1.22870825980197	1.26014774074229	LacZKD_DMSO	LacZ
RNAi	DMSO
13	0.334051440346892	0.342817314635733	LacZKD_DMSO	LacZ
RNAi	DMSO
14	1.32047863315762	1.32809405781503	LacZKD_DMSO	LacZ
RNAi	DMSO
15	2.4084740141032	2.43036212416816	LacZKD_DMSO	LacZ
RNAi	DMSO
16	0.892205945975773	0.966066605033633	LacZKD_DMSO	LacZ
RNAi	DMSO
17	1.34068201924591	1.33107891136449	LacZKD_DMSO	LacZ
RNAi	DMSO
18	-0.302770657240282	-0.833273944419948	LacZKD_DMSO	LacZ
RNAi	DMSO
20	0.26150077319828	0.166726055580052	LacZKD_DMSO	LacZ
RNAi	DMSO
23	-0.177831920631982	0.0118240955943086	LacZKD_DMSO	LacZ
RNAi	DMSO
24	1.3784705801353	1.42917714531048	LacZKD_DMSO	LacZ
RNAi	DMSO
26	-0.478861916295964	0.166726055580052	LacZKD_DMSO	LacZ
RNAi	DMSO
27	1.81560430986563	1.91646237114911	LacZKD_DMSO	LacZ
RNAi	DMSO
28	0.901349325415642	0.865696059916071	LacZKD_DMSO	LacZ
RNAi	DMSO
29	-0.779891911959945	-0.356152689700286	LacZKD_DMSO	LacZ
RNAi	DMSO
31	-0.302770657240282	-0.231213953091986	LacZKD_DMSO	LacZ
RNAi	DMSO
32	1.54644394896881	1.50914873640226	LacZKD_DMSO	LacZ
RNAi	DMSO
33	1.56841295108822	1.66641313819846	LacZKD_DMSO	LacZ
RNAi	DMSO
34	0.975982943712546	1.17956328028522	LacZKD_DMSO	LacZ
RNAi	DMSO
35	-0.779891911959945	-0.0551226940363046	LacZKD_DMSO	LacZ
RNAi	DMSO
36	-0.302770657240282	-0.231213953091986	LacZKD_DMSO	LacZ
RNAi	DMSO
37	2.34101090565458	2.39306814274368	LacZKD_DMSO	LacZ
RNAi	DMSO
38	1.55052186138925	1.70328449815158	LacZKD_DMSO	LacZ
RNAi	DMSO
39	0.220108088040055	0.0118240955943086	LacZKD_DMSO	LacZ
RNAi	DMSO
40	1.52113808370404	1.59323731694463	LacZKD_DMSO	LacZ
RNAi	DMSO
41	2.56174042381811	2.59534672825199	LacZKD_DMSO	LacZ
RNAi	DMSO
42	0.065206128054312	0.509148736402258	LacZKD_DMSO	LacZ
RNAi	DMSO
43	0.521138083704036	0.757790662606551	LacZKD_DMSO	LacZ
RNAi	DMSO
44	1.16459076019022	1.32206209304511	LacZKD_DMSO	LacZ
RNAi	DMSO
45	0.910304168068569	0.979639412222907	LacZKD_DMSO	LacZ
RNAi	DMSO
46	1.55456183919099	1.61233025885365	LacZKD_DMSO	LacZ
RNAi	DMSO
47	0.960470777534299	1.09614498129434	LacZKD_DMSO	LacZ
RNAi	DMSO
49	0.26150077319828	0.467756051244033	LacZKD_DMSO	LacZ
RNAi	DMSO
57	0.334051440346892	0.509148736402258	LacZKD_DMSO	LacZ
RNAi	DMSO
58	1.01249977753831	0.959117745078306	LacZKD_DMSO	LacZ
RNAi	DMSO
59	0.29928933408768	0.445479656532881	LacZKD_DMSO	LacZ
RNAi	DMSO
60	0.936111431674854	1.18375939487883	LacZKD_DMSO	LacZ
RNAi	DMSO
61	1.49886168899288	1.51111832926516	LacZKD_DMSO	LacZ
RNAi	DMSO
62	1.47296111901995	1.58336656291833	LacZKD_DMSO	LacZ
RNAi	DMSO
63	1.37239643242311	1.32809405781503	LacZKD_DMSO	LacZ
RNAi	DMSO
65	-0.478861916295964	-0.532243948755967	LacZKD_DMSO	LacZ
RNAi	DMSO
67	2.51611475735373	2.52958535853873	LacZKD_DMSO	LacZ
RNAi	DMSO
68	0.366236123718293	0.370846038235977	LacZKD_DMSO	LacZ
RNAi	DMSO
71	-0.478861916295964	-0.833273944419948	LacZKD_DMSO	LacZ
RNAi	DMSO
73	1.68993010401822	1.73959765778053	LacZKD_DMSO	LacZ
RNAi	DMSO
74	1.41876517499448	1.42679744356513	LacZKD_DMSO	LacZ
RNAi	DMSO
77	1.51457431420165	1.59647833558246	LacZKD_DMSO	LacZ
RNAi	DMSO
79	0.475380593143361	0.564666064252089	LacZKD_DMSO	LacZ
RNAi	DMSO
80	0.75158700508231	0.847967292955639	LacZKD_DMSO	LacZ
RNAi	DMSO
81	0.919078092376074	1.13985390917975	LacZKD_DMSO	LacZ
RNAi	DMSO
82	1.66881440794514	1.71450076096787	LacZKD_DMSO	LacZ
RNAi	DMSO
83	1.24949186572526	1.2773157658793	LacZKD_DMSO	LacZ
RNAi	DMSO
84	-0.00174066157630127	0.208118740738277	LacZKD_DMSO	LacZ
RNAi	DMSO
85	1.79759988787728	1.82948388726163	LacZKD_DMSO	LacZ
RNAi	DMSO
86	1.73598193175173	1.78162327161319	LacZKD_DMSO	LacZ
RNAi	DMSO
87	0.651471852199042	0.768786046908014	LacZKD_DMSO	LacZ
RNAi	DMSO
88	1.03302144468291	0.972906029563939	LacZKD_DMSO	LacZ
RNAi	DMSO
95	0.475380593143361	0.445479656532881	LacZKD_DMSO	LacZ
RNAi	DMSO
96	0.29928933408768	0.280669407886889	LacZKD_DMSO	LacZ
RNAi	DMSO
101	-0.478861916295964	-0.0551226940363046	LacZKD_DMSO	LacZ
RNAi	DMSO
102	-0.779891911959945	-0.532243948755967	LacZKD_DMSO	LacZ
RNAi	DMSO
105	0.725258066359961	0.643847310299714	LacZKD_DMSO	LacZ
RNAi	DMSO
106	2.20553456212306	2.25874452633285	LacZKD_DMSO	LacZ
RNAi	DMSO
107	1.21133416373255	1.31285409125829	LacZKD_DMSO	LacZ
RNAi	DMSO
108	-0.779891911959945	-0.833273944419948	LacZKD_DMSO	LacZ
RNAi	DMSO
109	0.498861688992884	0.546937297291658	LacZKD_DMSO	LacZ
RNAi	DMSO
110	0.29928933408768	0.166726055580052	LacZKD_DMSO	LacZ
RNAi	DMSO
111	0.521138083704036	0.509148736402258	LacZKD_DMSO	LacZ
RNAi	DMSO
112	1.55456183919099	1.6092058246445	LacZKD_DMSO	LacZ
RNAi	DMSO
117	1.48492591104959	1.50518254918466	LacZKD_DMSO	LacZ
RNAi	DMSO
118	1.14438737410194	1.30660514198129	LacZKD_DMSO	LacZ
RNAi	DMSO
119	0.26150077319828	0.509148736402258	LacZKD_DMSO	LacZ
RNAi	DMSO
120	1.16459076019022	1.26709660069761	LacZKD_DMSO	LacZ
RNAi	DMSO
121	-0.478861916295964	-0.231213953091986	LacZKD_DMSO	LacZ
RNAi	DMSO
124	0.366236123718293	0.166726055580052	LacZKD_DMSO	LacZ
RNAi	DMSO
125	1.64006383652981	1.70830529952663	LacZKD_DMSO	LacZ
RNAi	DMSO
126	0.711469781874328	0.671876033899958	LacZKD_DMSO	LacZ
RNAi	DMSO
130	0.843357378437956	1.00557514631731	LacZKD_DMSO	LacZ
RNAi	DMSO
131	1.56055220288017	1.59486084960884	LacZKD_DMSO	LacZ
RNAi	DMSO
132	1.8713861020382	1.91413786346648	LacZKD_DMSO	LacZ
RNAi	DMSO
133	0.334051440346892	0.280669407886889	LacZKD_DMSO	LacZ
RNAi	DMSO
134	0.334051440346892	0.120968565019377	LacZKD_DMSO	LacZ
RNAi	DMSO
136	-0.0809219076239261	0.342817314635733	LacZKD_DMSO	LacZ
RNAi	DMSO
137	1.20237932107962	1.1623612501776	LacZKD_DMSO	LacZ
RNAi	DMSO
138	1.13918618041613	1.1534977898463	LacZKD_DMSO	LacZ
RNAi	DMSO
139	1.64824288206884	1.80019451115964	LacZKD_DMSO	LacZ
RNAi	DMSO
140	0.396199347095736	0.166726055580052	LacZKD_DMSO	LacZ
RNAi	DMSO
145	1.53607843349697	1.54512395652819	LacZKD_DMSO	LacZ
RNAi	DMSO
146	0.17435059747938	-0.0551226940363046	LacZKD_DMSO	LacZ
RNAi	DMSO
147	1.22870825980197	1.30344662273646	LacZKD_DMSO	LacZ
RNAi	DMSO
148	1.18389591538561	1.25663116701945	LacZKD_DMSO	LacZ
RNAi	DMSO
149	0.498861688992884	0.280669407886889	LacZKD_DMSO	LacZ
RNAi	DMSO
151	0.75158700508231	0.768786046908014	LacZKD_DMSO	LacZ
RNAi	DMSO
152	-0.478861916295964	-0.356152689700286	LacZKD_DMSO	LacZ
RNAi	DMSO
153	1.43229569244401	1.46775605124403	LacZKD_DMSO	LacZ
RNAi	DMSO
155	0.600319329751661	0.698204972622307	LacZKD_DMSO	LacZ
RNAi	DMSO
156	-0.00174066157630127	0.397174976958326	LacZKD_DMSO	LacZ
RNAi	DMSO
164	-0.302770657240282	-0.532243948755967	LacZKD_DMSO	LacZ
RNAi	DMSO
165	1.45310419843221	1.4431878597533	LacZKD_DMSO	LacZ
RNAi	DMSO
166	1.30289345835651	1.29057769654714	LacZKD_DMSO	LacZ
RNAi	DMSO
167	0.910304168068569	1.08580414795613	LacZKD_DMSO	LacZ
RNAi	DMSO
168	2.29162189313514	2.30471278830358	LacZKD_DMSO	LacZ
RNAi	DMSO
169	1.40195167598483	1.4500272842836	LacZKD_DMSO	LacZ
RNAi	DMSO
170	0.334051440346892	0.421998560683358	LacZKD_DMSO	LacZ
RNAi	DMSO
171	-0.00174066157630127	-0.532243948755967	LacZKD_DMSO	LacZ
RNAi	DMSO
172	0.366236123718293	0.467756051244033	LacZKD_DMSO	LacZ
RNAi	DMSO
177	1.39036980343501	1.38420999979396	LacZKD_DMSO	LacZ
RNAi	DMSO
178	-0.302770657240282	0.166726055580052	LacZKD_DMSO	LacZ
RNAi	DMSO
179	0.901349325415642	0.944877305963695	LacZKD_DMSO	LacZ
RNAi	DMSO
180	0.334051440346892	0.342817314635733	LacZKD_DMSO	LacZ
RNAi	DMSO
181	1.123198075032	1.16672605558005	LacZKD_DMSO	LacZ
RNAi	DMSO
182	-0.779891911959945	0.0698160425719953	LacZKD_DMSO	LacZ
RNAi	DMSO
183	0.936111431674854	0.914914082586252	LacZKD_DMSO	LacZ
RNAi	DMSO
184	0.697229342759718	0.829483887261626	LacZKD_DMSO	LacZ
RNAi	DMSO
185	0.682506085939011	0.838823913515769	LacZKD_DMSO	LacZ
RNAi	DMSO
186	1.63340785212131	1.71326871905818	LacZKD_DMSO	LacZ
RNAi	DMSO
187	1.29565504943259	1.2773157658793	LacZKD_DMSO	LacZ
RNAi	DMSO
188	1.15962734065867	1.18375939487883	LacZKD_DMSO	LacZ
RNAi	DMSO
189	1.35044185653506	1.2872999867859	LacZKD_DMSO	LacZ
RNAi	DMSO
190	0.811172695066554	0.874296231677988	LacZKD_DMSO	LacZ
RNAi	DMSO
191	0.952501847863024	0.979639412222907	LacZKD_DMSO	LacZ
RNAi	DMSO
192	0.667266119382274	0.710794099930327	LacZKD_DMSO	LacZ
RNAi	DMSO
193	0.450557009418329	0.546937297291658	LacZKD_DMSO	LacZ
RNAi	DMSO
194	2.88201538080608	2.87463672129316	LacZKD_DMSO	LacZ
RNAi	DMSO
195	2.56469683061877	2.57309589104932	LacZKD_DMSO	LacZ
RNAi	DMSO
198	0.822168079368018	0.907088745074296	LacZKD_DMSO	LacZ
RNAi	DMSO
200	1.33405144034689	1.39717497695833	LacZKD_DMSO	LacZ
RNAi	DMSO
209	0.764176132390331	0.723028556347339	LacZKD_DMSO	LacZ
RNAi	DMSO
212	1.44541736976592	1.50717017042017	LacZKD_DMSO	LacZ
RNAi	DMSO
213	1.15962734065867	1.28066940788689	LacZKD_DMSO	LacZ
RNAi	DMSO
214	1.26543106682671	1.31901439996311	LacZKD_DMSO	LacZ
RNAi	DMSO
215	0.764176132390331	0.779509912299787	LacZKD_DMSO	LacZ
RNAi	DMSO
219	1.97901998043803	2.10724254051262	LacZKD_DMSO	LacZ
RNAi	DMSO
220	0.998259338423699	1.13051388292561	LacZKD_DMSO	LacZ
RNAi	DMSO
221	-0.478861916295964	-0.833273944419948	LacZKD_DMSO	LacZ
RNAi	DMSO
224	-0.00174066157630127	0.0698160425719953	LacZKD_DMSO	LacZ
RNAi	DMSO
227	0.776410588807342	0.757790662606551	LacZKD_DMSO	LacZ
RNAi	DMSO
228	-0.00174066157630127	0.421998560683358	LacZKD_DMSO	LacZ
RNAi	DMSO
229	1.23714142733884	1.10122450682362	LacZKD_DMSO	LacZ
RNAi	DMSO
233	0.919078092376074	0.89911981540302	LacZKD_DMSO	LacZ
RNAi	DMSO
234	-0.779891911959945	-0.833273944419948	LacZKD_DMSO	LacZ
RNAi	DMSO
235	0.334051440346892	0.31285409125829	LacZKD_DMSO	LacZ
RNAi	DMSO
237	-0.779891911959945	-0.833273944419948	LacZKD_DMSO	LacZ
RNAi	DMSO
239	0.600319329751661	0.671876033899958	LacZKD_DMSO	LacZ
RNAi	DMSO
240	-0.302770657240282	-0.231213953091986	LacZKD_DMSO	LacZ
RNAi	DMSO
242	1.00543792305082	0.847967292955639	LacZKD_DMSO	LacZ
RNAi	DMSO
248	1.01249977753831	1.11611606222496	LacZKD_DMSO	LacZ
RNAi	DMSO
250	0.220108088040055	0.31285409125829	LacZKD_DMSO	LacZ
RNAi	DMSO
252	0.366236123718293	0.421998560683358	LacZKD_DMSO	LacZ
RNAi	DMSO
254	1.91907809237607	1.92865389400058	LacZKD_DMSO	LacZ
RNAi	DMSO
256	1.49886168899288	1.47422209349326	LacZKD_DMSO	LacZ
RNAi	DMSO
257	-0.478861916295964	-0.833273944419948	LacZKD_DMSO	LacZ
RNAi	DMSO
258	-0.779891911959945	-0.134303940083929	LacZKD_DMSO	LacZ
RNAi	DMSO
260	1.35998717444129	1.37084603823598	LacZKD_DMSO	LacZ
RNAi	DMSO
261	1.07136643675913	1.1444496608689	LacZKD_DMSO	LacZ
RNAi	DMSO
262	0.738622027917943	0.819938569355395	LacZKD_DMSO	LacZ
RNAi	DMSO
263	0.919078092376074	0.865696059916071	LacZKD_DMSO	LacZ
RNAi	DMSO
269	1.73598193175173	1.7360999651951	LacZKD_DMSO	LacZ
RNAi	DMSO
270	1.13392194042377	1.15795213127255	LacZKD_DMSO	LacZ
RNAi	DMSO
271	0.811172695066554	0.789975345977952	LacZKD_DMSO	LacZ
RNAi	DMSO
272	0.75158700508231	0.882729399214851	LacZKD_DMSO	LacZ
RNAi	DMSO
276	0.764176132390331	0.810178732066239	LacZKD_DMSO	LacZ
RNAi	DMSO
277	0.811172695066554	0.856922135608565	LacZKD_DMSO	LacZ
RNAi	DMSO
278	0.17435059747938	-0.0551226940363046	LacZKD_DMSO	LacZ
RNAi	DMSO
279	1.31001319947945	1.46557913198976	LacZKD_DMSO	LacZ
RNAi	DMSO
280	0.396199347095736	0.598089819739039	LacZKD_DMSO	LacZ
RNAi	DMSO
281	0.521138083704036	0.643847310299714	LacZKD_DMSO	LacZ
RNAi	DMSO
282	0.667266119382274	0.930154049142989	LacZKD_DMSO	LacZ
RNAi	DMSO
283	0.123198075031999	-0.0551226940363046	LacZKD_DMSO	LacZ
RNAi	DMSO
284	1.23714142733884	1.30974085583415	LacZKD_DMSO	LacZ
RNAi	DMSO
285	0.811172695066554	0.874296231677988	LacZKD_DMSO	LacZ
RNAi	DMSO
286	-0.302770657240282	-0.532243948755967	LacZKD_DMSO	LacZ
RNAi	DMSO
287	-0.779891911959945	0.0698160425719953	LacZKD_DMSO	LacZ
RNAi	DMSO
288	0.811172695066554	0.937578067222196	LacZKD_DMSO	LacZ
RNAi	DMSO
289	1.07136643675913	0.992800858280878	LacZKD_DMSO	LacZ
RNAi	DMSO
290	0.667266119382274	0.930154049142989	LacZKD_DMSO	LacZ
RNAi	DMSO
291	0.618048096712093	0.789975345977952	LacZKD_DMSO	LacZ
RNAi	DMSO
292	1.5837200679322	1.59647833558246	LacZKD_DMSO	LacZ
RNAi	DMSO
293	0.843357378437956	0.819938569355395	LacZKD_DMSO	LacZ
RNAi	DMSO
294	1.40479951885765	1.2773157658793	LacZKD_DMSO	LacZ
RNAi	DMSO
297	0.910304168068569	0.922600911252543	LacZKD_DMSO	LacZ
RNAi	DMSO
298	0.521138083704036	0.768786046908014	LacZKD_DMSO	LacZ
RNAi	DMSO
300	0.220108088040055	0.488945350313971	LacZKD_DMSO	LacZ
RNAi	DMSO
301	0.450557009418329	0.613884086922271	LacZKD_DMSO	LacZ
RNAi	DMSO
302	0.882865919721629	0.930154049142989	LacZKD_DMSO	LacZ
RNAi	DMSO
303	1.45055700941833	1.46119228174164	LacZKD_DMSO	LacZ
RNAi	DMSO
304	0.635081436010873	0.768786046908014	LacZKD_DMSO	LacZ
RNAi	DMSO
305	-0.0809219076239261	-0.0551226940363046	LacZKD_DMSO	LacZ
RNAi	DMSO
312	1.41600774044929	1.47847991663581	LacZKD_DMSO	LacZ
RNAi	DMSO
313	1.13918618041613	1.33404339032823	LacZKD_DMSO	LacZ
RNAi	DMSO
314	-0.478861916295964	-0.833273944419948	LacZKD_DMSO	LacZ
RNAi	DMSO
317	-0.779891911959945	-0.833273944419948	LacZKD_DMSO	LacZ
RNAi	DMSO
321	0.618048096712093	0.992800858280878	LacZKD_DMSO	LacZ
RNAi	DMSO
322	1.10092168032085	1.13051388292561	LacZKD_DMSO	LacZ
RNAi	DMSO
323	1.70440792738684	1.67727106578666	LacZKD_DMSO	LacZ
RNAi	DMSO
324	0.498861688992884	0.488945350313971	LacZKD_DMSO	LacZ
RNAi	DMSO
335	0.725258066359961	0.838823913515769	LacZKD_DMSO	LacZ
RNAi	DMSO
336	-0.302770657240282	-0.231213953091986	LacZKD_DMSO	LacZ
RNAi	DMSO
338	1.13392194042377	1.18791535464999	LacZKD_DMSO	LacZ
RNAi	DMSO
341	1.73065309824667	1.75779066260655	LacZKD_DMSO	LacZ
RNAi	DMSO
343	1.28456607726697	1.25663116701945	LacZKD_DMSO	LacZ
RNAi	DMSO
344	1.51896116444976	1.52466090258051	LacZKD_DMSO	LacZ
RNAi	DMSO
347	2.15156595872906	2.08212589079232	LacZKD_DMSO	LacZ
RNAi	DMSO
348	1.37239643242311	1.35424677641651	LacZKD_DMSO	LacZ
RNAi	DMSO
349	0.882865919721629	0.98626999112192	LacZKD_DMSO	LacZ
RNAi	DMSO
350	0.334051440346892	0.208118740738277	LacZKD_DMSO	LacZ
RNAi	DMSO
352	0.811172695066554	0.914914082586252	LacZKD_DMSO	LacZ
RNAi	DMSO
353	0.919078092376074	1.02405855201132	LacZKD_DMSO	LacZ
RNAi	DMSO
354	1.4656207558542	1.48687234169111	LacZKD_DMSO	LacZ
RNAi	DMSO
355	-0.302770657240282	-0.532243948755967	LacZKD_DMSO	LacZ
RNAi	DMSO
356	0.542327382773974	0.58169940355087	LacZKD_DMSO	LacZ
RNAi	DMSO
357	0.123198075031999	0.528453891597645	LacZKD_DMSO	LacZ
RNAi	DMSO
358	1.04618289074088	0.999234968286288	LacZKD_DMSO	LacZ
RNAi	DMSO
360	0.863560764526243	0.865696059916071	LacZKD_DMSO	LacZ
RNAi	DMSO
361	0.901349325415642	0.891001925180841	LacZKD_DMSO	LacZ
RNAi	DMSO
362	0.562530768862261	0.779509912299787	LacZKD_DMSO	LacZ
RNAi	DMSO
369	1.67798998477405	1.6552767720805	LacZKD_DMSO	LacZ
RNAi	DMSO
370	0.983536081602992	1.069816042572	LacZKD_DMSO	LacZ
RNAi	DMSO
373	-0.302770657240282	-0.532243948755967	LacZKD_DMSO	LacZ
RNAi	DMSO
376	-0.0809219076239261	-0.231213953091986	LacZKD_DMSO	LacZ
RNAi	DMSO
377	1.56055220288017	1.52083449472745	LacZKD_DMSO	LacZ
RNAi	DMSO
378	0.960470777534299	0.992800858280878	LacZKD_DMSO	LacZ
RNAi	DMSO
379	1.32731805768792	1.34281731463573	LacZKD_DMSO	LacZ
RNAi	DMSO
380	1.1978316933289	1.2872999867859	LacZKD_DMSO	LacZ
RNAi	DMSO
381	1.31701810104811	1.39203533730591	LacZKD_DMSO	LacZ
RNAi	DMSO
382	0.334051440346892	0.120968565019377	LacZKD_DMSO	LacZ
RNAi	DMSO
383	2.25473654466538	2.31192246169423	LacZKD_DMSO	LacZ
RNAi	DMSO
384	1.1285931069187	1.22742389593366	LacZKD_DMSO	LacZ
RNAi	DMSO
385	-0.00174066157630127	0.0118240955943086	LacZKD_DMSO	LacZ
RNAi	DMSO
386	0.882865919721629	0.98626999112192	LacZKD_DMSO	LacZ
RNAi	DMSO
387	2.85649567385321	2.81537875071127	LacZKD_DMSO	LacZ
RNAi	DMSO
389	1.60571436163837	1.63801776663899	LacZKD_DMSO	LacZ
RNAi	DMSO
390	1.28456607726697	1.36262570798929	LacZKD_DMSO	LacZ
RNAi	DMSO
391	1.15460653928362	1.19203192084482	LacZKD_DMSO	LacZ
RNAi	DMSO
392	1.35364699641027	1.45452778551028	LacZKD_DMSO	LacZ
RNAi	DMSO
393	0.26150077319828	0.166726055580052	LacZKD_DMSO	LacZ
RNAi	DMSO
394	-0.478861916295964	-0.356152689700286	LacZKD_DMSO	LacZ
RNAi	DMSO
398	0.811172695066554	0.779509912299787	LacZKD_DMSO	LacZ
RNAi	DMSO
399	1.59668504509657	1.58997192951686	LacZKD_DMSO	LacZ
RNAi	DMSO
401	-0.177831920631982	-0.231213953091986	LacZKD_DMSO	LacZ
RNAi	DMSO
402	1.42422807069598	1.51111832926516	LacZKD_DMSO	LacZ
RNAi	DMSO
403	1.89953598465217	1.9448773059637	LacZKD_DMSO	LacZ
RNAi	DMSO
404	1.42422807069598	1.39203533730591	LacZKD_DMSO	LacZ
RNAi	DMSO
405	0.944383957640844	1.04753964786084	LacZKD_DMSO	LacZ
RNAi	DMSO
406	-0.00174066157630127	0.120968565019377	LacZKD_DMSO	LacZ
RNAi	DMSO
407	1.03965202358192	1.12576744790115	LacZKD_DMSO	LacZ
RNAi	DMSO
409	0.220108088040055	0.397174976958326	LacZKD_DMSO	LacZ
RNAi	DMSO
411	0.562530768862261	0.658087749414324	LacZKD_DMSO	LacZ
RNAi	DMSO
412	1.64006383652981	1.65948644460689	LacZKD_DMSO	LacZ
RNAi	DMSO
413	1.62494180465999	1.65808774941432	LacZKD_DMSO	LacZ
RNAi	DMSO
414	1.10659881321254	1.04753964786084	LacZKD_DMSO	LacZ
RNAi	DMSO
418	1.08343094816051	1.01182409559431	LacZKD_DMSO	LacZ
RNAi	DMSO
421	-0.177831920631982	-0.231213953091986	LacZKD_DMSO	LacZ
RNAi	DMSO
427	-0.302770657240282	0.0698160425719953	LacZKD_DMSO	LacZ
RNAi	DMSO
428	1.31701810104811	1.26709660069761	LacZKD_DMSO	LacZ
RNAi	DMSO
429	1.54232738277397	1.67727106578666	LacZKD_DMSO	LacZ
RNAi	DMSO
430	1.1177351793305	1.12576744790115	LacZKD_DMSO	LacZ
RNAi	DMSO
445	1.10092168032085	1.18791535464999	LacZKD_DMSO	LacZ
RNAi	DMSO
446	0.562530768862261	0.598089819739039	LacZKD_DMSO	LacZ
RNAi	DMSO
447	1.76168733198664	1.70955148253923	LacZKD_DMSO	LacZ
RNAi	DMSO
448	0.927678264137991	1.01182409559431	LacZKD_DMSO	LacZ
RNAi	DMSO
449	1.65944078187032	1.68523999545794	LacZKD_DMSO	LacZ
RNAi	DMSO
452	-0.302770657240282	-0.532243948755967	LacZKD_DMSO	LacZ
RNAi	DMSO
454	-0.177831920631982	0.166726055580052	LacZKD_DMSO	LacZ
RNAi	DMSO
455	-0.779891911959945	-0.833273944419948	LacZKD_DMSO	LacZ
RNAi	DMSO
456	1.6986745836339	1.74765103125567	LacZKD_DMSO	LacZ
RNAi	DMSO
457	0.26150077319828	0.166726055580052	LacZKD_DMSO	LacZ
RNAi	DMSO
458	1.64006383652981	1.66503660936965	LacZKD_DMSO	LacZ
RNAi	DMSO
459	0.711469781874328	0.757790662606551	LacZKD_DMSO	LacZ
RNAi	DMSO
460	2.31875181385711	2.36784995278743	LacZKD_DMSO	LacZ
RNAi	DMSO
462	2.08992629601938	2.1467294271638	LacZKD_DMSO	LacZ
RNAi	DMSO
465	1.07744058447132	1.26363606858811	LacZKD_DMSO	LacZ
RNAi	DMSO
466	2.3093064548452	2.40022981592119	LacZKD_DMSO	LacZ
RNAi	DMSO
468	1.00543792305082	1.08580414795613	LacZKD_DMSO	LacZ
RNAi	DMSO
469	0.75158700508231	0.972906029563939	LacZKD_DMSO	LacZ
RNAi	DMSO
470	0.901349325415642	0.952055890590819	LacZKD_DMSO	LacZ
RNAi	DMSO
471	-0.0809219076239261	0.166726055580052	LacZKD_DMSO	LacZ
RNAi	DMSO
472	0.396199347095736	0.856922135608565	LacZKD_DMSO	LacZ
RNAi	DMSO
473	0.75158700508231	0.643847310299714	LacZKD_DMSO	LacZ
RNAi	DMSO
474	-0.0809219076239261	-0.134303940083929	LacZKD_DMSO	LacZ
RNAi	DMSO
476	0.498861688992884	0.643847310299714	LacZKD_DMSO	LacZ
RNAi	DMSO
477	0.983536081602992	1.069816042572	LacZKD_DMSO	LacZ
RNAi	DMSO
478	1.14438737410194	1.18375939487883	LacZKD_DMSO	LacZ
RNAi	DMSO
479	1.37239643242311	1.41469932194186	LacZKD_DMSO	LacZ
RNAi	DMSO
480	0.651471852199042	0.810178732066239	LacZKD_DMSO	LacZ
RNAi	DMSO
481	-0.779891911959945	-0.833273944419948	LacZKD_DMSO	LacZ
RNAi	DMSO
483	0.764176132390331	0.944877305963695	LacZKD_DMSO	LacZ
RNAi	DMSO
484	-0.779891911959945	-0.532243948755967	LacZKD_DMSO	LacZ
RNAi	DMSO
485	-0.302770657240282	-0.532243948755967	LacZKD_DMSO	LacZ
RNAi	DMSO
486	0.42422807069598	0.838823913515769	LacZKD_DMSO	LacZ
RNAi	DMSO
487	1.81228484543592	1.82759153358392	LacZKD_DMSO	LacZ
RNAi	DMSO
488	0.738622027917943	0.710794099930327	LacZKD_DMSO	LacZ
RNAi	DMSO
489	0.697229342759718	0.992800858280878	LacZKD_DMSO	LacZ
RNAi	DMSO
490	0.968296115046256	1.17956328028522	LacZKD_DMSO	LacZ
RNAi	DMSO
491	-0.302770657240282	0.0118240955943086	LacZKD_DMSO	LacZ
RNAi	DMSO
492	1.58183592405765	1.6622703931265	LacZKD_DMSO	LacZ
RNAi	DMSO
495	-0.779891911959945	-0.833273944419948	LacZKD_DMSO	LacZ
RNAi	DMSO
496	0.542327382773974	0.757790662606551	LacZKD_DMSO	LacZ
RNAi	DMSO
497	1.93777859104232	1.9470433677202	LacZKD_DMSO	LacZ
RNAi	DMSO
498	1.6986745836339	1.81312978180312	LacZKD_DMSO	LacZ
RNAi	DMSO
499	1.29565504943259	1.42440463044924	LacZKD_DMSO	LacZ
RNAi	DMSO
500	0.799891684656865	0.922600911252543	LacZKD_DMSO	LacZ
RNAi	DMSO
501	1.52545945748668	1.53408197660607	LacZKD_DMSO	LacZ
RNAi	DMSO
502	2.12805660965233	2.13192775660596	LacZKD_DMSO	LacZ
RNAi	DMSO
504	0.562530768862261	0.768786046908014	LacZKD_DMSO	LacZ
RNAi	DMSO
505	1.24129738710999	1.31285409125829	LacZKD_DMSO	LacZ
RNAi	DMSO
506	0.990960099682199	0.972906029563939	LacZKD_DMSO	LacZ
RNAi	DMSO
508	0.651471852199042	0.598089819739039	LacZKD_DMSO	LacZ
RNAi	DMSO
509	0.764176132390331	0.856922135608565	LacZKD_DMSO	LacZ
RNAi	DMSO
510	1.44282455918764	1.55942300883972	LacZKD_DMSO	LacZ
RNAi	DMSO
511	1.4965698922133	1.48687234169111	LacZKD_DMSO	LacZ
RNAi	DMSO
512	-0.00174066157630127	0.245907301627677	LacZKD_DMSO	LacZ
RNAi	DMSO
513	0.29928933408768	0.280669407886889	LacZKD_DMSO	LacZ
RNAi	DMSO
514	-0.779891911959945	-0.532243948755967	LacZKD_DMSO	LacZ
RNAi	DMSO
525	0.863560764526243	0.907088745074296	LacZKD_DMSO	LacZ
RNAi	DMSO
526	1.33737938369582	1.43389778398307	LacZKD_DMSO	LacZ
RNAi	DMSO
527	1.48255917777048	1.42440463044924	LacZKD_DMSO	LacZ
RNAi	DMSO
528	1.57804293504051	1.67860941655893	LacZKD_DMSO	LacZ
RNAi	DMSO
531	-0.779891911959945	-0.833273944419948	LacZKD_DMSO	LacZ
RNAi	DMSO
532	-0.00174066157630127	0.467756051244033	LacZKD_DMSO	LacZ
RNAi	DMSO
533	0.521138083704036	0.509148736402258	LacZKD_DMSO	LacZ
RNAi	DMSO
539	1.25753458598068	1.21204903436671	LacZKD_DMSO	LacZ
RNAi	DMSO
540	-0.00174066157630127	0.166726055580052	LacZKD_DMSO	LacZ
RNAi	DMSO
541	2.63374308523861	2.66997182704516	LacZKD_DMSO	LacZ
RNAi	DMSO
542	-0.779891911959945	-0.833273944419948	LacZKD_DMSO	LacZ
RNAi	DMSO
545	0.475380593143361	0.613884086922271	LacZKD_DMSO	LacZ
RNAi	DMSO
550	1.72389877109724	1.83604293614616	LacZKD_DMSO	LacZ
RNAi	DMSO
554	1.42962310258269	1.54330301263656	LacZKD_DMSO	LacZ
RNAi	DMSO
555	-0.779891911959945	-0.231213953091986	LacZKD_DMSO	LacZ
RNAi	DMSO
556	1.34068201924591	1.39461276019373	LacZKD_DMSO	LacZ
RNAi	DMSO
557	1.86749105815467	1.9448773059637	LacZKD_DMSO	LacZ
RNAi	DMSO
558	0.17435059747938	0.166726055580052	LacZKD_DMSO	LacZ
RNAi	DMSO
564	1.20237932107962	1.11611606222496	LacZKD_DMSO	LacZ
RNAi	DMSO
567	1.93943937502378	2.03064343253791	LacZKD_DMSO	LacZ
RNAi	DMSO
568	1.04618289074088	1.15795213127255	LacZKD_DMSO	LacZ
RNAi	DMSO
569	0.26150077319828	0.166726055580052	LacZKD_DMSO	LacZ
RNAi	DMSO
571	1.54439054333775	1.59969534645446	LacZKD_DMSO	LacZ
RNAi	DMSO
572	-0.302770657240282	-0.532243948755967	LacZKD_DMSO	LacZ
RNAi	DMSO
573	1.39619934709574	1.37891365998401	LacZKD_DMSO	LacZ
RNAi	DMSO
574	1.56450036172517	1.54874309815492	LacZKD_DMSO	LacZ
RNAi	DMSO
577	1.78358917343447	1.85869115834741	LacZKD_DMSO	LacZ
RNAi	DMSO
578	0.682506085939011	0.914914082586252	LacZKD_DMSO	LacZ
RNAi	DMSO
579	1.35998717444129	1.43856766211655	LacZKD_DMSO	LacZ
RNAi	DMSO
580	0.475380593143361	0.698204972622307	LacZKD_DMSO	LacZ
RNAi	DMSO
581	1.44799479265373	1.56639977706109	LacZKD_DMSO	LacZ
RNAi	DMSO
582	0.919078092376074	0.952055890590819	LacZKD_DMSO	LacZ
RNAi	DMSO
583	0.697229342759718	0.966066605033633	LacZKD_DMSO	LacZ
RNAi	DMSO
584	-0.779891911959945	-0.134303940083929	LacZKD_DMSO	LacZ
RNAi	DMSO
585	0.396199347095736	0.421998560683358	LacZKD_DMSO	LacZ
RNAi	DMSO
586	-0.478861916295964	-0.833273944419948	LacZKD_DMSO	LacZ
RNAi	DMSO
587	0.450557009418329	0.746509652196862	LacZKD_DMSO	LacZ
RNAi	DMSO
588	1.04618289074088	1.23860806288618	LacZKD_DMSO	LacZ
RNAi	DMSO
589	0.065206128054312	0.0118240955943086	LacZKD_DMSO	LacZ
RNAi	DMSO
590	0.822168079368018	0.768786046908014	LacZKD_DMSO	LacZ
RNAi	DMSO
591	1.29199009534618	1.41469932194186	LacZKD_DMSO	LacZ
RNAi	DMSO
593	1.40762880887652	1.61543237548513	LacZKD_DMSO	LacZ
RNAi	DMSO
594	-0.478861916295964	-0.532243948755967	LacZKD_DMSO	LacZ
RNAi	DMSO
595	2.05895717877731	2.08265326727717	LacZKD_DMSO	LacZ
RNAi	DMSO
596	1.02628806202394	0.966066605033633	LacZKD_DMSO	LacZ
RNAi	DMSO
602	2.02356520368847	2.06435314687049	LacZKD_DMSO	LacZ
RNAi	DMSO
603	-0.00174066157630127	0.166726055580052	LacZKD_DMSO	LacZ
RNAi	DMSO
604	-0.779891911959945	-0.0551226940363046	LacZKD_DMSO	LacZ
RNAi	DMSO
607	1.59117595031179	1.78056787745612	LacZKD_DMSO	LacZ
RNAi	DMSO
608	1.42150521236051	1.52275191277317	LacZKD_DMSO	LacZ
RNAi	DMSO
609	1.27701293937653	1.43154387858959	LacZKD_DMSO	LacZ
RNAi	DMSO
610	1.24541395330483	1.14899728861962	LacZKD_DMSO	LacZ
RNAi	DMSO
611	1.4656207558542	1.56117773640627	LacZKD_DMSO	LacZ
RNAi	DMSO
612	1.45310419843221	1.42199856068336	LacZKD_DMSO	LacZ
RNAi	DMSO
613	0.220108088040055	-0.0551226940363046	LacZKD_DMSO	LacZ
RNAi	DMSO
614	0.882865919721629	0.891001925180841	LacZKD_DMSO	LacZ
RNAi	DMSO
615	0.366236123718293	0.488945350313971	LacZKD_DMSO	LacZ
RNAi	DMSO
616	0.366236123718293	0.564666064252089	LacZKD_DMSO	LacZ
RNAi	DMSO
617	1.10659881321254	1.25663116701945	LacZKD_DMSO	LacZ
RNAi	DMSO
618	1.11220269073054	1.23491191732621	LacZKD_DMSO	LacZ
RNAi	DMSO
619	0.498861688992884	0.856922135608565	LacZKD_DMSO	LacZ
RNAi	DMSO
620	0.853576543619642	0.992800858280878	LacZKD_DMSO	LacZ
RNAi	DMSO
621	1.09516935143176	1.19610983326526	LacZKD_DMSO	LacZ
RNAi	DMSO
622	1.25753458598068	1.43389778398307	LacZKD_DMSO	LacZ
RNAi	DMSO
624	1.26543106682671	1.2495114258965	LacZKD_DMSO	LacZ
RNAi	DMSO
625	1.52113808370404	1.67994365564799	LacZKD_DMSO	LacZ
RNAi	DMSO
626	1.16949809468497	1.05882065827053	LacZKD_DMSO	LacZ
RNAi	DMSO
627	0.220108088040055	0.734927779647047	LacZKD_DMSO	LacZ
RNAi	DMSO
628	1.07136643675913	1.00557514631731	LacZKD_DMSO	LacZ
RNAi	DMSO
629	0.065206128054312	0.0118240955943086	LacZKD_DMSO	LacZ
RNAi	DMSO
630	0.78830981210705	1.069816042572	LacZKD_DMSO	LacZ
RNAi	DMSO
631	0.853576543619642	0.952055890590819	LacZKD_DMSO	LacZ
RNAi	DMSO
633	1.06520612805431	1.20811874073828	LacZKD_DMSO	LacZ
RNAi	DMSO
634	-0.779891911959945	0.0118240955943086	LacZKD_DMSO	LacZ
RNAi	DMSO
635	0.936111431674854	0.800194511159638	LacZKD_DMSO	LacZ
RNAi	DMSO
636	0.065206128054312	0.0698160425719953	LacZKD_DMSO	LacZ
RNAi	DMSO
637	0.521138083704036	0.734927779647047	LacZKD_DMSO	LacZ
RNAi	DMSO
638	1.75666653061159	1.77525208915725	LacZKD_DMSO	LacZ
RNAi	DMSO
639	1.63508143601087	1.61388408692227	LacZKD_DMSO	LacZ
RNAi	DMSO
641	0.873320601815399	0.952055890590819	LacZKD_DMSO	LacZ
RNAi	DMSO
642	1.123198075032	1.19610983326526	LacZKD_DMSO	LacZ
RNAi	DMSO
643	1.61280504129972	1.65102589492684	LacZKD_DMSO	LacZ
RNAi	DMSO
644	1.64824288206884	1.75779066260655	LacZKD_DMSO	LacZ
RNAi	DMSO
645	0.873320601815399	0.930154049142989	LacZKD_DMSO	LacZ
RNAi	DMSO
646	1.31001319947945	1.31901439996311	LacZKD_DMSO	LacZ
RNAi	DMSO
647	0.882865919721629	0.944877305963695	LacZKD_DMSO	LacZ
RNAi	DMSO
648	1.09516935143176	1.25663116701945	LacZKD_DMSO	LacZ
RNAi	DMSO
649	0.542327382773974	0.698204972622307	LacZKD_DMSO	LacZ
RNAi	DMSO
650	0.065206128054312	-0.532243948755967	LacZKD_DMSO	LacZ
RNAi	DMSO
651	-0.0809219076239261	0.245907301627677	LacZKD_DMSO	LacZ
RNAi	DMSO
652	1.05895717877731	1.1534977898463	LacZKD_DMSO	LacZ
RNAi	DMSO
653	1.1285931069187	1.1534977898463	LacZKD_DMSO	LacZ
RNAi	DMSO
654	0.711469781874328	0.882729399214851	LacZKD_DMSO	LacZ
RNAi	DMSO
655	0.065206128054312	0.166726055580052	LacZKD_DMSO	LacZ
RNAi	DMSO
656	-0.302770657240282	0.120968565019377	LacZKD_DMSO	LacZ
RNAi	DMSO
657	0.450557009418329	0.445479656532881	LacZKD_DMSO	LacZ
RNAi	DMSO
671	0.832891944759791	1.12576744790115	LacZKD_DMSO	LacZ
RNAi	DMSO
672	0.17435059747938	0.342817314635733	LacZKD_DMSO	LacZ
RNAi	DMSO
673	1.39619934709574	1.42199856068336	LacZKD_DMSO	LacZ
RNAi	DMSO
678	1.5837200679322	1.70075216163619	LacZKD_DMSO	LacZ
RNAi	DMSO
680	0.990960099682199	1.17956328028522	LacZKD_DMSO	LacZ
RNAi	DMSO
681	-0.00174066157630127	-0.0551226940363046	LacZKD_DMSO	LacZ
RNAi	DMSO
682	1.64661934940463	1.68392195353003	LacZKD_DMSO	LacZ
RNAi	DMSO
683	0.78830981210705	0.959117745078306	LacZKD_DMSO	LacZ
RNAi	DMSO
684	1.66101717010527	1.68392195353003	LacZKD_DMSO	LacZ
RNAi	DMSO
685	1.83289194475979	1.89589084527282	LacZKD_DMSO	LacZ
RNAi	DMSO
686	0.990960099682199	1.10624530819867	LacZKD_DMSO	LacZ
RNAi	DMSO
690	1.14438737410194	1.22742389593366	LacZKD_DMSO	LacZ
RNAi	DMSO
691	1.48962103225797	1.4930619165088	LacZKD_DMSO	LacZ
RNAi	DMSO
692	-0.478861916295964	-0.356152689700286	LacZKD_DMSO	LacZ
RNAi	DMSO
693	1.48727981644307	1.50318578942858	LacZKD_DMSO	LacZ
RNAi	DMSO
694	1.54848769147879	1.61543237548513	LacZKD_DMSO	LacZ
RNAi	DMSO
695	-0.478861916295964	-0.833273944419948	LacZKD_DMSO	LacZ
RNAi	DMSO
696	0.581835924057648	0.613884086922271	LacZKD_DMSO	LacZ
RNAi	DMSO
697	-0.779891911959945	-0.532243948755967	LacZKD_DMSO	LacZ
RNAi	DMSO
698	1.13392194042377	1.15795213127255	LacZKD_DMSO	LacZ
RNAi	DMSO
699	1.253531843527	1.33107891136449	LacZKD_DMSO	LacZ
RNAi	DMSO
700	0.990960099682199	0.865696059916071	LacZKD_DMSO	LacZ
RNAi	DMSO
701	1.26150077319828	1.33107891136449	LacZKD_DMSO	LacZ
RNAi	DMSO
706	1.24541395330483	1.3250885476753	LacZKD_DMSO	LacZ
RNAi	DMSO
709	-0.779891911959945	-0.532243948755967	LacZKD_DMSO	LacZ
RNAi	DMSO
716	-0.478861916295964	-0.833273944419948	LacZKD_DMSO	LacZ
RNAi	DMSO
718	0.75158700508231	0.779509912299787	LacZKD_DMSO	LacZ
RNAi	DMSO
723	-0.478861916295964	0.208118740738277	LacZKD_DMSO	LacZ
RNAi	DMSO
724	0.936111431674854	0.966066605033633	LacZKD_DMSO	LacZ
RNAi	DMSO
725	1.2068798223063	1.12576744790115	LacZKD_DMSO	LacZ
RNAi	DMSO
726	-0.779891911959945	-0.532243948755967	LacZKD_DMSO	LacZ
RNAi	DMSO
727	-0.478861916295964	-0.356152689700286	LacZKD_DMSO	LacZ
RNAi	DMSO
729	0.983536081602992	1.13051388292561	LacZKD_DMSO	LacZ
RNAi	DMSO
731	1.38742542278823	1.43154387858959	LacZKD_DMSO	LacZ
RNAi	DMSO
732	0.635081436010873	0.598089819739039	LacZKD_DMSO	LacZ
RNAi	DMSO
734	0.123198075031999	0.0698160425719953	LacZKD_DMSO	LacZ
RNAi	DMSO
735	1.2244294618227	1.2530858862548	LacZKD_DMSO	LacZ
RNAi	DMSO
740	1.34068201924591	1.41957908655994	LacZKD_DMSO	LacZ
RNAi	DMSO
741	0.562530768862261	0.488945350313971	LacZKD_DMSO	LacZ
RNAi	DMSO
742	1.35044185653506	1.4500272842836	LacZKD_DMSO	LacZ
RNAi	DMSO
743	1.7894819976551	1.75218678508855	LacZKD_DMSO	LacZ
RNAi	DMSO
748	0.667266119382274	0.882729399214851	LacZKD_DMSO	LacZ
RNAi	DMSO
750	0.776410588807342	0.979639412222907	LacZKD_DMSO	LacZ
RNAi	DMSO
751	-0.0809219076239261	-0.134303940083929	LacZKD_DMSO	LacZ
RNAi	DMSO
755	1.42422807069598	1.43856766211655	LacZKD_DMSO	LacZ
RNAi	DMSO
756	1.39036980343501	1.53594191299019	LacZKD_DMSO	LacZ
RNAi	DMSO
764	0.17435059747938	0.467756051244033	LacZKD_DMSO	LacZ
RNAi	DMSO
765	-0.00174066157630127	0.31285409125829	LacZKD_DMSO	LacZ
RNAi	DMSO
766	1.33405144034689	1.33107891136449	LacZKD_DMSO	LacZ
RNAi	DMSO
767	0.475380593143361	0.746509652196862	LacZKD_DMSO	LacZ
RNAi	DMSO
768	1.79413935576777	1.832307046598	LacZKD_DMSO	LacZ
RNAi	DMSO
775	1.90584982664232	1.84524443462017	LacZKD_DMSO	LacZ
RNAi	DMSO
776	0.811172695066554	0.488945350313971	LacZKD_DMSO	LacZ
RNAi	DMSO
777	1.77399111468393	1.8266422556499	LacZKD_DMSO	LacZ
RNAi	DMSO
779	-0.779891911959945	-0.532243948755967	LacZKD_DMSO	LacZ
RNAi	DMSO
784	1.98800570405815	2.04925059353493	LacZKD_DMSO	LacZ
RNAi	DMSO
786	1.28456607726697	1.28066940788689	LacZKD_DMSO	LacZ
RNAi	DMSO
787	1.32731805768792	1.39717497695833	LacZKD_DMSO	LacZ
RNAi	DMSO
788	1.03965202358192	1.1623612501776	LacZKD_DMSO	LacZ
RNAi	DMSO
789	1.7086588045405	1.6677853177978	LacZKD_DMSO	LacZ
RNAi	DMSO
790	2.68295512387173	2.69047252239162	LacZKD_DMSO	LacZ
RNAi	DMSO
791	1.04618289074088	1.00557514631731	LacZKD_DMSO	LacZ
RNAi	DMSO
792	1.45310419843221	1.4022545024876	LacZKD_DMSO	LacZ
RNAi	DMSO
799	-0.302770657240282	-0.356152689700286	LacZKD_DMSO	LacZ
RNAi	DMSO
800	-0.779891911959945	-0.833273944419948	LacZKD_DMSO	LacZ
RNAi	DMSO
802	1.79874729800813	1.84615395219217	LacZKD_DMSO	LacZ
RNAi	DMSO
803	0.498861688992884	0.488945350313971	LacZKD_DMSO	LacZ
RNAi	DMSO
804	1.10659881321254	1.20415255352068	LacZKD_DMSO	LacZ
RNAi	DMSO
805	1.90941694716368	1.89670034127961	LacZKD_DMSO	LacZ
RNAi	DMSO
808	0.498861688992884	0.546937297291658	LacZKD_DMSO	LacZ
RNAi	DMSO
809	0.600319329751661	0.944877305963695	LacZKD_DMSO	LacZ
RNAi	DMSO
810	0.635081436010873	0.819938569355395	LacZKD_DMSO	LacZ
RNAi	DMSO
811	1.19323594163975	1.12576744790115	LacZKD_DMSO	LacZ
RNAi	DMSO
812	1.85759781755257	1.91258125075378	LacZKD_DMSO	LacZ
RNAi	DMSO
813	0.960470777534299	0.891001925180841	LacZKD_DMSO	LacZ
RNAi	DMSO
814	1.05895717877731	1.10624530819867	LacZKD_DMSO	LacZ
RNAi	DMSO
815	1.5893239454502	1.63654807155821	LacZKD_DMSO	LacZ
RNAi	DMSO
816	-0.478861916295964	-0.532243948755967	LacZKD_DMSO	LacZ
RNAi	DMSO
818	-0.478861916295964	-0.833273944419948	LacZKD_DMSO	LacZ
RNAi	DMSO
819	-0.478861916295964	-0.532243948755967	LacZKD_DMSO	LacZ
RNAi	DMSO
820	-0.779891911959945	-0.532243948755967	LacZKD_DMSO	LacZ
RNAi	DMSO
823	2.78548359075413	2.84615395219217	LacZKD_DMSO	LacZ
RNAi	DMSO
827	1.54025437415111	1.63948250489726	LacZKD_DMSO	LacZ
RNAi	DMSO
829	1.34395972900714	1.30660514198129	LacZKD_DMSO	LacZ
RNAi	DMSO
830	1.31352977320229	1.29705982407506	LacZKD_DMSO	LacZ
RNAi	DMSO
831	1.00543792305082	1.01182409559431	LacZKD_DMSO	LacZ
RNAi	DMSO
832	1.7142626820585	1.72302855634734	LacZKD_DMSO	LacZ
RNAi	DMSO
833	-0.302770657240282	-0.356152689700286	LacZKD_DMSO	LacZ
RNAi	DMSO
834	0.832891944759791	0.914914082586252	LacZKD_DMSO	LacZ
RNAi	DMSO
835	1.63172779400329	1.65102589492684	LacZKD_DMSO	LacZ
RNAi	DMSO
836	-0.478861916295964	-0.134303940083929	LacZKD_DMSO	LacZ
RNAi	DMSO
837	0.799891684656865	0.972906029563939	LacZKD_DMSO	LacZ
RNAi	DMSO
838	0.873320601815399	0.865696059916071	LacZKD_DMSO	LacZ
RNAi	DMSO
839	1.04618289074088	1.04753964786084	LacZKD_DMSO	LacZ
RNAi	DMSO
840	0.220108088040055	0.0118240955943086	LacZKD_DMSO	LacZ
RNAi	DMSO
841	0.29928933408768	0.509148736402258	LacZKD_DMSO	LacZ
RNAi	DMSO
842	0.220108088040055	0.0118240955943086	LacZKD_DMSO	LacZ
RNAi	DMSO
848	0.17435059747938	0.280669407886889	LacZKD_DMSO	LacZ
RNAi	DMSO
851	-0.478861916295964	-0.532243948755967	LacZKD_DMSO	LacZ
RNAi	DMSO
853	-0.478861916295964	-0.833273944419948	LacZKD_DMSO	LacZ
RNAi	DMSO
855	0.334051440346892	0.488945350313971	LacZKD_DMSO	LacZ
RNAi	DMSO
858	0.521138083704036	0.421998560683358	LacZKD_DMSO	LacZ
RNAi	DMSO
859	-0.0809219076239261	-0.231213953091986	LacZKD_DMSO	LacZ
RNAi	DMSO
861	0.600319329751661	0.58169940355087	LacZKD_DMSO	LacZ
RNAi	DMSO
862	1.05261700074629	1.20415255352068	LacZKD_DMSO	LacZ
RNAi	DMSO
863	1.06520612805431	1.06435314687049	LacZKD_DMSO	LacZ
RNAi	DMSO
879	0.26150077319828	0.421998560683358	LacZKD_DMSO	LacZ
RNAi	DMSO
880	-0.177831920631982	0.208118740738277	LacZKD_DMSO	LacZ
RNAi	DMSO
881	1.23294531274523	1.26709660069761	LacZKD_DMSO	LacZ
RNAi	DMSO
882	-0.478861916295964	-0.356152689700286	LacZKD_DMSO	LacZ
RNAi	DMSO
883	1.19323594163975	1.2872999867859	LacZKD_DMSO	LacZ
RNAi	DMSO
887	1.87907293070449	1.96537670102532	LacZKD_DMSO	LacZ
RNAi	DMSO
893	-0.302770657240282	-0.134303940083929	LacZKD_DMSO	LacZ
RNAi	DMSO
902	1.92852898817477	1.99474111980403	LacZKD_DMSO	LacZ
RNAi	DMSO
914	0.366236123718293	0.0698160425719953	LacZKD_DMSO	LacZ
RNAi	DMSO
915	1.63508143601087	1.6677853177978	LacZKD_DMSO	LacZ
RNAi	DMSO
916	1.08343094816051	1.01182409559431	LacZKD_DMSO	LacZ
RNAi	DMSO
922	-0.302770657240282	0.208118740738277	LacZKD_DMSO	LacZ
RNAi	DMSO
933	1.34068201924591	1.37084603823598	LacZKD_DMSO	LacZ
RNAi	DMSO
934	0.396199347095736	0.564666064252089	LacZKD_DMSO	LacZ
RNAi	DMSO
935	1.27701293937653	1.32206209304511	LacZKD_DMSO	LacZ
RNAi	DMSO
937	0.863560764526243	0.891001925180841	LacZKD_DMSO	LacZ
RNAi	DMSO
938	0.26150077319828	0.280669407886889	LacZKD_DMSO	LacZ
RNAi	DMSO
939	1.28829394978622	1.47635622300595	LacZKD_DMSO	LacZ
RNAi	DMSO
940	1.42150521236051	1.38420999979396	LacZKD_DMSO	LacZ
RNAi	DMSO
941	0.26150077319828	0.58169940355087	LacZKD_DMSO	LacZ
RNAi	DMSO
942	1.01944863749364	1.03595777531103	LacZKD_DMSO	LacZ
RNAi	DMSO
944	-0.177831920631982	-0.0551226940363046	LacZKD_DMSO	LacZ
RNAi	DMSO
945	-0.00174066157630127	0.245907301627677	LacZKD_DMSO	LacZ
RNAi	DMSO
946	1.47052809034895	1.48269640103697	LacZKD_DMSO	LacZ
RNAi	DMSO
948	1.38446094382449	1.49916451549566	LacZKD_DMSO	LacZ
RNAi	DMSO
950	1.81339415506051	1.85246779418232	LacZKD_DMSO	LacZ
RNAi	DMSO
951	1.28080592839367	1.2530858862548	LacZKD_DMSO	LacZ
RNAi	DMSO
952	1.63674859537834	1.62460795231404	LacZKD_DMSO	LacZ
RNAi	DMSO
953	0.901349325415642	1.04753964786084	LacZKD_DMSO	LacZ
RNAi	DMSO
954	0.927678264137991	1.069816042572	LacZKD_DMSO	LacZ
RNAi	DMSO
955	1.17435059747938	1.2872999867859	LacZKD_DMSO	LacZ
RNAi	DMSO
956	0.220108088040055	-0.134303940083929	LacZKD_DMSO	LacZ
RNAi	DMSO
957	-0.478861916295964	-0.833273944419948	LacZKD_DMSO	LacZ
RNAi	DMSO
958	1.07744058447132	1.10624530819867	LacZKD_DMSO	LacZ
RNAi	DMSO
959	0.697229342759718	0.829483887261626	LacZKD_DMSO	LacZ
RNAi	DMSO
960	-0.0809219076239261	-0.231213953091986	LacZKD_DMSO	LacZ
RNAi	DMSO
961	1.6283480533519	1.69047252239162	LacZKD_DMSO	LacZ
RNAi	DMSO
962	0.651471852199042	0.546937297291658	LacZKD_DMSO	LacZ
RNAi	DMSO
969	1.47296111901995	1.51111832926516	LacZKD_DMSO	LacZ
RNAi	DMSO
970	1.60927417240459	1.6622703931265	LacZKD_DMSO	LacZ
RNAi	DMSO
972	-0.478861916295964	0.342817314635733	LacZKD_DMSO	LacZ
RNAi	DMSO
982	1.38446094382449	1.46119228174164	LacZKD_DMSO	LacZ
RNAi	DMSO
983	1.43229569244401	1.41957908655994	LacZKD_DMSO	LacZ
RNAi	DMSO
985	0.944383957640844	0.891001925180841	LacZKD_DMSO	LacZ
RNAi	DMSO
986	-0.00174066157630127	0.0118240955943086	LacZKD_DMSO	LacZ
RNAi	DMSO
987	1.35682865519646	1.42440463044924	LacZKD_DMSO	LacZ
RNAi	DMSO
988	0.498861688992884	0.746509652196862	LacZKD_DMSO	LacZ
RNAi	DMSO
989	0.475380593143361	0.208118740738277	LacZKD_DMSO	LacZ
RNAi	DMSO
995	1.73993608181577	1.77632046480527	LacZKD_DMSO	LacZ
RNAi	DMSO
1005	0.521138083704036	0.734927779647047	LacZKD_DMSO	LacZ
RNAi	DMSO
1006	1.45055700941833	1.4022545024876	LacZKD_DMSO	LacZ
RNAi	DMSO
1012	0.17435059747938	-0.0551226940363046	LacZKD_DMSO	LacZ
RNAi	DMSO
1016	1.5034093167436	1.53594191299019	LacZKD_DMSO	LacZ
RNAi	DMSO
1017	1.24129738710999	1.30974085583415	LacZKD_DMSO	LacZ
RNAi	DMSO
1018	2.72048180239343	2.75979048723877	LacZKD_DMSO	LacZ
RNAi	DMSO
1019	0.910304168068569	1.08053990796377	LacZKD_DMSO	LacZ
RNAi	DMSO
1020	1.01249977753831	1.12096856501938	LacZKD_DMSO	LacZ
RNAi	DMSO
1021	0.562530768862261	0.874296231677988	LacZKD_DMSO	LacZ
RNAi	DMSO
1022	0.853576543619642	0.658087749414324	LacZKD_DMSO	LacZ
RNAi	DMSO
1023	1.44021617608011	1.48687234169111	LacZKD_DMSO	LacZ
RNAi	DMSO
1024	0.366236123718293	0.613884086922271	LacZKD_DMSO	LacZ
RNAi	DMSO
1025	1.47778666290924	1.5303380354722	LacZKD_DMSO	LacZ
RNAi	DMSO
1026	-0.779891911959945	-0.833273944419948	LacZKD_DMSO	LacZ
RNAi	DMSO
1030	1.01249977753831	1.09100534164193	LacZKD_DMSO	LacZ
RNAi	DMSO
1034	0.892205945975773	1.05882065827053	LacZKD_DMSO	LacZ
RNAi	DMSO
1035	1.15962734065867	1.17104742936269	LacZKD_DMSO	LacZ
RNAi	DMSO
1036	0.697229342759718	0.685239995457939	LacZKD_DMSO	LacZ
RNAi	DMSO
1039	1.05261700074629	0.992800858280878	LacZKD_DMSO	LacZ
RNAi	DMSO
1041	1.70298167164881	1.77632046480527	LacZKD_DMSO	LacZ
RNAi	DMSO
1042	1.26150077319828	1.45228336458783	LacZKD_DMSO	LacZ
RNAi	DMSO
1043	1.53186194909581	1.59808981973904	LacZKD_DMSO	LacZ
RNAi	DMSO
1044	0.29928933408768	0.564666064252089	LacZKD_DMSO	LacZ
RNAi	DMSO
1045	1.43759203225396	1.45676066694257	LacZKD_DMSO	LacZ
RNAi	DMSO
1046	1.75030778624314	1.70202017562282	LacZKD_DMSO	LacZ
RNAi	DMSO
1047	0.065206128054312	0.280669407886889	LacZKD_DMSO	LacZ
RNAi	DMSO
1048	0.892205945975773	0.865696059916071	LacZKD_DMSO	LacZ
RNAi	DMSO
1049	1.45815419116885	1.40727530386265	LacZKD_DMSO	LacZ
RNAi	DMSO
1052	0.651471852199042	0.643847310299714	LacZKD_DMSO	LacZ
RNAi	DMSO
1053	0.983536081602992	0.972906029563939	LacZKD_DMSO	LacZ
RNAi	DMSO
1054	-0.0809219076239261	0.397174976958326	LacZKD_DMSO	LacZ
RNAi	DMSO
1055	1.8733206018154	1.95630676774448	LacZKD_DMSO	LacZ
RNAi	DMSO
1056	1.28080592839367	1.25663116701945	LacZKD_DMSO	LacZ
RNAi	DMSO
1066	1.40195167598483	1.47635622300595	LacZKD_DMSO	LacZ
RNAi	DMSO
1067	0.822168079368018	0.891001925180841	LacZKD_DMSO	LacZ
RNAi	DMSO
1068	1.33737938369582	1.46339124584158	LacZKD_DMSO	LacZ
RNAi	DMSO
1069	0.776410588807342	0.819938569355395	LacZKD_DMSO	LacZ
RNAi	DMSO
1070	0.366236123718293	0.671876033899958	LacZKD_DMSO	LacZ
RNAi	DMSO
1072	0.123198075031999	0.166726055580052	LacZKD_DMSO	LacZ
RNAi	DMSO
1074	0.334051440346892	0.31285409125829	LacZKD_DMSO	LacZ
RNAi	DMSO
1075	2.02899395539987	2.08528058613033	LacZKD_DMSO	LacZ
RNAi	DMSO
1076	1.48255917777048	1.52656153791994	LacZKD_DMSO	LacZ
RNAi	DMSO
1077	-0.478861916295964	-0.356152689700286	LacZKD_DMSO	LacZ
RNAi	DMSO
1078	1.57994357037994	1.5850273468998	LacZKD_DMSO	LacZ
RNAi	DMSO
1079	1.59668504509657	1.62460795231404	LacZKD_DMSO	LacZ
RNAi	DMSO
1080	-0.177831920631982	0.245907301627677	LacZKD_DMSO	LacZ
RNAi	DMSO
1082	1.91733743079977	1.9973147242652	LacZKD_DMSO	LacZ
RNAi	DMSO
1083	1.9549079176289	1.99020028475035	LacZKD_DMSO	LacZ
RNAi	DMSO
1084	-0.779891911959945	-0.231213953091986	LacZKD_DMSO	LacZ
RNAi	DMSO
1086	-0.00174066157630127	-0.532243948755967	LacZKD_DMSO	LacZ
RNAi	DMSO
1087	1.35998717444129	1.4431878597533	LacZKD_DMSO	LacZ
RNAi	DMSO
1088	1.07136643675913	1.13051388292561	LacZKD_DMSO	LacZ
RNAi	DMSO
1089	0.542327382773974	0.856922135608565	LacZKD_DMSO	LacZ
RNAi	DMSO
1090	1.04618289074088	1.03004891570051	LacZKD_DMSO	LacZ
RNAi	DMSO
1091	1.14438737410194	1.200149811067	LacZKD_DMSO	LacZ
RNAi	DMSO
1093	1.22010808804006	1.32809405781503	LacZKD_DMSO	LacZ
RNAi	DMSO
1097	0.475380593143361	0.528453891597645	LacZKD_DMSO	LacZ
RNAi	DMSO
1098	1.42962310258269	1.47847991663581	LacZKD_DMSO	LacZ
RNAi	DMSO
1099	1.26543106682671	1.27393602522792	LacZKD_DMSO	LacZ
RNAi	DMSO
1100	1.32731805768792	1.38156990362775	LacZKD_DMSO	LacZ
RNAi	DMSO
1101	0.697229342759718	0.685239995457939	LacZKD_DMSO	LacZ
RNAi	DMSO
1102	1.35364699641027	1.2495114258965	LacZKD_DMSO	LacZ
RNAi	DMSO
1105	1.54848769147879	1.55411588191878	LacZKD_DMSO	LacZ
RNAi	DMSO
1106	1.9565045903167	2.02405855201132	LacZKD_DMSO	LacZ
RNAi	DMSO
1107	-0.00174066157630127	0.488945350313971	LacZKD_DMSO	LacZ
RNAi	DMSO
1109	0.738622027917943	0.734927779647047	LacZKD_DMSO	LacZ
RNAi	DMSO
1118	1.10092168032085	1.15795213127255	LacZKD_DMSO	LacZ
RNAi	DMSO
1119	1.04618289074088	1.06435314687049	LacZKD_DMSO	LacZ
RNAi	DMSO
1120	1.33737938369582	1.26709660069761	LacZKD_DMSO	LacZ
RNAi	DMSO
1122	1.41043978621035	1.42679744356513	LacZKD_DMSO	LacZ
RNAi	DMSO
1124	1.20237932107962	1.2773157658793	LacZKD_DMSO	LacZ
RNAi	DMSO
1125	0.843357378437956	0.856922135608565	LacZKD_DMSO	LacZ
RNAi	DMSO
1128	2.09805503966924	2.11903406524218	LacZKD_DMSO	LacZ
RNAi	DMSO
1129	1.21574328263761	1.28066940788689	LacZKD_DMSO	LacZ
RNAi	DMSO
1130	0.944383957640844	1.02405855201132	LacZKD_DMSO	LacZ
RNAi	DMSO
1131	-0.177831920631982	-0.356152689700286	LacZKD_DMSO	LacZ
RNAi	DMSO
1132	0.892205945975773	1.00557514631731	LacZKD_DMSO	LacZ
RNAi	DMSO
1133	1.08933980777103	1.08053990796377	LacZKD_DMSO	LacZ
RNAi	DMSO
1134	0.944383957640844	1.09100534164193	LacZKD_DMSO	LacZ
RNAi	DMSO
1135	0.936111431674854	1.20415255352068	LacZKD_DMSO	LacZ
RNAi	DMSO
1136	0.635081436010873	0.613884086922271	LacZKD_DMSO	LacZ
RNAi	DMSO
1140	-0.779891911959945	-0.833273944419948	LacZKD_DMSO	LacZ
RNAi	DMSO
1141	0.651471852199042	0.779509912299787	LacZKD_DMSO	LacZ
RNAi	DMSO
1142	0.542327382773974	0.882729399214851	LacZKD_DMSO	LacZ
RNAi	DMSO
1143	-0.177831920631982	-0.231213953091986	LacZKD_DMSO	LacZ
RNAi	DMSO
1146	0.498861688992884	0.370846038235977	LacZKD_DMSO	LacZ
RNAi	DMSO
1149	-0.00174066157630127	-0.231213953091986	LacZKD_DMSO	LacZ
RNAi	DMSO
1150	-0.177831920631982	0.467756051244033	LacZKD_DMSO	LacZ
RNAi	DMSO
1151	1.28080592839367	1.42679744356513	LacZKD_DMSO	LacZ
RNAi	DMSO
1152	1.77155808601293	1.78686211055381	LacZKD_DMSO	LacZ
RNAi	DMSO
1153	1.17435059747938	1.12576744790115	LacZKD_DMSO	LacZ
RNAi	DMSO
1154	1.61455976886627	1.65808774941432	LacZKD_DMSO	LacZ
RNAi	DMSO
1155	1.76911135006584	1.75890281297592	LacZKD_DMSO	LacZ
RNAi	DMSO
1156	0.618048096712093	0.723028556347339	LacZKD_DMSO	LacZ
RNAi	DMSO
1157	-0.478861916295964	-0.532243948755967	LacZKD_DMSO	LacZ
RNAi	DMSO
1158	1.4556365349476	1.52466090258051	LacZKD_DMSO	LacZ
RNAi	DMSO
1159	-0.779891911959945	-0.532243948755967	LacZKD_DMSO	LacZ
RNAi	DMSO
1160	2.01109656312887	2.10374216304487	LacZKD_DMSO	LacZ
RNAi	DMSO
1161	0.366236123718293	0.0698160425719953	LacZKD_DMSO	LacZ
RNAi	DMSO
1162	1.75540220808283	1.74878941849176	LacZKD_DMSO	LacZ
RNAi	DMSO
1163	1.02628806202394	1.04178731897175	LacZKD_DMSO	LacZ
RNAi	DMSO
1164	2.08461916909845	2.11464967541178	LacZKD_DMSO	LacZ
RNAi	DMSO
1167	1.46065733632265	1.51307903003069	LacZKD_DMSO	LacZ
RNAi	DMSO
1168	0.065206128054312	0.208118740738277	LacZKD_DMSO	LacZ
RNAi	DMSO
1169	-0.779891911959945	-0.356152689700286	LacZKD_DMSO	LacZ
RNAi	DMSO
1195	1.91733743079977	2.03183003022118	LacZKD_DMSO	LacZ
RNAi	DMSO
1197	0.853576543619642	1.00557514631731	LacZKD_DMSO	LacZ
RNAi	DMSO
1198	1.82541313418116	1.89507983760128	LacZKD_DMSO	LacZ
RNAi	DMSO
1199	0.366236123718293	0.280669407886889	LacZKD_DMSO	LacZ
RNAi	DMSO
1200	2.45004577394799	2.5363129463164	LacZKD_DMSO	LacZ
RNAi	DMSO
1201	1.91558976453025	2.03004891570051	LacZKD_DMSO	LacZ
RNAi	DMSO
1203	2.44593407950195	2.43740489172476	LacZKD_DMSO	LacZ
RNAi	DMSO
1208	1.64171201490989	1.75443702059896	LacZKD_DMSO	LacZ
RNAi	DMSO
1211	0.799891684656865	0.723028556347339	LacZKD_DMSO	LacZ
RNAi	DMSO
1215	1.72931061037116	1.74306740578584	LacZKD_DMSO	LacZ
RNAi	DMSO
1216	0.475380593143361	0.671876033899958	LacZKD_DMSO	LacZ
RNAi	DMSO
1217	1.20237932107962	1.26014774074229	LacZKD_DMSO	LacZ
RNAi	DMSO
1218	-0.177831920631982	0.166726055580052	LacZKD_DMSO	LacZ
RNAi	DMSO
1219	1.96518287962211	2.09048801640875	LacZKD_DMSO	LacZ
RNAi	DMSO
1220	1.21133416373255	1.40477215870885	LacZKD_DMSO	LacZ
RNAi	DMSO
1221	1.91118958016302	1.98889413494807	LacZKD_DMSO	LacZ
RNAi	DMSO
1222	2.17627651851542	2.24879298986516	LacZKD_DMSO	LacZ
RNAi	DMSO
1223	1.89771504076055	1.95981765575663	LacZKD_DMSO	LacZ
RNAi	DMSO
1224	1.26150077319828	1.43623899979797	LacZKD_DMSO	LacZ
RNAi	DMSO
1225	1.75792718311333	1.82569089824449	LacZKD_DMSO	LacZ
RNAi	DMSO
1227	1.79759988787728	1.9015258851689	LacZKD_DMSO	LacZ
RNAi	DMSO
1228	1.81780327396557	1.88356377887958	LacZKD_DMSO	LacZ
RNAi	DMSO
1229	1.1285931069187	1.16672605558005	LacZKD_DMSO	LacZ
RNAi	DMSO
1232	2.07924638533459	2.11854909089596	LacZKD_DMSO	LacZ
RNAi	DMSO
1233	-0.779891911959945	-0.833273944419948	LacZKD_DMSO	LacZ
RNAi	DMSO
1234	1.13392194042377	1.20811874073828	LacZKD_DMSO	LacZ
RNAi	DMSO
1235	1.10092168032085	1.2495114258965	LacZKD_DMSO	LacZ
RNAi	DMSO
1236	1.28829394978622	1.3681231799005	LacZKD_DMSO	LacZ
RNAi	DMSO
1237	1.22870825980197	1.31285409125829	LacZKD_DMSO	LacZ
RNAi	DMSO
1238	-0.0809219076239261	0.0118240955943086	LacZKD_DMSO	LacZ
RNAi	DMSO
1239	2.31944336572601	2.39306814274368	LacZKD_DMSO	LacZ
RNAi	DMSO
1240	2.04227616740807	1.9915025180556	LacZKD_DMSO	LacZ
RNAi	DMSO
1241	1.01944863749364	1.0752110744587	LacZKD_DMSO	LacZ
RNAi	DMSO
1242	1.13392194042377	1.20415255352068	LacZKD_DMSO	LacZ
RNAi	DMSO
1243	-0.478861916295964	-0.532243948755967	LacZKD_DMSO	LacZ
RNAi	DMSO
1244	1.03302144468291	1.11120872773022	LacZKD_DMSO	LacZ
RNAi	DMSO
1245	1.04618289074088	1.1444496608689	LacZKD_DMSO	LacZ
RNAi	DMSO
1246	-0.00174066157630127	-0.134303940083929	LacZKD_DMSO	LacZ
RNAi	DMSO
1248	2.13339198980047	2.18915442676554	LacZKD_DMSO	LacZ
RNAi	DMSO
1249	0.75158700508231	1.01182409559431	LacZKD_DMSO	LacZ
RNAi	DMSO
1250	0.498861688992884	0.598089819739039	LacZKD_DMSO	LacZ
RNAi	DMSO
1251	0.843357378437956	0.907088745074296	LacZKD_DMSO	LacZ
RNAi	DMSO
1252	1.11220269073054	1.18375939487883	LacZKD_DMSO	LacZ
RNAi	DMSO
1253	1.52330414546054	1.55054142156048	LacZKD_DMSO	LacZ
RNAi	DMSO
1254	0.42422807069598	0.629124053479008	LacZKD_DMSO	LacZ
RNAi	DMSO
1255	0.498861688992884	0.564666064252089	LacZKD_DMSO	LacZ
RNAi	DMSO
1257	1.33737938369582	1.45452778551028	LacZKD_DMSO	LacZ
RNAi	DMSO
1263	1.32391180899601	1.26709660069761	LacZKD_DMSO	LacZ
RNAi	DMSO
1265	1.39329435645233	1.41957908655994	LacZKD_DMSO	LacZ
RNAi	DMSO
1266	0.600319329751661	0.757790662606551	LacZKD_DMSO	LacZ
RNAi	DMSO
1267	1.14438737410194	1.27052977653601	LacZKD_DMSO	LacZ
RNAi	DMSO
1268	1.58746400906607	1.59160769221112	LacZKD_DMSO	LacZ
RNAi	DMSO
1269	2.1881238020337	2.21048118254873	LacZKD_DMSO	LacZ
RNAi	DMSO
1270	-0.779891911959945	-0.134303940083929	LacZKD_DMSO	LacZ
RNAi	DMSO
1271	1.16949809468497	1.38420999979396	LacZKD_DMSO	LacZ
RNAi	DMSO
1272	1.84542053900173	1.88105581532528	LacZKD_DMSO	LacZ
RNAi	DMSO
1273	-0.00174066157630127	0.0698160425719953	LacZKD_DMSO	LacZ
RNAi	DMSO
1274	1.07136643675913	1.12576744790115	LacZKD_DMSO	LacZ
RNAi	DMSO
1276	1.26543106682671	1.31594516823543	LacZKD_DMSO	LacZ
RNAi	DMSO
1277	0.75158700508231	0.922600911252543	LacZKD_DMSO	LacZ
RNAi	DMSO
1282	0.065206128054312	-0.0551226940363046	LacZKD_DMSO	LacZ
RNAi	DMSO
1286	1.26543106682671	1.26014774074229	LacZKD_DMSO	LacZ
RNAi	DMSO
1288	0.811172695066554	0.966066605033633	LacZKD_DMSO	LacZ
RNAi	DMSO
1289	1.06520612805431	1.08580414795613	LacZKD_DMSO	LacZ
RNAi	DMSO
1290	2.13970911182417	2.22930803980822	LacZKD_DMSO	LacZ
RNAi	DMSO
1291	1.14438737410194	1.18791535464999	LacZKD_DMSO	LacZ
RNAi	DMSO
1292	1.45055700941833	1.46119228174164	LacZKD_DMSO	LacZ
RNAi	DMSO
1293	1.06520612805431	1.200149811067	LacZKD_DMSO	LacZ
RNAi	DMSO
1294	-0.478861916295964	-0.833273944419948	LacZKD_DMSO	LacZ
RNAi	DMSO
1296	2.00042540018021	2.03712996085908	LacZKD_DMSO	LacZ
RNAi	DMSO
1297	1.53607843349697	1.51503091862821	LacZKD_DMSO	LacZ
RNAi	DMSO
1298	1.5034093167436	1.59647833558246	LacZKD_DMSO	LacZ
RNAi	DMSO
1299	1.57613394523318	1.60447661840044	LacZKD_DMSO	LacZ
RNAi	DMSO
1301	1.28456607726697	1.35141748639765	LacZKD_DMSO	LacZ
RNAi	DMSO
1302	2.03302144468291	2.05882065827053	LacZKD_DMSO	LacZ
RNAi	DMSO
1303	1.57229060615142	1.54330301263656	LacZKD_DMSO	LacZ
RNAi	DMSO
1304	-0.00174066157630127	0.166726055580052	LacZKD_DMSO	LacZ
RNAi	DMSO
1305	1.75286246703255	1.76332315120651	LacZKD_DMSO	LacZ
RNAi	DMSO
1306	1.73730398599003	1.81017873206624	LacZKD_DMSO	LacZ
RNAi	DMSO
1307	0.475380593143361	0.613884086922271	LacZKD_DMSO	LacZ
RNAi	DMSO
1317	-0.779891911959945	-0.833273944419948	LacZKD_DMSO	LacZ
RNAi	DMSO
1318	-0.478861916295964	-0.833273944419948	LacZKD_DMSO	LacZ
RNAi	DMSO
1319	0.952501847863024	0.930154049142989	LacZKD_DMSO	LacZ
RNAi	DMSO
1321	1.58183592405765	1.59323731694463	LacZKD_DMSO	LacZ
RNAi	DMSO
1322	1.39619934709574	1.46339124584158	LacZKD_DMSO	LacZ
RNAi	DMSO
1323	-0.779891911959945	-0.833273944419948	LacZKD_DMSO	LacZ
RNAi	DMSO
1324	1.4269339640719	1.43154387858959	LacZKD_DMSO	LacZ
RNAi	DMSO
1325	1.23714142733884	1.3250885476753	LacZKD_DMSO	LacZ
RNAi	DMSO
1326	1.72525806635996	1.77632046480527	LacZKD_DMSO	LacZ
RNAi	DMSO
1327	1.60392345402049	1.67458192727588	LacZKD_DMSO	LacZ
RNAi	DMSO
1328	0.123198075031999	0.546937297291658	LacZKD_DMSO	LacZ
RNAi	DMSO
1329	0.983536081602992	0.922600911252543	LacZKD_DMSO	LacZ
RNAi	DMSO
1344	1.54848769147879	1.58832998244988	LacZKD_DMSO	LacZ
RNAi	DMSO
1345	1.33405144034689	1.2872999867859	LacZKD_DMSO	LacZ
RNAi	DMSO
1346	-0.779891911959945	-0.833273944419948	LacZKD_DMSO	LacZ
RNAi	DMSO
1350	0.682506085939011	0.922600911252543	LacZKD_DMSO	LacZ
RNAi	DMSO
1351	-0.0809219076239261	0.488945350313971	LacZKD_DMSO	LacZ
RNAi	DMSO
1352	1.93527544588851	1.94197231532029	LacZKD_DMSO	LacZ
RNAi	DMSO
1353	0.975982943712546	1.09100534164193	LacZKD_DMSO	LacZ
RNAi	DMSO
1354	1.82216807936802	1.88688535898601	LacZKD_DMSO	LacZ
RNAi	DMSO
1355	-0.478861916295964	-0.532243948755967	LacZKD_DMSO	LacZ
RNAi	DMSO
1356	0.17435059747938	0.208118740738277	LacZKD_DMSO	LacZ
RNAi	DMSO
1357	1.29199009534618	1.31901439996311	LacZKD_DMSO	LacZ
RNAi	DMSO
1360	-0.478861916295964	-0.134303940083929	LacZKD_DMSO	LacZ
RNAi	DMSO
1361	0.936111431674854	1.05882065827053	LacZKD_DMSO	LacZ
RNAi	DMSO
1362	0.562530768862261	0.629124053479008	LacZKD_DMSO	LacZ
RNAi	DMSO
1363	-0.0809219076239261	0.245907301627677	LacZKD_DMSO	LacZ
RNAi	DMSO
1364	-0.0809219076239261	0.0118240955943086	LacZKD_DMSO	LacZ
RNAi	DMSO
1365	2.00114502666119	2.04696783147553	LacZKD_DMSO	LacZ
RNAi	DMSO
1370	-0.779891911959945	-0.833273944419948	LacZKD_DMSO	LacZ
RNAi	DMSO
1379	1.47778666290924	1.49713982892924	LacZKD_DMSO	LacZ
RNAi	DMSO
1380	0.936111431674854	1.06435314687049	LacZKD_DMSO	LacZ
RNAi	DMSO
1382	0.220108088040055	0.280669407886889	LacZKD_DMSO	LacZ
RNAi	DMSO
1391	1.51896116444976	1.58336656291833	LacZKD_DMSO	LacZ
RNAi	DMSO
1396	0.822168079368018	0.779509912299787	LacZKD_DMSO	LacZ
RNAi	DMSO
1397	0.065206128054312	0.421998560683358	LacZKD_DMSO	LacZ
RNAi	DMSO
1398	1.47296111901995	1.5303380354722	LacZKD_DMSO	LacZ
RNAi	DMSO
1405	-0.0809219076239261	0.0698160425719953	LacZKD_DMSO	LacZ
RNAi	DMSO
1406	1.14438737410194	1.21594407825023	LacZKD_DMSO	LacZ
RNAi	DMSO
1407	0.776410588807342	1.13985390917975	LacZKD_DMSO	LacZ
RNAi	DMSO
1408	0.697229342759718	0.856922135608565	LacZKD_DMSO	LacZ
RNAi	DMSO
1409	0.396199347095736	0.509148736402258	LacZKD_DMSO	LacZ
RNAi	DMSO
1410	-0.779891911959945	-0.231213953091986	LacZKD_DMSO	LacZ
RNAi	DMSO
1413	-0.478861916295964	-0.532243948755967	LacZKD_DMSO	LacZ
RNAi	DMSO
1414	-0.00174066157630127	0.370846038235977	LacZKD_DMSO	LacZ
RNAi	DMSO
1415	-0.779891911959945	-0.134303940083929	LacZKD_DMSO	LacZ
RNAi	DMSO
1417	1.54232738277397	1.65668453500489	LacZKD_DMSO	LacZ
RNAi	DMSO
1418	-0.478861916295964	0.280669407886889	LacZKD_DMSO	LacZ
RNAi	DMSO
1419	1.05261700074629	1.12576744790115	LacZKD_DMSO	LacZ
RNAi	DMSO
1420	1.05895717877731	1.03595777531103	LacZKD_DMSO	LacZ
RNAi	DMSO
1421	1.10659881321254	1.13520900413399	LacZKD_DMSO	LacZ
RNAi	DMSO
1422	1.67495294804857	1.66915317556448	LacZKD_DMSO	LacZ
RNAi	DMSO
1423	-0.478861916295964	-0.231213953091986	LacZKD_DMSO	LacZ
RNAi	DMSO
1424	1.97215653585949	1.98758404501975	LacZKD_DMSO	LacZ
RNAi	DMSO
1425	0.901349325415642	0.907088745074296	LacZKD_DMSO	LacZ
RNAi	DMSO
1426	0.975982943712546	1.04753964786084	LacZKD_DMSO	LacZ
RNAi	DMSO
1427	1.01249977753831	0.966066605033633	LacZKD_DMSO	LacZ
RNAi	DMSO
1428	1.20237932107962	1.3735519316119	LacZKD_DMSO	LacZ
RNAi	DMSO
1429	-0.302770657240282	0.421998560683358	LacZKD_DMSO	LacZ
RNAi	DMSO
1430	1.33405144034689	1.39717497695833	LacZKD_DMSO	LacZ
RNAi	DMSO
1431	0.635081436010873	0.671876033899958	LacZKD_DMSO	LacZ
RNAi	DMSO
1433	1.44282455918764	1.50914873640226	LacZKD_DMSO	LacZ
RNAi	DMSO
1434	0.29928933408768	0.509148736402258	LacZKD_DMSO	LacZ
RNAi	DMSO
1435	-0.779891911959945	-0.356152689700286	LacZKD_DMSO	LacZ
RNAi	DMSO
1439	-0.302770657240282	-0.0551226940363046	LacZKD_DMSO	LacZ
RNAi	DMSO
1440	1.05261700074629	1.01182409559431	LacZKD_DMSO	LacZ
RNAi	DMSO
1441	0.651471852199042	0.598089819739039	LacZKD_DMSO	LacZ
RNAi	DMSO
1442	0.521138083704036	0.629124053479008	LacZKD_DMSO	LacZ
RNAi	DMSO
1443	1.58746400906607	1.62611854333928	LacZKD_DMSO	LacZ
RNAi	DMSO
1444	0.334051440346892	0.120968565019377	LacZKD_DMSO	LacZ
RNAi	DMSO
1445	0.220108088040055	0.245907301627677	LacZKD_DMSO	LacZ
RNAi	DMSO
1447	1.6625878571045	1.68392195353003	LacZKD_DMSO	LacZ
RNAi	DMSO
1448	1.23294531274523	1.22363090691652	LacZKD_DMSO	LacZ
RNAi	DMSO
1449	0.123198075031999	0.245907301627677	LacZKD_DMSO	LacZ
RNAi	DMSO
1450	1.07744058447132	1.15795213127255	LacZKD_DMSO	LacZ
RNAi	DMSO
1451	1.05895717877731	1.15795213127255	LacZKD_DMSO	LacZ
RNAi	DMSO
1455	1.61104319514343	1.69692575378313	LacZKD_DMSO	LacZ
RNAi	DMSO
1458	1.00543792305082	1.09100534164193	LacZKD_DMSO	LacZ
RNAi	DMSO
1461	-0.779891911959945	-0.532243948755967	LacZKD_DMSO	LacZ
RNAi	DMSO
1462	1.19323594163975	1.1444496608689	LacZKD_DMSO	LacZ
RNAi	DMSO
1464	0.892205945975773	0.937578067222196	LacZKD_DMSO	LacZ
RNAi	DMSO
1465	0.17435059747938	0.613884086922271	LacZKD_DMSO	LacZ
RNAi	DMSO
1467	0.952501847863024	1.01798440429913	LacZKD_DMSO	LacZ
RNAi	DMSO
1469	0.498861688992884	0.847967292955639	LacZKD_DMSO	LacZ
RNAi	DMSO
1470	1.43495193608775	1.46119228174164	LacZKD_DMSO	LacZ
RNAi	DMSO
1474	1.08343094816051	1.21980449906347	LacZKD_DMSO	LacZ
RNAi	DMSO
1475	1.35998717444129	1.2872999867859	LacZKD_DMSO	LacZ
RNAi	DMSO
1476	-0.00174066157630127	-0.356152689700286	LacZKD_DMSO	LacZ
RNAi	DMSO
1477	1.47296111901995	1.48687234169111	LacZKD_DMSO	LacZ
RNAi	DMSO
1479	-0.478861916295964	-0.356152689700286	LacZKD_DMSO	LacZ
RNAi	DMSO
1482	-0.0809219076239261	-0.833273944419948	LacZKD_DMSO	LacZ
RNAi	DMSO
1483	0.873320601815399	0.930154049142989	LacZKD_DMSO	LacZ
RNAi	DMSO
1484	1.15962734065867	1.18791535464999	LacZKD_DMSO	LacZ
RNAi	DMSO
1485	0.123198075031999	0.208118740738277	LacZKD_DMSO	LacZ
RNAi	DMSO
1486	1.05895717877731	0.959117745078306	LacZKD_DMSO	LacZ
RNAi	DMSO
1487	1.5837200679322	1.58336656291833	LacZKD_DMSO	LacZ
RNAi	DMSO
1488	1.31701810104811	1.35141748639765	LacZKD_DMSO	LacZ
RNAi	DMSO
1489	1.14952701375435	1.10624530819867	LacZKD_DMSO	LacZ
RNAi	DMSO
1490	1.27318653152347	1.26363606858811	LacZKD_DMSO	LacZ
RNAi	DMSO
1491	0.998259338423699	1.03004891570051	LacZKD_DMSO	LacZ
RNAi	DMSO
1492	1.28456607726697	1.30026496395027	LacZKD_DMSO	LacZ
RNAi	DMSO
1493	1.54232738277397	1.61077085149813	LacZKD_DMSO	LacZ
RNAi	DMSO
1494	0.450557009418329	0.58169940355087	LacZKD_DMSO	LacZ
RNAi	DMSO
1495	-0.00174066157630127	-0.134303940083929	LacZKD_DMSO	LacZ
RNAi	DMSO
1498	1.68845541845221	1.73492777964705	LacZKD_DMSO	LacZ
RNAi	DMSO
1501	-0.0809219076239261	-0.833273944419948	LacZKD_DMSO	LacZ
RNAi	DMSO
1502	0.873320601815399	0.972906029563939	LacZKD_DMSO	LacZ
RNAi	DMSO
1503	0.697229342759718	0.810178732066239	LacZKD_DMSO	LacZ
RNAi	DMSO
1504	-0.177831920631982	0.166726055580052	LacZKD_DMSO	LacZ
RNAi	DMSO
1505	1.05895717877731	1.09614498129434	LacZKD_DMSO	LacZ
RNAi	DMSO
1506	1.24129738710999	1.3250885476753	LacZKD_DMSO	LacZ
RNAi	DMSO
1507	0.498861688992884	0.546937297291658	LacZKD_DMSO	LacZ
RNAi	DMSO
1508	1.23294531274523	1.34856964352482	LacZKD_DMSO	LacZ
RNAi	DMSO
1509	-0.779891911959945	-0.231213953091986	LacZKD_DMSO	LacZ
RNAi	DMSO
1510	1.27318653152347	1.30974085583415	LacZKD_DMSO	LacZ
RNAi	DMSO
1511	0.220108088040055	0.467756051244033	LacZKD_DMSO	LacZ
RNAi	DMSO
1512	0.542327382773974	0.58169940355087	LacZKD_DMSO	LacZ
RNAi	DMSO
1513	0.498861688992884	0.31285409125829	LacZKD_DMSO	LacZ
RNAi	DMSO
1517	-0.0809219076239261	0.120968565019377	LacZKD_DMSO	LacZ
RNAi	DMSO
1518	1.37544412550512	1.44547965653288	LacZKD_DMSO	LacZ
RNAi	DMSO
1519	0.562530768862261	0.838823913515769	LacZKD_DMSO	LacZ
RNAi	DMSO
1520	0.618048096712093	0.847967292955639	LacZKD_DMSO	LacZ
RNAi	DMSO
1521	0.78830981210705	0.966066605033633	LacZKD_DMSO	LacZ
RNAi	DMSO
1522	-0.00174066157630127	0.245907301627677	LacZKD_DMSO	LacZ
RNAi	DMSO
1523	0.944383957640844	1.03595777531103	LacZKD_DMSO	LacZ
RNAi	DMSO
1524	0.822168079368018	0.698204972622307	LacZKD_DMSO	LacZ
RNAi	DMSO
1525	1.5837200679322	1.55942300883972	LacZKD_DMSO	LacZ
RNAi	DMSO
1526	0.843357378437956	0.944877305963695	LacZKD_DMSO	LacZ
RNAi	DMSO
1527	0.26150077319828	0.397174976958326	LacZKD_DMSO	LacZ
RNAi	DMSO
1528	1.32731805768792	1.42199856068336	LacZKD_DMSO	LacZ
RNAi	DMSO
1529	0.944383957640844	1.08580414795613	LacZKD_DMSO	LacZ
RNAi	DMSO
1530	1.40195167598483	1.43856766211655	LacZKD_DMSO	LacZ
RNAi	DMSO
1532	2.05325519995284	2.07628208482123	LacZKD_DMSO	LacZ
RNAi	DMSO
1533	-0.177831920631982	0.166726055580052	LacZKD_DMSO	LacZ
RNAi	DMSO
1536	1.44799479265373	1.42440463044924	LacZKD_DMSO	LacZ
RNAi	DMSO
1537	0.990960099682199	0.966066605033633	LacZKD_DMSO	LacZ
RNAi	DMSO
1538	-0.302770657240282	-0.356152689700286	LacZKD_DMSO	LacZ
RNAi	DMSO
1539	0.366236123718293	0.509148736402258	LacZKD_DMSO	LacZ
RNAi	DMSO
1540	1.96440107116273	2.02042426735623	LacZKD_DMSO	LacZ
RNAi	DMSO
1543	-0.00174066157630127	-0.134303940083929	LacZKD_DMSO	LacZ
RNAi	DMSO
1546	0.542327382773974	0.723028556347339	LacZKD_DMSO	LacZ
RNAi	DMSO
1547	0.901349325415642	1.03595777531103	LacZKD_DMSO	LacZ
RNAi	DMSO
1548	0.334051440346892	0.421998560683358	LacZKD_DMSO	LacZ
RNAi	DMSO
1549	0.811172695066554	0.865696059916071	LacZKD_DMSO	LacZ
RNAi	DMSO
1551	0.123198075031999	-0.0551226940363046	LacZKD_DMSO	LacZ
RNAi	DMSO
1552	1.85659598439342	1.87429623167799	LacZKD_DMSO	LacZ
RNAi	DMSO
1564	-0.302770657240282	-0.356152689700286	LacZKD_DMSO	LacZ
RNAi	DMSO
1565	0.944383957640844	0.999234968286288	LacZKD_DMSO	LacZ
RNAi	DMSO
1566	0.936111431674854	1.13985390917975	LacZKD_DMSO	LacZ
RNAi	DMSO
1577	-0.478861916295964	-0.356152689700286	LacZKD_DMSO	LacZ
RNAi	DMSO
1578	0.960470777534299	1.08580414795613	LacZKD_DMSO	LacZ
RNAi	DMSO
1579	2.43706529540115	2.42464450589411	LacZKD_DMSO	LacZ
RNAi	DMSO
1580	1.53817142300282	1.61077085149813	LacZKD_DMSO	LacZ
RNAi	DMSO
1584	0.542327382773974	0.710794099930327	LacZKD_DMSO	LacZ
RNAi	DMSO
1586	1.07136643675913	1.10624530819867	LacZKD_DMSO	LacZ
RNAi	DMSO
1587	-0.177831920631982	-0.532243948755967	LacZKD_DMSO	LacZ
RNAi	DMSO
1588	1.35682865519646	1.33991232399233	LacZKD_DMSO	LacZ
RNAi	DMSO
1589	1.13392194042377	1.0752110744587	LacZKD_DMSO	LacZ
RNAi	DMSO
1590	1.13918618041613	1.17956328028522	LacZKD_DMSO	LacZ
RNAi	DMSO
1591	0.651471852199042	0.865696059916071	LacZKD_DMSO	LacZ
RNAi	DMSO
1593	-0.00174066157630127	0.397174976958326	LacZKD_DMSO	LacZ
RNAi	DMSO
1594	1.32731805768792	1.43154387858959	LacZKD_DMSO	LacZ
RNAi	DMSO
1595	1.17435059747938	1.12576744790115	LacZKD_DMSO	LacZ
RNAi	DMSO
1598	1.44282455918764	1.38683414362011	LacZKD_DMSO	LacZ
RNAi	DMSO
1604	1.4965698922133	1.58169940355087	LacZKD_DMSO	LacZ
RNAi	DMSO
1605	0.450557009418329	0.698204972622307	LacZKD_DMSO	LacZ
RNAi	DMSO
1606	1.27318653152347	1.2773157658793	LacZKD_DMSO	LacZ
RNAi	DMSO
1607	0.26150077319828	0.0118240955943086	LacZKD_DMSO	LacZ
RNAi	DMSO
1608	0.843357378437956	0.930154049142989	LacZKD_DMSO	LacZ
RNAi	DMSO
1609	1.16949809468497	1.10122450682362	LacZKD_DMSO	LacZ
RNAi	DMSO
1610	0.776410588807342	1.12576744790115	LacZKD_DMSO	LacZ
RNAi	DMSO
1611	2.07136643675913	2.13286778831908	LacZKD_DMSO	LacZ
RNAi	DMSO
1613	-0.0809219076239261	0.208118740738277	LacZKD_DMSO	LacZ
RNAi	DMSO
1617	0.776410588807342	1.00557514631731	LacZKD_DMSO	LacZ
RNAi	DMSO
1618	0.998259338423699	0.914914082586252	LacZKD_DMSO	LacZ
RNAi	DMSO
1621	-0.478861916295964	0.0118240955943086	LacZKD_DMSO	LacZ
RNAi	DMSO
1622	1.69432435211631	1.68392195353003	LacZKD_DMSO	LacZ
RNAi	DMSO
1623	-0.177831920631982	0.245907301627677	LacZKD_DMSO	LacZ
RNAi	DMSO
1625	-0.302770657240282	-0.833273944419948	LacZKD_DMSO	LacZ
RNAi	DMSO
1626	1.123198075032	1.22742389593366	LacZKD_DMSO	LacZ
RNAi	DMSO
1627	1.59850598898819	1.59808981973904	LacZKD_DMSO	LacZ
RNAi	DMSO
1628	0.562530768862261	0.208118740738277	LacZKD_DMSO	LacZ
RNAi	DMSO
1629	0.065206128054312	0.31285409125829	LacZKD_DMSO	LacZ
RNAi	DMSO
1630	1.10092168032085	1.01798440429913	LacZKD_DMSO	LacZ
RNAi	DMSO
1631	0.498861688992884	0.370846038235977	LacZKD_DMSO	LacZ
RNAi	DMSO
1633	1.05895717877731	0.922600911252543	LacZKD_DMSO	LacZ
RNAi	DMSO
1634	-0.478861916295964	-0.833273944419948	LacZKD_DMSO	LacZ
RNAi	DMSO
1638	1.68697570839416	1.72182050415837	LacZKD_DMSO	LacZ
RNAi	DMSO
1639	1.78595590671357	1.75105727994758	LacZKD_DMSO	LacZ
RNAi	DMSO
1645	0.450557009418329	0.914914082586252	LacZKD_DMSO	LacZ
RNAi	DMSO
1646	1.25753458598068	1.37891365998401	LacZKD_DMSO	LacZ
RNAi	DMSO
1647	-0.478861916295964	-0.356152689700286	LacZKD_DMSO	LacZ
RNAi	DMSO
1648	0.936111431674854	1.04178731897175	LacZKD_DMSO	LacZ
RNAi	DMSO
1649	1.25753458598068	1.29057769654714	LacZKD_DMSO	LacZ
RNAi	DMSO
1650	0.26150077319828	0.166726055580052	LacZKD_DMSO	LacZ
RNAi	DMSO
1651	0.498861688992884	0.546937297291658	LacZKD_DMSO	LacZ
RNAi	DMSO
1652	0.843357378437956	0.891001925180841	LacZKD_DMSO	LacZ
RNAi	DMSO
1653	1.50114145528778	1.48894535031397	LacZKD_DMSO	LacZ
RNAi	DMSO
1654	1.2068798223063	1.41714605788895	LacZKD_DMSO	LacZ
RNAi	DMSO
1655	1.54025437415111	1.47847991663581	LacZKD_DMSO	LacZ
RNAi	DMSO
1657	1.15460653928362	1.11120872773022	LacZKD_DMSO	LacZ
RNAi	DMSO
1658	1.32391180899601	1.45676066694257	LacZKD_DMSO	LacZ
RNAi	DMSO
1659	1.05895717877731	0.999234968286288	LacZKD_DMSO	LacZ
RNAi	DMSO
1661	0.799891684656865	0.671876033899958	LacZKD_DMSO	LacZ
RNAi	DMSO
1662	2.01109656312887	2.05714707438097	LacZKD_DMSO	LacZ
RNAi	DMSO
1663	0.738622027917943	0.768786046908014	LacZKD_DMSO	LacZ
RNAi	DMSO
1664	1.06520612805431	1.00557514631731	LacZKD_DMSO	LacZ
RNAi	DMSO
1665	1.01944863749364	1.17956328028522	LacZKD_DMSO	LacZ
RNAi	DMSO
1666	1.01249977753831	1.09614498129434	LacZKD_DMSO	LacZ
RNAi	DMSO
1667	0.725258066359961	0.789975345977952	LacZKD_DMSO	LacZ
RNAi	DMSO
1668	1.19323594163975	1.27052977653601	LacZKD_DMSO	LacZ
RNAi	DMSO
1669	-0.478861916295964	-0.532243948755967	LacZKD_DMSO	LacZ
RNAi	DMSO
1673	1.10092168032085	1.05321678075253	LacZKD_DMSO	LacZ
RNAi	DMSO
1675	0.667266119382274	0.838823913515769	LacZKD_DMSO	LacZ
RNAi	DMSO
1676	1.23714142733884	1.40477215870885	LacZKD_DMSO	LacZ
RNAi	DMSO
1677	-0.779891911959945	-0.833273944419948	LacZKD_DMSO	LacZ
RNAi	DMSO
1680	2.01944863749364	2.08475639236493	LacZKD_DMSO	LacZ
RNAi	DMSO
1681	0.651471852199042	0.847967292955639	LacZKD_DMSO	LacZ
RNAi	DMSO
1685	-0.779891911959945	-0.532243948755967	LacZKD_DMSO	LacZ
RNAi	DMSO
1686	1.81999116011374	1.96051644027087	LacZKD_DMSO	LacZ
RNAi	DMSO
1690	-0.0809219076239261	0.166726055580052	LacZKD_DMSO	LacZ
RNAi	DMSO
1691	1.07136643675913	1.10624530819867	LacZKD_DMSO	LacZ
RNAi	DMSO
1698	0.521138083704036	0.746509652196862	LacZKD_DMSO	LacZ
RNAi	DMSO
1699	1.64986036804246	1.68259989929173	LacZKD_DMSO	LacZ
RNAi	DMSO
1700	0.998259338423699	1.19610983326526	LacZKD_DMSO	LacZ
RNAi	DMSO
1701	1.42962310258269	1.41957908655994	LacZKD_DMSO	LacZ
RNAi	DMSO
1702	1.84747394463279	1.90312255785669	LacZKD_DMSO	LacZ
RNAi	DMSO
1703	-0.177831920631982	-0.833273944419948	LacZKD_DMSO	LacZ
RNAi	DMSO
1707	1.29199009534618	1.46119228174164	LacZKD_DMSO	LacZ
RNAi	DMSO
1709	-0.302770657240282	-0.231213953091986	LacZKD_DMSO	LacZ
RNAi	DMSO
1710	2.37937441913355	2.40376684695924	LacZKD_DMSO	LacZ
RNAi	DMSO
1712	0.843357378437956	0.891001925180841	LacZKD_DMSO	LacZ
RNAi	DMSO
1713	-0.177831920631982	-0.833273944419948	LacZKD_DMSO	LacZ
RNAi	DMSO
1714	-0.302770657240282	-0.532243948755967	LacZKD_DMSO	LacZ
RNAi	DMSO
1717	1.25753458598068	1.30344662273646	LacZKD_DMSO	LacZ
RNAi	DMSO
1718	2.32322734158577	2.34483930789468	LacZKD_DMSO	LacZ
RNAi	DMSO
1719	0.811172695066554	0.952055890590819	LacZKD_DMSO	LacZ
RNAi	DMSO
1720	2.00756856255847	1.96121410223922	LacZKD_DMSO	LacZ
RNAi	DMSO
1721	1.50790981797028	1.57326623601401	LacZKD_DMSO	LacZ
RNAi	DMSO
1722	0.498861688992884	0.643847310299714	LacZKD_DMSO	LacZ
RNAi	DMSO
1723	1.46065733632265	1.38683414362011	LacZKD_DMSO	LacZ
RNAi	DMSO
1724	1.20237932107962	1.21980449906347	LacZKD_DMSO	LacZ
RNAi	DMSO
1725	1.253531843527	1.50914873640226	LacZKD_DMSO	LacZ
RNAi	DMSO
1726	-0.177831920631982	0.280669407886889	LacZKD_DMSO	LacZ
[truncated: 118,141 more rows]
