# Supplementary material for: The NELF pausing checkpoint mediates the functional divergence of Cdk9
Source: Nat Commun. 2023 May 13;14:2762. doi: 10.1038/s41467-023-38359-y (PMC10182999; doi:10.1038/s41467-023-38359-y)
Supplement: Supplementary file 10 — Source Data [file 41467_2023_38359_MOESM10_ESM.zip › Source Data/AllPlots/S1B.tsv]

region	signal	sample	rep	KD	ratio
2	Nelf-E	3.3334	NELFeKD_DMSO_rep1	rep1	NELF	0.0818635035241533
4	Nelf-E	3.872	NELFeKD_DMSO_rep2	rep2	NELF	0.0836379031770307
