# Supplementary material for: The NELF pausing checkpoint mediates the functional divergence of Cdk9
Source: Nat Commun. 2023 May 13;14:2762. doi: 10.1038/s41467-023-38359-y (PMC10182999; doi:10.1038/s41467-023-38359-y)
Supplement: Supplementary file 10 — Source Data [file 41467_2023_38359_MOESM10_ESM.zip › Source Data/AllPlots/fig6c.tsv]

time	num_scans	frame	area	avg_intensity_roi	integrated_intensity_roi	avg_intensity_background	integrated_intensity_background	integrated_intensity_background_subtracted	bleaching_corrected	corrected_relative_intensity	avg_intensity_background_subtracted	avg_intensity_bleach_corrected	sample	kd	drug	condition	date
2	0	16	2	5.86	3707.01	21720.84	1708.15	10008.72	11712.12	11901.0211	1	1998.86	2031.098984	5-14-21_Lucif_noFP_no2	Luciferase RNAi	-FP	Luciferase
RNAi -FP	5-14-21
34	0	14	2	18.4	4285.01	78830.49	1461.44	26885.78	51944.71	52677.05036	1	2823.57	2863.377986	5-14-21_Lucif_noFP_no3	Luciferase RNAi	-FP	Luciferase
RNAi -FP	5-14-21
66	0	16	2	17.71	2388.32	42291.09	1260.24	22315.62	19975.47	20297.64807	1	1128.08	1146.274447	5-14-21_Lucif_noFP_no4	Luciferase RNAi	-FP	Luciferase
RNAi -FP	5-14-21
98	0	18	2	10.81	3646.31	39431.36	1773.7	19180.88	20250.48	20618.28899	1	1872.61	1906.622171	5-14-21_Lucif_noFP_no6	Luciferase RNAi	-FP	Luciferase
RNAi -FP	5-14-21
130	0	10	2	10.94	2939.08	32163.2	1311.57	14352.95	17810.25	17989.24599	1	1627.51	1643.866747	5-14-21_NELF_noFP_no1	NELF RNAi	-FP	NELF
RNAi -FP	5-14-21
162	0	14	2	10.68	2451.34	26192.04	1356.56	14494.61	11697.43	11862.34574	1	1094.78	1110.214711	5-14-21_NELF_noFP_no2_locus1_upper-left	NELF RNAi	-FP	NELF
RNAi -FP	5-14-21
194	0	14	2	4.57	2024.61	9507.87	1134.59	5181.56	4326.31	4387.304304	1	890.02	902.5679104	5-14-21_NELF_noFP_no2_locus2_bottom-right	NELF RNAi	-FP	NELF
RNAi -FP	5-14-21
226	0	20	2	14.48	1961.84	29076.07	1418.89	20540.05	8536.02	8708.459042	1	542.95	553.9183176	5-14-21_NELF_noFP_no3	NELF RNAi	-FP	NELF
RNAi -FP	5-14-21
258	0	14	2	5.17	3789.62	19592.55	2393.52	12374.63	7217.92	7319.681549	1	1396.1	1415.782859	5-14-21_NELF_noFP_no4_locus1_left	NELF RNAi	-FP	NELF
RNAi -FP	5-14-21
290	0	14	2	6.03	5549.76	33952.91	2310.56	13936.67	20016.24	20298.43814	1	3239.2	3284.867728	5-14-21_NELF_noFP_no4_locus2_right	NELF RNAi	-FP	NELF
RNAi -FP	5-14-21
322	0	14	2	10.25	4424.56	45369.22	1860.8	19080.58	26288.64	26659.26931	1	2563.76	2599.905065	5-14-21_NELF_noFP_no5	NELF RNAi	-FP	NELF
RNAi -FP	5-14-21
354	0	18	2	12.88	4714.23	62557	1982.61	25540.14	37016.86	37689.19635	1	2731.62	2781.23	5-17-21_Lucif_noFP_no1	Luciferase RNAi	-FP	Luciferase
RNAi -FP	5-17-21
386	0	16	2	12.71	2685.76	34135.28	1483.4	18853.57	15281.71	15528.18389	1	1202.36	1221.752486	5-17-21_Lucif_noFP_no2	Luciferase RNAi	-FP	Luciferase
RNAi -FP	5-17-21
418	0	16	2	9.35	7104.26	66419.07	1745.97	16323.39	50095.68	50903.65746	1	5358.29	5444.712174	5-17-21_Lucif_noFP_no3	Luciferase RNAi	-FP	Luciferase
RNAi -FP	5-17-21
450	0	16	2	9.78	2998.84	29328.76	1487.52	14547.99	14780.77	15019.16439	1	1511.32	1535.695605	5-17-21_NELF_noFP_no2	NELF RNAi	-FP	NELF
RNAi -FP	5-17-21
482	0	22	2	5.77	1885.19	10883.62	1362.01	7863.23	3020.39	3087.574904	1	523.18	534.8175032	5-17-21_NELF_noFP_no3_locus1_top	NELF RNAi	-FP	NELF
RNAi -FP	5-17-21
514	0	22	2	7.45	1911.76	14249.33	1292.58	9634.28	4615.05	4717.706178	1	619.18	632.9529065	5-17-21_NELF_noFP_no3_locus2_bottom	NELF RNAi	-FP	NELF
RNAi -FP	5-17-21
546	0	18	2	10.47	2230.35	23350.4	1242.74	13010.72	10339.68	10527.47936	1	987.61	1005.547937	5-17-21_NELF_noFP_no4	NELF RNAi	-FP	NELF
RNAi -FP	5-17-21
578	0	20	2	12.75	2386.93	30440.07	1364.39	17399.84	13040.23	13303.66012	1	1022.54	1043.196678	7-21-21_Lucif_FP_no1	Luciferase RNAi	+FP	Luciferase
RNAi +FP	7-21-21
610	0	20	2	9	3281.29	29546.46	1360.86	12253.9	17292.56	17641.89288	1	1920.43	1959.225259	7-21-21_Lucif_FP_no2	Luciferase RNAi	+FP	Luciferase
RNAi +FP	7-21-21
642	0	20	2	7.37	4057.38	29892.08	1466.33	10802.97	19089.11	19474.7356	1	2591.05	2643.392682	7-21-21_Lucif_FP_no3_gland1_left	Luciferase RNAi	+FP	Luciferase
RNAi +FP	7-21-21
674	0	20	2	10.43	3213.72	33507.16	1631.02	17005.45	16501.71	16835.06665	1	1582.7	1614.672661	7-21-21_Lucif_FP_no3_gland2_right	Luciferase RNAi	+FP	Luciferase
RNAi +FP	7-21-21
706	0	22	2	7.32	2719.42	19917.74	1161.74	8508.89	11408.85	11662.626	1	1557.68	1592.328698	7-21-21_Lucif_FP_no4	Luciferase RNAi	+FP	Luciferase
RNAi +FP	7-21-21
738	0	20	2	2.63	6831.36	18836.55	1776	4667.53	14169.02	14455.25319	1	5055.36	5157.485046	7-21-21_Lucif_noFP_no1	Luciferase RNAi	-FP	Luciferase
RNAi -FP	7-21-21
770	0	20	2	11.2	2828.96	31689.41	1251.71	14021.38	1577.25	1609.112564	1	1577.25	1609.112564	7-21-21_Lucif_noFP_no2	Luciferase RNAi	-FP	Luciferase
RNAi -FP	7-21-21
802	0	20	2	11.33	3827.95	43374.74	1564.95	17732.53	25642.21	26160.217	1	2263	2308.715632	7-21-21_Lucif_noFP_no3	Luciferase RNAi	-FP	Luciferase
RNAi -FP	7-21-21
834	0	22	2	5.69	3024.23	17199.02	1620.48	9215.76	7983.26	8160.837915	1	1403.75	1434.974712	7-21-21_NELF_FP_no1_gland1_left	NELF RNAi	+FP	NELF
RNAi +FP	7-21-21
866	0	18	2	5.6	2677.32	14995.37	1471.62	8242.37	6753	6875.65458	1	1205.7	1227.599101	7-21-21_NELF_FP_no1_gland2_right	NELF RNAi	+FP	NELF
RNAi +FP	7-21-21
898	0	18	2	11.29	2826.46	31904.96	1469.76	16590.55	15314.41	15592.56527	1	1356.7	1381.34171	7-21-21_NELF_FP_no2	NELF RNAi	+FP	NELF
RNAi +FP	7-21-21
930	0	20	2	14.43	2261.44	33029.28	1417.98	20465.86	12563.42	12817.21792	1	843.46	860.4990223	7-21-21_NELF_FP_no3	NELF RNAi	+FP	NELF
RNAi +FP	7-21-21
962	0	20	2	12.45	4952.85	61669.13	1705.38	21234.04	40435.09	41251.933	1	3247.47	3313.073246	7-21-21_NELF_FP_no4	NELF RNAi	+FP	NELF
RNAi +FP	7-21-21
994	0	22	2	7.54	1963.11	14801.19	1290.64	9508.56	5292.63	5410.358121	1	672.47	687.4282777	7-21-21_NELF_FP_no5_nuclei1_left	NELF RNAi	+FP	NELF
RNAi +FP	7-21-21
1026	0	22	2	7.2	2774.61	20441.47	1452.38	10449.9	9991.57	10213.82033	1	1322.23	1351.641399	7-21-21_NELF_FP_no5_nuclei2_right	NELF RNAi	+FP	NELF
RNAi +FP	7-21-21
1058	0	20	2	4.65	2943.99	13698.55	1345.15	6259.05	7439.5	7589.787869	1	1598.84	1631.13871	7-23-21_Lucif_FP_no1	Luciferase RNAi	+FP	Luciferase
RNAi +FP	7-23-21
1090	0	20	2	8.32	1670.17	13887.77	1160.85	9652.72	4235.05	4320.603685	1	509.32	519.6089465	7-23-21_Lucif_FP_no2	Luciferase RNAi	+FP	Luciferase
RNAi +FP	7-23-21
1122	0	18	2	5.51	2772.2	15287.91	1463.48	8070.68	7217.23	7348.316378	1	1308.72	1332.49025	7-23-21_Lucif_FP_no3	Luciferase RNAi	+FP	Luciferase
RNAi +FP	7-23-21
1154	0	18	2	8.14	1446.19	11776.1	1076.97	8769.59	3006.51	3061.11717	1	369.22	375.9261341	7-23-21_Lucif_FP_no4	Luciferase RNAi	+FP	Luciferase
RNAi +FP	7-23-21
1186	0	20	2	10.38	1605.33	16875.98	1117.07	11598.81	5277.17	5383.775906	1	488.26	498.1235063	7-23-21_NELF_FP_no1	NELF RNAi	+FP	NELF
RNAi +FP	7-23-21
1218	0	20	2	12.11	1830.81	22164.87	1144.73	13858.73	8306.14	8473.935158	1	686.08	699.9397354	7-23-21_NELF_FP_no2	NELF RNAi	+FP	NELF
RNAi +FP	7-23-21
1250	0	24	2	10.43	1592.61	16605.03	1226.36	12786.42	3818.61	3911.365251	1	366.25	375.1463289	7-23-21_NELF_FP_no3_gland1_top	NELF RNAi	+FP	NELF
RNAi +FP	7-23-21
1282	0	24	2	8.62	1738.93	15208.72	1155.75	9958.83	5249.89	5377.411497	1	583.18	597.3456276	7-23-21_NELF_FP_no3_gland2_bottom	NELF RNAi	+FP	NELF
RNAi +FP	7-23-21
1314	0	18	2	9.05	1086.41	9829.4	823.75	7452.99	2376.41	2419.572679	1	262.66	267.4306874	7-23-21_NELF_noFP_no1	NELF RNAi	-FP	NELF
RNAi -FP	7-23-21
1346	0	20	2	11.63	1544.55	17967.21	1146.72	13339.36	4627.85	4721.338771	1	397.83	405.8666991	7-23-21_NELF_noFP_no2_nuclei1_left	NELF RNAi	-FP	NELF
RNAi -FP	7-23-21
1378	0	20	2	8.06	1327.77	10697.41	868.1	6993.97	3703.44	3778.254451	1	459.67	468.95595	7-23-21_NELF_noFP_no2_nuclei2_right	NELF RNAi	-FP	NELF
RNAi -FP	7-23-21
