# Supplementary material for: The NELF pausing checkpoint mediates the functional divergence of Cdk9
Source: Nat Commun. 2023 May 13;14:2762. doi: 10.1038/s41467-023-38359-y (PMC10182999; doi:10.1038/s41467-023-38359-y)
Supplement: Supplementary file 10 — Source Data [file 41467_2023_38359_MOESM10_ESM.zip › Source Data/AllPlots/fig5_bottom.tsv]

x	mean	lower	upper	sample.name	cond
1	0	-1.35297964534575	-1.49376103654324	-1.20210905220862	5'	Cdk9 Inhibition
2	200	0.365952986722777	0.195382559494074	0.537760779193249	5'	Cdk9 Inhibition
3	400	0.150018736239439	-0.0596342748349602	0.371402308002148	5'	Cdk9 Inhibition
4	600	0.29185544615063	0.0723841389191194	0.507776170776606	5'	Cdk9 Inhibition
5	800	0.361878971685658	0.14121434248107	0.578859932885505	5'	Cdk9 Inhibition
6	1000	0.520838771799574	0.269356369610254	0.748317325274865	5'	Cdk9 Inhibition
7	1200	0.674361482288909	0.42321181431962	0.895626622354491	5'	Cdk9 Inhibition
8	1400	0.585620266164236	0.32807294435413	0.824687612664174	5'	Cdk9 Inhibition
9	1600	0.458538819731825	0.231122248286257	0.697417656337409	5'	Cdk9 Inhibition
10	1800	0.388117430497755	0.159454478620367	0.60754015893037	5'	Cdk9 Inhibition
11	2000	0.321383510725964	0.0782733000491846	0.556934321058519	5'	Cdk9 Inhibition
12	2200	0.244384192237492	0.0302538525164543	0.486132979820902	5'	Cdk9 Inhibition
13	2400	0.232100098046466	-0.00750256608604779	0.476854860728369	5'	Cdk9 Inhibition
14	2600	0.264295295143877	0.0423861880952486	0.50346296661453	5'	Cdk9 Inhibition
15	2800	0.253580822506925	0.00415134705336462	0.460283253103705	5'	Cdk9 Inhibition
16	3000	0.15173542994342	-0.0765235494867665	0.369854713477932	5'	Cdk9 Inhibition
17	3200	0.0232144573908253	-0.168059891307365	0.233937099353524	5'	Cdk9 Inhibition
18	3400	0.075825757583147	-0.136548975185475	0.291254289513797	5'	Cdk9 Inhibition
19	3600	0.062726865663509	-0.129939959849164	0.270051890172019	5'	Cdk9 Inhibition
20	3800	0.0106111114402155	-0.21676388724474	0.241513137231324	5'	Cdk9 Inhibition
21	4000	-0.0623137749531769	-0.262047204724776	0.15643550975525	5'	Cdk9 Inhibition
22	4200	0.0278111851337027	-0.189982651518103	0.235351960029711	5'	Cdk9 Inhibition
23	4400	-0.128738105073557	-0.363161218378057	0.103127212451898	5'	Cdk9 Inhibition
24	4600	0.0425152385714187	-0.165443151104616	0.246664942690205	5'	Cdk9 Inhibition
25	4800	-0.175692195242033	-0.373400796442817	0.0301361714693059	5'	Cdk9 Inhibition
26	5000	-0.0878504991393328	-0.299570987915708	0.104163747041698	5'	Cdk9 Inhibition
27	5200	-0.1471648160581	-0.344239294298652	0.0549140141458634	5'	Cdk9 Inhibition
28	5400	-0.124040781842462	-0.356445929661213	0.0986015380447677	5'	Cdk9 Inhibition
29	5600	-0.175815371952658	-0.368888662993316	0.0353152199063994	5'	Cdk9 Inhibition
30	5800	-0.11780204538776	-0.338538263879334	0.092174476782657	5'	Cdk9 Inhibition
31	6000	-0.149983927712582	-0.363089618460664	0.0820895881093567	5'	Cdk9 Inhibition
32	0	-1.48175491183637	-1.63947679989953	-1.32731897578625	5'	Control
33	200	-0.279264670243429	-0.43241385558742	-0.12326626789513	5'	Control
34	400	-0.550050051564989	-0.696163590944351	-0.390269624977474	5'	Control
35	600	-0.554429574690034	-0.712722048919891	-0.407559763484667	5'	Control
36	800	-0.499722196025056	-0.665716660348889	-0.348882308028317	5'	Control
37	1000	-0.396666589454163	-0.550099148967843	-0.239162173489244	5'	Control
38	1200	-0.446389902818537	-0.607662106506045	-0.276638134615731	5'	Control
39	1400	-0.425436784733399	-0.598059836983267	-0.250793378800799	5'	Control
40	1600	-0.362503564558083	-0.545517802503217	-0.177775636042207	5'	Control
41	1800	-0.406074099630685	-0.571366127987823	-0.229003905040485	5'	Control
42	2000	-0.372812890841985	-0.525040298300161	-0.227247203498625	5'	Control
43	2200	-0.248328954266181	-0.399115640810883	-0.101643944504125	5'	Control
44	2400	-0.354927005998027	-0.526005471183516	-0.200767410957309	5'	Control
45	2600	-0.319482017830708	-0.503899415377392	-0.13813050769734	5'	Control
46	2800	-0.265115090635323	-0.429246265731676	-0.104980005465049	5'	Control
47	3000	-0.225971946310068	-0.405622867236505	-0.0413825844672964	5'	Control
48	3200	-0.255070983121365	-0.427686777653534	-0.0609755075591295	5'	Control
49	3400	-0.304645945510009	-0.478740582598232	-0.125361938612211	5'	Control
50	3600	-0.280217103289994	-0.441396818912821	-0.111161258762316	5'	Control
51	3800	-0.236176099777341	-0.399724329182246	-0.0773748877417373	5'	Control
52	4000	-0.28215034449492	-0.465738049171917	-0.092499320814594	5'	Control
53	4200	-0.310327237479422	-0.505971232920008	-0.145788725272471	5'	Control
54	4400	-0.307085773169184	-0.47743925161142	-0.129433007949215	5'	Control
55	4600	-0.294743748718172	-0.455908895616836	-0.127584457715714	5'	Control
56	4800	-0.309123909514242	-0.489649555521241	-0.13037436304713	5'	Control
57	5000	-0.300666954689361	-0.482337443071255	-0.141980656239661	5'	Control
58	5200	-0.322414677737168	-0.510054230984782	-0.154002371148893	5'	Control
59	5400	-0.354283216223985	-0.528319716520398	-0.16659742949058	5'	Control
60	5600	-0.42274420136309	-0.583533390673134	-0.243148910851026	5'	Control
61	5800	-0.335685950480028	-0.494584422990682	-0.187461701342335	5'	Control
62	6000	-0.352306382066545	-0.527099361316009	-0.16824266857398	5'	Control
63	0	-1.40979437904459	-1.53702096300628	-1.28168595631745	10'	Cdk9 Inhibition
64	200	0.286077414061863	0.115360366426484	0.480534004526702	10'	Cdk9 Inhibition
65	400	0.248658845455012	0.0378727533099248	0.452280136680234	10'	Cdk9 Inhibition
66	600	0.428893076195838	0.237951286535496	0.644499258404276	10'	Cdk9 Inhibition
67	800	0.614067074292214	0.400003145138261	0.849480296758179	10'	Cdk9 Inhibition
68	1000	0.732226371328824	0.511494775758547	0.977158180929282	10'	Cdk9 Inhibition
69	1200	0.78136404312459	0.519280878863023	1.03353495745137	10'	Cdk9 Inhibition
70	1400	0.706677391115198	0.447708735404993	0.96111179778505	10'	Cdk9 Inhibition
71	1600	0.723304910040007	0.49267389369264	0.959909256145663	10'	Cdk9 Inhibition
72	1800	0.613923676298259	0.363519286175433	0.887474912987406	10'	Cdk9 Inhibition
73	2000	0.62831845896343	0.396890854782575	0.892708134534845	10'	Cdk9 Inhibition
74	2200	0.499392088602436	0.260445545866848	0.749531063388994	10'	Cdk9 Inhibition
75	2400	0.501217370443479	0.246991200474548	0.75925398278485	10'	Cdk9 Inhibition
76	2600	0.303305858011921	0.0625552463448466	0.551495624954671	10'	Cdk9 Inhibition
77	2800	0.302049310140788	0.0372759292779819	0.567153809522296	10'	Cdk9 Inhibition
78	3000	0.344737418724001	0.100746313408454	0.607374087520959	10'	Cdk9 Inhibition
79	3200	0.171935396897108	-0.0925258681477435	0.422797867318046	10'	Cdk9 Inhibition
80	3400	0.151706179497302	-0.0995048412902129	0.415027444312262	10'	Cdk9 Inhibition
81	3600	0.240501517688884	0.00289176046530356	0.501205514381641	10'	Cdk9 Inhibition
82	3800	0.0216889815407713	-0.199429052247179	0.254147825708611	10'	Cdk9 Inhibition
83	4000	0.154078664646691	-0.101547971627023	0.401421138687562	10'	Cdk9 Inhibition
84	4200	0.0850109381661813	-0.151468364675296	0.326801723990718	10'	Cdk9 Inhibition
85	4400	0.149701479301611	-0.0641187674035329	0.368167112556211	10'	Cdk9 Inhibition
86	4600	0.0167704128089963	-0.198945750856051	0.230588087308064	10'	Cdk9 Inhibition
87	4800	0.176223055497266	-0.0471910990714801	0.399152952212095	10'	Cdk9 Inhibition
88	5000	0.0927147325328704	-0.145186941982059	0.315820303695276	10'	Cdk9 Inhibition
89	5200	0.0360321451545408	-0.216991965863222	0.266704532483664	10'	Cdk9 Inhibition
90	5400	0.0119003360661702	-0.223234594080889	0.24105690863942	10'	Cdk9 Inhibition
91	5600	0.150983560587457	-0.0507831231649129	0.386374976617448	10'	Cdk9 Inhibition
92	5800	0.0876139628015841	-0.116918099602926	0.320204824247511	10'	Cdk9 Inhibition
93	6000	0.0451637080571417	-0.173071848153065	0.270842082652338	10'	Cdk9 Inhibition
94	0	-1.48175491183637	-1.63947679989953	-1.32731897578625	10'	Control
95	200	-0.279264670243429	-0.43241385558742	-0.12326626789513	10'	Control
96	400	-0.550050051564989	-0.696163590944351	-0.390269624977474	10'	Control
97	600	-0.554429574690034	-0.712722048919891	-0.407559763484667	10'	Control
98	800	-0.499722196025056	-0.665716660348889	-0.348882308028317	10'	Control
99	1000	-0.396666589454163	-0.550099148967843	-0.239162173489244	10'	Control
100	1200	-0.446389902818537	-0.607662106506045	-0.276638134615731	10'	Control
101	1400	-0.425436784733399	-0.598059836983267	-0.250793378800799	10'	Control
102	1600	-0.362503564558083	-0.545517802503217	-0.177775636042207	10'	Control
103	1800	-0.406074099630685	-0.571366127987823	-0.229003905040485	10'	Control
104	2000	-0.372812890841985	-0.525040298300161	-0.227247203498625	10'	Control
105	2200	-0.248328954266181	-0.399115640810883	-0.101643944504125	10'	Control
106	2400	-0.354927005998027	-0.526005471183516	-0.200767410957309	10'	Control
107	2600	-0.319482017830708	-0.503899415377392	-0.13813050769734	10'	Control
108	2800	-0.265115090635323	-0.429246265731676	-0.104980005465049	10'	Control
109	3000	-0.225971946310068	-0.405622867236505	-0.0413825844672964	10'	Control
110	3200	-0.255070983121365	-0.427686777653534	-0.0609755075591295	10'	Control
111	3400	-0.304645945510009	-0.478740582598232	-0.125361938612211	10'	Control
112	3600	-0.280217103289994	-0.441396818912821	-0.111161258762316	10'	Control
113	3800	-0.236176099777341	-0.399724329182246	-0.0773748877417373	10'	Control
114	4000	-0.28215034449492	-0.465738049171917	-0.092499320814594	10'	Control
115	4200	-0.310327237479422	-0.505971232920008	-0.145788725272471	10'	Control
116	4400	-0.307085773169184	-0.47743925161142	-0.129433007949215	10'	Control
117	4600	-0.294743748718172	-0.455908895616836	-0.127584457715714	10'	Control
118	4800	-0.309123909514242	-0.489649555521241	-0.13037436304713	10'	Control
119	5000	-0.300666954689361	-0.482337443071255	-0.141980656239661	10'	Control
120	5200	-0.322414677737168	-0.510054230984782	-0.154002371148893	10'	Control
121	5400	-0.354283216223985	-0.528319716520398	-0.16659742949058	10'	Control
122	5600	-0.42274420136309	-0.583533390673134	-0.243148910851026	10'	Control
123	5800	-0.335685950480028	-0.494584422990682	-0.187461701342335	10'	Control
124	6000	-0.352306382066545	-0.527099361316009	-0.16824266857398	10'	Control
125	0	-1.16075127947248	-1.28737881935539	-1.03794469200715	20'	Cdk9 Inhibition
126	200	0.21832251582665	0.0574866310652536	0.384207436317721	20'	Cdk9 Inhibition
127	400	0.137595564384883	-0.0848986855786709	0.352264016621468	20'	Cdk9 Inhibition
128	600	0.412023052883318	0.206099755630693	0.640031456841369	20'	Cdk9 Inhibition
129	800	0.586054902156633	0.375510609641172	0.810454834283052	20'	Cdk9 Inhibition
130	1000	0.641943999435285	0.403488572972536	0.874399093194272	20'	Cdk9 Inhibition
131	1200	0.827887827704505	0.596859783752813	1.07121820973773	20'	Cdk9 Inhibition
132	1400	0.743748605802903	0.506876259801637	0.982692663275569	20'	Cdk9 Inhibition
133	1600	0.769388926980383	0.504821801740112	1.01884669883824	20'	Cdk9 Inhibition
134	1800	0.721279102469287	0.450609638157608	0.954003721890085	20'	Cdk9 Inhibition
135	2000	0.591592866810123	0.330988715460664	0.863946037840706	20'	Cdk9 Inhibition
136	2200	0.488884884818209	0.240480188559191	0.728769928834036	20'	Cdk9 Inhibition
137	2400	0.475084443809104	0.201244867833749	0.732854841447566	20'	Cdk9 Inhibition
138	2600	0.541467479251027	0.282405894995457	0.825778434246312	20'	Cdk9 Inhibition
139	2800	0.467471475114855	0.205395575944311	0.72606988282422	20'	Cdk9 Inhibition
140	3000	0.400925950296819	0.11408291807577	0.681844684223749	20'	Cdk9 Inhibition
141	3200	0.397277847855859	0.118745660941562	0.650121813398145	20'	Cdk9 Inhibition
142	3400	0.368178476498344	0.132083168058714	0.633686816178946	20'	Cdk9 Inhibition
143	3600	0.16259597416282	-0.0940606548831808	0.440399982762646	20'	Cdk9 Inhibition
144	3800	0.160043400484265	-0.0871723467732682	0.423355927354748	20'	Cdk9 Inhibition
145	4000	0.196025390512761	-0.0399904382296374	0.436054348475474	20'	Cdk9 Inhibition
146	4200	0.238265374906343	-0.0201892058863314	0.497352070019786	20'	Cdk9 Inhibition
147	4400	0.263826528368671	0.0208440290006751	0.544771151498016	20'	Cdk9 Inhibition
148	4600	0.289712619922862	0.0412085362848706	0.560247889970074	20'	Cdk9 Inhibition
149	4800	0.226042137059034	-0.0143235222160091	0.464804786779257	20'	Cdk9 Inhibition
150	5000	0.192191602382058	-0.0666381850300692	0.453736754181374	20'	Cdk9 Inhibition
151	5200	0.144206495469506	-0.152002697556175	0.431433558393205	20'	Cdk9 Inhibition
152	5400	0.209750334313989	-0.0296987704165559	0.452730530504992	20'	Cdk9 Inhibition
153	5600	0.152507276249621	-0.0908115806387707	0.40607606492239	20'	Cdk9 Inhibition
154	5800	0.0787778401860778	-0.140515647828175	0.31261477450615	20'	Cdk9 Inhibition
155	6000	0.230623996537921	-0.0342353254540684	0.489312999282223	20'	Cdk9 Inhibition
156	0	-1.48175491183637	-1.63947679989953	-1.32731897578625	20'	Control
157	200	-0.279264670243429	-0.43241385558742	-0.12326626789513	20'	Control
158	400	-0.550050051564989	-0.696163590944351	-0.390269624977474	20'	Control
159	600	-0.554429574690034	-0.712722048919891	-0.407559763484667	20'	Control
160	800	-0.499722196025056	-0.665716660348889	-0.348882308028317	20'	Control
161	1000	-0.396666589454163	-0.550099148967843	-0.239162173489244	20'	Control
162	1200	-0.446389902818537	-0.607662106506045	-0.276638134615731	20'	Control
163	1400	-0.425436784733399	-0.598059836983267	-0.250793378800799	20'	Control
164	1600	-0.362503564558083	-0.545517802503217	-0.177775636042207	20'	Control
165	1800	-0.406074099630685	-0.571366127987823	-0.229003905040485	20'	Control
166	2000	-0.372812890841985	-0.525040298300161	-0.227247203498625	20'	Control
167	2200	-0.248328954266181	-0.399115640810883	-0.101643944504125	20'	Control
168	2400	-0.354927005998027	-0.526005471183516	-0.200767410957309	20'	Control
169	2600	-0.319482017830708	-0.503899415377392	-0.13813050769734	20'	Control
170	2800	-0.265115090635323	-0.429246265731676	-0.104980005465049	20'	Control
171	3000	-0.225971946310068	-0.405622867236505	-0.0413825844672964	20'	Control
172	3200	-0.255070983121365	-0.427686777653534	-0.0609755075591295	20'	Control
173	3400	-0.304645945510009	-0.478740582598232	-0.125361938612211	20'	Control
174	3600	-0.280217103289994	-0.441396818912821	-0.111161258762316	20'	Control
175	3800	-0.236176099777341	-0.399724329182246	-0.0773748877417373	20'	Control
176	4000	-0.28215034449492	-0.465738049171917	-0.092499320814594	20'	Control
177	4200	-0.310327237479422	-0.505971232920008	-0.145788725272471	20'	Control
178	4400	-0.307085773169184	-0.47743925161142	-0.129433007949215	20'	Control
179	4600	-0.294743748718172	-0.455908895616836	-0.127584457715714	20'	Control
180	4800	-0.309123909514242	-0.489649555521241	-0.13037436304713	20'	Control
181	5000	-0.300666954689361	-0.482337443071255	-0.141980656239661	20'	Control
182	5200	-0.322414677737168	-0.510054230984782	-0.154002371148893	20'	Control
183	5400	-0.354283216223985	-0.528319716520398	-0.16659742949058	20'	Control
184	5600	-0.42274420136309	-0.583533390673134	-0.243148910851026	20'	Control
185	5800	-0.335685950480028	-0.494584422990682	-0.187461701342335	20'	Control
186	6000	-0.352306382066545	-0.527099361316009	-0.16824266857398	20'	Control
