# Supplementary material for: The NELF pausing checkpoint mediates the functional divergence of Cdk9
Source: Nat Commun. 2023 May 13;14:2762. doi: 10.1038/s41467-023-38359-y (PMC10182999; doi:10.1038/s41467-023-38359-y)
Supplement: Supplementary file 10 — Source Data [file 41467_2023_38359_MOESM10_ESM.zip › Source Data/AllPlots/fig4h.tsv]

x	mean	lower	upper	sample.name	drug
DMSO.1	0	-1.69408342124412	-1.82206632346725	-1.54765200754506	DMSO	DMSO
DMSO.2	200	-0.286038239518023	-0.439405026496014	-0.139242219795039	DMSO	DMSO
DMSO.3	400	-0.674297018361221	-0.825714059887595	-0.524716482747058	DMSO	DMSO
DMSO.4	600	-0.640313139459497	-0.769437696124055	-0.499881061865997	DMSO	DMSO
DMSO.5	800	-0.591445380423087	-0.731701176688847	-0.42682322052883	DMSO	DMSO
DMSO.6	1000	-0.461062256100757	-0.628550571578239	-0.30332393878092	DMSO	DMSO
DMSO.7	1200	-0.549414939139226	-0.726000743554493	-0.379197625351491	DMSO	DMSO
DMSO.8	1400	-0.665718645016866	-0.838367513050211	-0.513021552019641	DMSO	DMSO
DMSO.9	1600	-0.418283518126251	-0.575468247647234	-0.24716627152287	DMSO	DMSO
DMSO.10	1800	-0.516964628112438	-0.679650730767266	-0.35091137501806	DMSO	DMSO
DMSO.11	2000	-0.286663382480935	-0.441364381508999	-0.120253369943621	DMSO	DMSO
DMSO.12	2200	-0.305009578182929	-0.464053524988514	-0.160178859410377	DMSO	DMSO
DMSO.13	2400	-0.369270887087762	-0.534216835349936	-0.215266620928738	DMSO	DMSO
DMSO.14	2600	-0.494993043716775	-0.665430987146425	-0.316882498967361	DMSO	DMSO
DMSO.15	2800	-0.271219267675817	-0.419502323130942	-0.103621273032953	DMSO	DMSO
DMSO.16	3000	-0.453955844675491	-0.630469778166186	-0.268158888725575	DMSO	DMSO
DMSO.17	3200	-0.319201990042538	-0.496261664036888	-0.142929693447857	DMSO	DMSO
DMSO.18	3400	-0.351066766579499	-0.533694096928427	-0.186259877529843	DMSO	DMSO
DMSO.19	3600	-0.405993381769867	-0.565115788860894	-0.221734182429543	DMSO	DMSO
DMSO.20	3800	-0.201805732655481	-0.376908468483191	-0.0457937818417947	DMSO	DMSO
DMSO.21	4000	-0.374701134268787	-0.563173801263889	-0.180346777099385	DMSO	DMSO
DMSO.22	4200	-0.366539909753303	-0.544164068627616	-0.176016043045864	DMSO	DMSO
DMSO.23	4400	-0.31991583060424	-0.471135605093523	-0.160269782493835	DMSO	DMSO
DMSO.24	4600	-0.414053260684781	-0.572670771829539	-0.238463840403975	DMSO	DMSO
DMSO.25	4800	-0.28702880013414	-0.47905001863138	-0.12272911537769	DMSO	DMSO
DMSO.26	5000	-0.380661011570115	-0.550113287162195	-0.220931241041138	DMSO	DMSO
DMSO.27	5200	-0.216017537887158	-0.429139730354567	0.00031771289343586	DMSO	DMSO
DMSO.28	5400	-0.374325203751723	-0.587486400095786	-0.201274461311308	DMSO	DMSO
DMSO.29	5600	-0.456065654128223	-0.644206533454507	-0.284220771448683	DMSO	DMSO
DMSO.30	5800	-0.358202838736535	-0.51426475534258	-0.191353644405066	DMSO	DMSO
DMSO.31	6000	-0.497255495003733	-0.680178226181704	-0.300119335943233	DMSO	DMSO
DMSO.32	6200	-0.275182116145534	-0.464014355879961	-0.0880031711320329	DMSO	DMSO
DMSO.33	6400	-0.306888740481177	-0.511469886826989	-0.101451830038014	DMSO	DMSO
DMSO.34	6600	-0.3073494325068	-0.513937059544001	-0.105885880349265	DMSO	DMSO
DMSO.35	6800	-0.559984167778499	-0.73986786524519	-0.386893071158097	DMSO	DMSO
DMSO.36	7000	-0.505101251157833	-0.688117269197567	-0.343885822635634	DMSO	DMSO
DMSO.37	7200	-0.29432217593324	-0.486492765452768	-0.121229552865033	DMSO	DMSO
DMSO.38	7400	-0.568287945330066	-0.750696694415554	-0.386960684719245	DMSO	DMSO
DMSO.39	7600	-0.275897354080089	-0.46740657273372	-0.0906154031200751	DMSO	DMSO
DMSO.40	7800	-0.517285836840357	-0.682213097510474	-0.350899314048675	DMSO	DMSO
DMSO.41	8000	-0.452698745576655	-0.624464378869606	-0.26087499509218	DMSO	DMSO
DMSO.42	8200	-0.35618672178315	-0.534754204182614	-0.179211146253631	DMSO	DMSO
DMSO.43	8400	-0.426965688549508	-0.581612712916634	-0.255723310445607	DMSO	DMSO
DMSO.44	8600	-0.309545325762807	-0.503085867598224	-0.107020403768311	DMSO	DMSO
DMSO.45	8800	-0.408333408103605	-0.577850016444117	-0.213641655903155	DMSO	DMSO
DMSO.46	9000	-0.223698518648498	-0.389196522615473	-0.0610052946449032	DMSO	DMSO
DMSO.47	9200	-0.439242740697077	-0.635291296836164	-0.271365911516325	DMSO	DMSO
DMSO.48	9400	-0.331655167095184	-0.518041561431612	-0.141596184382368	DMSO	DMSO
DMSO.49	9600	-0.449007762603941	-0.649347602197694	-0.262152462970803	DMSO	DMSO
DMSO.50	9800	-0.372290822823632	-0.550273741591033	-0.193689426180441	DMSO	DMSO
DMSO.51	10000	-0.310991818194109	-0.513694385714442	-0.0980316402697065	DMSO	DMSO
DMSO.52	10200	-0.436682595718655	-0.59994749194462	-0.240143816808649	DMSO	DMSO
DMSO.53	10400	-0.208772528249198	-0.386249210938884	-0.0326488232071361	DMSO	DMSO
DMSO.54	10600	-0.272221416780631	-0.465676847922295	-0.0862370422220446	DMSO	DMSO
DMSO.55	10800	-0.438665704222142	-0.637344851187091	-0.229519119876472	DMSO	DMSO
DMSO.56	11000	-0.380638213001362	-0.5556532515611	-0.19945698544503	DMSO	DMSO
DMSO.57	11200	-0.368155430040099	-0.515093501892329	-0.189003484407733	DMSO	DMSO
DMSO.58	11400	-0.328671936850159	-0.53207111333051	-0.138695364588479	DMSO	DMSO
DMSO.59	11600	-0.416854442198381	-0.586619368135969	-0.24084956934703	DMSO	DMSO
DMSO.60	11800	-0.489730048833951	-0.669879114665065	-0.307016097245161	DMSO	DMSO
DMSO.61	12000	-0.325331671068811	-0.505844531108219	-0.129685757450959	DMSO	DMSO
DMSO.62	12200	-0.355261959137079	-0.558206864143075	-0.159522863542305	DMSO	DMSO
DMSO.63	12400	-0.427819216999797	-0.622163671478242	-0.22585578515367	DMSO	DMSO
DMSO.64	12600	-0.191355702932508	-0.379748719549431	-0.0340208313658279	DMSO	DMSO
DMSO.65	12800	-0.345548195562001	-0.506426943425423	-0.181390320711944	DMSO	DMSO
DMSO.66	13000	-0.387335441530819	-0.555482961594735	-0.224731336208613	DMSO	DMSO
DMSO.67	13200	-0.251467033410946	-0.419233639320402	-0.0851786851712155	DMSO	DMSO
DMSO.68	13400	-0.430356702615125	-0.615398293877976	-0.266854255844681	DMSO	DMSO
DMSO.69	13600	-0.470004545220204	-0.65148230347915	-0.318734853302549	DMSO	DMSO
DMSO.70	13800	-0.328333830601661	-0.495753206387986	-0.181004518369612	DMSO	DMSO
DMSO.71	14000	-0.351696442454968	-0.499535580580587	-0.190833314732371	DMSO	DMSO
DMSO.72	14200	-0.398887167558468	-0.567946293444794	-0.209623278465313	DMSO	DMSO
DMSO.73	14400	-0.347998122014577	-0.53101297089006	-0.183268411151308	DMSO	DMSO
DMSO.74	14600	-0.173528936092162	-0.363878771836966	0.00373238988397782	DMSO	DMSO
DMSO.75	14800	-0.295574062336565	-0.449245008684108	-0.124319280904874	DMSO	DMSO
DMSO.76	15000	-0.297541082829441	-0.477597009775565	-0.123158306673043	DMSO	DMSO
FP_05min.1	0	-1.4107204919968	-1.532430240462	-1.29989949454812	FP_05min	5' FP
FP_05min.2	200	0.511350120416651	0.328911725943515	0.655533175309493	FP_05min	5' FP
FP_05min.3	400	0.220928151747902	-0.00264443628096231	0.446839717421398	FP_05min	5' FP
FP_05min.4	600	0.320170683091847	0.0978233136014256	0.49007097405011	FP_05min	5' FP
FP_05min.5	800	0.387346863773192	0.148919258635749	0.630810875284288	FP_05min	5' FP
FP_05min.6	1000	0.537649064951123	0.335451573763398	0.74964623311363	FP_05min	5' FP
FP_05min.7	1200	0.687071913277365	0.41429825822127	0.95577767967655	FP_05min	5' FP
FP_05min.8	1400	0.686339452908563	0.444954031300685	0.939377618632719	FP_05min	5' FP
FP_05min.9	1600	0.390362637701087	0.138766979553573	0.643979930218877	FP_05min	5' FP
FP_05min.10	1800	0.403605868253094	0.197904125267401	0.623753422429148	FP_05min	5' FP
FP_05min.11	2000	0.324319283506334	0.0773070910272417	0.561268661851781	FP_05min	5' FP
FP_05min.12	2200	0.343192937217542	0.127569312507465	0.558793163881504	FP_05min	5' FP
FP_05min.13	2400	0.169538319592954	-0.0690863360360821	0.415591845096238	FP_05min	5' FP
FP_05min.14	2600	0.284250420901262	0.0314895263930188	0.527551902495818	FP_05min	5' FP
FP_05min.15	2800	0.335657284802709	0.10400587984459	0.555898099504527	FP_05min	5' FP
FP_05min.16	3000	0.310670280644046	0.0964576511897116	0.510498884661518	FP_05min	5' FP
FP_05min.17	3200	0.156038398961583	-0.0598249276462935	0.377638905086798	FP_05min	5' FP
FP_05min.18	3400	-0.0384559563326144	-0.269301339307895	0.202559831530768	FP_05min	5' FP
FP_05min.19	3600	0.144218857444385	-0.0730088888438671	0.35711413725804	FP_05min	5' FP
FP_05min.20	3800	-0.000271935648995062	-0.254397474163394	0.265883345204526	FP_05min	5' FP
FP_05min.21	4000	0.0622889058616014	-0.154606948835435	0.265821914372371	FP_05min	5' FP
FP_05min.22	4200	0.0770588717135512	-0.126361748863245	0.290925684418579	FP_05min	5' FP
FP_05min.23	4400	0.0759037952482228	-0.194549162486862	0.340597611732363	FP_05min	5' FP
FP_05min.24	4600	0.0359048656591475	-0.198394204161119	0.306918479343202	FP_05min	5' FP
FP_05min.25	4800	-0.31377250630171	-0.503841206612127	-0.114213363354768	FP_05min	5' FP
FP_05min.26	5000	-0.161862745196484	-0.380206045058808	0.0475043197860606	FP_05min	5' FP
FP_05min.27	5200	-0.0766701913027627	-0.270242997527461	0.146736209820145	FP_05min	5' FP
FP_05min.28	5400	-0.0670297550833619	-0.299060288038366	0.168772611253449	FP_05min	5' FP
FP_05min.29	5600	-0.0462467833906633	-0.256000788174305	0.194461416074186	FP_05min	5' FP
FP_05min.30	5800	-0.0252154086601817	-0.277477339025248	0.200565210935562	FP_05min	5' FP
FP_05min.31	6000	-0.0343812279151788	-0.267114849219376	0.165005650582579	FP_05min	5' FP
FP_05min.32	6200	-0.0416815418114003	-0.256410616148764	0.180363814029416	FP_05min	5' FP
FP_05min.33	6400	-0.0199793867937996	-0.258046167539816	0.191170541736797	FP_05min	5' FP
FP_05min.34	6600	-0.177198663355031	-0.391675116627143	0.0313770498673785	FP_05min	5' FP
FP_05min.35	6800	0.121708099374248	-0.0793194920781811	0.316961240011501	FP_05min	5' FP
FP_05min.36	7000	-0.105307222501229	-0.349991684462321	0.155351165159167	FP_05min	5' FP
FP_05min.37	7200	-0.124069875913291	-0.326922042222937	0.0850962008973095	FP_05min	5' FP
FP_05min.38	7400	-0.087969645429282	-0.306886262631175	0.146116475357225	FP_05min	5' FP
FP_05min.39	7600	-0.0811685290250544	-0.29071877974479	0.101455969365747	FP_05min	5' FP
FP_05min.40	7800	-0.0099863153761314	-0.256677836951723	0.231158394885318	FP_05min	5' FP
FP_05min.41	8000	-0.055648856994299	-0.276388203894454	0.162797721762186	FP_05min	5' FP
FP_05min.42	8200	-0.142026832006778	-0.395590964160297	0.0979626979795512	FP_05min	5' FP
FP_05min.43	8400	0.125630522685251	-0.111511883508952	0.354084686492127	FP_05min	5' FP
FP_05min.44	8600	-0.00630050686542113	-0.229788935670579	0.21811176571223	FP_05min	5' FP
FP_05min.45	8800	-0.264875258497915	-0.484851921232108	-0.0445166679971979	FP_05min	5' FP
FP_05min.46	9000	-0.0623443657897778	-0.279786525957997	0.132861477371243	FP_05min	5' FP
FP_05min.47	9200	-0.0290550645408188	-0.241378254840684	0.15005798454749	FP_05min	5' FP
FP_05min.48	9400	-0.196065762246529	-0.419102623960154	0.0450410615271841	FP_05min	5' FP
FP_05min.49	9600	-0.182588341327535	-0.369236231615978	0.0116781221307473	FP_05min	5' FP
FP_05min.50	9800	-0.0581639787471399	-0.284484599175746	0.159737063606407	FP_05min	5' FP
FP_05min.51	10000	-0.0992842389439852	-0.297470813358545	0.102062480548662	FP_05min	5' FP
FP_05min.52	10200	-0.0620834535069255	-0.254557726512758	0.166743166842963	FP_05min	5' FP
FP_05min.53	10400	-0.154958465312202	-0.344371791788316	0.0208028261467261	FP_05min	5' FP
FP_05min.54	10600	-0.224598200983925	-0.441164393139062	0.00147442795218521	FP_05min	5' FP
FP_05min.55	10800	-0.0363909486492709	-0.208866225061852	0.154231185333328	FP_05min	5' FP
FP_05min.56	11000	-0.129996463701176	-0.309780660943302	0.0644438043946734	FP_05min	5' FP
FP_05min.57	11200	-0.0915762627008934	-0.280444986336036	0.107356293977932	FP_05min	5' FP
FP_05min.58	11400	-0.248463684497427	-0.445035757889638	-0.052037950275807	FP_05min	5' FP
FP_05min.59	11600	-0.14022434004711	-0.333340528168281	0.055061634212726	FP_05min	5' FP
FP_05min.60	11800	-0.168473744134509	-0.3915170505493	0.0487845773520334	FP_05min	5' FP
FP_05min.61	12000	-0.116377014989885	-0.306674899661239	0.0780498308091763	FP_05min	5' FP
FP_05min.62	12200	-0.347938308291686	-0.510449191032866	-0.1930728931184	FP_05min	5' FP
FP_05min.63	12400	-0.122116674772941	-0.301698273964921	0.0690258611306967	FP_05min	5' FP
FP_05min.64	12600	-0.130146278166118	-0.328293807537716	0.0615443737232812	FP_05min	5' FP
FP_05min.65	12800	-0.167702743882304	-0.37077818331791	0.00767025439379838	FP_05min	5' FP
FP_05min.66	13000	-0.179848284204225	-0.376537339724907	0.0353899987971897	FP_05min	5' FP
FP_05min.67	13200	-0.0710480793244006	-0.260393698438946	0.127764285096804	FP_05min	5' FP
FP_05min.68	13400	-0.372963809462586	-0.572053948783028	-0.165723028163397	FP_05min	5' FP
FP_05min.69	13600	-0.0505148010023655	-0.256127937544091	0.159851123714365	FP_05min	5' FP
FP_05min.70	13800	-0.17312167841132	-0.330822547003546	-0.00178098235117931	FP_05min	5' FP
FP_05min.71	14000	-0.346975377591281	-0.539497473663828	-0.1171812831542	FP_05min	5' FP
FP_05min.72	14200	-0.277217772067524	-0.469500051988773	-0.0857906751408205	FP_05min	5' FP
FP_05min.73	14400	-0.16304732984761	-0.361879359248126	0.0585715043652254	FP_05min	5' FP
FP_05min.74	14600	-0.143881257528813	-0.329936346283258	0.0705152716772719	FP_05min	5' FP
FP_05min.75	14800	-0.384182093094147	-0.548674880097935	-0.214581669828651	FP_05min	5' FP
FP_05min.76	15000	-0.188313815516535	-0.372699130093178	-0.0278491876469679	FP_05min	5' FP
FP_10min.1	0	-1.46508866217153	-1.57073261562342	-1.35141866746522	FP_10min	10' FP
FP_10min.2	200	0.444112990354089	0.296299449533546	0.588767895868179	FP_10min	10' FP
FP_10min.3	400	0.342320326263751	0.134130806060019	0.535962197225152	FP_10min	10' FP
FP_10min.4	600	0.416533270924519	0.21710979615797	0.626962306164489	FP_10min	10' FP
FP_10min.5	800	0.770097004456647	0.553138200572983	0.992857555424817	FP_10min	10' FP
FP_10min.6	1000	0.767740110202075	0.5307673679256	0.998750565089463	FP_10min	10' FP
FP_10min.7	1200	0.751001347153402	0.510315190210452	0.976400533848105	FP_10min	10' FP
FP_10min.8	1400	0.792964659953536	0.517279902166619	1.04764670514645	FP_10min	10' FP
FP_10min.9	1600	0.659690661048283	0.429333040443748	0.88605709465508	FP_10min	10' FP
FP_10min.10	1800	0.72490189991055	0.460352951233393	0.996967924387914	FP_10min	10' FP
FP_10min.11	2000	0.681952720783288	0.456479636237321	0.929561310809987	FP_10min	10' FP
FP_10min.12	2200	0.414321022319657	0.188449339973784	0.615884792494034	FP_10min	10' FP
FP_10min.13	2400	0.384650361798783	0.0802973460747784	0.661348201199536	FP_10min	10' FP
FP_10min.14	2600	0.310037994392141	0.0501108886783001	0.548242821869112	FP_10min	10' FP
FP_10min.15	2800	0.359283422603322	0.15060993258086	0.60581696139358	FP_10min	10' FP
FP_10min.16	3000	0.489330866043292	0.247011613912343	0.699465443000224	FP_10min	10' FP
FP_10min.17	3200	0.166906437784839	-0.0722549958029255	0.410765042476076	FP_10min	10' FP
FP_10min.18	3400	0.183538280612562	-0.0766086158354961	0.424034834569158	FP_10min	10' FP
FP_10min.19	3600	0.208596897114427	-0.0180710885240604	0.444918910935182	FP_10min	10' FP
FP_10min.20	3800	-0.244025943541015	-0.489324904914199	-0.015109680681351	FP_10min	10' FP
FP_10min.21	4000	-0.0768631246423066	-0.354639885225661	0.19435893905399	FP_10min	10' FP
FP_10min.22	4200	0.0426896506061878	-0.182086333478827	0.265154804569619	FP_10min	10' FP
FP_10min.23	4400	0.0440671741654749	-0.225300151039508	0.304366593248767	FP_10min	10' FP
FP_10min.24	4600	-0.123765418578042	-0.365742546833266	0.0934686342820019	FP_10min	10' FP
FP_10min.25	4800	0.0289543643554947	-0.212713290730374	0.265869796295165	FP_10min	10' FP
FP_10min.26	5000	-0.0892208202370854	-0.310702816750692	0.116712375891273	FP_10min	10' FP
FP_10min.27	5200	-0.101733974736861	-0.34056270932932	0.132013281992054	FP_10min	10' FP
FP_10min.28	5400	-0.0166071260176186	-0.271721876276164	0.23601300797408	FP_10min	10' FP
FP_10min.29	5600	0.0980908517607435	-0.113892422038248	0.302143453504777	FP_10min	10' FP
FP_10min.30	5800	0.000186525874455991	-0.24674094181322	0.235109015976393	FP_10min	10' FP
FP_10min.31	6000	-0.00500462773278991	-0.265103753405422	0.247733128850601	FP_10min	10' FP
FP_10min.32	6200	-0.149549150787208	-0.391891304199148	0.0864208052033903	FP_10min	10' FP
FP_10min.33	6400	0.0131466894812971	-0.238830542406611	0.238676113241088	FP_10min	10' FP
FP_10min.34	6600	-0.0356263974981105	-0.277227937805	0.217508887270089	FP_10min	10' FP
FP_10min.35	6800	0.125093486662361	-0.153670999715956	0.348857175203442	FP_10min	10' FP
FP_10min.36	7000	-0.0226910475422422	-0.227191302509088	0.205080723245086	FP_10min	10' FP
FP_10min.37	7200	0.07340699584991	-0.145199895615059	0.289039598477154	FP_10min	10' FP
FP_10min.38	7400	-0.136213959844812	-0.345314141272567	0.088517916614943	FP_10min	10' FP
FP_10min.39	7600	-0.0364088055336454	-0.247817004622042	0.171185449694791	FP_10min	10' FP
FP_10min.40	7800	-0.00182163425978631	-0.22541120280187	0.21561661768694	FP_10min	10' FP
FP_10min.41	8000	0.132107571754341	-0.0954004237272296	0.326248266089371	FP_10min	10' FP
FP_10min.42	8200	-0.0917158122413746	-0.311334260112908	0.170460513906675	FP_10min	10' FP
FP_10min.43	8400	-0.173369507515898	-0.420019528062028	0.0771680784745692	FP_10min	10' FP
FP_10min.44	8600	-0.0853872461074742	-0.317089533415153	0.120871103348261	FP_10min	10' FP
FP_10min.45	8800	-0.0219673457987646	-0.229088160605049	0.182431899566708	FP_10min	10' FP
FP_10min.46	9000	-0.0822197868498752	-0.276676528317411	0.0984817083632366	FP_10min	10' FP
FP_10min.47	9200	-0.0337104146940017	-0.307001282834216	0.205805810810896	FP_10min	10' FP
FP_10min.48	9400	-0.152410076678989	-0.342522204902542	0.0640760202683248	FP_10min	10' FP
FP_10min.49	9600	-0.132485699214063	-0.338945141676375	0.0557715963874927	FP_10min	10' FP
FP_10min.50	9800	-0.0105244444569312	-0.236068431804877	0.210767152156213	FP_10min	10' FP
FP_10min.51	10000	-0.220365466537979	-0.463755341806933	0.0191989494856927	FP_10min	10' FP
FP_10min.52	10200	0.0474460430386804	-0.174969434552081	0.268337048314266	FP_10min	10' FP
FP_10min.53	10400	-0.280428896323601	-0.490009477620245	-0.0669716686083429	FP_10min	10' FP
FP_10min.54	10600	-0.00981869315970188	-0.248224580881462	0.214049994374187	FP_10min	10' FP
FP_10min.55	10800	-0.206928715433842	-0.383729418664703	-0.00759644210807161	FP_10min	10' FP
FP_10min.56	11000	-0.00785837192902839	-0.231558910820559	0.234334183424341	FP_10min	10' FP
FP_10min.57	11200	-0.115035155090132	-0.366171124740654	0.0901961622429402	FP_10min	10' FP
FP_10min.58	11400	0.130363059245261	-0.0563882233031895	0.3357014932554	FP_10min	10' FP
FP_10min.59	11600	0.0429202524306781	-0.171936089917652	0.255127057557739	FP_10min	10' FP
FP_10min.60	11800	0.0562172930943161	-0.135990073281356	0.27058903891924	FP_10min	10' FP
FP_10min.61	12000	0.0862780868291587	-0.118391963620403	0.301415599725341	FP_10min	10' FP
FP_10min.62	12200	-0.047398999754815	-0.248794129203289	0.167607450447814	FP_10min	10' FP
FP_10min.63	12400	0.0239270535332993	-0.152447812326664	0.226082953493419	FP_10min	10' FP
FP_10min.64	12600	0.109877661154377	-0.101955554388334	0.309748521317475	FP_10min	10' FP
FP_10min.65	12800	-0.0617345089699346	-0.322642087334592	0.185834845652674	FP_10min	10' FP
FP_10min.66	13000	-0.132946220228112	-0.355470874929698	0.0728356268813643	FP_10min	10' FP
FP_10min.67	13200	-0.0290894657324	-0.221682108631613	0.17204548492799	FP_10min	10' FP
FP_10min.68	13400	0.00110786651616305	-0.245309136412934	0.250861709061755	FP_10min	10' FP
FP_10min.69	13600	0.00214613131152909	-0.184208562480521	0.216444915152657	FP_10min	10' FP
FP_10min.70	13800	-0.128678222778669	-0.363125824063129	0.11578926887414	FP_10min	10' FP
FP_10min.71	14000	-0.116963151478944	-0.347248587477468	0.0986753744212496	FP_10min	10' FP
FP_10min.72	14200	-0.0628653068650902	-0.249229393952247	0.12632530032771	FP_10min	10' FP
FP_10min.73	14400	-0.174122848375684	-0.362561340127857	-0.00326514375477965	FP_10min	10' FP
FP_10min.74	14600	0.0130126067012903	-0.188123996777725	0.206511800850185	FP_10min	10' FP
FP_10min.75	14800	0.0706043880391506	-0.111025803644701	0.244739002341647	FP_10min	10' FP
FP_10min.76	15000	-0.174256389624753	-0.38062774008027	0.0186842459334833	FP_10min	10' FP
FP_20min.1	0	-1.13933904526024	-1.23707094275523	-1.02176585135443	FP_20min	20' FP
FP_20min.2	200	0.331251764738158	0.172861926864054	0.471147743738142	FP_20min	20' FP
FP_20min.3	400	0.246526504138219	0.0242399943457386	0.44548692402878	FP_20min	20' FP
FP_20min.4	600	0.602542892060464	0.393360607262217	0.812086420918378	FP_20min	20' FP
FP_20min.5	800	0.552135452544324	0.352343920878439	0.766210054530216	FP_20min	20' FP
FP_20min.6	1000	0.690253821772386	0.444838990468079	0.902096691543582	FP_20min	20' FP
FP_20min.7	1200	0.858558517141689	0.643467828232984	1.09390879203045	FP_20min	20' FP
FP_20min.8	1400	0.823337908579937	0.57373091576693	1.08492684128799	FP_20min	20' FP
FP_20min.9	1600	0.744411287014106	0.491109780465956	0.98515851714336	FP_20min	20' FP
FP_20min.10	1800	0.874714476449629	0.639613620189947	1.11607905251124	FP_20min	20' FP
FP_20min.11	2000	0.769426277868263	0.544487981404765	1.03339105664252	FP_20min	20' FP
FP_20min.12	2200	0.631006197848648	0.380407398476739	0.868953159678465	FP_20min	20' FP
FP_20min.13	2400	0.414874103814894	0.174282974049891	0.656607608942403	FP_20min	20' FP
FP_20min.14	2600	0.645307594191751	0.373009584822063	0.924189797004053	FP_20min	20' FP
FP_20min.15	2800	0.344078060173831	0.131521314204081	0.565419315081246	FP_20min	20' FP
FP_20min.16	3000	0.440422131908812	0.17594709563475	0.740923950989599	FP_20min	20' FP
FP_20min.17	3200	0.333927940957872	0.0845051131943102	0.588131473476474	FP_20min	20' FP
FP_20min.18	3400	0.186249928578776	-0.0421001598348613	0.418303038196125	FP_20min	20' FP
FP_20min.19	3600	0.0714548852824497	-0.127037057671511	0.290076246598379	FP_20min	20' FP
FP_20min.20	3800	-0.0335143857550955	-0.270033390797297	0.202260458738209	FP_20min	20' FP
FP_20min.21	4000	0.221876088851125	-0.0221256668238103	0.438445902898834	FP_20min	20' FP
FP_20min.22	4200	0.123594208949261	-0.142878773948721	0.37834821272602	FP_20min	20' FP
FP_20min.23	4400	0.0947257370987436	-0.142992859788493	0.32599879704832	FP_20min	20' FP
FP_20min.24	4600	0.0624761785202003	-0.180762394592096	0.272867818273639	FP_20min	20' FP
FP_20min.25	4800	-0.0573133849101048	-0.288665647341743	0.19744247757436	FP_20min	20' FP
FP_20min.26	5000	0.0588329893226698	-0.21598219895952	0.305256010288497	FP_20min	20' FP
FP_20min.27	5200	0.0307014727522317	-0.25442468130751	0.310656477218663	FP_20min	20' FP
FP_20min.28	5400	0.112121503039573	-0.0956692538851007	0.333218309368592	FP_20min	20' FP
FP_20min.29	5600	0.0914934598855322	-0.13739114270175	0.351495192116851	FP_20min	20' FP
FP_20min.30	5800	-0.0757499232507306	-0.317279230207751	0.131381471542745	FP_20min	20' FP
FP_20min.31	6000	0.0117707296111483	-0.230879738061689	0.252929872051472	FP_20min	20' FP
FP_20min.32	6200	0.0752080500577484	-0.177375672012971	0.323298595827437	FP_20min	20' FP
FP_20min.33	6400	0.0456473543963921	-0.220718769794316	0.316341428276572	FP_20min	20' FP
FP_20min.34	6600	-0.0261394946974806	-0.298256621491343	0.184638353464855	FP_20min	20' FP
FP_20min.35	6800	0.0508079320187736	-0.194785489253682	0.32777066688923	FP_20min	20' FP
FP_20min.36	7000	0.116710598247406	-0.1883649518066	0.423678332553688	FP_20min	20' FP
FP_20min.37	7200	0.155887710507129	-0.0936220383320363	0.415733203067234	FP_20min	20' FP
FP_20min.38	7400	-0.0353382088295718	-0.287945983392942	0.226110656202621	FP_20min	20' FP
FP_20min.39	7600	0.0485656411442179	-0.190777669282281	0.338072447977274	FP_20min	20' FP
FP_20min.40	7800	-0.136684096679722	-0.398501831728926	0.117743861080657	FP_20min	20' FP
FP_20min.41	8000	0.0978414413819396	-0.159324900327647	0.347538067694741	FP_20min	20' FP
FP_20min.42	8200	-0.0415668316811599	-0.289058824296096	0.215193312028089	FP_20min	20' FP
FP_20min.43	8400	-0.126225479260985	-0.36260668857137	0.118766411045348	FP_20min	20' FP
FP_20min.44	8600	-0.0860202281361695	-0.362557373665823	0.201344435820029	FP_20min	20' FP
FP_20min.45	8800	-0.0147166993060432	-0.208940020957137	0.202312444910184	FP_20min	20' FP
FP_20min.46	9000	0.0039880167547887	-0.23510150891039	0.243349477671805	FP_20min	20' FP
FP_20min.47	9200	-0.0585806651026134	-0.297448388646548	0.217032423505319	FP_20min	20' FP
FP_20min.48	9400	-0.241560637495127	-0.49411089059165	-0.0101659950096728	FP_20min	20' FP
FP_20min.49	9600	-0.107388008360938	-0.350614310321711	0.117226321716754	FP_20min	20' FP
FP_20min.50	9800	0.00716872582863137	-0.237775097926795	0.247202096836549	FP_20min	20' FP
FP_20min.51	10000	0.0941916407730351	-0.179114438134247	0.381309820957022	FP_20min	20' FP
FP_20min.52	10200	0.13015834799544	-0.0637583917973882	0.33626154972204	FP_20min	20' FP
FP_20min.53	10400	0.216433695000679	-0.0039816993388486	0.428134362430317	FP_20min	20' FP
FP_20min.54	10600	0.121035259763817	-0.144157625794326	0.361459652521776	FP_20min	20' FP
FP_20min.55	10800	0.113043895007807	-0.140850549189382	0.346961498618963	FP_20min	20' FP
FP_20min.56	11000	0.122121230994707	-0.118336999653203	0.354042754279963	FP_20min	20' FP
FP_20min.57	11200	-0.0959344947856609	-0.285836389558484	0.103805412778237	FP_20min	20' FP
FP_20min.58	11400	-0.139072931759899	-0.420660453134343	0.132416182611956	FP_20min	20' FP
FP_20min.59	11600	-0.127842243421736	-0.37957295980852	0.126255084128485	FP_20min	20' FP
FP_20min.60	11800	-0.182488919745792	-0.466615865999286	0.104177995839427	FP_20min	20' FP
FP_20min.61	12000	0.0785823320541675	-0.126661343723755	0.291381485414305	FP_20min	20' FP
FP_20min.62	12200	-0.270075064415272	-0.506584250406254	-0.0407355267775799	FP_20min	20' FP
FP_20min.63	12400	-0.0735861798209185	-0.350631597817025	0.20253760015416	FP_20min	20' FP
FP_20min.64	12600	0.0124973542680624	-0.241523856684258	0.263322337271385	FP_20min	20' FP
FP_20min.65	12800	-0.226711079212323	-0.467214938326641	0.000625954108389453	FP_20min	20' FP
FP_20min.66	13000	0.160001488197017	-0.047902119415336	0.39129965232041	FP_20min	20' FP
FP_20min.67	13200	-0.119170592381922	-0.353765587677522	0.134569312391756	FP_20min	20' FP
FP_20min.68	13400	-0.0162596598590822	-0.232273189739338	0.218958243201361	FP_20min	20' FP
FP_20min.69	13600	-0.217531580709586	-0.468431562228196	0.0349382774603727	FP_20min	20' FP
FP_20min.70	13800	-0.120227068315417	-0.354059196238182	0.0707683345826753	FP_20min	20' FP
FP_20min.71	14000	-0.110348902465941	-0.363104676938519	0.147900378488872	FP_20min	20' FP
FP_20min.72	14200	0.118272375363749	-0.143391311929198	0.38112098470112	FP_20min	20' FP
FP_20min.73	14400	-0.131965655840035	-0.410697464195702	0.130891888542765	FP_20min	20' FP
FP_20min.74	14600	0.176551700193773	-0.0291334069688421	0.403518873257405	FP_20min	20' FP
FP_20min.75	14800	0.179125299751241	-0.0502210015161965	0.398040362403281	FP_20min	20' FP
FP_20min.76	15000	-0.195166387935231	-0.456431093108087	0.0693919967651088	FP_20min	20' FP
