# Supplementary material for: The NELF pausing checkpoint mediates the functional divergence of Cdk9
Source: Nat Commun. 2023 May 13;14:2762. doi: 10.1038/s41467-023-38359-y (PMC10182999; doi:10.1038/s41467-023-38359-y)
Supplement: Supplementary file 10 — Source Data [file 41467_2023_38359_MOESM10_ESM.zip › Source Data/AllPlots/fig6d.tsv]

MCPGFP_vs_background	sample	kd	drug	condition
1	1.225	Lucif_FP	Luciferase RNAi	+FP	Luciferase
RNAi +FP
2	1.32	Lucif_FP	Luciferase RNAi	+FP	Luciferase
RNAi +FP
3	1.74	Lucif_FP	Luciferase RNAi	+FP	Luciferase
RNAi +FP
4	3.075	Lucif_FP	Luciferase RNAi	+FP	Luciferase
RNAi +FP
5	3.098	Lucif_FP	Luciferase RNAi	+FP	Luciferase
RNAi +FP
6	1.711	Lucif_FP	Luciferase RNAi	+FP	Luciferase
RNAi +FP
7	1.912	Lucif_FP	Luciferase RNAi	+FP	Luciferase
RNAi +FP
8	1.389	Lucif_FP	Luciferase RNAi	+FP	Luciferase
RNAi +FP
9	1.347	Lucif_FP	Luciferase RNAi	+FP	Luciferase
RNAi +FP
10	1.793	Lucif_FP	Luciferase RNAi	+FP	Luciferase
RNAi +FP
11	2.476	Lucif_noFP	Luciferase RNAi	-FP	Luciferase
RNAi -FP
12	3.521	Lucif_noFP	Luciferase RNAi	-FP	Luciferase
RNAi -FP
13	4.422	Lucif_noFP	Luciferase RNAi	-FP	Luciferase
RNAi -FP
14	4.263	Lucif_noFP	Luciferase RNAi	-FP	Luciferase
RNAi -FP
15	7.462	Lucif_noFP	Luciferase RNAi	-FP	Luciferase
RNAi -FP
16	1.708	Lucif_noFP	Luciferase RNAi	-FP	Luciferase
RNAi -FP
17	1.614	Lucif_noFP	Luciferase RNAi	-FP	Luciferase
RNAi -FP
18	3.075	Lucif_noFP	Luciferase RNAi	-FP	Luciferase
RNAi -FP
19	4.609	Lucif_noFP	Luciferase RNAi	-FP	Luciferase
RNAi -FP
20	4.787	Lucif_noFP	Luciferase RNAi	-FP	Luciferase
RNAi -FP
21	3.395	Lucif_noFP	Luciferase RNAi	-FP	Luciferase
RNAi -FP
22	3.983	Lucif_noFP	Luciferase RNAi	-FP	Luciferase
RNAi -FP
23	3.675	Lucif_noFP	Luciferase RNAi	-FP	Luciferase
RNAi -FP
24	8.9	Lucif_noFP	Luciferase RNAi	-FP	Luciferase
RNAi -FP
25	5.657	Lucif_noFP	Luciferase RNAi	-FP	Luciferase
RNAi -FP
26	1.524	NELF_FP	NELF RNAi	+FP	NELF
RNAi +FP
27	1.09	NELF_FP	NELF RNAi	+FP	NELF
RNAi +FP
28	1.489	NELF_FP	NELF RNAi	+FP	NELF
RNAi +FP
29	1.47	NELF_noFP	NELF RNAi	-FP	NELF
RNAi -FP
30	1.309	NELF_noFP	NELF RNAi	-FP	NELF
RNAi -FP
31	2.635	NELF_noFP	NELF RNAi	-FP	NELF
RNAi -FP
32	1.975	NELF_noFP	NELF RNAi	-FP	NELF
RNAi -FP
33	1.466	NELF_noFP	NELF RNAi	-FP	NELF
RNAi -FP
34	4.76	NELF_noFP	NELF RNAi	-FP	NELF
RNAi -FP
35	1.866	NELF_noFP	NELF RNAi	-FP	NELF
RNAi -FP
36	1.182	NELF_noFP	NELF RNAi	-FP	NELF
RNAi -FP
37	1.282	NELF_noFP	NELF RNAi	-FP	NELF
RNAi -FP
38	2.159	NELF_noFP	NELF RNAi	-FP	NELF
RNAi -FP
39	1.418	NELF_noFP	NELF RNAi	-FP	NELF
RNAi -FP
40	1.266	NELF_noFP	NELF RNAi	-FP	NELF
RNAi -FP
41	1.445	NELF_noFP	NELF RNAi	-FP	NELF
RNAi -FP
42	1.721	NELF_noFP	NELF RNAi	-FP	NELF
RNAi -FP
