# Supplementary material for: The NELF pausing checkpoint mediates the functional divergence of Cdk9
Source: Nat Commun. 2023 May 13;14:2762. doi: 10.1038/s41467-023-38359-y (PMC10182999; doi:10.1038/s41467-023-38359-y)
Supplement: Supplementary file 10 — Source Data [file 41467_2023_38359_MOESM10_ESM.zip › Source Data/AllPlots/S1D.tsv]

rep1	rep2	sample	KD
3	-0.235300936201632	-0.68277265082358	LacZKD_DMSO	LacZ RNAi
4	0.950335640760279	1.13014070581928	LacZKD_DMSO	LacZ RNAi
5	2.09239848779987	2.13413118855208	LacZKD_DMSO	LacZ RNAi
6	0.065729059462349	0.0953785995600639	LacZKD_DMSO	LacZ RNAi
7	1.18520490036915	1.34253321444119	LacZKD_DMSO	LacZ RNAi
8	1.99769517419052	2.13808533861612	LacZKD_DMSO	LacZ RNAi
9	1.20139166146242	1.12340732316031	LacZKD_DMSO	LacZ RNAi
10	2.27030119674725	2.45899057945221	LacZKD_DMSO	LacZ RNAi
12	2.02556513541214	2.19632322867649	LacZKD_DMSO	LacZ RNAi
14	1.70587910039845	1.68644320658656	LacZKD_DMSO	LacZ RNAi
15	1.84508501098436	1.70461717551515	LacZKD_DMSO	LacZ RNAi
16	1.42429837623511	1.28571029773036	LacZKD_DMSO	LacZ RNAi
17	2.22509570109605	2.20764836797733	LacZKD_DMSO	LacZ RNAi
18	1.67139317505914	1.80718582860125	LacZKD_DMSO	LacZ RNAi
19	1.44291384654377	1.40713246061582	LacZKD_DMSO	LacZ RNAi
22	0.287577809078705	0.0953785995600639	LacZKD_DMSO	LacZ RNAi
25	1.53309047689286	1.47256338664148	LacZKD_DMSO	LacZ RNAi
26	1.38448782208676	1.42443731882429	LacZKD_DMSO	LacZ RNAi
28	1.74242266908722	1.71862788995796	LacZKD_DMSO	LacZ RNAi
29	2.53897265911881	2.50390121667617	LacZKD_DMSO	LacZ RNAi
30	2.1608984108941	2.07915518759695	LacZKD_DMSO	LacZ RNAi
31	1.76758475203586	1.80152718852321	LacZKD_DMSO	LacZ RNAi
34	-0.712422190921295	-0.205651396103917	LacZKD_DMSO	LacZ RNAi
35	1.60354815453562	1.56274001699057	LacZKD_DMSO	LacZ RNAi
36	1.63393078352934	1.60502907910665	LacZKD_DMSO	LacZ RNAi
37	3.30798053006258	3.3251883825126	LacZKD_DMSO	LacZ RNAi
38	-0.110362199593332	0.0161973535124391	LacZKD_DMSO	LacZ RNAi
39	-0.411392195257313	-0.68277265082358	LacZKD_DMSO	LacZ RNAi
40	1.65493373010472	1.71862788995796	LacZKD_DMSO	LacZ RNAi
41	0.065729059462349	-0.205651396103917	LacZKD_DMSO	LacZ RNAi
42	0.287577809078705	0.162325389190677	LacZKD_DMSO	LacZ RNAi
43	1.65864567135044	1.86377001265455	LacZKD_DMSO	LacZ RNAi
45	1.9045781501996	1.91711042125011	LacZKD_DMSO	LacZ RNAi
46	1.46942139702348	1.37792518953003	LacZKD_DMSO	LacZ RNAi
47	2.65325294953462	2.72512788931906	LacZKD_DMSO	LacZ RNAi
48	1.70753355756846	1.69743859088803	LacZKD_DMSO	LacZ RNAi
49	1.75296066052712	1.75970711824087	LacZKD_DMSO	LacZ RNAi
50	1.58860780474269	1.60726196053894	LacZKD_DMSO	LacZ RNAi
52	1.40815174028456	1.35862003433465	LacZKD_DMSO	LacZ RNAi
55	-0.411392195257313	-0.68277265082358	LacZKD_DMSO	LacZ RNAi
63	1.40152116138554	1.44433214754123	LacZKD_DMSO	LacZ RNAi
64	1.61595741251744	1.54511405379009	LacZKD_DMSO	LacZ RNAi
65	1.23206048122887	1.11656789863	LacZKD_DMSO	LacZ RNAi
67	1.64741329141859	1.5749059240456	LacZKD_DMSO	LacZ RNAi
68	2.35798513081882	2.34903962050679	LacZKD_DMSO	LacZ RNAi
69	0.463669068134387	0.463355384854658	LacZKD_DMSO	LacZ RNAi
70	1.66415476613522	1.72884705513965	LacZKD_DMSO	LacZ RNAi
71	2.18244746582396	2.15355146488317	LacZKD_DMSO	LacZ RNAi
75	1.48897493339916	1.51588443613084	LacZKD_DMSO	LacZ RNAi
76	1.77329923556029	1.8331011928881	LacZKD_DMSO	LacZ RNAi
77	-0.0134521865852758	-0.68277265082358	LacZKD_DMSO	LacZ RNAi
78	-0.235300936201632	-0.68277265082358	LacZKD_DMSO	LacZ RNAi
81	0.065729059462349	-0.0807126594956174	LacZKD_DMSO	LacZ RNAi
82	1.35945981638483	1.42781705947567	LacZKD_DMSO	LacZ RNAi
83	2.08622845452397	2.01270902566662	LacZKD_DMSO	LacZ RNAi
84	-0.0134521865852758	0.358620034334645	LacZKD_DMSO	LacZ RNAi
86	-0.411392195257313	-0.68277265082358	LacZKD_DMSO	LacZ RNAi
87	1.86621701904678	1.9278875122663	LacZKD_DMSO	LacZ RNAi
89	1.57537953900893	1.87352984994371	LacZKD_DMSO	LacZ RNAi
90	1.37036317939516	1.36255032796308	LacZKD_DMSO	LacZ RNAi
91	2.04875362223444	2.08807936081856	LacZKD_DMSO	LacZ RNAi
92	2.47650629283956	2.40994799386052	LacZKD_DMSO	LacZ RNAi
93	1.2466192013998	1.37030579265984	LacZKD_DMSO	LacZ RNAi
94	1.51802673045698	1.46335538485466	LacZKD_DMSO	LacZ RNAi
95	1.75296066052712	1.79723429213357	LacZKD_DMSO	LacZ RNAi
96	1.48623489603313	1.51862447349687	LacZKD_DMSO	LacZ RNAi
97	1.38794835419627	1.55527345230522	LacZKD_DMSO	LacZ RNAi
99	-0.110362199593332	-0.381742655159599	LacZKD_DMSO	LacZ RNAi
108	1.37393763975345	1.30399908344267	LacZKD_DMSO	LacZ RNAi
111	-0.110362199593332	-0.381742655159599	LacZKD_DMSO	LacZ RNAi
117	-0.411392195257313	-0.68277265082358	LacZKD_DMSO	LacZ RNAi
118	1.19066779607065	1.08807936081856	LacZKD_DMSO	LacZ RNAi
119	1.80079540914664	1.72884705513965	LacZKD_DMSO	LacZ RNAi
120	1.94271624389009	1.90717695050213	LacZKD_DMSO	LacZ RNAi
122	2.38932488302507	2.42341824643984	LacZKD_DMSO	LacZ RNAi
124	1.39478777872657	1.4785953514114	LacZKD_DMSO	LacZ RNAi
125	1.69919751504194	1.60502907910665	LacZKD_DMSO	LacZ RNAi
126	1.70421831641699	1.81828661139417	LacZKD_DMSO	LacZ RNAi
127	1.67139317505914	1.68829521144816	LacZKD_DMSO	LacZ RNAi
132	1.4722692398963	1.4785953514114	LacZKD_DMSO	LacZ RNAi
133	2.45252518170055	2.48247167530173	LacZKD_DMSO	LacZ RNAi
134	1.61391367000746	1.63529068413918	LacZKD_DMSO	LacZ RNAi
135	2.00690909606243	1.93632067980316	LacZKD_DMSO	LacZ RNAi
139	0.685517817750743	0.930011205896156	LacZKD_DMSO	LacZ RNAi
140	1.67674389344324	1.56764735148531	LacZKD_DMSO	LacZ RNAi
141	1.08691835853229	1.26661735582133	LacZKD_DMSO	LacZ RNAi
142	0.24182031851803	0.463355384854658	LacZKD_DMSO	LacZ RNAi
146	1.64168624822611	1.84998172816892	LacZKD_DMSO	LacZ RNAi
147	1.42111671744892	1.45076625754664	LacZKD_DMSO	LacZ RNAi
148	1.94939049461597	1.90605907477063	LacZKD_DMSO	LacZ RNAi
149	0.649305645096298	0.431170701483257	LacZKD_DMSO	LacZ RNAi
150	0.287577809078705	0.618257344840401	LacZKD_DMSO	LacZ RNAi
152	0.831645853428981	0.919287340504383	LacZKD_DMSO	LacZ RNAi
153	1.5404308400586	1.44433214754123	LacZKD_DMSO	LacZ RNAi
154	2.17406853425119	2.11656789863	LacZKD_DMSO	LacZ RNAi
155	2.06500463146802	2.07462337796944	LacZKD_DMSO	LacZ RNAi
156	2.05175394146904	2.06463915706284	LacZKD_DMSO	LacZ RNAi
157	0.649305645096298	0.794348603896083	LacZKD_DMSO	LacZ RNAi
162	-0.235300936201632	-0.381742655159599	LacZKD_DMSO	LacZ RNAi
164	1.92506753859122	1.90155857354395	LacZKD_DMSO	LacZ RNAi
165	0.609797103812625	0.463355384854658	LacZKD_DMSO	LacZ RNAi
166	1.37036317939516	1.4845446839246	LacZKD_DMSO	LacZ RNAi
167	1.42429837623511	1.52134733183234	LacZKD_DMSO	LacZ RNAi
168	1.17406853425119	1.05759003867066	LacZKD_DMSO	LacZ RNAi
170	0.749975806977661	0.861295393526696	LacZKD_DMSO	LacZ RNAi
173	1.13267584909296	1.09537859956006	LacZKD_DMSO	LacZ RNAi
174	1.71245944570977	1.74697962917883	LacZKD_DMSO	LacZ RNAi
176	0.986547813414724	1.04150321877721	LacZKD_DMSO	LacZ RNAi
177	2.17010234703359	2.07233961557149	LacZKD_DMSO	LacZ RNAi
187	1.62001626899431	1.6182573448404	LacZKD_DMSO	LacZ RNAi
188	1.87190903344624	1.91492253510193	LacZKD_DMSO	LacZ RNAi
189	1.08691835853229	1.04150321877721	LacZKD_DMSO	LacZ RNAi
190	2.7331820123523	2.90951516512855	LacZKD_DMSO	LacZ RNAi
191	1.29189918286135	1.14330215187725	LacZKD_DMSO	LacZ RNAi
192	1.5594194156152	1.55275579608397	LacZKD_DMSO	LacZ RNAi
193	2.04269007547378	2.05995248048112	LacZKD_DMSO	LacZ RNAi
194	1.5404308400586	1.57008038015631	LacZKD_DMSO	LacZ RNAi
195	-0.0134521865852758	0.835741289054308	LacZKD_DMSO	LacZ RNAi
200	1.38448782208676	1.75656004300668	LacZKD_DMSO	LacZ RNAi
201	-0.411392195257313	-0.68277265082358	LacZKD_DMSO	LacZ RNAi
202	1.61391367000746	1.67895518519401	LacZKD_DMSO	LacZ RNAi
203	1.0035811527135	1.38168533840334	LacZKD_DMSO	LacZ RNAi
204	0.950335640760279	0.89701094579323	LacZKD_DMSO	LacZ RNAi
205	1.0035811527135	0.861295393526696	LacZKD_DMSO	LacZ RNAi
207	0.24182031851803	0.0953785995600639	LacZKD_DMSO	LacZ RNAi
209	1.6493056450963	1.71342669627216	LacZKD_DMSO	LacZ RNAi
210	1.54285031418201	1.52941495358038	LacZKD_DMSO	LacZ RNAi
211	1.46366906813439	1.539943820324	LacZKD_DMSO	LacZ RNAi
212	1.95689468964482	2.02649731015225	LacZKD_DMSO	LacZ RNAi
213	1.02794049857295	1.17455984560769	LacZKD_DMSO	LacZ RNAi
214	1.60772409518976	1.70461717551515	LacZKD_DMSO	LacZ RNAi
215	1.33679583174889	1.35065110466337	LacZKD_DMSO	LacZ RNAi
216	1.05100580264164	1.04150321877721	LacZKD_DMSO	LacZ RNAi
217	1.71571260310749	1.79723429213357	LacZKD_DMSO	LacZ RNAi
218	1.1683914013595	1.23630544155249	LacZKD_DMSO	LacZ RNAi
219	1.09375778306259	1.15607643991368	LacZKD_DMSO	LacZ RNAi
220	0.065729059462349	0.220317336168364	LacZKD_DMSO	LacZ RNAi
221	-0.235300936201632	0.162325389190677	LacZKD_DMSO	LacZ RNAi
222	2.46799044191703	2.52727819905156	LacZKD_DMSO	LacZ RNAi
227	0.931030485564893	0.940476639574321	LacZKD_DMSO	LacZ RNAi
236	1.60144502944786	1.55527345230522	LacZKD_DMSO	LacZ RNAi
239	1.30876710814864	1.73052711325767	LacZKD_DMSO	LacZ RNAi
240	1.62203156022964	1.66358032362706	LacZKD_DMSO	LacZ RNAi
241	1.4722692398963	1.53471129339033	LacZKD_DMSO	LacZ RNAi
242	2.13205498482439	2.04068302121161	LacZKD_DMSO	LacZ RNAi
246	2.15268178371983	2.22140171746058	LacZKD_DMSO	LacZ RNAi
247	1.72691050290897	1.77054568922346	LacZKD_DMSO	LacZ RNAi
253	-0.411392195257313	-0.0807126594956174	LacZKD_DMSO	LacZ RNAi
254	0.764699063798368	0.63944664391034	LacZKD_DMSO	LacZ RNAi
255	-0.110362199593332	-0.68277265082358	LacZKD_DMSO	LacZ RNAi
256	1.43370584475694	1.35065110466337	LacZKD_DMSO	LacZ RNAi
262	1.3774829205181	1.34661112686163	LacZKD_DMSO	LacZ RNAi
264	0.49169779173463	0.678955185194013	LacZKD_DMSO	LacZ RNAi
265	0.81905672612096	0.794348603896083	LacZKD_DMSO	LacZ RNAi
269	-0.110362199593332	0.835741289054308	LacZKD_DMSO	LacZ RNAi
270	0.702551157049523	0.431170701483257	LacZKD_DMSO	LacZ RNAi
272	-0.235300936201632	0.0161973535124391	LacZKD_DMSO	LacZ RNAi
273	-0.235300936201632	-0.205651396103917	LacZKD_DMSO	LacZ RNAi
275	-0.110362199593332	-0.381742655159599	LacZKD_DMSO	LacZ RNAi
279	3.18039563338828	3.12604577426854	LacZKD_DMSO	LacZ RNAi
280	0.065729059462349	-0.0807126594956174	LacZKD_DMSO	LacZ RNAi
281	0.132675849092962	-0.205651396103917	LacZKD_DMSO	LacZ RNAi
282	0.065729059462349	-0.0807126594956174	LacZKD_DMSO	LacZ RNAi
283	0.065729059462349	-0.205651396103917	LacZKD_DMSO	LacZ RNAi
284	0.065729059462349	-0.205651396103917	LacZKD_DMSO	LacZ RNAi
285	0.065729059462349	-0.0807126594956174	LacZKD_DMSO	LacZ RNAi
286	0.065729059462349	-0.0807126594956174	LacZKD_DMSO	LacZ RNAi
287	0.463669068134387	0.732200697147238	LacZKD_DMSO	LacZ RNAi
288	0.065729059462349	-0.205651396103917	LacZKD_DMSO	LacZ RNAi
289	1.46942139702348	1.5749059240456	LacZKD_DMSO	LacZ RNAi
290	0.065729059462349	-0.205651396103917	LacZKD_DMSO	LacZ RNAi
291	1.58643088548841	1.53207119722412	LacZKD_DMSO	LacZ RNAi
292	0.065729059462349	-0.205651396103917	LacZKD_DMSO	LacZ RNAi
293	1.40484910473447	1.22571236805507	LacZKD_DMSO	LacZ RNAi
294	1.35576367082487	1.5749059240456	LacZKD_DMSO	LacZ RNAi
295	1.02794049857295	1.04150321877721	LacZKD_DMSO	LacZ RNAi
296	0.950335640760279	1.04150321877721	LacZKD_DMSO	LacZ RNAi
297	0.49169779173463	1.01619735351244	LacZKD_DMSO	LacZ RNAi
298	0.065729059462349	-0.205651396103917	LacZKD_DMSO	LacZ RNAi
299	0.065729059462349	-0.205651396103917	LacZKD_DMSO	LacZ RNAi
300	0.065729059462349	-0.205651396103917	LacZKD_DMSO	LacZ RNAi
301	0.065729059462349	-0.205651396103917	LacZKD_DMSO	LacZ RNAi
302	0.065729059462349	-0.205651396103917	LacZKD_DMSO	LacZ RNAi
303	1.07996949857696	1.3342606884752	LacZKD_DMSO	LacZ RNAi
304	1.34065625256213	1.40001271949287	LacZKD_DMSO	LacZ RNAi
305	0.518026730456979	0.220317336168364	LacZKD_DMSO	LacZ RNAi
306	0.518026730456979	0.547676270554694	LacZKD_DMSO	LacZ RNAi
307	0.065729059462349	-0.205651396103917	LacZKD_DMSO	LacZ RNAi
308	0.065729059462349	-0.205651396103917	LacZKD_DMSO	LacZ RNAi
309	0.132675849092962	-0.205651396103917	LacZKD_DMSO	LacZ RNAi
310	1.29189918286135	1.2093219518669	LacZKD_DMSO	LacZ RNAi
311	1.57537953900893	1.55022345956857	LacZKD_DMSO	LacZ RNAi
312	0.065729059462349	0.0953785995600639	LacZKD_DMSO	LacZ RNAi
313	0.065729059462349	0.0953785995600639	LacZKD_DMSO	LacZ RNAi
314	1.99514798517664	2.04962110899939	LacZKD_DMSO	LacZ RNAi
315	1.19606282795736	1.15607643991368	LacZKD_DMSO	LacZ RNAi
316	0.940790322854049	1.07310220484891	LacZKD_DMSO	LacZ RNAi
317	0.401521161385542	0.547676270554694	LacZKD_DMSO	LacZ RNAi
318	0.190667796070649	0.162325389190677	LacZKD_DMSO	LacZ RNAi
319	2.10646322367272	2.10468782369484	LacZKD_DMSO	LacZ RNAi
320	1.01997156890167	1.04150321877721	LacZKD_DMSO	LacZ RNAi
321	0.065729059462349	0.0953785995600639	LacZKD_DMSO	LacZ RNAi
322	1.74847565183525	1.7659336690815	LacZKD_DMSO	LacZ RNAi
323	1.6179915824279	1.60278465818419	LacZKD_DMSO	LacZ RNAi
324	1.34065625256213	1.33006457388159	LacZKD_DMSO	LacZ RNAi
325	2.02157709561709	2.08289590393543	LacZKD_DMSO	LacZ RNAi
326	1.84987067353518	1.9278875122663	LacZKD_DMSO	LacZ RNAi
327	1.76179407315496	1.7081624562798	LacZKD_DMSO	LacZ RNAi
328	2.43028005481632	2.36566915272682	LacZKD_DMSO	LacZ RNAi
329	2.30502853858924	2.43714275943441	LacZKD_DMSO	LacZ RNAi
331	1.55239563208824	1.42443731882429	LacZKD_DMSO	LacZ RNAi
332	2.452228025013	2.46920974463389	LacZKD_DMSO	LacZ RNAi
335	3.13199284955253	3.17025596388941	LacZKD_DMSO	LacZ RNAi
336	1.12642689981596	1.28101517652198	LacZKD_DMSO	LacZ RNAi
337	0.065729059462349	-0.205651396103917	LacZKD_DMSO	LacZ RNAi
338	0.685517817750743	0.970439862951764	LacZKD_DMSO	LacZ RNAi
340	0.649305645096298	0.835741289054308	LacZKD_DMSO	LacZ RNAi
341	1.36312477047124	1.23104120156014	LacZKD_DMSO	LacZ RNAi
342	2.23599077485731	2.24868521986543	LacZKD_DMSO	LacZ RNAi
343	-0.235300936201632	-0.0807126594956174	LacZKD_DMSO	LacZ RNAi
344	-0.235300936201632	0.431170701483257	LacZKD_DMSO	LacZ RNAi
346	-0.235300936201632	-0.68277265082358	LacZKD_DMSO	LacZ RNAi
351	1.68202948990492	1.67516219617687	LacZKD_DMSO	LacZ RNAi
352	1.40152116138554	1.41759789429398	LacZKD_DMSO	LacZ RNAi
362	2.36820429600051	2.32197850476742	LacZKD_DMSO	LacZ RNAi
363	1.71245944570977	1.69380430623293	LacZKD_DMSO	LacZ RNAi
364	2.67049494416624	2.64986775956388	LacZKD_DMSO	LacZ RNAi
365	1.216996734793	1.2093219518669	LacZKD_DMSO	LacZ RNAi
376	1.15090066919916	1.22031733616836	LacZKD_DMSO	LacZ RNAi
379	1.15090066919916	1.36255032796308	LacZKD_DMSO	LacZ RNAi
382	0.32897049423693	0.271469858615745	LacZKD_DMSO	LacZ RNAi
384	1.5404308400586	1.66747536751058	LacZKD_DMSO	LacZ RNAi
385	-0.235300936201632	-0.0807126594956174	LacZKD_DMSO	LacZ RNAi
386	1.10712174462057	1.3342606884752	LacZKD_DMSO	LacZ RNAi
389	3.01004719496274	3.11965897560714	LacZKD_DMSO	LacZ RNAi
390	2.47255299977697	2.49041361758869	LacZKD_DMSO	LacZ RNAi
391	1.0035811527135	1.14330215187725	LacZKD_DMSO	LacZ RNAi
394	0.463669068134387	0.659650029998626	LacZKD_DMSO	LacZ RNAi
395	1.31696158676392	1.42103107013238	LacZKD_DMSO	LacZ RNAi
396	2.08829488736109	2.14845704304348	LacZKD_DMSO	LacZ RNAi
398	1.08691835853229	1.01619735351244	LacZKD_DMSO	LacZ RNAi
399	2.12893727953356	2.05122663571481	LacZKD_DMSO	LacZ RNAi
400	2.01185367867949	2.15291792066885	LacZKD_DMSO	LacZ RNAi
402	1.45489514382688	1.35065110466337	LacZKD_DMSO	LacZ RNAi
403	1.31288367434348	1.51312700158565	LacZKD_DMSO	LacZ RNAi
404	-0.411392195257313	-0.205651396103917	LacZKD_DMSO	LacZ RNAi
405	2.2144345180284	2.14200381165197	LacZKD_DMSO	LacZ RNAi
413	1.11365261177953	1.10961903867467	LacZKD_DMSO	LacZ RNAi
414	1.05100580264164	1.30399908344267	LacZKD_DMSO	LacZ RNAi
415	1.95409578963359	2.03155710892165	LacZKD_DMSO	LacZ RNAi
418	-0.411392195257313	0.162325389190677	LacZKD_DMSO	LacZ RNAi
422	0.32897049423693	0.271469858615745	LacZKD_DMSO	LacZ RNAi
423	1.54285031418201	1.72206106579636	LacZKD_DMSO	LacZ RNAi
424	1.2466192013998	1.49620429646959	LacZKD_DMSO	LacZ RNAi
425	1.13883615779778	1.04150321877721	LacZKD_DMSO	LacZ RNAi
426	1.86044941127919	2.06850645315976	LacZKD_DMSO	LacZ RNAi
427	1.29617798084062	1.47256338664148	LacZKD_DMSO	LacZ RNAi
429	2.0295168868079	2.12272820733482	LacZKD_DMSO	LacZ RNAi
430	2.42682702665031	2.42068897127113	LacZKD_DMSO	LacZ RNAi
432	1.98393419781204	2.04313898147147	LacZKD_DMSO	LacZ RNAi
433	2.00441553237823	2.04395455820299	LacZKD_DMSO	LacZ RNAi
435	1.71571260310749	1.69013935214653	LacZKD_DMSO	LacZ RNAi
436	1.69241152569864	1.70992430243609	LacZKD_DMSO	LacZ RNAi
437	1.08691835853229	1.33841664824636	LacZKD_DMSO	LacZ RNAi
438	1.6493056450963	1.59598095012925	LacZKD_DMSO	LacZ RNAi
439	1.49169779173463	1.5913851984401	LacZKD_DMSO	LacZ RNAi
446	1.43679692173409	1.52941495358038	LacZKD_DMSO	LacZ RNAi
447	1.53555107544051	1.44107899014351	LacZKD_DMSO	LacZ RNAi
450	1.4722692398963	1.55022345956857	LacZKD_DMSO	LacZ RNAi
451	2.48815473583355	2.40536343787697	LacZKD_DMSO	LacZ RNAi
452	1.77329923556029	2.0843832152586	LacZKD_DMSO	LacZ RNAi
453	1.28757780907871	1.51312700158565	LacZKD_DMSO	LacZ RNAi
455	1.58643088548841	1.51035194753088	LacZKD_DMSO	LacZ RNAi
456	1.15680952880968	1.22031733616836	LacZKD_DMSO	LacZ RNAi
457	1.02794049857295	0.822377327496326	LacZKD_DMSO	LacZ RNAi
458	1.92506753859122	2.00564717117913	LacZKD_DMSO	LacZ RNAi
460	-0.411392195257313	0.0161973535124391	LacZKD_DMSO	LacZ RNAi
462	1.1683914013595	1.37792518953003	LacZKD_DMSO	LacZ RNAi
463	1.20665590145478	1.51588443613084	LacZKD_DMSO	LacZ RNAi
464	1.11365261177953	1.14973626188266	LacZKD_DMSO	LacZ RNAi
465	1.28321300367626	1.54253663090228	LacZKD_DMSO	LacZ RNAi
466	-0.110362199593332	-0.205651396103917	LacZKD_DMSO	LacZ RNAi
467	0.49169779173463	0.595980950129249	LacZKD_DMSO	LacZ RNAi
468	0.950335640760279	0.989325207112138	LacZKD_DMSO	LacZ RNAi
472	0.24182031851803	0.950695804756007	LacZKD_DMSO	LacZ RNAi
473	0.401521161385542	0.63944664391034	LacZKD_DMSO	LacZ RNAi
482	0.433705844756943	0.396408595224045	LacZKD_DMSO	LacZ RNAi
484	1.11365261177953	1.08065534273936	LacZKD_DMSO	LacZ RNAi
485	1.93982415008203	1.91711042125011	LacZKD_DMSO	LacZ RNAi
493	-0.0134521865852758	0.0953785995600639	LacZKD_DMSO	LacZ RNAi
502	1.13267584909296	1.15607643991368	LacZKD_DMSO	LacZ RNAi
503	1.39816751937795	1.38910935648255	LacZKD_DMSO	LacZ RNAi
504	1.35203579830562	1.52134733183234	LacZKD_DMSO	LacZ RNAi
505	2.37179649581794	2.29311848557821	LacZKD_DMSO	LacZ RNAi
506	1.15090066919916	1.1684856978955	LacZKD_DMSO	LacZ RNAi
507	2.1683914013595	2.26515096900815	LacZKD_DMSO	LacZ RNAi
508	1.44291384654377	1.69197569518652	LacZKD_DMSO	LacZ RNAi
509	-0.235300936201632	-0.381742655159599	LacZKD_DMSO	LacZ RNAi
513	0.463669068134387	0.779625347075376	LacZKD_DMSO	LacZ RNAi
514	-0.411392195257313	-0.68277265082358	LacZKD_DMSO	LacZ RNAi
515	1.83288492554453	1.88189341342851	LacZKD_DMSO	LacZ RNAi
517	2.12453454613826	2.18938362192471	LacZKD_DMSO	LacZ RNAi
518	0.132675849092962	0.271469858615745	LacZKD_DMSO	LacZ RNAi
519	1.15680952880968	1.23630544155249	LacZKD_DMSO	LacZ RNAi
520	1.05100580264164	1.21485444046686	LacZKD_DMSO	LacZ RNAi
521	0.588607804742687	1.08807936081856	LacZKD_DMSO	LacZ RNAi
522	1.81905672612096	1.9837453297313	LacZKD_DMSO	LacZ RNAi
523	-0.411392195257313	0.0953785995600639	LacZKD_DMSO	LacZ RNAi
524	-0.235300936201632	0.271469858615745	LacZKD_DMSO	LacZ RNAi
525	2.02237763866755	2.05362385145306	LacZKD_DMSO	LacZ RNAi
528	-0.411392195257313	0.0953785995600639	LacZKD_DMSO	LacZ RNAi
529	-0.110362199593332	0.0953785995600639	LacZKD_DMSO	LacZ RNAi
530	1.58424299934024	1.48158020496086	LacZKD_DMSO	LacZ RNAi
531	1.90771386405246	1.89586655914449	LacZKD_DMSO	LacZ RNAi
533	1.19606282795736	1.38910935648255	LacZKD_DMSO	LacZ RNAi
534	1.85105889447312	1.93317740083282	LacZKD_DMSO	LacZ RNAi
535	0.433705844756943	0.595980950129249	LacZKD_DMSO	LacZ RNAi
536	-0.712422190921295	0.0953785995600639	LacZKD_DMSO	LacZ RNAi
537	1.81777750728179	1.75338999621718	LacZKD_DMSO	LacZ RNAi
538	0.518026730456979	0.89701094579323	LacZKD_DMSO	LacZ RNAi
539	0.667789050790311	0.822377327496326	LacZKD_DMSO	LacZ RNAi
541	1.22207626032227	1.35065110466337	LacZKD_DMSO	LacZ RNAi
542	1.76179407315496	1.84614404945408	LacZKD_DMSO	LacZ RNAi
543	1.66415476613522	1.72034787035224	LacZKD_DMSO	LacZ RNAi
544	1.31696158676392	1.43117070148326	LacZKD_DMSO	LacZ RNAi
545	2.02237763866755	2.01007426845365	LacZKD_DMSO	LacZ RNAi
546	-0.712422190921295	0.162325389190677	LacZKD_DMSO	LacZ RNAi
547	0.433705844756943	0.358620034334645	LacZKD_DMSO	LacZ RNAi
548	2.15504529693776	2.13280509750069	LacZKD_DMSO	LacZ RNAi
549	0.685517817750743	0.547676270554694	LacZKD_DMSO	LacZ RNAi
551	-0.411392195257313	0.31722734917642	LacZKD_DMSO	LacZ RNAi
552	1.81520770995004	1.78704936515458	LacZKD_DMSO	LacZ RNAi
553	2.45459960486896	2.49215894270486	LacZKD_DMSO	LacZ RNAi
554	1.77329923556029	1.77661983693565	LacZKD_DMSO	LacZ RNAi
555	1.5256239122075	1.69197569518652	LacZKD_DMSO	LacZ RNAi
556	2.10182540481063	2.10255718418719	LacZKD_DMSO	LacZ RNAi
557	1.77893950291298	1.7612721450945	LacZKD_DMSO	LacZ RNAi
558	2.17519510941444	2.24305492380116	LacZKD_DMSO	LacZ RNAi
561	0.542850314182011	0.493318608232101	LacZKD_DMSO	LacZ RNAi
562	0.778939502912978	0.930011205896156	LacZKD_DMSO	LacZ RNAi
563	1.39816751937795	1.22031733616836	LacZKD_DMSO	LacZ RNAi
564	2.1683914013595	2.12272820733482	LacZKD_DMSO	LacZ RNAi
565	2.40683369835664	2.48748906457138	LacZKD_DMSO	LacZ RNAi
566	0.959675667014423	0.989325207112138	LacZKD_DMSO	LacZ RNAi
567	-0.411392195257313	0.271469858615745	LacZKD_DMSO	LacZ RNAi
568	1.65864567135044	1.63944664391034	LacZKD_DMSO	LacZ RNAi
570	-0.712422190921295	0.0161973535124391	LacZKD_DMSO	LacZ RNAi
571	0.649305645096298	0.835741289054308	LacZKD_DMSO	LacZ RNAi
572	1.87416511375046	1.90381465384818	LacZKD_DMSO	LacZ RNAi
573	1.48897493339916	1.54767627055469	LacZKD_DMSO	LacZ RNAi
575	0.566331410031534	0.732200697147238	LacZKD_DMSO	LacZ RNAi
576	0.065729059462349	0.493318608232101	LacZKD_DMSO	LacZ RNAi
577	1.25606075763264	1.33841664824636	LacZKD_DMSO	LacZ RNAi
578	-0.235300936201632	0.0953785995600639	LacZKD_DMSO	LacZ RNAi
579	0.24182031851803	0.271469858615745	LacZKD_DMSO	LacZ RNAi
580	-0.712422190921295	-0.381742655159599	LacZKD_DMSO	LacZ RNAi
581	-0.712422190921295	0.0953785995600639	LacZKD_DMSO	LacZ RNAi
582	2.03421200801628	1.86623061120221	LacZKD_DMSO	LacZ RNAi
583	1.39478777872657	1.32582752093834	LacZKD_DMSO	LacZ RNAi
584	-0.0134521865852758	0.0161973535124391	LacZKD_DMSO	LacZ RNAi
585	-0.712422190921295	-0.381742655159599	LacZKD_DMSO	LacZ RNAi
597	1.32100156456565	1.31722734917642	LacZKD_DMSO	LacZ RNAi
598	1.82665390787148	1.78704936515458	LacZKD_DMSO	LacZ RNAi
599	-0.110362199593332	0.220317336168364	LacZKD_DMSO	LacZ RNAi
600	1.45489514382688	1.38168533840334	LacZKD_DMSO	LacZ RNAi
604	1.39138153003466	1.22571236805507	LacZKD_DMSO	LacZ RNAi
605	0.463669068134387	0.431170701483257	LacZKD_DMSO	LacZ RNAi
607	-0.712422190921295	-0.68277265082358	LacZKD_DMSO	LacZ RNAi
612	0.806091748956593	0.989325207112138	LacZKD_DMSO	LacZ RNAi
613	-0.0134521865852758	-0.381742655159599	LacZKD_DMSO	LacZ RNAi
614	0.36675905512633	1.12340732316031	LacZKD_DMSO	LacZ RNAi
615	-0.411392195257313	-0.0807126594956174	LacZKD_DMSO	LacZ RNAi
616	-0.411392195257313	-0.68277265082358	LacZKD_DMSO	LacZ RNAi
622	1.3774829205181	1.38541321092258	LacZKD_DMSO	LacZ RNAi
627	2.27836050088184	2.40144603591566	LacZKD_DMSO	LacZ RNAi
631	1.60564114404147	1.6182573448404	LacZKD_DMSO	LacZ RNAi
633	0.24182031851803	0.431170701483257	LacZKD_DMSO	LacZ RNAi
635	1.05842982072085	1.04150321877721	LacZKD_DMSO	LacZ RNAi
637	-0.411392195257313	0.31722734917642	LacZKD_DMSO	LacZ RNAi
642	1.0035811527135	0.919287340504383	LacZKD_DMSO	LacZ RNAi
645	2.61062354456041	2.60390831853135	LacZKD_DMSO	LacZ RNAi
646	0.065729059462349	0.396408595224045	LacZKD_DMSO	LacZ RNAi
647	1.46942139702348	1.4845446839246	LacZKD_DMSO	LacZ RNAi
648	0.49169779173463	0.358620034334645	LacZKD_DMSO	LacZ RNAi
650	1.56173565834239	1.81277168672287	LacZKD_DMSO	LacZ RNAi
651	0.287577809078705	0.396408595224045	LacZKD_DMSO	LacZ RNAi
652	1.74089614912574	1.83574128905431	LacZKD_DMSO	LacZ RNAi
653	2.30835329727226	2.28571029773036	LacZKD_DMSO	LacZ RNAi
656	2.13267584909296	2.00475631039105	LacZKD_DMSO	LacZ RNAi
657	1.62603430268331	1.62685751660232	LacZKD_DMSO	LacZ RNAi
658	2.19445134380078	2.23578187972669	LacZKD_DMSO	LacZ RNAi
659	1.65118978897085	1.56274001699057	LacZKD_DMSO	LacZ RNAi
660	1.89930111708605	1.87473455108208	LacZKD_DMSO	LacZ RNAi
661	1.66959485165357	1.83705534295214	LacZKD_DMSO	LacZ RNAi
662	1.99854092807398	2.10680806134085	LacZKD_DMSO	LacZ RNAi
663	0.609797103812625	0.998468586552007	LacZKD_DMSO	LacZ RNAi
664	1.48897493339916	1.48158020496086	LacZKD_DMSO	LacZ RNAi
667	1.50506175329261	1.46951569355948	LacZKD_DMSO	LacZ RNAi
668	-0.0134521865852758	0.220317336168364	LacZKD_DMSO	LacZ RNAi
670	0.764699063798368	0.63944664391034	LacZKD_DMSO	LacZ RNAi
671	-0.411392195257313	-0.0807126594956174	LacZKD_DMSO	LacZ RNAi
672	1.7331820123523	1.70992430243609	LacZKD_DMSO	LacZ RNAi
674	3.2198485849782	3.30013146696905	LacZKD_DMSO	LacZ RNAi
675	-0.110362199593332	0.271469858615745	LacZKD_DMSO	LacZ RNAi
676	2.21597366133542	2.04800962484281	LacZKD_DMSO	LacZ RNAi
677	1.92306155589362	1.82911071015529	LacZKD_DMSO	LacZ RNAi
678	1.97954291184607	2.07081040806933	LacZKD_DMSO	LacZ RNAi
679	1.79272778739861	1.8331011928881	LacZKD_DMSO	LacZ RNAi
680	-0.110362199593332	0.220317336168364	LacZKD_DMSO	LacZ RNAi
681	-0.110362199593332	0.271469858615745	LacZKD_DMSO	LacZ RNAi
682	-0.110362199593332	0.271469858615745	LacZKD_DMSO	LacZ RNAi
683	-0.110362199593332	0.271469858615745	LacZKD_DMSO	LacZ RNAi
684	-0.110362199593332	0.271469858615745	LacZKD_DMSO	LacZ RNAi
685	2.61697568843975	2.55777659745902	LacZKD_DMSO	LacZ RNAi
686	0.32897049423693	0.764385380518639	LacZKD_DMSO	LacZ RNAi
687	-0.110362199593332	0.220317336168364	LacZKD_DMSO	LacZ RNAi
688	-0.110362199593332	0.220317336168364	LacZKD_DMSO	LacZ RNAi
689	-0.110362199593332	0.271469858615745	LacZKD_DMSO	LacZ RNAi
690	-0.110362199593332	0.162325389190677	LacZKD_DMSO	LacZ RNAi
691	3.27188004105861	3.27579123239839	LacZKD_DMSO	LacZ RNAi
692	1.46942139702348	1.28101517652198	LacZKD_DMSO	LacZ RNAi
693	2.31777259443546	2.28336908191545	LacZKD_DMSO	LacZ RNAi
694	1.08691835853229	1.1684856978955	LacZKD_DMSO	LacZ RNAi
695	2.41403392251051	2.3601964225696	LacZKD_DMSO	LacZ RNAi
696	1.93593782005964	1.91711042125011	LacZKD_DMSO	LacZ RNAi
697	-0.110362199593332	0.0161973535124391	LacZKD_DMSO	LacZ RNAi
698	2.12453454613826	2.13214053045149	LacZKD_DMSO	LacZ RNAi
699	0.518026730456979	0.678955185194013	LacZKD_DMSO	LacZ RNAi
700	1.84867919272776	1.97904003471368	LacZKD_DMSO	LacZ RNAi
701	1.51288709080457	1.61169357533801	LacZKD_DMSO	LacZ RNAi
702	1.15680952880968	1.43449864483218	LacZKD_DMSO	LacZ RNAi
703	1.39816751937795	1.38168533840334	LacZKD_DMSO	LacZ RNAi
704	1.48897493339916	1.40001271949287	LacZKD_DMSO	LacZ RNAi
705	1.85460417523777	1.81691443179482	LacZKD_DMSO	LacZ RNAi
706	2.17911526675127	2.11656789863	LacZKD_DMSO	LacZ RNAi
707	0.065729059462349	0.220317336168364	LacZKD_DMSO	LacZ RNAi
708	1.64741329141859	1.64966580909203	LacZKD_DMSO	LacZ RNAi
709	1.32100156456565	1.29035520277612	LacZKD_DMSO	LacZ RNAi
710	1.27434954334495	1.40713246061582	LacZKD_DMSO	LacZ RNAi
711	1.10712174462057	1.33006457388159	LacZKD_DMSO	LacZ RNAi
712	2.23206048122887	2.23995280716968	LacZKD_DMSO	LacZ RNAi
713	1.32500430701933	1.41759789429398	LacZKD_DMSO	LacZ RNAi
714	-0.110362199593332	0.0161973535124391	LacZKD_DMSO	LacZ RNAi
715	1.89288285521981	1.98092827456607	LacZKD_DMSO	LacZ RNAi
716	1.49976541348266	1.46951569355948	LacZKD_DMSO	LacZ RNAi
717	-0.110362199593332	0.0953785995600639	LacZKD_DMSO	LacZ RNAi
718	1.51802673045698	1.67133578832382	LacZKD_DMSO	LacZ RNAi
719	0.190667796070649	0.396408595224045	LacZKD_DMSO	LacZ RNAi
720	1.57313511808648	1.57249985427973	LacZKD_DMSO	LacZ RNAi
721	0.32897049423693	0.732200697147238	LacZKD_DMSO	LacZ RNAi
722	0.867361405695516	0.835741289054308	LacZKD_DMSO	LacZ RNAi
723	2.01267233016017	1.93632067980316	LacZKD_DMSO	LacZ RNAi
724	2.12326838057113	2.21485444046686	LacZKD_DMSO	LacZ RNAi
725	1.49169779173463	1.57967843890685	LacZKD_DMSO	LacZ RNAi
726	0.132675849092962	0.0161973535124391	LacZKD_DMSO	LacZ RNAi
727	0.630000489900912	0.873529849943708	LacZKD_DMSO	LacZ RNAi
728	1.37036317939516	1.40358717985117	LacZKD_DMSO	LacZ RNAi
729	2.35945981638483	2.21430435238584	LacZKD_DMSO	LacZ RNAi
730	2.90968816943992	2.87581593228462	LacZKD_DMSO	LacZ RNAi
731	1.34065625256213	1.29035520277612	LacZKD_DMSO	LacZ RNAi
732	1.92506753859122	1.97428320203352	LacZKD_DMSO	LacZ RNAi
733	1.51802673045698	1.57249985427973	LacZKD_DMSO	LacZ RNAi
734	1.66232615508881	1.67133578832382	LacZKD_DMSO	LacZ RNAi
735	1.11365261177953	1.08807936081856	LacZKD_DMSO	LacZ RNAi
736	0.132675849092962	0.31722734917642	LacZKD_DMSO	LacZ RNAi
737	0.734735840420925	0.779625347075376	LacZKD_DMSO	LacZ RNAi
738	0.910827099476606	0.794348603896083	LacZKD_DMSO	LacZ RNAi
739	1.37036317939516	1.38910935648255	LacZKD_DMSO	LacZ RNAi
740	1.24182031851803	1.22031733616836	LacZKD_DMSO	LacZ RNAi
741	-0.0134521865852758	0.0161973535124391	LacZKD_DMSO	LacZ RNAi
742	1.55239563208824	1.55022345956857	LacZKD_DMSO	LacZ RNAi
743	1.18520490036915	1.14330215187725	LacZKD_DMSO	LacZ RNAi
744	0.24182031851803	0.271469858615745	LacZKD_DMSO	LacZ RNAi
745	-0.0134521865852758	0.0161973535124391	LacZKD_DMSO	LacZ RNAi
746	-0.0134521865852758	0.0161973535124391	LacZKD_DMSO	LacZ RNAi
757	1.51288709080457	1.41064903433866	LacZKD_DMSO	LacZ RNAi
759	1.65864567135044	1.68829521144816	LacZKD_DMSO	LacZ RNAi
760	0.831645853428981	1.07310220484891	LacZKD_DMSO	LacZ RNAi
763	-0.411392195257313	-0.68277265082358	LacZKD_DMSO	LacZ RNAi
764	1.82287192912148	1.87111037582029	LacZKD_DMSO	LacZ RNAi
766	1.6179915824279	1.63529068413918	LacZKD_DMSO	LacZ RNAi
767	0.702551157049523	0.63944664391034	LacZKD_DMSO	LacZ RNAi
768	2.19445134380078	2.28054286056253	LacZKD_DMSO	LacZ RNAi
769	0.609797103812625	0.697438590888026	LacZKD_DMSO	LacZ RNAi
770	0.831645853428981	0.595980950129249	LacZKD_DMSO	LacZ RNAi
771	0.36675905512633	0.463355384854658	LacZKD_DMSO	LacZ RNAi
772	0.132675849092962	0.0953785995600639	LacZKD_DMSO	LacZ RNAi
773	1.59933167013446	1.50755904734671	LacZKD_DMSO	LacZ RNAi
774	1.75592513949086	1.67706283151631	LacZKD_DMSO	LacZ RNAi
775	-0.712422190921295	-0.0807126594956174	LacZKD_DMSO	LacZ RNAi
776	2.38414024745284	2.33592784784266	LacZKD_DMSO	LacZ RNAi
777	-0.712422190921295	-0.68277265082358	LacZKD_DMSO	LacZ RNAi
778	-0.712422190921295	-0.68277265082358	LacZKD_DMSO	LacZ RNAi
780	0.959675667014423	0.822377327496326	LacZKD_DMSO	LacZ RNAi
781	1.77187764842549	1.67133578832382	LacZKD_DMSO	LacZ RNAi
783	1.82915705302529	1.71862788995796	LacZKD_DMSO	LacZ RNAi
784	1.56403961325195	1.66747536751058	LacZKD_DMSO	LacZ RNAi
786	1.17967241176919	1.25172580041999	LacZKD_DMSO	LacZ RNAi
788	-0.712422190921295	-0.205651396103917	LacZKD_DMSO	LacZ RNAi
789	0.878642416105205	0.822377327496326	LacZKD_DMSO	LacZ RNAi
790	1.60772409518976	1.60726196053894	LacZKD_DMSO	LacZ RNAi
791	0.843880309845993	0.930011205896156	LacZKD_DMSO	LacZ RNAi
792	1.91391817645375	1.90155857354395	LacZKD_DMSO	LacZ RNAi
796	1.74242266908722	1.65368708302495	LacZKD_DMSO	LacZ RNAi
805	-0.411392195257313	-0.381742655159599	LacZKD_DMSO	LacZ RNAi
806	0.667789050790311	0.848706266218675	LacZKD_DMSO	LacZ RNAi
808	0.889637800406668	0.779625347075376	LacZKD_DMSO	LacZ RNAi
813	0.24182031851803	0.595980950129249	LacZKD_DMSO	LacZ RNAi
814	1.63393078352934	1.64764112252561	LacZKD_DMSO	LacZ RNAi
816	0.49169779173463	0.659650029998626	LacZKD_DMSO	LacZ RNAi
817	0.667789050790311	0.979985180857994	LacZKD_DMSO	LacZ RNAi
818	0.609797103812625	0.463355384854658	LacZKD_DMSO	LacZ RNAi
819	2.09848208974741	2.16480000831853	LacZKD_DMSO	LacZ RNAi
821	1.45783952447366	1.54511405379009	LacZKD_DMSO	LacZ RNAi
824	0.49169779173463	0.493318608232101	LacZKD_DMSO	LacZ RNAi
825	2.49682465783208	2.45140445675319	LacZKD_DMSO	LacZ RNAi
826	-0.712422190921295	-0.381742655159599	LacZKD_DMSO	LacZ RNAi
827	-0.712422190921295	-0.381742655159599	LacZKD_DMSO	LacZ RNAi
828	-0.712422190921295	-0.381742655159599	LacZKD_DMSO	LacZ RNAi
829	-0.712422190921295	-0.381742655159599	LacZKD_DMSO	LacZ RNAi
830	2.216996734793	2.188216162937	LacZKD_DMSO	LacZ RNAi
831	0.609797103812625	0.794348603896083	LacZKD_DMSO	LacZ RNAi
832	1.37036317939516	1.52405322520827	LacZKD_DMSO	LacZ RNAi
833	2.35015979330687	2.40216092411314	LacZKD_DMSO	LacZ RNAi
838	1.57983388043518	1.7659336690815	LacZKD_DMSO	LacZ RNAi
839	1.02794049857295	1.07310220484891	LacZKD_DMSO	LacZ RNAi
840	-0.712422190921295	-0.68277265082358	LacZKD_DMSO	LacZ RNAi
844	-0.712422190921295	-0.68277265082358	LacZKD_DMSO	LacZ RNAi
847	1.60354815453562	1.4664464618318	LacZKD_DMSO	LacZ RNAi
848	1.90036166579844	1.92682175840164	LacZKD_DMSO	LacZ RNAi
849	0.566331410031534	0.873529849943708	LacZKD_DMSO	LacZ RNAi
857	1.57313511808648	1.60278465818419	LacZKD_DMSO	LacZ RNAi
858	0.132675849092962	-0.205651396103917	LacZKD_DMSO	LacZ RNAi
859	1.6118602643764	1.49041361758869	LacZKD_DMSO	LacZ RNAi
860	2.08415214228914	2.12813162984512	LacZKD_DMSO	LacZ RNAi
861	1.79543368077454	1.92253239531753	LacZKD_DMSO	LacZ RNAi
869	1.84146083572258	2.01270902566662	LacZKD_DMSO	LacZ RNAi
871	1.25136563642426	1.34253321444119	LacZKD_DMSO	LacZ RNAi
872	-0.235300936201632	-0.381742655159599	LacZKD_DMSO	LacZ RNAi
873	0.065729059462349	-0.381742655159599	LacZKD_DMSO	LacZ RNAi
877	-0.0134521865852758	-0.68277265082358	LacZKD_DMSO	LacZ RNAi
878	1.89072218169889	1.92360871428703	LacZKD_DMSO	LacZ RNAi
880	2.07574618021987	2.03821309333016	LacZKD_DMSO	LacZ RNAi
881	1.88963780040667	1.82777235938303	LacZKD_DMSO	LacZ RNAi
882	-0.411392195257313	0.162325389190677	LacZKD_DMSO	LacZ RNAi
883	1.74697029683794	1.73883127604625	LacZKD_DMSO	LacZ RNAi
884	2.91402083441	2.87159535016651	LacZKD_DMSO	LacZ RNAi
885	1.53555107544051	1.50191877999402	LacZKD_DMSO	LacZ RNAi
886	1.74242266908722	1.78409496953053	LacZKD_DMSO	LacZ RNAi
896	1.05100580264164	1.02479752527436	LacZKD_DMSO	LacZ RNAi
898	1.60144502944786	1.81277168672287	LacZKD_DMSO	LacZ RNAi
899	1.16263907247041	1.50474807001288	LacZKD_DMSO	LacZ RNAi
902	2.3012575063699	2.3124236407736	LacZKD_DMSO	LacZ RNAi
903	2.05025637280614	1.99208848991423	LacZKD_DMSO	LacZ RNAi
904	1.91494366567144	1.89125861690414	LacZKD_DMSO	LacZ RNAi
905	1.60354815453562	1.69380430623293	LacZKD_DMSO	LacZ RNAi
906	2.41012133314746	2.51118632719561	LacZKD_DMSO	LacZ RNAi
908	1.10049116572156	1.15607643991368	LacZKD_DMSO	LacZ RNAi
909	1.12008672178494	1.13677128471829	LacZKD_DMSO	LacZ RNAi
910	1.3774829205181	1.4845446839246	LacZKD_DMSO	LacZ RNAi
913	-0.411392195257313	-0.68277265082358	LacZKD_DMSO	LacZ RNAi
914	0.24182031851803	0.396408595224045	LacZKD_DMSO	LacZ RNAi
915	-0.411392195257313	-0.0807126594956174	LacZKD_DMSO	LacZ RNAi
918	1.76758475203586	1.54511405379009	LacZKD_DMSO	LacZ RNAi
919	2.34562403947399	2.35265708736097	LacZKD_DMSO	LacZ RNAi
920	2.12642689981596	2.19574914467763	LacZKD_DMSO	LacZ RNAi
927	1.86276565400637	1.90829195620292	LacZKD_DMSO	LacZ RNAi
929	2.0613642540599	2.09610182117916	LacZKD_DMSO	LacZ RNAi
931	1.12642689981596	1.4664464618318	LacZKD_DMSO	LacZ RNAi
932	0.831645853428981	0.808589043010693	LacZKD_DMSO	LacZ RNAi
933	0.49169779173463	1.13677128471829	LacZKD_DMSO	LacZ RNAi
934	-0.411392195257313	-0.381742655159599	LacZKD_DMSO	LacZ RNAi
935	1.15680952880968	0.930011205896156	LacZKD_DMSO	LacZ RNAi
936	0.49169779173463	0.63944664391034	LacZKD_DMSO	LacZ RNAi
937	1.5594194156152	1.56026539786271	LacZKD_DMSO	LacZ RNAi
938	0.287577809078705	0.396408595224045	LacZKD_DMSO	LacZ RNAi
939	1.2607056626784	1.29949858221599	LacZKD_DMSO	LacZ RNAi
940	1.74242266908722	1.7338678565147	LacZKD_DMSO	LacZ RNAi
944	1.59292917852533	1.71516735784846	LacZKD_DMSO	LacZ RNAi
945	-0.411392195257313	0.0161973535124391	LacZKD_DMSO	LacZ RNAi
951	-0.712422190921295	-0.68277265082358	LacZKD_DMSO	LacZ RNAi
953	-0.110362199593332	-0.0807126594956174	LacZKD_DMSO	LacZ RNAi
956	-0.235300936201632	-0.68277265082358	LacZKD_DMSO	LacZ RNAi
959	-0.235300936201632	-0.68277265082358	LacZKD_DMSO	LacZ RNAi
962	1.08691835853229	1.13014070581928	LacZKD_DMSO	LacZ RNAi
964	2.22005157375586	2.14200381165197	LacZKD_DMSO	LacZ RNAi
965	0.995147985176642	1.1864590689074	LacZKD_DMSO	LacZ RNAi
966	1.30041503378388	1.42781705947567	LacZKD_DMSO	LacZ RNAi
971	0.287577809078705	0.31722734917642	LacZKD_DMSO	LacZ RNAi
982	1.67139317505914	1.72206106579636	LacZKD_DMSO	LacZ RNAi
983	1.51546451369238	1.44107899014351	LacZKD_DMSO	LacZ RNAi
984	1.10049116572156	1.13014070581928	LacZKD_DMSO	LacZ RNAi
985	0.065729059462349	0.220317336168364	LacZKD_DMSO	LacZ RNAi
986	1.64741329141859	1.64966580909203	LacZKD_DMSO	LacZ RNAi
987	-0.0134521865852758	-0.0807126594956174	LacZKD_DMSO	LacZ RNAi
990	2.31696158676391	2.34130233648385	LacZKD_DMSO	LacZ RNAi
997	1.33679583174889	1.32154872295906	LacZKD_DMSO	LacZ RNAi
1006	2.52260096857393	2.67744196247177	LacZKD_DMSO	LacZ RNAi
1012	-0.110362199593332	-0.0807126594956174	LacZKD_DMSO	LacZ RNAi
1013	-0.110362199593332	-0.0807126594956174	LacZKD_DMSO	LacZ RNAi
1014	-0.110362199593332	-0.0807126594956174	LacZKD_DMSO	LacZ RNAi
1015	-0.110362199593332	-0.0807126594956174	LacZKD_DMSO	LacZ RNAi
1016	-0.110362199593332	-0.0807126594956174	LacZKD_DMSO	LacZ RNAi
1017	-0.110362199593332	-0.0807126594956174	LacZKD_DMSO	LacZ RNAi
1018	-0.110362199593332	-0.0807126594956174	LacZKD_DMSO	LacZ RNAi
1019	-0.110362199593332	-0.0807126594956174	LacZKD_DMSO	LacZ RNAi
1020	0.718941573237693	0.748591113335408	LacZKD_DMSO	LacZ RNAi
1021	1.68027476233837	1.92468237239109	LacZKD_DMSO	LacZ RNAi
1022	1.46655475637187	1.65767146401654	LacZKD_DMSO	LacZ RNAi
1023	-0.110362199593332	-0.0807126594956174	LacZKD_DMSO	LacZ RNAi
1024	-0.110362199593332	0.0161973535124391	LacZKD_DMSO	LacZ RNAi
1025	-0.110362199593332	-0.0807126594956174	LacZKD_DMSO	LacZ RNAi
1026	-0.110362199593332	-0.0807126594956174	LacZKD_DMSO	LacZ RNAi
1030	-0.235300936201632	-0.205651396103917	LacZKD_DMSO	LacZ RNAi
1031	-0.235300936201632	-0.205651396103917	LacZKD_DMSO	LacZ RNAi
1032	-0.235300936201632	0.0161973535124391	LacZKD_DMSO	LacZ RNAi
1033	-0.235300936201632	0.162325389190677	LacZKD_DMSO	LacZ RNAi
1034	-0.0134521865852758	0.162325389190677	LacZKD_DMSO	LacZ RNAi
1038	-0.235300936201632	-0.381742655159599	LacZKD_DMSO	LacZ RNAi
1040	2.22509570109605	2.24202334497433	LacZKD_DMSO	LacZ RNAi
1041	0.630000489900912	0.970439862951764	LacZKD_DMSO	LacZ RNAi
1042	1.49976541348266	1.61389253943795	LacZKD_DMSO	LacZ RNAi
1045	0.968819046454293	1.01619735351244	LacZKD_DMSO	LacZ RNAi
1046	0.609797103812625	0.748591113335408	LacZKD_DMSO	LacZ RNAi
1047	2.15915074462458	2.17696591537357	LacZKD_DMSO	LacZ RNAi
1048	2.06933318373117	2.04720163487598	LacZKD_DMSO	LacZ RNAi
1049	1.61391367000746	1.69743859088803	LacZKD_DMSO	LacZ RNAi
1050	1.78726489169711	1.95671383844501	LacZKD_DMSO	LacZ RNAi
1052	1.25136563642426	1.15607643991368	LacZKD_DMSO	LacZ RNAi
1053	1.74997580697766	1.58906895571292	LacZKD_DMSO	LacZ RNAi
1054	2.10315555740297	1.99208848991423	LacZKD_DMSO	LacZ RNAi
1056	-0.110362199593332	-0.68277265082358	LacZKD_DMSO	LacZ RNAi
1058	2.16379564967035	2.22624820338758	LacZKD_DMSO	LacZ RNAi
1060	0.24182031851803	-0.0807126594956174	LacZKD_DMSO	LacZ RNAi
1061	0.190667796070649	-0.0807126594956174	LacZKD_DMSO	LacZ RNAi
1062	2.0613642540599	2.17816396987651	LacZKD_DMSO	LacZ RNAi
1063	1.75444542943281	2.01706507504367	LacZKD_DMSO	LacZ RNAi
1064	1.69919751504194	1.67706283151631	LacZKD_DMSO	LacZ RNAi
1065	1.55002889880913	1.56520061553823	LacZKD_DMSO	LacZ RNAi
1066	0.566331410031534	0.162325389190677	LacZKD_DMSO	LacZ RNAi
1067	1.87416511375046	1.82237732749633	LacZKD_DMSO	LacZ RNAi
1069	0.49169779173463	0.808589043010693	LacZKD_DMSO	LacZ RNAi
1070	1.59077386649919	1.81828661139417	LacZKD_DMSO	LacZ RNAi
1071	0.588607804742687	0.697438590888026	LacZKD_DMSO	LacZ RNAi
1072	2.19175217736287	2.18763125445545	LacZKD_DMSO	LacZ RNAi
1073	0.940790322854049	0.930011205896156	LacZKD_DMSO	LacZ RNAi
1074	0.190667796070649	0.0953785995600639	LacZKD_DMSO	LacZ RNAi
1075	-0.235300936201632	0.358620034334645	LacZKD_DMSO	LacZ RNAi
1076	1.14491030550997	1.2093219518669	LacZKD_DMSO	LacZ RNAi
1077	-0.411392195257313	-0.68277265082358	LacZKD_DMSO	LacZ RNAi
1084	1.477909507249	1.4845446839246	LacZKD_DMSO	LacZ RNAi
1085	1.79136849213589	1.8612953935267	LacZKD_DMSO	LacZ RNAi
1097	0.667789050790311	0.463355384854658	LacZKD_DMSO	LacZ RNAi
1098	0.900361665798441	0.940476639574321	LacZKD_DMSO	LacZ RNAi
1099	1.20665590145478	1.1864590689074	LacZKD_DMSO	LacZ RNAi
1100	2.09511283714756	2.13413118855208	LacZKD_DMSO	LacZ RNAi
1103	-0.712422190921295	-0.381742655159599	LacZKD_DMSO	LacZ RNAi
1104	2.37072195222176	2.44075233011915	LacZKD_DMSO	LacZ RNAi
1105	1.82413625165024	1.81138194319486	LacZKD_DMSO	LacZ RNAi
1106	0.065729059462349	-0.0807126594956174	LacZKD_DMSO	LacZ RNAi
1108	-0.0134521865852758	-0.68277265082358	LacZKD_DMSO	LacZ RNAi
1109	0.065729059462349	-0.381742655159599	LacZKD_DMSO	LacZ RNAi
1113	1.57537953900893	1.47558984127167	LacZKD_DMSO	LacZ RNAi
1124	1.06572905946235	1.14330215187725	LacZKD_DMSO	LacZ RNAi
1125	1.05842982072085	1.08065534273936	LacZKD_DMSO	LacZ RNAi
1126	0.065729059462349	-0.68277265082358	LacZKD_DMSO	LacZ RNAi
1127	1.02794049857295	0.848706266218675	LacZKD_DMSO	LacZ RNAi
1133	-0.712422190921295	-0.68277265082358	LacZKD_DMSO	LacZ RNAi
1135	1.12008672178494	1.08807936081856	LacZKD_DMSO	LacZ RNAi
1136	1.59507384699192	1.57249985427973	LacZKD_DMSO	LacZ RNAi
1137	2.06427899306712	2.15164805285795	LacZKD_DMSO	LacZ RNAi
1138	0.889637800406668	1.13677128471829	LacZKD_DMSO	LacZ RNAi
1140	1.32100156456565	1.31722734917642	LacZKD_DMSO	LacZ RNAi
1141	1.59507384699192	1.64966580909203	LacZKD_DMSO	LacZ RNAi
1142	1.46076407749098	1.48158020496086	LacZKD_DMSO	LacZ RNAi
1143	1.20665590145478	1.08807936081856	LacZKD_DMSO	LacZ RNAi
1144	1.6179915824279	1.59826071642415	LacZKD_DMSO	LacZ RNAi
1145	1.5972079765046	1.4933186082321	LacZKD_DMSO	LacZ RNAi
1150	1.98130475800235	2.01270902566662	LacZKD_DMSO	LacZ RNAi
1154	1.41791157757371	1.39277431056895	LacZKD_DMSO	LacZ RNAi
1155	1.28757780907871	1.30399908344267	LacZKD_DMSO	LacZ RNAi
1156	-0.712422190921295	-0.68277265082358	LacZKD_DMSO	LacZ RNAi
1157	0.065729059462349	-0.205651396103917	LacZKD_DMSO	LacZ RNAi
1160	1.17967241176919	1.25674660179504	LacZKD_DMSO	LacZ RNAi
1162	1.75592513949086	1.84485725004776	LacZKD_DMSO	LacZ RNAi
1163	2.45193066486314	2.55877382977297	LacZKD_DMSO	LacZ RNAi
1164	1.57537953900893	1.5772987371615	LacZKD_DMSO	LacZ RNAi
1165	2.45282213520402	2.34457695695118	LacZKD_DMSO	LacZ RNAi
1166	2.13453313409853	2.17576454674606	LacZKD_DMSO	LacZ RNAi
1167	1.43370584475694	1.46951569355948	LacZKD_DMSO	LacZ RNAi
1169	1.07996949857696	1.04962110899939	LacZKD_DMSO	LacZ RNAi
1170	1.06572905946235	1.12340732316031	LacZKD_DMSO	LacZ RNAi
1172	-0.712422190921295	-0.68277265082358	LacZKD_DMSO	LacZ RNAi
1173	0.588607804742687	0.659650029998626	LacZKD_DMSO	LacZ RNAi
1174	1.30876710814864	1.25172580041999	LacZKD_DMSO	LacZ RNAi
1175	1.87640953467291	1.91051341619688	LacZKD_DMSO	LacZ RNAi
1176	2.46308962244215	2.5027695040308	LacZKD_DMSO	LacZ RNAi
1177	1.33679583174889	1.36255032796308	LacZKD_DMSO	LacZ RNAi
1178	0.433705844756943	0.0161973535124391	LacZKD_DMSO	LacZ RNAi
1179	1.33679583174889	1.47558984127167	LacZKD_DMSO	LacZ RNAi
1184	-0.0134521865852758	0.396408595224045	LacZKD_DMSO	LacZ RNAi
1189	1.76758475203586	1.84097381598798	LacZKD_DMSO	LacZ RNAi
1190	1.55239563208824	1.57249985427973	LacZKD_DMSO	LacZ RNAi
1191	1.92506753859122	1.82237732749633	LacZKD_DMSO	LacZ RNAi
1192	0.32897049423693	0.572499854279726	LacZKD_DMSO	LacZ RNAi
1193	-0.110362199593332	-0.205651396103917	LacZKD_DMSO	LacZ RNAi
1195	-0.235300936201632	0.678955185194013	LacZKD_DMSO	LacZ RNAi
1196	-0.411392195257313	-0.68277265082358	LacZKD_DMSO	LacZ RNAi
1197	0.910827099476606	0.950695804756007	LacZKD_DMSO	LacZ RNAi
1198	2.26803570135481	2.39277431056895	LacZKD_DMSO	LacZ RNAi
1199	2.05695513515484	2.05916642690562	LacZKD_DMSO	LacZ RNAi
1200	-0.712422190921295	-0.205651396103917	LacZKD_DMSO	LacZ RNAi
1202	1.8786424161052	1.97619219184086	LacZKD_DMSO	LacZ RNAi
1203	-0.712422190921295	0.0953785995600639	LacZKD_DMSO	LacZ RNAi
1205	2.34333827376644	2.4391153342801	LacZKD_DMSO	LacZ RNAi
1206	2.55615578096155	2.52161868109572	LacZKD_DMSO	LacZ RNAi
1208	0.065729059462349	-0.0807126594956174	LacZKD_DMSO	LacZ RNAi
1209	0.609797103812625	0.31722734917642	LacZKD_DMSO	LacZ RNAi
1210	2.17575730299703	2.06696366474548	LacZKD_DMSO	LacZ RNAi
1211	1.58643088548841	1.70992430243609	LacZKD_DMSO	LacZ RNAi
1212	1.69411798951266	1.79723429213357	LacZKD_DMSO	LacZ RNAi
1213	1.39478777872657	1.45076625754664	LacZKD_DMSO	LacZ RNAi
1215	-0.0134521865852758	0.162325389190677	LacZKD_DMSO	LacZ RNAi
1216	2.8557795331457	2.83111053478751	LacZKD_DMSO	LacZ RNAi
1217	0.36675905512633	0.0953785995600639	LacZKD_DMSO	LacZ RNAi
1218	0.36675905512633	0.0953785995600639	LacZKD_DMSO	LacZ RNAi
1219	0.36675905512633	0.0953785995600639	LacZKD_DMSO	LacZ RNAi
1220	0.463669068134387	0.162325389190677	LacZKD_DMSO	LacZ RNAi
1221	1.69919751504194	1.69197569518652	LacZKD_DMSO	LacZ RNAi
1222	1.9917283259185	1.8900989513769	LacZKD_DMSO	LacZ RNAi
1223	1.32897049423693	1.41759789429398	LacZKD_DMSO	LacZ RNAi
1224	1.32897049423693	1.25172580041999	LacZKD_DMSO	LacZ RNAi
1225	1.85928664088739	1.76901378470071	LacZKD_DMSO	LacZ RNAi
1226	0.401521161385542	0.162325389190677	LacZKD_DMSO	LacZ RNAi
1227	0.401521161385542	0.162325389190677	LacZKD_DMSO	LacZ RNAi
1228	0.36675905512633	0.358620034334645	LacZKD_DMSO	LacZ RNAi
1229	0.36675905512633	0.0161973535124391	LacZKD_DMSO	LacZ RNAi
1230	1.56861117632643	1.51862447349687	LacZKD_DMSO	LacZ RNAi
1231	0.764699063798368	0.659650029998626	LacZKD_DMSO	LacZ RNAi
1232	1.74697029683794	1.74697962917883	LacZKD_DMSO	LacZ RNAi
1233	2.37889296877593	2.34498455386697	LacZKD_DMSO	LacZ RNAi
1234	0.32897049423693	0.0161973535124391	LacZKD_DMSO	LacZ RNAi
1235	0.32897049423693	0.0161973535124391	LacZKD_DMSO	LacZ RNAi
1236	0.32897049423693	0.0161973535124391	LacZKD_DMSO	LacZ RNAi
1237	0.36675905512633	0.0161973535124391	LacZKD_DMSO	LacZ RNAi
1238	0.32897049423693	0.0161973535124391	LacZKD_DMSO	LacZ RNAi
1239	1.6179915824279	1.54767627055469	LacZKD_DMSO	LacZ RNAi
1240	0.32897049423693	0.0161973535124391	LacZKD_DMSO	LacZ RNAi
1241	0.32897049423693	0.0161973535124391	LacZKD_DMSO	LacZ RNAi
1242	0.32897049423693	0.0161973535124391	LacZKD_DMSO	LacZ RNAi
1243	0.32897049423693	0.0161973535124391	LacZKD_DMSO	LacZ RNAi
1244	0.32897049423693	0.0161973535124391	LacZKD_DMSO	LacZ RNAi
1245	0.36675905512633	0.0953785995600639	LacZKD_DMSO	LacZ RNAi
1246	0.518026730456979	0.271469858615745	LacZKD_DMSO	LacZ RNAi
1247	0.518026730456979	0.271469858615745	LacZKD_DMSO	LacZ RNAi
1248	0.518026730456979	0.271469858615745	LacZKD_DMSO	LacZ RNAi
1249	1.76469906379837	1.81691443179482	LacZKD_DMSO	LacZ RNAi
1250	1.477909507249	1.79144361325268	LacZKD_DMSO	LacZ RNAi
1251	0.518026730456979	0.271469858615745	LacZKD_DMSO	LacZ RNAi
1252	1.5404308400586	1.56764735148531	LacZKD_DMSO	LacZ RNAi
1253	1.50506175329261	1.55527345230522	LacZKD_DMSO	LacZ RNAi
1254	0.518026730456979	0.271469858615745	LacZKD_DMSO	LacZ RNAi
1255	1.41791157757371	1.43117070148326	LacZKD_DMSO	LacZ RNAi
1256	1.46366906813439	1.50191877999402	LacZKD_DMSO	LacZ RNAi
1257	0.065729059462349	0.0161973535124391	LacZKD_DMSO	LacZ RNAi
1258	0.065729059462349	0.0161973535124391	LacZKD_DMSO	LacZ RNAi
1259	2.03265260066076	1.93422769029732	LacZKD_DMSO	LacZ RNAi
1260	1.70587910039845	1.51035194753088	LacZKD_DMSO	LacZ RNAi
1261	1.6530657939696	1.61608042558613	LacZKD_DMSO	LacZ RNAi
1262	0.542850314182011	0.220317336168364	LacZKD_DMSO	LacZ RNAi
1263	1.09375778306259	1.28101517652198	LacZKD_DMSO	LacZ RNAi
1264	1.73473584042092	1.75970711824087	LacZKD_DMSO	LacZ RNAi
1265	0.433705844756943	0.0161973535124391	LacZKD_DMSO	LacZ RNAi
1266	0.065729059462349	0.220317336168364	LacZKD_DMSO	LacZ RNAi
1267	2.50873113103341	2.46428502020478	LacZKD_DMSO	LacZ RNAi
1268	1.68897834986025	1.67133578832382	LacZKD_DMSO	LacZ RNAi
1269	1.94654265174314	1.99116934781051	LacZKD_DMSO	LacZ RNAi
1270	2.24230260005777	2.30667716684311	LacZKD_DMSO	LacZ RNAi
1271	0.630000489900912	0.678955185194013	LacZKD_DMSO	LacZ RNAi
1272	0.065729059462349	-0.0807126594956174	LacZKD_DMSO	LacZ RNAi
1273	0.065729059462349	-0.0807126594956174	LacZKD_DMSO	LacZ RNAi
1274	0.065729059462349	0.0161973535124391	LacZKD_DMSO	LacZ RNAi
1275	0.190667796070649	0.0161973535124391	LacZKD_DMSO	LacZ RNAi
1276	0.588607804742687	0.431170701483257	LacZKD_DMSO	LacZ RNAi
1277	1.4722692398963	1.44107899014351	LacZKD_DMSO	LacZ RNAi
1278	0.065729059462349	-0.0807126594956174	LacZKD_DMSO	LacZ RNAi
1279	0.065729059462349	-0.0807126594956174	LacZKD_DMSO	LacZ RNAi
1280	0.065729059462349	-0.0807126594956174	LacZKD_DMSO	LacZ RNAi
1281	0.065729059462349	-0.0807126594956174	LacZKD_DMSO	LacZ RNAi
1282	0.749975806977661	0.697438590888026	LacZKD_DMSO	LacZ RNAi
1283	0.065729059462349	-0.0807126594956174	LacZKD_DMSO	LacZ RNAi
1284	0.065729059462349	-0.0807126594956174	LacZKD_DMSO	LacZ RNAi
1285	0.986547813414724	1.07310220484891	LacZKD_DMSO	LacZ RNAi
1286	0.401521161385542	0.31722734917642	LacZKD_DMSO	LacZ RNAi
1287	1.73473584042092	1.6182573448404	LacZKD_DMSO	LacZ RNAi
1288	1.86736140569552	1.77962534707538	LacZKD_DMSO	LacZ RNAi
1289	2.12326838057113	2.09320168030579	LacZKD_DMSO	LacZ RNAi
1290	2.10580370269266	2.03489785217868	LacZKD_DMSO	LacZ RNAi
1291	2.29830167447048	2.39965365003719	LacZKD_DMSO	LacZ RNAi
1292	0.190667796070649	0.271469858615745	LacZKD_DMSO	LacZ RNAi
1293	0.065729059462349	0.0161973535124391	LacZKD_DMSO	LacZ RNAi
1294	1.57087903778226	1.49620429646959	LacZKD_DMSO	LacZ RNAi
1295	0.132675849092962	0.0161973535124391	LacZKD_DMSO	LacZ RNAi
1296	1.74997580697766	1.79289853750085	LacZKD_DMSO	LacZ RNAi
1297	0.065729059462349	0.0161973535124391	LacZKD_DMSO	LacZ RNAi
1298	0.433705844756943	0.697438590888026	LacZKD_DMSO	LacZ RNAi
1299	1.4305926093328	1.49041361758869	LacZKD_DMSO	LacZ RNAi
1300	0.889637800406668	1.08807936081856	LacZKD_DMSO	LacZ RNAi
1301	1.91391817645375	1.86745570223151	LacZKD_DMSO	LacZ RNAi
1302	1.72054709995311	1.73552864049617	LacZKD_DMSO	LacZ RNAi
1303	0.065729059462349	-0.0807126594956174	LacZKD_DMSO	LacZ RNAi
1304	0.065729059462349	0.0161973535124391	LacZKD_DMSO	LacZ RNAi
1305	0.065729059462349	0.0161973535124391	LacZKD_DMSO	LacZ RNAi
1306	1.08691835853229	1.26661735582133	LacZKD_DMSO	LacZ RNAi
1307	-0.110362199593332	0.0161973535124391	LacZKD_DMSO	LacZ RNAi
1308	-0.110362199593332	-0.205651396103917	LacZKD_DMSO	LacZ RNAi
1309	-0.0134521865852758	0.0161973535124391	LacZKD_DMSO	LacZ RNAi
1310	-0.110362199593332	-0.0807126594956174	LacZKD_DMSO	LacZ RNAi
1311	-0.110362199593332	-0.205651396103917	LacZKD_DMSO	LacZ RNAi
1312	-0.110362199593332	-0.205651396103917	LacZKD_DMSO	LacZ RNAi
1313	-0.110362199593332	-0.205651396103917	LacZKD_DMSO	LacZ RNAi
1314	-0.110362199593332	-0.205651396103917	LacZKD_DMSO	LacZ RNAi
1315	-0.110362199593332	-0.205651396103917	LacZKD_DMSO	LacZ RNAi
1316	-0.110362199593332	-0.205651396103917	LacZKD_DMSO	LacZ RNAi
1317	-0.110362199593332	-0.205651396103917	LacZKD_DMSO	LacZ RNAi
1318	-0.110362199593332	-0.205651396103917	LacZKD_DMSO	LacZ RNAi
1319	-0.110362199593332	-0.205651396103917	LacZKD_DMSO	LacZ RNAi
1320	-0.110362199593332	-0.205651396103917	LacZKD_DMSO	LacZ RNAi
1321	-0.110362199593332	-0.205651396103917	LacZKD_DMSO	LacZ RNAi
1322	-0.110362199593332	-0.205651396103917	LacZKD_DMSO	LacZ RNAi
1323	-0.110362199593332	-0.205651396103917	LacZKD_DMSO	LacZ RNAi
1324	-0.110362199593332	-0.205651396103917	LacZKD_DMSO	LacZ RNAi
1325	-0.110362199593332	-0.205651396103917	LacZKD_DMSO	LacZ RNAi
1326	-0.110362199593332	-0.205651396103917	LacZKD_DMSO	LacZ RNAi
1327	-0.110362199593332	-0.205651396103917	LacZKD_DMSO	LacZ RNAi
1328	-0.110362199593332	-0.205651396103917	LacZKD_DMSO	LacZ RNAi
1329	-0.110362199593332	-0.205651396103917	LacZKD_DMSO	LacZ RNAi
1330	-0.110362199593332	-0.205651396103917	LacZKD_DMSO	LacZ RNAi
1331	-0.110362199593332	-0.205651396103917	LacZKD_DMSO	LacZ RNAi
1332	-0.110362199593332	-0.205651396103917	LacZKD_DMSO	LacZ RNAi
1333	-0.110362199593332	-0.205651396103917	LacZKD_DMSO	LacZ RNAi
1334	1.30041503378388	1.14973626188266	LacZKD_DMSO	LacZ RNAi
1335	3.00106835217265	3.04501252335933	LacZKD_DMSO	LacZ RNAi
1336	0.132675849092962	0.162325389190677	LacZKD_DMSO	LacZ RNAi
1337	-0.110362199593332	-0.205651396103917	LacZKD_DMSO	LacZ RNAi
1338	0.32897049423693	0.271469858615745	LacZKD_DMSO	LacZ RNAi
1339	-0.0134521865852758	0.0161973535124391	LacZKD_DMSO	LacZ RNAi
1340	2.31000618026419	2.25424345664123	LacZKD_DMSO	LacZ RNAi
1341	0.132675849092962	0.220317336168364	LacZKD_DMSO	LacZ RNAi
1342	1.09375778306259	1.21485444046686	LacZKD_DMSO	LacZ RNAi
1343	1.93004232932083	2.02987705080363	LacZKD_DMSO	LacZ RNAi
1344	2.37072195222176	2.48395340475647	LacZKD_DMSO	LacZ RNAi
1345	-0.110362199593332	-0.205651396103917	LacZKD_DMSO	LacZ RNAi
1346	1.60979710381262	1.66940986728778	LacZKD_DMSO	LacZ RNAi
1347	-0.110362199593332	-0.205651396103917	LacZKD_DMSO	LacZ RNAi
1348	-0.110362199593332	-0.205651396103917	LacZKD_DMSO	LacZ RNAi
1349	-0.110362199593332	-0.205651396103917	LacZKD_DMSO	LacZ RNAi
1350	-0.110362199593332	-0.205651396103917	LacZKD_DMSO	LacZ RNAi
1351	-0.110362199593332	-0.205651396103917	LacZKD_DMSO	LacZ RNAi
1352	1.45783952447366	1.54511405379009	LacZKD_DMSO	LacZ RNAi
1353	-0.110362199593332	-0.205651396103917	LacZKD_DMSO	LacZ RNAi
1354	-0.110362199593332	-0.205651396103917	LacZKD_DMSO	LacZ RNAi
1355	1.37393763975345	1.58439907757943	LacZKD_DMSO	LacZ RNAi
1356	-0.110362199593332	-0.205651396103917	LacZKD_DMSO	LacZ RNAi
1357	-0.110362199593332	-0.205651396103917	LacZKD_DMSO	LacZ RNAi
1358	-0.110362199593332	-0.205651396103917	LacZKD_DMSO	LacZ RNAi
1359	2.09239848779987	2.110318949353	LacZKD_DMSO	LacZ RNAi
1360	1.63393078352934	1.4933186082321	LacZKD_DMSO	LacZ RNAi
1361	1.40484910473447	1.69380430623293	LacZKD_DMSO	LacZ RNAi
1362	0.36675905512633	0.220317336168364	LacZKD_DMSO	LacZ RNAi
1363	1.6118602643764	1.66358032362706	LacZKD_DMSO	LacZ RNAi
1364	-0.110362199593332	-0.205651396103917	LacZKD_DMSO	LacZ RNAi
1365	1.07290764408947	0.940476639574321	LacZKD_DMSO	LacZ RNAi
1366	0.609797103812625	0.493318608232101	LacZKD_DMSO	LacZ RNAi
1367	1.07290764408947	1.05759003867066	LacZKD_DMSO	LacZ RNAi
1368	2.00773711248466	2.03071789227036	LacZKD_DMSO	LacZ RNAi
1369	0.32897049423693	0.732200697147238	LacZKD_DMSO	LacZ RNAi
1370	1.61391367000746	1.84998172816892	LacZKD_DMSO	LacZ RNAi
1371	2.19873541781868	2.15481578741193	LacZKD_DMSO	LacZ RNAi
1372	1.86506960891593	2.0615203322991	LacZKD_DMSO	LacZ RNAi
1374	1.70753355756846	1.70283362277473	LacZKD_DMSO	LacZ RNAi
1378	1.98218300801227	1.99846858655201	LacZKD_DMSO	LacZ RNAi
1379	0.24182031851803	-0.0807126594956174	LacZKD_DMSO	LacZ RNAi
1381	1.63000048990091	1.62472338708963	LacZKD_DMSO	LacZ RNAi
1382	1.76614430467255	1.77661983693565	LacZKD_DMSO	LacZ RNAi
1383	1.01997156890167	1.03323069281122	LacZKD_DMSO	LacZ RNAi
1384	0.287577809078705	0.0161973535124391	LacZKD_DMSO	LacZ RNAi
1386	1.87303853858721	1.90268807868492	LacZKD_DMSO	LacZ RNAi
1389	-0.712422190921295	-0.68277265082358	LacZKD_DMSO	LacZ RNAi
1390	0.609797103812625	0.358620034334645	LacZKD_DMSO	LacZ RNAi
1391	0.49169779173463	0.31722734917642	LacZKD_DMSO	LacZ RNAi
1392	1.37036317939516	1.37030579265984	LacZKD_DMSO	LacZ RNAi
1394	2.52386308652673	2.52026023619113	LacZKD_DMSO	LacZ RNAi
1395	2.27968929686566	2.37603283585233	LacZKD_DMSO	LacZ RNAi
1396	1.89395917418931	1.82777235938303	LacZKD_DMSO	LacZ RNAi
1397	0.132675849092962	0.220317336168364	LacZKD_DMSO	LacZ RNAi
1398	0.609797103812625	0.618257344840401	LacZKD_DMSO	LacZ RNAi
1399	1.48070240743317	1.37792518953003	LacZKD_DMSO	LacZ RNAi
1400	1.5379978113876	1.56274001699057	LacZKD_DMSO	LacZ RNAi
1402	1.95409578963359	2.05362385145306	LacZKD_DMSO	LacZ RNAi
1403	1.46655475637187	1.43780128038227	LacZKD_DMSO	LacZ RNAi
1404	1.0434526647512	1.11656789863	LacZKD_DMSO	LacZ RNAi
1405	-0.411392195257313	-0.68277265082358	LacZKD_DMSO	LacZ RNAi
1407	1.79136849213589	1.77207220918493	LacZKD_DMSO	LacZ RNAi
1408	1.59292917852533	1.53471129339033	LacZKD_DMSO	LacZ RNAi
1409	1.79543368077454	1.802948775658	LacZKD_DMSO	LacZ RNAi
1410	1.68027476233837	1.71516735784846	LacZKD_DMSO	LacZ RNAi
1412	2.07361901932126	2.15983658878698	LacZKD_DMSO	LacZ RNAi
1419	1.40152116138554	1.56026539786271	LacZKD_DMSO	LacZ RNAi
1421	1.739364244603	1.73552864049617	LacZKD_DMSO	LacZ RNAi
1422	1.91185990491437	1.8331011928881	LacZKD_DMSO	LacZ RNAi
1423	1.34448266041518	1.41759789429398	LacZKD_DMSO	LacZ RNAi
1424	2.56357979904076	2.53392094834617	LacZKD_DMSO	LacZ RNAi
1425	1.45783952447366	1.46951569355948	LacZKD_DMSO	LacZ RNAi
1426	2.05250079372859	2.03903796438897	LacZKD_DMSO	LacZ RNAi
1428	0.132675849092962	-0.0807126594956174	LacZKD_DMSO	LacZ RNAi
1429	2.36092951146561	2.4664464618318	LacZKD_DMSO	LacZ RNAi
1430	2.40385339665925	2.50333572898963	LacZKD_DMSO	LacZ RNAi
1431	-0.0134521865852758	0.358620034334645	LacZKD_DMSO	LacZ RNAi
1432	1.19066779607065	1.11656789863	LacZKD_DMSO	LacZ RNAi
1433	1.35203579830562	1.29035520277612	LacZKD_DMSO	LacZ RNAi
1435	1.41791157757371	1.57008038015631	LacZKD_DMSO	LacZ RNAi
1436	1.83288492554453	1.82237732749633	LacZKD_DMSO	LacZ RNAi
1437	0.190667796070649	0.493318608232101	LacZKD_DMSO	LacZ RNAi
1445	1.01997156890167	0.940476639574321	LacZKD_DMSO	LacZ RNAi
1447	1.59292917852533	1.7659336690815	LacZKD_DMSO	LacZ RNAi
1448	1.26530141436755	1.2415066352383	LacZKD_DMSO	LacZ RNAi
1449	1.83902780705158	1.93106917105249	LacZKD_DMSO	LacZ RNAi
1450	0.81905672612096	0.764385380518639	LacZKD_DMSO	LacZ RNAi
1451	1.42745689547994	1.48748906457138	LacZKD_DMSO	LacZ RNAi
1452	1.73162260499678	1.79144361325268	LacZKD_DMSO	LacZ RNAi
1453	1.88086387609916	1.83836543288046	LacZKD_DMSO	LacZ RNAi
1455	-0.712422190921295	-0.68277265082358	LacZKD_DMSO	LacZ RNAi
1457	1.10049116572156	1.28101517652198	LacZKD_DMSO	LacZ RNAi
1458	1.37393763975345	1.19228861256812	LacZKD_DMSO	LacZ RNAi
1459	0.950335640760279	1.03323069281122	LacZKD_DMSO	LacZ RNAi
1460	1.4305926093328	1.42443731882429	LacZKD_DMSO	LacZ RNAi
1461	0.950335640760279	1.32154872295906	LacZKD_DMSO	LacZ RNAi
1462	-0.712422190921295	-0.68277265082358	LacZKD_DMSO	LacZ RNAi
1463	1.63588267212687	1.67325320636954	LacZKD_DMSO	LacZ RNAi
1464	2.62183045141294	2.85980382543695	LacZKD_DMSO	LacZ RNAi
1465	1.78588836286831	2.00386361843871	LacZKD_DMSO	LacZ RNAi
1466	1.38794835419627	1.36255032796308	LacZKD_DMSO	LacZ RNAi
1467	1.84748443411482	1.91601785593954	LacZKD_DMSO	LacZ RNAi
1468	1.85928664088739	1.78261020062484	LacZKD_DMSO	LacZ RNAi
1469	1.19066779607065	1.2093219518669	LacZKD_DMSO	LacZ RNAi
1479	0.287577809078705	0.162325389190677	LacZKD_DMSO	LacZ RNAi
1480	-0.712422190921295	-0.205651396103917	LacZKD_DMSO	LacZ RNAi
1481	1.21185709514059	1.23630544155249	LacZKD_DMSO	LacZ RNAi
1483	1.13267584909296	1.23630544155249	LacZKD_DMSO	LacZ RNAi
1484	2.48924798872529	2.52754586900265	LacZKD_DMSO	LacZ RNAi
1487	1.84867919272776	1.84227215621327	LacZKD_DMSO	LacZ RNAi
1488	1.23206048122887	0.950695804756007	LacZKD_DMSO	LacZ RNAi
1489	1.66048981204881	1.77054568922346	LacZKD_DMSO	LacZ RNAi
1490	1.67674389344324	1.60052857787997	LacZKD_DMSO	LacZ RNAi
1491	2.52184193345749	2.62876930757762	LacZKD_DMSO	LacZ RNAi
1492	1.28757780907871	1.17455984560769	LacZKD_DMSO	LacZ RNAi
1493	1.67139317505914	1.67325320636954	LacZKD_DMSO	LacZ RNAi
1508	1.18520490036915	1.28571029773036	LacZKD_DMSO	LacZ RNAi
1509	2.22207626032227	2.29586429756089	LacZKD_DMSO	LacZ RNAi
1514	0.49169779173463	0.358620034334645	LacZKD_DMSO	LacZ RNAi
1515	0.630000489900912	0.618257344840401	LacZKD_DMSO	LacZ RNAi
1516	1.45489514382688	1.44107899014351	LacZKD_DMSO	LacZ RNAi
1517	1.80477370702868	1.74210898580749	LacZKD_DMSO	LacZ RNAi
1518	1.6530657939696	1.5772987371615	LacZKD_DMSO	LacZ RNAi
1519	1.65864567135044	1.74697962917883	LacZKD_DMSO	LacZ RNAi
1520	2.0613642540599	1.91928734050438	LacZKD_DMSO	LacZ RNAi
1523	1.44894581131368	1.48158020496086	LacZKD_DMSO	LacZ RNAi
1526	-0.411392195257313	-0.205651396103917	LacZKD_DMSO	LacZ RNAi
1527	2.37251138401542	2.29949858221599	LacZKD_DMSO	LacZ RNAi
1528	1.14491030550997	1.14973626188266	LacZKD_DMSO	LacZ RNAi
1529	1.73005757814315	1.73052711325767	LacZKD_DMSO	LacZ RNAi
1531	2.36166249810695	2.3494430524744	LacZKD_DMSO	LacZ RNAi
1532	1.68725153055974	1.802948775658	LacZKD_DMSO	LacZ RNAi
1548	0.806091748956593	0.919287340504383	LacZKD_DMSO	LacZ RNAi
1549	2.47340316869167	2.51643382833808	LacZKD_DMSO	LacZ RNAi
1551	1.56403961325195	1.68644320658656	LacZKD_DMSO	LacZ RNAi
1560	-0.0134521865852758	-0.0807126594956174	LacZKD_DMSO	LacZ RNAi
1561	2.01348944137375	2.02394513151318	LacZKD_DMSO	LacZ RNAi
1566	0.764699063798368	0.493318608232101	LacZKD_DMSO	LacZ RNAi
1567	2.08829488736109	1.99483430189691	LacZKD_DMSO	LacZ RNAi
1568	1.85928664088739	1.86500205456424	LacZKD_DMSO	LacZ RNAi
1575	0.718941573237693	0.732200697147238	LacZKD_DMSO	LacZ RNAi
1576	2.47706812277807	2.48098487315838	LacZKD_DMSO	LacZ RNAi
1577	1.3774829205181	1.4845446839246	LacZKD_DMSO	LacZ RNAi
1578	1.81132427589027	1.73052711325767	LacZKD_DMSO	LacZ RNAi
1579	1.68202948990492	1.69562525012456	LacZKD_DMSO	LacZ RNAi
1580	1.36312477047124	1.45710643557766	LacZKD_DMSO	LacZ RNAi
1588	1.09375778306259	1.15607643991368	LacZKD_DMSO	LacZ RNAi
1591	1.94271624389009	2.00830884129939	LacZKD_DMSO	LacZ RNAi
1592	1.05842982072085	0.979985180857994	LacZKD_DMSO	LacZ RNAi
1593	2.30083647436222	2.32795121456819	LacZKD_DMSO	LacZ RNAi
1594	1.63197008276382	1.73718309766618	LacZKD_DMSO	LacZ RNAi
1595	1.78450745715192	1.77359338230546	LacZKD_DMSO	LacZ RNAi
1596	1.58643088548841	1.69197569518652	LacZKD_DMSO	LacZ RNAi
1597	1.36312477047124	1.24664627489071	LacZKD_DMSO	LacZ RNAi
1598	1.77329923556029	1.72034787035224	LacZKD_DMSO	LacZ RNAi
1599	1.10712174462057	0.998468586552007	LacZKD_DMSO	LacZ RNAi
1600	1.91494366567144	1.94459320576915	LacZKD_DMSO	LacZ RNAi
1601	1.69581777439055	1.74210898580749	LacZKD_DMSO	LacZ RNAi
1602	1.2788038847712	1.2093219518669	LacZKD_DMSO	LacZ RNAi
1603	-0.712422190921295	-0.68277265082358	LacZKD_DMSO	LacZ RNAi
1604	2.50506175329261	2.4930289820247	LacZKD_DMSO	LacZ RNAi
1605	0.287577809078705	0.431170701483257	LacZKD_DMSO	LacZ RNAi
1606	-0.110362199593332	-0.0807126594956174	LacZKD_DMSO	LacZ RNAi
1607	-0.411392195257313	-0.205651396103917	LacZKD_DMSO	LacZ RNAi
1608	1.54285031418201	1.66553221222458	LacZKD_DMSO	LacZ RNAi
1609	-0.0134521865852758	0.31722734917642	LacZKD_DMSO	LacZ RNAi
1610	-0.712422190921295	-0.68277265082358	LacZKD_DMSO	LacZ RNAi
1615	1.63782582741287	1.74047322311323	LacZKD_DMSO	LacZ RNAi
1617	0.542850314182011	0.779625347075376	LacZKD_DMSO	LacZ RNAi
1618	0.831645853428981	0.678955185194013	LacZKD_DMSO	LacZ RNAi
1619	1.73005757814315	1.8331011928881	LacZKD_DMSO	LacZ RNAi
1621	1.97777388910722	2.00207271082083	LacZKD_DMSO	LacZ RNAi
1623	1.56633141003153	1.50755904734671	LacZKD_DMSO	LacZ RNAi
1624	1.59292917852533	1.58906895571292	LacZKD_DMSO	LacZ RNAi
1625	0.24182031851803	0.162325389190677	LacZKD_DMSO	LacZ RNAi
1626	1.25136563642426	1.35862003433465	LacZKD_DMSO	LacZ RNAi
1627	1.25136563642426	1.23104120156014	LacZKD_DMSO	LacZ RNAi
1632	1.98914579413463	1.94663694827914	LacZKD_DMSO	LacZ RNAi
1634	-0.110362199593332	-0.205651396103917	LacZKD_DMSO	LacZ RNAi
1635	1.13267584909296	1.03323069281122	LacZKD_DMSO	LacZ RNAi
1639	1.39816751937795	1.38541321092258	LacZKD_DMSO	LacZ RNAi
1640	1.0434526647512	1.04150321877721	LacZKD_DMSO	LacZ RNAi
1642	0.889637800406668	1.00742342920493	LacZKD_DMSO	LacZ RNAi
1643	1.10049116572156	1.60278465818419	LacZKD_DMSO	LacZ RNAi
1645	1.01185367867949	0.732200697147238	LacZKD_DMSO	LacZ RNAi
1647	0.831645853428981	0.794348603896083	LacZKD_DMSO	LacZ RNAi
1648	1.31288367434348	1.35862003433465	LacZKD_DMSO	LacZ RNAi
1652	1.40484910473447	1.21485444046686	LacZKD_DMSO	LacZ RNAi
1653	1.9917283259185	2.03738665258238	LacZKD_DMSO	LacZ RNAi
1655	2.33757066599885	2.21154341186086	LacZKD_DMSO	LacZ RNAi
1661	0.518026730456979	0.463355384854658	LacZKD_DMSO	LacZ RNAi
1662	1.79543368077454	1.75970711824087	LacZKD_DMSO	LacZ RNAi
1663	1.17967241176919	1.32582752093834	LacZKD_DMSO	LacZ RNAi
1664	1.94844328708257	1.88307516784994	LacZKD_DMSO	LacZ RNAi
1666	1.37393763975345	1.28101517652198	LacZKD_DMSO	LacZ RNAi
1667	1.60772409518976	1.70104271515685	LacZKD_DMSO	LacZ RNAi
1668	1.16263907247041	1.24664627489071	LacZKD_DMSO	LacZ RNAi
1669	1.51546451369238	1.60278465818419	LacZKD_DMSO	LacZ RNAi
1670	1.79136849213589	1.81415699724964	LacZKD_DMSO	LacZ RNAi
1671	3.25197888024144	3.35113338620311	LacZKD_DMSO	LacZ RNAi
1672	1.11365261177953	1.37413220051289	LacZKD_DMSO	LacZ RNAi
1673	-0.411392195257313	-0.381742655159599	LacZKD_DMSO	LacZ RNAi
1676	1.477909507249	1.5913851984401	LacZKD_DMSO	LacZ RNAi
1680	0.433705844756943	0.493318608232101	LacZKD_DMSO	LacZ RNAi
1681	1.76179407315496	1.76747645749578	LacZKD_DMSO	LacZ RNAi
1683	1.72054709995311	1.85125345523256	LacZKD_DMSO	LacZ RNAi
1684	1.01185367867949	1.29495095446527	LacZKD_DMSO	LacZ RNAi
1685	1.83288492554453	1.74536214320521	LacZKD_DMSO	LacZ RNAi
1686	1.72691050290897	1.5749059240456	LacZKD_DMSO	LacZ RNAi
1687	1.19066779607065	1.19804094145721	LacZKD_DMSO	LacZ RNAi
1688	-0.411392195257313	-0.0807126594956174	LacZKD_DMSO	LacZ RNAi
1689	1.44594030117396	1.42443731882429	LacZKD_DMSO	LacZ RNAi
1690	0.702551157049523	0.930011205896156	LacZKD_DMSO	LacZ RNAi
1691	1.67851291618208	1.6094834205329	LacZKD_DMSO	LacZ RNAi
1692	0.867361405695516	0.659650029998626	LacZKD_DMSO	LacZ RNAi
1697	2.62960549716618	2.5860392529162	LacZKD_DMSO	LacZ RNAi
1698	1.75296066052712	1.73883127604625	LacZKD_DMSO	LacZ RNAi
1699	1.59933167013446	1.55777659745902	LacZKD_DMSO	LacZ RNAi
1700	1.92506753859122	1.90493831419533	LacZKD_DMSO	LacZ RNAi
1701	1.76179407315496	1.72546731448827	LacZKD_DMSO	LacZ RNAi
1702	1.33290078786536	1.35065110466337	LacZKD_DMSO	LacZ RNAi
1703	1.21185709514059	1.19228861256812	LacZKD_DMSO	LacZ RNAi
1704	1.77753628850354	1.98468030206637	LacZKD_DMSO	LacZ RNAi
1705	1.62603430268331	1.83705534295214	LacZKD_DMSO	LacZ RNAi
1706	1.68725153055974	1.86253446564224	LacZKD_DMSO	LacZ RNAi
1707	0.542850314182011	0.678955185194013	LacZKD_DMSO	LacZ RNAi
1708	2.58490052328401	2.53418455653752	LacZKD_DMSO	LacZ RNAi
1709	1.72532837189909	1.90493831419533	LacZKD_DMSO	LacZ RNAi
1710	2.41403392251051	2.36294140811729	LacZKD_DMSO	LacZ RNAi
1712	1.30461114837749	1.51035194753088	LacZKD_DMSO	LacZ RNAi
1713	1.94079032285405	1.90268807868492	LacZKD_DMSO	LacZ RNAi
1716	0.778939502912978	1.13677128471829	LacZKD_DMSO	LacZ RNAi
1717	1.12008672178494	1.07310220484891	LacZKD_DMSO	LacZ RNAi
1718	0.900361665798441	1.1864590689074	LacZKD_DMSO	LacZ RNAi
1720	-0.411392195257313	-0.381742655159599	LacZKD_DMSO	LacZ RNAi
1721	-0.712422190921295	-0.381742655159599	LacZKD_DMSO	LacZ RNAi
1722	1.28321300367626	1.44756111767143	LacZKD_DMSO	LacZ RNAi
1723	1.32100156456565	1.31722734917642	LacZKD_DMSO	LacZ RNAi
1726	-0.712422190921295	0.0161973535124391	LacZKD_DMSO	LacZ RNAi
1729	1.68202948990492	1.61169357533801	LacZKD_DMSO	LacZ RNAi
1730	1.28757780907871	1.1864590689074	LacZKD_DMSO	LacZ RNAi
1731	0.566331410031534	0.358620034334645	LacZKD_DMSO	LacZ RNAi
1732	1.61391367000746	1.61389253943795	LacZKD_DMSO	LacZ RNAi
1733	-0.0134521865852758	-0.0807126594956174	LacZKD_DMSO	LacZ RNAi
1735	2.24374623955407	2.3133010036617	LacZKD_DMSO	LacZ RNAi
1752	1.21185709514059	1.21485444046686	LacZKD_DMSO	LacZ RNAi
1753	0.32897049423693	0.271469858615745	LacZKD_DMSO	LacZ RNAi
1754	0.8557795331457	0.835741289054308	LacZKD_DMSO	LacZ RNAi
1755	1.27434954334495	1.35465384711704	LacZKD_DMSO	LacZ RNAi
1767	0.49169779173463	0.431170701483257	LacZKD_DMSO	LacZ RNAi
1768	1.60772409518976	1.55777659745902	LacZKD_DMSO	LacZ RNAi
1769	3.01964975007857	3.09639077294092	LacZKD_DMSO	LacZ RNAi
1770	0.950335640760279	1.4664464618318	LacZKD_DMSO	LacZ RNAi
1771	1.91596673912902	2.02479752527436	LacZKD_DMSO	LacZ RNAi
1772	-0.411392195257313	-0.68277265082358	LacZKD_DMSO	LacZ RNAi
1773	0.132675849092962	0.396408595224045	LacZKD_DMSO	LacZ RNAi
1775	0.518026730456979	0.861295393526696	LacZKD_DMSO	LacZ RNAi
1776	1.50506175329261	1.40713246061582	LacZKD_DMSO	LacZ RNAi
1778	1.66597571002684	1.69197569518652	LacZKD_DMSO	LacZ RNAi
1779	0.588607804742687	0.835741289054308	LacZKD_DMSO	LacZ RNAi
1780	1.51288709080457	1.68458327020244	LacZKD_DMSO	LacZ RNAi
1781	0.910827099476606	0.678955185194013	LacZKD_DMSO	LacZ RNAi
1782	-0.411392195257313	-0.68277265082358	LacZKD_DMSO	LacZ RNAi
1783	2.0434526647512	2.02649731015225	LacZKD_DMSO	LacZ RNAi
1784	0.878642416105205	0.732200697147238	LacZKD_DMSO	LacZ RNAi
1785	0.065729059462349	-0.0807126594956174	LacZKD_DMSO	LacZ RNAi
1786	0.900361665798441	0.908291956202919	LacZKD_DMSO	LacZ RNAi
1787	1.63197008276382	1.77661983693565	LacZKD_DMSO	LacZ RNAi
1788	1.43370584475694	1.54511405379009	LacZKD_DMSO	LacZ RNAi
1791	1.12008672178494	1.27626874149751	LacZKD_DMSO	LacZ RNAi
1797	2.20192096619815	2.29859285825496	LacZKD_DMSO	LacZ RNAi
1798	1.12008672178494	1.03323069281122	LacZKD_DMSO	LacZ RNAi
1799	0.24182031851803	0.162325389190677	LacZKD_DMSO	LacZ RNAi
1800	0.940790322854049	0.919287340504383	LacZKD_DMSO	LacZ RNAi
1801	-0.411392195257313	-0.68277265082358	LacZKD_DMSO	LacZ RNAi
1802	1.0434526647512	1.10961903867467	LacZKD_DMSO	LacZ RNAi
1803	1.59077386649919	1.78112033816233	LacZKD_DMSO	LacZ RNAi
1804	1.70421831641699	1.85125345523256	LacZKD_DMSO	LacZ RNAi
1805	2.53432251880255	2.63570807435094	LacZKD_DMSO	LacZ RNAi
1806	-0.411392195257313	-0.205651396103917	LacZKD_DMSO	LacZ RNAi
1807	1.35945981638483	1.31286254377397	LacZKD_DMSO	LacZ RNAi
1812	1.40815174028456	1.31286254377397	LacZKD_DMSO	LacZ RNAi
1813	0.950335640760279	1.21485444046686	LacZKD_DMSO	LacZ RNAi
1818	0.190667796070649	0.358620034334645	LacZKD_DMSO	LacZ RNAi
1819	0.542850314182011	0.618257344840401	LacZKD_DMSO	LacZ RNAi
1820	-0.0134521865852758	0.0161973535124391	LacZKD_DMSO	LacZ RNAi
1821	0.778939502912978	0.89701094579323	LacZKD_DMSO	LacZ RNAi
1824	1.77187764842549	1.68829521144816	LacZKD_DMSO	LacZ RNAi
1825	-0.235300936201632	0.220317336168364	LacZKD_DMSO	LacZ RNAi
1826	1.97599763108142	2.01183254810999	LacZKD_DMSO	LacZ RNAi
1827	-0.411392195257313	-0.205651396103917	LacZKD_DMSO	LacZ RNAi
1828	1.17406853425119	1.26171002132659	LacZKD_DMSO	LacZ RNAi
1829	0.910827099476606	1.27626874149751	LacZKD_DMSO	LacZ RNAi
1830	0.959675667014423	0.950695804756007	LacZKD_DMSO	LacZ RNAi
1833	1.17967241176919	1.41413736218448	LacZKD_DMSO	LacZ RNAi
1834	1.01185367867949	1.00742342920493	LacZKD_DMSO	LacZ RNAi
1841	2.13267584909296	2.15481578741193	LacZKD_DMSO	LacZ RNAi
1842	1.94558920573582	1.95471707868893	LacZKD_DMSO	LacZ RNAi
1848	1.64360366627183	1.5772987371615	LacZKD_DMSO	LacZ RNAi
1849	1.39478777872657	1.43449864483218	LacZKD_DMSO	LacZ RNAi
1851	0.702551157049523	0.618257344840401	LacZKD_DMSO	LacZ RNAi
1852	1.75886952013764	1.76283155245002	LacZKD_DMSO	LacZ RNAi
1853	1.22709706169732	1.29495095446527	LacZKD_DMSO	LacZ RNAi
1854	0.900361665798441	1.21485444046686	LacZKD_DMSO	LacZ RNAi
1855	0.764699063798368	0.697438590888026	LacZKD_DMSO	LacZ RNAi
1856	0.792727787398611	0.919287340504383	LacZKD_DMSO	LacZ RNAi
1857	1.90036166579844	1.87232179775474	LacZKD_DMSO	LacZ RNAi
1858	2.70238408857972	2.69725759714425	LacZKD_DMSO	LacZ RNAi
1859	0.685517817750743	0.89701094579323	LacZKD_DMSO	LacZ RNAi
1860	1.82413625165024	1.89125861690414	LacZKD_DMSO	LacZ RNAi
1862	1.40815174028456	1.62472338708963	LacZKD_DMSO	LacZ RNAi
1863	1.13883615779778	1.08065534273936	LacZKD_DMSO	LacZ RNAi
1864	1.61595741251744	1.7338678565147	LacZKD_DMSO	LacZ RNAi
1865	1.28321300367626	1.46335538485466	LacZKD_DMSO	LacZ RNAi
1866	0.36675905512633	0.358620034334645	LacZKD_DMSO	LacZ RNAi
1868	1.31288367434348	1.21485444046686	LacZKD_DMSO	LacZ RNAi
1869	2.13018704868927	2.17031687902829	LacZKD_DMSO	LacZ RNAi
1870	0.49169779173463	0.572499854279726	LacZKD_DMSO	LacZ RNAi
1871	0.24182031851803	0.0161973535124391	LacZKD_DMSO	LacZ RNAi
1872	0.518026730456979	0.764385380518639	LacZKD_DMSO	LacZ RNAi
1873	1.24182031851803	1.3664453718466	LacZKD_DMSO	LacZ RNAi
1874	1.57761242044122	1.50191877999402	LacZKD_DMSO	LacZ RNAi
1875	-0.235300936201632	-0.0807126594956174	LacZKD_DMSO	LacZ RNAi
1876	0.287577809078705	0.678955185194013	LacZKD_DMSO	LacZ RNAi
1877	0.065729059462349	0.0953785995600639	LacZKD_DMSO	LacZ RNAi
1878	1.25606075763264	1.09537859956006	LacZKD_DMSO	LacZ RNAi
1881	0.778939502912978	1.15607643991368	LacZKD_DMSO	LacZ RNAi
1885	1.66778905079031	1.55022345956857	LacZKD_DMSO	LacZ RNAi
1887	1.40815174028456	1.6182573448404	LacZKD_DMSO	LacZ RNAi
1888	1.8203321880712	1.80010093278517	LacZKD_DMSO	LacZ RNAi
1892	1.49169779173463	1.47256338664148	LacZKD_DMSO	LacZ RNAi
1893	0.132675849092962	0.220317336168364	LacZKD_DMSO	LacZ RNAi
1900	1.8378061621338	1.79144361325268	LacZKD_DMSO	LacZ RNAi
1904	-0.411392195257313	-0.68277265082358	LacZKD_DMSO	LacZ RNAi
1905	1.64551265607916	1.47558984127167	LacZKD_DMSO	LacZ RNAi
1912	0.718941573237693	0.595980950129249	LacZKD_DMSO	LacZ RNAi
1913	2.29017578979861	2.32412105712432	LacZKD_DMSO	LacZ RNAi
1914	1.56861117632643	1.60052857787997	LacZKD_DMSO	LacZ RNAi
1915	0.463669068134387	0.697438590888026	LacZKD_DMSO	LacZ RNAi
1916	-0.712422190921295	-0.68277265082358	LacZKD_DMSO	LacZ RNAi
1917	1.16263907247041	1.12340732316031	LacZKD_DMSO	LacZ RNAi
1918	3.00424878463884	3.06448374661856	LacZKD_DMSO	LacZ RNAi
1923	0.132675849092962	-0.381742655159599	LacZKD_DMSO	LacZ RNAi
1926	0.36675905512633	0.396408595224045	LacZKD_DMSO	LacZ RNAi
1927	1.12008672178494	1.34253321444119	LacZKD_DMSO	LacZ RNAi
1928	0.778939502912978	0.822377327496326	LacZKD_DMSO	LacZ RNAi
1930	0.734735840420925	0.808589043010693	LacZKD_DMSO	LacZ RNAi
1931	0.190667796070649	0.618257344840401	LacZKD_DMSO	LacZ RNAi
1932	0.518026730456979	0.63944664391034	LacZKD_DMSO	LacZ RNAi
1935	3.2505623933957	3.22496108617408	LacZKD_DMSO	LacZ RNAi
1936	1.96700570569082	1.92895065718376	LacZKD_DMSO	LacZ RNAi
1937	1.20139166146242	1.34661112686163	LacZKD_DMSO	LacZ RNAi
1938	1.65493373010472	1.7612721450945	LacZKD_DMSO	LacZ RNAi
1939	2.00856355323244	1.97809282718029	LacZKD_DMSO	LacZ RNAi
1940	1.35203579830562	1.45710643557766	LacZKD_DMSO	LacZ RNAi
1941	1.68027476233837	1.61169357533801	LacZKD_DMSO	LacZ RNAi
1942	1.15680952880968	1.18055020929688	LacZKD_DMSO	LacZ RNAi
1943	2.61900510559945	2.58015281850825	LacZKD_DMSO	LacZ RNAi
1944	1.65493373010472	1.64966580909203	LacZKD_DMSO	LacZ RNAi
1945	1.60772409518976	1.66747536751058	LacZKD_DMSO	LacZ RNAi
1946	2.34410153315781	2.37565337363343	LacZKD_DMSO	LacZ RNAi
1947	2.61940985351495	2.54665319709712	LacZKD_DMSO	LacZ RNAi
1949	0.463669068134387	0.431170701483257	LacZKD_DMSO	LacZ RNAi
1950	-0.411392195257313	-0.0807126594956174	LacZKD_DMSO	LacZ RNAi
1952	1.20139166146242	1.31722734917642	LacZKD_DMSO	LacZ RNAi
1953	0.843880309845993	0.31722734917642	LacZKD_DMSO	LacZ RNAi
1954	2.1873983115058	2.27864844324287	LacZKD_DMSO	LacZ RNAi
1955	2.63353935089185	2.56715910581062	LacZKD_DMSO	LacZ RNAi
1956	0.566331410031534	0.463355384854658	LacZKD_DMSO	LacZ RNAi
1957	0.433705844756943	0.808589043010693	LacZKD_DMSO	LacZ RNAi
1960	1.739364244603	1.81553790296602	LacZKD_DMSO	LacZ RNAi
1961	3.16575478957021	3.16275946667	LacZKD_DMSO	LacZ RNAi
1962	1.14491030550997	1.29949858221599	LacZKD_DMSO	LacZ RNAi
1963	2.08206585573787	2.22031733616836	LacZKD_DMSO	LacZ RNAi
1964	1.37393763975345	1.29035520277612	LacZKD_DMSO	LacZ RNAi
1968	0.792727787398611	1.08807936081856	LacZKD_DMSO	LacZ RNAi
1969	1.93103048556489	1.99574572821653	LacZKD_DMSO	LacZ RNAi
1970	1.90875409085374	1.8331011928881	LacZKD_DMSO	LacZ RNAi
1971	1.5256239122075	1.43780128038227	LacZKD_DMSO	LacZ RNAi
1972	1.51029428022629	1.44756111767143	LacZKD_DMSO	LacZ RNAi
1973	1.11365261177953	1.21485444046686	LacZKD_DMSO	LacZ RNAi
1974	1.68202948990492	1.70461717551515	LacZKD_DMSO	LacZ RNAi
1975	2.00607949794598	1.99665524578854	LacZKD_DMSO	LacZ RNAi
1976	1.62001626899431	1.41064903433866	LacZKD_DMSO	LacZ RNAi
1979	1.64741329141859	1.65965002999863	LacZKD_DMSO	LacZ RNAi
1980	1.83902780705158	2.09392853316483	LacZKD_DMSO	LacZ RNAi
1981	2.00607949794598	2.08881483005768	LacZKD_DMSO	LacZ RNAi
1989	1.25136563642426	1.35465384711704	LacZKD_DMSO	LacZ RNAi
1990	1.60354815453562	1.52941495358038	LacZKD_DMSO	LacZ RNAi
1991	2.29830167447048	2.26612911014663	LacZKD_DMSO	LacZ RNAi
1992	1.20139166146242	1.34661112686163	LacZKD_DMSO	LacZ RNAi
1996	-0.411392195257313	0.0161973535124391	LacZKD_DMSO	LacZ RNAi
1997	1.77753628850354	1.88425371533548	LacZKD_DMSO	LacZ RNAi
1999	0.36675905512633	0.0161973535124391	LacZKD_DMSO	LacZ RNAi
2000	1.66415476613522	1.69924439175129	LacZKD_DMSO	LacZ RNAi
2001	-0.235300936201632	0.0953785995600639	LacZKD_DMSO	LacZ RNAi
2005	1.99429559141546	1.98654422974253	LacZKD_DMSO	LacZ RNAi
2007	1.05842982072085	1.25172580041999	LacZKD_DMSO	LacZ RNAi
2010	0.889637800406668	1.04150321877721	LacZKD_DMSO	LacZ RNAi
2012	1.77612852557915	2.13413118855208	LacZKD_DMSO	LacZ RNAi
2013	2.314111073602	2.2352576859613	LacZKD_DMSO	LacZ RNAi
2017	2.02237763866755	1.99574572821653	LacZKD_DMSO	LacZ RNAi
2025	1.33679583174889	1.55275579608397	LacZKD_DMSO	LacZ RNAi
2026	1.38448782208676	1.42443731882429	LacZKD_DMSO	LacZ RNAi
2027	-0.110362199593332	-0.205651396103917	LacZKD_DMSO	LacZ RNAi
2028	0.843880309845993	0.764385380518639	LacZKD_DMSO	LacZ RNAi
2029	2.30586211750524	2.24919346390459	LacZKD_DMSO	LacZ RNAi
2034	1.38448782208676	1.64560695261516	LacZKD_DMSO	LacZ RNAi
2036	2.40617317430247	2.44465612702802	LacZKD_DMSO	LacZ RNAi
2037	0.542850314182011	0.0161973535124391	LacZKD_DMSO	LacZ RNAi
2040	1.70087757315996	1.66161962286153	LacZKD_DMSO	LacZ RNAi
2041	1.70255115704952	1.65767146401654	LacZKD_DMSO	LacZ RNAi
2042	1.78312214662515	1.89701094579323	LacZKD_DMSO	LacZ RNAi
2043	3.20754451056209	3.2558471306791	LacZKD_DMSO	LacZ RNAi
2044	0.764699063798368	0.63944664391034	LacZKD_DMSO	LacZ RNAi
2045	1.96881904645429	1.98092827456607	LacZKD_DMSO	LacZ RNAi
2046	1.76469906379837	1.67706283151631	LacZKD_DMSO	LacZ RNAi
2047	2.61041708176503	2.6057001497762	LacZKD_DMSO	LacZ RNAi
2048	0.764699063798368	0.595980950129249	LacZKD_DMSO	LacZ RNAi
2049	0.764699063798368	0.595980950129249	LacZKD_DMSO	LacZ RNAi
2050	1.76902043758101	1.67325320636954	LacZKD_DMSO	LacZ RNAi
2051	1.07290764408947	0.940476639574321	LacZKD_DMSO	LacZ RNAi
2052	1.56403961325195	1.58204517218596	LacZKD_DMSO	LacZ RNAi
2053	1.42111671744892	1.42103107013238	LacZKD_DMSO	LacZ RNAi
2054	1.82287192912148	1.89241519410408	LacZKD_DMSO	LacZ RNAi
2055	1.74089614912574	1.83836543288046	LacZKD_DMSO	LacZ RNAi
2056	0.778939502912978	0.595980950129249	LacZKD_DMSO	LacZ RNAi
2057	0.921046264658292	0.89701094579323	LacZKD_DMSO	LacZ RNAi
2058	1.31696158676392	1.21485444046686	LacZKD_DMSO	LacZ RNAi
2059	0.778939502912978	0.595980950129249	LacZKD_DMSO	LacZ RNAi
2060	0.778939502912978	0.595980950129249	LacZKD_DMSO	LacZ RNAi
2061	1.22709706169732	1.1684856978955	LacZKD_DMSO	LacZ RNAi
2062	2.11105203824901	2.03489785217868	LacZKD_DMSO	LacZ RNAi
2063	1.96243894981652	2.03155710892165	LacZKD_DMSO	LacZ RNAi
2064	0.630000489900912	0.779625347075376	LacZKD_DMSO	LacZ RNAi
2065	0.950335640760279	1.1864590689074	LacZKD_DMSO	LacZ RNAi
2066	1.93885582307685	1.96947369017974	LacZKD_DMSO	LacZ RNAi
2067	1.83164585342898	1.8900989513769	LacZKD_DMSO	LacZ RNAi
2068	1.18520490036915	1.42103107013238	LacZKD_DMSO	LacZ RNAi
2069	0.463669068134387	0.431170701483257	LacZKD_DMSO	LacZ RNAi
2070	0.940790322854049	1.15607643991368	LacZKD_DMSO	LacZ RNAi
2071	1.6530657939696	1.74697962917883	LacZKD_DMSO	LacZ RNAi
2072	2.16437278527941	2.16232538919068	LacZKD_DMSO	LacZ RNAi
2073	1.3774829205181	1.43117070148326	LacZKD_DMSO	LacZ RNAi
2074	0.792727787398611	0.960680025662608	LacZKD_DMSO	LacZ RNAi
2075	1.68897834986025	1.68829521144816	LacZKD_DMSO	LacZ RNAi
2076	0.968819046454293	1.01619735351244	LacZKD_DMSO	LacZ RNAi
2077	1.28321300367626	1.32154872295906	LacZKD_DMSO	LacZ RNAi
2078	0.463669068134387	0.358620034334645	LacZKD_DMSO	LacZ RNAi
2079	1.91289026004038	1.85125345523256	LacZKD_DMSO	LacZ RNAi
2080	0.463669068134387	0.271469858615745	LacZKD_DMSO	LacZ RNAi
2081	1.56633141003153	1.51588443613084	LacZKD_DMSO	LacZ RNAi
2082	0.463669068134387	0.271469858615745	LacZKD_DMSO	LacZ RNAi
2083	2.12263391079882	2.09537859956006	LacZKD_DMSO	LacZ RNAi
2084	2.19766835467277	2.21485444046686	LacZKD_DMSO	LacZ RNAi
2085	0.49169779173463	0.271469858615745	LacZKD_DMSO	LacZ RNAi
2086	2.1357669260701	2.16480000831853	LacZKD_DMSO	LacZ RNAi
2087	2.27120409620324	2.18763125445545	LacZKD_DMSO	LacZ RNAi
2088	0.685517817750743	0.678955185194013	LacZKD_DMSO	LacZ RNAi
2089	2.2403702521228	2.18114472613428	LacZKD_DMSO	LacZ RNAi
2090	0.630000489900912	0.521347331832345	LacZKD_DMSO	LacZ RNAi
2091	0.463669068134387	0.271469858615745	LacZKD_DMSO	LacZ RNAi
2092	0.518026730456979	0.618257344840401	LacZKD_DMSO	LacZ RNAi
2093	1.60772409518976	1.57967843890685	LacZKD_DMSO	LacZ RNAi
2094	0.49169779173463	0.396408595224045	LacZKD_DMSO	LacZ RNAi
2095	0.867361405695516	0.861295393526696	LacZKD_DMSO	LacZ RNAi
2096	2.47311996393308	2.54434243176555	LacZKD_DMSO	LacZ RNAi
2097	1.59292917852533	1.58204517218596	LacZKD_DMSO	LacZ RNAi
2098	2.14249083138656	2.18996617664909	LacZKD_DMSO	LacZ RNAi
2099	1.36312477047124	1.23104120156014	LacZKD_DMSO	LacZ RNAi
2100	1.9856783547021	1.8795202136329	LacZKD_DMSO	LacZ RNAi
2101	1.31696158676392	1.27146985861575	LacZKD_DMSO	LacZ RNAi
2102	1.98042472835594	2.05122663571481	LacZKD_DMSO	LacZ RNAi
2103	1.69751093241	1.47558984127167	LacZKD_DMSO	LacZ RNAi
2104	0.959675667014423	1.03323069281122	LacZKD_DMSO	LacZ RNAi
2105	0.433705844756943	0.271469858615745	LacZKD_DMSO	LacZ RNAi
2106	0.49169779173463	0.271469858615745	LacZKD_DMSO	LacZ RNAi
2107	0.463669068134387	0.271469858615745	LacZKD_DMSO	LacZ RNAi
2108	1.65118978897085	1.65368708302495	LacZKD_DMSO	LacZ RNAi
2109	0.463669068134387	0.271469858615745	LacZKD_DMSO	LacZ RNAi
2110	2.01511906610726	2.08215033382631	LacZKD_DMSO	LacZ RNAi
2111	0.749975806977661	0.678955185194013	LacZKD_DMSO	LacZ RNAi
2112	0.685517817750743	0.659650029998626	LacZKD_DMSO	LacZ RNAi
2113	2.10646322367272	2.02479752527436	LacZKD_DMSO	LacZ RNAi
2114	0.433705844756943	0.271469858615745	LacZKD_DMSO	LacZ RNAi
2115	0.433705844756943	0.271469858615745	LacZKD_DMSO	LacZ RNAi
2116	0.900361665798441	0.835741289054308	LacZKD_DMSO	LacZ RNAi
2117	0.49169779173463	0.271469858615745	LacZKD_DMSO	LacZ RNAi
2118	0.433705844756943	0.271469858615745	LacZKD_DMSO	LacZ RNAi
2119	0.463669068134387	0.31722734917642	LacZKD_DMSO	LacZ RNAi
2120	0.588607804742687	0.31722734917642	LacZKD_DMSO	LacZ RNAi
2121	2.14127602085488	2.00830884129939	LacZKD_DMSO	LacZ RNAi
2122	2.1544556234162	2.06927579699586	LacZKD_DMSO	LacZ RNAi
2124	1.55002889880913	1.64764112252561	LacZKD_DMSO	LacZ RNAi
2125	0.132675849092962	0.358620034334645	LacZKD_DMSO	LacZ RNAi
2126	1.57313511808648	1.34253321444119	LacZKD_DMSO	LacZ RNAi
2127	1.99769517419052	2.09898272382889	LacZKD_DMSO	LacZ RNAi
2128	2.46366906813439	2.47498623522328	LacZKD_DMSO	LacZ RNAi
2129	1.77612852557915	1.77812519193297	LacZKD_DMSO	LacZ RNAi
2132	-0.712422190921295	-0.68277265082358	LacZKD_DMSO	LacZ RNAi
2133	1.34448266041518	1.45076625754664	LacZKD_DMSO	LacZ RNAi
2135	3.10487868747203	3.05955963153357	LacZKD_DMSO	LacZ RNAi
2136	2.02635836756307	1.95069580475601	LacZKD_DMSO	LacZ RNAi
2137	1.99684777005454	1.96753487230836	LacZKD_DMSO	LacZ RNAi
2139	-0.411392195257313	-0.68277265082358	LacZKD_DMSO	LacZ RNAi
2140	-0.411392195257313	-0.68277265082358	LacZKD_DMSO	LacZ RNAi
2141	-0.411392195257313	-0.68277265082358	LacZKD_DMSO	LacZ RNAi
2142	-0.411392195257313	-0.68277265082358	LacZKD_DMSO	LacZ RNAi
2143	-0.411392195257313	-0.68277265082358	LacZKD_DMSO	LacZ RNAi
2144	2.38483511877213	2.51174169105889	LacZKD_DMSO	LacZ RNAi
2145	1.45489514382688	1.48158020496086	LacZKD_DMSO	LacZ RNAi
2146	-0.110362199593332	0.0953785995600639	LacZKD_DMSO	LacZ RNAi
2147	1.91494366567144	1.90268807868492	LacZKD_DMSO	LacZ RNAi
2148	2.98828152622372	3.08423471312622	LacZKD_DMSO	LacZ RNAi
2149	1.10712174462057	1.22571236805507	LacZKD_DMSO	LacZ RNAi
2150	0.065729059462349	0.358620034334645	LacZKD_DMSO	LacZ RNAi
2151	1.15680952880968	1.19804094145721	LacZKD_DMSO	LacZ RNAi
2155	2.07926845809882	2.13214053045149	LacZKD_DMSO	LacZ RNAi
2156	1.36312477047124	1.4664464618318	LacZKD_DMSO	LacZ RNAi
2157	-0.411392195257313	-0.205651396103917	LacZKD_DMSO	LacZ RNAi
2158	1.93103048556489	1.99024825630532	LacZKD_DMSO	LacZ RNAi
2160	1.6179915824279	1.63319769463334	LacZKD_DMSO	LacZ RNAi
2161	1.69241152569864	1.66553221222458	LacZKD_DMSO	LacZ RNAi
2162	1.72848689114392	1.90493831419533	LacZKD_DMSO	LacZ RNAi
2166	1.64741329141859	1.65767146401654	LacZKD_DMSO	LacZ RNAi
2173	1.35945981638483	1.54511405379009	LacZKD_DMSO	LacZ RNAi
2174	1.67851291618208	1.78557467958858	LacZKD_DMSO	LacZ RNAi
2176	-0.110362199593332	-0.381742655159599	LacZKD_DMSO	LacZ RNAi
2177	2.61880259009944	2.64335830588721	LacZKD_DMSO	LacZ RNAi
2178	-0.712422190921295	-0.68277265082358	LacZKD_DMSO	LacZ RNAi
2182	0.132675849092962	0.220317336168364	LacZKD_DMSO	LacZ RNAi
2183	0.065729059462349	0.162325389190677	LacZKD_DMSO	LacZ RNAi
2184	0.065729059462349	0.0953785995600639	LacZKD_DMSO	LacZ RNAi
2185	0.065729059462349	0.0953785995600639	LacZKD_DMSO	LacZ RNAi
2186	0.065729059462349	0.0953785995600639	LacZKD_DMSO	LacZ RNAi
2187	0.36675905512633	0.493318608232101	LacZKD_DMSO	LacZ RNAi
2188	1.31696158676392	1.14973626188266	LacZKD_DMSO	LacZ RNAi
2189	2.21392025570436	2.22463870995101	LacZKD_DMSO	LacZ RNAi
2190	2.32180506984926	2.31722734917642	LacZKD_DMSO	LacZ RNAi
2191	0.065729059462349	0.0953785995600639	LacZKD_DMSO	LacZ RNAi
2192	0.132675849092962	0.0953785995600639	LacZKD_DMSO	LacZ RNAi
2193	0.190667796070649	0.0953785995600639	LacZKD_DMSO	LacZ RNAi
2194	1.40484910473447	1.4785953514114	LacZKD_DMSO	LacZ RNAi
2195	0.065729059462349	0.0953785995600639	LacZKD_DMSO	LacZ RNAi
2196	0.065729059462349	0.162325389190677	LacZKD_DMSO	LacZ RNAi
2197	2.08345782642278	2.06773574402777	LacZKD_DMSO	LacZ RNAi
2198	1.28757780907871	1.37030579265984	LacZKD_DMSO	LacZ RNAi
2199	0.566331410031534	0.521347331832345	LacZKD_DMSO	LacZ RNAi
2200	0.685517817750743	0.697438590888026	LacZKD_DMSO	LacZ RNAi
2201	2.05842982072085	2.00564717117913	LacZKD_DMSO	LacZ RNAi
2202	0.792727787398611	1.02479752527436	LacZKD_DMSO	LacZ RNAi
2203	0.065729059462349	0.0953785995600639	LacZKD_DMSO	LacZ RNAi
2204	1.84628637961187	1.90605907477063	LacZKD_DMSO	LacZ RNAi
2205	1.83040323603789	1.80436572465361	LacZKD_DMSO	LacZ RNAi
2206	0.065729059462349	0.162325389190677	LacZKD_DMSO	LacZ RNAi
2207	2.55895468097278	2.6800866521351	LacZKD_DMSO	LacZ RNAi
2208	0.889637800406668	0.919287340504383	LacZKD_DMSO	LacZ RNAi
2209	2.67461151036107	2.72427816398067	LacZKD_DMSO	LacZ RNAi
2210	1.45783952447366	1.49620429646959	LacZKD_DMSO	LacZ RNAi
2211	0.401521161385542	0.220317336168364	LacZKD_DMSO	LacZ RNAi
2212	0.065729059462349	0.0953785995600639	LacZKD_DMSO	LacZ RNAi
2213	0.065729059462349	0.0953785995600639	LacZKD_DMSO	LacZ RNAi
2214	1.85695171869375	1.75656004300668	LacZKD_DMSO	LacZ RNAi
2215	0.566331410031534	0.697438590888026	LacZKD_DMSO	LacZ RNAi
2216	1.51029428022629	1.66358032362706	LacZKD_DMSO	LacZ RNAi
2217	0.065729059462349	0.0953785995600639	LacZKD_DMSO	LacZ RNAi
2218	0.806091748956593	1.02479752527436	LacZKD_DMSO	LacZ RNAi
2221	1.63393078352934	1.74697962917883	LacZKD_DMSO	LacZ RNAi
2222	-0.712422190921295	-0.0807126594956174	LacZKD_DMSO	LacZ RNAi
2223	1.13267584909296	0.89701094579323	LacZKD_DMSO	LacZ RNAi
2224	2.01674259877148	2.04881611436316	LacZKD_DMSO	LacZ RNAi
2225	-0.411392195257313	-0.381742655159599	LacZKD_DMSO	LacZ RNAi
2228	1.70255115704952	1.91492253510193	LacZKD_DMSO	LacZ RNAi
2229	2.33054688247189	2.32540153318285	LacZKD_DMSO	LacZ RNAi
2230	0.065729059462349	-0.0807126594956174	LacZKD_DMSO	LacZ RNAi
2233	2.65512008259928	2.64417734334242	LacZKD_DMSO	LacZ RNAi
2234	0.806091748956593	0.779625347075376	LacZKD_DMSO	LacZ RNAi
2237	1.17406853425119	1.19804094145721	LacZKD_DMSO	LacZ RNAi
2238	-0.712422190921295	0.0953785995600639	LacZKD_DMSO	LacZ RNAi
2239	1.99429559141546	1.97043986295176	LacZKD_DMSO	LacZ RNAi
2240	0.968819046454293	1.16232538919068	LacZKD_DMSO	LacZ RNAi
2241	1.43986615346176	1.43117070148326	LacZKD_DMSO	LacZ RNAi
2245	1.79000492906314	1.91272357100199	LacZKD_DMSO	LacZ RNAi
2246	1.78588836286831	1.71690107065746	LacZKD_DMSO	LacZ RNAi
2247	1.93201639854654	2.02987705080363	LacZKD_DMSO	LacZ RNAi
2248	0.542850314182011	0.835741289054308	LacZKD_DMSO	LacZ RNAi
2249	1.56173565834239	1.65368708302495	LacZKD_DMSO	LacZ RNAi
2250	1.86736140569552	1.88777028905832	LacZKD_DMSO	LacZ RNAi
2251	1.71894157323769	1.70104271515685	LacZKD_DMSO	LacZ RNAi
2252	2.01755209477826	1.97332555118925	LacZKD_DMSO	LacZ RNAi
2253	1.61391367000746	1.86745570223151	LacZKD_DMSO	LacZ RNAi
2254	1.739364244603	1.81415699724964	LacZKD_DMSO	LacZ RNAi
2255	0.831645853428981	1.00742342920493	LacZKD_DMSO	LacZ RNAi
2256	-0.0134521865852758	0.162325389190677	LacZKD_DMSO	LacZ RNAi
2257	2.0613642540599	2.09610182117916	LacZKD_DMSO	LacZ RNAi
2258	1.41468260744351	1.42443731882429	LacZKD_DMSO	LacZ RNAi
2259	-0.110362199593332	0.0953785995600639	LacZKD_DMSO	LacZ RNAi
2261	1.67318408267702	1.72034787035224	LacZKD_DMSO	LacZ RNAi
2262	1.63197008276382	1.54253663090228	LacZKD_DMSO	LacZ RNAi
2265	1.2788038847712	1.29035520277612	LacZKD_DMSO	LacZ RNAi
2272	2.01997156890167	1.98654422974253	LacZKD_DMSO	LacZ RNAi
2273	2.43432582270935	2.40959704880554	LacZKD_DMSO	LacZ RNAi
2274	1.53309047689286	1.6094834205329	LacZKD_DMSO	LacZ RNAi
2275	2.12199851276024	2.32964272393885	LacZKD_DMSO	LacZ RNAi
2276	1.16263907247041	1.09537859956006	LacZKD_DMSO	LacZ RNAi
2277	3.37136699736668	3.41243158229824	LacZKD_DMSO	LacZ RNAi
2279	-0.712422190921295	-0.68277265082358	LacZKD_DMSO	LacZ RNAi
2283	1.45489514382688	1.51035194753088	LacZKD_DMSO	LacZ RNAi
2286	2.15504529693776	2.05995248048112	LacZKD_DMSO	LacZ RNAi
2291	0.32897049423693	0.431170701483257	LacZKD_DMSO	LacZ RNAi
2292	1.0434526647512	1.04150321877721	LacZKD_DMSO	LacZ RNAi
2294	-0.235300936201632	-0.381742655159599	LacZKD_DMSO	LacZ RNAi
2295	0.542850314182011	0.396408595224045	LacZKD_DMSO	LacZ RNAi
2296	1.19066779607065	1.28101517652198	LacZKD_DMSO	LacZ RNAi
2297	2.14066733893057	2.20088878433004	LacZKD_DMSO	LacZ RNAi
2298	1.68377715617444	1.58204517218596	LacZKD_DMSO	LacZ RNAi
2299	-0.411392195257313	-0.205651396103917	LacZKD_DMSO	LacZ RNAi
2300	1.46366906813439	1.14973626188266	LacZKD_DMSO	LacZ RNAi
2303	1.50768589711876	1.55022345956857	LacZKD_DMSO	LacZ RNAi
2304	1.80477370702868	1.64560695261516	LacZKD_DMSO	LacZ RNAi
2311	-0.235300936201632	0.220317336168364	LacZKD_DMSO	LacZ RNAi
2315	-0.712422190921295	-0.381742655159599	LacZKD_DMSO	LacZ RNAi
2322	1.22207626032227	1.1864590689074	LacZKD_DMSO	LacZ RNAi
2323	1.27434954334495	1.30399908344267	LacZKD_DMSO	LacZ RNAi
2324	1.37393763975345	1.26171002132659	LacZKD_DMSO	LacZ RNAi
2327	-0.411392195257313	0.162325389190677	LacZKD_DMSO	LacZ RNAi
2328	1.46366906813439	1.51862447349687	LacZKD_DMSO	LacZ RNAi
2330	1.0035811527135	0.89701094579323	LacZKD_DMSO	LacZ RNAi
2334	-0.411392195257313	0.162325389190677	LacZKD_DMSO	LacZ RNAi
2341	0.778939502912978	0.808589043010693	LacZKD_DMSO	LacZ RNAi
2342	0.190667796070649	0.521347331832345	LacZKD_DMSO	LacZ RNAi
2348	-0.712422190921295	-0.68277265082358	LacZKD_DMSO	LacZ RNAi
2349	-0.712422190921295	-0.68277265082358	LacZKD_DMSO	LacZ RNAi
2350	0.24182031851803	0.271469858615745	LacZKD_DMSO	LacZ RNAi
2358	1.42429837623511	1.6094834205329	LacZKD_DMSO	LacZ RNAi
2359	1.68551781775074	1.49907093712119	LacZKD_DMSO	LacZ RNAi
2362	1.530615857765	1.64560695261516	LacZKD_DMSO	LacZ RNAi
2363	1.2466192013998	1.48158020496086	LacZKD_DMSO	LacZ RNAi
2364	2.33950172512481	2.26661735582133	LacZKD_DMSO	LacZ RNAi
2365	2.22559690655492	2.33883006520466	LacZKD_DMSO	LacZ RNAi
2366	2.27747237279748	2.25374109165531	LacZKD_DMSO	LacZ RNAi
2369	1.08691835853229	1.29949858221599	LacZKD_DMSO	LacZ RNAi
2370	1.54764919706378	1.38910935648255	LacZKD_DMSO	LacZ RNAi
2371	1.01997156890167	1.04150321877721	LacZKD_DMSO	LacZ RNAi
2372	1.8203321880712	1.802948775658	LacZKD_DMSO	LacZ RNAi
2388	1.74697029683794	1.7338678565147	LacZKD_DMSO	LacZ RNAi
2389	2.10843579851841	2.15355146488317	LacZKD_DMSO	LacZ RNAi
2390	1.25606075763264	1.43449864483218	LacZKD_DMSO	LacZ RNAi
2391	1.42745689547994	1.41413736218448	LacZKD_DMSO	LacZ RNAi
2392	0.900361665798441	1.27146985861575	LacZKD_DMSO	LacZ RNAi
2407	0.566331410031534	0.618257344840401	LacZKD_DMSO	LacZ RNAi
2408	2.03498961696513	1.98932520711214	LacZKD_DMSO	LacZ RNAi
2409	2.14671610637324	2.11101773386724	LacZKD_DMSO	LacZ RNAi
2411	1.9651847617992	1.98186932473255	LacZKD_DMSO	LacZ RNAi
2412	1.81905672612096	1.94253980013809	LacZKD_DMSO	LacZ RNAi
2413	2.10049116572156	2.110318949353	LacZKD_DMSO	LacZ RNAi
2414	2.23647957004892	2.27435554685323	LacZKD_DMSO	LacZ RNAi
2415	1.58424299934024	1.37792518953003	LacZKD_DMSO	LacZ RNAi
2416	1.43986615346176	1.42443731882429	LacZKD_DMSO	LacZ RNAi
2417	1.8786424161052	1.88893618098511	LacZKD_DMSO	LacZ RNAi
2419	-0.712422190921295	-0.68277265082358	LacZKD_DMSO	LacZ RNAi
2421	2.72389950921844	2.81166024790282	LacZKD_DMSO	LacZ RNAi
2422	1.96881904645429	1.96264961852551	LacZKD_DMSO	LacZ RNAi
2424	2.09781032707379	2.05679969362651	LacZKD_DMSO	LacZ RNAi
2425	1.92306155589362	1.92682175840164	LacZKD_DMSO	LacZ RNAi
2429	0.649305645096298	0.950695804756007	LacZKD_DMSO	LacZ RNAi
2431	2.29660355116562	2.42613047684373	LacZKD_DMSO	LacZ RNAi
2432	0.132675849092962	0.162325389190677	LacZKD_DMSO	LacZ RNAi
2433	2.40551164411835	2.36137497005514	LacZKD_DMSO	LacZ RNAi
2434	1.73782691739807	1.68083932906856	LacZKD_DMSO	LacZ RNAi
2438	1.94367601109154	1.99300569085051	LacZKD_DMSO	LacZ RNAi
2444	-0.712422190921295	-0.68277265082358	LacZKD_DMSO	LacZ RNAi
2447	2.42175491665547	2.37905665647112	LacZKD_DMSO	LacZ RNAi
2449	1.41468260744351	1.34661112686163	LacZKD_DMSO	LacZ RNAi
2450	1.36675905512633	1.49620429646959	LacZKD_DMSO	LacZ RNAi
2457	1.69411798951266	1.74697962917883	LacZKD_DMSO	LacZ RNAi
2458	0.778939502912978	0.950695804756007	LacZKD_DMSO	LacZ RNAi
2459	1.94175435095667	1.95671383844501	LacZKD_DMSO	LacZ RNAi
2461	0.649305645096298	0.493318608232101	LacZKD_DMSO	LacZ RNAi
2462	0.190667796070649	0.162325389190677	LacZKD_DMSO	LacZ RNAi
2464	2.0539906561911	1.98747320225054	LacZKD_DMSO	LacZ RNAi
2465	0.910827099476606	1.3342606884752	LacZKD_DMSO	LacZ RNAi
2466	0.287577809078705	-0.68277265082358	LacZKD_DMSO	LacZ RNAi
2468	0.132675849092962	0.0161973535124391	LacZKD_DMSO	LacZ RNAi
2469	1.62603430268331	1.72546731448827	LacZKD_DMSO	LacZ RNAi
2470	2.04950564749923	2.00742342920493	LacZKD_DMSO	LacZ RNAi
2471	2.00190756882394	2.05759003867066	LacZKD_DMSO	LacZ RNAi
2472	1.95596372576871	1.89241519410408	LacZKD_DMSO	LacZ RNAi
2473	2.46741673710189	2.57825218316882	LacZKD_DMSO	LacZ RNAi
2476	1.79136849213589	1.80436572465361	LacZKD_DMSO	LacZ RNAi
2483	-0.235300936201632	-0.0807126594956174	LacZKD_DMSO	LacZ RNAi
2484	-0.712422190921295	-0.205651396103917	LacZKD_DMSO	LacZ RNAi
2491	1.61391367000746	1.57249985427973	LacZKD_DMSO	LacZ RNAi
2492	2.75444542943281	2.80872911541375	LacZKD_DMSO	LacZ RNAi
2493	1.36675905512633	1.44756111767143	LacZKD_DMSO	LacZ RNAi
2498	-0.411392195257313	0.162325389190677	LacZKD_DMSO	LacZ RNAi
2499	3.40923612157678	3.46801448014178	LacZKD_DMSO	LacZ RNAi
2500	1.43679692173409	1.37030579265984	LacZKD_DMSO	LacZ RNAi
2501	1.95409578963359	1.93212456520955	LacZKD_DMSO	LacZ RNAi
2502	-0.0134521865852758	0.31722734917642	LacZKD_DMSO	LacZ RNAi
2503	1.45489514382688	1.40358717985117	LacZKD_DMSO	LacZ RNAi
2504	1.88307403090428	1.802948775658	LacZKD_DMSO	LacZ RNAi
2505	1.92306155589362	1.85125345523256	LacZKD_DMSO	LacZ RNAi
2507	2.05175394146904	2.0281904681717	LacZKD_DMSO	LacZ RNAi
2508	1.2466192013998	1.28571029773036	LacZKD_DMSO	LacZ RNAi
2510	1.12008672178494	0.930011205896156	LacZKD_DMSO	LacZ RNAi
2511	0.065729059462349	0.271469858615745	LacZKD_DMSO	LacZ RNAi
2513	-0.235300936201632	0.162325389190677	LacZKD_DMSO	LacZ RNAi
2514	-0.110362199593332	0.0953785995600639	LacZKD_DMSO	LacZ RNAi
2515	0.667789050790311	0.271469858615745	LacZKD_DMSO	LacZ RNAi
2516	1.15680952880968	1.09537859956006	LacZKD_DMSO	LacZ RNAi
2517	1.41468260744351	1.31286254377397	LacZKD_DMSO	LacZ RNAi
2518	2.05250079372859	1.95870145968052	LacZKD_DMSO	LacZ RNAi
2519	2.04039424026698	2.01793106632144	LacZKD_DMSO	LacZ RNAi
2520	2.64398613611769	2.61014764877643	LacZKD_DMSO	LacZ RNAi
2521	1.90667113970545	1.93212456520955	LacZKD_DMSO	LacZ RNAi
2526	0.132675849092962	-0.0807126594956174	LacZKD_DMSO	LacZ RNAi
2529	1.40152116138554	1.35862003433465	LacZKD_DMSO	LacZ RNAi
2530	1.6179915824279	1.63944664391034	LacZKD_DMSO	LacZ RNAi
2531	0.287577809078705	0.31722734917642	LacZKD_DMSO	LacZ RNAi
2533	1.91289026004038	1.91051341619688	LacZKD_DMSO	LacZ RNAi
2534	1.83288492554453	1.84998172816892	LacZKD_DMSO	LacZ RNAi
2538	1.46076407749098	1.43449864483218	LacZKD_DMSO	LacZ RNAi
2539	-0.0134521865852758	0.463355384854658	LacZKD_DMSO	LacZ RNAi
2540	1.59507384699192	1.69013935214653	LacZKD_DMSO	LacZ RNAi
2541	1.24182031851803	1.29495095446527	LacZKD_DMSO	LacZ RNAi
2542	1.18520490036915	1.27626874149751	LacZKD_DMSO	LacZ RNAi
2543	1.50768589711876	1.57008038015631	LacZKD_DMSO	LacZ RNAi
2544	2.56951974251953	2.63487289239758	LacZKD_DMSO	LacZ RNAi
2546	-0.712422190921295	-0.68277265082358	LacZKD_DMSO	LacZ RNAi
2547	2.91371278771409	2.99364658089478	LacZKD_DMSO	LacZ RNAi
2549	1.76614430467255	1.78409496953053	LacZKD_DMSO	LacZ RNAi
2550	1.30461114837749	1.55022345956857	LacZKD_DMSO	LacZ RNAi
2551	0.867361405695516	1.16232538919068	LacZKD_DMSO	LacZ RNAi
2552	1.63782582741287	1.71167903000264	LacZKD_DMSO	LacZ RNAi
2553	0.32897049423693	0.220317336168364	LacZKD_DMSO	LacZ RNAi
2558	-0.712422190921295	-0.0807126594956174	LacZKD_DMSO	LacZ RNAi
2559	2.45988877760066	2.52459238664549	LacZKD_DMSO	LacZ RNAi
2560	1.37036317939516	1.61169357533801	LacZKD_DMSO	LacZ RNAi
2561	2.27658242477724	2.36953644882374	LacZKD_DMSO	LacZ RNAi
2563	0.649305645096298	0.919287340504383	LacZKD_DMSO	LacZ RNAi
2564	1.2788038847712	1.62042340659691	LacZKD_DMSO	LacZ RNAi
2568	1.36312477047124	1.49620429646959	LacZKD_DMSO	LacZ RNAi
2569	-0.411392195257313	-0.0807126594956174	LacZKD_DMSO	LacZ RNAi
2570	-0.235300936201632	0.0953785995600639	LacZKD_DMSO	LacZ RNAi
2571	1.95221978463483	1.94867111818959	LacZKD_DMSO	LacZ RNAi
2572	2.1011587976469	2.13808533861612	LacZKD_DMSO	LacZ RNAi
2573	1.5024216571264	1.66161962286153	LacZKD_DMSO	LacZ RNAi
2574	0.702551157049523	0.678955185194013	LacZKD_DMSO	LacZ RNAi
2575	1.47509852991517	1.46024214943052	LacZKD_DMSO	LacZ RNAi
2576	2.32659513107612	2.2912782519693	LacZKD_DMSO	LacZ RNAi
2578	0.190667796070649	0.0953785995600639	LacZKD_DMSO	LacZ RNAi
2579	1.37036317939516	1.39640859522405	LacZKD_DMSO	LacZ RNAi
2580	1.63782582741287	1.68458327020244	LacZKD_DMSO	LacZ RNAi
2581	1.52057391947086	1.62898121023217	LacZKD_DMSO	LacZ RNAi
2582	1.48070240743317	1.49041361758869	LacZKD_DMSO	LacZ RNAi
2586	2.18958070042943	2.19112894704088	LacZKD_DMSO	LacZ RNAi
2587	2.17575730299703	2.16294536714308	LacZKD_DMSO	LacZ RNAi
2588	1.84748443411482	1.86500205456424	LacZKD_DMSO	LacZ RNAi
2589	2.94310040533212	2.95089775522786	LacZKD_DMSO	LacZ RNAi
2590	1.77612852557915	1.75497791199681	LacZKD_DMSO	LacZ RNAi
2591	1.82287192912148	1.82777235938303	LacZKD_DMSO	LacZ RNAi
2592	-0.235300936201632	-0.205651396103917	LacZKD_DMSO	LacZ RNAi
2595	1.99344152136262	1.90268807868492	LacZKD_DMSO	LacZ RNAi
2597	1.71894157323769	1.63737363528747	LacZKD_DMSO	LacZ RNAi
2598	1.45193066486314	1.46951569355948	LacZKD_DMSO	LacZ RNAi
2599	0.867361405695516	0.779625347075376	LacZKD_DMSO	LacZ RNAi
2602	0.778939502912978	0.960680025662608	LacZKD_DMSO	LacZ RNAi
2603	1.3774829205181	1.44433214754123	LacZKD_DMSO	LacZ RNAi
2604	1.27434954334495	1.33006457388159	LacZKD_DMSO	LacZ RNAi
2605	2.31041841995523	2.20258856920793	LacZKD_DMSO	LacZ RNAi
2606	-0.411392195257313	-0.68277265082358	LacZKD_DMSO	LacZ RNAi
2615	1.81649450935636	1.70992430243609	LacZKD_DMSO	LacZ RNAi
2616	1.87303853858721	1.80010093278517	LacZKD_DMSO	LacZ RNAi
2618	1.78726489169711	1.62472338708963	LacZKD_DMSO	LacZ RNAi
2619	0.32897049423693	0.678955185194013	LacZKD_DMSO	LacZ RNAi
2620	2.15798171435773	2.1018446418093	LacZKD_DMSO	LacZ RNAi
2621	1.8961038426559	1.86377001265455	LacZKD_DMSO	LacZ RNAi
2627	-0.411392195257313	-0.381742655159599	LacZKD_DMSO	LacZ RNAi
2628	2.42334632364653	2.51998803656962	LacZKD_DMSO	LacZ RNAi
2633	1.40815174028456	1.40001271949287	LacZKD_DMSO	LacZ RNAi
2637	2.43308498048837	2.56837869235177	LacZKD_DMSO	LacZ RNAi
2639	0.867361405695516	0.595980950129249	LacZKD_DMSO	LacZ RNAi
2640	1.46942139702348	1.43780128038227	LacZKD_DMSO	LacZ RNAi
2641	1.88307403090428	1.83705534295214	LacZKD_DMSO	LacZ RNAi
2642	1.76469906379837	1.85252146921919	LacZKD_DMSO	LacZ RNAi
2643	1.19606282795736	1.35862003433465	LacZKD_DMSO	LacZ RNAi
2646	0.542850314182011	0.358620034334645	LacZKD_DMSO	LacZ RNAi
2647	2.61595741251744	2.63841137647873	LacZKD_DMSO	LacZ RNAi
2648	1.52812705736131	1.50474807001288	LacZKD_DMSO	LacZ RNAi
2649	1.6493056450963	1.53207119722412	LacZKD_DMSO	LacZ RNAi
2650	1.88746088115239	1.92682175840164	LacZKD_DMSO	LacZ RNAi
2651	-0.235300936201632	-0.381742655159599	LacZKD_DMSO	LacZ RNAi
2654	-0.712422190921295	-0.68277265082358	LacZKD_DMSO	LacZ RNAi
2659	1.48347746148794	1.57967843890685	LacZKD_DMSO	LacZ RNAi
2660	1.95875065179379	2.15983658878698	LacZKD_DMSO	LacZ RNAi
2661	1.48347746148794	1.54511405379009	LacZKD_DMSO	LacZ RNAi
2662	-0.411392195257313	0.0953785995600639	LacZKD_DMSO	LacZ RNAi
2664	0.940790322854049	1.14330215187725	LacZKD_DMSO	LacZ RNAi
2668	1.09375778306259	0.979985180857994	LacZKD_DMSO	LacZ RNAi
2669	0.463669068134387	0.595980950129249	LacZKD_DMSO	LacZ RNAi
2670	1.85460417523777	1.78851906023536	LacZKD_DMSO	LacZ RNAi
2673	1.19066779607065	1.33006457388159	LacZKD_DMSO	LacZ RNAi
2674	1.7221467131129	1.79289853750085	LacZKD_DMSO	LacZ RNAi
2675	1.66048981204881	1.77054568922346	LacZKD_DMSO	LacZ RNAi
2676	1.79272778739861	1.80577806567686	LacZKD_DMSO	LacZ RNAi
2677	1.530615857765	1.52405322520827	LacZKD_DMSO	LacZ RNAi
2678	1.51029428022629	1.4933186082321	LacZKD_DMSO	LacZ RNAi
2679	2.1485144297788	2.11794442745881	LacZKD_DMSO	LacZ RNAi
2681	-0.235300936201632	-0.68277265082358	LacZKD_DMSO	LacZ RNAi
2685	1.87640953467291	1.89586655914449	LacZKD_DMSO	LacZ RNAi
2688	-0.712422190921295	-0.68277265082358	LacZKD_DMSO	LacZ RNAi
2691	0.702551157049523	0.808589043010693	LacZKD_DMSO	LacZ RNAi
2692	0.609797103812625	0.989325207112138	LacZKD_DMSO	LacZ RNAi
2693	0.986547813414724	0.930011205896156	LacZKD_DMSO	LacZ RNAi
2694	1.48070240743317	1.51862447349687	LacZKD_DMSO	LacZ RNAi
2695	3.1232049752886	3.15094803962105	LacZKD_DMSO	LacZ RNAi
2696	0.806091748956593	1.12340732316031	LacZKD_DMSO	LacZ RNAi
2697	3.21581999223601	3.23404963377233	LacZKD_DMSO	LacZ RNAi
2698	1.65679366648885	1.84614404945408	LacZKD_DMSO	LacZ RNAi
2699	1.58424299934024	1.42443731882429	LacZKD_DMSO	LacZ RNAi
2700	-0.712422190921295	-0.68277265082358	LacZKD_DMSO	LacZ RNAi
2704	-0.110362199593332	-0.205651396103917	LacZKD_DMSO	LacZ RNAi
2708	1.85224387333079	1.80436572465361	LacZKD_DMSO	LacZ RNAi
2711	0.24182031851803	0.715167357848458	LacZKD_DMSO	LacZ RNAi
2712	2.26803570135481	2.26661735582133	LacZKD_DMSO	LacZ RNAi
2713	1.46076407749098	1.87111037582029	LacZKD_DMSO	LacZ RNAi
2714	0.910827099476606	1.01619735351244	LacZKD_DMSO	LacZ RNAi
2716	0.566331410031534	0.979985180857994	LacZKD_DMSO	LacZ RNAi
2717	3.45246576662666	3.46966858723537	LacZKD_DMSO	LacZ RNAi
2722	1.81262261611555	2.02479752527436	LacZKD_DMSO	LacZ RNAi
2723	1.1683914013595	1.68644320658656	LacZKD_DMSO	LacZ RNAi
2724	2.46770368424276	2.44916664438684	LacZKD_DMSO	LacZ RNAi
2725	-0.712422190921295	-0.68277265082358	LacZKD_DMSO	LacZ RNAi
2726	-0.411392195257313	-0.68277265082358	LacZKD_DMSO	LacZ RNAi
2728	1.05100580264164	0.979985180857994	LacZKD_DMSO	LacZ RNAi
2730	-0.712422190921295	-0.381742655159599	LacZKD_DMSO	LacZ RNAi
2734	2.01511906610726	2.1347927187362	LacZKD_DMSO	LacZ RNAi
2735	1.39816751937795	1.44756111767143	LacZKD_DMSO	LacZ RNAi
2736	-0.411392195257313	-0.68277265082358	LacZKD_DMSO	LacZ RNAi
2738	-0.712422190921295	-0.205651396103917	LacZKD_DMSO	LacZ RNAi
2742	-0.235300936201632	-0.381742655159599	LacZKD_DMSO	LacZ RNAi
2743	1.87416511375046	1.94867111818959	LacZKD_DMSO	LacZ RNAi
2744	0.542850314182011	0.220317336168364	LacZKD_DMSO	LacZ RNAi
2745	1.0434526647512	1.31722734917642	LacZKD_DMSO	LacZ RNAi
2746	1.67674389344324	1.75497791199681	LacZKD_DMSO	LacZ RNAi
2747	1.7454597058127	1.77661983693565	LacZKD_DMSO	LacZ RNAi
2748	1.74847565183525	1.79579384477026	LacZKD_DMSO	LacZ RNAi
2749	-0.110362199593332	-0.68277265082358	LacZKD_DMSO	LacZ RNAi
2750	0.463669068134387	0.779625347075376	LacZKD_DMSO	LacZ RNAi
2751	1.70587910039845	1.93736340415018	LacZKD_DMSO	LacZ RNAi
2752	0.734735840420925	0.697438590888026	LacZKD_DMSO	LacZ RNAi
2754	1.56633141003153	1.78557467958858	LacZKD_DMSO	LacZ RNAi
2755	0.609797103812625	0.822377327496326	LacZKD_DMSO	LacZ RNAi
2756	0.718941573237693	0.595980950129249	LacZKD_DMSO	LacZ RNAi
2757	1.33290078786536	1.51588443613084	LacZKD_DMSO	LacZ RNAi
2759	1.8402460251909	1.73718309766618	LacZKD_DMSO	LacZ RNAi
2760	2.00524831208097	2.06619021043258	LacZKD_DMSO	LacZ RNAi
2761	1.63976032719007	1.56764735148531	LacZKD_DMSO	LacZ RNAi
2762	0.065729059462349	-0.205651396103917	LacZKD_DMSO	LacZ RNAi
2763	0.132675849092962	0.0161973535124391	LacZKD_DMSO	LacZ RNAi
2764	1.14491030550997	1.2093219518669	LacZKD_DMSO	LacZ RNAi
2765	1.477909507249	1.71690107065746	LacZKD_DMSO	LacZ RNAi
2769	1.56173565834239	1.77207220918493	LacZKD_DMSO	LacZ RNAi
2770	1.84508501098436	1.81965446916085	LacZKD_DMSO	LacZ RNAi
2771	1.0035811527135	0.678955185194013	LacZKD_DMSO	LacZ RNAi
2772	0.778939502912978	0.779625347075376	LacZKD_DMSO	LacZ RNAi
2773	-0.411392195257313	-0.381742655159599	LacZKD_DMSO	LacZ RNAi
2775	1.55002889880913	1.6094834205329	LacZKD_DMSO	LacZ RNAi
2776	2.3301533215189	2.30578630605504	LacZKD_DMSO	LacZ RNAi
2777	1.66232615508881	1.83574128905431	LacZKD_DMSO	LacZ RNAi
2778	2.34486345349692	2.32795121456819	LacZKD_DMSO	LacZ RNAi
2779	2.28189496174834	2.33048601445994	LacZKD_DMSO	LacZ RNAi
2780	-0.411392195257313	-0.68277265082358	LacZKD_DMSO	LacZ RNAi
2788	1.61391367000746	1.65368708302495	LacZKD_DMSO	LacZ RNAi
2789	1.67318408267702	1.8600527761356	LacZKD_DMSO	LacZ RNAi
2790	0.518026730456979	0.431170701483257	LacZKD_DMSO	LacZ RNAi
2791	1.85460417523777	1.91711042125011	LacZKD_DMSO	LacZ RNAi
2794	0.649305645096298	0.493318608232101	LacZKD_DMSO	LacZ RNAi
2797	-0.411392195257313	-0.68277265082358	LacZKD_DMSO	LacZ RNAi
2801	1.20139166146242	1.10255718418719	LacZKD_DMSO	LacZ RNAi
2802	1.87975456647457	1.73552864049617	LacZKD_DMSO	LacZ RNAi
2803	1.216996734793	1.37792518953003	LacZKD_DMSO	LacZ RNAi
2804	1.02794049857295	0.989325207112138	LacZKD_DMSO	LacZ RNAi
2805	0.24182031851803	0.431170701483257	LacZKD_DMSO	LacZ RNAi
2807	1.69751093241	1.56520061553823	LacZKD_DMSO	LacZ RNAi
2808	2.08966706696044	2.04476860620498	LacZKD_DMSO	LacZ RNAi
2809	1.42111671744892	1.3342606884752	LacZKD_DMSO	LacZ RNAi
2810	1.30041503378388	1.25172580041999	LacZKD_DMSO	LacZ RNAi
2811	1.94939049461597	1.9723657839878	LacZKD_DMSO	LacZ RNAi
2812	1.5972079765046	1.6182573448404	LacZKD_DMSO	LacZ RNAi
2813	1.54764919706378	1.67133578832382	LacZKD_DMSO	LacZ RNAi
2814	-0.411392195257313	-0.381742655159599	LacZKD_DMSO	LacZ RNAi
2815	2.21288990057836	2.14653112200745	LacZKD_DMSO	LacZ RNAi
2816	2.06427899306712	2.05995248048112	LacZKD_DMSO	LacZ RNAi
2817	1.42745689547994	1.4785953514114	LacZKD_DMSO	LacZ RNAi
2818	1.63197008276382	1.84097381598798	LacZKD_DMSO	LacZ RNAi
2819	2.32897049423693	2.32582752093834	LacZKD_DMSO	LacZ RNAi
2820	2.1706711676544	2.19344518976806	LacZKD_DMSO	LacZ RNAi
2821	1.86276565400637	1.86377001265455	LacZKD_DMSO	LacZ RNAi
2822	2.03885691306205	2.05995248048112	LacZKD_DMSO	LacZ RNAi
2825	1.51802673045698	1.57249985427973	LacZKD_DMSO	LacZ RNAi
2826	-0.411392195257313	0.431170701483257	LacZKD_DMSO	LacZ RNAi
2827	1.38099949424094	1.4845446839246	LacZKD_DMSO	LacZ RNAi
2829	1.73005757814315	1.70639343354095	LacZKD_DMSO	LacZ RNAi
2832	1.84987067353518	1.83836543288046	LacZKD_DMSO	LacZ RNAi
2836	-0.0134521865852758	-0.68277265082358	LacZKD_DMSO	LacZ RNAi
2837	2.69496871354944	2.73602563976677	LacZKD_DMSO	LacZ RNAi
2838	1.84987067353518	1.94765522420144	LacZKD_DMSO	LacZ RNAi
2839	-0.235300936201632	-0.381742655159599	LacZKD_DMSO	LacZ RNAi
2841	-0.110362199593332	-0.68277265082358	LacZKD_DMSO	LacZ RNAi
2842	0.287577809078705	0.63944664391034	LacZKD_DMSO	LacZ RNAi
2843	-0.235300936201632	-0.0807126594956174	LacZKD_DMSO	LacZ RNAi
2844	1.20665590145478	1.4664464618318	LacZKD_DMSO	LacZ RNAi
2845	1.48347746148794	1.56764735148531	LacZKD_DMSO	LacZ RNAi
2857	1.84388030984599	1.99574572821653	LacZKD_DMSO	LacZ RNAi
2858	-0.411392195257313	-0.68277265082358	LacZKD_DMSO	LacZ RNAi
2859	2.00441553237823	1.9278875122663	LacZKD_DMSO	LacZ RNAi
2863	1.8203321880712	2.01270902566662	LacZKD_DMSO	LacZ RNAi
2868	1.55709075329662	1.46024214943052	LacZKD_DMSO	LacZ RNAi
2870	0.977773889107219	0.998468586552007	LacZKD_DMSO	LacZ RNAi
2871	-0.110362199593332	0.0161973535124391	LacZKD_DMSO	LacZ RNAi
2872	1.83040323603789	1.81138194319486	LacZKD_DMSO	LacZ RNAi
2873	-0.712422190921295	0.0161973535124391	LacZKD_DMSO	LacZ RNAi
2874	1.46076407749098	1.50474807001288	LacZKD_DMSO	LacZ RNAi
2875	1.30461114837749	1.38910935648255	LacZKD_DMSO	LacZ RNAi
2876	2.57268483864552	2.60165808302094	LacZKD_DMSO	LacZ RNAi
2877	-0.0134521865852758	0.0161973535124391	LacZKD_DMSO	LacZ RNAi
2879	1.60564114404147	1.52134733183234	LacZKD_DMSO	LacZ RNAi
2880	0.36675905512633	0.0161973535124391	LacZKD_DMSO	LacZ RNAi
2881	1.94367601109154	1.99574572821653	LacZKD_DMSO	LacZ RNAi
2882	0.065729059462349	-0.381742655159599	LacZKD_DMSO	LacZ RNAi
2884	1.26984904211827	1.31722734917642	LacZKD_DMSO	LacZ RNAi
2885	1.01185367867949	1.12340732316031	LacZKD_DMSO	LacZ RNAi
2886	0.843880309845993	0.908291956202919	LacZKD_DMSO	LacZ RNAi
2887	-0.110362199593332	0.396408595224045	LacZKD_DMSO	LacZ RNAi
2888	-0.411392195257313	-0.381742655159599	LacZKD_DMSO	LacZ RNAi
2889	0.910827099476606	1.21485444046686	LacZKD_DMSO	LacZ RNAi
2890	2.23255371749075	2.29403568651449	LacZKD_DMSO	LacZ RNAi
2891	2.05916528995996	2.00207271082083	LacZKD_DMSO	LacZ RNAi
2895	-0.411392195257313	-0.68277265082358	LacZKD_DMSO	LacZ RNAi
2896	1.43986615346176	1.54253663090228	LacZKD_DMSO	LacZ RNAi
2897	1.17967241176919	1.09537859956006	LacZKD_DMSO	LacZ RNAi
2898	0.463669068134387	0.463355384854658	LacZKD_DMSO	LacZ RNAi
2900	1.6179915824279	1.57008038015631	LacZKD_DMSO	LacZ RNAi
2901	1.82915705302529	1.80152718852321	LacZKD_DMSO	LacZ RNAi
2902	1.95127873446835	2.11449489000714	LacZKD_DMSO	LacZ RNAi
2903	-0.712422190921295	-0.68277265082358	LacZKD_DMSO	LacZ RNAi
2907	2.10646322367272	2.06230214075848	LacZKD_DMSO	LacZ RNAi
2908	0.685517817750743	0.950695804756007	LacZKD_DMSO	LacZ RNAi
2909	-0.712422190921295	-0.381742655159599	LacZKD_DMSO	LacZ RNAi
2910	1.39816751937795	1.49620429646959	LacZKD_DMSO	LacZ RNAi
2912	0.718941573237693	0.732200697147238	LacZKD_DMSO	LacZ RNAi
2915	1.52310625598625	1.45710643557766	LacZKD_DMSO	LacZ RNAi
2916	1.08691835853229	1.23104120156014	LacZKD_DMSO	LacZ RNAi
2917	1.63197008276382	1.50755904734671	LacZKD_DMSO	LacZ RNAi
2918	0.630000489900912	0.595980950129249	LacZKD_DMSO	LacZ RNAi
2919	1.75147079806461	1.93317740083282	LacZKD_DMSO	LacZ RNAi
2920	1.70421831641699	1.65767146401654	LacZKD_DMSO	LacZ RNAi
2925	0.867361405695516	0.715167357848458	LacZKD_DMSO	LacZ RNAi
2926	2.26530141436755	2.39277431056895	LacZKD_DMSO	LacZ RNAi
2927	1.45193066486314	1.53207119722412	LacZKD_DMSO	LacZ RNAi
2928	-0.712422190921295	-0.381742655159599	LacZKD_DMSO	LacZ RNAi
2930	-0.712422190921295	-0.68277265082358	LacZKD_DMSO	LacZ RNAi
2931	1.21185709514059	1.50474807001288	LacZKD_DMSO	LacZ RNAi
2932	1.28321300367626	1.39640859522405	LacZKD_DMSO	LacZ RNAi
2933	-0.110362199593332	-0.205651396103917	LacZKD_DMSO	LacZ RNAi
2934	1.8203321880712	1.71342669627216	LacZKD_DMSO	LacZ RNAi
2935	1.50506175329261	1.67516219617687	LacZKD_DMSO	LacZ RNAi
2936	1.32500430701933	1.58906895571292	LacZKD_DMSO	LacZ RNAi
2937	2.16896246584928	2.26072186508252	LacZKD_DMSO	LacZ RNAi
2939	1.80079540914664	1.79866997767873	LacZKD_DMSO	LacZ RNAi
2940	1.09375778306259	1.23104120156014	LacZKD_DMSO	LacZ RNAi
2941	1.5972079765046	1.49041361758869	LacZKD_DMSO	LacZ RNAi
2942	1.67139317505914	1.72546731448827	LacZKD_DMSO	LacZ RNAi
2944	2.27658242477724	2.29449356160371	LacZKD_DMSO	LacZ RNAi
2950	1.45193066486314	1.56274001699057	LacZKD_DMSO	LacZ RNAi
2951	1.72848689114392	1.72376752961038	LacZKD_DMSO	LacZ RNAi
2955	-0.712422190921295	-0.68277265082358	LacZKD_DMSO	LacZ RNAi
2959	-0.110362199593332	-0.381742655159599	LacZKD_DMSO	LacZ RNAi
2962	1.37393763975345	1.40713246061582	LacZKD_DMSO	LacZ RNAi
2963	1.17406853425119	1.24664627489071	LacZKD_DMSO	LacZ RNAi
2964	0.910827099476606	0.940476639574321	LacZKD_DMSO	LacZ RNAi
2965	1.43679692173409	1.61608042558613	LacZKD_DMSO	LacZ RNAi
2966	0.24182031851803	0.271469858615745	LacZKD_DMSO	LacZ RNAi
2967	2.08276239876113	1.98186932473255	LacZKD_DMSO	LacZ RNAi
2968	1.43986615346176	1.33006457388159	LacZKD_DMSO	LacZ RNAi
2969	1.42111671744892	1.68083932906856	LacZKD_DMSO	LacZ RNAi
2970	2.0855374528159	2.19286728618059	LacZKD_DMSO	LacZ RNAi
2975	1.51546451369238	1.43449864483218	LacZKD_DMSO	LacZ RNAi
2979	1.8581207489606	1.97043986295176	LacZKD_DMSO	LacZ RNAi
2980	2.32500430701933	2.24305492380116	LacZKD_DMSO	LacZ RNAi
2981	2.59784617571115	2.64150980447411	LacZKD_DMSO	LacZ RNAi
2982	0.630000489900912	0.732200697147238	LacZKD_DMSO	LacZ RNAi
2983	1.90771386405246	1.82777235938303	LacZKD_DMSO	LacZ RNAi
2984	1.62603430268331	1.68829521144816	LacZKD_DMSO	LacZ RNAi
2985	2.12199851276024	2.09682384043424	LacZKD_DMSO	LacZ RNAi
2986	1.8378061621338	1.94356771655146	LacZKD_DMSO	LacZ RNAi
2987	1.66959485165357	1.65767146401654	LacZKD_DMSO	LacZ RNAi
2991	-0.0134521865852758	0.0161973535124391	LacZKD_DMSO	LacZ RNAi
2992	1.77471618455589	1.81691443179482	LacZKD_DMSO	LacZ RNAi
2997	1.66232615508881	1.56764735148531	LacZKD_DMSO	LacZ RNAi
2998	1.6493056450963	1.70639343354095	LacZKD_DMSO	LacZ RNAi
2999	1.28757780907871	1.31286254377397	LacZKD_DMSO	LacZ RNAi
3000	1.70753355756846	1.84870626621868	LacZKD_DMSO	LacZ RNAi
3001	2.06861474769984	2.12476237724527	LacZKD_DMSO	LacZ RNAi
3002	1.50768589711876	1.45076625754664	LacZKD_DMSO	LacZ RNAi
3003	1.11365261177953	1.07310220484891	LacZKD_DMSO	LacZ RNAi
3004	1.23206048122887	1.25172580041999	LacZKD_DMSO	LacZ RNAi
3005	-0.0134521865852758	0.0161973535124391	LacZKD_DMSO	LacZ RNAi
3006	1.89503283229337	1.78261020062484	LacZKD_DMSO	LacZ RNAi
3007	1.5404308400586	1.6182573448404	LacZKD_DMSO	LacZ RNAi
3008	1.22709706169732	1.43449864483218	LacZKD_DMSO	LacZ RNAi
3009	1.13883615779778	1.11656789863	LacZKD_DMSO	LacZ RNAi
3010	2.17123924423232	2.14909712345692	LacZKD_DMSO	LacZ RNAi
3012	0.190667796070649	0.493318608232101	LacZKD_DMSO	LacZ RNAi
3015	2.69801759528905	2.59757804222243	LacZKD_DMSO	LacZ RNAi
3018	0.065729059462349	0.547676270554694	LacZKD_DMSO	LacZ RNAi
3019	0.24182031851803	-0.205651396103917	LacZKD_DMSO	LacZ RNAi
3020	0.518026730456979	0.358620034334645	LacZKD_DMSO	LacZ RNAi
3022	1.74089614912574	1.71342669627216	LacZKD_DMSO	LacZ RNAi
3023	-0.712422190921295	-0.68277265082358	LacZKD_DMSO	LacZ RNAi
3028	1.24182031851803	1.22031733616836	LacZKD_DMSO	LacZ RNAi
3029	2.32059925376162	2.21759447783289	LacZKD_DMSO	LacZ RNAi
3030	1.72532837189909	1.83177510183671	LacZKD_DMSO	LacZ RNAi
3031	1.57313511808648	1.45710643557766	LacZKD_DMSO	LacZ RNAi
3032	1.63393078352934	1.62898121023217	LacZKD_DMSO	LacZ RNAi
3033	-0.712422190921295	-0.205651396103917	LacZKD_DMSO	LacZ RNAi
3034	0.190667796070649	0.271469858615745	LacZKD_DMSO	LacZ RNAi
3035	-0.411392195257313	-0.381742655159599	LacZKD_DMSO	LacZ RNAi
3039	-0.0134521865852758	-0.205651396103917	LacZKD_DMSO	LacZ RNAi
3040	1.34448266041518	1.28571029773036	LacZKD_DMSO	LacZ RNAi
3041	0.401521161385542	0.431170701483257	LacZKD_DMSO	LacZ RNAi
3042	-0.411392195257313	-0.68277265082358	LacZKD_DMSO	LacZ RNAi
3043	1.15680952880968	1.15607643991368	LacZKD_DMSO	LacZ RNAi
3044	1.35576367082487	1.33841664824636	LacZKD_DMSO	LacZ RNAi
3045	2.00022751070592	1.88660125879147	LacZKD_DMSO	LacZ RNAi
3046	3.19461276156212	3.23802873100207	LacZKD_DMSO	LacZ RNAi
3047	1.87077658304733	1.91928734050438	LacZKD_DMSO	LacZ RNAi
3048	1.96243894981652	1.92895065718376	LacZKD_DMSO	LacZ RNAi
3049	0.900361665798441	0.678955185194013	LacZKD_DMSO	LacZ RNAi
3050	1.98042472835594	2.01358373790975	LacZKD_DMSO	LacZ RNAi
3051	2.03654067033487	2.05122663571481	LacZKD_DMSO	LacZ RNAi
3052	1.64551265607916	1.50191877999402	LacZKD_DMSO	LacZ RNAi
3053	-0.235300936201632	-0.0807126594956174	LacZKD_DMSO	LacZ RNAi
3054	-0.110362199593332	-0.0807126594956174	LacZKD_DMSO	LacZ RNAi
3055	-0.235300936201632	-0.0807126594956174	LacZKD_DMSO	LacZ RNAi
3056	-0.235300936201632	-0.0807126594956174	LacZKD_DMSO	LacZ RNAi
3057	1.41468260744351	1.56274001699057	LacZKD_DMSO	LacZ RNAi
3058	0.433705844756943	0.463355384854658	LacZKD_DMSO	LacZ RNAi
3059	-0.235300936201632	-0.0807126594956174	LacZKD_DMSO	LacZ RNAi
3060	-0.235300936201632	-0.0807126594956174	LacZKD_DMSO	LacZ RNAi
3061	-0.235300936201632	-0.0807126594956174	LacZKD_DMSO	LacZ RNAi
3062	-0.235300936201632	-0.0807126594956174	LacZKD_DMSO	LacZ RNAi
3064	0.287577809078705	0.396408595224045	LacZKD_DMSO	LacZ RNAi
3065	1.81777750728179	1.7659336690815	LacZKD_DMSO	LacZ RNAi
3066	1.49709282362134	1.81965446916085	LacZKD_DMSO	LacZ RNAi
3067	1.84867919272776	1.78998379849363	LacZKD_DMSO	LacZ RNAi
3068	0.940790322854049	0.989325207112138	LacZKD_DMSO	LacZ RNAi
3069	1.76469906379837	1.77661983693565	LacZKD_DMSO	LacZ RNAi
3071	0.806091748956593	0.732200697147238	LacZKD_DMSO	LacZ RNAi
3072	1.37393763975345	1.29035520277612	LacZKD_DMSO	LacZ RNAi
3077	0.749975806977661	1.09537859956006	LacZKD_DMSO	LacZ RNAi
3079	1.62802192391882	1.61389253943795	LacZKD_DMSO	LacZ RNAi
3080	1.39478777872657	1.55275579608397	LacZKD_DMSO	LacZ RNAi
3082	1.41142945004579	1.35465384711704	LacZKD_DMSO	LacZ RNAi
3083	2.21185709514059	2.20428172722738	LacZKD_DMSO	LacZ RNAi
3084	1.62001626899431	1.56520061553823	LacZKD_DMSO	LacZ RNAi
3086	2.46250940260715	2.65548457942268	LacZKD_DMSO	LacZ RNAi
3087	1.5820440352403	1.4785953514114	LacZKD_DMSO	LacZ RNAi
3088	-0.411392195257313	-0.68277265082358	LacZKD_DMSO	LacZ RNAi
3089	1.69411798951266	1.67133578832382	LacZKD_DMSO	LacZ RNAi
3090	-0.712422190921295	-0.205651396103917	LacZKD_DMSO	LacZ RNAi
3091	-0.235300936201632	0.358620034334645	LacZKD_DMSO	LacZ RNAi
3093	1.67318408267702	1.58204517218596	LacZKD_DMSO	LacZ RNAi
3095	1.87190903344624	1.95770878614684	LacZKD_DMSO	LacZ RNAi
3096	2.49224032082692	2.36489154377798	LacZKD_DMSO	LacZ RNAi
3097	2.86575841870648	2.86290549896845	LacZKD_DMSO	LacZ RNAi
3098	1.13883615779778	1.1864590689074	LacZKD_DMSO	LacZ RNAi
3099	1.6530657939696	1.79144361325268	LacZKD_DMSO	LacZ RNAi
3100	1.51546451369238	1.71516735784846	LacZKD_DMSO	LacZ RNAi
3101	-0.712422190921295	-0.68277265082358	LacZKD_DMSO	LacZ RNAi
3103	0.36675905512633	0.547676270554694	LacZKD_DMSO	LacZ RNAi
3110	1.67318408267702	1.51035194753088	LacZKD_DMSO	LacZ RNAi
3114	-0.0134521865852758	-0.0807126594956174	LacZKD_DMSO	LacZ RNAi
3115	-0.411392195257313	-0.381742655159599	LacZKD_DMSO	LacZ RNAi
3116	1.10712174462057	1.08065534273936	LacZKD_DMSO	LacZ RNAi
3117	2.19175217736287	2.17816396987651	LacZKD_DMSO	LacZ RNAi
3118	1.28321300367626	1.22031733616836	LacZKD_DMSO	LacZ RNAi
3119	0.878642416105205	0.885429073243415	LacZKD_DMSO	LacZ RNAi
3120	-0.411392195257313	-0.381742655159599	LacZKD_DMSO	LacZ RNAi
3121	1.52310625598625	1.45394791633283	LacZKD_DMSO	LacZ RNAi
3123	1.93004232932083	2.10610246495184	LacZKD_DMSO	LacZ RNAi
3124	1.43679692173409	1.56026539786271	LacZKD_DMSO	LacZ RNAi
3125	1.47509852991517	1.58204517218596	LacZKD_DMSO	LacZ RNAi
3126	1.81391708646855	1.72206106579636	LacZKD_DMSO	LacZ RNAi
3127	0.940790322854049	0.808589043010693	LacZKD_DMSO	LacZ RNAi
3128	1.54525638394789	1.43780128038227	LacZKD_DMSO	LacZ RNAi
3129	-0.411392195257313	-0.381742655159599	LacZKD_DMSO	LacZ RNAi
3133	2.06282406881894	1.98468030206637	LacZKD_DMSO	LacZ RNAi
3134	1.56633141003153	1.64356321010517	LacZKD_DMSO	LacZ RNAi
3138	1.78588836286831	1.64560695261516	LacZKD_DMSO	LacZ RNAi
3139	1.07290764408947	0.970439862951764	LacZKD_DMSO	LacZ RNAi
3140	1.55474953748172	1.64764112252561	LacZKD_DMSO	LacZ RNAi
3141	2.46163761680373	2.45140445675319	LacZKD_DMSO	LacZ RNAi
3142	1.93103048556489	1.86989556528861	LacZKD_DMSO	LacZ RNAi
3143	1.2788038847712	1.26171002132659	LacZKD_DMSO	LacZ RNAi
3145	1.68027476233837	1.77054568922346	LacZKD_DMSO	LacZ RNAi
3146	1.46942139702348	1.33006457388159	LacZKD_DMSO	LacZ RNAi
3148	1.45193066486314	1.42443731882429	LacZKD_DMSO	LacZ RNAi
3149	1.40484910473447	1.32154872295906	LacZKD_DMSO	LacZ RNAi
3150	1.0434526647512	1.08065534273936	LacZKD_DMSO	LacZ RNAi
3153	0.792727787398611	0.547676270554694	LacZKD_DMSO	LacZ RNAi
3155	-0.712422190921295	-0.68277265082358	LacZKD_DMSO	LacZ RNAi
3156	1.79408284148358	1.8331011928881	LacZKD_DMSO	LacZ RNAi
3157	1.10712174462057	1.27146985861575	LacZKD_DMSO	LacZ RNAi
3158	1.54285031418201	1.47558984127167	LacZKD_DMSO	LacZ RNAi
3164	1.26984904211827	1.43117070148326	LacZKD_DMSO	LacZ RNAi
3165	1.42429837623511	1.43449864483218	LacZKD_DMSO	LacZ RNAi
3166	1.15090066919916	1.29495095446527	LacZKD_DMSO	LacZ RNAi
3173	1.89288285521981	1.97523874583353	LacZKD_DMSO	LacZ RNAi
3174	-0.712422190921295	-0.381742655159599	LacZKD_DMSO	LacZ RNAi
3175	0.401521161385542	0.521347331832345	LacZKD_DMSO	LacZ RNAi
3179	-0.712422190921295	-0.381742655159599	LacZKD_DMSO	LacZ RNAi
3182	-0.411392195257313	-0.205651396103917	LacZKD_DMSO	LacZ RNAi
3186	1.32100156456565	1.5772987371615	LacZKD_DMSO	LacZ RNAi
3187	0.806091748956593	1.04150321877721	LacZKD_DMSO	LacZ RNAi
3189	1.08691835853229	1.02479752527436	LacZKD_DMSO	LacZ RNAi
3190	-0.110362199593332	-0.381742655159599	LacZKD_DMSO	LacZ RNAi
3191	1.48623489603313	1.40001271949287	LacZKD_DMSO	LacZ RNAi
3196	0.806091748956593	1.00742342920493	LacZKD_DMSO	LacZ RNAi
3199	1.97688666820233	2.02223530850976	LacZKD_DMSO	LacZ RNAi
3200	-0.712422190921295	-0.381742655159599	LacZKD_DMSO	LacZ RNAi
3202	0.609797103812625	0.547676270554694	LacZKD_DMSO	LacZ RNAi
3203	3.23344013356832	3.26895332460101	LacZKD_DMSO	LacZ RNAi
3204	1.60979710381262	1.62685751660232	LacZKD_DMSO	LacZ RNAi
3207	0.950335640760279	1.02479752527436	LacZKD_DMSO	LacZ RNAi
3208	1.63588267212687	1.61169357533801	LacZKD_DMSO	LacZ RNAi
3209	-0.235300936201632	0.220317336168364	LacZKD_DMSO	LacZ RNAi
3210	0.889637800406668	1.13677128471829	LacZKD_DMSO	LacZ RNAi
3211	0.734735840420925	0.861295393526696	LacZKD_DMSO	LacZ RNAi
3214	1.89395917418931	1.93422769029732	LacZKD_DMSO	LacZ RNAi
3215	1.74697029683794	1.89815232485204	LacZKD_DMSO	LacZ RNAi
3216	2.04269007547378	2.01706507504367	LacZKD_DMSO	LacZ RNAi
3217	1.09375778306259	1.14330215187725	LacZKD_DMSO	LacZ RNAi
3218	0.630000489900912	0.779625347075376	LacZKD_DMSO	LacZ RNAi
3223	1.23206048122887	1.32154872295906	LacZKD_DMSO	LacZ RNAi
3224	1.08691835853229	1.01619735351244	LacZKD_DMSO	LacZ RNAi
3227	2.51828212269127	2.38874115427151	LacZKD_DMSO	LacZ RNAi
3228	2.57448316205108	2.58015281850825	LacZKD_DMSO	LacZ RNAi
3229	0.49169779173463	0.271469858615745	LacZKD_DMSO	LacZ RNAi
3230	1.28321300367626	1.3664453718466	LacZKD_DMSO	LacZ RNAi
3237	0.702551157049523	0.732200697147238	LacZKD_DMSO	LacZ RNAi
3238	2.15798171435773	1.96461031929104	LacZKD_DMSO	LacZ RNAi
3239	2.79704916118125	2.65328662704277	LacZKD_DMSO	LacZ RNAi
3240	-0.0134521865852758	0.0953785995600639	LacZKD_DMSO	LacZ RNAi
3241	-0.411392195257313	-0.205651396103917	LacZKD_DMSO	LacZ RNAi
[truncated: 16,171 more rows]
