# Supplementary material for: The NELF pausing checkpoint mediates the functional divergence of Cdk9
Source: Nat Commun. 2023 May 13;14:2762. doi: 10.1038/s41467-023-38359-y (PMC10182999; doi:10.1038/s41467-023-38359-y)
Supplement: Supplementary file 10 — Source Data [file 41467_2023_38359_MOESM10_ESM.zip › Source Data/AllPlots/fig4ef.tsv]

x	mean	lower	upper	sample.name	KD	rep	drug	colname
LacZKD_FP_05min.1	0	-0.575296577661243	-0.958495409127145	-0.269378087443191	LacZKD_FP_05min	LacZ
RNAi	LacZKD_FP_05min	5' FP	blank
LacZKD_FP_05min.2	1000	-2.58504633087466	-2.93333736958718	-2.25475852439333	LacZKD_FP_05min	LacZ
RNAi	LacZKD_FP_05min	5' FP	blank
LacZKD_FP_05min.3	2000	-2.98462911913645	-3.34773143466616	-2.61346448144946	LacZKD_FP_05min	LacZ
RNAi	LacZKD_FP_05min	5' FP	blank
LacZKD_FP_05min.4	3000	-2.70278924880328	-3.01334635846166	-2.39390071436065	LacZKD_FP_05min	LacZ
RNAi	LacZKD_FP_05min	5' FP	blank
LacZKD_FP_05min.5	4000	-2.534069195259	-2.79433186114488	-2.23193460303746	LacZKD_FP_05min	LacZ
RNAi	LacZKD_FP_05min	5' FP	blank
LacZKD_FP_05min.6	5000	-2.11172614355493	-2.43137999979699	-1.74923295665909	LacZKD_FP_05min	LacZ
RNAi	LacZKD_FP_05min	5' FP	blank
LacZKD_FP_05min.7	6000	-2.15049150033875	-2.57435665397647	-1.77776057420126	LacZKD_FP_05min	LacZ
RNAi	LacZKD_FP_05min	5' FP	blank
LacZKD_FP_05min.8	7000	-1.63735934143838	-2.01122843510512	-1.2598185545017	LacZKD_FP_05min	LacZ
RNAi	LacZKD_FP_05min	5' FP	blank
LacZKD_FP_05min.9	8000	-1.31391008944897	-1.74358854466699	-0.827957011905973	LacZKD_FP_05min	LacZ
RNAi	LacZKD_FP_05min	5' FP	blank
LacZKD_FP_05min.10	9000	-1.18869868947778	-1.66367393158814	-0.717982193042396	LacZKD_FP_05min	LacZ
RNAi	LacZKD_FP_05min	5' FP	blank
LacZKD_FP_05min.11	10000	-1.0845684454361	-1.46040929989166	-0.772208059290646	LacZKD_FP_05min	LacZ
RNAi	LacZKD_FP_05min	5' FP	blank
LacZKD_FP_05min.12	11000	-0.987486019127973	-1.4244213374326	-0.502487764886096	LacZKD_FP_05min	LacZ
RNAi	LacZKD_FP_05min	5' FP	blank
LacZKD_FP_05min.13	12000	-0.719786112132302	-1.06022289446424	-0.368651921087048	LacZKD_FP_05min	LacZ
RNAi	LacZKD_FP_05min	5' FP	blank
LacZKD_FP_05min.14	13000	-0.934704649810112	-1.18670043643798	-0.6584965405395	LacZKD_FP_05min	LacZ
RNAi	LacZKD_FP_05min	5' FP	blank
LacZKD_FP_05min.15	14000	-0.544233532416504	-0.950372218377163	-0.280862188868972	LacZKD_FP_05min	LacZ
RNAi	LacZKD_FP_05min	5' FP	blank
LacZKD_FP_05min.16	15000	-0.606159268471528	-0.942215030009737	-0.270093822068082	LacZKD_FP_05min	LacZ
RNAi	LacZKD_FP_05min	5' FP	blank
LacZKD_FP_05min.17	16000	-0.49177698797778	-0.827650457660021	-0.285169207299443	LacZKD_FP_05min	LacZ
RNAi	LacZKD_FP_05min	5' FP	blank
LacZKD_FP_05min.18	17000	-0.371705340811239	-0.615983033422494	-0.121568490769288	LacZKD_FP_05min	LacZ
RNAi	LacZKD_FP_05min	5' FP	blank
LacZKD_FP_05min.19	18000	-0.403652004382546	-0.631794631134986	-0.165311037882766	LacZKD_FP_05min	LacZ
RNAi	LacZKD_FP_05min	5' FP	blank
LacZKD_FP_05min.20	19000	-0.0954087151793244	-0.374561464217795	0.18131049633861	LacZKD_FP_05min	LacZ
RNAi	LacZKD_FP_05min	5' FP	blank
LacZKD_FP_05min.21	20000	-0.414388844369014	-0.657573108694483	-0.203205345903259	LacZKD_FP_05min	LacZ
RNAi	LacZKD_FP_05min	5' FP	blank
LacZKD_FP_05min.22	21000	0.00691279740091199	-0.206739471318892	0.357855580145692	LacZKD_FP_05min	LacZ
RNAi	LacZKD_FP_05min	5' FP	blank
LacZKD_FP_05min.23	22000	-0.199709443972465	-0.435668515141379	-0.0106211148899119	LacZKD_FP_05min	LacZ
RNAi	LacZKD_FP_05min	5' FP	blank
LacZKD_FP_05min.24	23000	0.00895576163151423	-0.17149146423287	0.170907149783596	LacZKD_FP_05min	LacZ
RNAi	LacZKD_FP_05min	5' FP	blank
LacZKD_FP_05min.25	24000	-0.236704641258348	-0.545645449229362	-0.0425404103233987	LacZKD_FP_05min	LacZ
RNAi	LacZKD_FP_05min	5' FP	blank
LacZKD_FP_05min.26	25000	-0.0743144555859132	-0.299427581752509	0.180900028136046	LacZKD_FP_05min	LacZ
RNAi	LacZKD_FP_05min	5' FP	blank
LacZKD_FP_05min.27	26000	-0.023737143232273	-0.181349521300044	0.19811469266002	LacZKD_FP_05min	LacZ
RNAi	LacZKD_FP_05min	5' FP	blank
LacZKD_FP_05min.28	27000	-0.125011119136034	-0.326756738610245	0.071750575078289	LacZKD_FP_05min	LacZ
RNAi	LacZKD_FP_05min	5' FP	blank
LacZKD_FP_05min.29	28000	-0.0662640282692838	-0.331456316468825	0.213191386847485	LacZKD_FP_05min	LacZ
RNAi	LacZKD_FP_05min	5' FP	blank
LacZKD_FP_05min.30	29000	-0.0773966373714495	-0.292218430257106	0.13376361127751	LacZKD_FP_05min	LacZ
RNAi	LacZKD_FP_05min	5' FP	blank
LacZKD_FP_05min.31	30000	-0.0105440154363673	-0.254878612773122	0.212784734402966	LacZKD_FP_05min	LacZ
RNAi	LacZKD_FP_05min	5' FP	blank
LacZKD_FP_05min.32	31000	-0.194417424621811	-0.47854468726649	0.0677678085206148	LacZKD_FP_05min	LacZ
RNAi	LacZKD_FP_05min	5' FP	blank
LacZKD_FP_05min.33	32000	0.000552615582766956	-0.379665896142716	0.208106995762842	LacZKD_FP_05min	LacZ
RNAi	LacZKD_FP_05min	5' FP	blank
LacZKD_FP_05min.34	33000	-0.0598964557855757	-0.356436629107189	0.16002480174364	LacZKD_FP_05min	LacZ
RNAi	LacZKD_FP_05min	5' FP	blank
LacZKD_FP_05min.35	34000	0.124578988395807	-0.111484257842749	0.342584283685118	LacZKD_FP_05min	LacZ
RNAi	LacZKD_FP_05min	5' FP	blank
LacZKD_FP_05min.36	35000	-0.153907668520543	-0.379389200334943	0.0404868828742948	LacZKD_FP_05min	LacZ
RNAi	LacZKD_FP_05min	5' FP	blank
LacZKD_FP_05min.37	36000	0.0505248452055772	-0.222660336611724	0.255051894581107	LacZKD_FP_05min	LacZ
RNAi	LacZKD_FP_05min	5' FP	blank
LacZKD_FP_05min.38	37000	-0.213801654056837	-0.584148608210613	0.0770174660797018	LacZKD_FP_05min	LacZ
RNAi	LacZKD_FP_05min	5' FP	blank
LacZKD_FP_05min.39	38000	0.0578521312241314	-0.210281404340876	0.345051286920889	LacZKD_FP_05min	LacZ
RNAi	LacZKD_FP_05min	5' FP	blank
LacZKD_FP_05min.40	39000	0.0465664224768663	-0.193533379374874	0.270607185549854	LacZKD_FP_05min	LacZ
RNAi	LacZKD_FP_05min	5' FP	blank
LacZKD_FP_05min.41	40000	0.0253655880811683	-0.223027086066272	0.335617612957117	LacZKD_FP_05min	LacZ
RNAi	LacZKD_FP_05min	5' FP	blank
LacZKD_FP_05min.42	41000	0.00602073509113582	-0.279061395886653	0.239344828138716	LacZKD_FP_05min	LacZ
RNAi	LacZKD_FP_05min	5' FP	blank
LacZKD_FP_05min.43	42000	0.0617047140220275	-0.218634286276183	0.358325550057267	LacZKD_FP_05min	LacZ
RNAi	LacZKD_FP_05min	5' FP	blank
LacZKD_FP_05min.44	43000	0.00734588618887061	-0.209436499990099	0.190802458888365	LacZKD_FP_05min	LacZ
RNAi	LacZKD_FP_05min	5' FP	blank
LacZKD_FP_05min.45	44000	-0.0319097563878842	-0.272252565254717	0.166412540716304	LacZKD_FP_05min	LacZ
RNAi	LacZKD_FP_05min	5' FP	blank
LacZKD_FP_05min.46	45000	0.163816067101112	-0.157402779261541	0.475110843933876	LacZKD_FP_05min	LacZ
RNAi	LacZKD_FP_05min	5' FP	blank
LacZKD_FP_05min.47	46000	-0.158442495376865	-0.357826720182268	0.0557130136875308	LacZKD_FP_05min	LacZ
RNAi	LacZKD_FP_05min	5' FP	blank
LacZKD_FP_05min.48	47000	-0.0034467210902437	-0.236394470373361	0.264145864133744	LacZKD_FP_05min	LacZ
RNAi	LacZKD_FP_05min	5' FP	blank
LacZKD_FP_05min.49	48000	-0.27272594039178	-0.567030402752505	-0.0119364326635364	LacZKD_FP_05min	LacZ
RNAi	LacZKD_FP_05min	5' FP	blank
LacZKD_FP_05min.50	49000	-0.250401390916961	-0.463418888831988	-0.0757901222409704	LacZKD_FP_05min	LacZ
RNAi	LacZKD_FP_05min	5' FP	blank
LacZKD_FP_05min.51	50000	0.0712057185762558	-0.190057292115458	0.37798163831878	LacZKD_FP_05min	LacZ
RNAi	LacZKD_FP_05min	5' FP	blank
LacZKD_FP_10min.1	0	-0.525807726535791	-0.883097097828093	-0.219783391537253	LacZKD_FP_10min	LacZ
RNAi	LacZKD_FP_10min	10' FP	blank
LacZKD_FP_10min.2	1000	-2.54939118855089	-2.9957537609914	-2.07577402880212	LacZKD_FP_10min	LacZ
RNAi	LacZKD_FP_10min	10' FP	blank
LacZKD_FP_10min.3	2000	-2.68093697160691	-3.11732271250081	-2.22135885149786	LacZKD_FP_10min	LacZ
RNAi	LacZKD_FP_10min	10' FP	blank
LacZKD_FP_10min.4	3000	-2.98378480819667	-3.48855795044061	-2.51402222380111	LacZKD_FP_10min	LacZ
RNAi	LacZKD_FP_10min	10' FP	blank
LacZKD_FP_10min.5	4000	-2.84052037590159	-3.12681978060171	-2.48785568539439	LacZKD_FP_10min	LacZ
RNAi	LacZKD_FP_10min	10' FP	blank
LacZKD_FP_10min.6	5000	-2.47040870297795	-2.76667663275521	-2.23722286615137	LacZKD_FP_10min	LacZ
RNAi	LacZKD_FP_10min	10' FP	blank
LacZKD_FP_10min.7	6000	-2.6174441399601	-2.94767008054986	-2.2719916193461	LacZKD_FP_10min	LacZ
RNAi	LacZKD_FP_10min	10' FP	blank
LacZKD_FP_10min.8	7000	-2.40512992296289	-2.77222791541903	-1.89271866364946	LacZKD_FP_10min	LacZ
RNAi	LacZKD_FP_10min	10' FP	blank
LacZKD_FP_10min.9	8000	-2.11859516047155	-2.55137778690899	-1.67147118676998	LacZKD_FP_10min	LacZ
RNAi	LacZKD_FP_10min	10' FP	blank
LacZKD_FP_10min.10	9000	-2.15055098070903	-2.43535777746162	-1.72978238572743	LacZKD_FP_10min	LacZ
RNAi	LacZKD_FP_10min	10' FP	blank
LacZKD_FP_10min.11	10000	-2.19863785922826	-2.70998391729346	-1.66213066812438	LacZKD_FP_10min	LacZ
RNAi	LacZKD_FP_10min	10' FP	blank
LacZKD_FP_10min.12	11000	-1.9619679822744	-2.41346150952069	-1.59836554059981	LacZKD_FP_10min	LacZ
RNAi	LacZKD_FP_10min	10' FP	blank
LacZKD_FP_10min.13	12000	-1.84962650533889	-2.56391817271083	-1.28155041370178	LacZKD_FP_10min	LacZ
RNAi	LacZKD_FP_10min	10' FP	blank
LacZKD_FP_10min.14	13000	-2.00958944030937	-2.4881678219437	-1.55307083882662	LacZKD_FP_10min	LacZ
RNAi	LacZKD_FP_10min	10' FP	blank
LacZKD_FP_10min.15	14000	-1.64405792403	-2.09099185720708	-1.25791983186461	LacZKD_FP_10min	LacZ
RNAi	LacZKD_FP_10min	10' FP	blank
LacZKD_FP_10min.16	15000	-1.64767913750962	-2.16393045913138	-1.19907394423525	LacZKD_FP_10min	LacZ
RNAi	LacZKD_FP_10min	10' FP	blank
LacZKD_FP_10min.17	16000	-1.82008253587739	-2.25601264891875	-1.45565527096791	LacZKD_FP_10min	LacZ
RNAi	LacZKD_FP_10min	10' FP	blank
LacZKD_FP_10min.18	17000	-1.43230298235846	-1.84666950182861	-0.986432263054534	LacZKD_FP_10min	LacZ
RNAi	LacZKD_FP_10min	10' FP	blank
LacZKD_FP_10min.19	18000	-1.5023201648481	-1.92634546610611	-0.968930048648549	LacZKD_FP_10min	LacZ
RNAi	LacZKD_FP_10min	10' FP	blank
LacZKD_FP_10min.20	19000	-1.07499234745269	-1.47577909348081	-0.613667257158845	LacZKD_FP_10min	LacZ
RNAi	LacZKD_FP_10min	10' FP	blank
LacZKD_FP_10min.21	20000	-1.2282688342298	-1.58291882164895	-0.956677150574019	LacZKD_FP_10min	LacZ
RNAi	LacZKD_FP_10min	10' FP	blank
LacZKD_FP_10min.22	21000	-0.757370830632585	-1.0420039598571	-0.48238593775008	LacZKD_FP_10min	LacZ
RNAi	LacZKD_FP_10min	10' FP	blank
LacZKD_FP_10min.23	22000	-0.875432768256128	-1.19460014905886	-0.571254807808004	LacZKD_FP_10min	LacZ
RNAi	LacZKD_FP_10min	10' FP	blank
LacZKD_FP_10min.24	23000	-0.826348189924486	-1.18375430288083	-0.520750084590374	LacZKD_FP_10min	LacZ
RNAi	LacZKD_FP_10min	10' FP	blank
LacZKD_FP_10min.25	24000	-0.794126251113472	-1.10219145269334	-0.435864432239535	LacZKD_FP_10min	LacZ
RNAi	LacZKD_FP_10min	10' FP	blank
LacZKD_FP_10min.26	25000	-0.520139051421557	-0.814664320765189	-0.241162323617816	LacZKD_FP_10min	LacZ
RNAi	LacZKD_FP_10min	10' FP	blank
LacZKD_FP_10min.27	26000	-0.402949355649727	-0.715709710528811	-0.133371292724389	LacZKD_FP_10min	LacZ
RNAi	LacZKD_FP_10min	10' FP	blank
LacZKD_FP_10min.28	27000	-0.490840240983447	-0.804579537310557	-0.21658465018919	LacZKD_FP_10min	LacZ
RNAi	LacZKD_FP_10min	10' FP	blank
LacZKD_FP_10min.29	28000	-0.469424012502356	-0.71618327388048	-0.118740986620782	LacZKD_FP_10min	LacZ
RNAi	LacZKD_FP_10min	10' FP	blank
LacZKD_FP_10min.30	29000	-0.218888196024878	-0.425010702519144	0.0271449645360578	LacZKD_FP_10min	LacZ
RNAi	LacZKD_FP_10min	10' FP	blank
LacZKD_FP_10min.31	30000	-0.170639012554293	-0.466844749583366	0.0146003885724584	LacZKD_FP_10min	LacZ
RNAi	LacZKD_FP_10min	10' FP	blank
LacZKD_FP_10min.32	31000	-0.296022879388824	-0.568242986211839	-0.0017133819341	LacZKD_FP_10min	LacZ
RNAi	LacZKD_FP_10min	10' FP	blank
LacZKD_FP_10min.33	32000	-0.029974730347355	-0.340266168356509	0.24677015635878	LacZKD_FP_10min	LacZ
RNAi	LacZKD_FP_10min	10' FP	blank
LacZKD_FP_10min.34	33000	-0.306924423674107	-0.543243056321197	0.0211902580548033	LacZKD_FP_10min	LacZ
RNAi	LacZKD_FP_10min	10' FP	blank
LacZKD_FP_10min.35	34000	-0.0342727752630283	-0.270476641242616	0.163308412986167	LacZKD_FP_10min	LacZ
RNAi	LacZKD_FP_10min	10' FP	blank
LacZKD_FP_10min.36	35000	-0.171603732308844	-0.400056335298533	0.0113150841194837	LacZKD_FP_10min	LacZ
RNAi	LacZKD_FP_10min	10' FP	blank
LacZKD_FP_10min.37	36000	0.0150851377364076	-0.202035124282728	0.274719068008009	LacZKD_FP_10min	LacZ
RNAi	LacZKD_FP_10min	10' FP	blank
LacZKD_FP_10min.38	37000	-0.127661381780036	-0.416737361997561	0.12932730315114	LacZKD_FP_10min	LacZ
RNAi	LacZKD_FP_10min	10' FP	blank
LacZKD_FP_10min.39	38000	-0.0102722848462183	-0.266958333807583	0.271731165770204	LacZKD_FP_10min	LacZ
RNAi	LacZKD_FP_10min	10' FP	blank
LacZKD_FP_10min.40	39000	-0.138418011073998	-0.355145155946513	0.0867550024420493	LacZKD_FP_10min	LacZ
RNAi	LacZKD_FP_10min	10' FP	blank
LacZKD_FP_10min.41	40000	-0.0980591794659739	-0.295586038934876	0.131619226162245	LacZKD_FP_10min	LacZ
RNAi	LacZKD_FP_10min	10' FP	blank
LacZKD_FP_10min.42	41000	-0.191121714637969	-0.470251547253468	0.0727129512011041	LacZKD_FP_10min	LacZ
RNAi	LacZKD_FP_10min	10' FP	blank
LacZKD_FP_10min.43	42000	0.11101138725296	-0.162362446103016	0.400452080598806	LacZKD_FP_10min	LacZ
RNAi	LacZKD_FP_10min	10' FP	blank
LacZKD_FP_10min.44	43000	0.0017045231015104	-0.176036146412492	0.173303206224675	LacZKD_FP_10min	LacZ
RNAi	LacZKD_FP_10min	10' FP	blank
LacZKD_FP_10min.45	44000	-0.0686693834087696	-0.294731189590008	0.17687344222257	LacZKD_FP_10min	LacZ
RNAi	LacZKD_FP_10min	10' FP	blank
LacZKD_FP_10min.46	45000	0.140505327055909	-0.0691192017160867	0.329150911310693	LacZKD_FP_10min	LacZ
RNAi	LacZKD_FP_10min	10' FP	blank
LacZKD_FP_10min.47	46000	-0.124861164713646	-0.285144971579608	0.0284642477169535	LacZKD_FP_10min	LacZ
RNAi	LacZKD_FP_10min	10' FP	blank
LacZKD_FP_10min.48	47000	-0.0243389448486477	-0.276133374977784	0.231931105635747	LacZKD_FP_10min	LacZ
RNAi	LacZKD_FP_10min	10' FP	blank
LacZKD_FP_10min.49	48000	-0.190968365584295	-0.46373635082145	0.04454569590818	LacZKD_FP_10min	LacZ
RNAi	LacZKD_FP_10min	10' FP	blank
LacZKD_FP_10min.50	49000	-0.305766250578046	-0.49955350808314	-0.144055537629851	LacZKD_FP_10min	LacZ
RNAi	LacZKD_FP_10min	10' FP	blank
LacZKD_FP_10min.51	50000	-0.0466677510722624	-0.222135525397829	0.220071205911703	LacZKD_FP_10min	LacZ
RNAi	LacZKD_FP_10min	10' FP	blank
LacZKD_FP_20min.1	0	-0.855888235581603	-1.18023362036425	-0.556409201773318	LacZKD_FP_20min	LacZ
RNAi	LacZKD_FP_20min	20' FP	blank
LacZKD_FP_20min.2	1000	-2.1318388247366	-2.64424217343353	-1.60120689526102	LacZKD_FP_20min	LacZ
RNAi	LacZKD_FP_20min	20' FP	blank
LacZKD_FP_20min.3	2000	-2.84435105046298	-3.20668414982859	-2.38754353335792	LacZKD_FP_20min	LacZ
RNAi	LacZKD_FP_20min	20' FP	blank
LacZKD_FP_20min.4	3000	-2.63823160448522	-2.89353149492209	-2.29778797362827	LacZKD_FP_20min	LacZ
RNAi	LacZKD_FP_20min	20' FP	blank
LacZKD_FP_20min.5	4000	-2.49506707165767	-2.82964714143922	-2.17931355118414	LacZKD_FP_20min	LacZ
RNAi	LacZKD_FP_20min	20' FP	blank
LacZKD_FP_20min.6	5000	-2.40996916245526	-2.65696994653317	-2.14716396706079	LacZKD_FP_20min	LacZ
RNAi	LacZKD_FP_20min	20' FP	blank
LacZKD_FP_20min.7	6000	-2.53986111627655	-2.92729935701511	-2.05516699304154	LacZKD_FP_20min	LacZ
RNAi	LacZKD_FP_20min	20' FP	blank
LacZKD_FP_20min.8	7000	-2.5221097801301	-2.95006863620349	-1.98338181490079	LacZKD_FP_20min	LacZ
RNAi	LacZKD_FP_20min	20' FP	blank
LacZKD_FP_20min.9	8000	-2.15919584391982	-2.52643051199537	-1.79631339685122	LacZKD_FP_20min	LacZ
RNAi	LacZKD_FP_20min	20' FP	blank
LacZKD_FP_20min.10	9000	-1.98286551853224	-2.32565493450758	-1.5838709588807	LacZKD_FP_20min	LacZ
RNAi	LacZKD_FP_20min	20' FP	blank
LacZKD_FP_20min.11	10000	-2.28591961778437	-2.68462684066259	-1.91000310278242	LacZKD_FP_20min	LacZ
RNAi	LacZKD_FP_20min	20' FP	blank
LacZKD_FP_20min.12	11000	-2.42009968545095	-2.96415564045162	-1.84606400741118	LacZKD_FP_20min	LacZ
RNAi	LacZKD_FP_20min	20' FP	blank
LacZKD_FP_20min.13	12000	-2.38683230082356	-2.72586825337988	-2.03548621932859	LacZKD_FP_20min	LacZ
RNAi	LacZKD_FP_20min	20' FP	blank
LacZKD_FP_20min.14	13000	-2.50689087676129	-2.82451337195171	-2.12706959432871	LacZKD_FP_20min	LacZ
RNAi	LacZKD_FP_20min	20' FP	blank
LacZKD_FP_20min.15	14000	-2.05594325193756	-2.43831042270183	-1.66694872535821	LacZKD_FP_20min	LacZ
RNAi	LacZKD_FP_20min	20' FP	blank
LacZKD_FP_20min.16	15000	-2.0671117158338	-2.38775219011464	-1.74684234437886	LacZKD_FP_20min	LacZ
RNAi	LacZKD_FP_20min	20' FP	blank
LacZKD_FP_20min.17	16000	-2.58563670371038	-2.98639253788626	-2.19864436136869	LacZKD_FP_20min	LacZ
RNAi	LacZKD_FP_20min	20' FP	blank
LacZKD_FP_20min.18	17000	-2.06728745251216	-2.45189311660519	-1.64090575265872	LacZKD_FP_20min	LacZ
RNAi	LacZKD_FP_20min	20' FP	blank
LacZKD_FP_20min.19	18000	-2.42493935118715	-2.86762840156085	-1.91632079954615	LacZKD_FP_20min	LacZ
RNAi	LacZKD_FP_20min	20' FP	blank
LacZKD_FP_20min.20	19000	-1.98325500608384	-2.34668371369081	-1.5151546660959	LacZKD_FP_20min	LacZ
RNAi	LacZKD_FP_20min	20' FP	blank
LacZKD_FP_20min.21	20000	-2.41729274186998	-2.76732513898864	-2.07856450893595	LacZKD_FP_20min	LacZ
RNAi	LacZKD_FP_20min	20' FP	blank
LacZKD_FP_20min.22	21000	-2.02698880924955	-2.43087358685332	-1.59873234631507	LacZKD_FP_20min	LacZ
RNAi	LacZKD_FP_20min	20' FP	blank
LacZKD_FP_20min.23	22000	-1.9896986094787	-2.34898585687178	-1.6184898527059	LacZKD_FP_20min	LacZ
RNAi	LacZKD_FP_20min	20' FP	blank
LacZKD_FP_20min.24	23000	-1.9333870030193	-2.40472636153402	-1.468581666965	LacZKD_FP_20min	LacZ
RNAi	LacZKD_FP_20min	20' FP	blank
LacZKD_FP_20min.25	24000	-2.16695000823295	-2.46045828848141	-1.66568428692254	LacZKD_FP_20min	LacZ
RNAi	LacZKD_FP_20min	20' FP	blank
LacZKD_FP_20min.26	25000	-1.65920337108542	-1.94681641229681	-1.37434671641504	LacZKD_FP_20min	LacZ
RNAi	LacZKD_FP_20min	20' FP	blank
LacZKD_FP_20min.27	26000	-1.96513639296791	-2.30984057203691	-1.6685147670049	LacZKD_FP_20min	LacZ
RNAi	LacZKD_FP_20min	20' FP	blank
LacZKD_FP_20min.28	27000	-1.61960976280558	-1.96207367221607	-1.20335247350786	LacZKD_FP_20min	LacZ
RNAi	LacZKD_FP_20min	20' FP	blank
LacZKD_FP_20min.29	28000	-1.64642870281022	-1.9315334854612	-1.3141269936036	LacZKD_FP_20min	LacZ
RNAi	LacZKD_FP_20min	20' FP	blank
LacZKD_FP_20min.30	29000	-1.62579793106452	-1.97843533724333	-1.18479864380458	LacZKD_FP_20min	LacZ
RNAi	LacZKD_FP_20min	20' FP	blank
LacZKD_FP_20min.31	30000	-1.62187476940668	-1.98164801974662	-1.1212427685618	LacZKD_FP_20min	LacZ
RNAi	LacZKD_FP_20min	20' FP	blank
LacZKD_FP_20min.32	31000	-1.27361870110283	-1.71546555038151	-0.890942554226042	LacZKD_FP_20min	LacZ
RNAi	LacZKD_FP_20min	20' FP	blank
LacZKD_FP_20min.33	32000	-1.28729662727264	-1.69490161010517	-0.865031004865037	LacZKD_FP_20min	LacZ
RNAi	LacZKD_FP_20min	20' FP	blank
LacZKD_FP_20min.34	33000	-1.29999420264404	-1.76296621335304	-0.845913201493713	LacZKD_FP_20min	LacZ
RNAi	LacZKD_FP_20min	20' FP	blank
LacZKD_FP_20min.35	34000	-0.880264071856962	-1.22920011852038	-0.41571975141918	LacZKD_FP_20min	LacZ
RNAi	LacZKD_FP_20min	20' FP	blank
LacZKD_FP_20min.36	35000	-1.05349385223114	-1.43839492144185	-0.680446170719562	LacZKD_FP_20min	LacZ
RNAi	LacZKD_FP_20min	20' FP	blank
LacZKD_FP_20min.37	36000	-0.83122804201312	-1.19635232963673	-0.482629229081076	LacZKD_FP_20min	LacZ
RNAi	LacZKD_FP_20min	20' FP	blank
LacZKD_FP_20min.38	37000	-0.960664270254837	-1.33016156428559	-0.63824693214497	LacZKD_FP_20min	LacZ
RNAi	LacZKD_FP_20min	20' FP	blank
LacZKD_FP_20min.39	38000	-0.858586104940059	-1.20852433561528	-0.528578016236211	LacZKD_FP_20min	LacZ
RNAi	LacZKD_FP_20min	20' FP	blank
LacZKD_FP_20min.40	39000	-0.821199267326112	-1.17837737754723	-0.44087850882115	LacZKD_FP_20min	LacZ
RNAi	LacZKD_FP_20min	20' FP	blank
LacZKD_FP_20min.41	40000	-0.506902531526605	-0.92270691119182	-0.149453771467206	LacZKD_FP_20min	LacZ
RNAi	LacZKD_FP_20min	20' FP	blank
LacZKD_FP_20min.42	41000	-0.527088940360427	-0.95562169851324	-0.206582897260654	LacZKD_FP_20min	LacZ
RNAi	LacZKD_FP_20min	20' FP	blank
LacZKD_FP_20min.43	42000	-0.376730109872517	-0.795078304719582	-0.00680870534098008	LacZKD_FP_20min	LacZ
RNAi	LacZKD_FP_20min	20' FP	blank
LacZKD_FP_20min.44	43000	-0.518349503740455	-0.813067086844549	-0.277966625097881	LacZKD_FP_20min	LacZ
RNAi	LacZKD_FP_20min	20' FP	blank
LacZKD_FP_20min.45	44000	-0.554531611152278	-0.969013054221374	-0.0782087512326322	LacZKD_FP_20min	LacZ
RNAi	LacZKD_FP_20min	20' FP	blank
LacZKD_FP_20min.46	45000	-0.159170642361193	-0.426391757517906	0.197639820814277	LacZKD_FP_20min	LacZ
RNAi	LacZKD_FP_20min	20' FP	blank
LacZKD_FP_20min.47	46000	-0.30450083241828	-0.617908649444012	-0.00276096416096483	LacZKD_FP_20min	LacZ
RNAi	LacZKD_FP_20min	20' FP	blank
LacZKD_FP_20min.48	47000	0.00187454270556662	-0.280630560891197	0.261061656714695	LacZKD_FP_20min	LacZ
RNAi	LacZKD_FP_20min	20' FP	blank
LacZKD_FP_20min.49	48000	-0.40594555696229	-0.748052064417437	-0.0604147014434019	LacZKD_FP_20min	LacZ
RNAi	LacZKD_FP_20min	20' FP	blank
LacZKD_FP_20min.50	49000	-0.421028663068172	-0.666688879188476	-0.182213309722524	LacZKD_FP_20min	LacZ
RNAi	LacZKD_FP_20min	20' FP	blank
LacZKD_FP_20min.51	50000	-0.26915569350062	-0.49966807239176	-0.0106519145779575	LacZKD_FP_20min	LacZ
RNAi	LacZKD_FP_20min	20' FP	blank
NELFeKD_FP_05min.1	0	-0.298313509764361	-0.564541041537872	-0.0245651343637177	NELFeKD_FP_05min	NELF
RNAi	NELFeKD_FP_05min	5' FP	blank
NELFeKD_FP_05min.2	1000	-1.40332055576424	-1.78086678677633	-0.935948848178321	NELFeKD_FP_05min	NELF
RNAi	NELFeKD_FP_05min	5' FP	blank
NELFeKD_FP_05min.3	2000	-1.56964245407632	-1.93017169156998	-1.23167232202164	NELFeKD_FP_05min	NELF
RNAi	NELFeKD_FP_05min	5' FP	blank
NELFeKD_FP_05min.4	3000	-2.07211214352173	-2.51539355078601	-1.71458177010925	NELFeKD_FP_05min	NELF
RNAi	NELFeKD_FP_05min	5' FP	blank
NELFeKD_FP_05min.5	4000	-2.13227927349184	-2.48481372452939	-1.83927779555687	NELFeKD_FP_05min	NELF
RNAi	NELFeKD_FP_05min	5' FP	blank
NELFeKD_FP_05min.6	5000	-1.97673348399879	-2.25159504330425	-1.6404956082406	NELFeKD_FP_05min	NELF
RNAi	NELFeKD_FP_05min	5' FP	blank
NELFeKD_FP_05min.7	6000	-1.53061496515054	-1.81816666516412	-1.21635656369185	NELFeKD_FP_05min	NELF
RNAi	NELFeKD_FP_05min	5' FP	blank
NELFeKD_FP_05min.8	7000	-1.5201646920706	-1.88121752544147	-1.10034906690383	NELFeKD_FP_05min	NELF
RNAi	NELFeKD_FP_05min	5' FP	blank
NELFeKD_FP_05min.9	8000	-1.00928637346381	-1.6440692109887	-0.622435194940552	NELFeKD_FP_05min	NELF
RNAi	NELFeKD_FP_05min	5' FP	blank
NELFeKD_FP_05min.10	9000	-0.931602928485567	-1.33011024792212	-0.525974746569297	NELFeKD_FP_05min	NELF
RNAi	NELFeKD_FP_05min	5' FP	blank
NELFeKD_FP_05min.11	10000	-0.978210342401585	-1.29670594362956	-0.658059705093794	NELFeKD_FP_05min	NELF
RNAi	NELFeKD_FP_05min	5' FP	blank
NELFeKD_FP_05min.12	11000	-1.04840574783986	-1.3969143428651	-0.639357601585359	NELFeKD_FP_05min	NELF
RNAi	NELFeKD_FP_05min	5' FP	blank
NELFeKD_FP_05min.13	12000	-0.573568952734829	-1.11077458442103	-0.161244679985908	NELFeKD_FP_05min	NELF
RNAi	NELFeKD_FP_05min	5' FP	blank
NELFeKD_FP_05min.14	13000	-0.620616917633503	-0.96916196285685	-0.355330963393955	NELFeKD_FP_05min	NELF
RNAi	NELFeKD_FP_05min	5' FP	blank
NELFeKD_FP_05min.15	14000	-0.319323569353112	-0.643959908067801	-0.0414878769929939	NELFeKD_FP_05min	NELF
RNAi	NELFeKD_FP_05min	5' FP	blank
NELFeKD_FP_05min.16	15000	-0.351590187641502	-0.584839360774955	-0.156986370778562	NELFeKD_FP_05min	NELF
RNAi	NELFeKD_FP_05min	5' FP	blank
NELFeKD_FP_05min.17	16000	-0.440761030862634	-0.663420425658459	-0.179587900214801	NELFeKD_FP_05min	NELF
RNAi	NELFeKD_FP_05min	5' FP	blank
NELFeKD_FP_05min.18	17000	-0.256579769492005	-0.484493210394199	-0.0205833935045732	NELFeKD_FP_05min	NELF
RNAi	NELFeKD_FP_05min	5' FP	blank
NELFeKD_FP_05min.19	18000	-0.0908284096282259	-0.392808497523422	0.225839826251776	NELFeKD_FP_05min	NELF
RNAi	NELFeKD_FP_05min	5' FP	blank
NELFeKD_FP_05min.20	19000	-0.041342264219332	-0.148754510698149	0.0913205972355594	NELFeKD_FP_05min	NELF
RNAi	NELFeKD_FP_05min	5' FP	blank
NELFeKD_FP_05min.21	20000	-0.130364344301373	-0.334453267766079	0.0710802778569341	NELFeKD_FP_05min	NELF
RNAi	NELFeKD_FP_05min	5' FP	blank
NELFeKD_FP_05min.22	21000	-0.00396908541652369	-0.222412329934949	0.248910882116521	NELFeKD_FP_05min	NELF
RNAi	NELFeKD_FP_05min	5' FP	blank
NELFeKD_FP_05min.23	22000	-0.20051201342401	-0.41844881003548	0.0554228391757245	NELFeKD_FP_05min	NELF
RNAi	NELFeKD_FP_05min	5' FP	blank
NELFeKD_FP_05min.24	23000	-0.0139029374711306	-0.237428408950501	0.199574235302629	NELFeKD_FP_05min	NELF
RNAi	NELFeKD_FP_05min	5' FP	blank
NELFeKD_FP_05min.25	24000	0.126463468242846	-0.0779102684372915	0.285751269156593	NELFeKD_FP_05min	NELF
RNAi	NELFeKD_FP_05min	5' FP	blank
NELFeKD_FP_05min.26	25000	-0.150046427029587	-0.420801073178542	0.102405963947739	NELFeKD_FP_05min	NELF
RNAi	NELFeKD_FP_05min	5' FP	blank
NELFeKD_FP_05min.27	26000	-0.0201721758071048	-0.19996392586133	0.118306070998492	NELFeKD_FP_05min	NELF
RNAi	NELFeKD_FP_05min	5' FP	blank
NELFeKD_FP_05min.28	27000	0.112268740347653	-0.054452936796666	0.316898561950283	NELFeKD_FP_05min	NELF
RNAi	NELFeKD_FP_05min	5' FP	blank
NELFeKD_FP_05min.29	28000	-0.0114893018878858	-0.221174711403113	0.191293459576262	NELFeKD_FP_05min	NELF
RNAi	NELFeKD_FP_05min	5' FP	blank
NELFeKD_FP_05min.30	29000	-0.0766351220212899	-0.27175025023106	0.13603063082704	NELFeKD_FP_05min	NELF
RNAi	NELFeKD_FP_05min	5' FP	blank
NELFeKD_FP_05min.31	30000	0.0481898664036165	-0.157984023453848	0.265726879370462	NELFeKD_FP_05min	NELF
RNAi	NELFeKD_FP_05min	5' FP	blank
NELFeKD_FP_05min.32	31000	0.142571821917399	-0.0920431066472267	0.384251296196592	NELFeKD_FP_05min	NELF
RNAi	NELFeKD_FP_05min	5' FP	blank
NELFeKD_FP_05min.33	32000	-0.0846985963056927	-0.330990721021526	0.205336097450296	NELFeKD_FP_05min	NELF
RNAi	NELFeKD_FP_05min	5' FP	blank
NELFeKD_FP_05min.34	33000	-0.0563985259339191	-0.277634688150985	0.136782613104969	NELFeKD_FP_05min	NELF
RNAi	NELFeKD_FP_05min	5' FP	blank
NELFeKD_FP_05min.35	34000	0.135821340168363	-0.0563152257901545	0.331536412527114	NELFeKD_FP_05min	NELF
RNAi	NELFeKD_FP_05min	5' FP	blank
NELFeKD_FP_05min.36	35000	-0.0176474164560392	-0.204680210254545	0.185667857207834	NELFeKD_FP_05min	NELF
RNAi	NELFeKD_FP_05min	5' FP	blank
NELFeKD_FP_05min.37	36000	-0.034557414153473	-0.248857765770116	0.135333520966347	NELFeKD_FP_05min	NELF
RNAi	NELFeKD_FP_05min	5' FP	blank
NELFeKD_FP_05min.38	37000	-0.222308224661663	-0.39442846880449	-0.0570270486579778	NELFeKD_FP_05min	NELF
RNAi	NELFeKD_FP_05min	5' FP	blank
NELFeKD_FP_05min.39	38000	0.169535517707097	-0.0436550713636751	0.428743606575719	NELFeKD_FP_05min	NELF
RNAi	NELFeKD_FP_05min	5' FP	blank
NELFeKD_FP_05min.40	39000	-0.163224448435377	-0.408514435936413	0.0543355294098724	NELFeKD_FP_05min	NELF
RNAi	NELFeKD_FP_05min	5' FP	blank
NELFeKD_FP_05min.41	40000	-0.0433911730204627	-0.214930799806382	0.136513397699413	NELFeKD_FP_05min	NELF
RNAi	NELFeKD_FP_05min	5' FP	blank
NELFeKD_FP_05min.42	41000	-0.206367633462051	-0.397095790228307	-0.000996849595078397	NELFeKD_FP_05min	NELF
RNAi	NELFeKD_FP_05min	5' FP	blank
NELFeKD_FP_05min.43	42000	-0.043288503367575	-0.254375251835529	0.133603673053169	NELFeKD_FP_05min	NELF
RNAi	NELFeKD_FP_05min	5' FP	blank
NELFeKD_FP_05min.44	43000	0.0304830827084001	-0.320150112237354	0.254326302342583	NELFeKD_FP_05min	NELF
RNAi	NELFeKD_FP_05min	5' FP	blank
NELFeKD_FP_05min.45	44000	-0.24730454272059	-0.464330878106666	-0.00119944433864727	NELFeKD_FP_05min	NELF
RNAi	NELFeKD_FP_05min	5' FP	blank
NELFeKD_FP_05min.46	45000	-0.096642165626033	-0.244635699463059	0.0575619258121816	NELFeKD_FP_05min	NELF
RNAi	NELFeKD_FP_05min	5' FP	blank
NELFeKD_FP_05min.47	46000	-0.095375217137278	-0.296926292607659	0.0810690763655218	NELFeKD_FP_05min	NELF
RNAi	NELFeKD_FP_05min	5' FP	blank
NELFeKD_FP_05min.48	47000	0.0408705895580758	-0.159940165703713	0.288303399400377	NELFeKD_FP_05min	NELF
RNAi	NELFeKD_FP_05min	5' FP	blank
NELFeKD_FP_05min.49	48000	-0.137942217083957	-0.33166302776256	0.0370926833266159	NELFeKD_FP_05min	NELF
RNAi	NELFeKD_FP_05min	5' FP	blank
NELFeKD_FP_05min.50	49000	-0.0907899515290807	-0.327621802514852	0.147013187185113	NELFeKD_FP_05min	NELF
RNAi	NELFeKD_FP_05min	5' FP	blank
NELFeKD_FP_05min.51	50000	-0.0886882886486422	-0.346756580569314	0.191508317184698	NELFeKD_FP_05min	NELF
RNAi	NELFeKD_FP_05min	5' FP	blank
NELFeKD_FP_10min.1	0	-0.126725661157761	-0.342924995957532	0.0873534775023486	NELFeKD_FP_10min	NELF
RNAi	NELFeKD_FP_10min	10' FP	blank
NELFeKD_FP_10min.2	1000	-1.04162517973055	-1.40590218899017	-0.556210119982589	NELFeKD_FP_10min	NELF
RNAi	NELFeKD_FP_10min	10' FP	blank
NELFeKD_FP_10min.3	2000	-1.35258942397189	-1.80006237970814	-0.893508378711785	NELFeKD_FP_10min	NELF
RNAi	NELFeKD_FP_10min	10' FP	blank
NELFeKD_FP_10min.4	3000	-1.88027729533064	-2.26209045538427	-1.54850843848859	NELFeKD_FP_10min	NELF
RNAi	NELFeKD_FP_10min	10' FP	blank
NELFeKD_FP_10min.5	4000	-2.24953408884499	-2.4926919272766	-2.04896988410771	NELFeKD_FP_10min	NELF
RNAi	NELFeKD_FP_10min	10' FP	blank
NELFeKD_FP_10min.6	5000	-2.19309582312185	-2.42863951440276	-1.91207120954797	NELFeKD_FP_10min	NELF
RNAi	NELFeKD_FP_10min	10' FP	blank
NELFeKD_FP_10min.7	6000	-2.13346311309672	-2.43531416147949	-1.81253285792122	NELFeKD_FP_10min	NELF
RNAi	NELFeKD_FP_10min	10' FP	blank
NELFeKD_FP_10min.8	7000	-1.88908752099641	-2.25242024897207	-1.54297957443384	NELFeKD_FP_10min	NELF
RNAi	NELFeKD_FP_10min	10' FP	blank
NELFeKD_FP_10min.9	8000	-2.07528832113801	-2.50589469126677	-1.62383125802561	NELFeKD_FP_10min	NELF
RNAi	NELFeKD_FP_10min	10' FP	blank
NELFeKD_FP_10min.10	9000	-1.88149571660838	-2.24082469311432	-1.4999091096081	NELFeKD_FP_10min	NELF
RNAi	NELFeKD_FP_10min	10' FP	blank
NELFeKD_FP_10min.11	10000	-1.76813799791426	-2.1419106707559	-1.38381779769965	NELFeKD_FP_10min	NELF
RNAi	NELFeKD_FP_10min	10' FP	blank
NELFeKD_FP_10min.12	11000	-1.75546142537364	-2.19772212653951	-1.36758222730584	NELFeKD_FP_10min	NELF
RNAi	NELFeKD_FP_10min	10' FP	blank
NELFeKD_FP_10min.13	12000	-1.74144175701201	-2.20929096767222	-1.22843905736787	NELFeKD_FP_10min	NELF
RNAi	NELFeKD_FP_10min	10' FP	blank
NELFeKD_FP_10min.14	13000	-1.78578965206653	-2.14924633757345	-1.40779431303664	NELFeKD_FP_10min	NELF
RNAi	NELFeKD_FP_10min	10' FP	blank
NELFeKD_FP_10min.15	14000	-1.55684758304099	-1.970283591361	-1.15702346167208	NELFeKD_FP_10min	NELF
RNAi	NELFeKD_FP_10min	10' FP	blank
NELFeKD_FP_10min.16	15000	-1.59414283993534	-2.02276942095802	-1.09442645276071	NELFeKD_FP_10min	NELF
RNAi	NELFeKD_FP_10min	10' FP	blank
NELFeKD_FP_10min.17	16000	-1.62455278947057	-2.05404964186425	-1.13981458566887	NELFeKD_FP_10min	NELF
RNAi	NELFeKD_FP_10min	10' FP	blank
NELFeKD_FP_10min.18	17000	-1.28736974530511	-1.7299654494411	-0.919809340658857	NELFeKD_FP_10min	NELF
RNAi	NELFeKD_FP_10min	10' FP	blank
NELFeKD_FP_10min.19	18000	-1.00321204895143	-1.39828582099985	-0.588448481502838	NELFeKD_FP_10min	NELF
RNAi	NELFeKD_FP_10min	10' FP	blank
NELFeKD_FP_10min.20	19000	-0.938236171664258	-1.25792144603332	-0.676131714964944	NELFeKD_FP_10min	NELF
RNAi	NELFeKD_FP_10min	10' FP	blank
NELFeKD_FP_10min.21	20000	-0.704093272021589	-0.964775815725779	-0.453737712388356	NELFeKD_FP_10min	NELF
RNAi	NELFeKD_FP_10min	10' FP	blank
NELFeKD_FP_10min.22	21000	-0.657588671787016	-0.893379509195551	-0.417246436763824	NELFeKD_FP_10min	NELF
RNAi	NELFeKD_FP_10min	10' FP	blank
NELFeKD_FP_10min.23	22000	-0.751107162104285	-1.02176575398105	-0.491861523357684	NELFeKD_FP_10min	NELF
RNAi	NELFeKD_FP_10min	10' FP	blank
NELFeKD_FP_10min.24	23000	-0.627040964679743	-0.946181099632348	-0.350009973495854	NELFeKD_FP_10min	NELF
RNAi	NELFeKD_FP_10min	10' FP	blank
NELFeKD_FP_10min.25	24000	-0.346462783736716	-0.617401714018015	-0.106205374068533	NELFeKD_FP_10min	NELF
RNAi	NELFeKD_FP_10min	10' FP	blank
NELFeKD_FP_10min.26	25000	-0.644244945741973	-0.875844102526328	-0.402254470762034	NELFeKD_FP_10min	NELF
RNAi	NELFeKD_FP_10min	10' FP	blank
NELFeKD_FP_10min.27	26000	-0.40328949796703	-0.712920307646629	-0.138312449846126	NELFeKD_FP_10min	NELF
RNAi	NELFeKD_FP_10min	10' FP	blank
NELFeKD_FP_10min.28	27000	-0.0686906803729921	-0.328897395114092	0.161216428112559	NELFeKD_FP_10min	NELF
RNAi	NELFeKD_FP_10min	10' FP	blank
NELFeKD_FP_10min.29	28000	-0.194218896407994	-0.397126549990175	0.0214779113592143	NELFeKD_FP_10min	NELF
RNAi	NELFeKD_FP_10min	10' FP	blank
NELFeKD_FP_10min.30	29000	-0.221763185926221	-0.409435849280548	0.032258555817165	NELFeKD_FP_10min	NELF
RNAi	NELFeKD_FP_10min	10' FP	blank
NELFeKD_FP_10min.31	30000	-0.0667538662733935	-0.20491155564217	0.0935193665765027	NELFeKD_FP_10min	NELF
RNAi	NELFeKD_FP_10min	10' FP	blank
NELFeKD_FP_10min.32	31000	-0.0185911424374352	-0.236454572661653	0.187188235535337	NELFeKD_FP_10min	NELF
RNAi	NELFeKD_FP_10min	10' FP	blank
NELFeKD_FP_10min.33	32000	-0.0660066989779757	-0.292282539319173	0.118586629579129	NELFeKD_FP_10min	NELF
RNAi	NELFeKD_FP_10min	10' FP	blank
NELFeKD_FP_10min.34	33000	-0.0498187085710206	-0.262492234354272	0.22702712758313	NELFeKD_FP_10min	NELF
RNAi	NELFeKD_FP_10min	10' FP	blank
NELFeKD_FP_10min.35	34000	-0.111315892960366	-0.333912903531107	0.136139877129707	NELFeKD_FP_10min	NELF
RNAi	NELFeKD_FP_10min	10' FP	blank
NELFeKD_FP_10min.36	35000	0.0233749553204296	-0.137049865454546	0.162485805203319	NELFeKD_FP_10min	NELF
RNAi	NELFeKD_FP_10min	10' FP	blank
NELFeKD_FP_10min.37	36000	-0.198611960359805	-0.414194497217042	-0.0123076441264374	NELFeKD_FP_10min	NELF
RNAi	NELFeKD_FP_10min	10' FP	blank
NELFeKD_FP_10min.38	37000	-0.190982217385887	-0.342548096705241	-0.0269387178278428	NELFeKD_FP_10min	NELF
RNAi	NELFeKD_FP_10min	10' FP	blank
NELFeKD_FP_10min.39	38000	0.00846939435972227	-0.129883667352388	0.182197431320875	NELFeKD_FP_10min	NELF
RNAi	NELFeKD_FP_10min	10' FP	blank
NELFeKD_FP_10min.40	39000	-0.15016897988995	-0.359794620131399	-0.00715703285756329	NELFeKD_FP_10min	NELF
RNAi	NELFeKD_FP_10min	10' FP	blank
NELFeKD_FP_10min.41	40000	-0.121852258121956	-0.347506581809851	0.0901813190039227	NELFeKD_FP_10min	NELF
RNAi	NELFeKD_FP_10min	10' FP	blank
NELFeKD_FP_10min.42	41000	-0.10005646261982	-0.357893352040394	0.128382516503152	NELFeKD_FP_10min	NELF
RNAi	NELFeKD_FP_10min	10' FP	blank
NELFeKD_FP_10min.43	42000	0.136001994069726	-0.110375537242308	0.34714816996897	NELFeKD_FP_10min	NELF
RNAi	NELFeKD_FP_10min	10' FP	blank
NELFeKD_FP_10min.44	43000	-0.0290121115247098	-0.324523542491791	0.148189608227848	NELFeKD_FP_10min	NELF
RNAi	NELFeKD_FP_10min	10' FP	blank
NELFeKD_FP_10min.45	44000	-0.0733645656959692	-0.35935219340437	0.196692361043582	NELFeKD_FP_10min	NELF
RNAi	NELFeKD_FP_10min	10' FP	blank
NELFeKD_FP_10min.46	45000	-0.0214869137215469	-0.190092276430763	0.155117080867943	NELFeKD_FP_10min	NELF
RNAi	NELFeKD_FP_10min	10' FP	blank
NELFeKD_FP_10min.47	46000	0.00901747628009943	-0.156479256290852	0.198793866008254	NELFeKD_FP_10min	NELF
RNAi	NELFeKD_FP_10min	10' FP	blank
NELFeKD_FP_10min.48	47000	-0.222867391073817	-0.499635118793301	0.0132470823336694	NELFeKD_FP_10min	NELF
RNAi	NELFeKD_FP_10min	10' FP	blank
NELFeKD_FP_10min.49	48000	-0.138381012059546	-0.375733304968325	0.0579508742711828	NELFeKD_FP_10min	NELF
RNAi	NELFeKD_FP_10min	10' FP	blank
NELFeKD_FP_10min.50	49000	-0.0841877136237233	-0.260173013300266	0.0919541264061041	NELFeKD_FP_10min	NELF
RNAi	NELFeKD_FP_10min	10' FP	blank
NELFeKD_FP_10min.51	50000	-0.0145816721570022	-0.210483846434753	0.214902413752003	NELFeKD_FP_10min	NELF
RNAi	NELFeKD_FP_10min	10' FP	blank
NELFeKD_FP_20min.1	0	-0.266300329294432	-0.516146475620281	-0.0127342676098385	NELFeKD_FP_20min	NELF
RNAi	NELFeKD_FP_20min	20' FP	blank
NELFeKD_FP_20min.2	1000	-0.82257416080353	-1.25187281661211	-0.299807691805833	NELFeKD_FP_20min	NELF
RNAi	NELFeKD_FP_20min	20' FP	blank
NELFeKD_FP_20min.3	2000	-1.08620355825216	-1.54424399543163	-0.620733099012008	NELFeKD_FP_20min	NELF
RNAi	NELFeKD_FP_20min	20' FP	blank
NELFeKD_FP_20min.4	3000	-1.55197647800231	-2.03701922310827	-1.07253823892757	NELFeKD_FP_20min	NELF
RNAi	NELFeKD_FP_20min	20' FP	blank
NELFeKD_FP_20min.5	4000	-1.97404732779696	-2.31730109115757	-1.56653251526092	NELFeKD_FP_20min	NELF
RNAi	NELFeKD_FP_20min	20' FP	blank
NELFeKD_FP_20min.6	5000	-1.97731480285833	-2.47537297902178	-1.66829277207442	NELFeKD_FP_20min	NELF
RNAi	NELFeKD_FP_20min	20' FP	blank
NELFeKD_FP_20min.7	6000	-2.0805734291203	-2.48294227947938	-1.70714568490206	NELFeKD_FP_20min	NELF
RNAi	NELFeKD_FP_20min	20' FP	blank
NELFeKD_FP_20min.8	7000	-2.16428781993915	-2.48599663149863	-1.80035527530892	NELFeKD_FP_20min	NELF
RNAi	NELFeKD_FP_20min	20' FP	blank
NELFeKD_FP_20min.9	8000	-1.97597412189395	-2.48545359180689	-1.61156235135053	NELFeKD_FP_20min	NELF
RNAi	NELFeKD_FP_20min	20' FP	blank
NELFeKD_FP_20min.10	9000	-1.79646392375628	-2.07989663845709	-1.51729493908057	NELFeKD_FP_20min	NELF
RNAi	NELFeKD_FP_20min	20' FP	blank
NELFeKD_FP_20min.11	10000	-1.88240547225039	-2.27108256993589	-1.46235597721217	NELFeKD_FP_20min	NELF
RNAi	NELFeKD_FP_20min	20' FP	blank
NELFeKD_FP_20min.12	11000	-1.9728204112447	-2.42184280014402	-1.54882195796723	NELFeKD_FP_20min	NELF
RNAi	NELFeKD_FP_20min	20' FP	blank
NELFeKD_FP_20min.13	12000	-2.17414397217544	-2.51979243917985	-1.77850538283188	NELFeKD_FP_20min	NELF
RNAi	NELFeKD_FP_20min	20' FP	blank
NELFeKD_FP_20min.14	13000	-2.23561708183744	-2.51125568250038	-1.99905412119177	NELFeKD_FP_20min	NELF
RNAi	NELFeKD_FP_20min	20' FP	blank
NELFeKD_FP_20min.15	14000	-1.88680984170828	-2.28484612746961	-1.56528381217817	NELFeKD_FP_20min	NELF
RNAi	NELFeKD_FP_20min	20' FP	blank
NELFeKD_FP_20min.16	15000	-2.01248711717622	-2.29930435121236	-1.7011997524685	NELFeKD_FP_20min	NELF
RNAi	NELFeKD_FP_20min	20' FP	blank
NELFeKD_FP_20min.17	16000	-2.01443433370417	-2.32418738166646	-1.60254080548853	NELFeKD_FP_20min	NELF
RNAi	NELFeKD_FP_20min	20' FP	blank
NELFeKD_FP_20min.18	17000	-1.9612661994684	-2.25097067653188	-1.60325872437509	NELFeKD_FP_20min	NELF
RNAi	NELFeKD_FP_20min	20' FP	blank
NELFeKD_FP_20min.19	18000	-1.67900209373496	-2.1979191916564	-1.11059776449513	NELFeKD_FP_20min	NELF
RNAi	NELFeKD_FP_20min	20' FP	blank
NELFeKD_FP_20min.20	19000	-1.87679460101111	-2.21618662819396	-1.50649095704028	NELFeKD_FP_20min	NELF
RNAi	NELFeKD_FP_20min	20' FP	blank
NELFeKD_FP_20min.21	20000	-1.82673003549805	-2.1618379095313	-1.5230352261914	NELFeKD_FP_20min	NELF
RNAi	NELFeKD_FP_20min	20' FP	blank
NELFeKD_FP_20min.22	21000	-1.70094651940365	-2.15459880906853	-1.13057132410867	NELFeKD_FP_20min	NELF
RNAi	NELFeKD_FP_20min	20' FP	blank
NELFeKD_FP_20min.23	22000	-1.77279801884302	-2.18999291816496	-1.30481560249711	NELFeKD_FP_20min	NELF
RNAi	NELFeKD_FP_20min	20' FP	blank
NELFeKD_FP_20min.24	23000	-1.61250843945793	-1.8857111561508	-1.30250771834341	NELFeKD_FP_20min	NELF
RNAi	NELFeKD_FP_20min	20' FP	blank
NELFeKD_FP_20min.25	24000	-1.61706892793303	-1.99593310803997	-1.02766059977602	NELFeKD_FP_20min	NELF
RNAi	NELFeKD_FP_20min	20' FP	blank
NELFeKD_FP_20min.26	25000	-1.61060752301028	-1.97512185603465	-1.26353715837654	NELFeKD_FP_20min	NELF
RNAi	NELFeKD_FP_20min	20' FP	blank
NELFeKD_FP_20min.27	26000	-1.5492186923851	-1.75318000515783	-1.22938422242783	NELFeKD_FP_20min	NELF
RNAi	NELFeKD_FP_20min	20' FP	blank
NELFeKD_FP_20min.28	27000	-1.25076270167195	-1.70477773127229	-0.755953783932595	NELFeKD_FP_20min	NELF
RNAi	NELFeKD_FP_20min	20' FP	blank
NELFeKD_FP_20min.29	28000	-1.53933545589838	-1.84889064451487	-1.20485461334592	NELFeKD_FP_20min	NELF
RNAi	NELFeKD_FP_20min	20' FP	blank
NELFeKD_FP_20min.30	29000	-1.24510831163324	-1.61378285550319	-0.842075459715343	NELFeKD_FP_20min	NELF
RNAi	NELFeKD_FP_20min	20' FP	blank
NELFeKD_FP_20min.31	30000	-1.25926524545499	-1.74295329974381	-0.751321946250742	NELFeKD_FP_20min	NELF
RNAi	NELFeKD_FP_20min	20' FP	blank
NELFeKD_FP_20min.32	31000	-1.10343933080578	-1.46896419193125	-0.649966005581705	NELFeKD_FP_20min	NELF
RNAi	NELFeKD_FP_20min	20' FP	blank
NELFeKD_FP_20min.33	32000	-1.24485498348954	-1.62978776142763	-0.867536918274872	NELFeKD_FP_20min	NELF
RNAi	NELFeKD_FP_20min	20' FP	blank
NELFeKD_FP_20min.34	33000	-1.10755235697558	-1.50618598382573	-0.674147315869415	NELFeKD_FP_20min	NELF
RNAi	NELFeKD_FP_20min	20' FP	blank
NELFeKD_FP_20min.35	34000	-0.968588737400451	-1.29911433307565	-0.590217919636452	NELFeKD_FP_20min	NELF
RNAi	NELFeKD_FP_20min	20' FP	blank
NELFeKD_FP_20min.36	35000	-0.741914718521116	-1.03233792966126	-0.498508284505985	NELFeKD_FP_20min	NELF
RNAi	NELFeKD_FP_20min	20' FP	blank
NELFeKD_FP_20min.37	36000	-1.05679272990174	-1.44928628441631	-0.664947205046149	NELFeKD_FP_20min	NELF
RNAi	NELFeKD_FP_20min	20' FP	blank
NELFeKD_FP_20min.38	37000	-1.06160157026997	-1.43807956735775	-0.683246657569958	NELFeKD_FP_20min	NELF
RNAi	NELFeKD_FP_20min	20' FP	blank
NELFeKD_FP_20min.39	38000	-0.610250331859993	-1.00034109302368	-0.275979807745942	NELFeKD_FP_20min	NELF
RNAi	NELFeKD_FP_20min	20' FP	blank
NELFeKD_FP_20min.40	39000	-0.829095920298752	-1.19973540238265	-0.46037803244243	NELFeKD_FP_20min	NELF
RNAi	NELFeKD_FP_20min	20' FP	blank
NELFeKD_FP_20min.41	40000	-0.562221582530783	-0.961149382383292	-0.16932308018425	NELFeKD_FP_20min	NELF
RNAi	NELFeKD_FP_20min	20' FP	blank
NELFeKD_FP_20min.42	41000	-0.46625995037798	-0.736695781240643	-0.130443375003535	NELFeKD_FP_20min	NELF
RNAi	NELFeKD_FP_20min	20' FP	blank
NELFeKD_FP_20min.43	42000	-0.344673996820022	-0.72926874379191	-0.00663989773383013	NELFeKD_FP_20min	NELF
RNAi	NELFeKD_FP_20min	20' FP	blank
NELFeKD_FP_20min.44	43000	-0.483661066577829	-0.826653260924569	-0.213715158880383	NELFeKD_FP_20min	NELF
RNAi	NELFeKD_FP_20min	20' FP	blank
NELFeKD_FP_20min.45	44000	-0.306429671557957	-0.563111428173939	-0.0196148035973055	NELFeKD_FP_20min	NELF
RNAi	NELFeKD_FP_20min	20' FP	blank
NELFeKD_FP_20min.46	45000	-0.538362383943029	-0.818633885033235	-0.322105859315812	NELFeKD_FP_20min	NELF
RNAi	NELFeKD_FP_20min	20' FP	blank
NELFeKD_FP_20min.47	46000	-0.305761660709211	-0.591987393847436	-0.00689919893754035	NELFeKD_FP_20min	NELF
RNAi	NELFeKD_FP_20min	20' FP	blank
NELFeKD_FP_20min.48	47000	-0.165991342325662	-0.42007794130365	0.0662986485658404	NELFeKD_FP_20min	NELF
RNAi	NELFeKD_FP_20min	20' FP	blank
NELFeKD_FP_20min.49	48000	-0.438795437209364	-0.71781056188457	-0.136270863811309	NELFeKD_FP_20min	NELF
RNAi	NELFeKD_FP_20min	20' FP	blank
NELFeKD_FP_20min.50	49000	-0.228365599241335	-0.479563520771934	0.0583521570706163	NELFeKD_FP_20min	NELF
RNAi	NELFeKD_FP_20min	20' FP	blank
NELFeKD_FP_20min.51	50000	-0.236135583498276	-0.577929577623751	0.0701559301479374	NELFeKD_FP_20min	NELF
RNAi	NELFeKD_FP_20min	20' FP	blank
