# Supplementary material for: The NELF pausing checkpoint mediates the functional divergence of Cdk9
Source: Nat Commun. 2023 May 13;14:2762. doi: 10.1038/s41467-023-38359-y (PMC10182999; doi:10.1038/s41467-023-38359-y)
Supplement: Supplementary file 10 — Source Data [file 41467_2023_38359_MOESM10_ESM.zip › Source Data/AllPlots/S1E.tsv]

sample	ratio	drug	rep	KD
1	LacZKD_DMSO_rep1	1	DMSO	rep1	LacZ
RNAi
2	LacZKD_FP_rep1	0.677313714399215	FP	rep1	LacZ
RNAi
3	NELFeKD_DMSO_rep1	0.701894981063252	DMSO	rep1	NELF
RNAi
4	NELFeKD_FP_rep1	0.669781483022303	FP	rep1	NELF
RNAi
5	LacZKD_DMSO_rep2	1	DMSO	rep2	LacZ
RNAi
6	LacZKD_FP_rep2	0.841503138395808	FP	rep2	LacZ
RNAi
7	NELFeKD_DMSO_rep2	0.712922823840616	DMSO	rep2	NELF
RNAi
8	NELFeKD_FP_rep2	0.560552288910652	FP	rep2	NELF
RNAi
