# Supplementary material for: The NELF pausing checkpoint mediates the functional divergence of Cdk9
Source: Nat Commun. 2023 May 13;14:2762. doi: 10.1038/s41467-023-38359-y (PMC10182999; doi:10.1038/s41467-023-38359-y)
Supplement: Supplementary file 10 — Source Data [file 41467_2023_38359_MOESM10_ESM.zip › Source Data/AllPlots/fig2gh.tsv]

gene	x	lfc	sample
1	1	125	-1.12198120138096	DMSO
2	2	125	-0.870029962197192	DMSO
3	3	125	-0.277637716794821	DMSO
4	4	125	-1.03718043082047	DMSO
5	5	125	-0.800496943480756	DMSO
6	6	125	-0.476485961300961	DMSO
7	7	125	-0.771722161036949	DMSO
8	8	125	-1.25731169994696	DMSO
9	9	125	-0.333835611539901	DMSO
10	10	125	-0.680199544577312	DMSO
11	11	125	-0.995652412025656	DMSO
12	12	125	-1.1814650420892	DMSO
13	13	125	-0.958967370739791	DMSO
14	14	125	-0.612176106899597	DMSO
15	15	125	-0.877538707756521	DMSO
16	16	125	-0.361609312105795	DMSO
17	17	125	-1.05115536549771	DMSO
18	18	125	-0.340749470959688	DMSO
19	19	125	-0.885161527669032	DMSO
20	20	125	-0.887813234365902	DMSO
21	21	125	-0.557126940404924	DMSO
22	22	125	-0.805271837592538	DMSO
23	23	125	-1.1023580268686	DMSO
24	24	125	-0.50773727296314	DMSO
25	25	125	-1.44911754395316	DMSO
26	26	125	-1.05723728008539	DMSO
27	27	125	-0.546620149213231	DMSO
28	28	125	-0.609015129648418	DMSO
29	29	125	-0.27304073439703	DMSO
30	30	125	-0.767446603333945	DMSO
31	31	125	-1.35037019173079	DMSO
32	32	125	-0.701630445665224	DMSO
33	33	125	-0.619013983054212	DMSO
34	34	125	-0.578769991310908	DMSO
35	35	125	-0.497894661366816	DMSO
36	36	125	-0.889476786162136	DMSO
37	37	125	-0.508899694260832	DMSO
38	38	125	-0.705697976647928	DMSO
39	39	125	-0.483854060472686	DMSO
40	40	125	-0.926527928135451	DMSO
41	41	125	-0.435808799634626	DMSO
42	42	125	-0.400711745767416	DMSO
43	43	125	-0.848450619077135	DMSO
44	44	125	-0.333994354202883	DMSO
45	45	125	-0.513753492586724	DMSO
46	46	125	-0.670638541182343	DMSO
47	47	125	-0.231405832595267	DMSO
48	48	125	-0.461916795241419	DMSO
49	49	125	-0.580721611327781	DMSO
50	50	125	-0.696732060237163	DMSO
51	51	125	-0.520060757264562	DMSO
52	52	125	-0.985589640188368	DMSO
53	53	125	-0.506066435294905	DMSO
54	54	125	-1.54253603047166	DMSO
55	55	125	-0.286874148680015	DMSO
56	56	125	-1.08300233956504	DMSO
57	57	125	-1.30951985883707	DMSO
58	58	125	-1.03702906571892	DMSO
59	59	125	-0.927167032999306	DMSO
60	60	125	-1.19536484407968	DMSO
61	61	125	-0.89589162408259	DMSO
62	62	125	-0.460303218575492	DMSO
63	63	125	-0.505177113274352	DMSO
64	64	125	-0.633360094360722	DMSO
65	65	125	-0.907689215019027	DMSO
66	66	125	-0.922038093553012	DMSO
67	67	125	-0.955978883915434	DMSO
68	68	125	-0.526861426634806	DMSO
69	69	125	-0.634316093305989	DMSO
70	70	125	-0.706804674537113	DMSO
71	71	125	-0.649413137709954	DMSO
72	72	125	-0.711100137258365	DMSO
73	73	125	-0.631506024286876	DMSO
74	74	125	-0.57031892818655	DMSO
75	75	125	-0.789885874678694	DMSO
76	76	125	-0.826688319030653	DMSO
77	77	125	-0.868260644659046	DMSO
78	78	125	-0.793979766066349	DMSO
79	79	125	-1.14471274845927	DMSO
80	80	125	-1.06557399039713	DMSO
81	81	125	-0.893659297920286	DMSO
82	82	125	-1.10698655978239	DMSO
83	83	125	-0.718933111518546	DMSO
84	84	125	-0.443359666738674	DMSO
85	85	125	-0.646204139515405	DMSO
86	86	125	-0.690714518854024	DMSO
87	87	125	-0.605948435655303	DMSO
88	88	125	-0.297954318831109	DMSO
89	89	125	-0.953026802291439	DMSO
90	90	125	-0.37538391286525	DMSO
91	91	125	-0.466558658697172	DMSO
92	92	125	-1.01724643681819	DMSO
93	93	125	-1.21059880155622	DMSO
94	94	125	-0.572725641801383	DMSO
95	95	125	-0.550835588340686	DMSO
96	96	125	-0.250482576534177	DMSO
97	97	125	-0.507184747875363	DMSO
98	98	125	-0.430263009337208	DMSO
99	99	125	-0.68611467070059	DMSO
100	100	125	-0.346889124140591	DMSO
101	101	125	-0.873215019635745	DMSO
102	102	125	-0.557875635495286	DMSO
103	103	125	-0.802312729386901	DMSO
104	104	125	-0.411975950908269	DMSO
105	105	125	-0.742047907293304	DMSO
106	106	125	-0.545367825545107	DMSO
107	107	125	-0.464592888403786	DMSO
108	108	125	-1.05503405002933	DMSO
109	109	125	-0.297999060306947	DMSO
110	110	125	-0.747549985474597	DMSO
111	111	125	-1.12014467117127	DMSO
112	112	125	-0.360034996076732	DMSO
113	113	125	-0.845077649755553	DMSO
114	114	125	-0.654214968056464	DMSO
115	115	125	-0.806238893317477	DMSO
116	116	125	-0.677944251583387	DMSO
117	117	125	-0.64984831924006	DMSO
118	118	125	-1.51601667730822	DMSO
119	119	125	-0.835865298987012	DMSO
120	120	125	-0.635491421757103	DMSO
121	121	125	-0.966291655444626	DMSO
122	122	125	-0.608642489988231	DMSO
123	123	125	-0.633805834287851	DMSO
124	124	125	-0.60641334667099	DMSO
125	125	125	-0.937066165381878	DMSO
126	126	125	-1.03533971234445	DMSO
127	127	125	-0.286450886329863	DMSO
128	128	125	-0.882716651043439	DMSO
129	129	125	-0.492012374027317	DMSO
130	130	125	-0.353475073528536	DMSO
131	131	125	-0.630345268106715	DMSO
132	132	125	-1.26179331960784	DMSO
133	133	125	-0.611773474991234	DMSO
134	134	125	-1.32371531933402	DMSO
135	135	125	-0.914929109773606	DMSO
136	136	125	-0.520597122035227	DMSO
137	137	125	-0.820955758421328	DMSO
138	138	125	-0.835100630393699	DMSO
139	139	125	-0.925897894437551	DMSO
140	140	125	-0.533981178797981	DMSO
141	141	125	-0.134740697360564	DMSO
142	142	125	-0.452948831178204	DMSO
143	143	125	-0.276262806412916	DMSO
144	144	125	-0.970189289138992	DMSO
145	145	125	-1.00439763356166	DMSO
146	146	125	-0.376548721974167	DMSO
147	147	125	-0.555761691440286	DMSO
148	148	125	-0.666168739690159	DMSO
149	149	125	-0.862544390581385	DMSO
150	150	125	-0.804471173614509	DMSO
151	151	125	-1.22607176498512	DMSO
152	152	125	-0.574041493945239	DMSO
153	153	125	-1.17956360806686	DMSO
154	154	125	-0.513477659873225	DMSO
155	155	125	-0.899193769170096	DMSO
156	156	125	-0.690203359138207	DMSO
157	157	125	-0.396413576321534	DMSO
158	158	125	-0.970365270881883	DMSO
159	159	125	-1.06407535938497	DMSO
160	160	125	-0.815456399091542	DMSO
161	161	125	-0.404965991138759	DMSO
162	162	125	-1.03315462413087	DMSO
163	163	125	-1.13476876523992	DMSO
164	164	125	-0.422368192607039	DMSO
165	165	125	-0.31790614149396	DMSO
166	166	125	-0.575252873445676	DMSO
167	167	125	-0.785114348126272	DMSO
168	168	125	-0.72481456266851	DMSO
169	169	125	-1.3175738852393	DMSO
170	170	125	-0.924818807561949	DMSO
171	171	125	-0.719855434955326	DMSO
172	172	125	-0.859031868914659	DMSO
173	173	125	-0.846909570151037	DMSO
174	174	125	-0.454683303739134	DMSO
175	175	125	-0.79713223066097	DMSO
176	176	125	-0.924931774878854	DMSO
177	177	125	-1.23551243105954	DMSO
178	178	125	-1.0264069844192	DMSO
179	179	125	-0.413403020259015	DMSO
180	180	125	-0.878781003979899	DMSO
181	181	125	-0.709236362517213	DMSO
182	182	125	-0.880327736865927	DMSO
183	183	125	-0.688632058790741	DMSO
184	184	125	-0.6817409712758	DMSO
185	185	125	-0.567827693327206	DMSO
186	186	125	-0.725110716313912	DMSO
187	187	125	-0.545758298428758	DMSO
188	188	125	-0.681434419246213	DMSO
189	189	125	-0.495166883891415	DMSO
190	190	125	-0.607585622700063	DMSO
191	191	125	-0.716877529333675	DMSO
192	192	125	-0.78000480662445	DMSO
193	193	125	-1.66590076734744	DMSO
194	194	125	-0.823820987865557	DMSO
195	195	125	-0.606294226963614	DMSO
196	196	125	-0.765413133609881	DMSO
197	197	125	-1.4300996312328	DMSO
198	198	125	-0.485058946287128	DMSO
199	199	125	-0.56439368390341	DMSO
200	200	125	-0.548618462038567	DMSO
201	201	125	-0.668999700679365	DMSO
202	202	125	-0.731546377949641	DMSO
203	203	125	0.340077500677064	DMSO
204	204	125	-0.974046630110365	DMSO
205	205	125	-0.759322225635802	DMSO
206	206	125	-0.542723523901193	DMSO
207	207	125	-0.856591307675083	DMSO
208	208	125	-0.328479618693444	DMSO
209	209	125	-0.675995658043144	DMSO
210	210	125	-0.809266535014565	DMSO
211	211	125	-0.550987828873671	DMSO
212	212	125	-0.407317779141943	DMSO
213	213	125	-0.574611080500238	DMSO
214	214	125	-0.321503591271324	DMSO
215	215	125	-0.696009611690118	DMSO
216	216	125	-1.25933729845114	DMSO
217	217	125	-0.449389174922308	DMSO
218	218	125	-0.732207638464424	DMSO
219	219	125	-0.434641338983977	DMSO
220	220	125	-0.57073771471267	DMSO
221	221	125	-1.2143982489419	DMSO
222	222	125	-0.713701243475454	DMSO
223	223	125	-0.843811276450298	DMSO
224	224	125	-0.712973340164906	DMSO
225	225	125	-0.605271086280325	DMSO
226	226	125	-1.00848439194313	DMSO
227	227	125	-0.61977840564011	DMSO
228	228	125	-0.437342549429861	DMSO
229	229	125	-0.512935502129611	DMSO
230	230	125	-0.320899324226284	DMSO
231	231	125	-1.01689763032492	DMSO
232	232	125	-0.658978793261848	DMSO
233	233	125	-1.04122530133597	DMSO
234	234	125	-0.568232247832005	DMSO
235	235	125	-0.63152576052867	DMSO
236	236	125	-0.504988840263089	DMSO
237	237	125	-0.486955721487491	DMSO
238	238	125	-0.394075678954032	DMSO
239	239	125	-0.76641222788808	DMSO
240	240	125	-0.258775524391477	DMSO
241	241	125	-1.040985569669	DMSO
242	242	125	-0.202082900538648	DMSO
243	243	125	-0.625120492540507	DMSO
244	244	125	-0.639455917266852	DMSO
245	245	125	-0.490203840810107	DMSO
246	246	125	-0.712013342602384	DMSO
247	247	125	-0.728897684770224	DMSO
248	248	125	-0.486015180481844	DMSO
249	249	125	-1.35719766982474	DMSO
250	250	125	-0.600456886515433	DMSO
251	251	125	-0.258192832708566	DMSO
252	252	125	-0.461070815543193	DMSO
253	253	125	-0.517442714879085	DMSO
254	254	125	-0.585173156726097	DMSO
255	255	125	-0.576327187885888	DMSO
256	256	125	-0.807320265231722	DMSO
257	257	125	-0.535208912100789	DMSO
258	258	125	-0.604293370665922	DMSO
259	259	125	-0.87824176845534	DMSO
260	260	125	-0.481237585175925	DMSO
261	261	125	-0.658748819654075	DMSO
262	262	125	-0.435171805279599	DMSO
263	263	125	-0.56345830355093	DMSO
264	264	125	-0.242408783041957	DMSO
265	265	125	-1.09601538396726	DMSO
266	266	125	-0.68895864964868	DMSO
267	267	125	-0.611752151844549	DMSO
268	268	125	-0.490439582568907	DMSO
269	269	125	-0.547241379743519	DMSO
270	270	125	-0.614598708112061	DMSO
271	271	125	-0.773318547344587	DMSO
272	272	125	-0.610876096703831	DMSO
273	273	125	-0.778119624556262	DMSO
274	274	125	-0.515595956940768	DMSO
275	275	125	-0.628232153212919	DMSO
276	276	125	-0.516406803863237	DMSO
277	277	125	-0.813716270480645	DMSO
278	278	125	-1.0225162392693	DMSO
279	279	125	-0.520709367894783	DMSO
280	280	125	-0.937009627581066	DMSO
281	281	125	-0.597815862462195	DMSO
282	282	125	-0.0974250440255967	DMSO
283	283	125	-0.578025910557282	DMSO
284	284	125	-0.58849791758723	DMSO
285	285	125	-0.668591006496034	DMSO
286	286	125	-0.467393381303822	DMSO
287	287	125	-1.01104258309557	DMSO
288	288	125	-0.300746214227298	DMSO
289	289	125	-0.177944003013036	DMSO
290	290	125	-0.881402375446702	DMSO
291	291	125	-0.291845165277728	DMSO
292	292	125	-0.452585810477497	DMSO
293	293	125	-0.402020458502952	DMSO
294	294	125	-0.609703211680987	DMSO
295	295	125	-0.517685163462105	DMSO
296	296	125	-0.31115216372616	DMSO
297	297	125	-0.118652704379058	DMSO
298	298	125	-1.47047934348755	DMSO
299	299	125	-1.06328709019841	DMSO
300	300	125	-0.484813062216678	DMSO
301	301	125	-0.58132560840267	DMSO
302	302	125	-0.131462763253434	DMSO
303	303	125	-0.83224647697908	DMSO
304	304	125	-0.0448246076717183	DMSO
305	305	125	-0.678636031971306	DMSO
306	306	125	-0.444526480348978	DMSO
307	307	125	-1.50008501747078	DMSO
308	308	125	-0.526608587115623	DMSO
309	309	125	-0.576839807072717	DMSO
310	310	125	-0.570097205588489	DMSO
311	311	125	-0.695054921991965	DMSO
312	312	125	-0.887362866379772	DMSO
313	313	125	-0.784888541308841	DMSO
314	314	125	-0.694574635748941	DMSO
315	315	125	-0.427011193694087	DMSO
316	316	125	-0.460904475492132	DMSO
317	317	125	-0.329875481286965	DMSO
318	318	125	-0.799168279329607	DMSO
319	319	125	-0.587469931930573	DMSO
320	1	375	-0.481717344677713	DMSO
321	2	375	0.0940563759327042	DMSO
322	3	375	-0.147079737952481	DMSO
323	4	375	-0.4226841396711	DMSO
324	5	375	0.129496124878423	DMSO
325	6	375	0.0138470406699232	DMSO
326	7	375	0.271345606400158	DMSO
327	8	375	-0.83709658788274	DMSO
328	9	375	-0.421616549879033	DMSO
329	10	375	0.777716710870908	DMSO
330	11	375	0.253397833888491	DMSO
331	12	375	-0.428572555191222	DMSO
332	13	375	0.125041500876782	DMSO
333	14	375	0.0634434476384484	DMSO
334	15	375	-0.398959143845998	DMSO
335	16	375	-0.393877892843137	DMSO
336	17	375	-0.525841856848873	DMSO
337	18	375	0.473026651527736	DMSO
338	19	375	0.0469797313198565	DMSO
339	20	375	0.0129457636306658	DMSO
340	21	375	-0.369359132684144	DMSO
341	22	375	-0.644546795491451	DMSO
342	23	375	-0.3031268968791	DMSO
343	24	375	-0.162491800384538	DMSO
344	25	375	-1.14554084281535	DMSO
345	26	375	-0.338528490434534	DMSO
346	27	375	-0.0751092631990343	DMSO
347	28	375	-0.215059226987327	DMSO
348	29	375	-0.317320582585211	DMSO
349	30	375	0.0202443242920798	DMSO
350	31	375	-0.628570412653799	DMSO
351	32	375	-0.135862426723619	DMSO
352	33	375	-0.452023226449475	DMSO
353	34	375	-0.191891987649736	DMSO
354	35	375	0.028878149845803	DMSO
355	36	375	-0.0780815369563477	DMSO
356	37	375	-0.237969746859686	DMSO
357	38	375	-0.0817708380359121	DMSO
358	39	375	0.00523485578754898	DMSO
359	40	375	-0.754640351075736	DMSO
360	41	375	-0.149939070079042	DMSO
361	42	375	-0.364312767070876	DMSO
362	43	375	-0.143914674202527	DMSO
363	44	375	-0.414557868071944	DMSO
364	45	375	-0.229420570876272	DMSO
365	46	375	-0.106040139979546	DMSO
366	47	375	-0.044592486972699	DMSO
367	48	375	0.121560344338215	DMSO
368	49	375	-0.107278358454678	DMSO
369	50	375	-0.0505384784743559	DMSO
370	51	375	-0.0109563192886968	DMSO
371	52	375	-0.272870485844429	DMSO
372	53	375	-0.755543806737408	DMSO
373	54	375	-0.400600352838001	DMSO
374	55	375	0.130296257273763	DMSO
375	56	375	-0.0238115600625824	DMSO
376	57	375	-0.157645282320322	DMSO
377	58	375	-0.465380884968484	DMSO
378	59	375	-0.485600952107745	DMSO
379	60	375	-0.441816700853889	DMSO
380	61	375	-0.394614586957336	DMSO
381	62	375	0.0180339228302616	DMSO
382	63	375	-0.214607827394404	DMSO
383	64	375	-0.284859738202916	DMSO
384	65	375	-0.604505633001717	DMSO
385	66	375	0.0434741282378339	DMSO
386	67	375	-0.137726179054164	DMSO
387	68	375	0.378739268412934	DMSO
388	69	375	-0.405669148695276	DMSO
389	70	375	-0.385716380483754	DMSO
390	71	375	-0.349372777003131	DMSO
391	72	375	-0.297504451454703	DMSO
392	73	375	-0.145743246261266	DMSO
393	74	375	0.0225441606540843	DMSO
394	75	375	0.43914321378776	DMSO
395	76	375	-0.184920887404513	DMSO
396	77	375	0.11496547825421	DMSO
397	78	375	0.363545807796727	DMSO
398	79	375	-0.0995664533433457	DMSO
399	80	375	-0.673674334513813	DMSO
400	81	375	-0.314108590428063	DMSO
401	82	375	-0.0791264476287166	DMSO
402	83	375	-0.580583278414808	DMSO
403	84	375	-0.280131509485819	DMSO
404	85	375	-0.0867145702132863	DMSO
405	86	375	-0.303476358909703	DMSO
406	87	375	-0.393901219645724	DMSO
407	88	375	-0.432464087373409	DMSO
408	89	375	-0.0987279949130918	DMSO
409	90	375	-0.371906845190171	DMSO
410	91	375	-0.173962051871451	DMSO
411	92	375	0.147191990207493	DMSO
412	93	375	-0.586145134643344	DMSO
413	94	375	-0.100807914944381	DMSO
414	95	375	-0.282319502977035	DMSO
415	96	375	-0.309904305935175	DMSO
416	97	375	-0.00155389717639625	DMSO
417	98	375	-0.039731554496066	DMSO
418	99	375	-0.12825740865056	DMSO
419	100	375	-0.216937257494428	DMSO
420	101	375	-0.229426013190974	DMSO
421	102	375	0.0525029048729448	DMSO
422	103	375	-0.228716310552556	DMSO
423	104	375	-0.396464446475961	DMSO
424	105	375	-0.0902407291814527	DMSO
425	106	375	-0.0685730669667622	DMSO
426	107	375	-0.508865299105839	DMSO
427	108	375	0.0336908511590449	DMSO
428	109	375	0.0874433669773251	DMSO
429	110	375	-0.103961079726013	DMSO
430	111	375	-0.154368545003533	DMSO
431	112	375	0.0647534052224673	DMSO
432	113	375	0.0152305749348331	DMSO
433	114	375	-0.357195258417619	DMSO
434	115	375	-0.187032592467538	DMSO
435	116	375	-0.122383468692871	DMSO
436	117	375	-0.147856578162978	DMSO
437	118	375	-1.06104317655707	DMSO
438	119	375	-0.382830312805251	DMSO
439	120	375	-0.0613735311912337	DMSO
440	121	375	0.179755776387464	DMSO
441	122	375	-0.56489035146115	DMSO
442	123	375	-0.306173587764564	DMSO
443	124	375	-0.0620787897243005	DMSO
444	125	375	-0.0853453445510761	DMSO
445	126	375	-0.182429682338619	DMSO
446	127	375	0.0142250887944409	DMSO
447	128	375	-0.12965530462725	DMSO
448	129	375	0.16604510439859	DMSO
449	130	375	-0.047555654321159	DMSO
450	131	375	-0.0677863204054183	DMSO
451	132	375	-0.54054491508466	DMSO
452	133	375	0.0144728528729052	DMSO
453	134	375	-0.598383016483478	DMSO
454	135	375	-0.0617324657609456	DMSO
455	136	375	-0.159207969116492	DMSO
456	137	375	-0.0105828619891003	DMSO
457	138	375	-0.314364346076236	DMSO
458	139	375	0.259448115597737	DMSO
459	140	375	-0.13957879045663	DMSO
460	141	375	-0.00400876908444449	DMSO
461	142	375	-0.378999579439946	DMSO
462	143	375	0.409255989319261	DMSO
463	144	375	-0.107655576808632	DMSO
464	145	375	-0.0443914939112718	DMSO
465	146	375	0.136156026006237	DMSO
466	147	375	-0.383158919458563	DMSO
467	148	375	0.0389950450027483	DMSO
468	149	375	-0.51028008352213	DMSO
469	150	375	-0.434397730189406	DMSO
470	151	375	-0.253819117127417	DMSO
471	152	375	-0.69221759309794	DMSO
472	153	375	0.446918294679661	DMSO
473	154	375	-0.18227239536869	DMSO
474	155	375	-0.11276770874716	DMSO
475	156	375	-0.277233539242757	DMSO
476	157	375	-0.242709053666094	DMSO
477	158	375	-0.0477388823546739	DMSO
478	159	375	-0.270197471643733	DMSO
479	160	375	-0.221594113510319	DMSO
480	161	375	0.194710612806062	DMSO
481	162	375	-0.0922163012419961	DMSO
482	163	375	-0.566431681913738	DMSO
483	164	375	-0.323323936139229	DMSO
484	165	375	-0.202031636296582	DMSO
485	166	375	-0.152191262439803	DMSO
486	167	375	-0.639066390170956	DMSO
487	168	375	0.208992148035868	DMSO
488	169	375	-0.563205049077055	DMSO
489	170	375	-0.122443015047769	DMSO
490	171	375	-0.152058953553892	DMSO
491	172	375	0.0142111973554138	DMSO
492	173	375	0.0176304802778814	DMSO
493	174	375	-0.0978298559819325	DMSO
494	175	375	-0.667904442150126	DMSO
495	176	375	0.0225131534053277	DMSO
496	177	375	-0.904991744547705	DMSO
497	178	375	-0.138321155366106	DMSO
498	179	375	0.14398803870737	DMSO
499	180	375	0.132723274285116	DMSO
500	181	375	0.00640710392582306	DMSO
501	182	375	-0.154354166379086	DMSO
502	183	375	-0.0881272832706214	DMSO
503	184	375	-0.239351572971026	DMSO
504	185	375	-0.20042725361298	DMSO
505	186	375	-0.331310693434973	DMSO
506	187	375	-0.427289496376135	DMSO
507	188	375	-0.118025746583036	DMSO
508	189	375	0.567660549905237	DMSO
509	190	375	0.0806237723488559	DMSO
510	191	375	-0.548147897615505	DMSO
511	192	375	-0.266502040549531	DMSO
512	193	375	-0.475708565235024	DMSO
513	194	375	-0.132654551761617	DMSO
514	195	375	0.252535030710809	DMSO
515	196	375	-0.322168899160457	DMSO
516	197	375	-0.197032764209589	DMSO
517	198	375	0.0350791798442076	DMSO
518	199	375	-0.0850838128139836	DMSO
519	200	375	-0.394720863096585	DMSO
520	201	375	0.117892983290642	DMSO
521	202	375	-0.180908194905129	DMSO
522	203	375	0.358272587833722	DMSO
523	204	375	-0.382333334206138	DMSO
524	205	375	-0.0897719699381843	DMSO
525	206	375	0.0404996455055082	DMSO
526	207	375	-0.151409513909464	DMSO
527	208	375	0.00713959732968408	DMSO
528	209	375	-0.23933783511313	DMSO
529	210	375	-0.181628869159966	DMSO
530	211	375	0.041517992310376	DMSO
531	212	375	0.16845667734723	DMSO
532	213	375	-0.170156869732979	DMSO
533	214	375	-0.368984172188871	DMSO
534	215	375	-0.224707667341948	DMSO
535	216	375	-0.0368207336599651	DMSO
536	217	375	-0.512409672121359	DMSO
537	218	375	-0.366482636575307	DMSO
538	219	375	-0.843092848558507	DMSO
539	220	375	-0.0239868533547732	DMSO
540	221	375	-0.134484156648079	DMSO
541	222	375	-0.501224493238063	DMSO
542	223	375	-0.372700408521045	DMSO
543	224	375	-0.636116104892331	DMSO
544	225	375	0.00507321855840925	DMSO
545	226	375	-0.108736649671938	DMSO
546	227	375	-0.579509307651216	DMSO
547	228	375	0.544203075950158	DMSO
548	229	375	0.0539584419465951	DMSO
549	230	375	0.128344359065629	DMSO
550	231	375	0.0480316366393927	DMSO
551	232	375	-0.133190974531399	DMSO
552	233	375	-0.600203316995507	DMSO
553	234	375	-0.102063864649638	DMSO
554	235	375	-0.0273112579381988	DMSO
555	236	375	-0.0838210287983947	DMSO
556	237	375	-0.230595637676539	DMSO
557	238	375	-0.0984838373757795	DMSO
558	239	375	-0.164435886928773	DMSO
559	240	375	0.0298092466150747	DMSO
560	241	375	-0.304920629339602	DMSO
561	242	375	0.300739251964866	DMSO
562	243	375	0.160619306927475	DMSO
563	244	375	0.149098751961774	DMSO
564	245	375	-0.333285604980175	DMSO
565	246	375	-0.227600496108732	DMSO
566	247	375	-0.255793763077535	DMSO
567	248	375	0.132386268635256	DMSO
568	249	375	-0.00794096804230726	DMSO
569	250	375	-0.487571949534944	DMSO
570	251	375	-0.0626823831554236	DMSO
571	252	375	-0.13955912721095	DMSO
572	253	375	0.177156945840267	DMSO
573	254	375	-0.342100003983605	DMSO
574	255	375	-0.034954253317342	DMSO
575	256	375	0.0897896769541327	DMSO
576	257	375	-0.0543779364297387	DMSO
577	258	375	-0.173357577099974	DMSO
578	259	375	-0.50264192727572	DMSO
579	260	375	-0.297754309664016	DMSO
580	261	375	-0.21153254972821	DMSO
581	262	375	-0.0109340376940103	DMSO
582	263	375	0.0334029759562591	DMSO
583	264	375	0.084935226163158	DMSO
584	265	375	-0.659402566446788	DMSO
585	266	375	0.207390985255697	DMSO
586	267	375	-0.106330882219027	DMSO
587	268	375	-0.394059933544557	DMSO
588	269	375	0.227949368567087	DMSO
589	270	375	0.181273276245737	DMSO
590	271	375	0.0250619221977177	DMSO
591	272	375	-0.447859094575809	DMSO
592	273	375	0.157022195139923	DMSO
593	274	375	-0.33054122519207	DMSO
594	275	375	-0.314957024340919	DMSO
595	276	375	-0.36323840162402	DMSO
596	277	375	-0.0961846068794233	DMSO
597	278	375	-0.885992287669944	DMSO
598	279	375	-0.41575603606735	DMSO
599	280	375	-0.196448822916075	DMSO
600	281	375	-0.20263011310599	DMSO
601	282	375	0.205481280850502	DMSO
602	283	375	0.261846513596333	DMSO
603	284	375	-0.265960209568586	DMSO
604	285	375	-0.162371914356319	DMSO
605	286	375	-0.0184844179356713	DMSO
606	287	375	-0.711915257652418	DMSO
607	288	375	-0.116833663983255	DMSO
608	289	375	0.551185197556604	DMSO
609	290	375	-0.123518955214068	DMSO
610	291	375	-0.174935413406133	DMSO
611	292	375	-0.384830532439378	DMSO
612	293	375	-0.181075226175347	DMSO
613	294	375	-0.0612782771916441	DMSO
614	295	375	-0.314610170695645	DMSO
615	296	375	-0.153863492725187	DMSO
616	297	375	-0.0787159248503427	DMSO
617	298	375	-0.232259268901905	DMSO
618	299	375	0.121099302091874	DMSO
619	300	375	0.16407111675414	DMSO
620	301	375	-0.0768782153820058	DMSO
621	302	375	-0.0463715195929907	DMSO
622	303	375	-0.455633222050676	DMSO
623	304	375	0.105120802657135	DMSO
624	305	375	-0.543346803099423	DMSO
625	306	375	-0.230709267854259	DMSO
626	307	375	-0.94654341651491	DMSO
627	308	375	0.44594674638989	DMSO
628	309	375	-0.201421511055185	DMSO
629	310	375	-0.0606911763013564	DMSO
630	311	375	-0.164101402172802	DMSO
631	312	375	-0.292872601322758	DMSO
632	313	375	0.0880805885336138	DMSO
633	314	375	-0.0877718042802679	DMSO
634	315	375	-0.282729408831147	DMSO
635	316	375	0.504189009425093	DMSO
636	317	375	-0.0114795284303954	DMSO
637	318	375	-0.144809787868131	DMSO
638	319	375	0.0290374962484805	DMSO
639	1	625	-0.630581525368795	DMSO
640	2	625	-0.258760345681812	DMSO
641	3	625	-0.55142943873344	DMSO
642	4	625	-0.184068008684998	DMSO
643	5	625	-0.192407128760099	DMSO
644	6	625	0.0746322341125206	DMSO
645	7	625	-0.109953839237718	DMSO
646	8	625	-0.985808048757079	DMSO
647	9	625	-0.571427930016157	DMSO
648	10	625	-0.527137870657513	DMSO
649	11	625	0.0279703371872864	DMSO
650	12	625	-0.563893808507923	DMSO
651	13	625	-0.0259434361051513	DMSO
652	14	625	-0.205726713269928	DMSO
653	15	625	-0.506317926437335	DMSO
654	16	625	-0.417682619081115	DMSO
655	17	625	-0.4584557214055	DMSO
656	18	625	-0.204045456252759	DMSO
657	19	625	-0.155244659814645	DMSO
658	20	625	-0.125545579765565	DMSO
659	21	625	-0.322417513874004	DMSO
660	22	625	0.147611602008452	DMSO
661	23	625	-0.304102612248205	DMSO
662	24	625	-0.415923578429839	DMSO
663	25	625	-1.11750459401387	DMSO
664	26	625	-0.228485504149923	DMSO
665	27	625	-0.483909674438383	DMSO
666	28	625	-0.436832453959245	DMSO
667	29	625	-0.136712453583612	DMSO
668	30	625	0.0728551307755147	DMSO
669	31	625	-0.757005686424298	DMSO
670	32	625	-0.254188232250124	DMSO
671	33	625	-0.529511033731573	DMSO
672	34	625	-0.601227090855644	DMSO
673	35	625	-0.260242616492065	DMSO
674	36	625	-0.390776606312334	DMSO
675	37	625	-0.318315945527361	DMSO
676	38	625	-0.31648811895562	DMSO
677	39	625	0.0523675621304075	DMSO
678	40	625	-0.261706488026371	DMSO
679	41	625	-0.383255039449727	DMSO
680	42	625	-0.266484705434568	DMSO
681	43	625	-0.287019046377531	DMSO
682	44	625	-0.528071164578735	DMSO
683	45	625	-0.093491974303633	DMSO
684	46	625	-0.171536051348297	DMSO
685	47	625	-0.0136886263236755	DMSO
686	48	625	0.128952263410315	DMSO
687	49	625	-0.640689257730482	DMSO
688	50	625	-0.398028754827897	DMSO
689	51	625	0.220771492674385	DMSO
690	52	625	-0.753893339927581	DMSO
691	53	625	-0.387892859548038	DMSO
692	54	625	-0.829347855011497	DMSO
693	55	625	-0.126027625750836	DMSO
694	56	625	-0.0913054666360938	DMSO
695	57	625	-1.01609686658894	DMSO
696	58	625	-0.504617563807214	DMSO
697	59	625	-0.81806135690652	DMSO
698	60	625	-0.0885736902944937	DMSO
699	61	625	-0.527562994966011	DMSO
700	62	625	-0.102249560092588	DMSO
701	63	625	-0.549326954898497	DMSO
702	64	625	-0.325743819710229	DMSO
703	65	625	-0.606936716379321	DMSO
704	66	625	-0.197832229552824	DMSO
705	67	625	-0.157520428082076	DMSO
706	68	625	-0.00538264893624222	DMSO
707	69	625	-0.332814027718821	DMSO
708	70	625	-0.0223482375645971	DMSO
709	71	625	-0.619748513297283	DMSO
710	72	625	-0.307836321245205	DMSO
711	73	625	-0.0028811800852605	DMSO
712	74	625	-0.0651653367109405	DMSO
713	75	625	0.259571661296921	DMSO
714	76	625	-0.275159970756892	DMSO
715	77	625	-0.110696548584523	DMSO
716	78	625	-0.623171609362217	DMSO
717	79	625	-0.585380629915107	DMSO
718	80	625	-0.992092288748871	DMSO
719	81	625	-0.283115858764134	DMSO
720	82	625	-0.937821858666394	DMSO
721	83	625	-0.85267642749482	DMSO
722	84	625	-0.417986997275271	DMSO
723	85	625	-0.55295362396468	DMSO
724	86	625	-0.296119613445869	DMSO
725	87	625	-0.40399959084107	DMSO
726	88	625	-0.371049814428869	DMSO
727	89	625	-0.229712847496364	DMSO
728	90	625	-0.318790381846858	DMSO
729	91	625	-0.14062609457704	DMSO
730	92	625	-0.214208624493057	DMSO
731	93	625	-0.374555773344836	DMSO
732	94	625	-0.334458886270461	DMSO
733	95	625	-0.0197137486436826	DMSO
734	96	625	-0.227518287521387	DMSO
735	97	625	-0.233706431984492	DMSO
736	98	625	0.0347803853518508	DMSO
737	99	625	-0.0564396687758485	DMSO
738	100	625	-0.0838399280330002	DMSO
739	101	625	-0.605915838659376	DMSO
740	102	625	-0.0388865714709652	DMSO
741	103	625	-0.376720283734472	DMSO
742	104	625	-0.439417640079255	DMSO
743	105	625	-0.244007173285528	DMSO
744	106	625	-0.235151635529234	DMSO
745	107	625	-0.690158163264984	DMSO
746	108	625	-0.130504951760091	DMSO
747	109	625	-0.176733590643652	DMSO
748	110	625	-0.219377128738657	DMSO
749	111	625	-0.4793759603007	DMSO
750	112	625	-0.132177210192714	DMSO
751	113	625	-0.62628037890193	DMSO
752	114	625	-0.384953472239905	DMSO
753	115	625	0.138919616591139	DMSO
754	116	625	-0.51898590426113	DMSO
755	117	625	0.273868638827533	DMSO
756	118	625	-1.70371816616923	DMSO
757	119	625	0.207510385252079	DMSO
758	120	625	-0.0178394392201911	DMSO
759	121	625	-0.153738649977203	DMSO
760	122	625	-0.735956042583945	DMSO
761	123	625	-0.112240385712318	DMSO
762	124	625	-0.253203983859676	DMSO
763	125	625	-0.18081123035415	DMSO
764	126	625	-0.254485981469579	DMSO
765	127	625	-0.154659918760827	DMSO
766	128	625	-0.236513012525442	DMSO
767	129	625	0.0159293109532256	DMSO
768	130	625	-0.117170870870983	DMSO
769	131	625	-0.308497797051453	DMSO
770	132	625	-0.795048026605991	DMSO
771	133	625	-0.0508308527543453	DMSO
772	134	625	-0.767517132659938	DMSO
773	135	625	-0.00283507893783204	DMSO
774	136	625	-0.475953065819386	DMSO
775	137	625	-0.0887832649693225	DMSO
776	138	625	-0.0325347288019481	DMSO
777	139	625	-0.184296992375284	DMSO
778	140	625	-0.462491898277203	DMSO
779	141	625	-0.285782980295159	DMSO
780	142	625	-0.416959332663182	DMSO
781	143	625	0.21303165218486	DMSO
782	144	625	-0.365073781624385	DMSO
783	145	625	-0.359335335785407	DMSO
784	146	625	-0.19699651808152	DMSO
785	147	625	-0.762916563313144	DMSO
786	148	625	-0.055390681293907	DMSO
787	149	625	-0.412203709602309	DMSO
788	150	625	-0.468569673978618	DMSO
789	151	625	-0.110019249884322	DMSO
790	152	625	0.0600483512633005	DMSO
791	153	625	-0.214040161262242	DMSO
792	154	625	-0.325655136070126	DMSO
793	155	625	-0.266199336204513	DMSO
794	156	625	-0.0869147298768775	DMSO
795	157	625	-0.292576920142286	DMSO
796	158	625	-0.252605151769061	DMSO
797	159	625	-0.292752064450098	DMSO
798	160	625	-0.677810297591761	DMSO
799	161	625	0.420610921889393	DMSO
800	162	625	-0.415066745962626	DMSO
801	163	625	-0.75266707286073	DMSO
802	164	625	-0.2625841967364	DMSO
803	165	625	-0.174183737358653	DMSO
804	166	625	-0.496924435290115	DMSO
805	167	625	-0.699066131898505	DMSO
806	168	625	0.125168080323241	DMSO
807	169	625	-0.110866630573498	DMSO
808	170	625	-0.266343340864369	DMSO
809	171	625	-0.656277905822639	DMSO
810	172	625	-0.0820513053793352	DMSO
811	173	625	-0.357361788381947	DMSO
812	174	625	0.0252197424072448	DMSO
813	175	625	-0.607466149344847	DMSO
814	176	625	-0.357414223239025	DMSO
815	177	625	-0.409530091675874	DMSO
816	178	625	-0.0188802659128588	DMSO
817	179	625	-0.548581011907217	DMSO
818	180	625	-0.270097598336268	DMSO
819	181	625	-0.388824655485704	DMSO
820	182	625	-0.213253670259277	DMSO
821	183	625	-0.331010430528262	DMSO
822	184	625	-0.43525407156405	DMSO
823	185	625	-0.401725102679815	DMSO
824	186	625	-0.251894522038961	DMSO
825	187	625	-0.67980989691888	DMSO
826	188	625	-0.0257032536516709	DMSO
827	189	625	0.343645951798069	DMSO
828	190	625	-0.339526689176552	DMSO
829	191	625	-0.695979967734485	DMSO
830	192	625	-0.317468589853899	DMSO
831	193	625	-0.651794009199365	DMSO
832	194	625	-0.203858899122272	DMSO
833	195	625	-0.192686339651872	DMSO
834	196	625	-0.277093346844303	DMSO
835	197	625	-0.560159109720583	DMSO
836	198	625	0.126638564298902	DMSO
837	199	625	-0.0169494040468052	DMSO
838	200	625	-0.388952178129255	DMSO
839	201	625	-0.0560454531124426	DMSO
840	202	625	-0.413014934751743	DMSO
841	203	625	0.242996025949682	DMSO
842	204	625	-1.05105453657595	DMSO
843	205	625	-0.282936590272399	DMSO
844	206	625	-0.189911602299411	DMSO
845	207	625	-0.298406181161481	DMSO
846	208	625	-0.294858299844369	DMSO
847	209	625	-0.199821740411872	DMSO
848	210	625	-0.462367035616887	DMSO
849	211	625	-0.714855181698821	DMSO
850	212	625	-0.222690019891045	DMSO
851	213	625	-0.189087258529206	DMSO
852	214	625	-0.485452052793091	DMSO
853	215	625	-0.679653634292993	DMSO
854	216	625	-0.41888690535193	DMSO
855	217	625	-0.422121285312558	DMSO
856	218	625	-0.354026471900047	DMSO
857	219	625	-0.348909231925556	DMSO
858	220	625	-0.0778014570985599	DMSO
859	221	625	-0.392781326779956	DMSO
860	222	625	-0.293302816524314	DMSO
861	223	625	-0.374607923688946	DMSO
862	224	625	-0.682800297487357	DMSO
863	225	625	-0.228498365442807	DMSO
864	226	625	-0.504150455133059	DMSO
865	227	625	-0.0123706877996245	DMSO
866	228	625	0.118406623120147	DMSO
867	229	625	-0.338847038020361	DMSO
868	230	625	0.252257436813703	DMSO
869	231	625	-0.0690311071668135	DMSO
870	232	625	-0.207543822477344	DMSO
871	233	625	-0.506206898427223	DMSO
872	234	625	-0.0971295544801333	DMSO
873	235	625	-0.067389688133436	DMSO
874	236	625	-0.296913350642382	DMSO
875	237	625	-0.334978788847982	DMSO
876	238	625	-0.649666890960133	DMSO
877	239	625	-0.0810664988265839	DMSO
878	240	625	0.177080146182172	DMSO
879	241	625	-0.256486303912297	DMSO
880	242	625	0.0537443632889087	DMSO
881	243	625	-0.0628064358487183	DMSO
882	244	625	0.0766262884485783	DMSO
883	245	625	-0.480082134605741	DMSO
884	246	625	-0.391529686686146	DMSO
885	247	625	-0.0197660559561793	DMSO
886	248	625	-0.191563293251433	DMSO
887	249	625	-0.149314721767026	DMSO
888	250	625	-0.618687789585177	DMSO
889	251	625	-0.140130700669022	DMSO
890	252	625	-0.112273806967845	DMSO
891	253	625	-0.369523836672216	DMSO
892	254	625	-0.015163688558388	DMSO
893	255	625	-0.384239362514862	DMSO
894	256	625	-0.203974421460937	DMSO
895	257	625	-0.127695791014848	DMSO
896	258	625	-0.454468756441005	DMSO
897	259	625	-0.498317764430974	DMSO
898	260	625	-0.374280371813914	DMSO
899	261	625	-0.348301790804307	DMSO
900	262	625	0.200142201923427	DMSO
901	263	625	0.00431588481408494	DMSO
902	264	625	-0.0292729069129509	DMSO
903	265	625	-0.472018266148868	DMSO
904	266	625	-0.366510149129079	DMSO
905	267	625	-0.276974846836651	DMSO
906	268	625	-0.173790327059936	DMSO
907	269	625	-0.327694670851116	DMSO
908	270	625	0.103572469269541	DMSO
909	271	625	-0.361655727368749	DMSO
910	272	625	-0.0287722749589595	DMSO
911	273	625	0.0209151112397889	DMSO
912	274	625	-0.547170609769288	DMSO
913	275	625	-0.519544009119448	DMSO
914	276	625	-0.147106268879959	DMSO
915	277	625	0.0625686055847061	DMSO
916	278	625	-0.0835078775221891	DMSO
917	279	625	-0.234130663007227	DMSO
918	280	625	-0.170196852669579	DMSO
919	281	625	-0.478661829613227	DMSO
920	282	625	0.0704225519140349	DMSO
921	283	625	-0.152872046469715	DMSO
922	284	625	-0.300914974112844	DMSO
923	285	625	-0.381406427209167	DMSO
924	286	625	-0.281891347196234	DMSO
925	287	625	-0.571899662081664	DMSO
926	288	625	0.166068592076557	DMSO
927	289	625	-0.366987189649062	DMSO
928	290	625	-0.160355539985891	DMSO
929	291	625	-0.299996410438454	DMSO
930	292	625	-0.309745935507874	DMSO
931	293	625	-0.186715678212906	DMSO
932	294	625	-0.461938474247872	DMSO
933	295	625	-0.51528503464861	DMSO
934	296	625	-0.429409580832497	DMSO
935	297	625	-0.372304723141652	DMSO
936	298	625	-0.507997238745569	DMSO
937	299	625	-0.310830352941256	DMSO
938	300	625	0.224088079560146	DMSO
939	301	625	0.131215493230729	DMSO
940	302	625	-0.280530647659219	DMSO
941	303	625	0.254898711059119	DMSO
942	304	625	-0.320175041857568	DMSO
943	305	625	-0.12599728313565	DMSO
944	306	625	-0.0591436632317093	DMSO
945	307	625	-0.964879915762575	DMSO
946	308	625	0.329182112587797	DMSO
947	309	625	-0.5298899729932	DMSO
948	310	625	-0.178271310632998	DMSO
949	311	625	-0.31805632067527	DMSO
950	312	625	-0.532581534462455	DMSO
951	313	625	-0.0283596851694478	DMSO
952	314	625	-0.225431147903921	DMSO
953	315	625	-0.284172889135381	DMSO
954	316	625	0.471734941693195	DMSO
955	317	625	-0.181625669406788	DMSO
956	318	625	-0.249051449071029	DMSO
957	319	625	-0.0251260757246498	DMSO
958	1	875	-0.382211315712823	DMSO
959	2	875	0.0453059492215867	DMSO
960	3	875	-0.0952898787968846	DMSO
961	4	875	-0.627272919590747	DMSO
962	5	875	-0.121191946359521	DMSO
963	6	875	0.10790506337258	DMSO
964	7	875	-0.143016838353606	DMSO
965	8	875	-0.738734687019262	DMSO
966	9	875	-0.32982405954246	DMSO
967	10	875	-0.779351016991603	DMSO
968	11	875	-0.0142759746924534	DMSO
969	12	875	-0.558149516997786	DMSO
970	13	875	0.162187412066259	DMSO
971	14	875	-0.344128017787382	DMSO
972	15	875	-0.398191532044423	DMSO
973	16	875	-0.121870751251824	DMSO
974	17	875	-0.827690955315749	DMSO
975	18	875	-0.423616284113166	DMSO
976	19	875	-0.152688296517008	DMSO
977	20	875	-0.159287869396559	DMSO
978	21	875	-0.364388134363868	DMSO
979	22	875	0.156971377521384	DMSO
980	23	875	-0.57332109428576	DMSO
981	24	875	-0.319691659279794	DMSO
982	25	875	-1.83754982816095	DMSO
983	26	875	-0.583010059339928	DMSO
984	27	875	-0.42783673978299	DMSO
985	28	875	-0.209409540807647	DMSO
986	29	875	-0.439776928072757	DMSO
987	30	875	0.275094737712754	DMSO
988	31	875	-0.820579845599194	DMSO
989	32	875	-0.461395301186834	DMSO
990	33	875	-1.08130312511142	DMSO
991	34	875	-0.641086486632694	DMSO
992	35	875	-0.575871323991247	DMSO
993	36	875	-0.45207480662645	DMSO
994	37	875	-0.276186695753669	DMSO
995	38	875	0.0366134686932985	DMSO
996	39	875	0.0718535627211238	DMSO
997	40	875	-0.286721422611487	DMSO
998	41	875	-0.376847316162391	DMSO
999	42	875	-0.35923141042766	DMSO
1000	43	875	-0.110528736794401	DMSO
1001	44	875	-0.311918494691661	DMSO
1002	45	875	-0.0883546813366586	DMSO
1003	46	875	-0.301966391160006	DMSO
1004	47	875	-0.389668298265236	DMSO
1005	48	875	0.0438942222838898	DMSO
1006	49	875	-0.182273393869957	DMSO
1007	50	875	-0.326072206252498	DMSO
1008	51	875	0.00905555248434963	DMSO
1009	52	875	-0.525643590086475	DMSO
1010	53	875	-0.410142770193564	DMSO
1011	54	875	-0.562153946429935	DMSO
1012	55	875	-0.314588479389449	DMSO
1013	56	875	-0.315982343565644	DMSO
1014	57	875	-0.117808554520452	DMSO
1015	58	875	-0.695788022503904	DMSO
1016	59	875	-0.432385835521225	DMSO
1017	60	875	-0.817216532109109	DMSO
1018	61	875	-0.630141080197583	DMSO
1019	62	875	-0.333140565823476	DMSO
1020	63	875	-0.647967982941611	DMSO
1021	64	875	-0.518576044377095	DMSO
1022	65	875	0.0631397451329267	DMSO
1023	66	875	-0.3047411456849	DMSO
1024	67	875	-0.511467647307391	DMSO
1025	68	875	-0.0962490131840613	DMSO
1026	69	875	-0.149070369183109	DMSO
1027	70	875	-0.472585950806349	DMSO
1028	71	875	-0.521783992605636	DMSO
1029	72	875	-0.103540871794943	DMSO
1030	73	875	-0.00629324289730321	DMSO
1031	74	875	-0.234261088609893	DMSO
1032	75	875	0.252288155853528	DMSO
1033	76	875	-0.226066827297467	DMSO
1034	77	875	-0.0618471303482196	DMSO
1035	78	875	-0.0967156980387444	DMSO
1036	79	875	-0.502155449453187	DMSO
1037	80	875	-0.424280623472807	DMSO
1038	81	875	-0.632058815062283	DMSO
1039	82	875	-1.51584595195147	DMSO
1040	83	875	-0.584307831271755	DMSO
1041	84	875	-0.473607809470292	DMSO
1042	85	875	-0.32862274746137	DMSO
1043	86	875	-0.62453242126466	DMSO
1044	87	875	-0.659802549891154	DMSO
1045	88	875	-0.292090367571395	DMSO
1046	89	875	0.0032616693473055	DMSO
1047	90	875	-0.468361448985051	DMSO
1048	91	875	-0.276971630933643	DMSO
1049	92	875	-0.116506442454895	DMSO
1050	93	875	-0.679779183551542	DMSO
1051	94	875	-0.221786407909464	DMSO
1052	95	875	-0.414983771622019	DMSO
1053	96	875	-0.267617748351718	DMSO
1054	97	875	-0.351534396482423	DMSO
1055	98	875	-0.302385325940926	DMSO
1056	99	875	-0.370991247073088	DMSO
1057	100	875	-0.512194978745341	DMSO
1058	101	875	-0.736929595913749	DMSO
1059	102	875	-0.0562924269547849	DMSO
1060	103	875	-0.351450987421134	DMSO
1061	104	875	-0.00741664856887331	DMSO
1062	105	875	-0.102592231984253	DMSO
1063	106	875	-0.374378681233407	DMSO
1064	107	875	-0.369073656039228	DMSO
1065	108	875	-0.401123504213408	DMSO
1066	109	875	-0.350712900125902	DMSO
1067	110	875	-0.517792233879067	DMSO
1068	111	875	-0.433732712226537	DMSO
1069	112	875	-0.249212913839142	DMSO
1070	113	875	-0.165805534932908	DMSO
1071	114	875	-0.355756982318141	DMSO
1072	115	875	-0.242582441705348	DMSO
1073	116	875	-0.45919508502219	DMSO
1074	117	875	-0.38044324850793	DMSO
1075	118	875	-1.66552190693289	DMSO
1076	119	875	0.0319208804553102	DMSO
1077	120	875	-0.394997054827946	DMSO
1078	121	875	-0.396251977820132	DMSO
1079	122	875	-0.329157098754893	DMSO
1080	123	875	-0.365931914445985	DMSO
1081	124	875	-0.250379044890516	DMSO
1082	125	875	-0.375125301058425	DMSO
1083	126	875	-0.672537686683196	DMSO
1084	127	875	-0.334241090542565	DMSO
1085	128	875	-0.358899598168523	DMSO
1086	129	875	-0.0954303716546475	DMSO
1087	130	875	-0.445247890850852	DMSO
1088	131	875	-0.311481614639977	DMSO
1089	132	875	-1.30939507448405	DMSO
1090	133	875	-0.222353577742307	DMSO
1091	134	875	-0.707410105902476	DMSO
1092	135	875	-0.326354489380521	DMSO
1093	136	875	-0.626269974234719	DMSO
1094	137	875	-0.166302088224973	DMSO
1095	138	875	-0.184734154683618	DMSO
1096	139	875	-0.083460910692843	DMSO
1097	140	875	-0.383748850392987	DMSO
1098	141	875	-0.151226496587923	DMSO
1099	142	875	-0.424935602494716	DMSO
1100	143	875	0.1574938172955	DMSO
1101	144	875	-0.222776735948106	DMSO
1102	145	875	-0.688293725851218	DMSO
1103	146	875	-0.159216021420317	DMSO
1104	147	875	-0.487936617327489	DMSO
1105	148	875	-0.57716009209176	DMSO
1106	149	875	-0.759479052730016	DMSO
1107	150	875	-0.497529815242701	DMSO
1108	151	875	-0.347402372169343	DMSO
1109	152	875	-0.220492238677167	DMSO
1110	153	875	-0.787073522484172	DMSO
1111	154	875	-0.287749272186341	DMSO
1112	155	875	-0.41511833838126	DMSO
1113	156	875	-0.407311609876256	DMSO
1114	157	875	-0.345754579822197	DMSO
1115	158	875	-0.237405207131123	DMSO
1116	159	875	-0.485955281084062	DMSO
1117	160	875	-0.269928950835825	DMSO
1118	161	875	0.121525826708715	DMSO
1119	162	875	-0.535599449405709	DMSO
1120	163	875	-0.789862894478084	DMSO
1121	164	875	-0.258603548547736	DMSO
1122	165	875	-0.358381498004914	DMSO
1123	166	875	-0.51367212026839	DMSO
1124	167	875	-0.652302523312552	DMSO
1125	168	875	-0.0129570008469177	DMSO
1126	169	875	-0.30241938310045	DMSO
1127	170	875	-0.552745534763001	DMSO
1128	171	875	-0.13219011463201	DMSO
1129	172	875	-0.00427939517807495	DMSO
1130	173	875	-0.405536180439272	DMSO
1131	174	875	-0.484269906468632	DMSO
1132	175	875	-0.162297289729955	DMSO
1133	176	875	-0.538565828335158	DMSO
1134	177	875	-0.77921104216742	DMSO
1135	178	875	-0.522383364278074	DMSO
1136	179	875	-0.557972198645077	DMSO
1137	180	875	-0.246534022431425	DMSO
1138	181	875	-0.365070918137677	DMSO
1139	182	875	-0.0847484763905634	DMSO
1140	183	875	-0.38716267512112	DMSO
1141	184	875	-0.428964645140284	DMSO
1142	185	875	-0.427769217583474	DMSO
1143	186	875	-0.381563278172001	DMSO
1144	187	875	-0.388676853396313	DMSO
1145	188	875	-0.263932492812784	DMSO
1146	189	875	0.492906087395974	DMSO
1147	190	875	0.233310253724549	DMSO
1148	191	875	-0.544038810301061	DMSO
1149	192	875	-0.776208065269571	DMSO
1150	193	875	-1.08956994910582	DMSO
1151	194	875	-0.417604017565772	DMSO
1152	195	875	-0.454609735291016	DMSO
1153	196	875	-0.711518187977399	DMSO
1154	197	875	-0.840107634980661	DMSO
1155	198	875	-0.104215004767324	DMSO
1156	199	875	-0.245947421995808	DMSO
1157	200	875	-0.554988060557349	DMSO
1158	201	875	-0.0632300773833802	DMSO
1159	202	875	-0.659126595560727	DMSO
1160	203	875	0.167192501966001	DMSO
1161	204	875	-0.585624165063376	DMSO
1162	205	875	-0.342169279299318	DMSO
1163	206	875	0.100171981389558	DMSO
1164	207	875	-0.34014534459794	DMSO
1165	208	875	-0.349882862797761	DMSO
1166	209	875	-0.274266892971788	DMSO
1167	210	875	-0.47105147089829	DMSO
1168	211	875	-0.45380875977846	DMSO
1169	212	875	-0.447735173042692	DMSO
1170	213	875	-0.187337634351974	DMSO
1171	214	875	-0.432600765994662	DMSO
1172	215	875	-1.07423783593615	DMSO
1173	216	875	-0.37726160187272	DMSO
1174	217	875	-0.55142943873344	DMSO
1175	218	875	-0.575032029270178	DMSO
1176	219	875	-0.114569521789373	DMSO
1177	220	875	0.129541901207947	DMSO
1178	221	875	-0.70781475077383	DMSO
1179	222	875	-0.340554615861214	DMSO
1180	223	875	-0.401601943982558	DMSO
1181	224	875	-0.486986136406611	DMSO
1182	225	875	-0.359669575177531	DMSO
1183	226	875	-0.176851907159073	DMSO
1184	227	875	-0.23829990169036	DMSO
1185	228	875	-0.0333540601178557	DMSO
1186	229	875	-0.490998765501891	DMSO
1187	230	875	0.0989418496936363	DMSO
1188	231	875	-0.242093616964989	DMSO
1189	232	875	-0.634640261019372	DMSO
1190	233	875	-0.159516766578338	DMSO
1191	234	875	-0.246143998838963	DMSO
1192	235	875	-0.199283076702318	DMSO
1193	236	875	-0.0510562454998144	DMSO
1194	237	875	-0.408028798028695	DMSO
1195	238	875	-0.0210544740739133	DMSO
1196	239	875	-0.407967730594632	DMSO
1197	240	875	-0.20253739452997	DMSO
1198	241	875	-0.366699911240656	DMSO
1199	242	875	-0.108663612316342	DMSO
1200	243	875	-0.256589869046541	DMSO
1201	244	875	-0.359795804057346	DMSO
1202	245	875	-0.315794980180679	DMSO
1203	246	875	-0.51055738878688	DMSO
1204	247	875	-0.20179043069869	DMSO
1205	248	875	-0.382858641149457	DMSO
1206	249	875	-0.0567895504000105	DMSO
1207	250	875	-0.513166776625843	DMSO
1208	251	875	-0.485506879053565	DMSO
1209	252	875	-0.179042155173714	DMSO
1210	253	875	-0.455429688079801	DMSO
1211	254	875	-0.204964384820083	DMSO
1212	255	875	-0.477813643060366	DMSO
1213	256	875	-0.213324620530981	DMSO
1214	257	875	-0.259598043041174	DMSO
1215	258	875	-0.369724165693677	DMSO
1216	259	875	-0.234096563976681	DMSO
1217	260	875	-0.361245152201794	DMSO
1218	261	875	-0.511636475929356	DMSO
1219	262	875	0.000702896501547981	DMSO
1220	263	875	-0.445594054949371	DMSO
1221	264	875	-0.166436642050514	DMSO
1222	265	875	-0.72496668494718	DMSO
1223	266	875	-0.258100286635731	DMSO
1224	267	875	-0.233107074286444	DMSO
1225	268	875	-0.198917367540392	DMSO
1226	269	875	0.0422215752591163	DMSO
1227	270	875	-0.251553659255007	DMSO
1228	271	875	-0.156920710900803	DMSO
1229	272	875	-0.375254309508061	DMSO
1230	273	875	0.0653539513738133	DMSO
1231	274	875	-0.270925600172995	DMSO
1232	275	875	-0.453095821139377	DMSO
1233	276	875	-0.117314251809291	DMSO
1234	277	875	-0.0428321829401458	DMSO
1235	278	875	-0.396645707888023	DMSO
1236	279	875	-0.440708906881041	DMSO
1237	280	875	-0.809127220174732	DMSO
1238	281	875	-0.253428698143076	DMSO
1239	282	875	-0.101107357276421	DMSO
1240	283	875	-0.399613114817463	DMSO
1241	284	875	-0.187163763497178	DMSO
1242	285	875	-0.480968269287178	DMSO
1243	286	875	-0.320398767396533	DMSO
1244	287	875	-0.854554041955095	DMSO
1245	288	875	0.0555880557460445	DMSO
1246	289	875	-0.312219035871942	DMSO
1247	290	875	-0.109546374649537	DMSO
1248	291	875	0.070351696383457	DMSO
1249	292	875	-0.519620175976654	DMSO
1250	293	875	-0.347662610528403	DMSO
1251	294	875	-0.454558391511367	DMSO
1252	295	875	-0.264364910889885	DMSO
1253	296	875	-0.135960621323229	DMSO
1254	297	875	-0.412401235336715	DMSO
1255	298	875	-0.690157672147949	DMSO
1256	299	875	-0.539156990848358	DMSO
1257	300	875	-0.110439115743998	DMSO
1258	301	875	-0.561312544299169	DMSO
1259	302	875	-0.338530336629058	DMSO
1260	303	875	-0.338855840648737	DMSO
1261	304	875	-0.24266817568625	DMSO
1262	305	875	-0.841124756126143	DMSO
1263	306	875	-0.462739069469449	DMSO
1264	307	875	-1.073081138052	DMSO
1265	308	875	0.125431375580327	DMSO
1266	309	875	-0.438096230519996	DMSO
1267	310	875	-0.23845508130556	DMSO
1268	311	875	-0.395376121930992	DMSO
1269	312	875	-0.418969698845919	DMSO
1270	313	875	-0.0317906756841819	DMSO
1271	314	875	-0.262391998347655	DMSO
1272	315	875	-0.367990951989688	DMSO
1273	316	875	0.297266903660986	DMSO
1274	317	875	-0.556280882725359	DMSO
1275	318	875	-0.814720751680652	DMSO
1276	319	875	-0.583777674551879	DMSO
1277	1	1125	-0.246385276958245	DMSO
1278	2	1125	-0.551577979568457	DMSO
1279	3	1125	0.105964017252598	DMSO
1280	4	1125	-0.894888781426266	DMSO
1281	5	1125	-0.490858934093787	DMSO
1282	6	1125	0.166202777711121	DMSO
1283	7	1125	-0.210627367855062	DMSO
1284	8	1125	-1.25558944860526	DMSO
1285	9	1125	-0.415784734585989	DMSO
1286	10	1125	-0.520162170700865	DMSO
1287	11	1125	-0.459565207696228	DMSO
1288	12	1125	-0.558383663955025	DMSO
1289	13	1125	0.0560430478736615	DMSO
1290	14	1125	-0.390481128737652	DMSO
1291	15	1125	-0.574381558368709	DMSO
1292	16	1125	-0.35124915473643	DMSO
1293	17	1125	-0.563957044591684	DMSO
1294	18	1125	-0.172228436136391	DMSO
1295	19	1125	0.00262663211995966	DMSO
1296	20	1125	-0.277676823788801	DMSO
1297	21	1125	-0.642560359043974	DMSO
1298	22	1125	-0.190809826939789	DMSO
1299	23	1125	-0.900668425832095	DMSO
1300	24	1125	-0.323680738550043	DMSO
1301	25	1125	-1.69234716053016	DMSO
1302	26	1125	-0.526999609990135	DMSO
1303	27	1125	-0.474666920153351	DMSO
1304	28	1125	-0.346302809446746	DMSO
1305	29	1125	-0.70259510926809	DMSO
1306	30	1125	-0.035881644003832	DMSO
1307	31	1125	-0.981406955502937	DMSO
1308	32	1125	-0.402162693345374	DMSO
1309	33	1125	-0.233432989153619	DMSO
1310	34	1125	-0.422927020381024	DMSO
1311	35	1125	-0.281102469791124	DMSO
1312	36	1125	-0.287288255898914	DMSO
1313	37	1125	-0.13426381710422	DMSO
1314	38	1125	-0.0665771371864605	DMSO
1315	39	1125	-0.193942736049441	DMSO
1316	40	1125	-0.214553953558001	DMSO
1317	41	1125	-0.308925086012888	DMSO
1318	42	1125	-0.363304887851716	DMSO
1319	43	1125	-0.229704434072949	DMSO
1320	44	1125	-0.279034484857053	DMSO
1321	45	1125	-0.230436631882607	DMSO
1322	46	1125	0.152731543367564	DMSO
1323	47	1125	-0.281777784381033	DMSO
1324	48	1125	-0.0969219327045868	DMSO
1325	49	1125	-0.344779580154525	DMSO
1326	50	1125	-0.604443308251008	DMSO
1327	51	1125	0.163808579173016	DMSO
1328	52	1125	-0.642664502694503	DMSO
1329	53	1125	-0.21443653240131	DMSO
1330	54	1125	-0.959949143109146	DMSO
1331	55	1125	-0.201669209361648	DMSO
1332	56	1125	-0.426583855217977	DMSO
1333	57	1125	-0.833230195846038	DMSO
1334	58	1125	-0.674457950360909	DMSO
1335	59	1125	-0.539941998019867	DMSO
1336	60	1125	-0.655594727012132	DMSO
1337	61	1125	-0.571131728760912	DMSO
1338	62	1125	-0.517618370669453	DMSO
1339	63	1125	-0.793471528353307	DMSO
1340	64	1125	-0.265912039772023	DMSO
1341	65	1125	-0.220426851986779	DMSO
1342	66	1125	-0.41121088704894	DMSO
1343	67	1125	-0.354293570255203	DMSO
1344	68	1125	-0.176716329765032	DMSO
1345	69	1125	-0.590753470335504	DMSO
1346	70	1125	-0.49846484898801	DMSO
1347	71	1125	-0.239511422066151	DMSO
1348	72	1125	-0.361693546926405	DMSO
1349	73	1125	-0.390576490732576	DMSO
1350	74	1125	-0.275907788246962	DMSO
1351	75	1125	-0.169356483671777	DMSO
1352	76	1125	-0.496247507690702	DMSO
1353	77	1125	-0.0292804515688746	DMSO
1354	78	1125	-0.781965137938053	DMSO
1355	79	1125	-0.577730272364207	DMSO
1356	80	1125	-0.53400468291601	DMSO
1357	81	1125	-0.295361395197822	DMSO
1358	82	1125	-1.08094209362959	DMSO
1359	83	1125	-0.845858368804944	DMSO
1360	84	1125	-0.220899749207567	DMSO
1361	85	1125	-0.331581162452331	DMSO
1362	86	1125	-0.356432887080229	DMSO
1363	87	1125	-0.562243816397511	DMSO
1364	88	1125	-0.520643239468406	DMSO
1365	89	1125	0.158337533824857	DMSO
1366	90	1125	-0.454656168942214	DMSO
1367	91	1125	-0.33236809325755	DMSO
1368	92	1125	-0.201167656660618	DMSO
1369	93	1125	-0.57774484643991	DMSO
1370	94	1125	-0.391362916266158	DMSO
1371	95	1125	-0.603428631249929	DMSO
1372	96	1125	-0.427285837067445	DMSO
1373	97	1125	-0.180842951140898	DMSO
1374	98	1125	-0.525896559856639	DMSO
1375	99	1125	-0.32956844057857	DMSO
1376	100	1125	-0.319813209295483	DMSO
1377	101	1125	-0.550531932880851	DMSO
1378	102	1125	-0.0998735225042225	DMSO
1379	103	1125	-0.38033790095785	DMSO
1380	104	1125	-0.398852801394458	DMSO
1381	105	1125	-0.53639937874296	DMSO
1382	106	1125	-0.473679609943706	DMSO
1383	107	1125	-0.629913094583286	DMSO
1384	108	1125	-0.288742539439736	DMSO
1385	109	1125	-0.445368295557648	DMSO
1386	110	1125	-0.468635930215502	DMSO
1387	111	1125	-0.47039843925353	DMSO
1388	112	1125	-0.179694782134074	DMSO
1389	113	1125	-0.478394115930741	DMSO
1390	114	1125	-0.413175818079542	DMSO
1391	115	1125	-0.39515034801235	DMSO
1392	116	1125	-0.585045473836399	DMSO
1393	117	1125	-0.432993757566966	DMSO
1394	118	1125	-1.43787011723808	DMSO
1395	119	1125	-0.166919041796552	DMSO
1396	120	1125	-0.23708893254315	DMSO
1397	121	1125	-0.540996404185847	DMSO
1398	122	1125	-0.341856677525791	DMSO
1399	123	1125	-0.315407539715816	DMSO
1400	124	1125	-0.205062096660845	DMSO
1401	125	1125	-0.190149065138326	DMSO
1402	126	1125	-0.601437018450652	DMSO
1403	127	1125	-0.242575457937894	DMSO
1404	128	1125	-0.297570831131115	DMSO
1405	129	1125	-0.337767389657713	DMSO
1406	130	1125	-0.533542713609161	DMSO
1407	131	1125	0.000991322594939563	DMSO
1408	132	1125	-1.58603155971108	DMSO
1409	133	1125	-0.302923330612846	DMSO
1410	134	1125	-0.617308462433465	DMSO
1411	135	1125	-0.304281287246731	DMSO
1412	136	1125	-0.684395946102611	DMSO
1413	137	1125	-0.207192259159002	DMSO
1414	138	1125	-0.46022880451861	DMSO
1415	139	1125	-0.26332923954266	DMSO
1416	140	1125	-0.0711726125087932	DMSO
1417	141	1125	-0.511190245875927	DMSO
1418	142	1125	-0.38200214014384	DMSO
1419	143	1125	-0.44107380250124	DMSO
1420	144	1125	-0.4619272539774	DMSO
1421	145	1125	-0.969669498524872	DMSO
1422	146	1125	-0.342294133987423	DMSO
1423	147	1125	-0.347574255012606	DMSO
1424	148	1125	-0.516810798385911	DMSO
1425	149	1125	-0.886653758243881	DMSO
1426	150	1125	-0.542503449654426	DMSO
1427	151	1125	-0.373956150608023	DMSO
1428	152	1125	-0.164242558728749	DMSO
1429	153	1125	-0.282151812445534	DMSO
1430	154	1125	-0.206187894863285	DMSO
1431	155	1125	-0.33544944955681	DMSO
1432	156	1125	-0.476342169841528	DMSO
1433	157	1125	-0.499815475275091	DMSO
1434	158	1125	-0.281459158815809	DMSO
1435	159	1125	-0.193674528024858	DMSO
1436	160	1125	-0.437302282121891	DMSO
1437	161	1125	0.138498305651343	DMSO
1438	162	1125	0.0140319538603903	DMSO
1439	163	1125	-0.778677517381069	DMSO
1440	164	1125	-0.446595669268961	DMSO
1441	165	1125	-0.3753787558463	DMSO
1442	166	1125	-0.441040136772892	DMSO
1443	167	1125	-0.57575052618403	DMSO
1444	168	1125	-0.107656827354302	DMSO
1445	169	1125	-0.213929215117506	DMSO
1446	170	1125	-0.452691995783483	DMSO
1447	171	1125	-0.118560137995335	DMSO
1448	172	1125	-0.3176382590592	DMSO
1449	173	1125	-0.504400161376827	DMSO
1450	174	1125	-0.710652946488293	DMSO
1451	175	1125	-0.117251702840601	DMSO
1452	176	1125	-1.11176620533801	DMSO
1453	177	1125	-0.521790793645678	DMSO
1454	178	1125	-0.420204380530002	DMSO
1455	179	1125	-0.260733089281231	DMSO
1456	180	1125	-0.408788083859389	DMSO
1457	181	1125	-0.46577519831774	DMSO
1458	182	1125	-0.35056063849811	DMSO
1459	183	1125	-0.427167461664067	DMSO
1460	184	1125	-0.609911768278196	DMSO
1461	185	1125	-0.601277605131443	DMSO
1462	186	1125	-0.399407540590222	DMSO
1463	187	1125	-0.0622844431959162	DMSO
1464	188	1125	-0.203881769085793	DMSO
1465	189	1125	0.315647593325496	DMSO
1466	190	1125	-0.596292322072349	DMSO
1467	191	1125	-0.575449997357973	DMSO
1468	192	1125	-0.660679765316342	DMSO
1469	193	1125	-0.618812973855206	DMSO
1470	194	1125	-0.494239792439835	DMSO
1471	195	1125	-0.0400633113481375	DMSO
1472	196	1125	-0.73346910532403	DMSO
1473	197	1125	-0.146719421142713	DMSO
1474	198	1125	-0.560005822536561	DMSO
1475	199	1125	-0.141482306848322	DMSO
1476	200	1125	-0.370378925088197	DMSO
1477	201	1125	-0.173530700816374	DMSO
1478	202	1125	-0.582273413193516	DMSO
1479	203	1125	-0.0341057871618342	DMSO
1480	204	1125	-0.834760247624684	DMSO
1481	205	1125	-0.525102083221542	DMSO
1482	206	1125	-0.0488024810623533	DMSO
1483	207	1125	-0.145202225740874	DMSO
1484	208	1125	-0.471790849083138	DMSO
1485	209	1125	-0.376023242323255	DMSO
1486	210	1125	-0.545421318788085	DMSO
1487	211	1125	-0.53370998198588	DMSO
1488	212	1125	-0.655329187625102	DMSO
1489	213	1125	-0.0733086549840277	DMSO
1490	214	1125	-0.662690681838096	DMSO
1491	215	1125	-0.928006078008497	DMSO
1492	216	1125	-0.460153311554394	DMSO
1493	217	1125	-0.421370548590412	DMSO
1494	218	1125	-0.401371010780542	DMSO
1495	219	1125	-0.0569536981567654	DMSO
1496	220	1125	-0.0369826419117499	DMSO
1497	221	1125	-0.812058454120221	DMSO
1498	222	1125	-0.445522868740018	DMSO
1499	223	1125	-0.761404316306846	DMSO
1500	224	1125	-0.651732127265039	DMSO
1501	225	1125	-0.493389520861745	DMSO
1502	226	1125	-0.348105245943423	DMSO
1503	227	1125	-0.225564217171962	DMSO
1504	228	1125	-0.226182778139328	DMSO
1505	229	1125	-0.617292586922885	DMSO
1506	230	1125	-0.39941533289057	DMSO
1507	231	1125	-0.55761909667595	DMSO
1508	232	1125	-0.644262311095894	DMSO
1509	233	1125	-0.478131230284805	DMSO
1510	234	1125	-0.293616595304077	DMSO
1511	235	1125	-0.199811500374537	DMSO
1512	236	1125	0.0308791123655245	DMSO
1513	237	1125	-0.596240606707662	DMSO
1514	238	1125	-0.33204637861461	DMSO
1515	239	1125	-0.262368455254692	DMSO
1516	240	1125	-0.24746133409413	DMSO
1517	241	1125	-0.157357376152007	DMSO
1518	242	1125	-0.0592248258316664	DMSO
1519	243	1125	-0.339452009375499	DMSO
1520	244	1125	-0.261798465813739	DMSO
1521	245	1125	-0.4768625774781	DMSO
1522	246	1125	-0.833437386971027	DMSO
1523	247	1125	-0.0248009313497026	DMSO
1524	248	1125	0.0739676346187936	DMSO
1525	249	1125	-0.71064646526655	DMSO
1526	250	1125	-0.561123715972137	DMSO
1527	251	1125	-0.167328734609923	DMSO
1528	252	1125	-0.379343291600327	DMSO
1529	253	1125	-0.556510384575443	DMSO
1530	254	1125	-0.394732347216899	DMSO
1531	255	1125	-0.40831514263839	DMSO
1532	256	1125	0.165413592733502	DMSO
1533	257	1125	-0.254229279324026	DMSO
1534	258	1125	-0.471903611399948	DMSO
1535	259	1125	-0.296408016650993	DMSO
1536	260	1125	-0.311168015266308	DMSO
1537	261	1125	-0.347635476782101	DMSO
1538	262	1125	-0.226031246436943	DMSO
1539	263	1125	-0.588922687234411	DMSO
1540	264	1125	-0.386903149274203	DMSO
1541	265	1125	-0.766721621150953	DMSO
1542	266	1125	-0.181090060544086	DMSO
1543	267	1125	-0.468066464534493	DMSO
1544	268	1125	-0.163448737219643	DMSO
1545	269	1125	-0.188900247699871	DMSO
1546	270	1125	-0.180176200855758	DMSO
1547	271	1125	-0.429081771563204	DMSO
1548	272	1125	-0.500304484286551	DMSO
1549	273	1125	-0.0249954250470564	DMSO
1550	274	1125	-0.282867928051234	DMSO
1551	275	1125	-0.395316479950033	DMSO
1552	276	1125	-0.238336697846525	DMSO
1553	277	1125	-0.0170700522893339	DMSO
1554	278	1125	-0.462432931764758	DMSO
1555	279	1125	-0.449898507636069	DMSO
1556	280	1125	-0.572574856154024	DMSO
1557	281	1125	-0.457583838576898	DMSO
1558	282	1125	0.0206069752374228	DMSO
1559	283	1125	-0.542824305618013	DMSO
1560	284	1125	-0.270453606028734	DMSO
1561	285	1125	-0.49302242022698	DMSO
1562	286	1125	-0.315066674373912	DMSO
1563	287	1125	-0.7606483653396	DMSO
1564	288	1125	-0.120387292288253	DMSO
1565	289	1125	-0.166793050054275	DMSO
1566	290	1125	-0.798880608696827	DMSO
1567	291	1125	-0.0882360974786597	DMSO
1568	292	1125	-0.233830865260498	DMSO
1569	293	1125	-0.444439525761772	DMSO
1570	294	1125	-0.493125564577221	DMSO
1571	295	1125	-0.566368177882642	DMSO
1572	296	1125	-0.202162453345482	DMSO
1573	297	1125	-0.73197295181681	DMSO
1574	298	1125	-0.52547328637121	DMSO
1575	299	1125	-0.46948528330122	DMSO
1576	300	1125	-0.200993867097882	DMSO
1577	301	1125	-0.479999609799404	DMSO
1578	302	1125	-0.0835466103334083	DMSO
1579	303	1125	-0.0103099103147176	DMSO
1580	304	1125	-0.470939447598794	DMSO
1581	305	1125	-0.286272161266645	DMSO
1582	306	1125	-0.197290844309305	DMSO
1583	307	1125	-1.16113388715379	DMSO
1584	308	1125	0.457613386449465	DMSO
1585	309	1125	-0.581639521434029	DMSO
1586	310	1125	-0.326616815012632	DMSO
1587	311	1125	-0.523336433879452	DMSO
1588	312	1125	-0.467084371318808	DMSO
1589	313	1125	0.00177551424434004	DMSO
1590	314	1125	-0.333312525475093	DMSO
1591	315	1125	-0.343250251767529	DMSO
1592	316	1125	0.140461396002159	DMSO
1593	317	1125	-0.158283595006916	DMSO
1594	318	1125	-0.556142041419949	DMSO
1595	319	1125	-0.306638804187001	DMSO
1596	1	1375	-0.950884128094721	DMSO
1597	2	1375	-0.148739671551685	DMSO
1598	3	1375	-0.198114854080174	DMSO
1599	4	1375	-0.669653794608914	DMSO
1600	5	1375	-0.457710255004142	DMSO
1601	6	1375	0.26756700868304	DMSO
1602	7	1375	0.0358137915884135	DMSO
1603	8	1375	-1.0791538445807	DMSO
1604	9	1375	-0.576184025000586	DMSO
1605	10	1375	-0.135007190234112	DMSO
1606	11	1375	-0.17763344151136	DMSO
1607	12	1375	-0.678524903266448	DMSO
1608	13	1375	-0.161106910955542	DMSO
1609	14	1375	-0.52582610736607	DMSO
1610	15	1375	-0.819523325557637	DMSO
1611	16	1375	-0.574414368657147	DMSO
1612	17	1375	-0.496082866976753	DMSO
1613	18	1375	-0.112520575675122	DMSO
1614	19	1375	-0.358805879172072	DMSO
1615	20	1375	-0.197791124547862	DMSO
1616	21	1375	-0.780193475632513	DMSO
1617	22	1375	0.211347283577945	DMSO
1618	23	1375	-0.642360478359532	DMSO
1619	24	1375	-0.135198100482974	DMSO
1620	25	1375	-1.47680158055594	DMSO
1621	26	1375	-0.476519892729382	DMSO
1622	27	1375	-0.445370566609443	DMSO
1623	28	1375	-0.369221159827791	DMSO
1624	29	1375	-0.420959293292081	DMSO
1625	30	1375	-0.0738200950071292	DMSO
1626	31	1375	-0.843028138334053	DMSO
1627	32	1375	-0.209317516661266	DMSO
1628	33	1375	-0.354577288631177	DMSO
1629	34	1375	-0.589721765565907	DMSO
1630	35	1375	-0.574057219587994	DMSO
1631	36	1375	-0.664513862531998	DMSO
1632	37	1375	-0.90683673255186	DMSO
1633	38	1375	-0.160350661327041	DMSO
1634	39	1375	-0.486677267153952	DMSO
1635	40	1375	-0.965100298427094	DMSO
1636	41	1375	-0.524166375398291	DMSO
1637	42	1375	-0.478460438884053	DMSO
1638	43	1375	-0.381745105989141	DMSO
1639	44	1375	-0.252725499082817	DMSO
1640	45	1375	-0.0416310545514696	DMSO
1641	46	1375	-0.388223986304066	DMSO
1642	47	1375	-0.10351486989983	DMSO
1643	48	1375	-0.0336222050101938	DMSO
1644	49	1375	-0.483590691199223	DMSO
1645	50	1375	-0.388289200453239	DMSO
1646	51	1375	-0.212737453372849	DMSO
1647	52	1375	-0.93274028543442	DMSO
1648	53	1375	-0.260168360608344	DMSO
1649	54	1375	-1.04103237687989	DMSO
1650	55	1375	-0.285736835258621	DMSO
1651	56	1375	-0.283794775332271	DMSO
1652	57	1375	-0.684112890509362	DMSO
1653	58	1375	-0.693502692106364	DMSO
1654	59	1375	-0.365316734609024	DMSO
1655	60	1375	-0.799811001285507	DMSO
1656	61	1375	-0.366067799692153	DMSO
1657	62	1375	-0.177119437026105	DMSO
1658	63	1375	-0.507254783269406	DMSO
1659	64	1375	-0.268282483795945	DMSO
1660	65	1375	-0.0696445387590515	DMSO
1661	66	1375	-0.166351318562493	DMSO
1662	67	1375	-0.497074336637285	DMSO
1663	68	1375	-0.0947668570524254	DMSO
1664	69	1375	-0.221674804798976	DMSO
1665	70	1375	-0.421922385386838	DMSO
1666	71	1375	-0.532538599070268	DMSO
1667	72	1375	-0.564615809282219	DMSO
1668	73	1375	-0.389003824494838	DMSO
1669	74	1375	-0.490306121210398	DMSO
1670	75	1375	-0.0410164972251007	DMSO
1671	76	1375	-0.410425477047927	DMSO
1672	77	1375	-0.115705105605945	DMSO
1673	78	1375	-0.290492736973833	DMSO
1674	79	1375	-0.906730960824915	DMSO
1675	80	1375	-1.0211348682158	DMSO
1676	81	1375	-0.269387336659097	DMSO
1677	82	1375	-1.91139879405215	DMSO
1678	83	1375	-1.01323851197226	DMSO
1679	84	1375	-0.408214284226738	DMSO
1680	85	1375	-0.632461497285383	DMSO
1681	86	1375	-0.522827605842935	DMSO
1682	87	1375	-0.456810252679986	DMSO
1683	88	1375	-0.62954965809863	DMSO
1684	89	1375	0.0296746433995353	DMSO
1685	90	1375	-0.329627619718259	DMSO
1686	91	1375	-0.0461064925480151	DMSO
1687	92	1375	-0.31352861740573	DMSO
1688	93	1375	-0.897616557665386	DMSO
1689	94	1375	-0.412281457322269	DMSO
1690	95	1375	-0.108535299584674	DMSO
1691	96	1375	-0.356562954632898	DMSO
1692	97	1375	-0.164239957648304	DMSO
1693	98	1375	-0.23164654753135	DMSO
1694	99	1375	-0.15338740749551	DMSO
1695	100	1375	-0.454664250858349	DMSO
1696	101	1375	-0.495098092166579	DMSO
1697	102	1375	-0.323573250489707	DMSO
1698	103	1375	-0.427630142939812	DMSO
1699	104	1375	-0.254380442913961	DMSO
1700	105	1375	-0.535952166355153	DMSO
1701	106	1375	-0.298518985849042	DMSO
1702	107	1375	-0.429674776385647	DMSO
1703	108	1375	-0.360144248758422	DMSO
1704	109	1375	-0.505189344982899	DMSO
1705	110	1375	-0.421209754191267	DMSO
1706	111	1375	-0.465105567085255	DMSO
1707	112	1375	-0.293469160632846	DMSO
1708	113	1375	-0.111008303081945	DMSO
1709	114	1375	-0.365613098949706	DMSO
1710	115	1375	-0.586837136500329	DMSO
1711	116	1375	-0.346283526383962	DMSO
1712	117	1375	-0.520046595603899	DMSO
1713	118	1375	-1.71672500622765	DMSO
1714	119	1375	-0.420717037443356	DMSO
1715	120	1375	-0.167475693901404	DMSO
1716	121	1375	-0.141935421464807	DMSO
1717	122	1375	-0.626714126783894	DMSO
1718	123	1375	-0.45210180311124	DMSO
1719	124	1375	-0.377592096876176	DMSO
1720	125	1375	0.0843483955575143	DMSO
1721	126	1375	-0.562883395802307	DMSO
1722	127	1375	-0.342040777463276	DMSO
1723	128	1375	-0.38988920794044	DMSO
1724	129	1375	-0.275662014161543	DMSO
1725	130	1375	-0.504247420562697	DMSO
1726	131	1375	0.190285920136843	DMSO
1727	132	1375	-0.479236447921275	DMSO
1728	133	1375	-0.552328692804271	DMSO
1729	134	1375	-0.95255952052934	DMSO
1730	135	1375	0.135527553681427	DMSO
1731	136	1375	-0.191098787707272	DMSO
1732	137	1375	-0.325757613933133	DMSO
1733	138	1375	-0.767543312223174	DMSO
1734	139	1375	-0.56908654731569	DMSO
1735	140	1375	-0.430751362449899	DMSO
1736	141	1375	-0.25869462804604	DMSO
1737	142	1375	-0.551432530747351	DMSO
1738	143	1375	0.117728881683711	DMSO
1739	144	1375	-0.498929061193702	DMSO
1740	145	1375	-0.246094289861996	DMSO
1741	146	1375	-0.249253430285241	DMSO
1742	147	1375	-0.533108602010363	DMSO
1743	148	1375	-0.493592084429411	DMSO
1744	149	1375	-0.499085760024303	DMSO
1745	150	1375	-0.479914274493278	DMSO
1746	151	1375	-0.529340160414218	DMSO
1747	152	1375	-0.247724574062328	DMSO
1748	153	1375	-0.541268548831378	DMSO
1749	154	1375	-0.408521517990833	DMSO
1750	155	1375	-0.401081239309479	DMSO
1751	156	1375	-0.334075765473047	DMSO
1752	157	1375	-0.464055213369889	DMSO
1753	158	1375	-0.2144228729813	DMSO
1754	159	1375	-0.54512471132349	DMSO
1755	160	1375	-0.114284799035163	DMSO
1756	161	1375	0.502556466695461	DMSO
1757	162	1375	-0.129164665325842	DMSO
1758	163	1375	-0.949027968023874	DMSO
1759	164	1375	-0.343150640444912	DMSO
1760	165	1375	-0.205901168475212	DMSO
1761	166	1375	-0.409110810072039	DMSO
1762	167	1375	-0.380326550188865	DMSO
1763	168	1375	-0.137180734583906	DMSO
1764	169	1375	-0.229691546364036	DMSO
1765	170	1375	-0.474192426875583	DMSO
1766	171	1375	-0.720755508324545	DMSO
1767	172	1375	-0.155532261765943	DMSO
1768	173	1375	-0.565317225812407	DMSO
1769	174	1375	-0.738003738793738	DMSO
1770	175	1375	-0.439260237916489	DMSO
1771	176	1375	-0.693291292730076	DMSO
1772	177	1375	-0.754159052240954	DMSO
1773	178	1375	-0.318870063980413	DMSO
1774	179	1375	-0.345242313032926	DMSO
1775	180	1375	-0.810278699495235	DMSO
1776	181	1375	-0.402916484163982	DMSO
1777	182	1375	-0.350679180757347	DMSO
1778	183	1375	-0.530405273907013	DMSO
1779	184	1375	-0.604515298142557	DMSO
1780	185	1375	-0.508918414648748	DMSO
1781	186	1375	-0.373230959424103	DMSO
1782	187	1375	-0.262105866779669	DMSO
1783	188	1375	-0.306151704134071	DMSO
1784	189	1375	0.198412717530732	DMSO
1785	190	1375	-0.730554630172431	DMSO
1786	191	1375	-0.330185687061745	DMSO
1787	192	1375	0.117369910519741	DMSO
1788	193	1375	-0.755944550720384	DMSO
1789	194	1375	-0.37355056198036	DMSO
1790	195	1375	-0.463138176535337	DMSO
1791	196	1375	-0.698736420558568	DMSO
1792	197	1375	-0.789075932746799	DMSO
1793	198	1375	-0.235625184229749	DMSO
1794	199	1375	-0.215989266328725	DMSO
1795	200	1375	-0.291098703110712	DMSO
1796	201	1375	0.197923067034464	DMSO
1797	202	1375	-0.327744297048147	DMSO
1798	203	1375	0.420504905792055	DMSO
1799	204	1375	-1.1131659076332	DMSO
1800	205	1375	-0.201170187282779	DMSO
1801	206	1375	-0.182687311358497	DMSO
1802	207	1375	-0.662270667107173	DMSO
1803	208	1375	0.0460655124152754	DMSO
1804	209	1375	-0.713009575630269	DMSO
1805	210	1375	-0.421267869864971	DMSO
1806	211	1375	-0.40057794248156	DMSO
1807	212	1375	-0.424127840312385	DMSO
1808	213	1375	-0.469866696400835	DMSO
1809	214	1375	-0.240093895449272	DMSO
1810	215	1375	-1.21248546367036	DMSO
1811	216	1375	-0.690216238876809	DMSO
1812	217	1375	-0.725958245006755	DMSO
1813	218	1375	-0.766178173945623	DMSO
1814	219	1375	-0.367070894504812	DMSO
1815	220	1375	-0.283055320485829	DMSO
1816	221	1375	-0.765750140626131	DMSO
1817	222	1375	-0.208083809210392	DMSO
1818	223	1375	-0.514216051466053	DMSO
1819	224	1375	-0.631438278209686	DMSO
1820	225	1375	-0.453829912741962	DMSO
1821	226	1375	-0.47571419914285	DMSO
1822	227	1375	-0.328084275857942	DMSO
1823	228	1375	-0.2109792434195	DMSO
1824	229	1375	-0.505995524508037	DMSO
1825	230	1375	-0.417231675195677	DMSO
1826	231	1375	-0.393098225012088	DMSO
1827	232	1375	-0.411406375229473	DMSO
1828	233	1375	-0.162577043004825	DMSO
1829	234	1375	-0.324444978649711	DMSO
1830	235	1375	-0.737961160034832	DMSO
1831	236	1375	-0.186441530064226	DMSO
1832	237	1375	-0.911527317314628	DMSO
1833	238	1375	-0.215555952511799	DMSO
1834	239	1375	-0.22265819423864	DMSO
1835	240	1375	-0.716827694492806	DMSO
1836	241	1375	-0.542476941039361	DMSO
1837	242	1375	-0.00995771328352394	DMSO
1838	243	1375	-0.249862561232217	DMSO
1839	244	1375	-0.517936291061662	DMSO
1840	245	1375	-0.307287996470304	DMSO
1841	246	1375	-0.583111489159161	DMSO
1842	247	1375	-0.333370301565008	DMSO
1843	248	1375	-0.000656198854095059	DMSO
1844	249	1375	-0.307850207759194	DMSO
1845	250	1375	-0.393106866278565	DMSO
1846	251	1375	-0.447286188775207	DMSO
1847	252	1375	-0.0681111572957316	DMSO
1848	253	1375	-0.668141599277478	DMSO
1849	254	1375	-0.453437697900296	DMSO
1850	255	1375	-0.132917444634048	DMSO
1851	256	1375	-0.432993757566966	DMSO
1852	257	1375	-0.0848748549376129	DMSO
1853	258	1375	-0.466001009074205	DMSO
1854	259	1375	-0.540995071368021	DMSO
1855	260	1375	-0.219913707296607	DMSO
1856	261	1375	-0.757005686424298	DMSO
1857	262	1375	-0.254861364896337	DMSO
1858	263	1375	-0.826544700806349	DMSO
1859	264	1375	-0.413751718812455	DMSO
1860	265	1375	-0.935952324925893	DMSO
1861	266	1375	-0.40732124466364	DMSO
1862	267	1375	-0.422133673247258	DMSO
1863	268	1375	-0.331477408893854	DMSO
1864	269	1375	-0.486161453882606	DMSO
1865	270	1375	-0.132138391711938	DMSO
1866	271	1375	-0.306537134943234	DMSO
1867	272	1375	-0.541361670291008	DMSO
1868	273	1375	0.0869819285559136	DMSO
1869	274	1375	-0.0670154647728368	DMSO
1870	275	1375	-0.0139149819669712	DMSO
1871	276	1375	-0.392435989068942	DMSO
1872	277	1375	0.0533551692195489	DMSO
1873	278	1375	-0.477488370710708	DMSO
1874	279	1375	-0.535945377618256	DMSO
1875	280	1375	-0.516340593180038	DMSO
1876	281	1375	-0.206499809752977	DMSO
1877	282	1375	-0.0319729482185675	DMSO
1878	283	1375	-0.391977845269628	DMSO
1879	284	1375	-0.229159228505029	DMSO
1880	285	1375	-0.463138176535337	DMSO
1881	286	1375	-0.38959341140481	DMSO
1882	287	1375	-0.61393366099444	DMSO
1883	288	1375	-0.080873813625184	DMSO
1884	289	1375	-0.391343709654373	DMSO
1885	290	1375	-0.335873498654342	DMSO
1886	291	1375	-0.688591138495513	DMSO
1887	292	1375	-0.207537954960452	DMSO
1888	293	1375	-0.388485220484667	DMSO
1889	294	1375	-0.631625349662345	DMSO
1890	295	1375	-0.720233070411467	DMSO
1891	296	1375	-0.145602604664795	DMSO
1892	297	1375	-0.616229140414853	DMSO
1893	298	1375	-0.922100379632396	DMSO
1894	299	1375	-0.0837774326446558	DMSO
1895	300	1375	0.11119279000052	DMSO
1896	301	1375	-0.176899273174263	DMSO
1897	302	1375	0.0164480575856872	DMSO
1898	303	1375	-0.443610286388334	DMSO
1899	304	1375	-0.450752883386615	DMSO
1900	305	1375	-0.20743975558031	DMSO
1901	306	1375	-0.448307775110997	DMSO
1902	307	1375	-0.929864900501183	DMSO
1903	308	1375	0.548122327780302	DMSO
1904	309	1375	-0.342648140528579	DMSO
1905	310	1375	-0.274099722133601	DMSO
1906	311	1375	-0.547430144541192	DMSO
1907	312	1375	-0.799792176299058	DMSO
1908	313	1375	-0.0857119975392271	DMSO
1909	314	1375	-0.558903649290463	DMSO
1910	315	1375	-0.352826802957831	DMSO
1911	316	1375	0.58980856342079	DMSO
1912	317	1375	-0.263453550241416	DMSO
1913	318	1375	-0.361361978396203	DMSO
1914	319	1375	-0.3283644016916	DMSO
1915	1	1625	-0.702636094267719	DMSO
1916	2	1625	-0.282393044886679	DMSO
1917	3	1625	-0.473339323992765	DMSO
1918	4	1625	-0.531058408638775	DMSO
1919	5	1625	-0.12976787497033	DMSO
1920	6	1625	-0.192840817043285	DMSO
1921	7	1625	-0.442192899116647	DMSO
1922	8	1625	-0.852686533968115	DMSO
1923	9	1625	-0.562040881521696	DMSO
1924	10	1625	-0.468714818641579	DMSO
1925	11	1625	-0.499187766062699	DMSO
1926	12	1625	-0.610775343112039	DMSO
1927	13	1625	0.123145251302514	DMSO
1928	14	1625	-0.278397448317833	DMSO
1929	15	1625	-1.11542794841369	DMSO
1930	16	1625	-0.598131688393493	DMSO
1931	17	1625	-0.885040058106715	DMSO
1932	18	1625	-0.110386349038514	DMSO
1933	19	1625	-0.553885991685093	DMSO
1934	20	1625	-0.320598475703577	DMSO
1935	21	1625	-0.454579287015141	DMSO
1936	22	1625	-0.180548306257259	DMSO
1937	23	1625	-0.307106972628504	DMSO
1938	24	1625	-0.199824498030831	DMSO
1939	25	1625	-1.3749441477966	DMSO
1940	26	1625	-0.548904240530767	DMSO
1941	27	1625	-0.4340973655047	DMSO
1942	28	1625	-0.52941548407126	DMSO
1943	29	1625	-0.300212398684704	DMSO
1944	30	1625	-0.138309486805162	DMSO
1945	31	1625	-0.257192427161006	DMSO
1946	32	1625	-0.420644438283468	DMSO
1947	33	1625	-0.334086852956574	DMSO
1948	34	1625	-0.367037147109626	DMSO
1949	35	1625	-0.797393395160199	DMSO
1950	36	1625	-0.806836183122873	DMSO
1951	37	1625	-0.00758962471244188	DMSO
1952	38	1625	-0.116176601883733	DMSO
1953	39	1625	-0.416027341541268	DMSO
1954	40	1625	-0.322699322360413	DMSO
1955	41	1625	-0.121670206630616	DMSO
1956	42	1625	-0.556122898930237	DMSO
1957	43	1625	-0.0972541616093564	DMSO
1958	44	1625	-0.347774885639106	DMSO
1959	45	1625	-0.709003287927696	DMSO
1960	46	1625	-0.414607344816404	DMSO
1961	47	1625	-0.315375317184882	DMSO
1962	48	1625	0.143571407918562	DMSO
1963	49	1625	-0.435123710130055	DMSO
1964	50	1625	-0.232587825455305	DMSO
1965	51	1625	-0.0312682684437003	DMSO
1966	52	1625	-0.794083750320086	DMSO
1967	53	1625	-0.491959682347298	DMSO
1968	54	1625	-1.07342764117459	DMSO
1969	55	1625	-0.11562593556862	DMSO
1970	56	1625	-0.686341231888712	DMSO
1971	57	1625	-0.400425443127714	DMSO
1972	58	1625	-0.786563873209175	DMSO
1973	59	1625	-0.442935468054107	DMSO
1974	60	1625	-0.850563980258748	DMSO
1975	61	1625	-0.433208465416777	DMSO
1976	62	1625	-0.560640103943639	DMSO
1977	63	1625	-0.273901326687441	DMSO
1978	64	1625	-0.216502124501813	DMSO
1979	65	1625	-0.293239367081138	DMSO
1980	66	1625	0.172166898630319	DMSO
1981	67	1625	-0.538558066266014	DMSO
1982	68	1625	-0.201328492807266	DMSO
1983	69	1625	-0.712649555737955	DMSO
1984	70	1625	-0.608561775968517	DMSO
1985	71	1625	-0.538962863345186	DMSO
1986	72	1625	-0.486977221278643	DMSO
1987	73	1625	-0.564162249470586	DMSO
1988	74	1625	-0.455939288714831	DMSO
1989	75	1625	0.0982051684948232	DMSO
1990	76	1625	-0.428617766394457	DMSO
1991	77	1625	0.21796134353309	DMSO
1992	78	1625	-0.518953063437394	DMSO
1993	79	1625	-0.465028451390388	DMSO
1994	80	1625	-0.669672259588445	DMSO
1995	81	1625	-0.796889546297017	DMSO
1996	82	1625	-3.13942291304497	DMSO
1997	83	1625	-0.977153430111596	DMSO
1998	84	1625	-0.202099827299406	DMSO
1999	85	1625	-0.81416277423942	DMSO
[truncated: 74,561 more rows]
