# Supplementary material for: The NELF pausing checkpoint mediates the functional divergence of Cdk9
Source: Nat Commun. 2023 May 13;14:2762. doi: 10.1038/s41467-023-38359-y (PMC10182999; doi:10.1038/s41467-023-38359-y)
Supplement: Supplementary file 10 — Source Data [file 41467_2023_38359_MOESM10_ESM.zip › Source Data/AllPlots/fig6e.tsv]

condition	time	mean	lower	upper	kd	drug
1	Luciferase RNAi -FP	-15	0.0162216545398	-0.00472406348801985	0.0371673725676199	Luciferase RNAi	-FP
2	Luciferase RNAi +FP	-15	-0.0147520514766667	-0.0303725405562278	0.000868437602894489	Luciferase RNAi	+FP
3	NELF RNAi -FP	-15	0.00258364388464286	-0.0142775433745829	0.0194448311438686	NELF RNAi	-FP
4	NELF RNAi +FP	-15	0.0329600081709091	0.0136043352317301	0.0523156811100881	NELF RNAi	+FP
5	Luciferase RNAi -FP	0	2.51839628974	1.9850653184454	3.0517272610346	Luciferase RNAi	-FP
6	Luciferase RNAi +FP	0	1.12486451502222	0.924941638721571	1.32478739132287	Luciferase RNAi	+FP
7	NELF RNAi -FP	0	1.01068453434286	0.812302073357747	1.20906699532797	NELF RNAi	-FP
8	NELF RNAi +FP	0	1.12244431770909	0.803962446259342	1.44092618915884	NELF RNAi	+FP
9	Luciferase RNAi -FP	15	2.19067361737	1.73641778920251	2.64492944553749	Luciferase RNAi	-FP
10	Luciferase RNAi +FP	15	0.933590856411111	0.769449506909976	1.09773220591225	Luciferase RNAi	+FP
11	NELF RNAi -FP	15	0.844962439407143	0.678118666912496	1.01180621190179	NELF RNAi	-FP
12	NELF RNAi +FP	15	0.779324640081818	0.584890296949533	0.973758983214103	NELF RNAi	+FP
13	Luciferase RNAi -FP	30	2.00599430829	1.58973701841348	2.42225159816652	Luciferase RNAi	-FP
14	Luciferase RNAi +FP	30	0.866638054133333	0.727783008568325	1.00549309969834	Luciferase RNAi	+FP
15	NELF RNAi -FP	30	0.760763278071429	0.613870063550017	0.907656492592841	NELF RNAi	-FP
16	NELF RNAi +FP	30	0.663705767154545	0.488786362955267	0.838625171353824	NELF RNAi	+FP
17	Luciferase RNAi -FP	45	1.94694935463	1.55674983162673	2.33714887763327	Luciferase RNAi	-FP
18	Luciferase RNAi +FP	45	0.809299737066667	0.660950489020061	0.957648985113273	Luciferase RNAi	+FP
19	NELF RNAi -FP	45	0.730399374114286	0.593702646353283	0.867096101875289	NELF RNAi	-FP
20	NELF RNAi +FP	45	0.571839805854545	0.434288211482192	0.709391400226898	NELF RNAi	+FP
21	Luciferase RNAi -FP	60	1.84511894492	1.45416589197503	2.23607199786497	Luciferase RNAi	-FP
22	Luciferase RNAi +FP	60	0.740657342366667	0.631780709846206	0.849533974887128	Luciferase RNAi	+FP
23	NELF RNAi -FP	60	0.65684560225	0.531537212254282	0.782153992245718	NELF RNAi	-FP
24	NELF RNAi +FP	60	0.532598206627273	0.39949741432156	0.665698998932985	NELF RNAi	+FP
25	Luciferase RNAi -FP	75	1.76709902036	1.39725915930428	2.13693888141572	Luciferase RNAi	-FP
26	Luciferase RNAi +FP	75	0.678861548266667	0.5727431649834	0.784979931549933	Luciferase RNAi	+FP
27	NELF RNAi -FP	75	0.616566928935714	0.491743335564962	0.741390522306466	NELF RNAi	-FP
28	NELF RNAi +FP	75	0.473667218409091	0.35838773806914	0.588946698749042	NELF RNAi	+FP
29	Luciferase RNAi -FP	90	1.65833575617	1.31449441626639	2.00217709607361	Luciferase RNAi	-FP
30	Luciferase RNAi +FP	90	0.646650455022222	0.540463094925107	0.752837815119338	Luciferase RNAi	+FP
31	NELF RNAi -FP	90	0.630711824628571	0.517762746176558	0.743660903080585	NELF RNAi	-FP
32	NELF RNAi +FP	90	0.469408607245455	0.355184488966398	0.583632725524511	NELF RNAi	+FP
33	Luciferase RNAi -FP	105	1.629004029067	1.29779350072195	1.96021455741205	Luciferase RNAi	-FP
34	Luciferase RNAi +FP	105	0.621653720377778	0.526618597499803	0.716688843255752	Luciferase RNAi	+FP
35	NELF RNAi -FP	105	0.5905235054	0.476101724191169	0.704945286608831	NELF RNAi	-FP
36	NELF RNAi +FP	105	0.459283081718182	0.350372315481603	0.568193847954761	NELF RNAi	+FP
37	Luciferase RNAi -FP	120	1.538909680776	1.20625585759771	1.87156350395429	Luciferase RNAi	-FP
38	Luciferase RNAi +FP	120	0.540500791911111	0.440241908131473	0.640759675690749	Luciferase RNAi	+FP
39	NELF RNAi -FP	120	0.577626500714286	0.472969068863668	0.682283932564904	NELF RNAi	-FP
40	NELF RNAi +FP	120	0.408744581445455	0.313552452552283	0.503936710338626	NELF RNAi	+FP
41	Luciferase RNAi -FP	135	1.529032200562	1.22504861816	1.833015782964	Luciferase RNAi	-FP
42	Luciferase RNAi +FP	135	0.50652641623	0.413697820038045	0.599355012421955	Luciferase RNAi	+FP
43	NELF RNAi -FP	135	0.568908086942857	0.459919316022559	0.677896857863156	NELF RNAi	-FP
44	NELF RNAi +FP	135	0.424251556990909	0.325090493190885	0.523412620790933	NELF RNAi	+FP
45	Luciferase RNAi -FP	150	1.461698919881	1.14390977593332	1.77948806382868	Luciferase RNAi	-FP
46	Luciferase RNAi +FP	150	0.487494009454444	0.408257027261031	0.566730991647858	Luciferase RNAi	+FP
47	NELF RNAi -FP	150	0.546161942971429	0.434812568909711	0.657511317033146	NELF RNAi	-FP
48	NELF RNAi +FP	150	0.399919963849091	0.315095350155145	0.484744577543037	NELF RNAi	+FP
49	Luciferase RNAi -FP	165	1.381454164603	1.08097582499539	1.68193250421061	Luciferase RNAi	-FP
50	Luciferase RNAi +FP	165	0.449850531011111	0.383117451058125	0.516583610964097	Luciferase RNAi	+FP
51	NELF RNAi -FP	165	0.519263461016429	0.412020975177352	0.626505946855505	NELF RNAi	-FP
52	NELF RNAi +FP	165	0.396360171936364	0.300220768626376	0.492499575246352	NELF RNAi	+FP
53	Luciferase RNAi -FP	180	1.370079099205	1.08020585989552	1.65995233851448	Luciferase RNAi	-FP
54	Luciferase RNAi +FP	180	0.473766313093333	0.391279807774447	0.556252818412219	Luciferase RNAi	+FP
55	NELF RNAi -FP	180	0.501062158680714	0.405435833951382	0.596688483410047	NELF RNAi	-FP
56	NELF RNAi +FP	180	0.432367798890909	0.347192013469769	0.517543584312049	NELF RNAi	+FP
57	Luciferase RNAi -FP	195	1.320670727554	1.04676862660272	1.59457282850528	Luciferase RNAi	-FP
58	Luciferase RNAi +FP	195	0.428811323966667	0.359405342153568	0.498217305779765	Luciferase RNAi	+FP
59	NELF RNAi -FP	195	0.50515278575	0.412671126107284	0.597634445392716	NELF RNAi	-FP
60	NELF RNAi +FP	195	0.401343882827273	0.307748716799958	0.494939048854588	NELF RNAi	+FP
61	Luciferase RNAi -FP	210	1.212943828705	0.92509912053775	1.50078853687225	Luciferase RNAi	-FP
62	Luciferase RNAi +FP	210	0.428396989141111	0.355510510769501	0.501283467512721	Luciferase RNAi	+FP
63	NELF RNAi -FP	210	0.489814946393571	0.386150698427759	0.593479194359384	NELF RNAi	-FP
64	NELF RNAi +FP	210	0.381207598781818	0.306704607587163	0.455710589976474	NELF RNAi	+FP
65	Luciferase RNAi -FP	225	1.250725721002	0.970827619448672	1.53062382255533	Luciferase RNAi	-FP
66	Luciferase RNAi +FP	225	0.430999483988889	0.362572988520486	0.499425979457292	Luciferase RNAi	+FP
67	NELF RNAi -FP	225	0.449507387017857	0.358388117036457	0.540626656999257	NELF RNAi	-FP
68	NELF RNAi +FP	225	0.344384745614545	0.269423630340426	0.419345860888665	NELF RNAi	+FP
69	Luciferase RNAi -FP	240	1.206440129831	0.931935635851086	1.48094462381091	Luciferase RNAi	-FP
70	Luciferase RNAi +FP	240	0.401721062355556	0.342892019411934	0.460550105299177	Luciferase RNAi	+FP
71	NELF RNAi -FP	240	0.451499592350714	0.356161487075055	0.546837697626373	NELF RNAi	-FP
72	NELF RNAi +FP	240	0.389229386164545	0.314715235186848	0.463743537142243	NELF RNAi	+FP
73	Luciferase RNAi -FP	255	1.12109732322	0.860871463960638	1.38132318247936	Luciferase RNAi	-FP
74	Luciferase RNAi +FP	255	0.394992405636667	0.321119794042927	0.468865017230407	Luciferase RNAi	+FP
75	NELF RNAi -FP	255	0.453266548764857	0.365108285493718	0.541424812035996	NELF RNAi	-FP
76	NELF RNAi +FP	255	0.402064670818182	0.33132266621732	0.472806675419043	NELF RNAi	+FP
77	Luciferase RNAi -FP	270	1.111550132487	0.848534477075337	1.37456578789866	Luciferase RNAi	-FP
78	Luciferase RNAi +FP	270	0.3353724743	0.289404473862582	0.381340474737418	Luciferase RNAi	+FP
79	NELF RNAi -FP	270	0.450948989682857	0.361681431998687	0.540216547367027	NELF RNAi	-FP
80	NELF RNAi +FP	270	0.354248663663636	0.281278628800319	0.427218698526954	NELF RNAi	+FP
81	Luciferase RNAi -FP	285	1.082969949748	0.826259249572604	1.3396806499234	Luciferase RNAi	-FP
82	Luciferase RNAi +FP	285	0.348888192787778	0.275617299297917	0.422159086277639	Luciferase RNAi	+FP
83	NELF RNAi -FP	285	0.435563928768571	0.348934848616127	0.522193008921016	NELF RNAi	-FP
84	NELF RNAi +FP	285	0.371575836081818	0.289941374134867	0.453210298028769	NELF RNAi	+FP
85	Luciferase RNAi -FP	300	0.996691015568	0.759367974864418	1.23401405627158	Luciferase RNAi	-FP
86	Luciferase RNAi +FP	300	0.316339739216667	0.259702938691073	0.372976539742261	Luciferase RNAi	+FP
87	NELF RNAi -FP	300	0.422411322007857	0.330974004367186	0.513848639648528	NELF RNAi	-FP
88	NELF RNAi +FP	300	0.340541133063636	0.255639971117182	0.425442295010091	NELF RNAi	+FP
89	Luciferase RNAi -FP	315	1.020888084615	0.770285219075994	1.27149095015401	Luciferase RNAi	-FP
90	Luciferase RNAi +FP	315	0.361056511811111	0.316348965173702	0.40576405844852	Luciferase RNAi	+FP
91	NELF RNAi -FP	315	0.441314755902857	0.352853975787204	0.529775536018511	NELF RNAi	-FP
92	NELF RNAi +FP	315	0.310946933809091	0.241346861132748	0.380547006485434	NELF RNAi	+FP
93	Luciferase RNAi -FP	330	0.99864917326	0.751270608262437	1.24602773825756	Luciferase RNAi	-FP
94	Luciferase RNAi +FP	330	0.330220596611111	0.264823410674094	0.395617782548129	Luciferase RNAi	+FP
95	NELF RNAi -FP	330	0.427332536024286	0.337261937084452	0.51740313496412	NELF RNAi	-FP
96	NELF RNAi +FP	330	0.348123456146364	0.268254776525446	0.427992135767282	NELF RNAi	+FP
97	Luciferase RNAi -FP	345	0.936042657423	0.69683149524736	1.17525381959864	Luciferase RNAi	-FP
98	Luciferase RNAi +FP	345	0.352555851177778	0.292803740144155	0.4123079622114	Luciferase RNAi	+FP
99	NELF RNAi -FP	345	0.412577290552857	0.322872464866677	0.502282116239038	NELF RNAi	-FP
100	NELF RNAi +FP	345	0.327678215372727	0.263460907434982	0.391895523310473	NELF RNAi	+FP
101	Luciferase RNAi -FP	360	0.942129750434	0.687015041874232	1.19724445899377	Luciferase RNAi	-FP
102	Luciferase RNAi +FP	360	0.326137750577778	0.277861083847299	0.374414417308256	Luciferase RNAi	+FP
103	NELF RNAi -FP	360	0.391163513407857	0.310369536816472	0.471957489999243	NELF RNAi	-FP
104	NELF RNAi +FP	360	0.318110044145455	0.263361471191092	0.372858617099817	NELF RNAi	+FP
105	Luciferase RNAi -FP	375	0.930120975172	0.702291953731014	1.15794999661299	Luciferase RNAi	-FP
106	Luciferase RNAi +FP	375	0.335474485924444	0.278275095203673	0.392673876645216	Luciferase RNAi	+FP
107	NELF RNAi -FP	375	0.446018331580714	0.34784373906207	0.544192924099358	NELF RNAi	-FP
108	NELF RNAi +FP	375	0.306571601534545	0.242302714756928	0.370840488312162	NELF RNAi	+FP
109	Luciferase RNAi -FP	390	0.934730890887	0.696475657320639	1.17298612445336	Luciferase RNAi	-FP
110	Luciferase RNAi +FP	390	0.290970756792222	0.23229617694517	0.349645336639275	Luciferase RNAi	+FP
111	NELF RNAi -FP	390	0.411303608902714	0.323973433287171	0.498633784518257	NELF RNAi	-FP
112	NELF RNAi +FP	390	0.337841945564545	0.273484264714143	0.402199626414948	NELF RNAi	+FP
113	Luciferase RNAi -FP	405	0.862741501153	0.62899585306551	1.09648714924049	Luciferase RNAi	-FP
114	Luciferase RNAi +FP	405	0.325645054513333	0.274131812134586	0.377158296892081	Luciferase RNAi	+FP
115	NELF RNAi -FP	405	0.380457516263429	0.298254804555208	0.462660227971649	NELF RNAi	-FP
116	NELF RNAi +FP	405	0.319164644	0.259580927311652	0.378748360688348	NELF RNAi	+FP
117	Luciferase RNAi -FP	420	0.887653905582	0.647587278584262	1.12772053257974	Luciferase RNAi	-FP
118	Luciferase RNAi +FP	420	0.260323366885556	0.211211332244257	0.309435401526854	Luciferase RNAi	+FP
119	NELF RNAi -FP	420	0.415916215896429	0.330049096883028	0.501783334909829	NELF RNAi	-FP
120	NELF RNAi +FP	420	0.314380775609091	0.251354430818254	0.377407120399927	NELF RNAi	+FP
121	Luciferase RNAi -FP	435	0.867943634385	0.628001156591939	1.10788611217806	Luciferase RNAi	-FP
122	Luciferase RNAi +FP	435	0.286661094822222	0.236879469061299	0.336442720583145	Luciferase RNAi	+FP
123	NELF RNAi -FP	435	0.38358404328	0.296161831884088	0.471006254675912	NELF RNAi	-FP
124	NELF RNAi +FP	435	0.312590300627273	0.270548676174026	0.354631925080519	NELF RNAi	+FP
125	Luciferase RNAi -FP	450	0.749606639931	0.54603154396337	0.95318173589863	Luciferase RNAi	-FP
126	Luciferase RNAi +FP	450	0.347268701801111	0.292977928314309	0.401559475287913	Luciferase RNAi	+FP
127	NELF RNAi -FP	450	0.410203406795	0.324224963628254	0.496181849961746	NELF RNAi	-FP
128	NELF RNAi +FP	450	0.327146570703636	0.249425853926057	0.404867287481216	NELF RNAi	+FP
