# Supplementary material for: The NELF pausing checkpoint mediates the functional divergence of Cdk9
Source: Nat Commun. 2023 May 13;14:2762. doi: 10.1038/s41467-023-38359-y (PMC10182999; doi:10.1038/s41467-023-38359-y)
Supplement: Supplementary file 10 — Source Data [file 41467_2023_38359_MOESM10_ESM.zip › Source Data/AllPlots/fig6f.tsv]

condition	time	mean	lower	upper	kd	drug
1	Luciferase RNAi -FP	-15	0	0	0	Luciferase RNAi	-FP
2	Luciferase RNAi +FP	-15	0	0	0	Luciferase RNAi	+FP
3	NELF RNAi -FP	-15	0	0	0	NELF RNAi	-FP
4	NELF RNAi +FP	-15	0	0	0	NELF RNAi	+FP
5	Luciferase RNAi -FP	0	1	1	1	Luciferase RNAi	-FP
6	Luciferase RNAi +FP	0	1	1	1	Luciferase RNAi	+FP
7	NELF RNAi -FP	0	1	1	1	NELF RNAi	-FP
8	NELF RNAi +FP	0	1	1	1	NELF RNAi	+FP
9	Luciferase RNAi -FP	15	0.876746953518844	0.862723348998523	0.890770558039165	Luciferase RNAi	-FP
10	Luciferase RNAi +FP	15	0.861182625829635	0.818038512207912	0.904326739451359	Luciferase RNAi	+FP
11	NELF RNAi -FP	15	0.845918589012366	0.806517169350667	0.885320008674065	NELF RNAi	-FP
12	NELF RNAi +FP	15	0.724983543892658	0.695851262776484	0.754115825008833	NELF RNAi	+FP
13	Luciferase RNAi -FP	30	0.806772503739066	0.793609691175309	0.819935316302822	Luciferase RNAi	-FP
14	Luciferase RNAi +FP	30	0.803899284671273	0.776045166905876	0.83175340243667	Luciferase RNAi	+FP
15	NELF RNAi -FP	30	0.77082436601813	0.737503010743159	0.804145721293102	NELF RNAi	-FP
16	NELF RNAi +FP	30	0.586911360259324	0.560073051741563	0.613749668777086	NELF RNAi	+FP
17	Luciferase RNAi -FP	45	0.789207314262639	0.769615759664356	0.808798868860923	Luciferase RNAi	-FP
18	Luciferase RNAi +FP	45	0.721392216606017	0.707212321069161	0.735572112142873	Luciferase RNAi	+FP
19	NELF RNAi -FP	45	0.752849752248233	0.720543321393652	0.785156183102814	NELF RNAi	-FP
20	NELF RNAi +FP	45	0.515995296230238	0.48295827301031	0.549032319450166	NELF RNAi	+FP
21	Luciferase RNAi -FP	60	0.738703085625132	0.713608893659019	0.763797277591245	Luciferase RNAi	-FP
22	Luciferase RNAi +FP	60	0.714130280019555	0.670104023282774	0.758156536756336	Luciferase RNAi	+FP
23	NELF RNAi -FP	60	0.668453815390011	0.638162536906843	0.698745093873179	NELF RNAi	-FP
24	NELF RNAi +FP	60	0.479150222215076	0.462394632791461	0.495905811638692	NELF RNAi	+FP
25	Luciferase RNAi -FP	75	0.711611567690534	0.682585068810308	0.740638066570761	Luciferase RNAi	-FP
26	Luciferase RNAi +FP	75	0.639477650505316	0.603695896519626	0.675259404491005	Luciferase RNAi	+FP
27	NELF RNAi -FP	75	0.608855718575725	0.573998927602663	0.643712509548787	NELF RNAi	-FP
28	NELF RNAi +FP	75	0.425585762354896	0.414450955384138	0.436720569325654	NELF RNAi	+FP
29	Luciferase RNAi -FP	90	0.668903697082662	0.638778102786559	0.699029291378765	Luciferase RNAi	-FP
30	Luciferase RNAi +FP	90	0.601067929513977	0.576863655470972	0.625272203556983	Luciferase RNAi	+FP
31	NELF RNAi -FP	90	0.678005088782118	0.634009736609328	0.722000440954908	NELF RNAi	-FP
32	NELF RNAi +FP	90	0.427164033456632	0.406102131261486	0.448225935651777	NELF RNAi	+FP
33	Luciferase RNAi -FP	105	0.652350977045369	0.627469914065162	0.677232040025575	Luciferase RNAi	-FP
34	Luciferase RNAi +FP	105	0.605492046520047	0.540812747140618	0.670171345899475	Luciferase RNAi	+FP
35	NELF RNAi -FP	105	0.611436730486757	0.569298010307397	0.653575450666116	NELF RNAi	-FP
36	NELF RNAi +FP	105	0.409911851818904	0.394567153212651	0.425256550425158	NELF RNAi	+FP
37	Luciferase RNAi -FP	120	0.613569414149878	0.581827699153874	0.645311129145882	Luciferase RNAi	-FP
38	Luciferase RNAi +FP	120	0.49476448391098	0.466368527735196	0.523160440086763	Luciferase RNAi	+FP
39	NELF RNAi -FP	120	0.594021201096218	0.552877309177965	0.635165093014471	NELF RNAi	-FP
40	NELF RNAi +FP	120	0.358488675120527	0.336552576527815	0.38042477371324	NELF RNAi	+FP
41	Luciferase RNAi -FP	135	0.627590367607833	0.597054571536697	0.65812616367897	Luciferase RNAi	-FP
42	Luciferase RNAi +FP	135	0.467882581224949	0.419264068983206	0.516501093466691	Luciferase RNAi	+FP
43	NELF RNAi -FP	135	0.582954527317699	0.53517564740361	0.630733407231789	NELF RNAi	-FP
44	NELF RNAi +FP	135	0.3790931004479	0.352146328642131	0.406039872253669	NELF RNAi	+FP
45	Luciferase RNAi -FP	150	0.581194819976243	0.550809035158819	0.611580604793667	Luciferase RNAi	-FP
46	Luciferase RNAi +FP	150	0.452360561348914	0.417070020696934	0.487651102000893	Luciferase RNAi	+FP
47	NELF RNAi -FP	150	0.547617790849849	0.510058627001261	0.585176954698437	NELF RNAi	-FP
48	NELF RNAi +FP	150	0.386699900135259	0.348998443092576	0.424401357177941	NELF RNAi	+FP
49	Luciferase RNAi -FP	165	0.551523012027921	0.518540265556743	0.584505758499098	Luciferase RNAi	-FP
50	Luciferase RNAi +FP	165	0.444147502847139	0.412341426316376	0.475953579377902	Luciferase RNAi	+FP
51	NELF RNAi -FP	165	0.540087435551689	0.488650147929963	0.591524723173414	NELF RNAi	-FP
52	NELF RNAi +FP	165	0.358429563670835	0.33745318155745	0.379405945784219	NELF RNAi	+FP
53	Luciferase RNAi -FP	180	0.556690326497477	0.525337735307677	0.588042917687276	Luciferase RNAi	-FP
54	Luciferase RNAi +FP	180	0.444010035519836	0.393025229083638	0.494994841956034	Luciferase RNAi	+FP
55	NELF RNAi -FP	180	0.526742466857819	0.476878057963281	0.576606875752357	NELF RNAi	-FP
56	NELF RNAi +FP	180	0.422140807391143	0.391612093550595	0.452669521231691	NELF RNAi	+FP
57	Luciferase RNAi -FP	195	0.5322107824409	0.496499629629858	0.567921935251942	Luciferase RNAi	-FP
58	Luciferase RNAi +FP	195	0.420531932980241	0.391763741055805	0.449300124904678	Luciferase RNAi	+FP
59	NELF RNAi -FP	195	0.553248045382561	0.497821747309342	0.60867434345578	NELF RNAi	-FP
60	NELF RNAi +FP	195	0.377802426944447	0.342393841829299	0.413211012059594	NELF RNAi	+FP
61	Luciferase RNAi -FP	210	0.48233016034327	0.447985424673237	0.516674896013303	Luciferase RNAi	-FP
62	Luciferase RNAi +FP	210	0.414519960465189	0.367860299894904	0.461179621035474	Luciferase RNAi	+FP
63	NELF RNAi -FP	210	0.513945344373484	0.460347812446543	0.567542876300424	NELF RNAi	-FP
64	NELF RNAi +FP	210	0.381921820987205	0.329269545779298	0.434574096195112	NELF RNAi	+FP
65	Luciferase RNAi -FP	225	0.503457070376544	0.463597807337372	0.543316333415716	Luciferase RNAi	-FP
66	Luciferase RNAi +FP	225	0.420362536952092	0.394236887995195	0.446488185908988	Luciferase RNAi	+FP
67	NELF RNAi -FP	225	0.473505988066798	0.431026922887001	0.515985053246595	NELF RNAi	-FP
68	NELF RNAi +FP	225	0.316534987666802	0.28568588451368	0.347384090819924	NELF RNAi	+FP
69	Luciferase RNAi -FP	240	0.476399219039563	0.441092685584815	0.511705752494311	Luciferase RNAi	-FP
70	Luciferase RNAi +FP	240	0.421915195883987	0.372219450880093	0.47161094088788	Luciferase RNAi	+FP
71	NELF RNAi -FP	240	0.479615686722585	0.42441246456603	0.53481890887914	NELF RNAi	-FP
72	NELF RNAi +FP	240	0.390451090053668	0.351594038936776	0.429308141170559	NELF RNAi	+FP
73	Luciferase RNAi -FP	255	0.452376673575712	0.413615221052134	0.491138126099291	Luciferase RNAi	-FP
74	Luciferase RNAi +FP	255	0.37722424830979	0.341334905056375	0.413113591563206	Luciferase RNAi	+FP
75	NELF RNAi -FP	255	0.495502598050216	0.438984211049262	0.55202098505117	NELF RNAi	-FP
76	NELF RNAi +FP	255	0.392618005756245	0.356761224407002	0.428474787105488	NELF RNAi	+FP
77	Luciferase RNAi -FP	270	0.436766486490266	0.399882619056171	0.473650353924362	Luciferase RNAi	-FP
78	Luciferase RNAi +FP	270	0.351038819766427	0.314322174780692	0.387755464752163	Luciferase RNAi	+FP
79	NELF RNAi -FP	270	0.51062612556614	0.454976847920864	0.566275403211416	NELF RNAi	-FP
80	NELF RNAi +FP	270	0.319610869050335	0.29606807508899	0.34315366301168	NELF RNAi	+FP
81	Luciferase RNAi -FP	285	0.425550244339171	0.385878769685292	0.465221718993051	Luciferase RNAi	-FP
82	Luciferase RNAi +FP	285	0.339441342940893	0.297547169325534	0.381335516556252	Luciferase RNAi	+FP
83	NELF RNAi -FP	285	0.482471978523123	0.424559433896977	0.54038452314927	NELF RNAi	-FP
84	NELF RNAi +FP	285	0.344351060353174	0.326935589529276	0.361766531177072	NELF RNAi	+FP
85	Luciferase RNAi -FP	300	0.395246041663549	0.352522460591432	0.437969622735665	Luciferase RNAi	-FP
86	Luciferase RNAi +FP	300	0.317458892410219	0.285017323573365	0.349900461247074	Luciferase RNAi	+FP
87	NELF RNAi -FP	300	0.451718336305121	0.387685809928868	0.515750862681374	NELF RNAi	-FP
88	NELF RNAi +FP	300	0.299121632132986	0.255662822005033	0.34258044226094	NELF RNAi	+FP
89	Luciferase RNAi -FP	315	0.401047497462372	0.363690301460594	0.43840469346415	Luciferase RNAi	-FP
90	Luciferase RNAi +FP	315	0.386081684885459	0.33501050383931	0.437152865931607	Luciferase RNAi	+FP
91	NELF RNAi -FP	315	0.480130121019714	0.414349684644062	0.545910557395366	NELF RNAi	-FP
92	NELF RNAi +FP	315	0.288481555380041	0.262379388299475	0.314583722460607	NELF RNAi	+FP
93	Luciferase RNAi -FP	330	0.393640695961267	0.359057995783788	0.428223396138745	Luciferase RNAi	-FP
94	Luciferase RNAi +FP	330	0.335861413730273	0.293777843729142	0.377944983731403	Luciferase RNAi	+FP
95	NELF RNAi -FP	330	0.458367154763635	0.404700315848478	0.512033993678791	NELF RNAi	-FP
96	NELF RNAi +FP	330	0.313430757183947	0.289503988579931	0.337357525787963	NELF RNAi	+FP
97	Luciferase RNAi -FP	345	0.361891376958921	0.325406907493634	0.398375846424208	Luciferase RNAi	-FP
98	Luciferase RNAi +FP	345	0.345790641433926	0.30444288740443	0.387138395463423	Luciferase RNAi	+FP
99	NELF RNAi -FP	345	0.428363608346433	0.365394707446963	0.491332509245903	NELF RNAi	-FP
100	NELF RNAi +FP	345	0.311831377953627	0.287707630360182	0.335955125547071	NELF RNAi	+FP
101	Luciferase RNAi -FP	360	0.361067164773084	0.32231968054656	0.399814648999607	Luciferase RNAi	-FP
102	Luciferase RNAi +FP	360	0.348811615539668	0.297536353870974	0.400086877208363	Luciferase RNAi	+FP
103	NELF RNAi -FP	360	0.417626470865084	0.368217487654421	0.467035454075747	NELF RNAi	-FP
104	NELF RNAi +FP	360	0.314832934410271	0.282465767275091	0.34720010154545	NELF RNAi	+FP
105	Luciferase RNAi -FP	375	0.359063070025711	0.32252574882682	0.395600391224601	Luciferase RNAi	-FP
106	Luciferase RNAi +FP	375	0.348192795702464	0.309274611662178	0.387110979742751	Luciferase RNAi	+FP
107	NELF RNAi -FP	375	0.476984834581795	0.42606149929981	0.527908169863779	NELF RNAi	-FP
108	NELF RNAi +FP	375	0.298917181012075	0.261551035815169	0.336283326208982	NELF RNAi	+FP
109	Luciferase RNAi -FP	390	0.364687220412928	0.323221126319821	0.406153314506034	Luciferase RNAi	-FP
110	Luciferase RNAi +FP	390	0.31722911287359	0.263507920124736	0.370950305622444	Luciferase RNAi	+FP
111	NELF RNAi -FP	390	0.461855147167656	0.398167713796839	0.525542580538473	NELF RNAi	-FP
112	NELF RNAi +FP	390	0.335550148382907	0.298355260011728	0.372745036754086	NELF RNAi	+FP
113	Luciferase RNAi -FP	405	0.324692136096699	0.2839561360369	0.365428136156498	Luciferase RNAi	-FP
114	Luciferase RNAi +FP	405	0.339729190604552	0.303474865406908	0.375983515802196	Luciferase RNAi	+FP
115	NELF RNAi -FP	405	0.425527465940774	0.364924310430923	0.486130621450625	NELF RNAi	-FP
116	NELF RNAi +FP	405	0.318898882325897	0.278808079549432	0.358989685102362	NELF RNAi	+FP
117	Luciferase RNAi -FP	420	0.336419300021374	0.289403469959776	0.383435130082973	Luciferase RNAi	-FP
118	Luciferase RNAi +FP	420	0.270413314580608	0.215313568214146	0.325513060947071	Luciferase RNAi	+FP
119	NELF RNAi -FP	420	0.473302639514882	0.398617970083172	0.547987308946592	NELF RNAi	-FP
120	NELF RNAi +FP	420	0.309978036909136	0.267368175646997	0.352587898171275	NELF RNAi	+FP
121	Luciferase RNAi -FP	435	0.31748057396879	0.275586460496046	0.359374687441534	Luciferase RNAi	-FP
122	Luciferase RNAi +FP	435	0.320681343154217	0.273627240095282	0.367735446213152	Luciferase RNAi	+FP
123	NELF RNAi -FP	435	0.435030399094454	0.370417906022847	0.49964289216606	NELF RNAi	-FP
124	NELF RNAi +FP	435	0.319150471565754	0.288503961916912	0.349796981214596	NELF RNAi	+FP
125	Luciferase RNAi -FP	450	0.284071580256399	0.248574104901771	0.319569055611027	Luciferase RNAi	-FP
126	Luciferase RNAi +FP	450	0.366540755066665	0.313699838267953	0.419381671865376	Luciferase RNAi	+FP
127	NELF RNAi -FP	450	0.446159267901583	0.394292590855713	0.498025944947453	NELF RNAi	-FP
128	NELF RNAi +FP	450	0.295205719413791	0.250948064577253	0.339463374250329	NELF RNAi	+FP
