# Supplementary material for: The NELF pausing checkpoint mediates the functional divergence of Cdk9
Source: Nat Commun. 2023 May 13;14:2762. doi: 10.1038/s41467-023-38359-y (PMC10182999; doi:10.1038/s41467-023-38359-y)
Supplement: Supplementary file 10 — Source Data [file 41467_2023_38359_MOESM10_ESM.zip › Source Data/AllPlots/S1C_left.tsv]

rep1	rep2	sample	KD	drug
2	-0.887394998465425	-1.01233373507373	LacZKD_DMSO	LacZ RNAi	DMSO
4	1.54154929157015	1.56592334158161	LacZKD_DMSO	LacZ RNAi	DMSO
5	1.41471937849078	1.46767320788343	LacZKD_DMSO	LacZ RNAi	DMSO
6	1.29014150146444	1.37801249806566	LacZKD_DMSO	LacZ RNAi	DMSO
7	1.90534678736932	1.89328227596794	LacZKD_DMSO	LacZ RNAi	DMSO
8	1.38791635607639	1.44098460497331	LacZKD_DMSO	LacZ RNAi	DMSO
9	1.62582260160251	1.65105305324479	LacZKD_DMSO	LacZ RNAi	DMSO
10	-0.0422969584511686	-0.0123337350737254	LacZKD_DMSO	LacZ RNAi	DMSO
11	1.11260500153457	1.24534483979546	LacZKD_DMSO	LacZ RNAi	DMSO
13	0.59690484088136	0.610915555324175	LacZKD_DMSO	LacZ RNAi	DMSO
14	1.49731674447286	1.51914518196853	LacZKD_DMSO	LacZ RNAi	DMSO
15	2.48413463363387	2.51006702333552	LacZKD_DMSO	LacZ RNAi	DMSO
16	0.709202097161035	0.881612872478348	LacZKD_DMSO	LacZ RNAi	DMSO
17	1.40596755624602	1.47433283755217	LacZKD_DMSO	LacZ RNAi	DMSO
18	-0.234182484690082	-0.210701388840559	LacZKD_DMSO	LacZ RNAi	DMSO
20	0.0156949885265181	0.0420239272488672	LacZKD_DMSO	LacZ RNAi	DMSO
22	-1.18842499412941	-0.448062304635163	LacZKD_DMSO	LacZ RNAi	DMSO
23	0.273973003769549	0.226548353841411	LacZKD_DMSO	LacZ RNAi	DMSO
24	1.55664979745265	1.59368915334966	LacZKD_DMSO	LacZ RNAi	DMSO
25	-0.887394998465425	-0.790484985457369	LacZKD_DMSO	LacZ RNAi	DMSO
26	0.0903286068234222	0.0787467342736071	LacZKD_DMSO	LacZ RNAi	DMSO
27	1.85650655201975	1.86292050520713	LacZKD_DMSO	LacZ RNAi	DMSO
28	1.23645664250166	1.23563953128808	LacZKD_DMSO	LacZ RNAi	DMSO
29	-0.489454989793388	-0.259006068415114	LacZKD_DMSO	LacZ RNAi	DMSO
30	-0.887394998465425	-1.18842499412941	LacZKD_DMSO	LacZ RNAi	DMSO
31	-1.18842499412941	-0.887394998465425	LacZKD_DMSO	LacZ RNAi	DMSO
32	1.67489786599105	1.66160826356036	LacZKD_DMSO	LacZ RNAi	DMSO
33	1.7332614813542	1.73817465977762	LacZKD_DMSO	LacZ RNAi	DMSO
34	1.3913586024874	1.40981819752422	LacZKD_DMSO	LacZ RNAi	DMSO
35	-0.711303739409744	-1.48945498979339	LacZKD_DMSO	LacZ RNAi	DMSO
36	-1.18842499412941	-0.489454989793388	LacZKD_DMSO	LacZ RNAi	DMSO
37	2.4778121017664	2.45240413673199	LacZKD_DMSO	LacZ RNAi	DMSO
38	1.67191301244159	1.72671091249261	LacZKD_DMSO	LacZ RNAi	DMSO
39	0.668907502301862	0.640878778701618	LacZKD_DMSO	LacZ RNAi	DMSO
40	1.77299609993704	1.8169700377573	LacZKD_DMSO	LacZ RNAi	DMSO
41	2.57477830624136	2.56231475710594	LacZKD_DMSO	LacZ RNAi	DMSO
42	0.575002999433531	0.51914518196853	LacZKD_DMSO	LacZ RNAi	DMSO
43	0.424358862590329	0.309885559660194	LacZKD_DMSO	LacZ RNAi	DMSO
44	1.45106149513918	1.60326565489071	LacZKD_DMSO	LacZ RNAi	DMSO
45	1.26489334591763	1.28286671692953	LacZKD_DMSO	LacZ RNAi	DMSO
46	1.73274105650833	1.75925374580753	LacZKD_DMSO	LacZ RNAi	DMSO
47	1.05212425415319	1.09260837311832	LacZKD_DMSO	LacZ RNAi	DMSO
48	-0.887394998465425	-0.887394998465425	LacZKD_DMSO	LacZ RNAi	DMSO
49	0.0903286068234222	0.144013465786199	LacZKD_DMSO	LacZ RNAi	DMSO
57	0.589726256254237	0.614348731162569	LacZKD_DMSO	LacZ RNAi	DMSO
58	1.09937673580082	1.1539976866928	LacZKD_DMSO	LacZ RNAi	DMSO
59	0.483672863806311	0.469586402527706	LacZKD_DMSO	LacZ RNAi	DMSO
60	1.15792798032123	1.17424593559626	LacZKD_DMSO	LacZ RNAi	DMSO
61	1.57798785298299	1.59225228030396	LacZKD_DMSO	LacZ RNAi	DMSO
62	1.70478175893044	1.72299897124689	LacZKD_DMSO	LacZ RNAi	DMSO
63	1.43688745683227	1.4490647353831	LacZKD_DMSO	LacZ RNAi	DMSO
65	-1.18842499412941	-1.48945498979339	LacZKD_DMSO	LacZ RNAi	DMSO
67	2.72692206819478	2.76169635338197	LacZKD_DMSO	LacZ RNAi	DMSO
68	0.302936699704866	0.355643050220869	LacZKD_DMSO	LacZ RNAi	DMSO
69	-0.711303739409744	-0.790484985457369	LacZKD_DMSO	LacZ RNAi	DMSO
72	-0.887394998465425	-1.01233373507373	LacZKD_DMSO	LacZ RNAi	DMSO
73	1.7682235850758	1.82356812052985	LacZKD_DMSO	LacZ RNAi	DMSO
74	1.4490647353831	1.48228460109439	LacZKD_DMSO	LacZ RNAi	DMSO
77	1.69067088537067	1.69153059099334	LacZKD_DMSO	LacZ RNAi	DMSO
78	-1.18842499412941	-1.01233373507373	LacZKD_DMSO	LacZ RNAi	DMSO
79	0.981836721265551	1.29014150146444	LacZKD_DMSO	LacZ RNAi	DMSO
80	0.954589806124688	1.02641885391829	LacZKD_DMSO	LacZ RNAi	DMSO
81	0.990551953163763	1.08341661240709	LacZKD_DMSO	LacZ RNAi	DMSO
82	1.8137410676271	1.84379070916857	LacZKD_DMSO	LacZ RNAi	DMSO
83	1.42435886259033	1.43066833649734	LacZKD_DMSO	LacZ RNAi	DMSO
84	0.288696260590256	0.250907699700856	LacZKD_DMSO	LacZ RNAi	DMSO
85	2.00747465827983	2.03971861346833	LacZKD_DMSO	LacZ RNAi	DMSO
86	1.85059232786801	1.86981117481336	LacZKD_DMSO	LacZ RNAi	DMSO
87	0.987666264926275	1.03558981724346	LacZKD_DMSO	LacZ RNAi	DMSO
88	1.06925358073978	1.12332886692635	LacZKD_DMSO	LacZ RNAi	DMSO
95	0.355643050220869	0.59690484088136	LacZKD_DMSO	LacZ RNAi	DMSO
96	0.483672863806311	0.48826861549546	LacZKD_DMSO	LacZ RNAi	DMSO
97	-0.711303739409744	-1.18842499412941	LacZKD_DMSO	LacZ RNAi	DMSO
98	-1.18842499412941	-1.18842499412941	LacZKD_DMSO	LacZ RNAi	DMSO
100	-0.410273743745763	-1.48945498979339	LacZKD_DMSO	LacZ RNAi	DMSO
101	-0.0744816418225699	-0.313363730737707	LacZKD_DMSO	LacZ RNAi	DMSO
104	-0.34332695411515	-0.234182484690082	LacZKD_DMSO	LacZ RNAi	DMSO
105	0.68080672560157	0.820175177632511	LacZKD_DMSO	LacZ RNAi	DMSO
106	2.06877343200994	2.04647175160218	LacZKD_DMSO	LacZ RNAi	DMSO
107	1.23970979989938	1.31875598313083	LacZKD_DMSO	LacZ RNAi	DMSO
108	-0.711303739409744	-0.313363730737707	LacZKD_DMSO	LacZ RNAi	DMSO
109	0.61775497985448	0.665881047671674	LacZKD_DMSO	LacZ RNAi	DMSO
110	0.455027682356781	0.419030029085262	LacZKD_DMSO	LacZ RNAi	DMSO
111	0.824412230575766	0.881612872478348	LacZKD_DMSO	LacZ RNAi	DMSO
112	2.0649130111967	2.10615144507222	LacZKD_DMSO	LacZ RNAi	DMSO
117	1.68547660373505	1.68750399079352	LacZKD_DMSO	LacZ RNAi	DMSO
118	1.25405477493504	1.23970979989938	LacZKD_DMSO	LacZ RNAi	DMSO
119	0.402639612897092	0.492816243246181	LacZKD_DMSO	LacZ RNAi	DMSO
120	1.23808626723517	1.29729643235217	LacZKD_DMSO	LacZ RNAi	DMSO
121	-0.188424994129407	-0.0744816418225699	LacZKD_DMSO	LacZ RNAi	DMSO
124	-0.0422969584511686	0.112605001534574	LacZKD_DMSO	LacZ RNAi	DMSO
125	1.7672627561841	1.76557617355216	LacZKD_DMSO	LacZ RNAi	DMSO
126	0.928846301526358	0.966911043335655	LacZKD_DMSO	LacZ RNAi	DMSO
130	1.32479260593853	1.40375176326646	LacZKD_DMSO	LacZ RNAi	DMSO
131	1.65355981046071	1.6692089910206	LacZKD_DMSO	LacZ RNAi	DMSO
132	1.92451498195467	1.92818274985884	LacZKD_DMSO	LacZ RNAi	DMSO
133	0.242938770029581	0.273973003769549	LacZKD_DMSO	LacZ RNAi	DMSO
134	0.343053922912848	0.391358602487403	LacZKD_DMSO	LacZ RNAi	DMSO
135	-1.18842499412941	-1.48945498979339	LacZKD_DMSO	LacZ RNAi	DMSO
136	0.226548353841411	0.367877506637881	LacZKD_DMSO	LacZ RNAi	DMSO
137	1.25090769970086	1.2784426262247	LacZKD_DMSO	LacZ RNAi	DMSO
138	1.29729643235217	1.33984878303764	LacZKD_DMSO	LacZ RNAi	DMSO
139	1.79924127079687	1.83359074568831	LacZKD_DMSO	LacZ RNAi	DMSO
140	0.273973003769549	0.391358602487403	LacZKD_DMSO	LacZ RNAi	DMSO
144	-0.34332695411515	-0.586365002801444	LacZKD_DMSO	LacZ RNAi	DMSO
145	1.63570083978714	1.67608608692899	LacZKD_DMSO	LacZ RNAi	DMSO
146	0.258733037212813	0.133794300604513	LacZKD_DMSO	LacZ RNAi	DMSO
147	1.44504346145018	1.47244048387446	LacZKD_DMSO	LacZ RNAi	DMSO
148	1.27695785731901	1.32744884958227	LacZKD_DMSO	LacZ RNAi	DMSO
149	0.474332837552167	0.402639612897092	LacZKD_DMSO	LacZ RNAi	DMSO
151	1.03429147701818	1.09260837311832	LacZKD_DMSO	LacZ RNAi	DMSO
152	-0.887394998465425	-1.48945498979339	LacZKD_DMSO	LacZ RNAi	DMSO
153	1.63700112363842	1.66951027059002	LacZKD_DMSO	LacZ RNAi	DMSO
155	0.935426646837679	0.968426906940605	LacZKD_DMSO	LacZ RNAi	DMSO
156	0.455027682356781	0.343053922912848	LacZKD_DMSO	LacZ RNAi	DMSO
164	-0.234182484690082	0.0420239272488672	LacZKD_DMSO	LacZ RNAi	DMSO
165	1.25873303721281	1.23889879222784	LacZKD_DMSO	LacZ RNAi	DMSO
166	1.51486638398925	1.54995912938275	LacZKD_DMSO	LacZ RNAi	DMSO
167	1.00747465827983	1.0668475109739	LacZKD_DMSO	LacZ RNAi	DMSO
168	2.23432894717194	2.25193300268588	LacZKD_DMSO	LacZ RNAi	DMSO
169	1.50177108589911	1.5531205226468	LacZKD_DMSO	LacZ RNAi	DMSO
170	0.535850875471382	0.63764980857142	LacZKD_DMSO	LacZ RNAi	DMSO
171	-0.285335007137463	-0.210701388840559	LacZKD_DMSO	LacZ RNAi	DMSO
172	0.650424096607849	0.960794118525973	LacZKD_DMSO	LacZ RNAi	DMSO
173	-0.489454989793388	-0.147032308971182	LacZKD_DMSO	LacZ RNAi	DMSO
177	1.63959007009457	1.70975148936827	LacZKD_DMSO	LacZ RNAi	DMSO
178	-0.0422969584511686	0.0668475109738994	LacZKD_DMSO	LacZ RNAi	DMSO
179	1.02109002041322	1.13172129198165	LacZKD_DMSO	LacZ RNAi	DMSO
180	0.434824296268494	0.547971508147236	LacZKD_DMSO	LacZ RNAi	DMSO
181	1.28869626059026	1.27918311145423	LacZKD_DMSO	LacZ RNAi	DMSO
182	-0.109243748081782	0.163757523981956	LacZKD_DMSO	LacZ RNAi	DMSO
183	0.90848501887865	0.983301459523825	LacZKD_DMSO	LacZ RNAi	DMSO
184	0.883457013176719	0.957703041548831	LacZKD_DMSO	LacZ RNAi	DMSO
185	0.97592786165503	0.974437999192519	LacZKD_DMSO	LacZ RNAi	DMSO
186	1.73169833216132	1.77204578340489	LacZKD_DMSO	LacZ RNAi	DMSO
187	1.39590623023812	1.40981819752422	LacZKD_DMSO	LacZ RNAi	DMSO
188	1.39477377983922	1.50618020480416	LacZKD_DMSO	LacZ RNAi	DMSO
189	1.47244048387446	1.49145694798346	LacZKD_DMSO	LacZ RNAi	DMSO
190	0.868479857207066	0.890756251918218	LacZKD_DMSO	LacZ RNAi	DMSO
191	1.1863233518807	1.17330284188819	LacZKD_DMSO	LacZ RNAi	DMSO
192	0.740993931584886	0.896151283804924	LacZKD_DMSO	LacZ RNAi	DMSO
193	0.567449861543085	0.523382234911784	LacZKD_DMSO	LacZ RNAi	DMSO
194	3.07018834667334	3.00676870205888	LacZKD_DMSO	LacZ RNAi	DMSO
195	2.65834495940781	2.66408549664463	LacZKD_DMSO	LacZ RNAi	DMSO
198	0.844998761357543	0.927185517544893	LacZKD_DMSO	LacZ RNAi	DMSO
200	1.46188252900253	1.48551700450468	LacZKD_DMSO	LacZ RNAi	DMSO
209	0.844998761357543	0.978892340618769	LacZKD_DMSO	LacZ RNAi	DMSO
210	-1.18842499412941	-1.48945498979339	LacZKD_DMSO	LacZ RNAi	DMSO
212	1.47527593126024	1.45797873209366	LacZKD_DMSO	LacZ RNAi	DMSO
213	0.928846301526358	1.03946171048427	LacZKD_DMSO	LacZ RNAi	DMSO
214	1.22821551320887	1.28433145518781	LacZKD_DMSO	LacZ RNAi	DMSO
215	0.901480117309991	0.977412630560722	LacZKD_DMSO	LacZ RNAi	DMSO
217	-1.18842499412941	-1.01233373507373	LacZKD_DMSO	LacZ RNAi	DMSO
218	-0.34332695411515	-0.313363730737707	LacZKD_DMSO	LacZ RNAi	DMSO
219	2.04100085379129	2.30871206992255	LacZKD_DMSO	LacZ RNAi	DMSO
220	1.244544296745	1.29729643235217	LacZKD_DMSO	LacZ RNAi	DMSO
221	-0.410273743745763	-0.34332695411515	LacZKD_DMSO	LacZ RNAi	DMSO
222	-1.18842499412941	-1.18842499412941	LacZKD_DMSO	LacZ RNAi	DMSO
224	-0.0744816418225699	-0.0915149811213503	LacZKD_DMSO	LacZ RNAi	DMSO
227	0.852967691028818	0.813741067627101	LacZKD_DMSO	LacZ RNAi	DMSO
228	-0.285335007137463	-0.375511637486551	LacZKD_DMSO	LacZ RNAi	DMSO
229	1.244544296745	1.29444858947935	LacZKD_DMSO	LacZ RNAi	DMSO
231	-0.586365002801444	-0.887394998465425	LacZKD_DMSO	LacZ RNAi	DMSO
233	1.244544296745	1.27021285489624	LacZKD_DMSO	LacZ RNAi	DMSO
234	-0.188424994129407	-0.259006068415114	LacZKD_DMSO	LacZ RNAi	DMSO
235	-0.234182484690082	0.123328866926348	LacZKD_DMSO	LacZ RNAi	DMSO
237	-1.18842499412941	-1.18842499412941	LacZKD_DMSO	LacZ RNAi	DMSO
239	0.807210200468143	0.698065731043075	LacZKD_DMSO	LacZ RNAi	DMSO
240	-0.0123337350737254	-0.0744816418225699	LacZKD_DMSO	LacZ RNAi	DMSO
242	0.96386335025365	0.983301459523825	LacZKD_DMSO	LacZ RNAi	DMSO
244	-0.711303739409744	-1.01233373507373	LacZKD_DMSO	LacZ RNAi	DMSO
248	0.856897984657251	0.93379088414342	LacZKD_DMSO	LacZ RNAi	DMSO
250	0.424358862590329	0.469586402527706	LacZKD_DMSO	LacZ RNAi	DMSO
251	-0.887394998465425	-1.18842499412941	LacZKD_DMSO	LacZ RNAi	DMSO
252	0.63764980857142	0.832764304940531	LacZKD_DMSO	LacZ RNAi	DMSO
254	2.02028502577699	2.06973319921139	LacZKD_DMSO	LacZ RNAi	DMSO
256	1.63308853427537	1.6548077839686	LacZKD_DMSO	LacZ RNAi	DMSO
257	-0.586365002801444	-0.887394998465425	LacZKD_DMSO	LacZ RNAi	DMSO
258	-0.0744816418225699	-0.234182484690082	LacZKD_DMSO	LacZ RNAi	DMSO
260	1.38211794575249	1.44856410768282	LacZKD_DMSO	LacZ RNAi	DMSO
261	1.01569498852652	1.11800003342128	LacZKD_DMSO	LacZ RNAi	DMSO
262	0.735854291932475	0.903241963466278	LacZKD_DMSO	LacZ RNAi	DMSO
263	0.981836721265551	1.00747465827983	LacZKD_DMSO	LacZ RNAi	DMSO
269	1.87302748495779	1.86962123626588	LacZKD_DMSO	LacZ RNAi	DMSO
270	1.12332886692635	1.11907104378381	LacZKD_DMSO	LacZ RNAi	DMSO
271	1.03688428759646	1.04962110899939	LacZKD_DMSO	LacZ RNAi	DMSO
272	0.828608345169374	0.90848501887865	LacZKD_DMSO	LacZ RNAi	DMSO
273	-1.18842499412941	-1.48945498979339	LacZKD_DMSO	LacZ RNAi	DMSO
276	0.938679804235401	0.989111505800455	LacZKD_DMSO	LacZ RNAi	DMSO
277	1.03168309391065	1.13275903317291	LacZKD_DMSO	LacZ RNAi	DMSO
278	0.0420239272488672	0.173302841888186	LacZKD_DMSO	LacZ RNAi	DMSO
279	1.58754933699996	1.64631352477443	LacZKD_DMSO	LacZ RNAi	DMSO
280	0.501771085899107	0.593330380523062	LacZKD_DMSO	LacZ RNAi	DMSO
281	0.90848501887865	0.962331445730902	LacZKD_DMSO	LacZ RNAi	DMSO
282	1.17706299076149	1.26105340505796	LacZKD_DMSO	LacZ RNAi	DMSO
283	0.0668475109738994	0.0903286068234222	LacZKD_DMSO	LacZ RNAi	DMSO
284	1.47996092256059	1.50793139460393	LacZKD_DMSO	LacZ RNAi	DMSO
285	0.904996691032828	0.957703041548831	LacZKD_DMSO	LacZ RNAi	DMSO
286	-0.34332695411515	-0.375511637486551	LacZKD_DMSO	LacZ RNAi	DMSO
287	-0.0744816418225699	-0.109243748081782	LacZKD_DMSO	LacZ RNAi	DMSO
288	1.10383107722707	1.14198877921978	LacZKD_DMSO	LacZ RNAi	DMSO
289	1.16568344501799	1.23235562541916	LacZKD_DMSO	LacZ RNAi	DMSO
290	0.972943008105568	1.05585212667244	LacZKD_DMSO	LacZ RNAi	DMSO
291	0.860793028540775	0.91366553138243	LacZKD_DMSO	LacZ RNAi	DMSO
292	1.71248807360826	1.73662912618244	LacZKD_DMSO	LacZ RNAi	DMSO
293	0.824412230575766	0.820175177632511	LacZKD_DMSO	LacZ RNAi	DMSO
294	1.30293669970487	1.45403952611271	LacZKD_DMSO	LacZ RNAi	DMSO
296	-0.711303739409744	-0.586365002801444	LacZKD_DMSO	LacZ RNAi	DMSO
297	0.948295573027	0.978892340618769	LacZKD_DMSO	LacZ RNAi	DMSO
298	0.698065731043075	0.706444662615846	LacZKD_DMSO	LacZ RNAi	DMSO
300	1.03429147701818	0.974437999192519	LacZKD_DMSO	LacZ RNAi	DMSO
301	0.941908774365599	0.97144285296316	LacZKD_DMSO	LacZ RNAi	DMSO
302	0.90848501887865	1.01569498852652	LacZKD_DMSO	LacZ RNAi	DMSO
303	1.56131132143965	1.52084496684642	LacZKD_DMSO	LacZ RNAi	DMSO
304	0.424358862590329	0.610915555324175	LacZKD_DMSO	LacZ RNAi	DMSO
305	-0.410273743745763	0.0290589500844996	LacZKD_DMSO	LacZ RNAi	DMSO
307	-1.18842499412941	-1.01233373507373	LacZKD_DMSO	LacZ RNAi	DMSO
312	1.47715599688855	1.54717390556877	LacZKD_DMSO	LacZ RNAi	DMSO
313	1.49009338491071	1.53666952695206	LacZKD_DMSO	LacZ RNAi	DMSO
314	-1.18842499412941	-1.48945498979339	LacZKD_DMSO	LacZ RNAi	DMSO
317	-1.18842499412941	-1.18842499412941	LacZKD_DMSO	LacZ RNAi	DMSO
321	1.17518698576274	1.21297554665214	LacZKD_DMSO	LacZ RNAi	DMSO
322	1.17893092689661	1.22150812920189	LacZKD_DMSO	LacZ RNAi	DMSO
323	1.73065309824667	1.74328707292735	LacZKD_DMSO	LacZ RNAi	DMSO
324	0.735854291932475	0.640878778701618	LacZKD_DMSO	LacZ RNAi	DMSO
335	0.954589806124688	0.987666264926275	LacZKD_DMSO	LacZ RNAi	DMSO
336	-0.711303739409744	-0.448062304635163	LacZKD_DMSO	LacZ RNAi	DMSO
338	1.23645664250166	1.26105340505796	LacZKD_DMSO	LacZ RNAi	DMSO
340	-1.18842499412941	-1.18842499412941	LacZKD_DMSO	LacZ RNAi	DMSO
341	1.8445964505535	1.86484557255197	LacZKD_DMSO	LacZ RNAi	DMSO
343	1.35811766934872	1.38560627359831	LacZKD_DMSO	LacZ RNAi	DMSO
344	1.6491634441061	1.69124421150265	LacZKD_DMSO	LacZ RNAi	DMSO
347	2.19232877667449	2.18970025148997	LacZKD_DMSO	LacZ RNAi	DMSO
348	1.58682126561083	1.59297131106738	LacZKD_DMSO	LacZ RNAi	DMSO
349	1.20251011297397	1.2223522392478	LacZKD_DMSO	LacZ RNAi	DMSO
350	0.455027682356781	0.575002999433531	LacZKD_DMSO	LacZ RNAi	DMSO
352	0.95145409227183	1.01023209282502	LacZKD_DMSO	LacZ RNAi	DMSO
353	1.10383107722707	1.16568344501799	LacZKD_DMSO	LacZ RNAi	DMSO
354	1.58389671259351	1.56821111411644	LacZKD_DMSO	LacZ RNAi	DMSO
355	-0.887394998465425	-0.167235695059469	LacZKD_DMSO	LacZ RNAi	DMSO
356	0.559763032876794	0.621134720505861	LacZKD_DMSO	LacZ RNAi	DMSO
357	0.273973003769549	0.200741090235126	LacZKD_DMSO	LacZ RNAi	DMSO
358	1.17893092689661	1.17799796309657	LacZKD_DMSO	LacZ RNAi	DMSO
360	0.740993931584886	0.793846238910162	LacZKD_DMSO	LacZ RNAi	DMSO
361	0.978892340618769	0.993418593815366	LacZKD_DMSO	LacZ RNAi	DMSO
362	0.0420239272488672	0.273973003769549	LacZKD_DMSO	LacZ RNAi	DMSO
363	-1.18842499412941	-1.48945498979339	LacZKD_DMSO	LacZ RNAi	DMSO
367	-0.711303739409744	-0.711303739409744	LacZKD_DMSO	LacZ RNAi	DMSO
369	1.74252403703812	1.76388301553272	LacZKD_DMSO	LacZ RNAi	DMSO
370	1.11477106329108	1.14198877921978	LacZKD_DMSO	LacZ RNAi	DMSO
373	-0.711303739409744	-1.01233373507373	LacZKD_DMSO	LacZ RNAi	DMSO
376	0.133794300604513	0.234820879807401	LacZKD_DMSO	LacZ RNAi	DMSO
377	1.57124285056022	1.58095233194673	LacZKD_DMSO	LacZ RNAi	DMSO
378	1.17518698576274	1.13172129198165	LacZKD_DMSO	LacZ RNAi	DMSO
379	1.40596755624602	1.3913586024874	LacZKD_DMSO	LacZ RNAi	DMSO
380	1.22150812920189	1.32345836684947	LacZKD_DMSO	LacZ RNAi	DMSO
381	1.41471937849078	1.44200288089562	LacZKD_DMSO	LacZ RNAi	DMSO
382	0.0420239272488672	0.112605001534574	LacZKD_DMSO	LacZ RNAi	DMSO
383	2.39204378982159	2.30760470490658	LacZKD_DMSO	LacZ RNAi	DMSO
384	1.16950985287105	1.24694151248325	LacZKD_DMSO	LacZ RNAi	DMSO
385	0.191786247582199	0.0290589500844996	LacZKD_DMSO	LacZ RNAi	DMSO
386	1.02109002041322	1.04329938919911	LacZKD_DMSO	LacZ RNAi	DMSO
387	2.72485890763101	2.76800758383694	LacZKD_DMSO	LacZ RNAi	DMSO
389	1.74252403703812	1.7498444893335	LacZKD_DMSO	LacZ RNAi	DMSO
390	1.45006426282523	1.54717390556877	LacZKD_DMSO	LacZ RNAi	DMSO
391	1.23153075436035	1.28433145518781	LacZKD_DMSO	LacZ RNAi	DMSO
392	1.57124285056022	1.57199748929381	LacZKD_DMSO	LacZ RNAi	DMSO
393	0.242938770029581	0.355643050220869	LacZKD_DMSO	LacZ RNAi	DMSO
397	-1.18842499412941	-1.48945498979339	LacZKD_DMSO	LacZ RNAi	DMSO
398	1.16182302420476	1.21211299526254	LacZKD_DMSO	LacZ RNAi	DMSO
399	1.7495941033468	1.78516462929785	LacZKD_DMSO	LacZ RNAi	DMSO
401	-1.18842499412941	-1.48945498979339	LacZKD_DMSO	LacZ RNAi	DMSO
402	1.49642036751501	1.55664979745265	LacZKD_DMSO	LacZ RNAi	DMSO
403	2.06199500817949	2.03011051108712	LacZKD_DMSO	LacZ RNAi	DMSO
404	1.43378902883689	1.45650571378418	LacZKD_DMSO	LacZ RNAi	DMSO
405	0.987666264926275	0.969937497965843	LacZKD_DMSO	LacZ RNAi	DMSO
406	0.191786247582199	0.250907699700856	LacZKD_DMSO	LacZ RNAi	DMSO
407	1.22821551320887	1.27918311145423	LacZKD_DMSO	LacZ RNAi	DMSO
409	0.367877506637881	0.309885559660194	LacZKD_DMSO	LacZ RNAi	DMSO
411	0.918784975518462	0.989111505800455	LacZKD_DMSO	LacZ RNAi	DMSO
412	1.73894536890962	1.75134378132394	LacZKD_DMSO	LacZ RNAi	DMSO
413	1.68894635174037	1.72538885825431	LacZKD_DMSO	LacZ RNAi	DMSO
414	1.14803473971912	1.18723861983148	LacZKD_DMSO	LacZ RNAi	DMSO
418	1.07164639385567	1.08457627793433	LacZKD_DMSO	LacZ RNAi	DMSO
420	-0.489454989793388	-1.48945498979339	LacZKD_DMSO	LacZ RNAi	DMSO
421	-0.586365002801444	-0.313363730737707	LacZKD_DMSO	LacZ RNAi	DMSO
422	-0.887394998465425	-0.887394998465425	LacZKD_DMSO	LacZ RNAi	DMSO
424	-1.18842499412941	-1.48945498979339	LacZKD_DMSO	LacZ RNAi	DMSO
427	0.133794300604513	0.281397021848756	LacZKD_DMSO	LacZ RNAi	DMSO
428	1.35564305022087	1.32877090382057	LacZKD_DMSO	LacZ RNAi	DMSO
429	1.71466499286254	1.73971471274571	LacZKD_DMSO	LacZ RNAi	DMSO
430	1.24293877002958	1.28797183259592	LacZKD_DMSO	LacZ RNAi	DMSO
437	-0.147032308971182	-0.448062304635163	LacZKD_DMSO	LacZ RNAi	DMSO
442	-0.711303739409744	-1.18842499412941	LacZKD_DMSO	LacZ RNAi	DMSO
445	1.26489334591763	1.23727221923318	LacZKD_DMSO	LacZ RNAi	DMSO
446	0.527578349505393	0.61775497985448	LacZKD_DMSO	LacZ RNAi	DMSO
447	1.67191301244159	1.61503212151901	LacZKD_DMSO	LacZ RNAi	DMSO
448	1.09713231487837	1.10272176760248	LacZKD_DMSO	LacZ RNAi	DMSO
449	1.84257928723413	1.81460447642421	LacZKD_DMSO	LacZ RNAi	DMSO
452	-0.285335007137463	-0.109243748081782	LacZKD_DMSO	LacZ RNAi	DMSO
453	-0.887394998465425	-0.711303739409744	LacZKD_DMSO	LacZ RNAi	DMSO
454	0.0156949885265181	0.163757523981956	LacZKD_DMSO	LacZ RNAi	DMSO
455	-0.34332695411515	-0.34332695411515	LacZKD_DMSO	LacZ RNAi	DMSO
456	1.77061639819169	1.78052468685194	LacZKD_DMSO	LacZ RNAi	DMSO
457	0.0903286068234222	0.101609617233111	LacZKD_DMSO	LacZ RNAi	DMSO
458	1.68256381963117	1.73039139623097	LacZKD_DMSO	LacZ RNAi	DMSO
459	0.714664992862537	0.758518276568419	LacZKD_DMSO	LacZ RNAi	DMSO
460	2.44251112493478	2.42398796506601	LacZKD_DMSO	LacZ RNAi	DMSO
462	2.12163074362148	2.0916979021729	LacZKD_DMSO	LacZ RNAi	DMSO
465	1.36666945444891	1.46430470193984	LacZKD_DMSO	LacZ RNAi	DMSO
466	2.51503834775389	2.47447443223317	LacZKD_DMSO	LacZ RNAi	DMSO
467	-0.887394998465425	-0.535212480354063	LacZKD_DMSO	LacZ RNAi	DMSO
468	1.17893092689661	1.29800548472503	LacZKD_DMSO	LacZ RNAi	DMSO
469	0.911945550988156	0.959251330111692	LacZKD_DMSO	LacZ RNAi	DMSO
470	0.935426646837679	1.04329938919911	LacZKD_DMSO	LacZ RNAi	DMSO
471	0.191786247582199	0.234820879807401	LacZKD_DMSO	LacZ RNAi	DMSO
472	0.860793028540775	0.906744357302348	LacZKD_DMSO	LacZ RNAi	DMSO
473	1.02376261027455	1.00747465827983	LacZKD_DMSO	LacZ RNAi	DMSO
474	-0.711303739409744	-0.234182484690082	LacZKD_DMSO	LacZ RNAi	DMSO
476	0.603966695368847	0.614348731162569	LacZKD_DMSO	LacZ RNAi	DMSO
477	0.990551953163763	0.97144285296316	LacZKD_DMSO	LacZ RNAi	DMSO
478	1.21981497118244	1.20515020914018	LacZKD_DMSO	LacZ RNAi	DMSO
479	1.49821127513289	1.49552213662211	LacZKD_DMSO	LacZ RNAi	DMSO
480	0.72538885825431	0.847004744055142	LacZKD_DMSO	LacZ RNAi	DMSO
483	1.21469552704641	1.12332886692635	LacZKD_DMSO	LacZ RNAi	DMSO
484	0.112605001534574	-0.34332695411515	LacZKD_DMSO	LacZ RNAi	DMSO
485	-0.711303739409744	-0.448062304635163	LacZKD_DMSO	LacZ RNAi	DMSO
486	0.492816243246181	0.624488362513449	LacZKD_DMSO	LacZ RNAi	DMSO
487	2.00775119091057	1.97443799919252	LacZKD_DMSO	LacZ RNAi	DMSO
488	0.97592786165503	0.91021873168765	LacZKD_DMSO	LacZ RNAi	DMSO
489	0.918784975518462	0.960794118525973	LacZKD_DMSO	LacZ RNAi	DMSO
490	1.11260500153457	1.1817178529217	LacZKD_DMSO	LacZ RNAi	DMSO
491	0.133794300604513	0.250907699700856	LacZKD_DMSO	LacZ RNAi	DMSO
492	1.7672627561841	1.64853174293014	LacZKD_DMSO	LacZ RNAi	DMSO
495	-0.711303739409744	-0.644356949779131	LacZKD_DMSO	LacZ RNAi	DMSO
496	0.413634997198556	0.571242850560224	LacZKD_DMSO	LacZ RNAi	DMSO
497	1.95050894612752	1.96630321331075	LacZKD_DMSO	LacZ RNAi	DMSO
498	1.84820390123275	1.86118061846557	LacZKD_DMSO	LacZ RNAi	DMSO
499	1.38791635607639	1.40319604408391	LacZKD_DMSO	LacZ RNAi	DMSO
500	0.96386335025365	0.91537872682655	LacZKD_DMSO	LacZ RNAi	DMSO
501	1.51141273173784	1.51271107196312	LacZKD_DMSO	LacZ RNAi	DMSO
502	2.16549123679096	2.28484294870589	LacZKD_DMSO	LacZ RNAi	DMSO
504	0.662833354589669	0.730653098246667	LacZKD_DMSO	LacZ RNAi	DMSO
505	1.31536568892777	1.36424322198279	LacZKD_DMSO	LacZ RNAi	DMSO
506	1.02376261027455	1.10933551696973	LacZKD_DMSO	LacZ RNAi	DMSO
507	-1.18842499412941	-1.18842499412941	LacZKD_DMSO	LacZ RNAi	DMSO
508	0.501771085899107	0.361803358925687	LacZKD_DMSO	LacZ RNAi	DMSO
509	0.631118941412462	0.68080672560157	LacZKD_DMSO	LacZ RNAi	DMSO
510	1.61911003393945	1.70782556833223	LacZKD_DMSO	LacZ RNAi	DMSO
511	1.20074109023513	1.0752110744587	LacZKD_DMSO	LacZ RNAi	DMSO
512	0.1539976866928	0.112605001534574	LacZKD_DMSO	LacZ RNAi	DMSO
513	0.379776729937588	0.355643050220869	LacZKD_DMSO	LacZ RNAi	DMSO
514	-0.887394998465425	-0.375511637486551	LacZKD_DMSO	LacZ RNAi	DMSO
516	-0.489454989793388	-0.448062304635163	LacZKD_DMSO	LacZ RNAi	DMSO
523	-0.34332695411515	-0.375511637486551	LacZKD_DMSO	LacZ RNAi	DMSO
525	0.894360376187043	0.937056271571187	LacZKD_DMSO	LacZ RNAi	DMSO
526	1.50177108589911	1.61366426375233	LacZKD_DMSO	LacZ RNAi	DMSO
527	1.39249998154621	1.42223516896047	LacZKD_DMSO	LacZ RNAi	DMSO
528	1.6548077839686	1.69665339001982	LacZKD_DMSO	LacZ RNAi	DMSO
532	0.112605001534574	0.163757523981956	LacZKD_DMSO	LacZ RNAi	DMSO
533	0.464787519645937	0.506180204804162	LacZKD_DMSO	LacZ RNAi	DMSO
539	1.79248694364744	1.7394584162013	LacZKD_DMSO	LacZ RNAi	DMSO
540	0.330088945748481	0.367877506637881	LacZKD_DMSO	LacZ RNAi	DMSO
541	2.6861148029416	2.69992301604864	LacZKD_DMSO	LacZ RNAi	DMSO
545	0.61775497985448	0.55586798899327	LacZKD_DMSO	LacZ RNAi	DMSO
546	-1.18842499412941	-0.586365002801444	LacZKD_DMSO	LacZ RNAi	DMSO
550	1.78746614227239	1.8054519208118	LacZKD_DMSO	LacZ RNAi	DMSO
554	1.63829752603959	1.62180752386568	LacZKD_DMSO	LacZ RNAi	DMSO
555	-0.489454989793388	-0.147032308971182	LacZKD_DMSO	LacZ RNAi	DMSO
556	1.39703573537909	1.36545803251447	LacZKD_DMSO	LacZ RNAi	DMSO
557	2.09668203543741	2.11885705290394	LacZKD_DMSO	LacZ RNAi	DMSO
558	0.173302841888186	0.323458366849468	LacZKD_DMSO	LacZ RNAi	DMSO
559	-0.887394998465425	-1.18842499412941	LacZKD_DMSO	LacZ RNAi	DMSO
564	0.911945550988156	0.876032995097512	LacZKD_DMSO	LacZ RNAi	DMSO
567	2.12480929756532	2.15082763990329	LacZKD_DMSO	LacZ RNAi	DMSO
568	1.32877090382057	1.36057826789638	LacZKD_DMSO	LacZ RNAi	DMSO
569	0.0156949885265181	0.144013465786199	LacZKD_DMSO	LacZ RNAi	DMSO
571	1.72855505319098	1.7332614813542	LacZKD_DMSO	LacZ RNAi	DMSO
572	-0.489454989793388	-0.489454989793388	LacZKD_DMSO	LacZ RNAi	DMSO
573	1.47338769140785	1.50661866469189	LacZKD_DMSO	LacZ RNAi	DMSO
574	1.61160436511473	1.58132147305005	LacZKD_DMSO	LacZ RNAi	DMSO
575	-1.18842499412941	-0.535212480354063	LacZKD_DMSO	LacZ RNAi	DMSO
577	1.90534678736932	1.88821544954094	LacZKD_DMSO	LacZ RNAi	DMSO
578	0.61775497985448	0.807210200468143	LacZKD_DMSO	LacZ RNAi	DMSO
579	1.53748663816564	1.51184594322703	LacZKD_DMSO	LacZ RNAi	DMSO
580	0.559763032876794	0.586091971599143	LacZKD_DMSO	LacZ RNAi	DMSO
581	1.47053984853503	1.49145694798346	LacZKD_DMSO	LacZ RNAi	DMSO
582	1.14602875702152	1.26336144139488	LacZKD_DMSO	LacZ RNAi	DMSO
583	1.02109002041322	1.03429147701818	LacZKD_DMSO	LacZ RNAi	DMSO
584	0.355643050220869	0.302936699704866	LacZKD_DMSO	LacZ RNAi	DMSO
585	0.330088945748481	0.402639612897092	LacZKD_DMSO	LacZ RNAi	DMSO
586	-0.586365002801444	-0.711303739409744	LacZKD_DMSO	LacZ RNAi	DMSO
587	0.650424096607849	0.640878778701618	LacZKD_DMSO	LacZ RNAi	DMSO
588	1.3936383687823	1.4004067314648	LacZKD_DMSO	LacZ RNAi	DMSO
589	0.173302841888186	0.343053922912848	LacZKD_DMSO	LacZ RNAi	DMSO
590	0.876032995097512	0.91537872682655	LacZKD_DMSO	LacZ RNAi	DMSO
591	1.28579126994685	1.27247284862714	LacZKD_DMSO	LacZ RNAi	DMSO
592	-0.711303739409744	-0.644356949779131	LacZKD_DMSO	LacZ RNAi	DMSO
593	1.45502768235678	1.47196610427306	LacZKD_DMSO	LacZ RNAi	DMSO
594	-0.489454989793388	-0.448062304635163	LacZKD_DMSO	LacZ RNAi	DMSO
595	2.00274646159915	1.97473638084761	LacZKD_DMSO	LacZ RNAi	DMSO
596	1.05461305455689	1.09260837311832	LacZKD_DMSO	LacZ RNAi	DMSO
597	-1.18842499412941	-1.48945498979339	LacZKD_DMSO	LacZ RNAi	DMSO
602	2.05510910770266	2.05137482431769	LacZKD_DMSO	LacZ RNAi	DMSO
603	0.510545010206612	0.514866383989255	LacZKD_DMSO	LacZ RNAi	DMSO
604	0.0668475109738994	0.0019067040408848	LacZKD_DMSO	LacZ RNAi	DMSO
605	-0.410273743745763	-0.535212480354063	LacZKD_DMSO	LacZ RNAi	DMSO
607	1.47338769140785	1.47101578774091	LacZKD_DMSO	LacZ RNAi	DMSO
608	1.47149120594044	1.54916517215631	LacZKD_DMSO	LacZ RNAi	DMSO
609	1.30988555966019	1.39703573537909	LacZKD_DMSO	LacZ RNAi	DMSO
610	1.13791086679934	1.13275903317291	LacZKD_DMSO	LacZ RNAi	DMSO
611	1.753086438505	1.72459368961855	LacZKD_DMSO	LacZ RNAi	DMSO
612	1.42962310258269	1.48042665395311	LacZKD_DMSO	LacZ RNAi	DMSO
613	0.112605001534574	0.209515014542631	LacZKD_DMSO	LacZ RNAi	DMSO
614	0.624488362513449	0.82651535566353	LacZKD_DMSO	LacZ RNAi	DMSO
615	0.258733037212813	0.582427017512738	LacZKD_DMSO	LacZ RNAi	DMSO
616	0.760965012515506	0.815896379653236	LacZKD_DMSO	LacZ RNAi	DMSO
617	1.20777435296633	1.24614390990479	LacZKD_DMSO	LacZ RNAi	DMSO
618	1.23970979989938	1.27397300376955	LacZKD_DMSO	LacZ RNAi	DMSO
619	0.802801081563088	0.840958783555803	LacZKD_DMSO	LacZ RNAi	DMSO
620	1.10604123203219	1.12226831821395	LacZKD_DMSO	LacZ RNAi	DMSO
621	1.14602875702152	1.17986189077272	LacZKD_DMSO	LacZ RNAi	DMSO
622	1.3936383687823	1.38560627359831	LacZKD_DMSO	LacZ RNAi	DMSO
623	-1.18842499412941	-1.01233373507373	LacZKD_DMSO	LacZ RNAi	DMSO
624	1.27695785731901	1.28359970357087	LacZKD_DMSO	LacZ RNAi	DMSO
625	1.67251162657069	1.72829208346941	LacZKD_DMSO	LacZ RNAi	DMSO
626	1.34560111192673	1.36057826789638	LacZKD_DMSO	LacZ RNAi	DMSO
627	0.879760867616755	0.93050075869637	LacZKD_DMSO	LacZ RNAi	DMSO
628	1.01297213019104	1.06563945878493	LacZKD_DMSO	LacZ RNAi	DMSO
629	0.0668475109738994	-0.0123337350737254	LacZKD_DMSO	LacZ RNAi	DMSO
630	0.897934836545342	0.92551835817743	LacZKD_DMSO	LacZ RNAi	DMSO
631	0.72538885825431	0.72538885825431	LacZKD_DMSO	LacZ RNAi	DMSO
632	-0.234182484690082	-0.535212480354063	LacZKD_DMSO	LacZ RNAi	DMSO
633	0.97592786165503	1.05831971559443	LacZKD_DMSO	LacZ RNAi	DMSO
634	-0.188424994129407	-0.375511637486551	LacZKD_DMSO	LacZ RNAi	DMSO
635	1.0668475109739	1.09146998588223	LacZKD_DMSO	LacZ RNAi	DMSO
636	0.343053922912848	0.379776729937588	LacZKD_DMSO	LacZ RNAi	DMSO
637	0.780057954424528	0.844998761357543	LacZKD_DMSO	LacZ RNAi	DMSO
638	1.82567532739021	1.81589637965324	LacZKD_DMSO	LacZ RNAi	DMSO
639	1.70031596655349	1.70339112539545	LacZKD_DMSO	LacZ RNAi	DMSO
640	-0.887394998465425	-0.887394998465425	LacZKD_DMSO	LacZ RNAi	DMSO
641	0.922164716169842	0.941908774365599	LacZKD_DMSO	LacZ RNAi	DMSO
642	0.868479857207066	0.856897984657251	LacZKD_DMSO	LacZ RNAi	DMSO
643	1.75802727088367	1.73688709737024	LacZKD_DMSO	LacZ RNAi	DMSO
644	1.56362345369003	1.59726067415149	LacZKD_DMSO	LacZ RNAi	DMSO
645	0.852967691028818	0.872272846224205	LacZKD_DMSO	LacZ RNAi	DMSO
646	1.36908220777625	1.37327253852459	LacZKD_DMSO	LacZ RNAi	DMSO
647	0.897934836545342	0.96386335025365	LacZKD_DMSO	LacZ RNAi	DMSO
648	1.24614390990479	1.25795681809304	LacZKD_DMSO	LacZ RNAi	DMSO
649	0.59690484088136	0.695236441024211	LacZKD_DMSO	LacZ RNAi	DMSO
650	-0.188424994129407	-0.188424994129407	LacZKD_DMSO	LacZ RNAi	DMSO
651	-0.188424994129407	-0.0744816418225699	LacZKD_DMSO	LacZ RNAi	DMSO
652	1.21469552704641	1.2754679948565	LacZKD_DMSO	LacZ RNAi	DMSO
653	1.21124872735163	1.2930176343729	LacZKD_DMSO	LacZ RNAi	DMSO
654	0.559763032876794	0.634396651173698	LacZKD_DMSO	LacZ RNAi	DMSO
655	-0.188424994129407	-0.167235695059469	LacZKD_DMSO	LacZ RNAi	DMSO
656	-0.285335007137463	0.0019067040408848	LacZKD_DMSO	LacZ RNAi	DMSO
657	0.65667304588485	0.677862344954788	LacZKD_DMSO	LacZ RNAi	DMSO
658	-0.489454989793388	-0.586365002801444	LacZKD_DMSO	LacZ RNAi	DMSO
669	0.0156949885265181	0.163757523981956	LacZKD_DMSO	LacZ RNAi	DMSO
671	1.00469960422505	1.08341661240709	LacZKD_DMSO	LacZ RNAi	DMSO
672	0.1539976866928	0.191786247582199	LacZKD_DMSO	LacZ RNAi	DMSO
673	1.32479260593853	1.36180335892569	LacZKD_DMSO	LacZ RNAi	DMSO
674	-0.109243748081782	-0.313363730737707	LacZKD_DMSO	LacZ RNAi	DMSO
677	-0.711303739409744	-0.790484985457369	LacZKD_DMSO	LacZ RNAi	DMSO
678	1.68547660373505	1.67815768293414	LacZKD_DMSO	LacZ RNAi	DMSO
680	1.0290589500845	1.12649506186301	LacZKD_DMSO	LacZ RNAi	DMSO
681	0.112605001534574	0.200741090235126	LacZKD_DMSO	LacZ RNAi	DMSO
682	1.73688709737024	1.71439347395285	LacZKD_DMSO	LacZ RNAi	DMSO
683	0.811575005870593	0.777716738609626	LacZKD_DMSO	LacZ RNAi	DMSO
684	1.73065309824667	1.72459368961855	LacZKD_DMSO	LacZ RNAi	DMSO
685	1.91435162075403	1.89579369260983	LacZKD_DMSO	LacZ RNAi	DMSO
686	0.849001503811217	0.879760867616755	LacZKD_DMSO	LacZ RNAi	DMSO
690	1.23808626723517	1.26259345802605	LacZKD_DMSO	LacZ RNAi	DMSO
691	1.42010103944779	1.45106149513918	LacZKD_DMSO	LacZ RNAi	DMSO
692	-0.410273743745763	-0.586365002801444	LacZKD_DMSO	LacZ RNAi	DMSO
693	1.55114735032069	1.54073979556336	LacZKD_DMSO	LacZ RNAi	DMSO
694	1.69862938392155	1.71683105461904	LacZKD_DMSO	LacZ RNAi	DMSO
695	-0.711303739409744	-0.375511637486551	LacZKD_DMSO	LacZ RNAi	DMSO
696	0.302936699704866	0.361803358925687	LacZKD_DMSO	LacZ RNAi	DMSO
697	-0.586365002801444	-0.313363730737707	LacZKD_DMSO	LacZ RNAi	DMSO
698	1.17893092689661	1.31604586836501	LacZKD_DMSO	LacZ RNAi	DMSO
699	1.17893092689661	1.28724619419502	LacZKD_DMSO	LacZ RNAi	DMSO
700	0.824412230575766	0.856897984657251	LacZKD_DMSO	LacZ RNAi	DMSO
701	1.31536568892777	1.43585710170626	LacZKD_DMSO	LacZ RNAi	DMSO
702	-0.489454989793388	-0.586365002801444	LacZKD_DMSO	LacZ RNAi	DMSO
706	1.42962310258269	1.44856410768282	LacZKD_DMSO	LacZ RNAi	DMSO
709	-1.18842499412941	-0.711303739409744	LacZKD_DMSO	LacZ RNAi	DMSO
715	-0.711303739409744	-0.535212480354063	LacZKD_DMSO	LacZ RNAi	DMSO
716	-0.586365002801444	-0.489454989793388	LacZKD_DMSO	LacZ RNAi	DMSO
718	0.720060024749243	0.802801081563088	LacZKD_DMSO	LacZ RNAi	DMSO
723	-0.0744816418225699	-0.0123337350737254	LacZKD_DMSO	LacZ RNAi	DMSO
724	1.01840088190244	1.03429147701818	LacZKD_DMSO	LacZ RNAi	DMSO
725	0.96386335025365	0.994844849553398	LacZKD_DMSO	LacZ RNAi	DMSO
726	-0.489454989793388	-0.313363730737707	LacZKD_DMSO	LacZ RNAi	DMSO
727	-1.18842499412941	-0.711303739409744	LacZKD_DMSO	LacZ RNAi	DMSO
729	1.3167249841905	1.32612275853088	LacZKD_DMSO	LacZ RNAi	DMSO
731	1.29444858947935	1.25717920914419	LacZKD_DMSO	LacZ RNAi	DMSO
732	0.631118941412462	0.492816243246181	LacZKD_DMSO	LacZ RNAi	DMSO
734	-0.410273743745763	0.0903286068234222	LacZKD_DMSO	LacZ RNAi	DMSO
735	1.29158194882774	1.31057436945075	LacZKD_DMSO	LacZ RNAi	DMSO
740	1.311262088489	1.37148163090671	LacZKD_DMSO	LacZ RNAi	DMSO
741	0.379776729937588	0.455027682356781	LacZKD_DMSO	LacZ RNAi	DMSO
742	1.47809298642547	1.50530195479424	LacZKD_DMSO	LacZ RNAi	DMSO
743	1.87827355629359	1.96279158472705	LacZKD_DMSO	LacZ RNAi	DMSO
746	-0.887394998465425	-0.790484985457369	LacZKD_DMSO	LacZ RNAi	DMSO
748	1.01569498852652	1.06199500817949	LacZKD_DMSO	LacZ RNAi	DMSO
749	-0.234182484690082	-0.586365002801444	LacZKD_DMSO	LacZ RNAi	DMSO
750	0.954589806124688	0.95614921348021	LacZKD_DMSO	LacZ RNAi	DMSO
751	0.631118941412462	0.535850875471382	LacZKD_DMSO	LacZ RNAi	DMSO
754	-0.711303739409744	-0.790484985457369	LacZKD_DMSO	LacZ RNAi	DMSO
755	1.50530195479424	1.50486216287625	LacZKD_DMSO	LacZ RNAi	DMSO
756	1.62315001174119	1.65574141632079	LacZKD_DMSO	LacZ RNAi	DMSO
758	-1.18842499412941	-0.887394998465425	LacZKD_DMSO	LacZ RNAi	DMSO
762	-0.586365002801444	-0.790484985457369	LacZKD_DMSO	LacZ RNAi	DMSO
764	0.0156949885265181	0.288696260590256	LacZKD_DMSO	LacZ RNAi	DMSO
765	-0.147032308971182	-0.0422969584511686	LacZKD_DMSO	LacZ RNAi	DMSO
766	1.26182411418995	1.35440043282977	LacZKD_DMSO	LacZ RNAi	DMSO
767	0.932148937076443	0.903241963466278	LacZKD_DMSO	LacZ RNAi	DMSO
768	1.92585230243218	1.93932752170357	LacZKD_DMSO	LacZ RNAi	DMSO
775	1.82777235938303	1.86599653033313	LacZKD_DMSO	LacZ RNAi	DMSO
776	0.603966695368847	0.706444662615846	LacZKD_DMSO	LacZ RNAi	DMSO
777	1.81761296086791	1.86195476213205	LacZKD_DMSO	LacZ RNAi	DMSO
781	-1.18842499412941	-1.18842499412941	LacZKD_DMSO	LacZ RNAi	DMSO
783	-0.489454989793388	-0.210701388840559	LacZKD_DMSO	LacZ RNAi	DMSO
784	2.03429147701818	2.06345646042312	LacZKD_DMSO	LacZ RNAi	DMSO
785	-0.887394998465425	-1.18842499412941	LacZKD_DMSO	LacZ RNAi	DMSO
786	1.41471937849078	1.42699895875654	LacZKD_DMSO	LacZ RNAi	DMSO
787	1.79655213228609	1.8141729865905	LacZKD_DMSO	LacZ RNAi	DMSO
788	1.241327285873	1.24213377539335	LacZKD_DMSO	LacZ RNAi	DMSO
789	1.90848501887865	1.91980166224552	LacZKD_DMSO	LacZ RNAi	DMSO
790	2.89600828265714	2.82474941574946	LacZKD_DMSO	LacZ RNAi	DMSO
791	1.12120517329649	1.17612600122457	LacZKD_DMSO	LacZ RNAi	DMSO
792	1.66527321764677	1.70810122336015	LacZKD_DMSO	LacZ RNAi	DMSO
799	0.209515014542631	0.191786247582199	LacZKD_DMSO	LacZ RNAi	DMSO
800	-0.887394998465425	-0.489454989793388	LacZKD_DMSO	LacZ RNAi	DMSO
802	1.65605218161627	1.65543042849375	LacZKD_DMSO	LacZ RNAi	DMSO
803	0.367877506637881	0.266419865879104	LacZKD_DMSO	LacZ RNAi	DMSO
804	1.38906680570782	1.42594484541888	LacZKD_DMSO	LacZ RNAi	DMSO
805	2.03894744816023	2.06781153907652	LacZKD_DMSO	LacZ RNAi	DMSO
808	0.61775497985448	0.634396651173698	LacZKD_DMSO	LacZ RNAi	DMSO
809	1.02109002041322	1.11477106329108	LacZKD_DMSO	LacZ RNAi	DMSO
810	0.945113914240811	0.993418593815366	LacZKD_DMSO	LacZ RNAi	DMSO
811	1.35440043282977	1.36787750663788	LacZKD_DMSO	LacZ RNAi	DMSO
812	2.15182076743853	2.16931933105097	LacZKD_DMSO	LacZ RNAi	DMSO
813	0.864653449354013	1.00885556399621	LacZKD_DMSO	LacZ RNAi	DMSO
814	1.241327285873	1.31194872022397	LacZKD_DMSO	LacZ RNAi	DMSO
815	1.7394584162013	1.81782705723996	LacZKD_DMSO	LacZ RNAi	DMSO
816	-0.711303739409744	-0.34332695411515	LacZKD_DMSO	LacZ RNAi	DMSO
818	-0.0744816418225699	-0.188424994129407	LacZKD_DMSO	LacZ RNAi	DMSO
819	-0.887394998465425	-0.644356949779131	LacZKD_DMSO	LacZ RNAi	DMSO
820	-1.18842499412941	-0.644356949779131	LacZKD_DMSO	LacZ RNAi	DMSO
822	-1.18842499412941	-1.48945498979339	LacZKD_DMSO	LacZ RNAi	DMSO
823	3.05582737984307	3.00759911975394	LacZKD_DMSO	LacZ RNAi	DMSO
827	1.70975148936827	1.74252403703812	LacZKD_DMSO	LacZ RNAi	DMSO
829	1.38560627359831	1.40927019179611	LacZKD_DMSO	LacZ RNAi	DMSO
830	1.48826861549546	1.49326839787516	LacZKD_DMSO	LacZ RNAi	DMSO
831	1.11260500153457	1.16664321221944	LacZKD_DMSO	LacZ RNAi	DMSO
832	1.89543580673717	1.91332207981696	LacZKD_DMSO	LacZ RNAi	DMSO
833	0.0156949885265181	-0.167235695059469	LacZKD_DMSO	LacZ RNAi	DMSO
834	0.756057678020762	0.897934836545342	LacZKD_DMSO	LacZ RNAi	DMSO
835	1.73169833216132	1.76654073692901	LacZKD_DMSO	LacZ RNAi	DMSO
836	0.112605001534574	-0.0422969584511686	LacZKD_DMSO	LacZ RNAi	DMSO
837	0.883457013176719	0.922164716169842	LacZKD_DMSO	LacZ RNAi	DMSO
838	0.928846301526358	0.987666264926275	LacZKD_DMSO	LacZ RNAi	DMSO
839	1.17518698576274	1.21297554665214	LacZKD_DMSO	LacZ RNAi	DMSO
840	-0.0422969584511686	0.0903286068234222	LacZKD_DMSO	LacZ RNAi	DMSO
841	0.535850875471382	0.367877506637881	LacZKD_DMSO	LacZ RNAi	DMSO
842	0.455027682356781	0.309885559660194	LacZKD_DMSO	LacZ RNAi	DMSO
843	-1.18842499412941	-1.18842499412941	LacZKD_DMSO	LacZ RNAi	DMSO
845	-1.18842499412941	-0.711303739409744	LacZKD_DMSO	LacZ RNAi	DMSO
846	-1.18842499412941	-1.48945498979339	LacZKD_DMSO	LacZ RNAi	DMSO
847	-1.18842499412941	-1.01233373507373	LacZKD_DMSO	LacZ RNAi	DMSO
848	0.112605001534574	0.112605001534574	LacZKD_DMSO	LacZ RNAi	DMSO
849	-0.711303739409744	-0.285335007137463	LacZKD_DMSO	LacZ RNAi	DMSO
851	-0.410273743745763	-0.147032308971182	LacZKD_DMSO	LacZ RNAi	DMSO
853	-0.586365002801444	-0.313363730737707	LacZKD_DMSO	LacZ RNAi	DMSO
854	-0.887394998465425	-1.01233373507373	LacZKD_DMSO	LacZ RNAi	DMSO
855	0.258733037212813	0.44504346145018	LacZKD_DMSO	LacZ RNAi	DMSO
858	0.798346740136838	0.738431714820286	LacZKD_DMSO	LacZ RNAi	DMSO
859	0.455027682356781	0.429623102582686	LacZKD_DMSO	LacZ RNAi	DMSO
861	0.68080672560157	0.717370886238462	LacZKD_DMSO	LacZ RNAi	DMSO
862	1.30012572237104	1.35873412719801	LacZKD_DMSO	LacZ RNAi	DMSO
863	1.08341661240709	1.15498359967445	LacZKD_DMSO	LacZ RNAi	DMSO
865	-0.586365002801444	-0.259006068415114	LacZKD_DMSO	LacZ RNAi	DMSO
867	-1.18842499412941	-1.18842499412941	LacZKD_DMSO	LacZ RNAi	DMSO
879	0.44504346145018	0.361803358925687	LacZKD_DMSO	LacZ RNAi	DMSO
880	-0.234182484690082	0.0420239272488672	LacZKD_DMSO	LacZ RNAi	DMSO
881	1.45993501685152	1.48228460109439	LacZKD_DMSO	LacZ RNAi	DMSO
882	-0.234182484690082	-0.0123337350737254	LacZKD_DMSO	LacZ RNAi	DMSO
883	1.44098460497331	1.47480464040346	LacZKD_DMSO	LacZ RNAi	DMSO
887	2.17725014632651	2.17706299076149	LacZKD_DMSO	LacZ RNAi	DMSO
893	-0.234182484690082	-0.210701388840559	LacZKD_DMSO	LacZ RNAi	DMSO
898	-0.586365002801444	-0.887394998465425	LacZKD_DMSO	LacZ RNAi	DMSO
902	2.1753749513497	2.17621979120051	LacZKD_DMSO	LacZ RNAi	DMSO
906	-1.18842499412941	-1.18842499412941	LacZKD_DMSO	LacZ RNAi	DMSO
914	0.133794300604513	0.0290589500844996	LacZKD_DMSO	LacZ RNAi	DMSO
915	1.71683105461904	1.76072095829054	LacZKD_DMSO	LacZ RNAi	DMSO
916	1.13172129198165	1.16855640686372	LacZKD_DMSO	LacZ RNAi	DMSO
918	-0.887394998465425	-0.375511637486551	LacZKD_DMSO	LacZ RNAi	DMSO
919	-0.711303739409744	-0.887394998465425	LacZKD_DMSO	LacZ RNAi	DMSO
922	-1.18842499412941	-1.18842499412941	LacZKD_DMSO	LacZ RNAi	DMSO
931	-0.711303739409744	-1.18842499412941	LacZKD_DMSO	LacZ RNAi	DMSO
932	-0.887394998465425	-1.01233373507373	LacZKD_DMSO	LacZ RNAi	DMSO
933	1.35811766934872	1.40651974256568	LacZKD_DMSO	LacZ RNAi	DMSO
934	0.543968765693562	0.683731278618886	LacZKD_DMSO	LacZ RNAi	DMSO
935	1.41036551263371	1.48135662107913	LacZKD_DMSO	LacZ RNAi	DMSO
936	-1.18842499412941	-0.887394998465425	LacZKD_DMSO	LacZ RNAi	DMSO
937	0.987666264926275	1.13068106518037	LacZKD_DMSO	LacZ RNAi	DMSO
938	0.849001503811217	0.980367026184775	LacZKD_DMSO	LacZ RNAi	DMSO
939	1.47621698142672	1.52548535999955	LacZKD_DMSO	LacZ RNAi	DMSO
940	1.37267638951965	1.37683234929081	LacZKD_DMSO	LacZ RNAi	DMSO
941	0.402639612897092	0.578730871952774	LacZKD_DMSO	LacZ RNAi	DMSO
942	1.18079086328074	1.15987986891875	LacZKD_DMSO	LacZ RNAi	DMSO
944	0.1539976866928	0.163757523981956	LacZKD_DMSO	LacZ RNAi	DMSO
945	0.191786247582199	0.123328866926348	LacZKD_DMSO	LacZ RNAi	DMSO
946	1.46090986458274	1.40927019179611	LacZKD_DMSO	LacZ RNAi	DMSO
948	1.69975449978892	1.69523644102421	LacZKD_DMSO	LacZ RNAi	DMSO
950	1.89900146290688	1.91021873168765	LacZKD_DMSO	LacZ RNAi	DMSO
951	1.30988555966019	1.31400212585503	LacZKD_DMSO	LacZ RNAi	DMSO
952	1.69806573104308	1.69381485388942	LacZKD_DMSO	LacZ RNAi	DMSO
953	1.11260500153457	1.15102644717703	LacZKD_DMSO	LacZ RNAi	DMSO
954	1.25090769970086	1.24374227531318	LacZKD_DMSO	LacZ RNAi	DMSO
955	1.33920490674193	1.32144929087531	LacZKD_DMSO	LacZ RNAi	DMSO
956	0.535850875471382	0.439963935920905	LacZKD_DMSO	LacZ RNAi	DMSO
958	1.22987629719034	1.33336665550972	LacZKD_DMSO	LacZ RNAi	DMSO
959	1.05212425415319	1.13995460930933	LacZKD_DMSO	LacZ RNAi	DMSO
960	-0.109243748081782	0.273973003769549	LacZKD_DMSO	LacZ RNAi	DMSO
961	1.75209149080316	1.78952712707206	LacZKD_DMSO	LacZ RNAi	DMSO
962	0.668907502301862	0.866570867399735	LacZKD_DMSO	LacZ RNAi	DMSO
963	-0.887394998465425	-1.01233373507373	LacZKD_DMSO	LacZ RNAi	DMSO
964	-1.18842499412941	-1.48945498979339	LacZKD_DMSO	LacZ RNAi	DMSO
969	1.56744986154308	1.48228460109439	LacZKD_DMSO	LacZ RNAi	DMSO
970	1.80939808661632	1.84156718124844	LacZKD_DMSO	LacZ RNAi	DMSO
972	0.1539976866928	0.266419865879104	LacZKD_DMSO	LacZ RNAi	DMSO
982	1.6491634441061	1.59726067415149	LacZKD_DMSO	LacZ RNAi	DMSO
983	1.52338223491178	1.53952271541539	LacZKD_DMSO	LacZ RNAi	DMSO
985	1.25405477493504	1.23070431361257	LacZKD_DMSO	LacZ RNAi	DMSO
986	0.355643050220869	0.343053922912848	LacZKD_DMSO	LacZ RNAi	DMSO
987	1.3167249841905	1.36606416587441	LacZKD_DMSO	LacZ RNAi	DMSO
988	0.559763032876794	0.539928787891822	LacZKD_DMSO	LacZ RNAi	DMSO
989	0.720060024749243	0.72273261461057	LacZKD_DMSO	LacZ RNAi	DMSO
991	-0.887394998465425	-1.01233373507373	LacZKD_DMSO	LacZ RNAi	DMSO
993	0.0668475109738994	0.234820879807401	LacZKD_DMSO	LacZ RNAi	DMSO
995	1.93050075869637	1.91657395517023	LacZKD_DMSO	LacZ RNAi	DMSO
996	-0.887394998465425	-1.48945498979339	LacZKD_DMSO	LacZ RNAi	DMSO
1000	-0.711303739409744	-0.790484985457369	LacZKD_DMSO	LacZ RNAi	DMSO
1005	0.483672863806311	0.361803358925687	LacZKD_DMSO	LacZ RNAi	DMSO
1006	1.07402609560102	1.22738273350614	LacZKD_DMSO	LacZ RNAi	DMSO
1007	-0.887394998465425	-0.586365002801444	LacZKD_DMSO	LacZ RNAi	DMSO
1008	-0.410273743745763	-0.285335007137463	LacZKD_DMSO	LacZ RNAi	DMSO
1009	-0.887394998465425	-1.48945498979339	LacZKD_DMSO	LacZ RNAi	DMSO
1012	0.0156949885265181	0.101609617233111	LacZKD_DMSO	LacZ RNAi	DMSO
1014	-0.586365002801444	-0.535212480354063	LacZKD_DMSO	LacZ RNAi	DMSO
1016	1.67310941672963	1.66466453572246	LacZKD_DMSO	LacZ RNAi	DMSO
1017	1.50967555149398	1.51141273173784	LacZKD_DMSO	LacZ RNAi	DMSO
1018	3.02274896259909	2.99939173568039	LacZKD_DMSO	LacZ RNAi	DMSO
1019	1.13172129198165	1.18356591733551	LacZKD_DMSO	LacZ RNAi	DMSO
1020	1.30988555966019	1.31194872022397	LacZKD_DMSO	LacZ RNAi	DMSO
1021	0.68080672560157	0.671913012441587	LacZKD_DMSO	LacZ RNAi	DMSO
1022	1.05461305455689	1.08688636041241	LacZKD_DMSO	LacZ RNAi	DMSO
1023	1.46188252900253	1.50530195479424	LacZKD_DMSO	LacZ RNAi	DMSO
1024	0.535850875471382	0.665881047671674	LacZKD_DMSO	LacZ RNAi	DMSO
1025	1.54396876569356	1.52882931863314	LacZKD_DMSO	LacZ RNAi	DMSO
1026	-0.887394998465425	-1.01233373507373	LacZKD_DMSO	LacZ RNAi	DMSO
1028	-0.887394998465425	-1.48945498979339	LacZKD_DMSO	LacZ RNAi	DMSO
1030	1.17330284188819	1.28213249108787	LacZKD_DMSO	LacZ RNAi	DMSO
1034	1.25717920914419	1.22987629719034	LacZKD_DMSO	LacZ RNAi	DMSO
1035	1.46188252900253	1.49552213662211	LacZKD_DMSO	LacZ RNAi	DMSO
1036	0.64408391857683	0.748591113335408	LacZKD_DMSO	LacZ RNAi	DMSO
1038	-1.18842499412941	-1.48945498979339	LacZKD_DMSO	LacZ RNAi	DMSO
1039	1.25717920914419	1.30919565565188	LacZKD_DMSO	LacZ RNAi	DMSO
1041	1.91091028355655	1.92601917831585	LacZKD_DMSO	LacZ RNAi	DMSO
1042	1.45403952611271	1.54073979556336	LacZKD_DMSO	LacZ RNAi	DMSO
1043	1.60675959555302	1.65387214019866	LacZKD_DMSO	LacZ RNAi	DMSO
1044	0.492816243246181	0.706444662615846	LacZKD_DMSO	LacZ RNAi	DMSO
1045	1.69975449978892	1.73300134688586	LacZKD_DMSO	LacZ RNAi	DMSO
1046	1.889669156277	1.92064708684947	LacZKD_DMSO	LacZ RNAi	DMSO
1047	0.133794300604513	0.459935016851525	LacZKD_DMSO	LacZ RNAi	DMSO
1048	1.01297213019104	1.10383107722707	LacZKD_DMSO	LacZ RNAi	DMSO
1049	1.58609197159914	1.60396669536885	LacZKD_DMSO	LacZ RNAi	DMSO
1051	-0.887394998465425	-1.01233373507373	LacZKD_DMSO	LacZ RNAi	DMSO
1052	0.756057678020762	0.896151283804924	LacZKD_DMSO	LacZ RNAi	DMSO
1053	1.01569498852652	1.00330539923345	LacZKD_DMSO	LacZ RNAi	DMSO
1054	0.242938770029581	0.497316744472857	LacZKD_DMSO	LacZ RNAi	DMSO
1055	2.02028502577699	2.01759088263394	LacZKD_DMSO	LacZ RNAi	DMSO
1056	1.43688745683227	1.48551700450468	LacZKD_DMSO	LacZ RNAi	DMSO
1057	0.0668475109738994	0.1539976866928	LacZKD_DMSO	LacZ RNAi	DMSO
1064	-1.18842499412941	-1.18842499412941	LacZKD_DMSO	LacZ RNAi	DMSO
1066	1.52253812486587	1.61126009677969	LacZKD_DMSO	LacZ RNAi	DMSO
1067	1.13172129198165	1.16664321221944	LacZKD_DMSO	LacZ RNAi	DMSO
1068	1.43688745683227	1.49821127513289	LacZKD_DMSO	LacZ RNAi	DMSO
1069	0.65667304588485	0.714664992862537	LacZKD_DMSO	LacZ RNAi	DMSO
1070	0.589726256254237	0.717370886238462	LacZKD_DMSO	LacZ RNAi	DMSO
1071	-0.34332695411515	-0.285335007137463	LacZKD_DMSO	LacZ RNAi	DMSO
1072	0.367877506637881	0.373867870327068	LacZKD_DMSO	LacZ RNAi	DMSO
1073	-0.586365002801444	-0.210701388840559	LacZKD_DMSO	LacZ RNAi	DMSO
1074	0.510545010206612	0.51914518196853	LacZKD_DMSO	LacZ RNAi	DMSO
1075	2.19106181958787	2.21280317336871	LacZKD_DMSO	LacZ RNAi	DMSO
1076	1.60326565489071	1.65729302383725	LacZKD_DMSO	LacZ RNAi	DMSO
1077	0.191786247582199	-0.0123337350737254	LacZKD_DMSO	LacZ RNAi	DMSO
1078	1.7672627561841	1.7958772378505	LacZKD_DMSO	LacZ RNAi	DMSO
1079	1.87075962350196	1.90813744424473	LacZKD_DMSO	LacZ RNAi	DMSO
1080	0.173302841888186	0.258733037212813	LacZKD_DMSO	LacZ RNAi	DMSO
1081	-1.18842499412941	-0.887394998465425	LacZKD_DMSO	LacZ RNAi	DMSO
1082	2.22754941724716	2.35433820853252	LacZKD_DMSO	LacZ RNAi	DMSO
1083	2.17725014632651	2.2339185772256	LacZKD_DMSO	LacZ RNAi	DMSO
1084	0.0420239272488672	0.191786247582199	LacZKD_DMSO	LacZ RNAi	DMSO
1085	-0.887394998465425	-1.48945498979339	LacZKD_DMSO	LacZ RNAi	DMSO
1086	-0.489454989793388	-0.586365002801444	LacZKD_DMSO	LacZ RNAi	DMSO
1087	1.42647222190373	1.42010103944779	LacZKD_DMSO	LacZ RNAi	DMSO
1088	1.2754679948565	1.36119124538968	LacZKD_DMSO	LacZ RNAi	DMSO
1089	0.65667304588485	0.714664992862537	LacZKD_DMSO	LacZ RNAi	DMSO
1090	1.3992859708895	1.41580105895506	LacZKD_DMSO	LacZ RNAi	DMSO
1091	0.91537872682655	0.918784975518462	LacZKD_DMSO	LacZ RNAi	DMSO
1092	-1.18842499412941	-1.48945498979339	LacZKD_DMSO	LacZ RNAi	DMSO
1093	1.43791537324564	1.45354460357265	LacZKD_DMSO	LacZ RNAi	DMSO
1097	1.30988555966019	1.40319604408391	LacZKD_DMSO	LacZ RNAi	DMSO
1098	1.50530195479424	1.51097908768593	LacZKD_DMSO	LacZ RNAi	DMSO
1099	1.61229208415298	1.63797378805821	LacZKD_DMSO	LacZ RNAi	DMSO
1100	1.46575154774855	1.47762474435111	LacZKD_DMSO	LacZ RNAi	DMSO
1101	0.730653098246667	0.844998761357543	LacZKD_DMSO	LacZ RNAi	DMSO
1102	1.31943087756642	1.36727390058949	LacZKD_DMSO	LacZ RNAi	DMSO
1105	1.64087877870162	1.62947076303239	LacZKD_DMSO	LacZ RNAi	DMSO
1106	2.14360928289811	2.14259717691242	LacZKD_DMSO	LacZ RNAi	DMSO
1107	0.474332837552167	0.51914518196853	LacZKD_DMSO	LacZ RNAi	DMSO
1108	0.355643050220869	0.367877506637881	LacZKD_DMSO	LacZ RNAi	DMSO
1109	0.97592786165503	1.00469960422505	LacZKD_DMSO	LacZ RNAi	DMSO
1118	1.25090769970086	1.36241461093638	LacZKD_DMSO	LacZ RNAi	DMSO
1119	1.23808626723517	1.23153075436035	LacZKD_DMSO	LacZ RNAi	DMSO
1120	1.43894086246333	1.41091213886308	LacZKD_DMSO	LacZ RNAi	DMSO
1121	-0.0744816418225699	-0.285335007137463	LacZKD_DMSO	LacZ RNAi	DMSO
1122	1.53256075002433	1.52169237098241	LacZKD_DMSO	LacZ RNAi	DMSO
1123	-1.18842499412941	-1.48945498979339	LacZKD_DMSO	LacZ RNAi	DMSO
1124	1.37267638951965	1.43066833649734	LacZKD_DMSO	LacZ RNAi	DMSO
1125	0.756057678020762	0.743541120598766	LacZKD_DMSO	LacZ RNAi	DMSO
1128	2.24245595232348	2.2335078191491	LacZKD_DMSO	LacZ RNAi	DMSO
1129	1.36302500384347	1.39759938825757	LacZKD_DMSO	LacZ RNAi	DMSO
1130	1.04202392724887	1.06077336326171	LacZKD_DMSO	LacZ RNAi	DMSO
1131	-0.34332695411515	-0.0915149811213503	LacZKD_DMSO	LacZ RNAi	DMSO
1132	1.37742282454411	1.40430677226456	LacZKD_DMSO	LacZ RNAi	DMSO
1133	0.993418593815366	0.928846301526358	LacZKD_DMSO	LacZ RNAi	DMSO
1134	1.43378902883689	1.53338562108314	LacZKD_DMSO	LacZ RNAi	DMSO
1135	1.48182085894472	1.58536145085179	LacZKD_DMSO	LacZ RNAi	DMSO
1136	0.876032995097512	1.0668475109739	LacZKD_DMSO	LacZ RNAi	DMSO
1137	-0.711303739409744	-0.535212480354063	LacZKD_DMSO	LacZ RNAi	DMSO
1139	-0.711303739409744	-0.887394998465425	LacZKD_DMSO	LacZ RNAi	DMSO
1140	-0.410273743745763	-0.375511637486551	LacZKD_DMSO	LacZ RNAi	DMSO
1141	0.631118941412462	0.695236441024211	LacZKD_DMSO	LacZ RNAi	DMSO
1142	0.343053922912848	0.218115186304548	LacZKD_DMSO	LacZ RNAi	DMSO
1143	-0.109243748081782	-0.313363730737707	LacZKD_DMSO	LacZ RNAi	DMSO
1146	1.03946171048427	1.00469960422505	LacZKD_DMSO	LacZ RNAi	DMSO
1149	0.0903286068234222	0.191786247582199	LacZKD_DMSO	LacZ RNAi	DMSO
1150	0.391358602487403	0.497316744472857	LacZKD_DMSO	LacZ RNAi	DMSO
1151	1.45106149513918	1.46430470193984	LacZKD_DMSO	LacZ RNAi	DMSO
1152	2.03843257615932	2.04215164213933	LacZKD_DMSO	LacZ RNAi	DMSO
1153	1.4004067314648	1.42541682774666	LacZKD_DMSO	LacZ RNAi	DMSO
1154	1.86771726792965	1.89057525817444	LacZKD_DMSO	LacZ RNAi	DMSO
1155	1.96110201962494	1.95878742284105	LacZKD_DMSO	LacZ RNAi	DMSO
1156	0.770616398191687	0.879760867616755	LacZKD_DMSO	LacZ RNAi	DMSO
1157	-0.410273743745763	-0.0915149811213503	LacZKD_DMSO	LacZ RNAi	DMSO
1158	1.61571443820594	1.56783065462483	LacZKD_DMSO	LacZ RNAi	DMSO
1159	-0.489454989793388	-0.259006068415114	LacZKD_DMSO	LacZ RNAi	DMSO
1160	2.18979115562047	2.2049747011637	LacZKD_DMSO	LacZ RNAi	DMSO
1161	0.191786247582199	0.361803358925687	LacZKD_DMSO	LacZ RNAi	DMSO
1162	1.81804104811983	1.78792498487387	LacZKD_DMSO	LacZ RNAi	DMSO
1163	1.08573285513427	1.20162650232958	LacZKD_DMSO	LacZ RNAi	DMSO
1164	2.27021285489624	2.268168756115	LacZKD_DMSO	LacZ RNAi	DMSO
1167	1.68836998207129	1.70394791326903	LacZKD_DMSO	LacZ RNAi	DMSO
1168	0.191786247582199	0.295874845217379	LacZKD_DMSO	LacZ RNAi	DMSO
1169	-1.18842499412941	-0.489454989793388	LacZKD_DMSO	LacZ RNAi	DMSO
1170	-0.586365002801444	-0.535212480354063	LacZKD_DMSO	LacZ RNAi	DMSO
1195	2.24582445826707	2.27314855977342	LacZKD_DMSO	LacZ RNAi	DMSO
1196	-0.887394998465425	-1.48945498979339	LacZKD_DMSO	LacZ RNAi	DMSO
1197	0.474332837552167	0.563623453690032	LacZKD_DMSO	LacZ RNAi	DMSO
1198	2.09690723351448	2.10714210583307	LacZKD_DMSO	LacZ RNAi	DMSO
1199	0.424358862590329	0.419030029085262	LacZKD_DMSO	LacZ RNAi	DMSO
1200	2.59404763003688	2.6080452624383	LacZKD_DMSO	LacZ RNAi	DMSO
1201	1.96017766067669	1.94399480396821	LacZKD_DMSO	LacZ RNAi	DMSO
1202	-1.18842499412941	-1.48945498979339	LacZKD_DMSO	LacZ RNAi	DMSO
1203	2.36387811520895	2.36932274751206	LacZKD_DMSO	LacZ RNAi	DMSO
1208	1.93640515528445	2.031813885805	LacZKD_DMSO	LacZ RNAi	DMSO
1211	0.709202097161035	0.733261481354195	LacZKD_DMSO	LacZ RNAi	DMSO
1215	1.85257269829408	1.85316505275996	LacZKD_DMSO	LacZ RNAi	DMSO
1216	0.510545010206612	0.575002999433531	LacZKD_DMSO	LacZ RNAi	DMSO
1217	1.58095233194673	1.62281477862388	LacZKD_DMSO	LacZ RNAi	DMSO
1218	0.258733037212813	0.424358862590329	LacZKD_DMSO	LacZ RNAi	DMSO
1219	2.80703469249166	2.85146480360677	LacZKD_DMSO	LacZ RNAi	DMSO
1220	1.33920490674193	1.35440043282977	LacZKD_DMSO	LacZ RNAi	DMSO
1221	2.1171413193859	2.09453680940493	LacZKD_DMSO	LacZ RNAi	DMSO
1222	2.73580258713071	2.73732529702117	LacZKD_DMSO	LacZ RNAi	DMSO
1223	2.09078551847199	2.09859250719269	LacZKD_DMSO	LacZ RNAi	DMSO
1224	1.50354010863795	1.52966130065368	LacZKD_DMSO	LacZ RNAi	DMSO
1225	1.96933389191746	1.97354162223467	LacZKD_DMSO	LacZ RNAi	DMSO
1227	2.00995713587889	2.05523303250929	LacZKD_DMSO	LacZ RNAi	DMSO
1228	2.12184337250304	2.12301097415975	LacZKD_DMSO	LacZ RNAi	DMSO
1229	1.25717920914419	1.3372675303756	LacZKD_DMSO	LacZ RNAi	DMSO
1230	-0.887394998465425	-1.48945498979339	LacZKD_DMSO	LacZ RNAi	DMSO
1232	2.26794103899964	2.23694617230953	LacZKD_DMSO	LacZ RNAi	DMSO
1233	-0.711303739409744	-0.644356949779131	LacZKD_DMSO	LacZ RNAi	DMSO
1234	1.36180335892569	1.39534037415559	LacZKD_DMSO	LacZ RNAi	DMSO
1235	1.57275081902632	1.60256348095941	LacZKD_DMSO	LacZ RNAi	DMSO
1236	1.39021421583867	1.40375176326646	LacZKD_DMSO	LacZ RNAi	DMSO
1237	1.50442192514782	1.55430013717529	LacZKD_DMSO	LacZ RNAi	DMSO
1238	-0.410273743745763	-0.711303739409744	LacZKD_DMSO	LacZ RNAi	DMSO
1239	2.42731469448975	2.40430677226456	LacZKD_DMSO	LacZ RNAi	DMSO
1240	2.19467193581969	2.19530063231524	LacZKD_DMSO	LacZ RNAi	DMSO
1241	1.244544296745	1.34113367889176	LacZKD_DMSO	LacZ RNAi	DMSO
1242	1.1500314994752	1.19269008658044	LacZKD_DMSO	LacZ RNAi	DMSO
1243	-1.18842499412941	-0.259006068415114	LacZKD_DMSO	LacZ RNAi	DMSO
1244	1.01297213019104	1.13068106518037	LacZKD_DMSO	LacZ RNAi	DMSO
1245	1.17518698576274	1.19449214095812	LacZKD_DMSO	LacZ RNAi	DMSO
1246	0.379776729937588	0.434824296268494	LacZKD_DMSO	LacZ RNAi	DMSO
1247	-0.586365002801444	-0.375511637486551	LacZKD_DMSO	LacZ RNAi	DMSO
1248	2.18004784431095	2.18060522767975	LacZKD_DMSO	LacZ RNAi	DMSO
1249	1.08573285513427	1.1559672795557	LacZKD_DMSO	LacZ RNAi	DMSO
1250	0.575002999433531	0.610915555324175	LacZKD_DMSO	LacZ RNAi	DMSO
1251	0.95145409227183	0.97144285296316	LacZKD_DMSO	LacZ RNAi	DMSO
1252	1.43585710170626	1.36727390058949	LacZKD_DMSO	LacZ RNAi	DMSO
1253	1.6343966511737	1.65945600331597	LacZKD_DMSO	LacZ RNAi	DMSO
1254	0.483672863806311	0.497316744472857	LacZKD_DMSO	LacZ RNAi	DMSO
1255	1.13172129198165	1.21555296953995	LacZKD_DMSO	LacZ RNAi	DMSO
1257	1.29729643235217	1.31808003827547	LacZKD_DMSO	LacZ RNAi	DMSO
1258	-1.18842499412941	-1.01233373507373	LacZKD_DMSO	LacZ RNAi	DMSO
1263	1.43275128764563	1.45354460357265	LacZKD_DMSO	LacZ RNAi	DMSO
1265	1.52338223491178	1.55937509673496	LacZKD_DMSO	LacZ RNAi	DMSO
1266	0.434824296268494	0.379776729937588	LacZKD_DMSO	LacZ RNAi	DMSO
1267	1.2754679948565	1.35440043282977	LacZKD_DMSO	LacZ RNAi	DMSO
1268	1.65853033089042	1.62980089948455	LacZKD_DMSO	LacZ RNAi	DMSO
1269	2.311262088489	2.33830187318523	LacZKD_DMSO	LacZ RNAi	DMSO
1270	-0.711303739409744	-0.586365002801444	LacZKD_DMSO	LacZ RNAi	DMSO
1271	1.40596755624602	1.39703573537909	LacZKD_DMSO	LacZ RNAi	DMSO
1272	1.86771726792965	1.88894291115475	LacZKD_DMSO	LacZ RNAi	DMSO
1273	0.603966695368847	0.683731278618886	LacZKD_DMSO	LacZ RNAi	DMSO
1274	1.34560111192673	1.34560111192673	LacZKD_DMSO	LacZ RNAi	DMSO
1275	-1.18842499412941	-0.790484985457369	LacZKD_DMSO	LacZ RNAi	DMSO
1276	1.46188252900253	1.49145694798346	LacZKD_DMSO	LacZ RNAi	DMSO
1277	1.1104280822803	1.1104280822803	LacZKD_DMSO	LacZ RNAi	DMSO
1278	-0.285335007137463	-0.147032308971182	LacZKD_DMSO	LacZ RNAi	DMSO
1282	0.0156949885265181	0.200741090235126	LacZKD_DMSO	LacZ RNAi	DMSO
1285	-0.887394998465425	-1.48945498979339	LacZKD_DMSO	LacZ RNAi	DMSO
1286	1.34686912591336	1.3167249841905	LacZKD_DMSO	LacZ RNAi	DMSO
1288	0.938679804235401	0.968426906940605	LacZKD_DMSO	LacZ RNAi	DMSO
1289	1.23153075436035	1.26489334591763	LacZKD_DMSO	LacZ RNAi	DMSO
1290	2.32359197536672	2.32205299015194	LacZKD_DMSO	LacZ RNAi	DMSO
1291	1.14602875702152	1.12226831821395	LacZKD_DMSO	LacZ RNAi	DMSO
1292	1.54073979556336	1.54597474839116	LacZKD_DMSO	LacZ RNAi	DMSO
1293	1.37267638951965	1.36363454005848	LacZKD_DMSO	LacZ RNAi	DMSO
1294	-0.711303739409744	-0.535212480354063	LacZKD_DMSO	LacZ RNAi	DMSO
1296	2.19395230933871	2.20751265095064	LacZKD_DMSO	LacZ RNAi	DMSO
1297	1.84740483112342	1.88382490348411	LacZKD_DMSO	LacZ RNAi	DMSO
1298	1.70589106855503	1.76509308731559	LacZKD_DMSO	LacZ RNAi	DMSO
1299	1.84860288562637	2.00664400233918	LacZKD_DMSO	LacZ RNAi	DMSO
1301	1.49552213662211	1.52464533172623	LacZKD_DMSO	LacZ RNAi	DMSO
1302	2.21263073164244	2.19923173449074	LacZKD_DMSO	LacZ RNAi	DMSO
1303	1.59044947787333	1.64599570955213	LacZKD_DMSO	LacZ RNAi	DMSO
1304	0.603966695368847	0.653559810460707	LacZKD_DMSO	LacZ RNAi	DMSO
1305	1.84979764423931	1.89147947353731	LacZKD_DMSO	LacZ RNAi	DMSO
1306	1.95646042415774	2.02122404123882	LacZKD_DMSO	LacZ RNAi	DMSO
1307	0.61775497985448	0.650424096607849	LacZKD_DMSO	LacZ RNAi	DMSO
1317	-0.109243748081782	-0.234182484690082	LacZKD_DMSO	LacZ RNAi	DMSO
1319	1.04202392724887	0.97592786165503	LacZKD_DMSO	LacZ RNAi	DMSO
1320	-1.18842499412941	-0.644356949779131	LacZKD_DMSO	LacZ RNAi	DMSO
1321	1.64087877870162	1.67638263489674	LacZKD_DMSO	LacZ RNAi	DMSO
1322	1.53748663816564	1.52506554896454	LacZKD_DMSO	LacZ RNAi	DMSO
1323	-0.0123337350737254	0.101609617233111	LacZKD_DMSO	LacZ RNAi	DMSO
1324	1.58021310711821	1.65010927638246	LacZKD_DMSO	LacZ RNAi	DMSO
1325	1.45006426282523	1.45797873209366	LacZKD_DMSO	LacZ RNAi	DMSO
1326	1.83359074568831	1.83933221056115	LacZKD_DMSO	LacZ RNAi	DMSO
1327	1.95145409227183	2.03233665984574	LacZKD_DMSO	LacZ RNAi	DMSO
1328	0.692388598151385	0.720060024749243	LacZKD_DMSO	LacZ RNAi	DMSO
1329	0.876032995097512	0.953024779271061	LacZKD_DMSO	LacZ RNAi	DMSO
1331	-1.18842499412941	-1.18842499412941	LacZKD_DMSO	LacZ RNAi	DMSO
1337	-1.18842499412941	-1.48945498979339	LacZKD_DMSO	LacZ RNAi	DMSO
1340	-0.711303739409744	-0.790484985457369	LacZKD_DMSO	LacZ RNAi	DMSO
1343	-0.887394998465425	-1.18842499412941	LacZKD_DMSO	LacZ RNAi	DMSO
1344	1.65667304588485	1.64184280680423	LacZKD_DMSO	LacZ RNAi	DMSO
1345	1.42752505752699	1.49054838179036	LacZKD_DMSO	LacZ RNAi	DMSO
1347	-1.18842499412941	-1.48945498979339	LacZKD_DMSO	LacZ RNAi	DMSO
1349	-0.711303739409744	-0.887394998465425	LacZKD_DMSO	LacZ RNAi	DMSO
1350	0.840958783555803	0.758518276568419	LacZKD_DMSO	LacZ RNAi	DMSO
1351	0.551937695364837	0.547971508147236	LacZKD_DMSO	LacZ RNAi	DMSO
1352	2.02082185462397	2.01515178084857	LacZKD_DMSO	LacZ RNAi	DMSO
1353	1.16568344501799	1.20427195913026	LacZKD_DMSO	LacZ RNAi	DMSO
1354	1.84379070916857	1.83912845992081	LacZKD_DMSO	LacZ RNAi	DMSO
1355	-0.34332695411515	-0.188424994129407	LacZKD_DMSO	LacZ RNAi	DMSO
1356	0.226548353841411	0.1539976866928	LacZKD_DMSO	LacZ RNAi	DMSO
1357	1.39816231054235	1.43327046819987	LacZKD_DMSO	LacZ RNAi	DMSO
1360	-0.34332695411515	0.0156949885265181	LacZKD_DMSO	LacZ RNAi	DMSO
1361	1.01840088190244	1.04962110899939	LacZKD_DMSO	LacZ RNAi	DMSO
1362	0.883457013176719	0.876032995097512	LacZKD_DMSO	LacZ RNAi	DMSO
1363	0.1539976866928	0.0290589500844996	LacZKD_DMSO	LacZ RNAi	DMSO
1364	0.0156949885265181	-0.0744816418225699	LacZKD_DMSO	LacZ RNAi	DMSO
1365	2.18723861983148	2.17546890364469	LacZKD_DMSO	LacZ RNAi	DMSO
1370	-0.586365002801444	-0.535212480354063	LacZKD_DMSO	LacZ RNAi	DMSO
1379	1.78470285947029	1.82546506619903	LacZKD_DMSO	LacZ RNAi	DMSO
1380	1.26336144139488	1.22319471183382	LacZKD_DMSO	LacZ RNAi	DMSO
1381	-0.586365002801444	-0.644356949779131	LacZKD_DMSO	LacZ RNAi	DMSO
1382	0.559763032876794	0.582427017512738	LacZKD_DMSO	LacZ RNAi	DMSO
1391	1.75949862570232	1.77559879871063	LacZKD_DMSO	LacZ RNAi	DMSO
1394	-1.18842499412941	-1.18842499412941	LacZKD_DMSO	LacZ RNAi	DMSO
1396	0.856897984657251	0.911945550988156	LacZKD_DMSO	LacZ RNAi	DMSO
1397	0.191786247582199	0.281397021848756	LacZKD_DMSO	LacZ RNAi	DMSO
1398	1.61571443820594	1.62079792756002	LacZKD_DMSO	LacZ RNAi	DMSO
1405	-0.0422969584511686	0.191786247582199	LacZKD_DMSO	LacZ RNAi	DMSO
1406	1.41145807794428	1.52084496684642	LacZKD_DMSO	LacZ RNAi	DMSO
1407	0.894360376187043	0.986216198531042	LacZKD_DMSO	LacZ RNAi	DMSO
1408	0.864653449354013	0.901480117309991	LacZKD_DMSO	LacZ RNAi	DMSO
1409	0.44504346145018	0.571242850560224	LacZKD_DMSO	LacZ RNAi	DMSO
1410	-1.18842499412941	-1.18842499412941	LacZKD_DMSO	LacZ RNAi	DMSO
1413	-0.109243748081782	-0.375511637486551	LacZKD_DMSO	LacZ RNAi	DMSO
1414	0.112605001534574	0.0787467342736071	LacZKD_DMSO	LacZ RNAi	DMSO
1415	-0.887394998465425	-0.887394998465425	LacZKD_DMSO	LacZ RNAi	DMSO
1416	-0.586365002801444	-0.644356949779131	LacZKD_DMSO	LacZ RNAi	DMSO
1417	1.74048269611455	1.7881542245107	LacZKD_DMSO	LacZ RNAi	DMSO
1418	0.1539976866928	0.309885559660194	LacZKD_DMSO	LacZ RNAi	DMSO
1419	1.22821551320887	1.39703573537909	LacZKD_DMSO	LacZ RNAi	DMSO
1420	0.918784975518462	0.953024779271061	LacZKD_DMSO	LacZ RNAi	DMSO
1421	1.18079086328074	1.25405477493504	LacZKD_DMSO	LacZ RNAi	DMSO
1422	1.69919230620633	1.83585538191767	LacZKD_DMSO	LacZ RNAi	DMSO
1423	-0.34332695411515	-0.0915149811213503	LacZKD_DMSO	LacZ RNAi	DMSO
1424	2.04583913024938	2.08097118856558	LacZKD_DMSO	LacZ RNAi	DMSO
1425	0.760965012515506	0.811575005870593	LacZKD_DMSO	LacZ RNAi	DMSO
1426	0.894360376187043	1.03558981724346	LacZKD_DMSO	LacZ RNAi	DMSO
1427	1.22987629719034	1.24614390990479	LacZKD_DMSO	LacZ RNAi	DMSO
1428	1.29729643235217	1.40375176326646	LacZKD_DMSO	LacZ RNAi	DMSO
1429	0.258733037212813	0.391358602487403	LacZKD_DMSO	LacZ RNAi	DMSO
1430	1.38791635607639	1.42435886259033	LacZKD_DMSO	LacZ RNAi	DMSO
1431	0.610915555324175	0.706444662615846	LacZKD_DMSO	LacZ RNAi	DMSO
1432	-0.410273743745763	-0.234182484690082	LacZKD_DMSO	LacZ RNAi	DMSO
1433	1.48551700450468	1.48321060247272	LacZKD_DMSO	LacZ RNAi	DMSO
1434	0.402639612897092	0.450064262825231	LacZKD_DMSO	LacZ RNAi	DMSO
1435	-1.18842499412941	-1.01233373507373	LacZKD_DMSO	LacZ RNAi	DMSO
1439	0.0903286068234222	0.316724984190499	LacZKD_DMSO	LacZ RNAi	DMSO
1440	1.37860137202965	1.51701105245584	LacZKD_DMSO	LacZ RNAi	DMSO
1441	0.483672863806311	0.527578349505393	LacZKD_DMSO	LacZ RNAi	DMSO
1442	1.09937673580082	1.02109002041322	LacZKD_DMSO	LacZ RNAi	DMSO
1443	1.91194555098816	1.94415485353033	LacZKD_DMSO	LacZ RNAi	DMSO
1444	0.273973003769549	0.273973003769549	LacZKD_DMSO	LacZ RNAi	DMSO
1445	0.367877506637881	0.373867870327068	LacZKD_DMSO	LacZ RNAi	DMSO
1446	-0.489454989793388	-0.887394998465425	LacZKD_DMSO	LacZ RNAi	DMSO
1447	1.57873087195277	1.46815229726671	LacZKD_DMSO	LacZ RNAi	DMSO
1448	1.43378902883689	1.42909954075689	LacZKD_DMSO	LacZ RNAi	DMSO
1449	0.316724984190499	0.343053922912848	LacZKD_DMSO	LacZ RNAi	DMSO
1450	1.30711934341704	1.33074646969225	LacZKD_DMSO	LacZ RNAi	DMSO
1451	1.19539037185102	1.21038273607386	LacZKD_DMSO	LacZ RNAi	DMSO
1452	-1.18842499412941	-1.18842499412941	LacZKD_DMSO	LacZ RNAi	DMSO
1453	-0.711303739409744	-0.790484985457369	LacZKD_DMSO	LacZ RNAi	DMSO
1454	-0.711303739409744	-0.34332695411515	LacZKD_DMSO	LacZ RNAi	DMSO
1455	1.78838334320866	1.8456015296457	LacZKD_DMSO	LacZ RNAi	DMSO
1457	-0.410273743745763	-0.790484985457369	LacZKD_DMSO	LacZ RNAi	DMSO
1458	1.05212425415319	1.10272176760248	LacZKD_DMSO	LacZ RNAi	DMSO
1461	-0.410273743745763	-1.01233373507373	LacZKD_DMSO	LacZ RNAi	DMSO
1462	1.21640872249053	1.27695785731901	LacZKD_DMSO	LacZ RNAi	DMSO
1463	-1.18842499412941	-1.01233373507373	LacZKD_DMSO	LacZ RNAi	DMSO
1464	1.0290589500845	0.906744357302348	LacZKD_DMSO	LacZ RNAi	DMSO
1465	0.258733037212813	0.379776729937588	LacZKD_DMSO	LacZ RNAi	DMSO
1467	1.02109002041322	1.13379430060451	LacZKD_DMSO	LacZ RNAi	DMSO
1469	0.543968765693562	0.607455023214668	LacZKD_DMSO	LacZ RNAi	DMSO
1470	1.44301877488377	1.3936383687823	LacZKD_DMSO	LacZ RNAi	DMSO
1471	-1.18842499412941	-1.48945498979339	LacZKD_DMSO	LacZ RNAi	DMSO
1473	-0.489454989793388	-1.01233373507373	LacZKD_DMSO	LacZ RNAi	DMSO
1474	1.15201912071071	1.22066237531843	LacZKD_DMSO	LacZ RNAi	DMSO
1475	1.73065309824667	1.80742948574516	LacZKD_DMSO	LacZ RNAi	DMSO
1476	-0.234182484690082	-0.285335007137463	LacZKD_DMSO	LacZ RNAi	DMSO
1477	1.56972962783798	1.60988028789257	LacZKD_DMSO	LacZ RNAi	DMSO
1479	0.209515014542631	0.281397021848756	LacZKD_DMSO	LacZ RNAi	DMSO
1482	-0.586365002801444	-0.489454989793388	LacZKD_DMSO	LacZ RNAi	DMSO
1483	0.879760867616755	0.965389870215122	LacZKD_DMSO	LacZ RNAi	DMSO
1484	1.20074109023513	1.27695785731901	LacZKD_DMSO	LacZ RNAi	DMSO
1485	0.1539976866928	0.0019067040408848	LacZKD_DMSO	LacZ RNAi	DMSO
1486	1.04962110899939	0.989111505800455	LacZKD_DMSO	LacZ RNAi	DMSO
1487	1.30433539489743	1.44705875268551	LacZKD_DMSO	LacZ RNAi	DMSO
1488	1.30153348529543	1.34049170614825	LacZKD_DMSO	LacZ RNAi	DMSO
1489	1.35190448066147	1.36848027492604	LacZKD_DMSO	LacZ RNAi	DMSO
1490	1.35190448066147	1.41903002908526	LacZKD_DMSO	LacZ RNAi	DMSO
1491	1.10824019613212	1.16472155208457	LacZKD_DMSO	LacZ RNAi	DMSO
1492	1.25090769970086	1.35127824481842	LacZKD_DMSO	LacZ RNAi	DMSO
1493	1.70589106855503	1.67697512404989	LacZKD_DMSO	LacZ RNAi	DMSO
1494	0.501771085899107	0.738431714820286	LacZKD_DMSO	LacZ RNAi	DMSO
1495	-0.109243748081782	-0.34332695411515	LacZKD_DMSO	LacZ RNAi	DMSO
1498	1.69124421150265	1.71439347395285	LacZKD_DMSO	LacZ RNAi	DMSO
1500	-0.887394998465425	-1.01233373507373	LacZKD_DMSO	LacZ RNAi	DMSO
1501	-0.711303739409744	-0.711303739409744	LacZKD_DMSO	LacZ RNAi	DMSO
1502	0.932148937076443	1.03298924371293	LacZKD_DMSO	LacZ RNAi	DMSO
1503	0.868479857207066	0.937056271571187	LacZKD_DMSO	LacZ RNAi	DMSO
1504	-0.109243748081782	0.0420239272488672	LacZKD_DMSO	LacZ RNAi	DMSO
1505	1.20251011297397	1.14803473971912	LacZKD_DMSO	LacZ RNAi	DMSO
1506	1.42010103944779	1.46285301986874	LacZKD_DMSO	LacZ RNAi	DMSO
1507	0.709202097161035	0.830691296317666	LacZKD_DMSO	LacZ RNAi	DMSO
1508	1.49642036751501	1.51097908768593	LacZKD_DMSO	LacZ RNAi	DMSO
1509	-0.285335007137463	-0.127727153775795	LacZKD_DMSO	LacZ RNAi	DMSO
1510	1.44806290222396	1.57537722994519	LacZKD_DMSO	LacZ RNAi	DMSO
1511	0.543968765693562	0.563623453690032	LacZKD_DMSO	LacZ RNAi	DMSO
1512	0.510545010206612	0.547971508147236	LacZKD_DMSO	LacZ RNAi	DMSO
1513	0.624488362513449	0.631118941412462	LacZKD_DMSO	LacZ RNAi	DMSO
1517	0.173302841888186	-0.147032308971182	LacZKD_DMSO	LacZ RNAi	DMSO
1518	1.47902795876055	1.51658296520393	LacZKD_DMSO	LacZ RNAi	DMSO
1519	0.686636269262293	0.832764304940531	LacZKD_DMSO	LacZ RNAi	DMSO
1520	0.849001503811217	0.957703041548831	LacZKD_DMSO	LacZ RNAi	DMSO
1521	0.864653449354013	0.937056271571187	LacZKD_DMSO	LacZ RNAi	DMSO
1522	0.543968765693562	0.53173430927655	LacZKD_DMSO	LacZ RNAi	DMSO
1523	1.03429147701818	1.04329938919911	LacZKD_DMSO	LacZ RNAi	DMSO
1524	0.802801081563088	0.768223585075797	LacZKD_DMSO	LacZ RNAi	DMSO
1525	1.72273261461057	1.78769562417041	LacZKD_DMSO	LacZ RNAi	DMSO
1526	1.20251011297397	1.22487476995185	LacZKD_DMSO	LacZ RNAi	DMSO
1527	0.316724984190499	0.242938770029581	LacZKD_DMSO	LacZ RNAi	DMSO
1528	1.41471937849078	1.42909954075689	LacZKD_DMSO	LacZ RNAi	DMSO
1529	1.24293877002958	1.41200333160272	LacZKD_DMSO	LacZ RNAi	DMSO
1530	1.40596755624602	1.45797873209366	LacZKD_DMSO	LacZ RNAi	DMSO
1532	2.24051929590617	2.25958527891007	LacZKD_DMSO	LacZ RNAi	DMSO
1533	-0.147032308971182	0.0420239272488672	LacZKD_DMSO	LacZ RNAi	DMSO
1535	-1.18842499412941	-1.48945498979339	LacZKD_DMSO	LacZ RNAi	DMSO
1536	1.46285301986874	1.52042064391877	LacZKD_DMSO	LacZ RNAi	DMSO
1537	1.20777435296633	1.18079086328074	LacZKD_DMSO	LacZ RNAi	DMSO
1538	-0.410273743745763	-0.489454989793388	LacZKD_DMSO	LacZ RNAi	DMSO
1539	0.316724984190499	0.385606273598312	LacZKD_DMSO	LacZ RNAi	DMSO
1540	2.09937673580082	2.10526895661636	LacZKD_DMSO	LacZ RNAi	DMSO
1543	-0.410273743745763	-0.535212480354063	LacZKD_DMSO	LacZ RNAi	DMSO
1546	0.703669608561074	0.730653098246667	LacZKD_DMSO	LacZ RNAi	DMSO
1547	1.04710345277814	1.09374378417523	LacZKD_DMSO	LacZ RNAi	DMSO
1548	0.330088945748481	0.479027958760547	LacZKD_DMSO	LacZ RNAi	DMSO
1549	0.92551835817743	1.03429147701818	LacZKD_DMSO	LacZ RNAi	DMSO
1551	0.191786247582199	0.330088945748481	LacZKD_DMSO	LacZ RNAi	DMSO
1552	1.89292231367473	1.88050261755267	LacZKD_DMSO	LacZ RNAi	DMSO
1563	-0.887394998465425	-0.887394998465425	LacZKD_DMSO	LacZ RNAi	DMSO
1564	-0.0744816418225699	-0.109243748081782	LacZKD_DMSO	LacZ RNAi	DMSO
1565	1.10383107722707	1.11151790589336	LacZKD_DMSO	LacZ RNAi	DMSO
1566	1.1559672795557	1.20251011297397	LacZKD_DMSO	LacZ RNAi	DMSO
1567	-0.109243748081782	-0.210701388840559	LacZKD_DMSO	LacZ RNAi	DMSO
1576	-0.711303739409744	-0.887394998465425	LacZKD_DMSO	LacZ RNAi	DMSO
1577	-0.234182484690082	0.144013465786199	LacZKD_DMSO	LacZ RNAi	DMSO
1578	1.19718127946891	1.24853233654004	LacZKD_DMSO	LacZ RNAi	DMSO
1579	2.55711820786862	2.51692546875631	LacZKD_DMSO	LacZ RNAi	DMSO
1580	1.68547660373505	1.70199602467151	LacZKD_DMSO	LacZ RNAi	DMSO
1582	-0.711303739409744	-0.259006068415114	LacZKD_DMSO	LacZ RNAi	DMSO
1584	0.756057678020762	0.763398041186505	LacZKD_DMSO	LacZ RNAi	DMSO
1585	-0.887394998465425	-0.586365002801444	LacZKD_DMSO	LacZ RNAi	DMSO
1586	1.11692637531722	1.16375752398196	LacZKD_DMSO	LacZ RNAi	DMSO
1587	0.1539976866928	0.0903286068234222	LacZKD_DMSO	LacZ RNAi	DMSO
1588	1.38906680570782	1.44856410768282	LacZKD_DMSO	LacZ RNAi	DMSO
1589	1.22319471183382	1.29230038485908	LacZKD_DMSO	LacZ RNAi	DMSO
1590	1.17893092689661	1.21297554665214	LacZKD_DMSO	LacZ RNAi	DMSO
1591	0.798346740136838	0.881612872478348	LacZKD_DMSO	LacZ RNAi	DMSO
1592	-0.887394998465425	-0.887394998465425	LacZKD_DMSO	LacZ RNAi	DMSO
1593	0.226548353841411	0.361803358925687	LacZKD_DMSO	LacZ RNAi	DMSO
1594	1.45601359533843	1.51743871815451	LacZKD_DMSO	LacZ RNAi	DMSO
1595	1.05461305455689	1.15890502118754	LacZKD_DMSO	LacZ RNAi	DMSO
1598	1.53090629285432	1.57010842810788	LacZKD_DMSO	LacZ RNAi	DMSO
1599	-1.18842499412941	-1.48945498979339	LacZKD_DMSO	LacZ RNAi	DMSO
1604	1.83276430494053	1.82923428015436	LacZKD_DMSO	LacZ RNAi	DMSO
1605	0.775362833216149	0.83892461364535	LacZKD_DMSO	LacZ RNAi	DMSO
1606	1.38444660807107	1.35873412719801	LacZKD_DMSO	LacZ RNAi	DMSO
1607	0.112605001534574	0.242938770029581	LacZKD_DMSO	LacZ RNAi	DMSO
1608	0.890756251918218	0.928846301526358	LacZKD_DMSO	LacZ RNAi	DMSO
1609	1.26489334591763	1.28869626059026	LacZKD_DMSO	LacZ RNAi	DMSO
1610	1.15201912071071	1.21038273607386	LacZKD_DMSO	LacZ RNAi	DMSO
1611	2.16702652599711	2.14229308460318	LacZKD_DMSO	LacZ RNAi	DMSO
1613	0.0668475109738994	0.18264286814233	LacZKD_DMSO	LacZ RNAi	DMSO
1616	-0.887394998465425	-0.586365002801444	LacZKD_DMSO	LacZ RNAi	DMSO
1617	1.0595482722324	1.02109002041322	LacZKD_DMSO	LacZ RNAi	DMSO
1618	1.01840088190244	1.04836410527989	LacZKD_DMSO	LacZ RNAi	DMSO
1620	-1.18842499412941	-1.18842499412941	LacZKD_DMSO	LacZ RNAi	DMSO
1621	-0.34332695411515	0.0290589500844996	LacZKD_DMSO	LacZ RNAi	DMSO
1622	1.77441768707184	1.81568132915025	LacZKD_DMSO	LacZ RNAi	DMSO
1623	0.1539976866928	0.273973003769549	LacZKD_DMSO	LacZ RNAi	DMSO
1625	0.133794300604513	-0.188424994129407	LacZKD_DMSO	LacZ RNAi	DMSO
1626	1.20602668669681	1.16085253333855	LacZKD_DMSO	LacZ RNAi	DMSO
1627	1.51829278820735	1.56972962783798	LacZKD_DMSO	LacZ RNAi	DMSO
1628	0.226548353841411	0.343053922912848	LacZKD_DMSO	LacZ RNAi	DMSO
1629	0.0156949885265181	-0.0422969584511686	LacZKD_DMSO	LacZ RNAi	DMSO
1630	1.22654835384141	1.20602668669681	LacZKD_DMSO	LacZ RNAi	DMSO
1631	0.242938770029581	0.367877506637881	LacZKD_DMSO	LacZ RNAi	DMSO
1632	-1.18842499412941	-1.48945498979339	LacZKD_DMSO	LacZ RNAi	DMSO
1633	1.13791086679934	1.16855640686372	LacZKD_DMSO	LacZ RNAi	DMSO
1634	-0.887394998465425	-1.18842499412941	LacZKD_DMSO	LacZ RNAi	DMSO
1637	-1.18842499412941	-1.48945498979339	LacZKD_DMSO	LacZ RNAi	DMSO
1638	1.8054519208118	1.83069129631767	LacZKD_DMSO	LacZ RNAi	DMSO
1639	1.59476369694585	1.57687093556865	LacZKD_DMSO	LacZ RNAi	DMSO
1643	-0.489454989793388	-0.34332695411515	LacZKD_DMSO	LacZ RNAi	DMSO
1645	0.824412230575766	0.856897984657251	LacZKD_DMSO	LacZ RNAi	DMSO
1646	1.25090769970086	1.29587484521738	LacZKD_DMSO	LacZ RNAi	DMSO
1647	-0.285335007137463	-0.313363730737707	LacZKD_DMSO	LacZ RNAi	DMSO
1648	1.05708767368474	1.09374378417523	LacZKD_DMSO	LacZ RNAi	DMSO
1649	1.34177470407368	1.34876423211424	LacZKD_DMSO	LacZ RNAi	DMSO
1650	0.209515014542631	0.123328866926348	LacZKD_DMSO	LacZ RNAi	DMSO
1651	0.64408391857683	0.753583058892907	LacZKD_DMSO	LacZ RNAi	DMSO
1652	0.686636269262293	0.717370886238462	LacZKD_DMSO	LacZ RNAi	DMSO
1653	1.50088386499421	1.47196610427306	LacZKD_DMSO	LacZ RNAi	DMSO
1654	0.984761274282867	1.06563945878493	LacZKD_DMSO	LacZ RNAi	DMSO
1655	1.60814933908102	1.65511921781623	LacZKD_DMSO	LacZ RNAi	DMSO
1656	-0.887394998465425	-0.887394998465425	LacZKD_DMSO	LacZ RNAi	DMSO
1657	1.4168800520117	1.42909954075689	LacZKD_DMSO	LacZ RNAi	DMSO
1658	1.44705875268551	1.53007669473787	LacZKD_DMSO	LacZ RNAi	DMSO
1659	1.11907104378381	1.14502228036734	LacZKD_DMSO	LacZ RNAi	DMSO
1660	-1.18842499412941	-0.790484985457369	LacZKD_DMSO	LacZ RNAi	DMSO
1661	0.735854291932475	0.83892461364535	LacZKD_DMSO	LacZ RNAi	DMSO
1662	2.34330931514714	2.33035207479737	LacZKD_DMSO	LacZ RNAi	DMSO
1663	1.41471937849078	1.33661981290744	LacZKD_DMSO	LacZ RNAi	DMSO
1664	0.820175177632511	0.866570867399735	LacZKD_DMSO	LacZ RNAi	DMSO
1665	1.1500314994752	1.21469552704641	LacZKD_DMSO	LacZ RNAi	DMSO
1666	1.15987986891875	1.21981497118244	LacZKD_DMSO	LacZ RNAi	DMSO
1667	0.872272846224205	0.872272846224205	LacZKD_DMSO	LacZ RNAi	DMSO
1668	1.33661981290744	1.37446238716447	LacZKD_DMSO	LacZ RNAi	DMSO
1669	0.527578349505393	0.775362833216149	LacZKD_DMSO	LacZ RNAi	DMSO
1671	-0.586365002801444	-0.790484985457369	LacZKD_DMSO	LacZ RNAi	DMSO
1673	1.17518698576274	1.16855640686372	LacZKD_DMSO	LacZ RNAi	DMSO
1674	-0.887394998465425	-1.01233373507373	LacZKD_DMSO	LacZ RNAi	DMSO
1675	0.775362833216149	0.79157837745434	LacZKD_DMSO	LacZ RNAi	DMSO
1676	1.42116941509581	1.46382134687392	LacZKD_DMSO	LacZ RNAi	DMSO
1680	1.97533252985255	1.97294300810557	LacZKD_DMSO	LacZ RNAi	DMSO
1681	0.904996691032828	0.906744357302348	LacZKD_DMSO	LacZ RNAi	DMSO
1684	-0.586365002801444	-1.48945498979339	LacZKD_DMSO	LacZ RNAi	DMSO
1685	-0.489454989793388	-0.887394998465425	LacZKD_DMSO	LacZ RNAi	DMSO
1686	1.84419376672131	1.84820390123275	LacZKD_DMSO	LacZ RNAi	DMSO
1689	-1.18842499412941	-0.887394998465425	LacZKD_DMSO	LacZ RNAi	DMSO
1690	0.133794300604513	0.0290589500844996	LacZKD_DMSO	LacZ RNAi	DMSO
1691	1.08341661240709	0.97592786165503	LacZKD_DMSO	LacZ RNAi	DMSO
1692	-0.887394998465425	-1.01233373507373	LacZKD_DMSO	LacZ RNAi	DMSO
1698	0.840958783555803	0.777716738609626	LacZKD_DMSO	LacZ RNAi	DMSO
1699	1.77109338284359	1.76509308731559	LacZKD_DMSO	LacZ RNAi	DMSO
1700	1.36545803251447	1.3992859708895	LacZKD_DMSO	LacZ RNAi	DMSO
1701	1.40375176326646	1.4399639359209	LacZKD_DMSO	LacZ RNAi	DMSO
1702	1.82399038063303	1.79722597956154	LacZKD_DMSO	LacZ RNAi	DMSO
1703	-0.410273743745763	-0.448062304635163	LacZKD_DMSO	LacZ RNAi	DMSO
1704	-0.234182484690082	-0.448062304635163	LacZKD_DMSO	LacZ RNAi	DMSO
1707	1.49910396708523	1.54033448103847	LacZKD_DMSO	LacZ RNAi	DMSO
1708	-0.586365002801444	-0.535212480354063	LacZKD_DMSO	LacZ RNAi	DMSO
1709	-0.410273743745763	-0.109243748081782	LacZKD_DMSO	LacZ RNAi	DMSO
1710	2.34560111192673	2.3102989766185	LacZKD_DMSO	LacZ RNAi	DMSO
1711	-1.18842499412941	-0.790484985457369	LacZKD_DMSO	LacZ RNAi	DMSO
1712	0.990551953163763	1.13791086679934	LacZKD_DMSO	LacZ RNAi	DMSO
1713	-0.234182484690082	-0.234182484690082	LacZKD_DMSO	LacZ RNAi	DMSO
1714	-0.0123337350737254	-0.0580912256344006	LacZKD_DMSO	LacZ RNAi	DMSO
1717	1.26182411418995	1.23317893274042	LacZKD_DMSO	LacZ RNAi	DMSO
1718	2.3607009326287	2.37410577473285	LacZKD_DMSO	LacZ RNAi	DMSO
1719	0.575002999433531	0.662833354589669	LacZKD_DMSO	LacZ RNAi	DMSO
1720	1.98563481359562	1.98997634740435	LacZKD_DMSO	LacZ RNAi	DMSO
1721	1.68605682357006	1.69862938392155	LacZKD_DMSO	LacZ RNAi	DMSO
1722	0.510545010206612	0.567449861543085	LacZKD_DMSO	LacZ RNAi	DMSO
1723	1.58316248675185	1.58426336055273	LacZKD_DMSO	LacZ RNAi	DMSO
1724	1.32479260593853	1.32877090382057	LacZKD_DMSO	LacZ RNAi	DMSO
1725	1.28724619419502	1.27472114259694	LacZKD_DMSO	LacZ RNAi	DMSO
1726	0.302936699704866	0.309885559660194	LacZKD_DMSO	LacZ RNAi	DMSO
1727	1.26336144139488	1.19269008658044	LacZKD_DMSO	LacZ RNAi	DMSO
1728	1.94223035489262	1.96432186989705	LacZKD_DMSO	LacZ RNAi	DMSO
1729	2.29544746009327	2.33713806414066	LacZKD_DMSO	LacZ RNAi	DMSO
1731	0.316724984190499	0.226548353841411	LacZKD_DMSO	LacZ RNAi	DMSO
1732	0.64408391857683	0.59690484088136	LacZKD_DMSO	LacZ RNAi	DMSO
1733	1.4490647353831	1.41417752629085	LacZKD_DMSO	LacZ RNAi	DMSO
1734	1.74252403703812	1.7394584162013	LacZKD_DMSO	LacZ RNAi	DMSO
1735	0.402639612897092	0.464787519645937	LacZKD_DMSO	LacZ RNAi	DMSO
1736	1.3936383687823	1.42647222190373	LacZKD_DMSO	LacZ RNAi	DMSO
1737	0.258733037212813	0.413634997198556	LacZKD_DMSO	LacZ RNAi	DMSO
1738	-0.410273743745763	-0.188424994129407	LacZKD_DMSO	LacZ RNAi	DMSO
1739	1.88345701317672	1.88712196726312	LacZKD_DMSO	LacZ RNAi	DMSO
1740	1.41254790155734	1.35626302817327	LacZKD_DMSO	LacZ RNAi	DMSO
1741	0.840958783555803	0.937056271571187	LacZKD_DMSO	LacZ RNAi	DMSO
1742	2.00302602033549	2.08446045062816	LacZKD_DMSO	LacZ RNAi	DMSO
1743	0.674897865991049	0.706444662615846	LacZKD_DMSO	LacZ RNAi	DMSO
1747	1.24614390990479	1.29871338134778	LacZKD_DMSO	LacZ RNAi	DMSO
1748	1.37860137202965	1.4168800520117	LacZKD_DMSO	LacZ RNAi	DMSO
1749	1.45304911637469	1.48735334754468	LacZKD_DMSO	LacZ RNAi	DMSO
1750	0.972943008105568	0.965389870215122	LacZKD_DMSO	LacZ RNAi	DMSO
1751	1.47996092256059	1.4999948278733	LacZKD_DMSO	LacZ RNAi	DMSO
1752	1.3936383687823	1.37860137202965	LacZKD_DMSO	LacZ RNAi	DMSO
1753	0.589726256254237	0.586091971599143	LacZKD_DMSO	LacZ RNAi	DMSO
1754	1.68256381963117	1.69665339001982	LacZKD_DMSO	LacZ RNAi	DMSO
1755	1.71737088623846	1.73404095116901	LacZKD_DMSO	LacZ RNAi	DMSO
1756	1.08573285513427	1.18356591733551	LacZKD_DMSO	LacZ RNAi	DMSO
1757	-0.887394998465425	-0.790484985457369	LacZKD_DMSO	LacZ RNAi	DMSO
1758	1.56208340072194	1.69862938392155	LacZKD_DMSO	LacZ RNAi	DMSO
1759	0.551937695364837	0.575002999433531	LacZKD_DMSO	LacZ RNAi	DMSO
1760	2.00664400233918	2.04010368322778	LacZKD_DMSO	LacZ RNAi	DMSO
1761	1.82609554462852	1.91160073597846	LacZKD_DMSO	LacZ RNAi	DMSO
1769	0.820175177632511	0.90848501887865	LacZKD_DMSO	LacZ RNAi	DMSO
1770	1.07402609560102	1.06442803685049	LacZKD_DMSO	LacZ RNAi	DMSO
1771	1.54637483545944	1.48918195859109	LacZKD_DMSO	LacZ RNAi	DMSO
1772	0.957703041548831	1.02641885391829	LacZKD_DMSO	LacZ RNAi	DMSO
1773	0.0668475109738994	0.209515014542631	LacZKD_DMSO	LacZ RNAi	DMSO
1774	-0.711303739409744	-0.535212480354063	LacZKD_DMSO	LacZ RNAi	DMSO
1775	0.941908774365599	0.997683385683799	LacZKD_DMSO	LacZ RNAi	DMSO
1776	1.55586798899327	1.63732558721862	LacZKD_DMSO	LacZ RNAi	DMSO
1777	1.21469552704641	1.20427195913026	LacZKD_DMSO	LacZ RNAi	DMSO
1778	-1.18842499412941	-1.48945498979339	LacZKD_DMSO	LacZ RNAi	DMSO
1782	0.883457013176719	0.980367026184775	LacZKD_DMSO	LacZ RNAi	DMSO
1783	-0.489454989793388	-0.210701388840559	LacZKD_DMSO	LacZ RNAi	DMSO
1784	0.954589806124688	0.887121967263124	LacZKD_DMSO	LacZ RNAi	DMSO
1787	0.242938770029581	0.0156949885265181	LacZKD_DMSO	LacZ RNAi	DMSO
1789	1.67904249372964	1.68460481793164	LacZKD_DMSO	LacZ RNAi	DMSO
1791	1.55035556435496	1.5915320571175	LacZKD_DMSO	LacZ RNAi	DMSO
1798	-0.234182484690082	-0.0915149811213503	LacZKD_DMSO	LacZ RNAi	DMSO
1799	1.88857933266394	1.89988832145869	LacZKD_DMSO	LacZ RNAi	DMSO
1800	0.981836721265551	0.990551953163763	LacZKD_DMSO	LacZ RNAi	DMSO
1801	1.65853033089042	1.70616795379355	LacZKD_DMSO	LacZ RNAi	DMSO
1802	1.34813344844212	1.33856007443059	LacZKD_DMSO	LacZ RNAi	DMSO
1804	0.226548353841411	0.200741090235126	LacZKD_DMSO	LacZ RNAi	DMSO
1805	-0.410273743745763	-0.711303739409744	LacZKD_DMSO	LacZ RNAi	DMSO
1806	2.14461903569408	2.15162232353199	LacZKD_DMSO	LacZ RNAi	DMSO
1807	0.527578349505393	0.563623453690032	LacZKD_DMSO	LacZ RNAi	DMSO
1808	0.191786247582199	0.234820879807401	LacZKD_DMSO	LacZ RNAi	DMSO
1809	0.209515014542631	0.242938770029581	LacZKD_DMSO	LacZ RNAi	DMSO
1810	1.43791537324564	1.49597148428961	LacZKD_DMSO	LacZ RNAi	DMSO
1811	2.05856570511214	2.12056603487076	LacZKD_DMSO	LacZ RNAi	DMSO
1812	1.94734352043842	2.0152876464783	LacZKD_DMSO	LacZ RNAi	DMSO
1813	-0.0422969584511686	-0.127727153775795	LacZKD_DMSO	LacZ RNAi	DMSO
1814	1.76966085439168	1.77275871568303	LacZKD_DMSO	LacZ RNAi	DMSO
1815	1.48274784858568	1.50749425870199	LacZKD_DMSO	LacZ RNAi	DMSO
1816	1.26182411418995	1.33661981290744	LacZKD_DMSO	LacZ RNAi	DMSO
1819	1.67131357206774	1.69834764892503	LacZKD_DMSO	LacZ RNAi	DMSO
1820	0.793846238910162	0.860793028540775	LacZKD_DMSO	LacZ RNAi	DMSO
1821	1.00469960422505	1.06199500817949	LacZKD_DMSO	LacZ RNAi	DMSO
1822	0.112605001534574	0.281397021848756	LacZKD_DMSO	LacZ RNAi	DMSO
1823	0.0903286068234222	0.200741090235126	LacZKD_DMSO	LacZ RNAi	DMSO
1824	1.4999948278733	1.57575113826092	LacZKD_DMSO	LacZ RNAi	DMSO
1825	1.33271308957463	1.3884919618358	LacZKD_DMSO	LacZ RNAi	DMSO
1827	0.1539976866928	0.18264286814233	LacZKD_DMSO	LacZ RNAi	DMSO
1828	1.57724356062961	1.59476369694585	LacZKD_DMSO	LacZ RNAi	DMSO
1829	-1.18842499412941	-0.790484985457369	LacZKD_DMSO	LacZ RNAi	DMSO
1831	0.938679804235401	0.93379088414342	LacZKD_DMSO	LacZ RNAi	DMSO
1832	1.24932556869098	1.30363661038319	LacZKD_DMSO	LacZ RNAi	DMSO
1833	1.59903548038901	1.58718545387695	LacZKD_DMSO	LacZ RNAi	DMSO
1834	0.209515014542631	0.112605001534574	LacZKD_DMSO	LacZ RNAi	DMSO
1835	0.330088945748481	0.133794300604513	LacZKD_DMSO	LacZ RNAi	DMSO
1836	1.83441561674712	1.83851663382962	LacZKD_DMSO	LacZ RNAi	DMSO
1837	1.32612275853088	1.30572959988904	LacZKD_DMSO	LacZ RNAi	DMSO
1838	1.59761621611315	1.63308853427537	LacZKD_DMSO	LacZ RNAi	DMSO
1839	-0.711303739409744	-0.375511637486551	LacZKD_DMSO	LacZ RNAi	DMSO
1840	1.47338769140785	1.51486638398925	LacZKD_DMSO	LacZ RNAi	DMSO
1841	1.17518698576274	1.21211299526254	LacZKD_DMSO	LacZ RNAi	DMSO
1842	0.662833354589669	0.72273261461057	LacZKD_DMSO	LacZ RNAi	DMSO
1843	1.39477377983922	1.39872450412494	LacZKD_DMSO	LacZ RNAi	DMSO
1844	0.765817515309918	0.793846238910162	LacZKD_DMSO	LacZ RNAi	DMSO
1845	0.355643050220869	0.250907699700856	LacZKD_DMSO	LacZ RNAi	DMSO
1846	1.36424322198279	1.40872149370429	LacZKD_DMSO	LacZ RNAi	DMSO
1847	-0.285335007137463	-0.34332695411515	LacZKD_DMSO	LacZ RNAi	DMSO
1848	2.28139702184876	2.33486613505738	LacZKD_DMSO	LacZ RNAi	DMSO
1849	-0.887394998465425	-1.18842499412941	LacZKD_DMSO	LacZ RNAi	DMSO
1850	0.824412230575766	0.894360376187043	LacZKD_DMSO	LacZ RNAi	DMSO
1851	-0.586365002801444	-1.01233373507373	LacZKD_DMSO	LacZ RNAi	DMSO
1852	1.43171106084435	1.42276706673903	LacZKD_DMSO	LacZ RNAi	DMSO
1853	1.20251011297397	1.27172082336234	LacZKD_DMSO	LacZ RNAi	DMSO
1854	-0.234182484690082	-0.234182484690082	LacZKD_DMSO	LacZ RNAi	DMSO
1855	1.67727106578666	1.66191486045407	LacZKD_DMSO	LacZ RNAi	DMSO
1856	1.60745502321467	1.63635146834614	LacZKD_DMSO	LacZ RNAi	DMSO
1857	0.824412230575766	0.91366553138243	LacZKD_DMSO	LacZ RNAi	DMSO
1858	1.91125564697984	1.86234131710364	LacZKD_DMSO	LacZ RNAi	DMSO
1859	0.832764304940531	0.703669608561074	LacZKD_DMSO	LacZ RNAi	DMSO
1860	-0.586365002801444	-0.790484985457369	LacZKD_DMSO	LacZ RNAi	DMSO
1861	0.173302841888186	0.0019067040408848	LacZKD_DMSO	LacZ RNAi	DMSO
1862	1.72379706240301	1.7550695217767	LacZKD_DMSO	LacZ RNAi	DMSO
1863	0.543968765693562	0.563623453690032	LacZKD_DMSO	LacZ RNAi	DMSO
1864	1.59117149712842	1.63797378805821	LacZKD_DMSO	LacZ RNAi	DMSO
1865	1.1559672795557	1.16375752398196	LacZKD_DMSO	LacZ RNAi	DMSO
1866	1.3913586024874	1.47244048387446	LacZKD_DMSO	LacZ RNAi	DMSO
1867	0.273973003769549	0.266419865879104	LacZKD_DMSO	LacZ RNAi	DMSO
1868	0.273973003769549	0.402639612897092	LacZKD_DMSO	LacZ RNAi	DMSO
1869	1.41580105895506	1.45699727521969	LacZKD_DMSO	LacZ RNAi	DMSO
1870	1.03168309391065	1.04583913024938	LacZKD_DMSO	LacZ RNAi	DMSO
1871	1.11477106329108	1.18356591733551	LacZKD_DMSO	LacZ RNAi	DMSO
1872	0.367877506637881	0.464787519645937	LacZKD_DMSO	LacZ RNAi	DMSO
1873	0.686636269262293	0.683731278618886	LacZKD_DMSO	LacZ RNAi	DMSO
1875	-0.34332695411515	-0.644356949779131	LacZKD_DMSO	LacZ RNAi	DMSO
1876	-0.489454989793388	-0.586365002801444	LacZKD_DMSO	LacZ RNAi	DMSO
1877	1.45699727521969	1.50661866469189	LacZKD_DMSO	LacZ RNAi	DMSO
1878	0.966911043335655	0.885293356216716	LacZKD_DMSO	LacZ RNAi	DMSO
1879	2.31740303972543	2.28271997103123	LacZKD_DMSO	LacZ RNAi	DMSO
1880	0.464787519645937	0.44504346145018	LacZKD_DMSO	LacZ RNAi	DMSO
1881	1.59619229850347	1.6692089910206	LacZKD_DMSO	LacZ RNAi	DMSO
1884	0.173302841888186	0.413634997198556	LacZKD_DMSO	LacZ RNAi	DMSO
1886	-0.887394998465425	-0.790484985457369	LacZKD_DMSO	LacZ RNAi	DMSO
1887	-0.586365002801444	-0.448062304635163	LacZKD_DMSO	LacZ RNAi	DMSO
1888	0.668907502301862	0.607455023214668	LacZKD_DMSO	LacZ RNAi	DMSO
1889	0.820175177632511	0.854937283891723	LacZKD_DMSO	LacZ RNAi	DMSO
1890	1.53173430927655	1.53748663816564	LacZKD_DMSO	LacZ RNAi	DMSO
1892	1.23153075436035	1.2664198658791	LacZKD_DMSO	LacZ RNAi	DMSO
1893	1.36302500384347	1.38094891548564	LacZKD_DMSO	LacZ RNAi	DMSO
1894	1.11692637531722	1.20690139893994	LacZKD_DMSO	LacZ RNAi	DMSO
1895	1.4864361466084	1.49326839787516	LacZKD_DMSO	LacZ RNAi	DMSO
1896	-0.711303739409744	-0.535212480354063	LacZKD_DMSO	LacZ RNAi	DMSO
1897	-0.887394998465425	-1.18842499412941	LacZKD_DMSO	LacZ RNAi	DMSO
1898	0.434824296268494	0.543968765693562	LacZKD_DMSO	LacZ RNAi	DMSO
1899	2.1500314994752	2.14290105644569	LacZKD_DMSO	LacZ RNAi	DMSO
1900	0.692388598151385	0.760965012515506	LacZKD_DMSO	LacZ RNAi	DMSO
1901	1.0595482722324	1.08341661240709	LacZKD_DMSO	LacZ RNAi	DMSO
1902	1.22654835384141	1.241327285873	LacZKD_DMSO	LacZ RNAi	DMSO
1903	1.04710345277814	1.05708767368474	LacZKD_DMSO	LacZ RNAi	DMSO
1908	-0.0123337350737254	0.0668475109738994	LacZKD_DMSO	LacZ RNAi	DMSO
1909	1.21297554665214	1.20074109023513	LacZKD_DMSO	LacZ RNAi	DMSO
1910	1.55820920480817	1.57010842810788	LacZKD_DMSO	LacZ RNAi	DMSO
1911	-0.711303739409744	-0.448062304635163	LacZKD_DMSO	LacZ RNAi	DMSO
1912	1.55508477059902	1.56668727226566	LacZKD_DMSO	LacZ RNAi	DMSO
1913	1.70366960856107	1.67161339567779	LacZKD_DMSO	LacZ RNAi	DMSO
1914	0.95145409227183	1.11907104378381	LacZKD_DMSO	LacZ RNAi	DMSO
1915	0.474332837552167	0.450064262825231	LacZKD_DMSO	LacZ RNAi	DMSO
1916	1.76581751530992	1.78952712707206	LacZKD_DMSO	LacZ RNAi	DMSO
1919	1.77677670689651	1.78723653905165	LacZKD_DMSO	LacZ RNAi	DMSO
1920	1.69975449978892	1.73091464265801	LacZKD_DMSO	LacZ RNAi	DMSO
1921	-0.586365002801444	-1.18842499412941	LacZKD_DMSO	LacZ RNAi	DMSO
1922	1.54557429240898	1.58754933699996	LacZKD_DMSO	LacZ RNAi	DMSO
1923	-0.711303739409744	-0.790484985457369	LacZKD_DMSO	LacZ RNAi	DMSO
1924	0.698065731043075	0.711942134527064	LacZKD_DMSO	LacZ RNAi	DMSO
1925	1.0668475109739	1.11151790589336	LacZKD_DMSO	LacZ RNAi	DMSO
1926	1.26336144139488	1.22403555330055	LacZKD_DMSO	LacZ RNAi	DMSO
1928	1.68952195749978	1.69067088537067	LacZKD_DMSO	LacZ RNAi	DMSO
1933	-0.586365002801444	-0.586365002801444	LacZKD_DMSO	LacZ RNAi	DMSO
1934	1.01297213019104	1.01297213019104	LacZKD_DMSO	LacZ RNAi	DMSO
1935	1.79475007790841	1.78929861115944	LacZKD_DMSO	LacZ RNAi	DMSO
1937	-0.586365002801444	-0.644356949779131	LacZKD_DMSO	LacZ RNAi	DMSO
1938	1.62781630586238	1.6548077839686	LacZKD_DMSO	LacZ RNAi	DMSO
1941	-0.887394998465425	-1.18842499412941	LacZKD_DMSO	LacZ RNAi	DMSO
1945	-0.0123337350737254	0.0290589500844996	LacZKD_DMSO	LacZ RNAi	DMSO
1946	0.966911043335655	1.06925358073978	LacZKD_DMSO	LacZ RNAi	DMSO
1947	2.60045012164601	2.59608531624356	LacZKD_DMSO	LacZ RNAi	DMSO
1948	1.66830389625348	1.64884770837289	LacZKD_DMSO	LacZ RNAi	DMSO
1949	-0.410273743745763	-0.790484985457369	LacZKD_DMSO	LacZ RNAi	DMSO
1950	1.22319471183382	1.14198877921978	LacZKD_DMSO	LacZ RNAi	DMSO
1951	0.343053922912848	0.429623102582686	LacZKD_DMSO	LacZ RNAi	DMSO
1952	1.64789912157735	1.72299897124689	LacZKD_DMSO	LacZ RNAi	DMSO
1953	0.543968765693562	0.559763032876794	LacZKD_DMSO	LacZ RNAi	DMSO
1954	-0.34332695411515	-0.0744816418225699	LacZKD_DMSO	LacZ RNAi	DMSO
1955	-0.188424994129407	0.123328866926348	LacZKD_DMSO	LacZ RNAi	DMSO
1956	0.692388598151385	0.840958783555803	LacZKD_DMSO	LacZ RNAi	DMSO
1957	1.56439143705886	1.58132147305005	LacZKD_DMSO	LacZ RNAi	DMSO
1958	-0.711303739409744	-1.18842499412941	LacZKD_DMSO	LacZ RNAi	DMSO
1959	1.70143672712878	1.68168616123499	LacZKD_DMSO	LacZ RNAi	DMSO
1960	1.753086438505	1.77912298208946	LacZKD_DMSO	LacZ RNAi	DMSO
1961	-0.887394998465425	-0.489454989793388	LacZKD_DMSO	LacZ RNAi	DMSO
1962	0.815896379653236	1.10604123203219	LacZKD_DMSO	LacZ RNAi	DMSO
1963	0.901480117309991	0.984761274282867	LacZKD_DMSO	LacZ RNAi	DMSO
1964	2.07662879437461	2.14763428373694	LacZKD_DMSO	LacZ RNAi	DMSO
1965	1.40596755624602	1.43945270045056	LacZKD_DMSO	LacZ RNAi	DMSO
1966	-0.586365002801444	-0.711303739409744	LacZKD_DMSO	LacZ RNAi	DMSO
1969	1.21297554665214	1.24773765291135	LacZKD_DMSO	LacZ RNAi	DMSO
1970	0.559763032876794	0.44504346145018	LacZKD_DMSO	LacZ RNAi	DMSO
1971	1.57575113826092	1.60675959555302	LacZKD_DMSO	LacZ RNAi	DMSO
1973	1.09937673580082	1.13482710604228	LacZKD_DMSO	LacZ RNAi	DMSO
1976	0.631118941412462	0.659764122861992	LacZKD_DMSO	LacZ RNAi	DMSO
1977	0.770616398191687	0.539928787891822	LacZKD_DMSO	LacZ RNAi	DMSO
1978	2.08550178597112	2.07009256578705	LacZKD_DMSO	LacZ RNAi	DMSO
1979	-1.18842499412941	-0.448062304635163	LacZKD_DMSO	LacZ RNAi	DMSO
1980	-1.18842499412941	-1.01233373507373	LacZKD_DMSO	LacZ RNAi	DMSO
1981	-0.887394998465425	-1.18842499412941	LacZKD_DMSO	LacZ RNAi	DMSO
1982	2.24853233654004	2.28073403294261	LacZKD_DMSO	LacZ RNAi	DMSO
1983	0.0668475109738994	0.123328866926348	LacZKD_DMSO	LacZ RNAi	DMSO
1986	1.91194555098816	1.89579369260983	LacZKD_DMSO	LacZ RNAi	DMSO
1987	0.343053922912848	0.506180204804162	LacZKD_DMSO	LacZ RNAi	DMSO
1989	-0.410273743745763	-0.375511637486551	LacZKD_DMSO	LacZ RNAi	DMSO
1990	1.3913586024874	1.42329831387794	LacZKD_DMSO	LacZ RNAi	DMSO
1991	-0.887394998465425	-0.259006068415114	LacZKD_DMSO	LacZ RNAi	DMSO
1992	1.68605682357006	1.68110006872782	LacZKD_DMSO	LacZ RNAi	DMSO
1993	1.68894635174037	1.73688709737024	LacZKD_DMSO	LacZ RNAi	DMSO
1997	1.57649799052048	1.62348498629069	LacZKD_DMSO	LacZ RNAi	DMSO
1998	1.76774343634596	1.74175965816921	LacZKD_DMSO	LacZ RNAi	DMSO
1999	0.610915555324175	0.659764122861992	LacZKD_DMSO	LacZ RNAi	DMSO
2000	1.77630592692422	1.80830552130575	LacZKD_DMSO	LacZ RNAi	DMSO
2001	1.27397300376955	1.29658622044917	LacZKD_DMSO	LacZ RNAi	DMSO
2002	2.59654871582499	2.54944322232114	LacZKD_DMSO	LacZ RNAi	DMSO
2003	1.63243299531029	1.71817937759557	LacZKD_DMSO	LacZ RNAi	DMSO
2004	1.8911180132735	1.91091028355655	LacZKD_DMSO	LacZ RNAi	DMSO
2005	0.996266436688192	1.03558981724346	LacZKD_DMSO	LacZ RNAi	DMSO
2006	2.04936999914452	2.05124979351737	LacZKD_DMSO	LacZ RNAi	DMSO
2007	1.91229009244367	1.94399480396821	LacZKD_DMSO	LacZ RNAi	DMSO
2008	2.01105592073295	1.93247782348512	LacZKD_DMSO	LacZ RNAi	DMSO
2009	-1.18842499412941	-1.01233373507373	LacZKD_DMSO	LacZ RNAi	DMSO
2010	1.79021195425507	1.79700147995359	LacZKD_DMSO	LacZ RNAi	DMSO
2011	0.589726256254237	0.61775497985448	LacZKD_DMSO	LacZ RNAi	DMSO
2014	1.71898636664518	1.71737088623846	LacZKD_DMSO	LacZ RNAi	DMSO
2016	0.948295573027	0.935426646837679	LacZKD_DMSO	LacZ RNAi	DMSO
2020	1.76096501251551	1.76798357706643	LacZKD_DMSO	LacZ RNAi	DMSO
2021	0.173302841888186	0.355643050220869	LacZKD_DMSO	LacZ RNAi	DMSO
2022	1.84217472783654	1.90604613451224	LacZKD_DMSO	LacZ RNAi	DMSO
2023	1.6958037755032	1.69834764892503	LacZKD_DMSO	LacZ RNAi	DMSO
2024	1.05212425415319	1.09146998588223	LacZKD_DMSO	LacZ RNAi	DMSO
2025	1.33271308957463	1.40651974256568	LacZKD_DMSO	LacZ RNAi	DMSO
2027	-1.18842499412941	-1.01233373507373	LacZKD_DMSO	LacZ RNAi	DMSO
2028	-0.109243748081782	0.0668475109738994	LacZKD_DMSO	LacZ RNAi	DMSO
2030	-0.234182484690082	-0.167235695059469	LacZKD_DMSO	LacZ RNAi	DMSO
2031	0.784702859470292	0.885293356216716	LacZKD_DMSO	LacZ RNAi	DMSO
2034	1.3913586024874	1.41526055548529	LacZKD_DMSO	LacZ RNAi	DMSO
2038	0.391358602487403	0.258733037212813	LacZKD_DMSO	LacZ RNAi	DMSO
2039	0.589726256254237	0.578730871952774	LacZKD_DMSO	LacZ RNAi	DMSO
2041	0.424358862590329	0.497316744472857	LacZKD_DMSO	LacZ RNAi	DMSO
2042	1.35315424981717	1.42382891196703	LacZKD_DMSO	LacZ RNAi	DMSO
2043	1.8700010303276	1.91708519064057	LacZKD_DMSO	LacZ RNAi	DMSO
2044	0.44504346145018	0.510545010206612	LacZKD_DMSO	LacZ RNAi	DMSO
2045	-0.410273743745763	-1.01233373507373	LacZKD_DMSO	LacZ RNAi	DMSO
2048	1.80235769767373	1.82229887126237	LacZKD_DMSO	LacZ RNAi	DMSO
2057	-0.711303739409744	-1.18842499412941	LacZKD_DMSO	LacZ RNAi	DMSO
2058	-1.18842499412941	-1.48945498979339	LacZKD_DMSO	LacZ RNAi	DMSO
2059	-0.887394998465425	-1.01233373507373	LacZKD_DMSO	LacZ RNAi	DMSO
2064	-0.410273743745763	-0.644356949779131	LacZKD_DMSO	LacZ RNAi	DMSO
2065	1.65914766501271	1.67697512404989	LacZKD_DMSO	LacZ RNAi	DMSO
2068	-0.34332695411515	-0.586365002801444	LacZKD_DMSO	LacZ RNAi	DMSO
2069	0.832764304940531	0.844998761357543	LacZKD_DMSO	LacZ RNAi	DMSO
2070	-0.887394998465425	-0.644356949779131	LacZKD_DMSO	LacZ RNAi	DMSO
2071	1.37148163090671	1.40981819752422	LacZKD_DMSO	LacZ RNAi	DMSO
2072	-0.586365002801444	-0.448062304635163	LacZKD_DMSO	LacZ RNAi	DMSO
2073	-0.489454989793388	-0.34332695411515	LacZKD_DMSO	LacZ RNAi	DMSO
2075	0.551937695364837	0.662833354589669	LacZKD_DMSO	LacZ RNAi	DMSO
2082	1.57350284429112	1.64055695987852	LacZKD_DMSO	LacZ RNAi	DMSO
2089	0.343053922912848	0.266419865879104	LacZKD_DMSO	LacZ RNAi	DMSO
2094	-0.887394998465425	-1.01233373507373	LacZKD_DMSO	LacZ RNAi	DMSO
2095	-0.586365002801444	-0.887394998465425	LacZKD_DMSO	LacZ RNAi	DMSO
2096	0.1539976866928	0.226548353841411	LacZKD_DMSO	LacZ RNAi	DMSO
2097	0.824412230575766	0.91537872682655	LacZKD_DMSO	LacZ RNAi	DMSO
2099	-0.711303739409744	-0.586365002801444	LacZKD_DMSO	LacZ RNAi	DMSO
2100	2.08457627793433	2.09814373992786	LacZKD_DMSO	LacZ RNAi	DMSO
2101	1.68547660373505	1.71817937759557	LacZKD_DMSO	LacZ RNAi	DMSO
2102	1.39021421583867	1.46815229726671	LacZKD_DMSO	LacZ RNAi	DMSO
2103	2.05411643416898	2.06527638688258	LacZKD_DMSO	LacZ RNAi	DMSO
2104	-0.887394998465425	-0.790484985457369	LacZKD_DMSO	LacZ RNAi	DMSO
2106	0.852967691028818	0.90848501887865	LacZKD_DMSO	LacZ RNAi	DMSO
2107	1.62715275419486	1.63243299531029	LacZKD_DMSO	LacZ RNAi	DMSO
2108	0.0156949885265181	-0.259006068415114	LacZKD_DMSO	LacZ RNAi	DMSO
2122	1.46958640252771	1.42435886259033	LacZKD_DMSO	LacZ RNAi	DMSO
2123	0.72538885825431	0.631118941412462	LacZKD_DMSO	LacZ RNAi	DMSO
2124	1.44403229805532	1.48089188643671	LacZKD_DMSO	LacZ RNAi	DMSO
2125	0.978892340618769	1.00608934775306	LacZKD_DMSO	LacZ RNAi	DMSO
2126	1.44301877488377	1.5329733813921	LacZKD_DMSO	LacZ RNAi	DMSO
2136	0.242938770029581	0.323458366849468	LacZKD_DMSO	LacZ RNAi	DMSO
2137	-1.18842499412941	-1.18842499412941	LacZKD_DMSO	LacZ RNAi	DMSO
2140	1.08341661240709	1.04962110899939	LacZKD_DMSO	LacZ RNAi	DMSO
2141	2.48717006225734	2.46690556387993	LacZKD_DMSO	LacZ RNAi	DMSO
2142	-0.234182484690082	-0.0580912256344006	LacZKD_DMSO	LacZ RNAi	DMSO
2143	1.70031596655349	1.73481902450087	LacZKD_DMSO	LacZ RNAi	DMSO
2144	1.06199500817949	1.15890502118754	LacZKD_DMSO	LacZ RNAi	DMSO
2145	1.50265649799356	1.53626039410795	LacZKD_DMSO	LacZ RNAi	DMSO
2146	1.12754535132751	1.17706299076149	LacZKD_DMSO	LacZ RNAi	DMSO
2147	2.06660616921614	2.03416142926098	LacZKD_DMSO	LacZ RNAi	DMSO
2148	1.01023209282502	1.01569498852652	LacZKD_DMSO	LacZ RNAi	DMSO
2149	0.173302841888186	0.429623102582686	LacZKD_DMSO	LacZ RNAi	DMSO
2150	-0.0123337350737254	0.101609617233111	LacZKD_DMSO	LacZ RNAi	DMSO
2151	0.815896379653236	0.881612872478348	LacZKD_DMSO	LacZ RNAi	DMSO
2152	2.07921598821651	2.14542515097314	LacZKD_DMSO	LacZ RNAi	DMSO
2153	0.567449861543085	0.469586402527706	LacZKD_DMSO	LacZ RNAi	DMSO
2154	0.828608345169374	0.758518276568419	LacZKD_DMSO	LacZ RNAi	DMSO
2155	1.75753570944816	1.75655091428264	LacZKD_DMSO	LacZ RNAi	DMSO
2156	-0.887394998465425	-1.18842499412941	LacZKD_DMSO	LacZ RNAi	DMSO
2157	-0.410273743745763	-0.210701388840559	LacZKD_DMSO	LacZ RNAi	DMSO
2158	1.17893092689661	1.23235562541916	LacZKD_DMSO	LacZ RNAi	DMSO
2159	-0.410273743745763	-0.0580912256344006	LacZKD_DMSO	LacZ RNAi	DMSO
2160	1.86962123626588	1.87302748495779	LacZKD_DMSO	LacZ RNAi	DMSO
2161	0.815896379653236	0.91021873168765	LacZKD_DMSO	LacZ RNAi	DMSO
2162	1.20951501454263	1.26718111845246	LacZKD_DMSO	LacZ RNAi	DMSO
2163	1.57124285056022	1.57873087195277	LacZKD_DMSO	LacZ RNAi	DMSO
2167	1.8409587835558	1.85670231243862	LacZKD_DMSO	LacZ RNAi	DMSO
2172	-0.711303739409744	-1.01233373507373	LacZKD_DMSO	LacZ RNAi	DMSO
2175	0.856897984657251	0.948295573027	LacZKD_DMSO	LacZ RNAi	DMSO
2176	0.133794300604513	0.112605001534574	LacZKD_DMSO	LacZ RNAi	DMSO
2177	0.746073457114161	0.868479857207066	LacZKD_DMSO	LacZ RNAi	DMSO
2178	0.824412230575766	0.894360376187043	LacZKD_DMSO	LacZ RNAi	DMSO
2185	2.35240481998167	2.32044125680905	LacZKD_DMSO	LacZ RNAi	DMSO
2186	0.209515014542631	0.18264286814233	LacZKD_DMSO	LacZ RNAi	DMSO
2187	-1.18842499412941	-1.18842499412941	LacZKD_DMSO	LacZ RNAi	DMSO
2188	1.31400212585503	1.32212001607721	LacZKD_DMSO	LacZ RNAi	DMSO
2189	0.173302841888186	0.200741090235126	LacZKD_DMSO	LacZ RNAi	DMSO
2190	2.04023196397953	2.0605286213663	LacZKD_DMSO	LacZ RNAi	DMSO
2191	-0.285335007137463	-0.285335007137463	LacZKD_DMSO	LacZ RNAi	DMSO
2192	0.1539976866928	0.397035735379094	LacZKD_DMSO	LacZ RNAi	DMSO
2193	2.10515851936671	2.13068106518037	LacZKD_DMSO	LacZ RNAi	DMSO
2194	2.03115953208485	2.02256197970274	LacZKD_DMSO	LacZ RNAi	DMSO
2195	1.61022565131586	1.68634664305489	LacZKD_DMSO	LacZ RNAi	DMSO
2196	1.8050112363682	1.84979764423931	LacZKD_DMSO	LacZ RNAi	DMSO
2197	-0.586365002801444	-0.34332695411515	LacZKD_DMSO	LacZ RNAi	DMSO
2198	-0.489454989793388	-0.410273743745763	LacZKD_DMSO	LacZ RNAi	DMSO
2199	1.30012572237104	1.3241259987748	LacZKD_DMSO	LacZ RNAi	DMSO
2206	0.527578349505393	0.671913012441587	LacZKD_DMSO	LacZ RNAi	DMSO
2208	-0.410273743745763	-0.586365002801444	LacZKD_DMSO	LacZ RNAi	DMSO
2213	1.86618806042748	1.87790093123263	LacZKD_DMSO	LacZ RNAi	DMSO
2214	2.87490836482234	2.90064957403205	LacZKD_DMSO	LacZ RNAi	DMSO
2215	1.44301877488377	1.46139646909516	LacZKD_DMSO	LacZ RNAi	DMSO
2220	1.00190670404088	0.93379088414342	LacZKD_DMSO	LacZ RNAi	DMSO
2221	1.83564999317802	1.85296769102882	LacZKD_DMSO	LacZ RNAi	DMSO
2222	2.03740099733249	2.07639282888013	LacZKD_DMSO	LacZ RNAi	DMSO
2223	0.173302841888186	0.258733037212813	LacZKD_DMSO	LacZ RNAi	DMSO
2224	1.38676285079825	1.43327046819987	LacZKD_DMSO	LacZ RNAi	DMSO
2225	2.59095501736225	2.55193769536484	LacZKD_DMSO	LacZ RNAi	DMSO
2227	1.68021944426542	1.67071330316512	LacZKD_DMSO	LacZ RNAi	DMSO
2228	1.18079086328074	1.20251011297397	LacZKD_DMSO	LacZ RNAi	DMSO
2230	0.784702859470292	0.589726256254237	LacZKD_DMSO	LacZ RNAi	DMSO
2231	0.832764304940531	0.858849873254773	LacZKD_DMSO	LacZ RNAi	DMSO
2232	0.96386335025365	0.927185517544893	LacZKD_DMSO	LacZ RNAi	DMSO
2233	1.01297213019104	1.00747465827983	LacZKD_DMSO	LacZ RNAi	DMSO
2234	0.811575005870593	0.854937283891723	LacZKD_DMSO	LacZ RNAi	DMSO
2235	1.22319471183382	1.23235562541916	LacZKD_DMSO	LacZ RNAi	DMSO
2236	1.77441768707184	1.78861234109527	LacZKD_DMSO	LacZ RNAi	DMSO
2237	2.04836410527989	2.05831971559443	LacZKD_DMSO	LacZ RNAi	DMSO
2238	1.50088386499421	1.52169237098241	LacZKD_DMSO	LacZ RNAi	DMSO
2239	1.49100290248271	1.54517346683193	LacZKD_DMSO	LacZ RNAi	DMSO
2240	1.61503212151901	1.68227146385984	LacZKD_DMSO	LacZ RNAi	DMSO
2242	-0.586365002801444	-0.535212480354063	LacZKD_DMSO	LacZ RNAi	DMSO
2244	-0.586365002801444	-0.109243748081782	LacZKD_DMSO	LacZ RNAi	DMSO
2247	0.483672863806311	0.640878778701618	LacZKD_DMSO	LacZ RNAi	DMSO
2248	1.79112338057469	1.78493380575699	LacZKD_DMSO	LacZ RNAi	DMSO
2251	1.55508477059902	1.55859818332222	LacZKD_DMSO	LacZ RNAi	DMSO
2252	0.784702859470292	0.818041048119825	LacZKD_DMSO	LacZ RNAi	DMSO
2253	-1.18842499412941	-0.34332695411515	LacZKD_DMSO	LacZ RNAi	DMSO
2255	1.83729038977193	1.87734139349334	LacZKD_DMSO	LacZ RNAi	DMSO
2256	0.242938770029581	0.543968765693562	LacZKD_DMSO	LacZ RNAi	DMSO
2257	1.08573285513427	1.13688537758165	LacZKD_DMSO	LacZ RNAi	DMSO
2258	1.73533696669929	1.76533469760382	LacZKD_DMSO	LacZ RNAi	DMSO
2259	0.501771085899107	0.593330380523062	LacZKD_DMSO	LacZ RNAi	DMSO
2260	2.66466453572246	2.64488152115529	LacZKD_DMSO	LacZ RNAi	DMSO
2263	1.75159316087826	1.81589637965324	LacZKD_DMSO	LacZ RNAi	DMSO
2265	1.44200288089562	1.50967555149398	LacZKD_DMSO	LacZ RNAi	DMSO
2266	0.760965012515506	0.709202097161035	LacZKD_DMSO	LacZ RNAi	DMSO
2267	0.610915555324175	0.809398086616319	LacZKD_DMSO	LacZ RNAi	DMSO
2268	1.12120517329649	1.2501173546567	LacZKD_DMSO	LacZ RNAi	DMSO
2269	0.1539976866928	0.266419865879104	LacZKD_DMSO	LacZ RNAi	DMSO
2273	-0.234182484690082	-0.0270569918944318	LacZKD_DMSO	LacZ RNAi	DMSO
2274	1.66527321764677	1.73481902450087	LacZKD_DMSO	LacZ RNAi	DMSO
2275	1.33532147268216	1.3913586024874	LacZKD_DMSO	LacZ RNAi	DMSO
2276	1.89971109457114	2.02469414468205	LacZKD_DMSO	LacZ RNAi	DMSO
2277	-0.586365002801444	-0.586365002801444	LacZKD_DMSO	LacZ RNAi	DMSO
2278	0.945113914240811	0.96386335025365	LacZKD_DMSO	LacZ RNAi	DMSO
2279	1.20074109023513	1.30363661038319	LacZKD_DMSO	LacZ RNAi	DMSO
2283	1.69466836444628	1.63276088847944	LacZKD_DMSO	LacZ RNAi	DMSO
2284	-1.18842499412941	-0.586365002801444	LacZKD_DMSO	LacZ RNAi	DMSO
2285	0.226548353841411	0.200741090235126	LacZKD_DMSO	LacZ RNAi	DMSO
2286	1.29014150146444	1.26794103899964	LacZKD_DMSO	LacZ RNAi	DMSO
2287	1.28286671692953	1.26718111845246	LacZKD_DMSO	LacZ RNAi	DMSO
2288	0.0156949885265181	0.0668475109738994	LacZKD_DMSO	LacZ RNAi	DMSO
2289	1.53090629285432	1.52296038496904	LacZKD_DMSO	LacZ RNAi	DMSO
2290	2.0789814246235	2.08849613793637	LacZKD_DMSO	LacZ RNAi	DMSO
2292	0.890756251918218	0.85098912504673	LacZKD_DMSO	LacZ RNAi	DMSO
2293	1.10160961723311	1.21124872735163	LacZKD_DMSO	LacZ RNAi	DMSO
2294	1.28286671692953	1.33661981290744	LacZKD_DMSO	LacZ RNAi	DMSO
2295	1.88602572482518	1.90744145934914	LacZKD_DMSO	LacZ RNAi	DMSO
2297	1.17893092689661	1.23808626723517	LacZKD_DMSO	LacZ RNAi	DMSO
2298	0.784702859470292	0.906744357302348	LacZKD_DMSO	LacZ RNAi	DMSO
2299	0.868479857207066	1.00608934775306	LacZKD_DMSO	LacZ RNAi	DMSO
2300	2.36339082822161	2.3816507111922	LacZKD_DMSO	LacZ RNAi	DMSO
2301	0.610915555324175	0.698065731043075	LacZKD_DMSO	LacZ RNAi	DMSO
2302	1.57947262188868	1.6180941399513	LacZKD_DMSO	LacZ RNAi	DMSO
2303	-0.410273743745763	-0.586365002801444	LacZKD_DMSO	LacZ RNAi	DMSO
2306	1.67786234495479	1.66679120060396	LacZKD_DMSO	LacZ RNAi	DMSO
2307	0.258733037212813	0.273973003769549	LacZKD_DMSO	LacZ RNAi	DMSO
2308	1.92884630152636	1.94351430108102	LacZKD_DMSO	LacZ RNAi	DMSO
2309	1.00747465827983	1.01840088190244	LacZKD_DMSO	LacZ RNAi	DMSO
2310	0.483672863806311	0.497316744472857	LacZKD_DMSO	LacZ RNAi	DMSO
2312	2.120779185541	2.15023067144929	LacZKD_DMSO	LacZ RNAi	DMSO
2313	1.42223516896047	1.42805051975916	LacZKD_DMSO	LacZ RNAi	DMSO
2320	0.209515014542631	0.1539976866928	LacZKD_DMSO	LacZ RNAi	DMSO
2322	1.50880434863031	1.54597474839116	LacZKD_DMSO	LacZ RNAi	DMSO
2323	0.981836721265551	1.09825597522552	LacZKD_DMSO	LacZ RNAi	DMSO
2324	0.0156949885265181	-0.0744816418225699	LacZKD_DMSO	LacZ RNAi	DMSO
2325	1.22654835384141	1.244544296745	LacZKD_DMSO	LacZ RNAi	DMSO
2326	1.00747465827983	1.03946171048427	LacZKD_DMSO	LacZ RNAi	DMSO
2327	0.686636269262293	0.818041048119825	LacZKD_DMSO	LacZ RNAi	DMSO
2328	0.258733037212813	0.281397021848756	LacZKD_DMSO	LacZ RNAi	DMSO
2334	-1.18842499412941	-1.48945498979339	LacZKD_DMSO	LacZ RNAi	DMSO
2335	1.68547660373505	1.66435987455114	LacZKD_DMSO	LacZ RNAi	DMSO
2339	1.21981497118244	1.24534483979546	LacZKD_DMSO	LacZ RNAi	DMSO
2340	-1.18842499412941	-1.48945498979339	LacZKD_DMSO	LacZ RNAi	DMSO
2341	0.343053922912848	0.419030029085262	LacZKD_DMSO	LacZ RNAi	DMSO
2342	0.0420239272488672	0.367877506637881	LacZKD_DMSO	LacZ RNAi	DMSO
2343	1.30988555966019	1.33856007443059	LacZKD_DMSO	LacZ RNAi	DMSO
2344	-0.887394998465425	-0.711303739409744	LacZKD_DMSO	LacZ RNAi	DMSO
2345	0.330088945748481	0.408172101497054	LacZKD_DMSO	LacZ RNAi	DMSO
2346	1.26794103899964	1.29158194882774	LacZKD_DMSO	LacZ RNAi	DMSO
2347	1.90464631224666	1.89900146290688	LacZKD_DMSO	LacZ RNAi	DMSO
2348	1.68721494287476	1.72032802505513	LacZKD_DMSO	LacZ RNAi	DMSO
2349	1.64023490240591	1.64726557736302	LacZKD_DMSO	LacZ RNAi	DMSO
2350	0.316724984190499	0.367877506637881	LacZKD_DMSO	LacZ RNAi	DMSO
2351	-0.234182484690082	-0.0270569918944318	LacZKD_DMSO	LacZ RNAi	DMSO
2352	0.95145409227183	1.00330539923345	LacZKD_DMSO	LacZ RNAi	DMSO
2353	1.83973942529506	1.83235049406415	LacZKD_DMSO	LacZ RNAi	DMSO
2354	0.932148937076443	1.10160961723311	LacZKD_DMSO	LacZ RNAi	DMSO
2355	1.45106149513918	1.53952271541539	LacZKD_DMSO	LacZ RNAi	DMSO
2356	1.68605682357006	1.70478175893044	LacZKD_DMSO	LacZ RNAi	DMSO
2357	-0.147032308971182	-0.0580912256344006	LacZKD_DMSO	LacZ RNAi	DMSO
2361	-0.586365002801444	-0.887394998465425	LacZKD_DMSO	LacZ RNAi	DMSO
2365	1.311262088489	1.3267863101984	LacZKD_DMSO	LacZ RNAi	DMSO
2366	1.20251011297397	1.244544296745	LacZKD_DMSO	LacZ RNAi	DMSO
2367	0.811575005870593	0.911945550988156	LacZKD_DMSO	LacZ RNAi	DMSO
2368	0.173302841888186	0.323458366849468	LacZKD_DMSO	LacZ RNAi	DMSO
2370	1.34049170614825	1.34876423211424	LacZKD_DMSO	LacZ RNAi	DMSO
2371	-0.586365002801444	-0.586365002801444	LacZKD_DMSO	LacZ RNAi	DMSO
2372	0.51914518196853	0.469586402527706	LacZKD_DMSO	LacZ RNAi	DMSO
2373	0.868479857207066	0.830691296317666	LacZKD_DMSO	LacZ RNAi	DMSO
2374	0.95145409227183	0.943514301081018	LacZKD_DMSO	LacZ RNAi	DMSO
2375	1.02376261027455	1.01840088190244	LacZKD_DMSO	LacZ RNAi	DMSO
2376	2.05037356858451	2.05856570511214	LacZKD_DMSO	LacZ RNAi	DMSO
2377	1.13791086679934	1.03688428759646	LacZKD_DMSO	LacZ RNAi	DMSO
2378	1.94255169747621	1.94940366962717	LacZKD_DMSO	LacZ RNAi	DMSO
2379	2.23906111496638	2.24781718674216	LacZKD_DMSO	LacZ RNAi	DMSO
2380	1.45205644284102	1.50354010863795	LacZKD_DMSO	LacZ RNAi	DMSO
2381	0.355643050220869	0.479027958760547	LacZKD_DMSO	LacZ RNAi	DMSO
2382	1.65914766501271	1.67578933633192	LacZKD_DMSO	LacZ RNAi	DMSO
2383	1.65105305324479	1.69352997721019	LacZKD_DMSO	LacZ RNAi	DMSO
2384	1.9824232095139	1.95302477927106	LacZKD_DMSO	LacZ RNAi	DMSO
2385	0.535850875471382	0.662833354589669	LacZKD_DMSO	LacZ RNAi	DMSO
2389	0.209515014542631	0.123328866926348	LacZKD_DMSO	LacZ RNAi	DMSO
2390	2.0649130111967	2.08503927849194	LacZKD_DMSO	LacZ RNAi	DMSO
2393	1.20251011297397	1.22403555330055	LacZKD_DMSO	LacZ RNAi	DMSO
2394	-0.711303739409744	-0.489454989793388	LacZKD_DMSO	LacZ RNAi	DMSO
2396	1.13585746116829	1.08341661240709	LacZKD_DMSO	LacZ RNAi	DMSO
2397	2.54565441315119	2.4939006245384	LacZKD_DMSO	LacZ RNAi	DMSO
2398	1.63177646535623	1.68779284646224	LacZKD_DMSO	LacZ RNAi	DMSO
2399	2.92246760667281	2.94559265154658	LacZKD_DMSO	LacZ RNAi	DMSO
2400	2.45640733469623	2.45778261807728	LacZKD_DMSO	LacZ RNAi	DMSO
2401	-0.887394998465425	-0.790484985457369	LacZKD_DMSO	LacZ RNAi	DMSO
2402	-0.489454989793388	-0.790484985457369	LacZKD_DMSO	LacZ RNAi	DMSO
2404	-0.410273743745763	-0.259006068415114	LacZKD_DMSO	LacZ RNAi	DMSO
2405	0.343053922912848	0.506180204804162	LacZKD_DMSO	LacZ RNAi	DMSO
2408	1.66344460660036	1.71952352748287	LacZKD_DMSO	LacZ RNAi	DMSO
2411	1.75009473104709	1.77061639819169	LacZKD_DMSO	LacZ RNAi	DMSO
2412	2.03636696236327	2.05548077608811	LacZKD_DMSO	LacZ RNAi	DMSO
2413	1.47149120594044	1.55430013717529	LacZKD_DMSO	LacZ RNAi	DMSO
2414	2.50035066114344	2.46805652166109	LacZKD_DMSO	LacZ RNAi	DMSO
2415	1.76533469760382	1.78075786510285	LacZKD_DMSO	LacZ RNAi	DMSO
2418	0.112605001534574	0.133794300604513	LacZKD_DMSO	LacZ RNAi	DMSO
2419	1.53173430927655	1.55547655635577	LacZKD_DMSO	LacZ RNAi	DMSO
2420	2.32171770527317	2.31181148069623	LacZKD_DMSO	LacZ RNAi	DMSO
2421	1.61843303538941	1.67519522614091	LacZKD_DMSO	LacZ RNAi	DMSO
2423	0.582427017512738	0.593330380523062	LacZKD_DMSO	LacZ RNAi	DMSO
2425	1.99711716072497	1.99951853493312	LacZKD_DMSO	LacZ RNAi	DMSO
2427	1.01569498852652	0.977412630560722	LacZKD_DMSO	LacZ RNAi	DMSO
2428	1.52169237098241	1.54876764857533	LacZKD_DMSO	LacZ RNAi	DMSO
2429	0.288696260590256	0.408172101497054	LacZKD_DMSO	LacZ RNAi	DMSO
2430	1.29158194882774	1.31740303972543	LacZKD_DMSO	LacZ RNAi	DMSO
2431	-0.34332695411515	-0.313363730737707	LacZKD_DMSO	LacZ RNAi	DMSO
2434	2.03843257615932	2.04138478882313	LacZKD_DMSO	LacZ RNAi	DMSO
2435	1.57724356062961	1.62415416127964	LacZKD_DMSO	LacZ RNAi	DMSO
2436	1.99141393389378	2.00636676359252	LacZKD_DMSO	LacZ RNAi	DMSO
2437	2.15616374844931	2.16085253333855	LacZKD_DMSO	LacZ RNAi	DMSO
2438	1.58095233194673	1.57947262188868	LacZKD_DMSO	LacZ RNAi	DMSO
2439	1.43482429626849	1.45748828090444	LacZKD_DMSO	LacZ RNAi	DMSO
2440	0.784702859470292	0.91021873168765	LacZKD_DMSO	LacZ RNAi	DMSO
2441	0.0668475109738994	0.18264286814233	LacZKD_DMSO	LacZ RNAi	DMSO
2442	1.91021873168765	1.90569660171115	LacZKD_DMSO	LacZ RNAi	DMSO
2443	2.05609951744068	2.04329938919911	LacZKD_DMSO	LacZ RNAi	DMSO
2444	0.828608345169374	0.962331445730902	LacZKD_DMSO	LacZ RNAi	DMSO
2445	1.80412852370273	1.80589215854023	LacZKD_DMSO	LacZ RNAi	DMSO
2446	-0.586365002801444	-0.887394998465425	LacZKD_DMSO	LacZ RNAi	DMSO
2447	1.62381970267096	1.64789912157735	LacZKD_DMSO	LacZ RNAi	DMSO
2449	1.53503067790578	1.56169753265399	LacZKD_DMSO	LacZ RNAi	DMSO
2450	2.15162232353199	2.15694873642968	LacZKD_DMSO	LacZ RNAi	DMSO
2451	1.14602875702152	1.24374227531318	LacZKD_DMSO	LacZ RNAi	DMSO
2452	0.0156949885265181	0.0019067040408848	LacZKD_DMSO	LacZ RNAi	DMSO
2453	1.00190670404088	0.980367026184775	LacZKD_DMSO	LacZ RNAi	DMSO
2454	2.32572414034603	2.3265210111786	LacZKD_DMSO	LacZ RNAi	DMSO
2455	-0.188424994129407	-0.313363730737707	LacZKD_DMSO	LacZ RNAi	DMSO
2456	1.40927019179611	1.52169237098241	LacZKD_DMSO	LacZ RNAi	DMSO
2457	1.78884121829789	1.79497574405113	LacZKD_DMSO	LacZ RNAi	DMSO
2458	-0.586365002801444	-0.448062304635163	LacZKD_DMSO	LacZ RNAi	DMSO
2459	-0.887394998465425	-1.48945498979339	LacZKD_DMSO	LacZ RNAi	DMSO
2460	1.47338769140785	1.50486216287625	LacZKD_DMSO	LacZ RNAi	DMSO
2461	1.70199602467151	1.68402265365961	LacZKD_DMSO	LacZ RNAi	DMSO
2462	1.73222000727738	1.7498444893335	LacZKD_DMSO	LacZ RNAi	DMSO
2463	1.91878497551846	1.95443355698398	LacZKD_DMSO	LacZ RNAi	DMSO
2464	2.56691618968214	2.55641540265597	LacZKD_DMSO	LacZ RNAi	DMSO
2465	-1.18842499412941	-0.711303739409744	LacZKD_DMSO	LacZ RNAi	DMSO
2466	0.0668475109738994	-0.0580912256344006	LacZKD_DMSO	LacZ RNAi	DMSO
2471	2.25593213152662	2.24502479963219	LacZKD_DMSO	LacZ RNAi	DMSO
2472	1.67310941672963	1.70672119524659	LacZKD_DMSO	LacZ RNAi	DMSO
2473	1.39703573537909	1.40707122769617	LacZKD_DMSO	LacZ RNAi	DMSO
2474	0.44504346145018	0.330088945748481	LacZKD_DMSO	LacZ RNAi	DMSO
2476	0.63764980857142	0.650424096607849	LacZKD_DMSO	LacZ RNAi	DMSO
2477	-0.887394998465425	-0.790484985457369	LacZKD_DMSO	LacZ RNAi	DMSO
2479	-0.410273743745763	-0.34332695411515	LacZKD_DMSO	LacZ RNAi	DMSO
2482	2.04685088255765	2.04215164213933	LacZKD_DMSO	LacZ RNAi	DMSO
2483	0.96386335025365	0.969937497965843	LacZKD_DMSO	LacZ RNAi	DMSO
2484	1.55193769536484	1.55193769536484	LacZKD_DMSO	LacZ RNAi	DMSO
2485	1.43378902883689	1.49642036751501	LacZKD_DMSO	LacZ RNAi	DMSO
2486	1.94797845400458	1.93493656461689	LacZKD_DMSO	LacZ RNAi	DMSO
2487	1.54557429240898	1.56362345369003	LacZKD_DMSO	LacZ RNAi	DMSO
2488	1.26794103899964	1.32744884958227	LacZKD_DMSO	LacZ RNAi	DMSO
2489	1.40486107289105	1.44504346145018	LacZKD_DMSO	LacZ RNAi	DMSO
2490	1.83851663382962	1.82356812052985	LacZKD_DMSO	LacZ RNAi	DMSO
2491	0.832764304940531	0.894360376187043	LacZKD_DMSO	LacZ RNAi	DMSO
2492	1.07639282888013	1.21811518630455	LacZKD_DMSO	LacZ RNAi	DMSO
2493	0.969937497965843	1.01023209282502	LacZKD_DMSO	LacZ RNAi	DMSO
2494	1.31536568892777	1.36787750663788	LacZKD_DMSO	LacZ RNAi	DMSO
2495	1.52084496684642	1.54836976079495	LacZKD_DMSO	LacZ RNAi	DMSO
2496	1.72006002474924	1.7748905172567	LacZKD_DMSO	LacZ RNAi	DMSO
2497	2.08596380142097	2.03507094683299	LacZKD_DMSO	LacZ RNAi	DMSO
2498	1.4015246071963	1.51871919421304	LacZKD_DMSO	LacZ RNAi	DMSO
2499	1.70975148936827	1.66344460660036	LacZKD_DMSO	LacZ RNAi	DMSO
2500	-0.234182484690082	-0.259006068415114	LacZKD_DMSO	LacZ RNAi	DMSO
2501	1.46090986458274	1.51097908768593	LacZKD_DMSO	LacZ RNAi	DMSO
2502	1.00469960422505	1.03688428759646	LacZKD_DMSO	LacZ RNAi	DMSO
2503	0.92551835817743	0.822298871262366	LacZKD_DMSO	LacZ RNAi	DMSO
2504	0.367877506637881	0.582427017512738	LacZKD_DMSO	LacZ RNAi	DMSO
2505	-0.586365002801444	-0.375511637486551	LacZKD_DMSO	LacZ RNAi	DMSO
2506	0.941908774365599	1.01433569326379	LacZKD_DMSO	LacZ RNAi	DMSO
2508	-1.18842499412941	-1.01233373507373	LacZKD_DMSO	LacZ RNAi	DMSO
2509	1.34939410094387	1.38386561202201	LacZKD_DMSO	LacZ RNAi	DMSO
2513	-0.887394998465425	-0.790484985457369	LacZKD_DMSO	LacZ RNAi	DMSO
2514	2.29544746009327	2.27277329449309	LacZKD_DMSO	LacZ RNAi	DMSO
2515	1.49552213662211	1.53503067790578	LacZKD_DMSO	LacZ RNAi	DMSO
2516	0.173302841888186	0.0668475109738994	LacZKD_DMSO	LacZ RNAi	DMSO
2519	-0.0744816418225699	-0.127727153775795	LacZKD_DMSO	LacZ RNAi	DMSO
2521	0.582427017512738	0.733261481354195	LacZKD_DMSO	LacZ RNAi	DMSO
2522	0.44504346145018	0.492816243246181	LacZKD_DMSO	LacZ RNAi	DMSO
2524	-0.147032308971182	-0.0744816418225699	LacZKD_DMSO	LacZ RNAi	DMSO
2529	-0.234182484690082	-0.313363730737707	LacZKD_DMSO	LacZ RNAi	DMSO
2534	1.81804104811983	1.94527355198637	LacZKD_DMSO	LacZ RNAi	DMSO
2535	0.474332837552167	0.506180204804162	LacZKD_DMSO	LacZ RNAi	DMSO
2536	1.57575113826092	1.58791291549077	LacZKD_DMSO	LacZ RNAi	DMSO
2537	-0.34332695411515	0.0019067040408848	LacZKD_DMSO	LacZ RNAi	DMSO
2540	1.70031596655349	1.72855505319098	LacZKD_DMSO	LacZ RNAi	DMSO
2541	-0.489454989793388	-0.790484985457369	LacZKD_DMSO	LacZ RNAi	DMSO
2544	-0.285335007137463	-0.0915149811213503	LacZKD_DMSO	LacZ RNAi	DMSO
2545	1.29729643235217	1.32212001607721	LacZKD_DMSO	LacZ RNAi	DMSO
2546	-0.586365002801444	-0.313363730737707	LacZKD_DMSO	LacZ RNAi	DMSO
2547	0.703669608561074	0.777716738609626	LacZKD_DMSO	LacZ RNAi	DMSO
2548	0.424358862590329	0.593330380523062	LacZKD_DMSO	LacZ RNAi	DMSO
2549	0.686636269262293	0.662833354589669	LacZKD_DMSO	LacZ RNAi	DMSO
2550	1.66160826356036	1.66496898332126	LacZKD_DMSO	LacZ RNAi	DMSO
2551	1.38906680570782	1.3992859708895	LacZKD_DMSO	LacZ RNAi	DMSO
2552	0.735854291932475	0.789298611159441	LacZKD_DMSO	LacZ RNAi	DMSO
2553	1.44605227603133	1.53992878789182	LacZKD_DMSO	LacZ RNAi	DMSO
2554	-0.34332695411515	-0.410273743745763	LacZKD_DMSO	LacZ RNAi	DMSO
2555	1.84257928723413	1.87132770007989	LacZKD_DMSO	LacZ RNAi	DMSO
2556	1.48182085894472	1.49865785047496	LacZKD_DMSO	LacZ RNAi	DMSO
2557	1.52253812486587	1.48505670294394	LacZKD_DMSO	LacZ RNAi	DMSO
2558	0.242938770029581	0.379776729937588	LacZKD_DMSO	LacZ RNAi	DMSO
2559	0.391358602487403	0.367877506637881	LacZKD_DMSO	LacZ RNAi	DMSO
2560	-0.0123337350737254	-0.0744816418225699	LacZKD_DMSO	LacZ RNAi	DMSO
2562	0.802801081563088	0.943514301081018	LacZKD_DMSO	LacZ RNAi	DMSO
2563	1.17518698576274	1.31468444254196	LacZKD_DMSO	LacZ RNAi	DMSO
2564	0.559763032876794	0.593330380523062	LacZKD_DMSO	LacZ RNAi	DMSO
2568	-0.109243748081782	0.0546130545568877	LacZKD_DMSO	LacZ RNAi	DMSO
2569	1.39816231054235	1.42962310258269	LacZKD_DMSO	LacZ RNAi	DMSO
2570	-0.0422969584511686	-0.147032308971182	LacZKD_DMSO	LacZ RNAi	DMSO
2572	1.61434873116257	1.72086353003284	LacZKD_DMSO	LacZ RNAi	DMSO
2573	1.49731674447286	1.55351408359979	LacZKD_DMSO	LacZ RNAi	DMSO
2574	1.45502768235678	1.59619229850347	LacZKD_DMSO	LacZ RNAi	DMSO
2575	1.02376261027455	1.06321322631881	LacZKD_DMSO	LacZ RNAi	DMSO
2577	0.674897865991049	0.832764304940531	LacZKD_DMSO	LacZ RNAi	DMSO
2578	2.01133018312407	1.99937764458901	LacZKD_DMSO	LacZ RNAi	DMSO
2579	-0.586365002801444	-0.790484985457369	LacZKD_DMSO	LacZ RNAi	DMSO
2580	1.42962310258269	1.47053984853503	LacZKD_DMSO	LacZ RNAi	DMSO
2581	-1.18842499412941	-1.18842499412941	LacZKD_DMSO	LacZ RNAi	DMSO
2582	-0.34332695411515	0.0156949885265181	LacZKD_DMSO	LacZ RNAi	DMSO
2583	0.0420239272488672	0.234820879807401	LacZKD_DMSO	LacZ RNAi	DMSO
2585	1.23153075436035	1.22654835384141	LacZKD_DMSO	LacZ RNAi	DMSO
2586	2.02429516028844	2.04999750175607	LacZKD_DMSO	LacZ RNAi	DMSO
2587	1.22987629719034	1.28506197593516	LacZKD_DMSO	LacZ RNAi	DMSO
2588	0.932148937076443	0.844998761357543	LacZKD_DMSO	LacZ RNAi	DMSO
2593	2.06442803685049	2.07804190131083	LacZKD_DMSO	LacZ RNAi	DMSO
2594	1.1104280822803	1.01974753253771	LacZKD_DMSO	LacZ RNAi	DMSO
2595	-0.285335007137463	-0.375511637486551	LacZKD_DMSO	LacZ RNAi	DMSO
2596	-0.887394998465425	-0.644356949779131	LacZKD_DMSO	LacZ RNAi	DMSO
2597	-0.887394998465425	-0.586365002801444	LacZKD_DMSO	LacZ RNAi	DMSO
2598	1.61091555532417	1.65387214019866	LacZKD_DMSO	LacZ RNAi	DMSO
2599	0.674897865991049	0.68080672560157	LacZKD_DMSO	LacZ RNAi	DMSO
2600	1.30711934341704	1.35626302817327	LacZKD_DMSO	LacZ RNAi	DMSO
2601	1.17141048821048	1.24213377539335	LacZKD_DMSO	LacZ RNAi	DMSO
2602	1.89935642368014	1.86771726792965	LacZKD_DMSO	LacZ RNAi	DMSO
2603	-0.586365002801444	-0.887394998465425	LacZKD_DMSO	LacZ RNAi	DMSO
2604	1.54797150814724	1.56935049688252	LacZKD_DMSO	LacZ RNAi	DMSO
2605	0.802801081563088	0.953024779271061	LacZKD_DMSO	LacZ RNAi	DMSO
2606	1.03688428759646	0.980367026184775	LacZKD_DMSO	LacZ RNAi	DMSO
2607	2.54773238114373	2.62415416127964	LacZKD_DMSO	LacZ RNAi	DMSO
2609	1.51999590600531	1.52380367549013	LacZKD_DMSO	LacZ RNAi	DMSO
2615	1.55820920480817	1.59761621611315	LacZKD_DMSO	LacZ RNAi	DMSO
2616	1.53830221489717	1.6523082404824	LacZKD_DMSO	LacZ RNAi	DMSO
2617	0.191786247582199	0.413634997198556	LacZKD_DMSO	LacZ RNAi	DMSO
2618	-1.18842499412941	-0.887394998465425	LacZKD_DMSO	LacZ RNAi	DMSO
2621	-1.18842499412941	-1.01233373507373	LacZKD_DMSO	LacZ RNAi	DMSO
2624	-0.489454989793388	-0.887394998465425	LacZKD_DMSO	LacZ RNAi	DMSO
2627	1.87415699009876	1.8574844729056	LacZKD_DMSO	LacZ RNAi	DMSO
2628	1.6603797069224	1.6740045619766	LacZKD_DMSO	LacZ RNAi	DMSO
2629	-0.0744816418225699	0.309885559660194	LacZKD_DMSO	LacZ RNAi	DMSO
2630	1.22319471183382	1.27770087628879	LacZKD_DMSO	LacZ RNAi	DMSO
2631	2.03558981724346	2.02562368528253	LacZKD_DMSO	LacZ RNAi	DMSO
2632	2.01596633778989	2.04659816536582	LacZKD_DMSO	LacZ RNAi	DMSO
2637	1.70810122336015	1.72406276720292	LacZKD_DMSO	LacZ RNAi	DMSO
2641	1.35065110466337	1.47053984853503	LacZKD_DMSO	LacZ RNAi	DMSO
2642	2.0290589500845	2.04304459630127	LacZKD_DMSO	LacZ RNAi	DMSO
2643	1.1500314994752	1.2340006822418	LacZKD_DMSO	LacZ RNAi	DMSO
2644	1.85493728389172	1.83400337705608	LacZKD_DMSO	LacZ RNAi	DMSO
2645	1.71952352748287	1.76798357706643	LacZKD_DMSO	LacZ RNAi	DMSO
2646	1.62980089948455	1.67489786599105	LacZKD_DMSO	LacZ RNAi	DMSO
2647	1.13172129198165	1.18723861983148	LacZKD_DMSO	LacZ RNAi	DMSO
2648	1.73688709737024	1.75925374580753	LacZKD_DMSO	LacZ RNAi	DMSO
2649	-0.234182484690082	-0.887394998465425	LacZKD_DMSO	LacZ RNAi	DMSO
2651	-1.18842499412941	-1.18842499412941	LacZKD_DMSO	LacZ RNAi	DMSO
2652	0.133794300604513	0.0787467342736071	LacZKD_DMSO	LacZ RNAi	DMSO
2653	2.1175708886414	2.11423055982131	LacZKD_DMSO	LacZ RNAi	DMSO
2655	-0.410273743745763	-0.0915149811213503	LacZKD_DMSO	LacZ RNAi	DMSO
2657	-1.18842499412941	-1.48945498979339	LacZKD_DMSO	LacZ RNAi	DMSO
2658	1.36302500384347	1.4015246071963	LacZKD_DMSO	LacZ RNAi	DMSO
2659	2.24757854154049	2.22779932296916	LacZKD_DMSO	LacZ RNAi	DMSO
2660	1.3207775282017	1.38560627359831	LacZKD_DMSO	LacZ RNAi	DMSO
2661	1.60256348095941	1.65293447632545	LacZKD_DMSO	LacZ RNAi	DMSO
2662	0.798346740136838	0.842983470122217	LacZKD_DMSO	LacZ RNAi	DMSO
2663	1.42541682774666	1.42329831387794	LacZKD_DMSO	LacZ RNAi	DMSO
2664	1.69637036981957	1.72166555146466	LacZKD_DMSO	LacZ RNAi	DMSO
2665	0.464787519645937	0.459935016851525	LacZKD_DMSO	LacZ RNAi	DMSO
2666	0.709202097161035	0.738431714820286	LacZKD_DMSO	LacZ RNAi	DMSO
2667	1.12332886692635	1.17330284188819	LacZKD_DMSO	LacZ RNAi	DMSO
2668	1.37977672993759	1.48413463363387	LacZKD_DMSO	LacZ RNAi	DMSO
2669	0.391358602487403	0.391358602487403	LacZKD_DMSO	LacZ RNAi	DMSO
2670	0.798346740136838	0.844998761357543	LacZKD_DMSO	LacZ RNAi	DMSO
2673	1.72591816299003	1.73971471274571	LacZKD_DMSO	LacZ RNAi	DMSO
2674	-1.18842499412941	-0.644356949779131	LacZKD_DMSO	LacZ RNAi	DMSO
2675	-1.18842499412941	-1.18842499412941	LacZKD_DMSO	LacZ RNAi	DMSO
2676	-0.0422969584511686	0.18264286814233	LacZKD_DMSO	LacZ RNAi	DMSO
2677	0.1539976866928	0.361803358925687	LacZKD_DMSO	LacZ RNAi	DMSO
2678	-0.34332695411515	-0.167235695059469	LacZKD_DMSO	LacZ RNAi	DMSO
2679	-1.18842499412941	-1.48945498979339	LacZKD_DMSO	LacZ RNAi	DMSO
2680	1.53748663816564	1.55937509673496	LacZKD_DMSO	LacZ RNAi	DMSO
2683	-0.887394998465425	-0.790484985457369	LacZKD_DMSO	LacZ RNAi	DMSO
2684	0.330088945748481	0.373867870327068	LacZKD_DMSO	LacZ RNAi	DMSO
2685	1.28139702184876	1.32545819148169	LacZKD_DMSO	LacZ RNAi	DMSO
2686	1.53585087547138	1.5531205226468	LacZKD_DMSO	LacZ RNAi	DMSO
2687	1.32345836684947	1.38036321818594	LacZKD_DMSO	LacZ RNAi	DMSO
2688	1.33401923937691	1.34813344844212	LacZKD_DMSO	LacZ RNAi	DMSO
2689	-0.586365002801444	-0.644356949779131	LacZKD_DMSO	LacZ RNAi	DMSO
2690	-1.18842499412941	-0.188424994129407	LacZKD_DMSO	LacZ RNAi	DMSO
2691	1.84700474405514	1.91452297387597	LacZKD_DMSO	LacZ RNAi	DMSO
2692	-0.887394998465425	-0.790484985457369	LacZKD_DMSO	LacZ RNAi	DMSO
2693	0.894360376187043	0.91021873168765	LacZKD_DMSO	LacZ RNAi	DMSO
2694	1.26794103899964	1.21640872249053	LacZKD_DMSO	LacZ RNAi	DMSO
2695	0.987666264926275	1.10160961723311	LacZKD_DMSO	LacZ RNAi	DMSO
2696	1.04710345277814	1.00050348963145	LacZKD_DMSO	LacZ RNAi	DMSO
2697	0.948295573027	1.04710345277814	LacZKD_DMSO	LacZ RNAi	DMSO
2698	1.54154929157015	1.57500299943353	LacZKD_DMSO	LacZ RNAi	DMSO
2699	1.52506554896454	1.52506554896454	LacZKD_DMSO	LacZ RNAi	DMSO
2700	1.03168309391065	1.07164639385567	LacZKD_DMSO	LacZ RNAi	DMSO
2701	1.17141048821048	1.21555296953995	LacZKD_DMSO	LacZ RNAi	DMSO
2702	0.760965012515506	0.765817515309918	LacZKD_DMSO	LacZ RNAi	DMSO
2703	0.832764304940531	0.780057954424528	LacZKD_DMSO	LacZ RNAi	DMSO
2707	1.68139321384992	1.63700112363842	LacZKD_DMSO	LacZ RNAi	DMSO
2708	0.492816243246181	0.510545010206612	LacZKD_DMSO	LacZ RNAi	DMSO
2709	-1.18842499412941	-1.01233373507373	LacZKD_DMSO	LacZ RNAi	DMSO
2710	-0.188424994129407	-0.0744816418225699	LacZKD_DMSO	LacZ RNAi	DMSO
2711	-1.18842499412941	-1.48945498979339	LacZKD_DMSO	LacZ RNAi	DMSO
2714	1.05461305455689	1.0752110744587	LacZKD_DMSO	LacZ RNAi	DMSO
2715	0.610915555324175	0.733261481354195	LacZKD_DMSO	LacZ RNAi	DMSO
2716	1.12544222623975	1.14198877921978	LacZKD_DMSO	LacZ RNAi	DMSO
2717	1.6523082404824	1.64979422777822	LacZKD_DMSO	LacZ RNAi	DMSO
2718	-0.711303739409744	-0.489454989793388	LacZKD_DMSO	LacZ RNAi	DMSO
2719	1.04202392724887	1.06321322631881	LacZKD_DMSO	LacZ RNAi	DMSO
2721	1.17141048821048	1.13275903317291	LacZKD_DMSO	LacZ RNAi	DMSO
2722	0.510545010206612	0.746073457114161	LacZKD_DMSO	LacZ RNAi	DMSO
2723	-0.188424994129407	-0.109243748081782	LacZKD_DMSO	LacZ RNAi	DMSO
2726	1.75998797164919	1.79066790650892	LacZKD_DMSO	LacZ RNAi	DMSO
2728	0.945113914240811	1.12120517329649	LacZKD_DMSO	LacZ RNAi	DMSO
2729	1.31943087756642	1.35996442400351	LacZKD_DMSO	LacZ RNAi	DMSO
2730	-0.188424994129407	-0.234182484690082	LacZKD_DMSO	LacZ RNAi	DMSO
2731	1.74455582779379	1.73430046386385	LacZKD_DMSO	LacZ RNAi	DMSO
2732	1.0595482722324	1.13379430060451	LacZKD_DMSO	LacZ RNAi	DMSO
2733	-0.711303739409744	-0.887394998465425	LacZKD_DMSO	LacZ RNAi	DMSO
2734	1.860016809421	1.86426894779556	LacZKD_DMSO	LacZ RNAi	DMSO
2735	1.43688745683227	1.43327046819987	LacZKD_DMSO	LacZ RNAi	DMSO
2736	0.901480117309991	0.935426646837679	LacZKD_DMSO	LacZ RNAi	DMSO
2738	-0.234182484690082	-0.0915149811213503	LacZKD_DMSO	LacZ RNAi	DMSO
2739	-1.18842499412941	-1.01233373507373	LacZKD_DMSO	LacZ RNAi	DMSO
2740	1.70478175893044	1.78998379849363	LacZKD_DMSO	LacZ RNAi	DMSO
2741	-0.147032308971182	-0.0744816418225699	LacZKD_DMSO	LacZ RNAi	DMSO
2742	1.51572552271039	1.48413463363387	LacZKD_DMSO	LacZ RNAi	DMSO
2743	2.03220602531869	1.99455997287417	LacZKD_DMSO	LacZ RNAi	DMSO
2744	1.6603797069224	1.75059478231926	LacZKD_DMSO	LacZ RNAi	DMSO
2745	1.55193769536484	1.56323895213158	LacZKD_DMSO	LacZ RNAi	DMSO
2746	0.770616398191687	0.96386335025365	LacZKD_DMSO	LacZ RNAi	DMSO
2747	-0.711303739409744	-0.535212480354063	LacZKD_DMSO	LacZ RNAi	DMSO
2748	1.36666945444891	1.37742282454411	LacZKD_DMSO	LacZ RNAi	DMSO
2751	-0.147032308971182	0.0019067040408848	LacZKD_DMSO	LacZ RNAi	DMSO
2753	-0.34332695411515	-0.887394998465425	LacZKD_DMSO	LacZ RNAi	DMSO
2754	0.96386335025365	1.01023209282502	LacZKD_DMSO	LacZ RNAi	DMSO
2758	0.330088945748481	0.439963935920905	LacZKD_DMSO	LacZ RNAi	DMSO
2759	-0.410273743745763	-0.313363730737707	LacZKD_DMSO	LacZ RNAi	DMSO
2761	1.86156786279074	1.88985052795719	LacZKD_DMSO	LacZ RNAi	DMSO
2762	0.413634997198556	0.686636269262293	LacZKD_DMSO	LacZ RNAi	DMSO
2763	0.527578349505393	0.523382234911784	LacZKD_DMSO	LacZ RNAi	DMSO
2765	1.30850465394381	1.3207775282017	LacZKD_DMSO	LacZ RNAi	DMSO
2766	2.14643069548788	2.12024611258601	LacZKD_DMSO	LacZ RNAi	DMSO
2767	1.03946171048427	1.11585005634772	LacZKD_DMSO	LacZ RNAi	DMSO
2768	1.36666945444891	1.34623558169904	LacZKD_DMSO	LacZ RNAi	DMSO
2769	-0.34332695411515	-0.375511637486551	LacZKD_DMSO	LacZ RNAi	DMSO
2770	-1.18842499412941	-0.489454989793388	LacZKD_DMSO	LacZ RNAi	DMSO
2772	0.543968765693562	0.662833354589669	LacZKD_DMSO	LacZ RNAi	DMSO
2774	-0.234182484690082	-0.167235695059469	LacZKD_DMSO	LacZ RNAi	DMSO
2776	0.610915555324175	0.627816305862376	LacZKD_DMSO	LacZ RNAi	DMSO
2777	0.510545010206612	0.434824296268494	LacZKD_DMSO	LacZ RNAi	DMSO
2778	1.16375752398196	1.20864555583	LacZKD_DMSO	LacZ RNAi	DMSO
2779	1.47809298642547	1.54154929157015	LacZKD_DMSO	LacZ RNAi	DMSO
2780	-0.0744816418225699	-0.127727153775795	LacZKD_DMSO	LacZ RNAi	DMSO
2781	1.22487476995185	1.16279135120994	LacZKD_DMSO	LacZ RNAi	DMSO
2783	1.59903548038901	1.54597474839116	LacZKD_DMSO	LacZ RNAi	DMSO
2784	1.21811518630455	1.35626302817327	LacZKD_DMSO	LacZ RNAi	DMSO
2785	-0.410273743745763	-0.0744816418225699	LacZKD_DMSO	LacZ RNAi	DMSO
2786	0.887121967263124	0.965389870215122	LacZKD_DMSO	LacZ RNAi	DMSO
2787	1.76966085439168	1.77180787899911	LacZKD_DMSO	LacZ RNAi	DMSO
2788	1.42541682774666	1.42752505752699	LacZKD_DMSO	LacZ RNAi	DMSO
2791	2.09600573971511	1.96888063619856	LacZKD_DMSO	LacZ RNAi	DMSO
2792	-0.887394998465425	-0.586365002801444	LacZKD_DMSO	LacZ RNAi	DMSO
2794	2.47696835615031	2.47092064161677	LacZKD_DMSO	LacZ RNAi	DMSO
2795	1.13172129198165	1.13995460930933	LacZKD_DMSO	LacZ RNAi	DMSO
2796	0.856897984657251	0.815896379653236	LacZKD_DMSO	LacZ RNAi	DMSO
2802	0.391358602487403	0.323458366849468	LacZKD_DMSO	LacZ RNAi	DMSO
2803	1.16950985287105	1.17893092689661	LacZKD_DMSO	LacZ RNAi	DMSO
2804	1.4864361466084	1.57387836915836	LacZKD_DMSO	LacZ RNAi	DMSO
2811	1.05461305455689	1.0290589500845	LacZKD_DMSO	LacZ RNAi	DMSO
2812	1.02641885391829	1.04074470840969	LacZKD_DMSO	LacZ RNAi	DMSO
2813	0.610915555324175	0.798346740136838	LacZKD_DMSO	LacZ RNAi	DMSO
2817	-0.489454989793388	-1.01233373507373	LacZKD_DMSO	LacZ RNAi	DMSO
2818	-0.887394998465425	-0.790484985457369	LacZKD_DMSO	LacZ RNAi	DMSO
2819	2.16279135120994	2.16779214009033	LacZKD_DMSO	LacZ RNAi	DMSO
2820	-0.34332695411515	-0.535212480354063	LacZKD_DMSO	LacZ RNAi	DMSO
2822	0.856897984657251	1.07991891982166	LacZKD_DMSO	LacZ RNAi	DMSO
2823	0.133794300604513	0.295874845217379	LacZKD_DMSO	LacZ RNAi	DMSO
2824	-0.285335007137463	-0.167235695059469	LacZKD_DMSO	LacZ RNAi	DMSO
2825	1.42541682774666	1.46815229726671	LacZKD_DMSO	LacZ RNAi	DMSO
2826	1.68663626926229	1.73091464265801	LacZKD_DMSO	LacZ RNAi	DMSO
2827	-0.34332695411515	-0.410273743745763	LacZKD_DMSO	LacZ RNAi	DMSO
2830	0.938679804235401	0.948295573027	LacZKD_DMSO	LacZ RNAi	DMSO
2832	-0.711303739409744	-0.711303739409744	LacZKD_DMSO	LacZ RNAi	DMSO
2833	2.04836410527989	2.05918007002136	LacZKD_DMSO	LacZ RNAi	DMSO
2834	0.551937695364837	0.450064262825231	LacZKD_DMSO	LacZ RNAi	DMSO
2836	-0.586365002801444	-0.448062304635163	LacZKD_DMSO	LacZ RNAi	DMSO
2837	2.40486107289105	2.36654846420383	LacZKD_DMSO	LacZ RNAi	DMSO
2838	0.864653449354013	0.968426906940605	LacZKD_DMSO	LacZ RNAi	DMSO
2840	-0.711303739409744	-1.48945498979339	LacZKD_DMSO	LacZ RNAi	DMSO
2841	1.68836998207129	1.66951027059002	LacZKD_DMSO	LacZ RNAi	DMSO
2842	0.510545010206612	0.621134720505861	LacZKD_DMSO	LacZ RNAi	DMSO
2843	1.46671344068198	1.43688745683227	LacZKD_DMSO	LacZ RNAi	DMSO
2846	1.92718551754489	1.90552172976118	LacZKD_DMSO	LacZ RNAi	DMSO
2847	0.95145409227183	1.00469960422505	LacZKD_DMSO	LacZ RNAi	DMSO
2848	1.39590623023812	1.43014603399072	LacZKD_DMSO	LacZ RNAi	DMSO
2849	1.57199748929381	1.59333038052306	LacZKD_DMSO	LacZ RNAi	DMSO
2850	1.12332886692635	1.16664321221944	LacZKD_DMSO	LacZ RNAi	DMSO
2851	-0.887394998465425	-1.48945498979339	LacZKD_DMSO	LacZ RNAi	DMSO
2852	-0.711303739409744	-0.711303739409744	LacZKD_DMSO	LacZ RNAi	DMSO
2854	1.53666952695206	1.55859818332222	LacZKD_DMSO	LacZ RNAi	DMSO
2855	1.59761621611315	1.62113472050586	LacZKD_DMSO	LacZ RNAi	DMSO
2858	1.21640872249053	1.23645664250166	LacZKD_DMSO	LacZ RNAi	DMSO
2859	1.88857933266394	1.92434752697596	LacZKD_DMSO	LacZ RNAi	DMSO
2860	-0.0422969584511686	0.101609617233111	LacZKD_DMSO	LacZ RNAi	DMSO
2861	1.30711934341704	1.43430697103531	LacZKD_DMSO	LacZ RNAi	DMSO
2862	-0.188424994129407	-0.210701388840559	LacZKD_DMSO	LacZ RNAi	DMSO
2868	2.51452225205215	2.43316668172981	LacZKD_DMSO	LacZ RNAi	DMSO
2869	1.71574937415476	1.69975449978892	LacZKD_DMSO	LacZ RNAi	DMSO
2870	-0.586365002801444	-0.535212480354063	LacZKD_DMSO	LacZ RNAi	DMSO
2873	0.582427017512738	0.413634997198556	LacZKD_DMSO	LacZ RNAi	DMSO
2874	0.510545010206612	0.571242850560224	LacZKD_DMSO	LacZ RNAi	DMSO
2875	2.0435540327021	2.02840042913664	LacZKD_DMSO	LacZ RNAi	DMSO
2876	0.610915555324175	0.698065731043075	LacZKD_DMSO	LacZ RNAi	DMSO
2877	-1.18842499412941	-1.18842499412941	LacZKD_DMSO	LacZ RNAi	DMSO
2878	0.901480117309991	0.903241963466278	LacZKD_DMSO	LacZ RNAi	DMSO
2879	1.61229208415298	1.64408391857683	LacZKD_DMSO	LacZ RNAi	DMSO
2880	0.112605001534574	0.250907699700856	LacZKD_DMSO	LacZ RNAi	DMSO
2881	-0.887394998465425	-0.711303739409744	LacZKD_DMSO	LacZ RNAi	DMSO
2882	-1.18842499412941	-1.01233373507373	LacZKD_DMSO	LacZ RNAi	DMSO
2896	1.18815196292711	1.1917862475822	LacZKD_DMSO	LacZ RNAi	DMSO
2897	0.603966695368847	0.689521957499782	LacZKD_DMSO	LacZ RNAi	DMSO
2899	0.575002999433531	0.567449861543085	LacZKD_DMSO	LacZ RNAi	DMSO
2900	1.30850465394381	1.38733998640731	LacZKD_DMSO	LacZ RNAi	DMSO
2901	2.04100085379129	2.03623753471162	LacZKD_DMSO	LacZ RNAi	DMSO
2902	1.75900872775764	1.74808874834949	LacZKD_DMSO	LacZ RNAi	DMSO
2903	0.987666264926275	0.89256205278148	LacZKD_DMSO	LacZ RNAi	DMSO
2904	0.288696260590256	0.330088945748481	LacZKD_DMSO	LacZ RNAi	DMSO
2906	0.938679804235401	1.04074470840969	LacZKD_DMSO	LacZ RNAi	DMSO
2907	1.32212001607721	1.37088301677761	LacZKD_DMSO	LacZ RNAi	DMSO
2908	-1.18842499412941	-1.18842499412941	LacZKD_DMSO	LacZ RNAi	DMSO
2909	1.76966085439168	1.87359260472771	LacZKD_DMSO	LacZ RNAi	DMSO
2910	-1.18842499412941	-0.790484985457369	LacZKD_DMSO	LacZ RNAi	DMSO
2912	1.42857534699149	1.42435886259033	LacZKD_DMSO	LacZ RNAi	DMSO
2913	0.820175177632511	0.748591113335408	LacZKD_DMSO	LacZ RNAi	DMSO
2914	1.24932556869098	1.2348208798074	LacZKD_DMSO	LacZ RNAi	DMSO
2915	0.582427017512738	0.738431714820286	LacZKD_DMSO	LacZ RNAi	DMSO
2916	1.42116941509581	1.48274784858568	LacZKD_DMSO	LacZ RNAi	DMSO
2918	1.7430328765596	1.74099393158489	LacZKD_DMSO	LacZ RNAi	DMSO
2919	1.53090629285432	1.50088386499421	LacZKD_DMSO	LacZ RNAi	DMSO
2920	1.12120517329649	1.10383107722707	LacZKD_DMSO	LacZ RNAi	DMSO
2921	-0.34332695411515	0.0019067040408848	LacZKD_DMSO	LacZ RNAi	DMSO
2923	2.58308899585026	2.472487893348	LacZKD_DMSO	LacZ RNAi	DMSO
2924	0.391358602487403	0.302936699704866	LacZKD_DMSO	LacZ RNAi	DMSO
2925	1.40375176326646	1.44655580592182	LacZKD_DMSO	LacZ RNAi	DMSO
2928	-0.711303739409744	-0.887394998465425	LacZKD_DMSO	LacZ RNAi	DMSO
2932	1.35190448066147	1.42647222190373	LacZKD_DMSO	LacZ RNAi	DMSO
2933	1.53420892840441	1.56859124060189	LacZKD_DMSO	LacZ RNAi	DMSO
2934	0.624488362513449	0.689521957499782	LacZKD_DMSO	LacZ RNAi	DMSO
2935	0.543968765693562	0.535850875471382	LacZKD_DMSO	LacZ RNAi	DMSO
2936	1.98154317986749	2.01406332293069	LacZKD_DMSO	LacZ RNAi	DMSO
2937	0.0668475109738994	0.226548353841411	LacZKD_DMSO	LacZ RNAi	DMSO
2940	2.0752110744587	2.08619462496183	LacZKD_DMSO	LacZ RNAi	DMSO
2941	0.367877506637881	0.543968765693562	LacZKD_DMSO	LacZ RNAi	DMSO
2942	0.44504346145018	0.578730871952774	LacZKD_DMSO	LacZ RNAi	DMSO
2943	-0.147032308971182	-0.210701388840559	LacZKD_DMSO	LacZ RNAi	DMSO
2944	-0.34332695411515	-0.644356949779131	LacZKD_DMSO	LacZ RNAi	DMSO
2946	1.7332614813542	1.73222000727738	LacZKD_DMSO	LacZ RNAi	DMSO
2949	1.82483367115411	1.84136447670245	LacZKD_DMSO	LacZ RNAi	DMSO
2950	0.582427017512738	0.607455023214668	LacZKD_DMSO	LacZ RNAi	DMSO
2951	1.2754679948565	1.30223565922673	LacZKD_DMSO	LacZ RNAi	DMSO
2952	1.5816903006577	1.61639568459176	LacZKD_DMSO	LacZ RNAi	DMSO
2953	1.43171106084435	1.49462204410944	LacZKD_DMSO	LacZ RNAi	DMSO
2954	1.80896139026791	1.85395360401047	LacZKD_DMSO	LacZ RNAi	DMSO
2955	1.09260837311832	1.16950985287105	LacZKD_DMSO	LacZ RNAi	DMSO
2956	0.226548353841411	0.218115186304548	LacZKD_DMSO	LacZ RNAi	DMSO
2957	-1.18842499412941	-0.711303739409744	LacZKD_DMSO	LacZ RNAi	DMSO
2958	1.30433539489743	1.31875598313083	LacZKD_DMSO	LacZ RNAi	DMSO
2959	0.720060024749243	0.751094258489212	LacZKD_DMSO	LacZ RNAi	DMSO
2960	-0.410273743745763	-0.285335007137463	LacZKD_DMSO	LacZ RNAi	DMSO
[truncated: 32,622 more rows]
