# Supplementary material for: The NELF pausing checkpoint mediates the functional divergence of Cdk9
Source: Nat Commun. 2023 May 13;14:2762. doi: 10.1038/s41467-023-38359-y (PMC10182999; doi:10.1038/s41467-023-38359-y)
Supplement: Supplementary file 10 — Source Data [file 41467_2023_38359_MOESM10_ESM.zip › Source Data/AllPlots/fig4c.tsv]

x	sig_p	sig_m	sample
1401	0	0	0	NELF 20' FP
1402	477.645	0	-0.0862683438155136	NELF 20' FP
1403	955.29	0	0	NELF 20' FP
1404	1432.935	0	-0.269287211740042	NELF 20' FP
1405	1910.58	0	0	NELF 20' FP
1406	2388.225	0	-0.441823899371069	NELF 20' FP
1407	2865.87	0	0	NELF 20' FP
1408	3343.515	0	-0.0862683438155136	NELF 20' FP
1409	3821.16	0	-0.711111111111111	NELF 20' FP
1410	4298.805	0	-1.15293501048218	NELF 20' FP
1411	4776.45	0	-17.2940251572327	NELF 20' FP
1412	5254.095	0	-8.88888888888891	NELF 20' FP
1413	5731.74	0	-5.0221174004193	NELF 20' FP
1414	6209.385	0	-5.27044025157234	NELF 20' FP
1415	6687.03	0	-5.25754716981133	NELF 20' FP
1416	7164.675	0	-3.44832285115305	NELF 20' FP
1417	7642.32	0	-2.37117400419288	NELF 20' FP
1418	8119.965	0	-5.86142557651994	NELF 20' FP
1419	8597.61	0	-2.92023060796647	NELF 20' FP
1420	9075.255	0	-8.86792452830191	NELF 20' FP
1421	9552.9	0	-6.63784067085955	NELF 20' FP
1422	10030.545	0	-4.65607966457025	NELF 20' FP
1423	10508.19	0	-6.38951781970651	NELF 20' FP
1424	10985.835	0	-6.02348008385746	NELF 20' FP
1425	11463.48	0	-6.20649895178199	NELF 20' FP
1426	11941.125	0	-2.4679245283019	NELF 20' FP
1427	12418.77	0	-3.16855345911951	NELF 20' FP
1428	12896.415	0	-3.96593291404613	NELF 20' FP
1429	13374.06	0	-8.00524109014677	NELF 20' FP
1430	13851.705	0	-5.41960167714887	NELF 20' FP
1431	14329.35	0	-6.37903563941303	NELF 20' FP
1432	14806.995	0	-4.05220125786166	NELF 20' FP
1433	15284.64	0	-5.39863731656188	NELF 20' FP
1434	15762.285	0	-4.3214884696017	NELF 20' FP
1435	16239.93	0	-3.082285115304	NELF 20' FP
1436	16717.575	0	-4.61174004192875	NELF 20' FP
1437	17195.22	0	-3.36205450733755	NELF 20' FP
1438	17672.865	0	-5.03259958071282	NELF 20' FP
1439	18150.51	0	-3.45880503144656	NELF 20' FP
1440	18628.155	0	-3.34109014675055	NELF 20' FP
1441	19105.8	0	-3.33060796645704	NELF 20' FP
1442	19583.445	0	-3.0927672955975	NELF 20' FP
1443	20061.09	0	-9.41698113207552	NELF 20' FP
1444	20538.735	0	-11.0327044025158	NELF 20' FP
1445	21016.38	0	-6.65880503144659	NELF 20' FP
1446	21494.025	0	-7.35943396226421	NELF 20' FP
1447	21971.67	0	-1.84308176100631	NELF 20' FP
1448	22449.315	0	-3.20000000000002	NELF 20' FP
1449	22926.96	0	-4.52547169811323	NELF 20' FP
1450	23404.605	0	-1.06666666666668	NELF 20' FP
1451	23882.25	0	-4.19088050314468	NELF 20' FP
1452	24359.895	0	-5.15031446540884	NELF 20' FP
1453	24837.54	0	-3.27578616352204	NELF 20' FP
1454	25315.185	0	-5.01163522012583	NELF 20' FP
1455	25792.83	0	-5.03259958071282	NELF 20' FP
1456	26270.475	0	-6.92809224318663	NELF 20' FP
1457	26748.12	0	-4.07316561844867	NELF 20' FP
1458	27225.765	0	-4.63270440251576	NELF 20' FP
1459	27703.41	0	-5.59213836477991	NELF 20' FP
1460	28181.055	0	-2.12285115303985	NELF 20' FP
1461	28658.7	0	-5.38815513626839	NELF 20' FP
1462	29136.345	0	-2.89926624737948	NELF 20' FP
1463	29613.99	0	-4.08364779874217	NELF 20' FP
1464	30091.635	0	-1.95031446540882	NELF 20' FP
1465	30569.28	0	-8.36079664570235	NELF 20' FP
1466	31046.925	0	-4.76331236897278	NELF 20' FP
1467	31524.57	0	-7.34895178197069	NELF 20' FP
1468	32002.215	0	-2.89926624737948	NELF 20' FP
1469	32479.86	0	-5.10838574423483	NELF 20' FP
1470	32957.505	0	-6.53060796645706	NELF 20' FP
1471	33435.15	0	-5.23658280922436	NELF 20' FP
1472	33912.795	0	-8.27452830188685	NELF 20' FP
1473	34390.44	0	-6.07589098532499	NELF 20' FP
1474	34868.085	0	-5.52924528301892	NELF 20' FP
1475	35345.73	0	-4.43920335429773	NELF 20' FP
1476	35823.375	0	-4.52547169811325	NELF 20' FP
1477	36301.02	0	-3.0379454926625	NELF 20' FP
1478	36778.665	0	-3.69664570230611	NELF 20' FP
1479	37256.31	0	-2.58563941299793	NELF 20' FP
1480	37733.955	0	-2.66142557651995	NELF 20' FP
1481	38211.6	0	-2.31635220125788	NELF 20' FP
1482	38689.245	0	-2.93071278825998	NELF 20' FP
1483	39166.89	0	-4.29811320754721	NELF 20' FP
1484	39644.535	0	-2.88878406708598	NELF 20' FP
1485	40122.18	0	-2.61949685534594	NELF 20' FP
1486	40599.825	0	-0.258805031446545	NELF 20' FP
1487	41077.47	0	-5.34381551362687	NELF 20' FP
1488	41555.115	0	-5.23658280922437	NELF 20' FP
1489	42032.76	0	-2.33731656184489	NELF 20' FP
1490	42510.405	0	-3.66278825995811	NELF 20' FP
1491	42988.05	0	-4.1489517819707	NELF 20' FP
1492	43465.695	0	-4.43920335429774	NELF 20' FP
1493	43943.34	0	-1.51897274633125	NELF 20' FP
1494	44420.985	0	-2.55419287211743	NELF 20' FP
1495	44898.63	0	-2.4026205450734	NELF 20' FP
1496	45376.275	0	-1.61572327044027	NELF 20' FP
1497	45853.92	0	-0.721593291404619	NELF 20' FP
1498	46331.565	0	-4.40775681341723	NELF 20' FP
1499	46809.21	0	-1.56331236897277	NELF 20' FP
1500	47286.855	0	-2.92023060796649	NELF 20' FP
1501	47764.5	0	-1.22872117400421	NELF 20' FP
1502	48242.145	0	-2.21960167714887	NELF 20' FP
1503	48719.79	0	-3.40398322851156	NELF 20' FP
1504	49197.435	0	-2.3816561844864	NELF 20' FP
1505	49675.08	0	-1.7568134171908	NELF 20' FP
1506	50152.725	0	-1.22872117400421	NELF 20' FP
1507	50630.37	0	-1.58427672955977	NELF 20' FP
1508	51108.015	0	-3.006498951782	NELF 20' FP
1509	51585.66	0	-1.52945492662475	NELF 20' FP
1510	52063.305	0	-1.59475890985327	NELF 20' FP
1511	52540.95	0	-0.883647798742149	NELF 20' FP
1512	53018.595	0	-1.42222222222224	NELF 20' FP
1513	53496.24	0	-1.50849056603775	NELF 20' FP
1514	53973.885	0	-0.959433962264164	NELF 20' FP
1515	54451.53	0	-3.41446540880507	NELF 20' FP
1516	54929.175	0	-0.873165618448651	NELF 20' FP
1517	55406.82	0	-3.12421383647802	NELF 20' FP
1518	55884.465	0	-0.797379454926636	NELF 20' FP
1519	56362.11	0	-0.776415094339637	NELF 20' FP
1520	56839.755	0	-0.441823899371075	NELF 20' FP
1521	57317.4	0	-1.50849056603775	NELF 20' FP
1522	57795.045	0	-1.43270440251574	NELF 20' FP
1523	58272.69	0	-0.700628930817621	NELF 20' FP
1524	58750.335	0	-0.797379454926636	NELF 20' FP
1525	59227.98	0	-0.614360587002104	NELF 20' FP
1526	59705.625	0	-1.24968553459121	NELF 20' FP
1527	60183.27	0	-1.06666666666668	NELF 20' FP
1528	60660.915	0	-1.32547169811322	NELF 20' FP
1529	61138.56	0	-0.969916142557666	NELF 20' FP
1530	61616.205	0	-0.0862683438155152	NELF 20' FP
1531	62093.85	0	-1.71247379454928	NELF 20' FP
1532	62571.495	0	-1.69150943396229	NELF 20' FP
1533	63049.14	0	-1.13197064989519	NELF 20' FP
1534	63526.785	0	-2.29538784067089	NELF 20' FP
1535	64004.43	0	-2.35828092243189	NELF 20' FP
1536	64482.075	0	-0.345073375262061	NELF 20' FP
1537	64959.72	0	-0.862683438155149	NELF 20' FP
1538	65437.365	0	-0.35555555555556	NELF 20' FP
1539	65915.01	0	-1.16341719077569	NELF 20' FP
1540	66392.655	0	-0.711111111111119	NELF 20' FP
1541	66870.3	0	-1.1634171907757	NELF 20' FP
1542	67347.945	0	-1.50849056603775	NELF 20' FP
1543	67825.59	0	-0.441823899371075	NELF 20' FP
1544	68303.235	0	-1.05618448637318	NELF 20' FP
1545	68780.88	0	-0.441823899371075	NELF 20' FP
1546	69258.525	0	-0.35555555555556	NELF 20' FP
1547	69736.17	0	-0.700628930817619	NELF 20' FP
1548	70213.815	0	-1.1319706498952	NELF 20' FP
1549	70691.46	0	-0.797379454926636	NELF 20' FP
1550	71169.105	0	-0.258805031446546	NELF 20' FP
1551	71646.75	0	-1.45366876310274	NELF 20' FP
1552	72124.395	0	-1.23920335429771	NELF 20' FP
1553	72602.04	0	-1.95031446540883	NELF 20' FP
1554	73079.685	0	-1.63668763102727	NELF 20' FP
1555	73557.33	0	-1.77777777777779	NELF 20' FP
1556	74034.975	0	-0.441823899371075	NELF 20' FP
1557	74512.62	0	-0.786897274633135	NELF 20' FP
1558	74990.265	0	-0.883647798742151	NELF 20' FP
1559	75467.91	0	-1.59475890985327	NELF 20' FP
1560	75945.555	0	-0.883647798742151	NELF 20' FP
1561	76423.2	0	-1.05618448637318	NELF 20' FP
1562	76900.845	0	0	NELF 20' FP
1563	77378.49	0	-0.0862683438155152	NELF 20' FP
1564	77856.135	0	-0.269287211740045	NELF 20' FP
1565	78333.78	0	-0.990880503144664	NELF 20' FP
1566	78811.425	0	-0.614360587002106	NELF 20' FP
1567	79289.07	0	-0.614360587002106	NELF 20' FP
1568	79766.715	0	-0.894129979035647	NELF 20' FP
1569	80244.36	0	-1.21823899371071	NELF 20' FP
1570	80722.005	0	-0.17253668763103	NELF 20' FP
1571	81199.65	0	-0.873165618448652	NELF 20' FP
1572	81677.295	0	-0.807861635220132	NELF 20' FP
1573	82154.94	0	-0.797379454926634	NELF 20' FP
1574	82632.585	0	-0.441823899371075	NELF 20' FP
1575	83110.23	0	-0.0862683438155152	NELF 20' FP
1576	83587.875	0	-2.13333333333336	NELF 20' FP
1577	84065.52	0	-1.60524109014677	NELF 20' FP
1578	84543.165	0	-1.59475890985327	NELF 20' FP
1579	85020.81	0	-1.26016771488471	NELF 20' FP
1580	85498.455	0	-0.990880503144663	NELF 20' FP
1581	85976.1	0	-0.797379454926634	NELF 20' FP
1582	86453.745	0	-0.614360587002104	NELF 20' FP
1583	86931.39	0	-0.786897274633133	NELF 20' FP
1584	87409.035	0	-2.33731656184489	NELF 20' FP
1585	87886.68	0	-0.87316561844865	NELF 20' FP
1586	88364.325	0	-0.258805031446546	NELF 20' FP
1587	88841.97	0	-0.732075471698116	NELF 20' FP
1588	89319.615	0	-0.807861635220132	NELF 20' FP
1589	89797.26	0	-0.441823899371076	NELF 20' FP
1590	90274.905	0	-0.51761006289309	NELF 20' FP
1591	90752.55	0	-0.711111111111119	NELF 20' FP
1592	91230.195	0	-1.23920335429771	NELF 20' FP
1593	91707.84	0	-0.88364779874215	NELF 20' FP
1594	92185.485	0	-1.42222222222224	NELF 20' FP
1595	92663.13	0	-1.62620545073377	NELF 20' FP
1596	93140.775	0	-2.75817610062896	NELF 20' FP
1597	93618.42	0	-3.05890985324951	NELF 20' FP
1598	94096.065	0	-3.18951781970654	NELF 20' FP
1599	94573.71	0	-4.89150943396232	NELF 20' FP
1600	95051.355	0	-25	NELF 20' FP
