# Supplementary material for: The NELF pausing checkpoint mediates the functional divergence of Cdk9
Source: Nat Commun. 2023 May 13;14:2762. doi: 10.1038/s41467-023-38359-y (PMC10182999; doi:10.1038/s41467-023-38359-y)
Supplement: Supplementary file 10 — Source Data [file 41467_2023_38359_MOESM10_ESM.zip › Source Data/AllPlots/S3C.tsv]

condition	diff	KD	drug
1	LacZ RNAi +FP	0	LacZ	FP
2	LacZ RNAi +FP	-2	LacZ	FP
3	LacZ RNAi +FP	0	LacZ	FP
4	LacZ RNAi +FP	-3	LacZ	FP
5	LacZ RNAi +FP	12	LacZ	FP
6	LacZ RNAi +FP	0	LacZ	FP
7	LacZ RNAi +FP	-8	LacZ	FP
8	LacZ RNAi +FP	0	LacZ	FP
9	LacZ RNAi +FP	-1	LacZ	FP
10	LacZ RNAi +FP	6	LacZ	FP
11	LacZ RNAi +FP	0	LacZ	FP
12	LacZ RNAi +FP	0	LacZ	FP
13	LacZ RNAi +FP	0	LacZ	FP
14	LacZ RNAi +FP	-6	LacZ	FP
15	LacZ RNAi +FP	0	LacZ	FP
16	LacZ RNAi +FP	0	LacZ	FP
17	LacZ RNAi +FP	2	LacZ	FP
18	LacZ RNAi +FP	3	LacZ	FP
19	LacZ RNAi +FP	2	LacZ	FP
20	LacZ RNAi +FP	-1	LacZ	FP
21	LacZ RNAi +FP	0	LacZ	FP
22	LacZ RNAi +FP	-2	LacZ	FP
23	LacZ RNAi +FP	-1	LacZ	FP
24	LacZ RNAi +FP	-3	LacZ	FP
25	LacZ RNAi +FP	2	LacZ	FP
26	LacZ RNAi +FP	11	LacZ	FP
27	LacZ RNAi +FP	-1	LacZ	FP
28	LacZ RNAi +FP	0	LacZ	FP
29	LacZ RNAi +FP	0	LacZ	FP
30	LacZ RNAi +FP	2	LacZ	FP
31	LacZ RNAi +FP	-6	LacZ	FP
32	LacZ RNAi +FP	0	LacZ	FP
33	LacZ RNAi +FP	0	LacZ	FP
34	LacZ RNAi +FP	15	LacZ	FP
35	LacZ RNAi +FP	-2	LacZ	FP
36	LacZ RNAi +FP	-1	LacZ	FP
37	LacZ RNAi +FP	-2	LacZ	FP
38	LacZ RNAi +FP	-20	LacZ	FP
39	LacZ RNAi +FP	0	LacZ	FP
40	LacZ RNAi +FP	-2	LacZ	FP
41	LacZ RNAi +FP	0	LacZ	FP
42	LacZ RNAi +FP	-2	LacZ	FP
43	LacZ RNAi +FP	0	LacZ	FP
44	LacZ RNAi +FP	-1	LacZ	FP
45	LacZ RNAi +FP	0	LacZ	FP
46	LacZ RNAi +FP	0	LacZ	FP
47	LacZ RNAi +FP	0	LacZ	FP
48	LacZ RNAi +FP	0	LacZ	FP
49	LacZ RNAi +FP	0	LacZ	FP
50	LacZ RNAi +FP	2	LacZ	FP
51	LacZ RNAi +FP	-2	LacZ	FP
52	LacZ RNAi +FP	-1	LacZ	FP
53	LacZ RNAi +FP	-3	LacZ	FP
54	LacZ RNAi +FP	-1	LacZ	FP
55	LacZ RNAi +FP	-1	LacZ	FP
56	LacZ RNAi +FP	4	LacZ	FP
57	LacZ RNAi +FP	0	LacZ	FP
58	LacZ RNAi +FP	2	LacZ	FP
59	LacZ RNAi +FP	2	LacZ	FP
60	LacZ RNAi +FP	0	LacZ	FP
61	LacZ RNAi +FP	-1	LacZ	FP
62	LacZ RNAi +FP	-13	LacZ	FP
63	LacZ RNAi +FP	6	LacZ	FP
64	LacZ RNAi +FP	0	LacZ	FP
65	LacZ RNAi +FP	3	LacZ	FP
66	LacZ RNAi +FP	0	LacZ	FP
67	LacZ RNAi +FP	-3	LacZ	FP
68	LacZ RNAi +FP	-4	LacZ	FP
69	LacZ RNAi +FP	0	LacZ	FP
70	LacZ RNAi +FP	0	LacZ	FP
71	LacZ RNAi +FP	-3	LacZ	FP
72	LacZ RNAi +FP	1	LacZ	FP
73	LacZ RNAi +FP	0	LacZ	FP
74	LacZ RNAi +FP	0	LacZ	FP
75	LacZ RNAi +FP	-3	LacZ	FP
76	LacZ RNAi +FP	-1	LacZ	FP
77	LacZ RNAi +FP	0	LacZ	FP
78	LacZ RNAi +FP	0	LacZ	FP
79	LacZ RNAi +FP	-2	LacZ	FP
80	LacZ RNAi +FP	0	LacZ	FP
81	LacZ RNAi +FP	1	LacZ	FP
82	LacZ RNAi +FP	0	LacZ	FP
83	LacZ RNAi +FP	1	LacZ	FP
84	LacZ RNAi +FP	0	LacZ	FP
85	LacZ RNAi +FP	-1	LacZ	FP
86	LacZ RNAi +FP	-1	LacZ	FP
87	LacZ RNAi +FP	0	LacZ	FP
88	LacZ RNAi +FP	3	LacZ	FP
89	LacZ RNAi +FP	0	LacZ	FP
90	LacZ RNAi +FP	-3	LacZ	FP
91	LacZ RNAi +FP	0	LacZ	FP
92	LacZ RNAi +FP	2	LacZ	FP
93	LacZ RNAi +FP	-1	LacZ	FP
94	LacZ RNAi +FP	-1	LacZ	FP
95	LacZ RNAi +FP	0	LacZ	FP
96	LacZ RNAi +FP	1	LacZ	FP
97	LacZ RNAi +FP	4	LacZ	FP
98	LacZ RNAi +FP	-5	LacZ	FP
99	LacZ RNAi +FP	-1	LacZ	FP
100	LacZ RNAi +FP	0	LacZ	FP
101	LacZ RNAi +FP	-2	LacZ	FP
102	LacZ RNAi +FP	-1	LacZ	FP
103	LacZ RNAi +FP	0	LacZ	FP
104	LacZ RNAi +FP	0	LacZ	FP
105	LacZ RNAi +FP	-1	LacZ	FP
106	LacZ RNAi +FP	-5	LacZ	FP
107	LacZ RNAi +FP	0	LacZ	FP
108	LacZ RNAi +FP	-1	LacZ	FP
109	LacZ RNAi +FP	1	LacZ	FP
110	LacZ RNAi +FP	0	LacZ	FP
111	LacZ RNAi +FP	0	LacZ	FP
112	LacZ RNAi +FP	0	LacZ	FP
113	LacZ RNAi +FP	-2	LacZ	FP
114	LacZ RNAi +FP	0	LacZ	FP
115	LacZ RNAi +FP	3	LacZ	FP
116	LacZ RNAi +FP	-2	LacZ	FP
117	LacZ RNAi +FP	0	LacZ	FP
118	LacZ RNAi +FP	0	LacZ	FP
119	LacZ RNAi +FP	0	LacZ	FP
120	LacZ RNAi +FP	3	LacZ	FP
121	LacZ RNAi +FP	-3	LacZ	FP
122	LacZ RNAi +FP	6	LacZ	FP
123	LacZ RNAi +FP	0	LacZ	FP
124	LacZ RNAi +FP	0	LacZ	FP
125	LacZ RNAi +FP	5	LacZ	FP
126	LacZ RNAi +FP	-1	LacZ	FP
127	LacZ RNAi +FP	0	LacZ	FP
128	LacZ RNAi +FP	0	LacZ	FP
129	LacZ RNAi +FP	-1	LacZ	FP
130	LacZ RNAi +FP	-5	LacZ	FP
131	LacZ RNAi +FP	-3	LacZ	FP
132	LacZ RNAi +FP	0	LacZ	FP
133	LacZ RNAi +FP	1	LacZ	FP
134	LacZ RNAi +FP	-1	LacZ	FP
135	LacZ RNAi +FP	2	LacZ	FP
136	LacZ RNAi +FP	7	LacZ	FP
137	LacZ RNAi +FP	13	LacZ	FP
138	LacZ RNAi +FP	0	LacZ	FP
139	LacZ RNAi +FP	-1	LacZ	FP
140	LacZ RNAi +FP	0	LacZ	FP
141	LacZ RNAi +FP	0	LacZ	FP
142	LacZ RNAi +FP	-4	LacZ	FP
143	LacZ RNAi +FP	1	LacZ	FP
144	LacZ RNAi +FP	-3	LacZ	FP
145	LacZ RNAi +FP	2	LacZ	FP
146	LacZ RNAi +FP	0	LacZ	FP
147	LacZ RNAi +FP	0	LacZ	FP
148	LacZ RNAi +FP	0	LacZ	FP
149	LacZ RNAi +FP	0	LacZ	FP
150	LacZ RNAi +FP	0	LacZ	FP
151	LacZ RNAi +FP	1	LacZ	FP
152	LacZ RNAi +FP	-1	LacZ	FP
153	LacZ RNAi +FP	4	LacZ	FP
154	LacZ RNAi +FP	-3	LacZ	FP
155	LacZ RNAi +FP	3	LacZ	FP
156	LacZ RNAi +FP	4	LacZ	FP
157	LacZ RNAi +FP	1	LacZ	FP
158	LacZ RNAi +FP	0	LacZ	FP
159	LacZ RNAi +FP	0	LacZ	FP
160	LacZ RNAi +FP	2	LacZ	FP
161	LacZ RNAi +FP	3	LacZ	FP
162	LacZ RNAi +FP	-9	LacZ	FP
163	LacZ RNAi +FP	0	LacZ	FP
164	LacZ RNAi +FP	0	LacZ	FP
165	LacZ RNAi +FP	0	LacZ	FP
166	LacZ RNAi +FP	0	LacZ	FP
167	LacZ RNAi +FP	0	LacZ	FP
168	LacZ RNAi +FP	0	LacZ	FP
169	LacZ RNAi +FP	0	LacZ	FP
170	LacZ RNAi +FP	1	LacZ	FP
171	LacZ RNAi +FP	11	LacZ	FP
172	LacZ RNAi +FP	0	LacZ	FP
173	LacZ RNAi +FP	-2	LacZ	FP
174	LacZ RNAi +FP	1	LacZ	FP
175	LacZ RNAi +FP	-4	LacZ	FP
176	LacZ RNAi +FP	-4	LacZ	FP
177	LacZ RNAi +FP	0	LacZ	FP
178	LacZ RNAi +FP	4	LacZ	FP
179	LacZ RNAi +FP	1	LacZ	FP
180	LacZ RNAi +FP	-4	LacZ	FP
181	LacZ RNAi +FP	1	LacZ	FP
182	LacZ RNAi +FP	-6	LacZ	FP
183	LacZ RNAi +FP	-2	LacZ	FP
184	LacZ RNAi +FP	0	LacZ	FP
185	LacZ RNAi +FP	1	LacZ	FP
186	LacZ RNAi +FP	0	LacZ	FP
187	LacZ RNAi +FP	1	LacZ	FP
188	LacZ RNAi +FP	-1	LacZ	FP
189	LacZ RNAi +FP	-2	LacZ	FP
190	LacZ RNAi +FP	-2	LacZ	FP
191	LacZ RNAi +FP	1	LacZ	FP
192	LacZ RNAi +FP	-1	LacZ	FP
193	LacZ RNAi +FP	-5	LacZ	FP
194	LacZ RNAi +FP	-1	LacZ	FP
195	LacZ RNAi +FP	-1	LacZ	FP
196	LacZ RNAi +FP	2	LacZ	FP
197	LacZ RNAi +FP	0	LacZ	FP
198	LacZ RNAi +FP	-2	LacZ	FP
199	LacZ RNAi +FP	0	LacZ	FP
200	LacZ RNAi +FP	1	LacZ	FP
201	LacZ RNAi +FP	0	LacZ	FP
202	LacZ RNAi +FP	0	LacZ	FP
203	LacZ RNAi +FP	0	LacZ	FP
204	LacZ RNAi +FP	-1	LacZ	FP
205	LacZ RNAi +FP	0	LacZ	FP
206	LacZ RNAi +FP	0	LacZ	FP
207	LacZ RNAi +FP	1	LacZ	FP
208	LacZ RNAi +FP	-2	LacZ	FP
209	LacZ RNAi +FP	-6	LacZ	FP
210	LacZ RNAi +FP	0	LacZ	FP
211	LacZ RNAi +FP	0	LacZ	FP
212	LacZ RNAi +FP	2	LacZ	FP
213	LacZ RNAi +FP	1	LacZ	FP
214	LacZ RNAi +FP	-3	LacZ	FP
215	LacZ RNAi +FP	0	LacZ	FP
216	LacZ RNAi +FP	3	LacZ	FP
217	LacZ RNAi +FP	19	LacZ	FP
218	LacZ RNAi +FP	0	LacZ	FP
219	LacZ RNAi +FP	-5	LacZ	FP
220	LacZ RNAi +FP	11	LacZ	FP
221	LacZ RNAi +FP	1	LacZ	FP
222	LacZ RNAi +FP	-1	LacZ	FP
223	LacZ RNAi +FP	0	LacZ	FP
224	LacZ RNAi +FP	2	LacZ	FP
225	LacZ RNAi +FP	-1	LacZ	FP
226	LacZ RNAi +FP	-1	LacZ	FP
227	LacZ RNAi +FP	-1	LacZ	FP
228	LacZ RNAi +FP	-3	LacZ	FP
229	LacZ RNAi +FP	0	LacZ	FP
230	LacZ RNAi +FP	14	LacZ	FP
231	LacZ RNAi +FP	-3	LacZ	FP
232	LacZ RNAi +FP	0	LacZ	FP
233	LacZ RNAi +FP	1	LacZ	FP
234	LacZ RNAi +FP	-2	LacZ	FP
235	LacZ RNAi +FP	-1	LacZ	FP
236	LacZ RNAi +FP	-2	LacZ	FP
237	LacZ RNAi +FP	0	LacZ	FP
238	LacZ RNAi +FP	2	LacZ	FP
239	LacZ RNAi +FP	-7	LacZ	FP
240	LacZ RNAi +FP	-2	LacZ	FP
241	LacZ RNAi +FP	1	LacZ	FP
242	LacZ RNAi +FP	-11	LacZ	FP
243	LacZ RNAi +FP	-4	LacZ	FP
244	LacZ RNAi +FP	0	LacZ	FP
245	LacZ RNAi +FP	-2	LacZ	FP
246	LacZ RNAi +FP	2	LacZ	FP
247	LacZ RNAi +FP	8	LacZ	FP
248	LacZ RNAi +FP	0	LacZ	FP
249	LacZ RNAi +FP	2	LacZ	FP
250	LacZ RNAi +FP	0	LacZ	FP
251	LacZ RNAi +FP	1	LacZ	FP
252	LacZ RNAi +FP	-1	LacZ	FP
253	LacZ RNAi +FP	3	LacZ	FP
254	LacZ RNAi +FP	-5	LacZ	FP
255	LacZ RNAi +FP	0	LacZ	FP
256	LacZ RNAi +FP	0	LacZ	FP
257	LacZ RNAi +FP	3	LacZ	FP
258	LacZ RNAi +FP	0	LacZ	FP
259	LacZ RNAi +FP	-1	LacZ	FP
260	LacZ RNAi +FP	0	LacZ	FP
261	LacZ RNAi +FP	0	LacZ	FP
262	LacZ RNAi +FP	-2	LacZ	FP
263	LacZ RNAi +FP	-1	LacZ	FP
264	LacZ RNAi +FP	0	LacZ	FP
265	LacZ RNAi +FP	-1	LacZ	FP
266	LacZ RNAi +FP	-1	LacZ	FP
267	LacZ RNAi +FP	0	LacZ	FP
268	LacZ RNAi +FP	-3	LacZ	FP
269	LacZ RNAi +FP	-1	LacZ	FP
270	LacZ RNAi +FP	0	LacZ	FP
271	LacZ RNAi +FP	0	LacZ	FP
272	LacZ RNAi +FP	-1	LacZ	FP
273	LacZ RNAi +FP	-3	LacZ	FP
274	LacZ RNAi +FP	-2	LacZ	FP
275	LacZ RNAi +FP	1	LacZ	FP
276	LacZ RNAi +FP	-2	LacZ	FP
277	LacZ RNAi +FP	-4	LacZ	FP
278	LacZ RNAi +FP	-1	LacZ	FP
279	LacZ RNAi +FP	-6	LacZ	FP
280	LacZ RNAi +FP	0	LacZ	FP
281	LacZ RNAi +FP	0	LacZ	FP
282	LacZ RNAi +FP	0	LacZ	FP
283	LacZ RNAi +FP	-2	LacZ	FP
284	LacZ RNAi +FP	1	LacZ	FP
285	LacZ RNAi +FP	-1	LacZ	FP
286	LacZ RNAi +FP	0	LacZ	FP
287	LacZ RNAi +FP	-1	LacZ	FP
288	LacZ RNAi +FP	1	LacZ	FP
289	LacZ RNAi +FP	0	LacZ	FP
290	LacZ RNAi +FP	0	LacZ	FP
291	LacZ RNAi +FP	4	LacZ	FP
292	LacZ RNAi +FP	0	LacZ	FP
293	LacZ RNAi +FP	0	LacZ	FP
294	LacZ RNAi +FP	-6	LacZ	FP
295	LacZ RNAi +FP	0	LacZ	FP
296	LacZ RNAi +FP	4	LacZ	FP
297	LacZ RNAi +FP	0	LacZ	FP
298	LacZ RNAi +FP	0	LacZ	FP
299	LacZ RNAi +FP	13	LacZ	FP
300	LacZ RNAi +FP	0	LacZ	FP
301	LacZ RNAi +FP	0	LacZ	FP
302	LacZ RNAi +FP	0	LacZ	FP
303	LacZ RNAi +FP	-2	LacZ	FP
304	LacZ RNAi +FP	0	LacZ	FP
305	LacZ RNAi +FP	0	LacZ	FP
306	LacZ RNAi +FP	-1	LacZ	FP
307	LacZ RNAi +FP	0	LacZ	FP
308	LacZ RNAi +FP	0	LacZ	FP
309	LacZ RNAi +FP	3	LacZ	FP
310	LacZ RNAi +FP	-5	LacZ	FP
311	LacZ RNAi +FP	0	LacZ	FP
312	LacZ RNAi +FP	0	LacZ	FP
313	LacZ RNAi +FP	0	LacZ	FP
314	LacZ RNAi +FP	2	LacZ	FP
315	LacZ RNAi +FP	-9	LacZ	FP
316	LacZ RNAi +FP	0	LacZ	FP
317	LacZ RNAi +FP	-3	LacZ	FP
318	LacZ RNAi +FP	0	LacZ	FP
319	LacZ RNAi +FP	3	LacZ	FP
320	LacZ RNAi +FP	0	LacZ	FP
321	LacZ RNAi +FP	-1	LacZ	FP
322	LacZ RNAi +FP	3	LacZ	FP
323	LacZ RNAi +FP	0	LacZ	FP
324	LacZ RNAi +FP	-1	LacZ	FP
325	LacZ RNAi +FP	0	LacZ	FP
326	LacZ RNAi +FP	0	LacZ	FP
327	LacZ RNAi +FP	-5	LacZ	FP
328	LacZ RNAi +FP	-7	LacZ	FP
329	LacZ RNAi +FP	0	LacZ	FP
330	LacZ RNAi +FP	1	LacZ	FP
331	LacZ RNAi +FP	-2	LacZ	FP
332	LacZ RNAi +FP	0	LacZ	FP
333	LacZ RNAi +FP	1	LacZ	FP
334	LacZ RNAi +FP	-1	LacZ	FP
335	LacZ RNAi +FP	0	LacZ	FP
336	LacZ RNAi +FP	-2	LacZ	FP
337	LacZ RNAi +FP	-1	LacZ	FP
338	LacZ RNAi +FP	18	LacZ	FP
339	LacZ RNAi +FP	0	LacZ	FP
340	LacZ RNAi +FP	10	LacZ	FP
341	LacZ RNAi +FP	0	LacZ	FP
342	LacZ RNAi +FP	0	LacZ	FP
343	LacZ RNAi +FP	1	LacZ	FP
344	LacZ RNAi +FP	3	LacZ	FP
345	LacZ RNAi +FP	-1	LacZ	FP
346	LacZ RNAi +FP	0	LacZ	FP
347	LacZ RNAi +FP	-2	LacZ	FP
348	LacZ RNAi +FP	0	LacZ	FP
349	LacZ RNAi +FP	0	LacZ	FP
350	LacZ RNAi +FP	-1	LacZ	FP
351	LacZ RNAi +FP	0	LacZ	FP
352	LacZ RNAi +FP	-1	LacZ	FP
353	LacZ RNAi +FP	0	LacZ	FP
354	LacZ RNAi +FP	-1	LacZ	FP
355	LacZ RNAi +FP	9	LacZ	FP
356	LacZ RNAi +FP	14	LacZ	FP
357	LacZ RNAi +FP	0	LacZ	FP
358	LacZ RNAi +FP	14	LacZ	FP
359	LacZ RNAi +FP	0	LacZ	FP
360	LacZ RNAi +FP	0	LacZ	FP
361	LacZ RNAi +FP	0	LacZ	FP
362	LacZ RNAi +FP	2	LacZ	FP
363	LacZ RNAi +FP	-5	LacZ	FP
364	LacZ RNAi +FP	0	LacZ	FP
365	LacZ RNAi +FP	4	LacZ	FP
366	LacZ RNAi +FP	0	LacZ	FP
367	LacZ RNAi +FP	-3	LacZ	FP
368	LacZ RNAi +FP	9	LacZ	FP
369	LacZ RNAi +FP	19	LacZ	FP
370	LacZ RNAi +FP	-1	LacZ	FP
371	LacZ RNAi +FP	0	LacZ	FP
372	LacZ RNAi +FP	0	LacZ	FP
373	LacZ RNAi +FP	0	LacZ	FP
374	LacZ RNAi +FP	0	LacZ	FP
375	LacZ RNAi +FP	0	LacZ	FP
376	LacZ RNAi +FP	0	LacZ	FP
377	LacZ RNAi +FP	0	LacZ	FP
378	LacZ RNAi +FP	-1	LacZ	FP
379	LacZ RNAi +FP	-1	LacZ	FP
380	LacZ RNAi +FP	-5	LacZ	FP
381	LacZ RNAi +FP	0	LacZ	FP
382	LacZ RNAi +FP	2	LacZ	FP
383	LacZ RNAi +FP	0	LacZ	FP
384	LacZ RNAi +FP	0	LacZ	FP
385	LacZ RNAi +FP	-7	LacZ	FP
386	LacZ RNAi +FP	-1	LacZ	FP
387	LacZ RNAi +FP	-2	LacZ	FP
388	LacZ RNAi +FP	-3	LacZ	FP
389	LacZ RNAi +FP	-1	LacZ	FP
390	LacZ RNAi +FP	0	LacZ	FP
391	LacZ RNAi +FP	2	LacZ	FP
392	LacZ RNAi +FP	-1	LacZ	FP
393	LacZ RNAi +FP	0	LacZ	FP
394	LacZ RNAi +FP	0	LacZ	FP
395	LacZ RNAi +FP	0	LacZ	FP
396	LacZ RNAi +FP	-1	LacZ	FP
397	LacZ RNAi +FP	0	LacZ	FP
398	LacZ RNAi +FP	-2	LacZ	FP
399	LacZ RNAi +FP	-1	LacZ	FP
400	LacZ RNAi +FP	0	LacZ	FP
401	LacZ RNAi +FP	0	LacZ	FP
402	LacZ RNAi +FP	-6	LacZ	FP
403	LacZ RNAi +FP	0	LacZ	FP
404	LacZ RNAi +FP	0	LacZ	FP
405	LacZ RNAi +FP	-1	LacZ	FP
406	LacZ RNAi +FP	15	LacZ	FP
407	LacZ RNAi +FP	2	LacZ	FP
408	LacZ RNAi +FP	0	LacZ	FP
409	LacZ RNAi +FP	0	LacZ	FP
410	LacZ RNAi +FP	-1	LacZ	FP
411	LacZ RNAi +FP	34	LacZ	FP
412	LacZ RNAi +FP	-2	LacZ	FP
413	LacZ RNAi +FP	0	LacZ	FP
414	LacZ RNAi +FP	-2	LacZ	FP
415	LacZ RNAi +FP	-2	LacZ	FP
416	LacZ RNAi +FP	1	LacZ	FP
417	LacZ RNAi +FP	0	LacZ	FP
418	LacZ RNAi +FP	0	LacZ	FP
419	LacZ RNAi +FP	0	LacZ	FP
420	LacZ RNAi +FP	0	LacZ	FP
421	LacZ RNAi +FP	3	LacZ	FP
422	LacZ RNAi +FP	0	LacZ	FP
423	LacZ RNAi +FP	9	LacZ	FP
424	LacZ RNAi +FP	1	LacZ	FP
425	LacZ RNAi +FP	-2	LacZ	FP
426	LacZ RNAi +FP	-1	LacZ	FP
427	LacZ RNAi +FP	-3	LacZ	FP
428	LacZ RNAi +FP	0	LacZ	FP
429	LacZ RNAi +FP	2	LacZ	FP
430	LacZ RNAi +FP	-4	LacZ	FP
431	LacZ RNAi +FP	0	LacZ	FP
432	LacZ RNAi +FP	3	LacZ	FP
433	LacZ RNAi +FP	-1	LacZ	FP
434	LacZ RNAi +FP	2	LacZ	FP
435	LacZ RNAi +FP	0	LacZ	FP
436	LacZ RNAi +FP	-8	LacZ	FP
437	LacZ RNAi +FP	8	LacZ	FP
438	LacZ RNAi +FP	0	LacZ	FP
439	LacZ RNAi +FP	-1	LacZ	FP
440	LacZ RNAi +FP	0	LacZ	FP
441	LacZ RNAi +FP	-4	LacZ	FP
442	LacZ RNAi +FP	0	LacZ	FP
443	LacZ RNAi +FP	-1	LacZ	FP
444	LacZ RNAi +FP	-3	LacZ	FP
445	LacZ RNAi +FP	1	LacZ	FP
446	LacZ RNAi +FP	-1	LacZ	FP
447	LacZ RNAi +FP	-1	LacZ	FP
448	LacZ RNAi +FP	-2	LacZ	FP
449	LacZ RNAi +FP	0	LacZ	FP
450	LacZ RNAi +FP	0	LacZ	FP
451	LacZ RNAi +FP	0	LacZ	FP
452	LacZ RNAi +FP	-11	LacZ	FP
453	LacZ RNAi +FP	-5	LacZ	FP
454	LacZ RNAi +FP	2	LacZ	FP
455	LacZ RNAi +FP	-1	LacZ	FP
456	LacZ RNAi +FP	0	LacZ	FP
457	LacZ RNAi +FP	-1	LacZ	FP
458	LacZ RNAi +FP	2	LacZ	FP
459	LacZ RNAi +FP	2	LacZ	FP
460	LacZ RNAi +FP	1	LacZ	FP
461	LacZ RNAi +FP	2	LacZ	FP
462	LacZ RNAi +FP	3	LacZ	FP
463	LacZ RNAi +FP	2	LacZ	FP
464	LacZ RNAi +FP	-1	LacZ	FP
465	LacZ RNAi +FP	0	LacZ	FP
466	LacZ RNAi +FP	4	LacZ	FP
467	LacZ RNAi +FP	-1	LacZ	FP
468	LacZ RNAi +FP	-1	LacZ	FP
469	LacZ RNAi +FP	0	LacZ	FP
470	LacZ RNAi +FP	0	LacZ	FP
471	LacZ RNAi +FP	0	LacZ	FP
472	LacZ RNAi +FP	0	LacZ	FP
473	LacZ RNAi +FP	0	LacZ	FP
474	LacZ RNAi +FP	1	LacZ	FP
475	LacZ RNAi +FP	2	LacZ	FP
476	LacZ RNAi +FP	-1	LacZ	FP
477	LacZ RNAi +FP	0	LacZ	FP
478	LacZ RNAi +FP	0	LacZ	FP
479	LacZ RNAi +FP	-1	LacZ	FP
480	LacZ RNAi +FP	-4	LacZ	FP
481	LacZ RNAi +FP	0	LacZ	FP
482	LacZ RNAi +FP	-1	LacZ	FP
483	LacZ RNAi +FP	0	LacZ	FP
484	LacZ RNAi +FP	-2	LacZ	FP
485	LacZ RNAi +FP	-1	LacZ	FP
486	LacZ RNAi +FP	0	LacZ	FP
487	LacZ RNAi +FP	4	LacZ	FP
488	LacZ RNAi +FP	0	LacZ	FP
489	LacZ RNAi +FP	-7	LacZ	FP
490	LacZ RNAi +FP	0	LacZ	FP
491	LacZ RNAi +FP	-5	LacZ	FP
492	LacZ RNAi +FP	-4	LacZ	FP
493	LacZ RNAi +FP	0	LacZ	FP
494	LacZ RNAi +FP	1	LacZ	FP
495	LacZ RNAi +FP	-2	LacZ	FP
496	LacZ RNAi +FP	0	LacZ	FP
497	LacZ RNAi +FP	-6	LacZ	FP
498	LacZ RNAi +FP	2	LacZ	FP
499	LacZ RNAi +FP	0	LacZ	FP
500	LacZ RNAi +FP	1	LacZ	FP
501	LacZ RNAi +FP	-3	LacZ	FP
502	LacZ RNAi +FP	0	LacZ	FP
503	LacZ RNAi +FP	0	LacZ	FP
504	LacZ RNAi +FP	1	LacZ	FP
505	LacZ RNAi +FP	0	LacZ	FP
506	LacZ RNAi +FP	1	LacZ	FP
507	LacZ RNAi +FP	-2	LacZ	FP
508	LacZ RNAi +FP	-1	LacZ	FP
509	LacZ RNAi +FP	0	LacZ	FP
510	LacZ RNAi +FP	0	LacZ	FP
511	LacZ RNAi +FP	0	LacZ	FP
512	LacZ RNAi +FP	2	LacZ	FP
513	LacZ RNAi +FP	0	LacZ	FP
514	LacZ RNAi +FP	0	LacZ	FP
515	LacZ RNAi +FP	0	LacZ	FP
516	LacZ RNAi +FP	0	LacZ	FP
517	LacZ RNAi +FP	2	LacZ	FP
518	LacZ RNAi +FP	-4	LacZ	FP
519	LacZ RNAi +FP	0	LacZ	FP
520	LacZ RNAi +FP	0	LacZ	FP
521	LacZ RNAi +FP	0	LacZ	FP
522	LacZ RNAi +FP	1	LacZ	FP
523	LacZ RNAi +FP	0	LacZ	FP
524	LacZ RNAi +FP	-1	LacZ	FP
525	LacZ RNAi +FP	0	LacZ	FP
526	LacZ RNAi +FP	0	LacZ	FP
527	LacZ RNAi +FP	0	LacZ	FP
528	LacZ RNAi +FP	0	LacZ	FP
529	LacZ RNAi +FP	-2	LacZ	FP
530	LacZ RNAi +FP	0	LacZ	FP
531	LacZ RNAi +FP	0	LacZ	FP
532	LacZ RNAi +FP	-4	LacZ	FP
533	LacZ RNAi +FP	-1	LacZ	FP
534	LacZ RNAi +FP	-2	LacZ	FP
535	LacZ RNAi +FP	0	LacZ	FP
536	LacZ RNAi +FP	-2	LacZ	FP
537	LacZ RNAi +FP	-1	LacZ	FP
538	LacZ RNAi +FP	-6	LacZ	FP
539	LacZ RNAi +FP	-4	LacZ	FP
540	LacZ RNAi +FP	-2	LacZ	FP
541	LacZ RNAi +FP	17	LacZ	FP
542	LacZ RNAi +FP	0	LacZ	FP
543	LacZ RNAi +FP	0	LacZ	FP
544	LacZ RNAi +FP	7	LacZ	FP
545	LacZ RNAi +FP	0	LacZ	FP
546	LacZ RNAi +FP	0	LacZ	FP
547	LacZ RNAi +FP	0	LacZ	FP
548	LacZ RNAi +FP	0	LacZ	FP
549	LacZ RNAi +FP	1	LacZ	FP
550	LacZ RNAi +FP	-1	LacZ	FP
551	LacZ RNAi +FP	-1	LacZ	FP
552	LacZ RNAi +FP	0	LacZ	FP
553	LacZ RNAi +FP	0	LacZ	FP
554	LacZ RNAi +FP	-1	LacZ	FP
555	LacZ RNAi +FP	0	LacZ	FP
556	LacZ RNAi +FP	6	LacZ	FP
557	LacZ RNAi +FP	-1	LacZ	FP
558	LacZ RNAi +FP	0	LacZ	FP
559	LacZ RNAi +FP	-6	LacZ	FP
560	LacZ RNAi +FP	-1	LacZ	FP
561	LacZ RNAi +FP	0	LacZ	FP
562	LacZ RNAi +FP	0	LacZ	FP
563	LacZ RNAi +FP	-1	LacZ	FP
564	LacZ RNAi +FP	0	LacZ	FP
565	LacZ RNAi +FP	1	LacZ	FP
566	LacZ RNAi +FP	0	LacZ	FP
567	LacZ RNAi +FP	-1	LacZ	FP
568	LacZ RNAi +FP	1	LacZ	FP
569	LacZ RNAi +FP	-1	LacZ	FP
570	LacZ RNAi +FP	0	LacZ	FP
571	LacZ RNAi +FP	6	LacZ	FP
572	LacZ RNAi +FP	1	LacZ	FP
573	LacZ RNAi +FP	15	LacZ	FP
574	LacZ RNAi +FP	-1	LacZ	FP
575	LacZ RNAi +FP	4	LacZ	FP
576	LacZ RNAi +FP	0	LacZ	FP
577	LacZ RNAi +FP	0	LacZ	FP
578	LacZ RNAi +FP	0	LacZ	FP
579	LacZ RNAi +FP	0	LacZ	FP
580	LacZ RNAi +FP	0	LacZ	FP
581	LacZ RNAi +FP	-4	LacZ	FP
582	LacZ RNAi +FP	5	LacZ	FP
583	LacZ RNAi +FP	9	LacZ	FP
584	LacZ RNAi +FP	0	LacZ	FP
585	LacZ RNAi +FP	-1	LacZ	FP
586	LacZ RNAi +FP	-1	LacZ	FP
587	LacZ RNAi +FP	3	LacZ	FP
588	LacZ RNAi +FP	3	LacZ	FP
589	LacZ RNAi +FP	-2	LacZ	FP
590	LacZ RNAi +FP	-1	LacZ	FP
591	LacZ RNAi +FP	0	LacZ	FP
592	LacZ RNAi +FP	0	LacZ	FP
593	LacZ RNAi +FP	-1	LacZ	FP
594	LacZ RNAi +FP	0	LacZ	FP
595	LacZ RNAi +FP	0	LacZ	FP
596	LacZ RNAi +FP	-2	LacZ	FP
597	LacZ RNAi +FP	0	LacZ	FP
598	LacZ RNAi +FP	12	LacZ	FP
599	LacZ RNAi +FP	1	LacZ	FP
600	LacZ RNAi +FP	3	LacZ	FP
601	LacZ RNAi +FP	-1	LacZ	FP
602	LacZ RNAi +FP	-2	LacZ	FP
603	LacZ RNAi +FP	-1	LacZ	FP
604	LacZ RNAi +FP	-1	LacZ	FP
605	LacZ RNAi +FP	13	LacZ	FP
606	LacZ RNAi +FP	-6	LacZ	FP
607	LacZ RNAi +FP	7	LacZ	FP
608	LacZ RNAi +FP	15	LacZ	FP
609	LacZ RNAi +FP	-2	LacZ	FP
610	LacZ RNAi +FP	0	LacZ	FP
611	LacZ RNAi +FP	-1	LacZ	FP
612	LacZ RNAi +FP	8	LacZ	FP
613	LacZ RNAi +FP	0	LacZ	FP
614	LacZ RNAi +FP	0	LacZ	FP
615	LacZ RNAi +FP	9	LacZ	FP
616	LacZ RNAi +FP	1	LacZ	FP
617	LacZ RNAi +FP	0	LacZ	FP
618	LacZ RNAi +FP	9	LacZ	FP
619	LacZ RNAi +FP	0	LacZ	FP
620	LacZ RNAi +FP	0	LacZ	FP
621	LacZ RNAi +FP	3	LacZ	FP
622	LacZ RNAi +FP	1	LacZ	FP
623	LacZ RNAi +FP	0	LacZ	FP
624	LacZ RNAi +FP	2	LacZ	FP
625	LacZ RNAi +FP	4	LacZ	FP
626	LacZ RNAi +FP	1	LacZ	FP
627	LacZ RNAi +FP	-4	LacZ	FP
628	LacZ RNAi +FP	1	LacZ	FP
629	LacZ RNAi +FP	-1	LacZ	FP
630	LacZ RNAi +FP	7	LacZ	FP
631	LacZ RNAi +FP	1	LacZ	FP
632	LacZ RNAi +FP	1	LacZ	FP
633	LacZ RNAi +FP	-3	LacZ	FP
634	LacZ RNAi +FP	1	LacZ	FP
635	LacZ RNAi +FP	0	LacZ	FP
636	LacZ RNAi +FP	4	LacZ	FP
637	LacZ RNAi +FP	3	LacZ	FP
638	LacZ RNAi +FP	0	LacZ	FP
639	LacZ RNAi +FP	-1	LacZ	FP
640	LacZ RNAi +FP	0	LacZ	FP
641	LacZ RNAi +FP	0	LacZ	FP
642	LacZ RNAi +FP	-7	LacZ	FP
643	LacZ RNAi +FP	8	LacZ	FP
644	LacZ RNAi +FP	-1	LacZ	FP
645	LacZ RNAi +FP	0	LacZ	FP
646	LacZ RNAi +FP	-1	LacZ	FP
647	LacZ RNAi +FP	-10	LacZ	FP
648	LacZ RNAi +FP	0	LacZ	FP
649	LacZ RNAi +FP	-1	LacZ	FP
650	LacZ RNAi +FP	-3	LacZ	FP
651	LacZ RNAi +FP	6	LacZ	FP
652	LacZ RNAi +FP	2	LacZ	FP
653	LacZ RNAi +FP	4	LacZ	FP
654	LacZ RNAi +FP	0	LacZ	FP
655	LacZ RNAi +FP	-1	LacZ	FP
656	LacZ RNAi +FP	-2	LacZ	FP
657	LacZ RNAi +FP	3	LacZ	FP
658	LacZ RNAi +FP	2	LacZ	FP
659	LacZ RNAi +FP	0	LacZ	FP
660	LacZ RNAi +FP	0	LacZ	FP
661	LacZ RNAi +FP	0	LacZ	FP
662	LacZ RNAi +FP	-2	LacZ	FP
663	LacZ RNAi +FP	0	LacZ	FP
664	LacZ RNAi +FP	-4	LacZ	FP
665	LacZ RNAi +FP	0	LacZ	FP
666	LacZ RNAi +FP	0	LacZ	FP
667	LacZ RNAi +FP	0	LacZ	FP
668	LacZ RNAi +FP	0	LacZ	FP
669	LacZ RNAi +FP	-1	LacZ	FP
670	LacZ RNAi +FP	3	LacZ	FP
671	LacZ RNAi +FP	0	LacZ	FP
672	LacZ RNAi +FP	11	LacZ	FP
673	LacZ RNAi +FP	0	LacZ	FP
674	LacZ RNAi +FP	-1	LacZ	FP
675	LacZ RNAi +FP	0	LacZ	FP
676	LacZ RNAi +FP	-1	LacZ	FP
677	LacZ RNAi +FP	0	LacZ	FP
678	LacZ RNAi +FP	0	LacZ	FP
679	LacZ RNAi +FP	0	LacZ	FP
680	LacZ RNAi +FP	1	LacZ	FP
681	LacZ RNAi +FP	-2	LacZ	FP
682	LacZ RNAi +FP	0	LacZ	FP
683	LacZ RNAi +FP	0	LacZ	FP
684	LacZ RNAi +FP	0	LacZ	FP
685	LacZ RNAi +FP	15	LacZ	FP
686	LacZ RNAi +FP	-1	LacZ	FP
687	LacZ RNAi +FP	1	LacZ	FP
688	LacZ RNAi +FP	-4	LacZ	FP
689	LacZ RNAi +FP	-1	LacZ	FP
690	LacZ RNAi +FP	9	LacZ	FP
691	LacZ RNAi +FP	1	LacZ	FP
692	LacZ RNAi +FP	10	LacZ	FP
693	LacZ RNAi +FP	0	LacZ	FP
694	LacZ RNAi +FP	0	LacZ	FP
695	LacZ RNAi +FP	16	LacZ	FP
696	LacZ RNAi +FP	0	LacZ	FP
697	LacZ RNAi +FP	0	LacZ	FP
698	LacZ RNAi +FP	0	LacZ	FP
699	LacZ RNAi +FP	1	LacZ	FP
700	LacZ RNAi +FP	-1	LacZ	FP
701	LacZ RNAi +FP	-4	LacZ	FP
702	LacZ RNAi +FP	0	LacZ	FP
703	LacZ RNAi +FP	-3	LacZ	FP
704	LacZ RNAi +FP	-1	LacZ	FP
705	LacZ RNAi +FP	-3	LacZ	FP
706	LacZ RNAi +FP	0	LacZ	FP
707	LacZ RNAi +FP	0	LacZ	FP
708	LacZ RNAi +FP	0	LacZ	FP
709	LacZ RNAi +FP	2	LacZ	FP
710	LacZ RNAi +FP	1	LacZ	FP
711	LacZ RNAi +FP	0	LacZ	FP
712	LacZ RNAi +FP	-1	LacZ	FP
713	LacZ RNAi +FP	4	LacZ	FP
714	LacZ RNAi +FP	0	LacZ	FP
715	LacZ RNAi +FP	-1	LacZ	FP
716	LacZ RNAi +FP	1	LacZ	FP
717	LacZ RNAi +FP	0	LacZ	FP
718	LacZ RNAi +FP	10	LacZ	FP
719	LacZ RNAi +FP	0	LacZ	FP
720	LacZ RNAi +FP	1	LacZ	FP
721	LacZ RNAi +FP	2	LacZ	FP
722	LacZ RNAi +FP	-12	LacZ	FP
723	LacZ RNAi +FP	0	LacZ	FP
724	LacZ RNAi +FP	1	LacZ	FP
725	LacZ RNAi +FP	0	LacZ	FP
726	LacZ RNAi +FP	5	LacZ	FP
727	LacZ RNAi +FP	0	LacZ	FP
728	LacZ RNAi +FP	-1	LacZ	FP
729	LacZ RNAi +FP	5	LacZ	FP
730	LacZ RNAi +FP	0	LacZ	FP
731	LacZ RNAi +FP	-3	LacZ	FP
732	LacZ RNAi +FP	-2	LacZ	FP
733	LacZ RNAi +FP	0	LacZ	FP
734	LacZ RNAi +FP	0	LacZ	FP
735	LacZ RNAi +FP	1	LacZ	FP
736	LacZ RNAi +FP	-6	LacZ	FP
737	LacZ RNAi +FP	2	LacZ	FP
738	LacZ RNAi +FP	-3	LacZ	FP
739	LacZ RNAi +FP	-3	LacZ	FP
740	LacZ RNAi +FP	3	LacZ	FP
741	LacZ RNAi +FP	-1	LacZ	FP
742	LacZ RNAi +FP	4	LacZ	FP
743	LacZ RNAi +FP	0	LacZ	FP
744	LacZ RNAi +FP	-3	LacZ	FP
745	LacZ RNAi +FP	0	LacZ	FP
746	LacZ RNAi +FP	-2	LacZ	FP
747	LacZ RNAi +FP	0	LacZ	FP
748	LacZ RNAi +FP	-3	LacZ	FP
749	LacZ RNAi +FP	0	LacZ	FP
750	LacZ RNAi +FP	-2	LacZ	FP
751	LacZ RNAi +FP	-6	LacZ	FP
752	LacZ RNAi +FP	0	LacZ	FP
753	LacZ RNAi +FP	0	LacZ	FP
754	LacZ RNAi +FP	0	LacZ	FP
755	LacZ RNAi +FP	-1	LacZ	FP
756	LacZ RNAi +FP	0	LacZ	FP
757	LacZ RNAi +FP	8	LacZ	FP
758	LacZ RNAi +FP	-1	LacZ	FP
759	LacZ RNAi +FP	0	LacZ	FP
760	LacZ RNAi +FP	2	LacZ	FP
761	LacZ RNAi +FP	0	LacZ	FP
762	LacZ RNAi +FP	0	LacZ	FP
763	LacZ RNAi +FP	1	LacZ	FP
764	LacZ RNAi +FP	1	LacZ	FP
765	LacZ RNAi +FP	0	LacZ	FP
766	LacZ RNAi +FP	4	LacZ	FP
767	LacZ RNAi +FP	0	LacZ	FP
768	LacZ RNAi +FP	-3	LacZ	FP
769	LacZ RNAi +FP	2	LacZ	FP
770	LacZ RNAi +FP	0	LacZ	FP
771	LacZ RNAi +FP	9	LacZ	FP
772	LacZ RNAi +FP	0	LacZ	FP
773	LacZ RNAi +FP	0	LacZ	FP
774	LacZ RNAi +FP	0	LacZ	FP
775	LacZ RNAi +FP	-4	LacZ	FP
776	LacZ RNAi +FP	-1	LacZ	FP
777	LacZ RNAi +FP	1	LacZ	FP
778	LacZ RNAi +FP	-2	LacZ	FP
779	LacZ RNAi +FP	0	LacZ	FP
780	LacZ RNAi +FP	-1	LacZ	FP
781	LacZ RNAi +FP	1	LacZ	FP
782	LacZ RNAi +FP	0	LacZ	FP
783	LacZ RNAi +FP	2	LacZ	FP
784	LacZ RNAi +FP	-1	LacZ	FP
785	LacZ RNAi +FP	-1	LacZ	FP
786	LacZ RNAi +FP	0	LacZ	FP
787	LacZ RNAi +FP	9	LacZ	FP
788	LacZ RNAi +FP	2	LacZ	FP
789	LacZ RNAi +FP	3	LacZ	FP
790	LacZ RNAi +FP	0	LacZ	FP
791	LacZ RNAi +FP	-2	LacZ	FP
792	LacZ RNAi +FP	2	LacZ	FP
793	LacZ RNAi +FP	4	LacZ	FP
794	LacZ RNAi +FP	-1	LacZ	FP
795	LacZ RNAi +FP	2	LacZ	FP
796	LacZ RNAi +FP	-3	LacZ	FP
797	LacZ RNAi +FP	0	LacZ	FP
798	LacZ RNAi +FP	-2	LacZ	FP
799	LacZ RNAi +FP	0	LacZ	FP
800	LacZ RNAi +FP	-1	LacZ	FP
801	LacZ RNAi +FP	2	LacZ	FP
802	LacZ RNAi +FP	0	LacZ	FP
803	LacZ RNAi +FP	-1	LacZ	FP
804	LacZ RNAi +FP	0	LacZ	FP
805	LacZ RNAi +FP	0	LacZ	FP
806	LacZ RNAi +FP	0	LacZ	FP
807	LacZ RNAi +FP	-1	LacZ	FP
808	LacZ RNAi +FP	-3	LacZ	FP
809	LacZ RNAi +FP	0	LacZ	FP
810	LacZ RNAi +FP	-2	LacZ	FP
811	LacZ RNAi +FP	-1	LacZ	FP
812	LacZ RNAi +FP	0	LacZ	FP
813	LacZ RNAi +FP	0	LacZ	FP
814	LacZ RNAi +FP	-1	LacZ	FP
815	LacZ RNAi +FP	-3	LacZ	FP
816	LacZ RNAi +FP	-5	LacZ	FP
817	LacZ RNAi +FP	-4	LacZ	FP
818	LacZ RNAi +FP	-2	LacZ	FP
819	LacZ RNAi +FP	0	LacZ	FP
820	LacZ RNAi +FP	0	LacZ	FP
821	LacZ RNAi +FP	1	LacZ	FP
822	LacZ RNAi +FP	0	LacZ	FP
823	LacZ RNAi +FP	0	LacZ	FP
824	LacZ RNAi +FP	-6	LacZ	FP
825	LacZ RNAi +FP	1	LacZ	FP
826	LacZ RNAi +FP	0	LacZ	FP
827	LacZ RNAi +FP	-1	LacZ	FP
828	LacZ RNAi +FP	-3	LacZ	FP
829	LacZ RNAi +FP	2	LacZ	FP
830	LacZ RNAi +FP	7	LacZ	FP
831	LacZ RNAi +FP	3	LacZ	FP
832	LacZ RNAi +FP	-6	LacZ	FP
833	LacZ RNAi +FP	1	LacZ	FP
834	LacZ RNAi +FP	0	LacZ	FP
835	LacZ RNAi +FP	-3	LacZ	FP
836	LacZ RNAi +FP	0	LacZ	FP
837	LacZ RNAi +FP	1	LacZ	FP
838	LacZ RNAi +FP	8	LacZ	FP
839	LacZ RNAi +FP	0	LacZ	FP
840	LacZ RNAi +FP	0	LacZ	FP
841	LacZ RNAi +FP	-2	LacZ	FP
842	LacZ RNAi +FP	-1	LacZ	FP
843	LacZ RNAi +FP	7	LacZ	FP
844	LacZ RNAi +FP	0	LacZ	FP
845	LacZ RNAi +FP	0	LacZ	FP
846	LacZ RNAi +FP	0	LacZ	FP
847	LacZ RNAi +FP	-1	LacZ	FP
848	LacZ RNAi +FP	7	LacZ	FP
849	LacZ RNAi +FP	10	LacZ	FP
850	LacZ RNAi +FP	7	LacZ	FP
851	LacZ RNAi +FP	0	LacZ	FP
852	LacZ RNAi +FP	1	LacZ	FP
853	LacZ RNAi +FP	-1	LacZ	FP
854	LacZ RNAi +FP	1	LacZ	FP
855	LacZ RNAi +FP	0	LacZ	FP
856	LacZ RNAi +FP	-5	LacZ	FP
857	LacZ RNAi +FP	-1	LacZ	FP
858	LacZ RNAi +FP	-5	LacZ	FP
859	LacZ RNAi +FP	0	LacZ	FP
860	LacZ RNAi +FP	-2	LacZ	FP
861	LacZ RNAi +FP	0	LacZ	FP
862	LacZ RNAi +FP	0	LacZ	FP
863	LacZ RNAi +FP	-9	LacZ	FP
864	LacZ RNAi +FP	0	LacZ	FP
865	LacZ RNAi +FP	3	LacZ	FP
866	LacZ RNAi +FP	0	LacZ	FP
867	LacZ RNAi +FP	3	LacZ	FP
868	LacZ RNAi +FP	-1	LacZ	FP
869	LacZ RNAi +FP	0	LacZ	FP
870	LacZ RNAi +FP	-1	LacZ	FP
871	LacZ RNAi +FP	-5	LacZ	FP
872	LacZ RNAi +FP	0	LacZ	FP
873	LacZ RNAi +FP	0	LacZ	FP
874	LacZ RNAi +FP	0	LacZ	FP
875	LacZ RNAi +FP	0	LacZ	FP
876	LacZ RNAi +FP	5	LacZ	FP
877	LacZ RNAi +FP	0	LacZ	FP
878	LacZ RNAi +FP	11	LacZ	FP
879	LacZ RNAi +FP	1	LacZ	FP
880	LacZ RNAi +FP	1	LacZ	FP
881	LacZ RNAi +FP	0	LacZ	FP
882	LacZ RNAi +FP	1	LacZ	FP
883	LacZ RNAi +FP	1	LacZ	FP
884	LacZ RNAi +FP	0	LacZ	FP
885	LacZ RNAi +FP	-3	LacZ	FP
886	LacZ RNAi +FP	-9	LacZ	FP
887	LacZ RNAi +FP	0	LacZ	FP
888	LacZ RNAi +FP	1	LacZ	FP
889	LacZ RNAi +FP	0	LacZ	FP
890	LacZ RNAi +FP	-4	LacZ	FP
891	LacZ RNAi +FP	-1	LacZ	FP
892	LacZ RNAi +FP	-1	LacZ	FP
893	LacZ RNAi +FP	0	LacZ	FP
894	LacZ RNAi +FP	0	LacZ	FP
895	LacZ RNAi +FP	1	LacZ	FP
896	LacZ RNAi +FP	1	LacZ	FP
897	LacZ RNAi +FP	3	LacZ	FP
898	LacZ RNAi +FP	1	LacZ	FP
899	LacZ RNAi +FP	0	LacZ	FP
900	LacZ RNAi +FP	1	LacZ	FP
901	LacZ RNAi +FP	0	LacZ	FP
902	LacZ RNAi +FP	2	LacZ	FP
903	LacZ RNAi +FP	4	LacZ	FP
904	LacZ RNAi +FP	0	LacZ	FP
905	LacZ RNAi +FP	-2	LacZ	FP
906	LacZ RNAi +FP	-3	LacZ	FP
907	LacZ RNAi +FP	1	LacZ	FP
908	LacZ RNAi +FP	0	LacZ	FP
909	LacZ RNAi +FP	3	LacZ	FP
910	LacZ RNAi +FP	-2	LacZ	FP
911	LacZ RNAi +FP	1	LacZ	FP
912	LacZ RNAi +FP	5	LacZ	FP
913	LacZ RNAi +FP	-2	LacZ	FP
914	LacZ RNAi +FP	-1	LacZ	FP
915	LacZ RNAi +FP	0	LacZ	FP
916	LacZ RNAi +FP	-1	LacZ	FP
917	LacZ RNAi +FP	1	LacZ	FP
918	LacZ RNAi +FP	0	LacZ	FP
919	LacZ RNAi +FP	1	LacZ	FP
920	LacZ RNAi +FP	1	LacZ	FP
921	LacZ RNAi +FP	0	LacZ	FP
922	LacZ RNAi +FP	0	LacZ	FP
923	LacZ RNAi +FP	0	LacZ	FP
924	LacZ RNAi +FP	0	LacZ	FP
925	LacZ RNAi +FP	0	LacZ	FP
926	LacZ RNAi +FP	-3	LacZ	FP
927	LacZ RNAi +FP	2	LacZ	FP
928	LacZ RNAi +FP	0	LacZ	FP
929	LacZ RNAi +FP	0	LacZ	FP
930	LacZ RNAi +FP	-4	LacZ	FP
931	LacZ RNAi +FP	0	LacZ	FP
932	LacZ RNAi +FP	-3	LacZ	FP
933	LacZ RNAi +FP	-2	LacZ	FP
934	LacZ RNAi +FP	-1	LacZ	FP
935	LacZ RNAi +FP	10	LacZ	FP
936	LacZ RNAi +FP	1	LacZ	FP
937	LacZ RNAi +FP	-2	LacZ	FP
938	LacZ RNAi +FP	4	LacZ	FP
939	LacZ RNAi +FP	1	LacZ	FP
940	LacZ RNAi +FP	0	LacZ	FP
941	LacZ RNAi +FP	1	LacZ	FP
942	LacZ RNAi +FP	-3	LacZ	FP
943	LacZ RNAi +FP	-4	LacZ	FP
944	LacZ RNAi +FP	1	LacZ	FP
945	LacZ RNAi +FP	1	LacZ	FP
946	LacZ RNAi +FP	-3	LacZ	FP
947	LacZ RNAi +FP	0	LacZ	FP
948	LacZ RNAi +FP	-1	LacZ	FP
949	LacZ RNAi +FP	-1	LacZ	FP
950	LacZ RNAi +FP	0	LacZ	FP
951	LacZ RNAi +FP	0	LacZ	FP
952	LacZ RNAi +FP	-1	LacZ	FP
953	LacZ RNAi +FP	0	LacZ	FP
954	LacZ RNAi +FP	2	LacZ	FP
955	LacZ RNAi +FP	0	LacZ	FP
956	LacZ RNAi +FP	0	LacZ	FP
957	LacZ RNAi +FP	0	LacZ	FP
958	LacZ RNAi +FP	0	LacZ	FP
959	LacZ RNAi +FP	0	LacZ	FP
960	LacZ RNAi +FP	-6	LacZ	FP
961	LacZ RNAi +FP	-1	LacZ	FP
962	LacZ RNAi +FP	-3	LacZ	FP
963	LacZ RNAi +FP	0	LacZ	FP
964	LacZ RNAi +FP	1	LacZ	FP
965	LacZ RNAi +FP	9	LacZ	FP
966	LacZ RNAi +FP	0	LacZ	FP
967	LacZ RNAi +FP	-1	LacZ	FP
968	LacZ RNAi +FP	-6	LacZ	FP
969	LacZ RNAi +FP	0	LacZ	FP
970	LacZ RNAi +FP	-1	LacZ	FP
971	LacZ RNAi +FP	-3	LacZ	FP
972	LacZ RNAi +FP	-2	LacZ	FP
973	LacZ RNAi +FP	1	LacZ	FP
974	LacZ RNAi +FP	1	LacZ	FP
975	LacZ RNAi +FP	0	LacZ	FP
976	LacZ RNAi +FP	-1	LacZ	FP
977	LacZ RNAi +FP	-2	LacZ	FP
978	LacZ RNAi +FP	1	LacZ	FP
979	LacZ RNAi +FP	-1	LacZ	FP
980	LacZ RNAi +FP	0	LacZ	FP
981	LacZ RNAi +FP	-1	LacZ	FP
982	LacZ RNAi +FP	2	LacZ	FP
983	LacZ RNAi +FP	7	LacZ	FP
984	LacZ RNAi +FP	0	LacZ	FP
985	LacZ RNAi +FP	9	LacZ	FP
986	LacZ RNAi +FP	15	LacZ	FP
987	LacZ RNAi +FP	1	LacZ	FP
988	LacZ RNAi +FP	1	LacZ	FP
989	LacZ RNAi +FP	1	LacZ	FP
990	LacZ RNAi +FP	2	LacZ	FP
991	LacZ RNAi +FP	3	LacZ	FP
992	LacZ RNAi +FP	-2	LacZ	FP
993	LacZ RNAi +FP	0	LacZ	FP
994	LacZ RNAi +FP	-1	LacZ	FP
995	LacZ RNAi +FP	0	LacZ	FP
996	LacZ RNAi +FP	0	LacZ	FP
997	LacZ RNAi +FP	-4	LacZ	FP
998	LacZ RNAi +FP	0	LacZ	FP
999	LacZ RNAi +FP	2	LacZ	FP
1000	LacZ RNAi +FP	0	LacZ	FP
1001	LacZ RNAi +FP	0	LacZ	FP
1002	LacZ RNAi +FP	-6	LacZ	FP
1003	LacZ RNAi +FP	-4	LacZ	FP
1004	LacZ RNAi +FP	-1	LacZ	FP
1005	LacZ RNAi +FP	-1	LacZ	FP
1006	LacZ RNAi +FP	-2	LacZ	FP
1007	LacZ RNAi +FP	0	LacZ	FP
1008	LacZ RNAi +FP	-1	LacZ	FP
1009	LacZ RNAi +FP	0	LacZ	FP
1010	LacZ RNAi +FP	1	LacZ	FP
1011	LacZ RNAi +FP	-2	LacZ	FP
1012	LacZ RNAi +FP	0	LacZ	FP
1013	LacZ RNAi +FP	-1	LacZ	FP
1014	LacZ RNAi +FP	0	LacZ	FP
1015	LacZ RNAi +FP	0	LacZ	FP
1016	LacZ RNAi +FP	5	LacZ	FP
1017	LacZ RNAi +FP	-2	LacZ	FP
1018	LacZ RNAi +FP	0	LacZ	FP
1019	LacZ RNAi +FP	-7	LacZ	FP
1020	LacZ RNAi +FP	0	LacZ	FP
1021	LacZ RNAi +FP	-4	LacZ	FP
1022	LacZ RNAi +FP	0	LacZ	FP
1023	LacZ RNAi +FP	0	LacZ	FP
1024	LacZ RNAi +FP	0	LacZ	FP
1025	LacZ RNAi +FP	-1	LacZ	FP
1026	LacZ RNAi +FP	-6	LacZ	FP
1027	LacZ RNAi +FP	0	LacZ	FP
1028	LacZ RNAi +FP	0	LacZ	FP
1029	LacZ RNAi +FP	0	LacZ	FP
1030	LacZ RNAi +FP	4	LacZ	FP
1031	LacZ RNAi +FP	-3	LacZ	FP
1032	LacZ RNAi +FP	0	LacZ	FP
1033	LacZ RNAi +FP	-5	LacZ	FP
1034	LacZ RNAi +FP	-1	LacZ	FP
1035	LacZ RNAi +FP	0	LacZ	FP
1036	LacZ RNAi +FP	0	LacZ	FP
1037	LacZ RNAi +FP	0	LacZ	FP
1038	LacZ RNAi +FP	-6	LacZ	FP
1039	LacZ RNAi +FP	0	LacZ	FP
1040	LacZ RNAi +FP	-1	LacZ	FP
1041	LacZ RNAi +FP	0	LacZ	FP
1042	LacZ RNAi +FP	-10	LacZ	FP
1043	LacZ RNAi +FP	0	LacZ	FP
1044	LacZ RNAi +FP	0	LacZ	FP
1045	LacZ RNAi +FP	-3	LacZ	FP
1046	LacZ RNAi +FP	0	LacZ	FP
1047	LacZ RNAi +FP	9	LacZ	FP
1048	LacZ RNAi +FP	1	LacZ	FP
1049	LacZ RNAi +FP	0	LacZ	FP
1050	LacZ RNAi +FP	-2	LacZ	FP
1051	LacZ RNAi +FP	0	LacZ	FP
1052	LacZ RNAi +FP	0	LacZ	FP
1053	LacZ RNAi +FP	0	LacZ	FP
1054	LacZ RNAi +FP	2	LacZ	FP
1055	LacZ RNAi +FP	0	LacZ	FP
1056	LacZ RNAi +FP	3	LacZ	FP
1057	LacZ RNAi +FP	1	LacZ	FP
1058	LacZ RNAi +FP	9	LacZ	FP
1059	LacZ RNAi +FP	2	LacZ	FP
1060	LacZ RNAi +FP	0	LacZ	FP
1061	LacZ RNAi +FP	8	LacZ	FP
1062	LacZ RNAi +FP	0	LacZ	FP
1063	LacZ RNAi +FP	1	LacZ	FP
1064	LacZ RNAi +FP	1	LacZ	FP
1065	LacZ RNAi +FP	4	LacZ	FP
1066	LacZ RNAi +FP	2	LacZ	FP
1067	LacZ RNAi +FP	3	LacZ	FP
1068	LacZ RNAi +FP	1	LacZ	FP
1069	LacZ RNAi +FP	-2	LacZ	FP
1070	LacZ RNAi +FP	7	LacZ	FP
1071	LacZ RNAi +FP	0	LacZ	FP
1072	LacZ RNAi +FP	0	LacZ	FP
1073	LacZ RNAi +FP	-10	LacZ	FP
1074	LacZ RNAi +FP	9	LacZ	FP
1075	LacZ RNAi +FP	0	LacZ	FP
1076	LacZ RNAi +FP	-1	LacZ	FP
1077	LacZ RNAi +FP	1	LacZ	FP
1078	LacZ RNAi +FP	0	LacZ	FP
1079	LacZ RNAi +FP	0	LacZ	FP
1080	LacZ RNAi +FP	0	LacZ	FP
1081	LacZ RNAi +FP	2	LacZ	FP
1082	LacZ RNAi +FP	0	LacZ	FP
1083	LacZ RNAi +FP	0	LacZ	FP
1084	LacZ RNAi +FP	0	LacZ	FP
1085	LacZ RNAi +FP	-1	LacZ	FP
1086	LacZ RNAi +FP	2	LacZ	FP
1087	LacZ RNAi +FP	-2	LacZ	FP
1088	LacZ RNAi +FP	-1	LacZ	FP
1089	LacZ RNAi +FP	-5	LacZ	FP
1090	LacZ RNAi +FP	3	LacZ	FP
1091	LacZ RNAi +FP	-1	LacZ	FP
1092	LacZ RNAi +FP	2	LacZ	FP
1093	LacZ RNAi +FP	1	LacZ	FP
1094	LacZ RNAi +FP	0	LacZ	FP
1095	LacZ RNAi +FP	0	LacZ	FP
1096	LacZ RNAi +FP	-2	LacZ	FP
1097	LacZ RNAi +FP	-3	LacZ	FP
1098	LacZ RNAi +FP	-5	LacZ	FP
1099	LacZ RNAi +FP	-1	LacZ	FP
1100	LacZ RNAi +FP	-1	LacZ	FP
1101	LacZ RNAi +FP	0	LacZ	FP
1102	LacZ RNAi +FP	-5	LacZ	FP
1103	LacZ RNAi +FP	-8	LacZ	FP
1104	LacZ RNAi +FP	-1	LacZ	FP
1105	LacZ RNAi +FP	4	LacZ	FP
1106	LacZ RNAi +FP	0	LacZ	FP
1107	LacZ RNAi +FP	0	LacZ	FP
1108	LacZ RNAi +FP	0	LacZ	FP
1109	LacZ RNAi +FP	1	LacZ	FP
1110	LacZ RNAi +FP	-1	LacZ	FP
1111	LacZ RNAi +FP	-2	LacZ	FP
1112	LacZ RNAi +FP	-1	LacZ	FP
1113	LacZ RNAi +FP	0	LacZ	FP
1114	LacZ RNAi +FP	0	LacZ	FP
1115	LacZ RNAi +FP	0	LacZ	FP
1116	LacZ RNAi +FP	3	LacZ	FP
1117	LacZ RNAi +FP	-3	LacZ	FP
1118	LacZ RNAi +FP	-2	LacZ	FP
1119	LacZ RNAi +FP	0	LacZ	FP
1120	LacZ RNAi +FP	0	LacZ	FP
1121	LacZ RNAi +FP	-1	LacZ	FP
1122	LacZ RNAi +FP	2	LacZ	FP
1123	LacZ RNAi +FP	-4	LacZ	FP
1124	LacZ RNAi +FP	-4	LacZ	FP
1125	LacZ RNAi +FP	-2	LacZ	FP
1126	LacZ RNAi +FP	0	LacZ	FP
1127	LacZ RNAi +FP	-2	LacZ	FP
1128	LacZ RNAi +FP	2	LacZ	FP
1129	LacZ RNAi +FP	0	LacZ	FP
1130	LacZ RNAi +FP	-1	LacZ	FP
1131	LacZ RNAi +FP	1	LacZ	FP
1132	LacZ RNAi +FP	0	LacZ	FP
1133	LacZ RNAi +FP	0	LacZ	FP
1134	LacZ RNAi +FP	2	LacZ	FP
1135	LacZ RNAi +FP	-1	LacZ	FP
1136	LacZ RNAi +FP	0	LacZ	FP
1137	LacZ RNAi +FP	1	LacZ	FP
1138	LacZ RNAi +FP	-2	LacZ	FP
1139	LacZ RNAi +FP	1	LacZ	FP
1140	LacZ RNAi +FP	0	LacZ	FP
1141	LacZ RNAi +FP	10	LacZ	FP
1142	LacZ RNAi +FP	0	LacZ	FP
1143	LacZ RNAi +FP	0	LacZ	FP
1144	LacZ RNAi +FP	-4	LacZ	FP
1145	LacZ RNAi +FP	-1	LacZ	FP
1146	LacZ RNAi +FP	3	LacZ	FP
1147	LacZ RNAi +FP	-2	LacZ	FP
1148	LacZ RNAi +FP	12	LacZ	FP
1149	LacZ RNAi +FP	0	LacZ	FP
1150	LacZ RNAi +FP	0	LacZ	FP
1151	LacZ RNAi +FP	8	LacZ	FP
1152	LacZ RNAi +FP	0	LacZ	FP
1153	LacZ RNAi +FP	8	LacZ	FP
1154	LacZ RNAi +FP	-7	LacZ	FP
1155	LacZ RNAi +FP	0	LacZ	FP
1156	LacZ RNAi +FP	0	LacZ	FP
1157	LacZ RNAi +FP	0	LacZ	FP
1158	LacZ RNAi +FP	1	LacZ	FP
1159	LacZ RNAi +FP	1	LacZ	FP
1160	LacZ RNAi +FP	0	LacZ	FP
1161	LacZ RNAi +FP	4	LacZ	FP
1162	LacZ RNAi +FP	0	LacZ	FP
1163	LacZ RNAi +FP	1	LacZ	FP
1164	LacZ RNAi +FP	0	LacZ	FP
1165	LacZ RNAi +FP	-2	LacZ	FP
1166	LacZ RNAi +FP	1	LacZ	FP
1167	LacZ RNAi +FP	0	LacZ	FP
1168	LacZ RNAi +FP	1	LacZ	FP
1169	LacZ RNAi +FP	2	LacZ	FP
1170	LacZ RNAi +FP	0	LacZ	FP
1171	LacZ RNAi +FP	-3	LacZ	FP
1172	LacZ RNAi +FP	1	LacZ	FP
1173	LacZ RNAi +FP	-3	LacZ	FP
1174	LacZ RNAi +FP	0	LacZ	FP
1175	LacZ RNAi +FP	0	LacZ	FP
1176	LacZ RNAi +FP	7	LacZ	FP
1177	LacZ RNAi +FP	-3	LacZ	FP
1178	LacZ RNAi +FP	0	LacZ	FP
1179	LacZ RNAi +FP	-2	LacZ	FP
1180	LacZ RNAi +FP	-4	LacZ	FP
1181	LacZ RNAi +FP	0	LacZ	FP
1182	LacZ RNAi +FP	-4	LacZ	FP
1183	LacZ RNAi +FP	8	LacZ	FP
1184	LacZ RNAi +FP	-4	LacZ	FP
1185	LacZ RNAi +FP	0	LacZ	FP
1186	LacZ RNAi +FP	0	LacZ	FP
1187	LacZ RNAi +FP	2	LacZ	FP
1188	LacZ RNAi +FP	-1	LacZ	FP
1189	LacZ RNAi +FP	0	LacZ	FP
1190	LacZ RNAi +FP	8	LacZ	FP
1191	LacZ RNAi +FP	1	LacZ	FP
1192	LacZ RNAi +FP	-1	LacZ	FP
1193	LacZ RNAi +FP	3	LacZ	FP
1194	LacZ RNAi +FP	0	LacZ	FP
1195	LacZ RNAi +FP	0	LacZ	FP
1196	LacZ RNAi +FP	1	LacZ	FP
1197	LacZ RNAi +FP	0	LacZ	FP
1198	LacZ RNAi +FP	0	LacZ	FP
1199	LacZ RNAi +FP	0	LacZ	FP
1200	LacZ RNAi +FP	0	LacZ	FP
1201	LacZ RNAi +FP	4	LacZ	FP
1202	LacZ RNAi +FP	0	LacZ	FP
1203	LacZ RNAi +FP	0	LacZ	FP
1204	LacZ RNAi +FP	0	LacZ	FP
1205	LacZ RNAi +FP	2	LacZ	FP
1206	LacZ RNAi +FP	5	LacZ	FP
1207	LacZ RNAi +FP	-18	LacZ	FP
1208	LacZ RNAi +FP	-3	LacZ	FP
1209	LacZ RNAi +FP	0	LacZ	FP
1210	LacZ RNAi +FP	-3	LacZ	FP
1211	LacZ RNAi +FP	2	LacZ	FP
1212	LacZ RNAi +FP	0	LacZ	FP
1213	LacZ RNAi +FP	-1	LacZ	FP
1214	LacZ RNAi +FP	2	LacZ	FP
1215	LacZ RNAi +FP	0	LacZ	FP
1216	LacZ RNAi +FP	7	LacZ	FP
1217	LacZ RNAi +FP	1	LacZ	FP
1218	LacZ RNAi +FP	-1	LacZ	FP
1219	LacZ RNAi +FP	0	LacZ	FP
1220	LacZ RNAi +FP	0	LacZ	FP
1221	LacZ RNAi +FP	-4	LacZ	FP
1222	LacZ RNAi +FP	5	LacZ	FP
1223	LacZ RNAi +FP	0	LacZ	FP
1224	LacZ RNAi +FP	0	LacZ	FP
1225	LacZ RNAi +FP	0	LacZ	FP
1226	LacZ RNAi +FP	2	LacZ	FP
1227	LacZ RNAi +FP	0	LacZ	FP
1228	LacZ RNAi +FP	-3	LacZ	FP
1229	LacZ RNAi +FP	0	LacZ	FP
1230	LacZ RNAi +FP	0	LacZ	FP
1231	LacZ RNAi +FP	0	LacZ	FP
1232	LacZ RNAi +FP	0	LacZ	FP
1233	LacZ RNAi +FP	0	LacZ	FP
1234	LacZ RNAi +FP	0	LacZ	FP
1235	LacZ RNAi +FP	0	LacZ	FP
1236	LacZ RNAi +FP	-1	LacZ	FP
1237	LacZ RNAi +FP	0	LacZ	FP
1238	LacZ RNAi +FP	-2	LacZ	FP
1239	LacZ RNAi +FP	0	LacZ	FP
1240	LacZ RNAi +FP	7	LacZ	FP
1241	LacZ RNAi +FP	0	LacZ	FP
1242	LacZ RNAi +FP	2	LacZ	FP
1243	LacZ RNAi +FP	0	LacZ	FP
1244	LacZ RNAi +FP	0	LacZ	FP
1245	LacZ RNAi +FP	-1	LacZ	FP
1246	LacZ RNAi +FP	4	LacZ	FP
1247	LacZ RNAi +FP	0	LacZ	FP
1248	LacZ RNAi +FP	0	LacZ	FP
1249	LacZ RNAi +FP	0	LacZ	FP
1250	LacZ RNAi +FP	-2	LacZ	FP
1251	LacZ RNAi +FP	-6	LacZ	FP
1252	LacZ RNAi +FP	3	LacZ	FP
1253	LacZ RNAi +FP	0	LacZ	FP
1254	LacZ RNAi +FP	7	LacZ	FP
1255	LacZ RNAi +FP	0	LacZ	FP
1256	LacZ RNAi +FP	-2	LacZ	FP
1257	LacZ RNAi +FP	1	LacZ	FP
1258	LacZ RNAi +FP	-1	LacZ	FP
1259	LacZ RNAi +FP	0	LacZ	FP
1260	NELF RNAi +DMSO	6	NELF	DMSO
1261	NELF RNAi +DMSO	3	NELF	DMSO
1262	NELF RNAi +DMSO	9	NELF	DMSO
1263	NELF RNAi +DMSO	2	NELF	DMSO
1264	NELF RNAi +DMSO	4	NELF	DMSO
1265	NELF RNAi +DMSO	3	NELF	DMSO
1266	NELF RNAi +DMSO	-8	NELF	DMSO
1267	NELF RNAi +DMSO	0	NELF	DMSO
1268	NELF RNAi +DMSO	10	NELF	DMSO
1269	NELF RNAi +DMSO	1	NELF	DMSO
1270	NELF RNAi +DMSO	7	NELF	DMSO
1271	NELF RNAi +DMSO	2	NELF	DMSO
1272	NELF RNAi +DMSO	1	NELF	DMSO
1273	NELF RNAi +DMSO	3	NELF	DMSO
1274	NELF RNAi +DMSO	0	NELF	DMSO
1275	NELF RNAi +DMSO	2	NELF	DMSO
1276	NELF RNAi +DMSO	0	NELF	DMSO
1277	NELF RNAi +DMSO	1	NELF	DMSO
1278	NELF RNAi +DMSO	2	NELF	DMSO
1279	NELF RNAi +DMSO	-1	NELF	DMSO
1280	NELF RNAi +DMSO	4	NELF	DMSO
1281	NELF RNAi +DMSO	0	NELF	DMSO
1282	NELF RNAi +DMSO	3	NELF	DMSO
1283	NELF RNAi +DMSO	4	NELF	DMSO
1284	NELF RNAi +DMSO	5	NELF	DMSO
1285	NELF RNAi +DMSO	1	NELF	DMSO
1286	NELF RNAi +DMSO	1	NELF	DMSO
1287	NELF RNAi +DMSO	2	NELF	DMSO
1288	NELF RNAi +DMSO	2	NELF	DMSO
1289	NELF RNAi +DMSO	6	NELF	DMSO
1290	NELF RNAi +DMSO	16	NELF	DMSO
1291	NELF RNAi +DMSO	7	NELF	DMSO
1292	NELF RNAi +DMSO	2	NELF	DMSO
1293	NELF RNAi +DMSO	12	NELF	DMSO
1294	NELF RNAi +DMSO	5	NELF	DMSO
1295	NELF RNAi +DMSO	2	NELF	DMSO
1296	NELF RNAi +DMSO	8	NELF	DMSO
1297	NELF RNAi +DMSO	14	NELF	DMSO
1298	NELF RNAi +DMSO	8	NELF	DMSO
1299	NELF RNAi +DMSO	7	NELF	DMSO
1300	NELF RNAi +DMSO	3	NELF	DMSO
1301	NELF RNAi +DMSO	6	NELF	DMSO
1302	NELF RNAi +DMSO	0	NELF	DMSO
1303	NELF RNAi +DMSO	1	NELF	DMSO
1304	NELF RNAi +DMSO	3	NELF	DMSO
1305	NELF RNAi +DMSO	0	NELF	DMSO
1306	NELF RNAi +DMSO	0	NELF	DMSO
1307	NELF RNAi +DMSO	0	NELF	DMSO
1308	NELF RNAi +DMSO	0	NELF	DMSO
1309	NELF RNAi +DMSO	4	NELF	DMSO
1310	NELF RNAi +DMSO	0	NELF	DMSO
1311	NELF RNAi +DMSO	4	NELF	DMSO
1312	NELF RNAi +DMSO	2	NELF	DMSO
1313	NELF RNAi +DMSO	4	NELF	DMSO
1314	NELF RNAi +DMSO	0	NELF	DMSO
1315	NELF RNAi +DMSO	3	NELF	DMSO
1316	NELF RNAi +DMSO	10	NELF	DMSO
1317	NELF RNAi +DMSO	4	NELF	DMSO
1318	NELF RNAi +DMSO	2	NELF	DMSO
1319	NELF RNAi +DMSO	3	NELF	DMSO
1320	NELF RNAi +DMSO	1	NELF	DMSO
1321	NELF RNAi +DMSO	6	NELF	DMSO
1322	NELF RNAi +DMSO	7	NELF	DMSO
1323	NELF RNAi +DMSO	0	NELF	DMSO
1324	NELF RNAi +DMSO	2	NELF	DMSO
1325	NELF RNAi +DMSO	5	NELF	DMSO
1326	NELF RNAi +DMSO	1	NELF	DMSO
1327	NELF RNAi +DMSO	8	NELF	DMSO
1328	NELF RNAi +DMSO	7	NELF	DMSO
1329	NELF RNAi +DMSO	2	NELF	DMSO
1330	NELF RNAi +DMSO	0	NELF	DMSO
1331	NELF RNAi +DMSO	14	NELF	DMSO
1332	NELF RNAi +DMSO	0	NELF	DMSO
1333	NELF RNAi +DMSO	2	NELF	DMSO
1334	NELF RNAi +DMSO	3	NELF	DMSO
1335	NELF RNAi +DMSO	9	NELF	DMSO
1336	NELF RNAi +DMSO	0	NELF	DMSO
1337	NELF RNAi +DMSO	0	NELF	DMSO
1338	NELF RNAi +DMSO	0	NELF	DMSO
1339	NELF RNAi +DMSO	1	NELF	DMSO
1340	NELF RNAi +DMSO	1	NELF	DMSO
1341	NELF RNAi +DMSO	5	NELF	DMSO
1342	NELF RNAi +DMSO	4	NELF	DMSO
1343	NELF RNAi +DMSO	0	NELF	DMSO
1344	NELF RNAi +DMSO	0	NELF	DMSO
1345	NELF RNAi +DMSO	2	NELF	DMSO
1346	NELF RNAi +DMSO	2	NELF	DMSO
1347	NELF RNAi +DMSO	0	NELF	DMSO
1348	NELF RNAi +DMSO	4	NELF	DMSO
1349	NELF RNAi +DMSO	0	NELF	DMSO
1350	NELF RNAi +DMSO	8	NELF	DMSO
1351	NELF RNAi +DMSO	5	NELF	DMSO
1352	NELF RNAi +DMSO	0	NELF	DMSO
1353	NELF RNAi +DMSO	2	NELF	DMSO
1354	NELF RNAi +DMSO	6	NELF	DMSO
1355	NELF RNAi +DMSO	0	NELF	DMSO
1356	NELF RNAi +DMSO	0	NELF	DMSO
1357	NELF RNAi +DMSO	16	NELF	DMSO
1358	NELF RNAi +DMSO	5	NELF	DMSO
1359	NELF RNAi +DMSO	0	NELF	DMSO
1360	NELF RNAi +DMSO	1	NELF	DMSO
1361	NELF RNAi +DMSO	3	NELF	DMSO
1362	NELF RNAi +DMSO	6	NELF	DMSO
1363	NELF RNAi +DMSO	0	NELF	DMSO
1364	NELF RNAi +DMSO	0	NELF	DMSO
1365	NELF RNAi +DMSO	7	NELF	DMSO
1366	NELF RNAi +DMSO	0	NELF	DMSO
1367	NELF RNAi +DMSO	6	NELF	DMSO
1368	NELF RNAi +DMSO	4	NELF	DMSO
1369	NELF RNAi +DMSO	0	NELF	DMSO
1370	NELF RNAi +DMSO	5	NELF	DMSO
1371	NELF RNAi +DMSO	3	NELF	DMSO
1372	NELF RNAi +DMSO	8	NELF	DMSO
1373	NELF RNAi +DMSO	0	NELF	DMSO
1374	NELF RNAi +DMSO	3	NELF	DMSO
1375	NELF RNAi +DMSO	1	NELF	DMSO
1376	NELF RNAi +DMSO	2	NELF	DMSO
1377	NELF RNAi +DMSO	0	NELF	DMSO
1378	NELF RNAi +DMSO	0	NELF	DMSO
1379	NELF RNAi +DMSO	4	NELF	DMSO
1380	NELF RNAi +DMSO	2	NELF	DMSO
1381	NELF RNAi +DMSO	10	NELF	DMSO
1382	NELF RNAi +DMSO	-4	NELF	DMSO
1383	NELF RNAi +DMSO	2	NELF	DMSO
1384	NELF RNAi +DMSO	2	NELF	DMSO
1385	NELF RNAi +DMSO	0	NELF	DMSO
1386	NELF RNAi +DMSO	0	NELF	DMSO
1387	NELF RNAi +DMSO	0	NELF	DMSO
1388	NELF RNAi +DMSO	-1	NELF	DMSO
1389	NELF RNAi +DMSO	1	NELF	DMSO
1390	NELF RNAi +DMSO	7	NELF	DMSO
1391	NELF RNAi +DMSO	0	NELF	DMSO
1392	NELF RNAi +DMSO	1	NELF	DMSO
1393	NELF RNAi +DMSO	2	NELF	DMSO
1394	NELF RNAi +DMSO	2	NELF	DMSO
1395	NELF RNAi +DMSO	8	NELF	DMSO
1396	NELF RNAi +DMSO	7	NELF	DMSO
1397	NELF RNAi +DMSO	1	NELF	DMSO
1398	NELF RNAi +DMSO	1	NELF	DMSO
1399	NELF RNAi +DMSO	0	NELF	DMSO
1400	NELF RNAi +DMSO	0	NELF	DMSO
1401	NELF RNAi +DMSO	1	NELF	DMSO
1402	NELF RNAi +DMSO	1	NELF	DMSO
1403	NELF RNAi +DMSO	6	NELF	DMSO
1404	NELF RNAi +DMSO	2	NELF	DMSO
1405	NELF RNAi +DMSO	3	NELF	DMSO
1406	NELF RNAi +DMSO	1	NELF	DMSO
1407	NELF RNAi +DMSO	1	NELF	DMSO
1408	NELF RNAi +DMSO	0	NELF	DMSO
1409	NELF RNAi +DMSO	0	NELF	DMSO
1410	NELF RNAi +DMSO	0	NELF	DMSO
1411	NELF RNAi +DMSO	3	NELF	DMSO
1412	NELF RNAi +DMSO	1	NELF	DMSO
1413	NELF RNAi +DMSO	4	NELF	DMSO
1414	NELF RNAi +DMSO	5	NELF	DMSO
1415	NELF RNAi +DMSO	21	NELF	DMSO
1416	NELF RNAi +DMSO	1	NELF	DMSO
1417	NELF RNAi +DMSO	0	NELF	DMSO
1418	NELF RNAi +DMSO	1	NELF	DMSO
1419	NELF RNAi +DMSO	3	NELF	DMSO
1420	NELF RNAi +DMSO	3	NELF	DMSO
1421	NELF RNAi +DMSO	5	NELF	DMSO
1422	NELF RNAi +DMSO	6	NELF	DMSO
1423	NELF RNAi +DMSO	0	NELF	DMSO
1424	NELF RNAi +DMSO	1	NELF	DMSO
1425	NELF RNAi +DMSO	0	NELF	DMSO
1426	NELF RNAi +DMSO	2	NELF	DMSO
1427	NELF RNAi +DMSO	0	NELF	DMSO
1428	NELF RNAi +DMSO	0	NELF	DMSO
1429	NELF RNAi +DMSO	2	NELF	DMSO
1430	NELF RNAi +DMSO	2	NELF	DMSO
1431	NELF RNAi +DMSO	3	NELF	DMSO
1432	NELF RNAi +DMSO	1	NELF	DMSO
1433	NELF RNAi +DMSO	1	NELF	DMSO
1434	NELF RNAi +DMSO	2	NELF	DMSO
1435	NELF RNAi +DMSO	4	NELF	DMSO
1436	NELF RNAi +DMSO	0	NELF	DMSO
1437	NELF RNAi +DMSO	5	NELF	DMSO
1438	NELF RNAi +DMSO	0	NELF	DMSO
1439	NELF RNAi +DMSO	2	NELF	DMSO
1440	NELF RNAi +DMSO	6	NELF	DMSO
1441	NELF RNAi +DMSO	2	NELF	DMSO
1442	NELF RNAi +DMSO	10	NELF	DMSO
1443	NELF RNAi +DMSO	8	NELF	DMSO
1444	NELF RNAi +DMSO	2	NELF	DMSO
1445	NELF RNAi +DMSO	1	NELF	DMSO
1446	NELF RNAi +DMSO	0	NELF	DMSO
1447	NELF RNAi +DMSO	3	NELF	DMSO
1448	NELF RNAi +DMSO	0	NELF	DMSO
1449	NELF RNAi +DMSO	5	NELF	DMSO
1450	NELF RNAi +DMSO	0	NELF	DMSO
1451	NELF RNAi +DMSO	3	NELF	DMSO
1452	NELF RNAi +DMSO	9	NELF	DMSO
1453	NELF RNAi +DMSO	0	NELF	DMSO
1454	NELF RNAi +DMSO	0	NELF	DMSO
1455	NELF RNAi +DMSO	2	NELF	DMSO
1456	NELF RNAi +DMSO	1	NELF	DMSO
1457	NELF RNAi +DMSO	2	NELF	DMSO
1458	NELF RNAi +DMSO	0	NELF	DMSO
1459	NELF RNAi +DMSO	1	NELF	DMSO
1460	NELF RNAi +DMSO	1	NELF	DMSO
1461	NELF RNAi +DMSO	1	NELF	DMSO
1462	NELF RNAi +DMSO	4	NELF	DMSO
1463	NELF RNAi +DMSO	2	NELF	DMSO
1464	NELF RNAi +DMSO	10	NELF	DMSO
1465	NELF RNAi +DMSO	0	NELF	DMSO
1466	NELF RNAi +DMSO	1	NELF	DMSO
1467	NELF RNAi +DMSO	1	NELF	DMSO
1468	NELF RNAi +DMSO	0	NELF	DMSO
1469	NELF RNAi +DMSO	1	NELF	DMSO
1470	NELF RNAi +DMSO	1	NELF	DMSO
1471	NELF RNAi +DMSO	3	NELF	DMSO
1472	NELF RNAi +DMSO	1	NELF	DMSO
1473	NELF RNAi +DMSO	1	NELF	DMSO
1474	NELF RNAi +DMSO	4	NELF	DMSO
1475	NELF RNAi +DMSO	3	NELF	DMSO
1476	NELF RNAi +DMSO	16	NELF	DMSO
1477	NELF RNAi +DMSO	2	NELF	DMSO
1478	NELF RNAi +DMSO	11	NELF	DMSO
1479	NELF RNAi +DMSO	11	NELF	DMSO
1480	NELF RNAi +DMSO	7	NELF	DMSO
1481	NELF RNAi +DMSO	1	NELF	DMSO
1482	NELF RNAi +DMSO	7	NELF	DMSO
1483	NELF RNAi +DMSO	3	NELF	DMSO
1484	NELF RNAi +DMSO	1	NELF	DMSO
1485	NELF RNAi +DMSO	8	NELF	DMSO
1486	NELF RNAi +DMSO	2	NELF	DMSO
1487	NELF RNAi +DMSO	0	NELF	DMSO
1488	NELF RNAi +DMSO	4	NELF	DMSO
1489	NELF RNAi +DMSO	4	NELF	DMSO
1490	NELF RNAi +DMSO	3	NELF	DMSO
1491	NELF RNAi +DMSO	0	NELF	DMSO
1492	NELF RNAi +DMSO	-1	NELF	DMSO
1493	NELF RNAi +DMSO	3	NELF	DMSO
1494	NELF RNAi +DMSO	1	NELF	DMSO
1495	NELF RNAi +DMSO	6	NELF	DMSO
1496	NELF RNAi +DMSO	0	NELF	DMSO
1497	NELF RNAi +DMSO	3	NELF	DMSO
1498	NELF RNAi +DMSO	0	NELF	DMSO
1499	NELF RNAi +DMSO	0	NELF	DMSO
1500	NELF RNAi +DMSO	5	NELF	DMSO
1501	NELF RNAi +DMSO	5	NELF	DMSO
1502	NELF RNAi +DMSO	-2	NELF	DMSO
1503	NELF RNAi +DMSO	8	NELF	DMSO
1504	NELF RNAi +DMSO	0	NELF	DMSO
1505	NELF RNAi +DMSO	5	NELF	DMSO
1506	NELF RNAi +DMSO	-1	NELF	DMSO
1507	NELF RNAi +DMSO	0	NELF	DMSO
1508	NELF RNAi +DMSO	2	NELF	DMSO
1509	NELF RNAi +DMSO	1	NELF	DMSO
1510	NELF RNAi +DMSO	2	NELF	DMSO
1511	NELF RNAi +DMSO	1	NELF	DMSO
1512	NELF RNAi +DMSO	1	NELF	DMSO
1513	NELF RNAi +DMSO	3	NELF	DMSO
1514	NELF RNAi +DMSO	-1	NELF	DMSO
1515	NELF RNAi +DMSO	4	NELF	DMSO
1516	NELF RNAi +DMSO	3	NELF	DMSO
1517	NELF RNAi +DMSO	2	NELF	DMSO
1518	NELF RNAi +DMSO	5	NELF	DMSO
1519	NELF RNAi +DMSO	0	NELF	DMSO
1520	NELF RNAi +DMSO	0	NELF	DMSO
1521	NELF RNAi +DMSO	4	NELF	DMSO
1522	NELF RNAi +DMSO	2	NELF	DMSO
1523	NELF RNAi +DMSO	4	NELF	DMSO
1524	NELF RNAi +DMSO	3	NELF	DMSO
1525	NELF RNAi +DMSO	0	NELF	DMSO
1526	NELF RNAi +DMSO	1	NELF	DMSO
1527	NELF RNAi +DMSO	2	NELF	DMSO
1528	NELF RNAi +DMSO	1	NELF	DMSO
1529	NELF RNAi +DMSO	2	NELF	DMSO
1530	NELF RNAi +DMSO	1	NELF	DMSO
1531	NELF RNAi +DMSO	1	NELF	DMSO
1532	NELF RNAi +DMSO	6	NELF	DMSO
1533	NELF RNAi +DMSO	1	NELF	DMSO
1534	NELF RNAi +DMSO	5	NELF	DMSO
1535	NELF RNAi +DMSO	1	NELF	DMSO
1536	NELF RNAi +DMSO	0	NELF	DMSO
1537	NELF RNAi +DMSO	3	NELF	DMSO
1538	NELF RNAi +DMSO	8	NELF	DMSO
1539	NELF RNAi +DMSO	5	NELF	DMSO
1540	NELF RNAi +DMSO	4	NELF	DMSO
1541	NELF RNAi +DMSO	3	NELF	DMSO
1542	NELF RNAi +DMSO	0	NELF	DMSO
1543	NELF RNAi +DMSO	8	NELF	DMSO
1544	NELF RNAi +DMSO	0	NELF	DMSO
1545	NELF RNAi +DMSO	1	NELF	DMSO
1546	NELF RNAi +DMSO	1	NELF	DMSO
1547	NELF RNAi +DMSO	2	NELF	DMSO
1548	NELF RNAi +DMSO	0	NELF	DMSO
1549	NELF RNAi +DMSO	2	NELF	DMSO
1550	NELF RNAi +DMSO	1	NELF	DMSO
1551	NELF RNAi +DMSO	3	NELF	DMSO
1552	NELF RNAi +DMSO	1	NELF	DMSO
1553	NELF RNAi +DMSO	6	NELF	DMSO
1554	NELF RNAi +DMSO	2	NELF	DMSO
1555	NELF RNAi +DMSO	-1	NELF	DMSO
1556	NELF RNAi +DMSO	2	NELF	DMSO
1557	NELF RNAi +DMSO	0	NELF	DMSO
1558	NELF RNAi +DMSO	2	NELF	DMSO
1559	NELF RNAi +DMSO	1	NELF	DMSO
1560	NELF RNAi +DMSO	3	NELF	DMSO
1561	NELF RNAi +DMSO	4	NELF	DMSO
1562	NELF RNAi +DMSO	0	NELF	DMSO
1563	NELF RNAi +DMSO	1	NELF	DMSO
1564	NELF RNAi +DMSO	1	NELF	DMSO
1565	NELF RNAi +DMSO	0	NELF	DMSO
1566	NELF RNAi +DMSO	3	NELF	DMSO
1567	NELF RNAi +DMSO	4	NELF	DMSO
1568	NELF RNAi +DMSO	4	NELF	DMSO
1569	NELF RNAi +DMSO	6	NELF	DMSO
1570	NELF RNAi +DMSO	0	NELF	DMSO
1571	NELF RNAi +DMSO	2	NELF	DMSO
1572	NELF RNAi +DMSO	1	NELF	DMSO
1573	NELF RNAi +DMSO	2	NELF	DMSO
1574	NELF RNAi +DMSO	8	NELF	DMSO
1575	NELF RNAi +DMSO	0	NELF	DMSO
1576	NELF RNAi +DMSO	2	NELF	DMSO
1577	NELF RNAi +DMSO	11	NELF	DMSO
1578	NELF RNAi +DMSO	2	NELF	DMSO
1579	NELF RNAi +DMSO	1	NELF	DMSO
1580	NELF RNAi +DMSO	1	NELF	DMSO
1581	NELF RNAi +DMSO	1	NELF	DMSO
1582	NELF RNAi +DMSO	2	NELF	DMSO
1583	NELF RNAi +DMSO	1	NELF	DMSO
1584	NELF RNAi +DMSO	0	NELF	DMSO
1585	NELF RNAi +DMSO	8	NELF	DMSO
1586	NELF RNAi +DMSO	-4	NELF	DMSO
1587	NELF RNAi +DMSO	-3	NELF	DMSO
1588	NELF RNAi +DMSO	2	NELF	DMSO
1589	NELF RNAi +DMSO	2	NELF	DMSO
1590	NELF RNAi +DMSO	-1	NELF	DMSO
1591	NELF RNAi +DMSO	26	NELF	DMSO
1592	NELF RNAi +DMSO	0	NELF	DMSO
1593	NELF RNAi +DMSO	0	NELF	DMSO
1594	NELF RNAi +DMSO	1	NELF	DMSO
1595	NELF RNAi +DMSO	0	NELF	DMSO
1596	NELF RNAi +DMSO	-6	NELF	DMSO
1597	NELF RNAi +DMSO	4	NELF	DMSO
1598	NELF RNAi +DMSO	1	NELF	DMSO
1599	NELF RNAi +DMSO	0	NELF	DMSO
1600	NELF RNAi +DMSO	1	NELF	DMSO
1601	NELF RNAi +DMSO	3	NELF	DMSO
1602	NELF RNAi +DMSO	1	NELF	DMSO
1603	NELF RNAi +DMSO	5	NELF	DMSO
1604	NELF RNAi +DMSO	2	NELF	DMSO
1605	NELF RNAi +DMSO	5	NELF	DMSO
1606	NELF RNAi +DMSO	11	NELF	DMSO
1607	NELF RNAi +DMSO	5	NELF	DMSO
1608	NELF RNAi +DMSO	1	NELF	DMSO
1609	NELF RNAi +DMSO	2	NELF	DMSO
1610	NELF RNAi +DMSO	3	NELF	DMSO
1611	NELF RNAi +DMSO	-2	NELF	DMSO
1612	NELF RNAi +DMSO	1	NELF	DMSO
1613	NELF RNAi +DMSO	4	NELF	DMSO
1614	NELF RNAi +DMSO	9	NELF	DMSO
1615	NELF RNAi +DMSO	-2	NELF	DMSO
1616	NELF RNAi +DMSO	0	NELF	DMSO
1617	NELF RNAi +DMSO	5	NELF	DMSO
1618	NELF RNAi +DMSO	1	NELF	DMSO
1619	NELF RNAi +DMSO	1	NELF	DMSO
1620	NELF RNAi +DMSO	0	NELF	DMSO
1621	NELF RNAi +DMSO	7	NELF	DMSO
1622	NELF RNAi +DMSO	2	NELF	DMSO
1623	NELF RNAi +DMSO	0	NELF	DMSO
1624	NELF RNAi +DMSO	10	NELF	DMSO
1625	NELF RNAi +DMSO	-4	NELF	DMSO
1626	NELF RNAi +DMSO	1	NELF	DMSO
1627	NELF RNAi +DMSO	4	NELF	DMSO
1628	NELF RNAi +DMSO	11	NELF	DMSO
1629	NELF RNAi +DMSO	1	NELF	DMSO
1630	NELF RNAi +DMSO	8	NELF	DMSO
1631	NELF RNAi +DMSO	0	NELF	DMSO
1632	NELF RNAi +DMSO	7	NELF	DMSO
1633	NELF RNAi +DMSO	0	NELF	DMSO
1634	NELF RNAi +DMSO	2	NELF	DMSO
1635	NELF RNAi +DMSO	0	NELF	DMSO
1636	NELF RNAi +DMSO	-2	NELF	DMSO
1637	NELF RNAi +DMSO	7	NELF	DMSO
1638	NELF RNAi +DMSO	2	NELF	DMSO
1639	NELF RNAi +DMSO	2	NELF	DMSO
1640	NELF RNAi +DMSO	4	NELF	DMSO
1641	NELF RNAi +DMSO	9	NELF	DMSO
1642	NELF RNAi +DMSO	0	NELF	DMSO
1643	NELF RNAi +DMSO	3	NELF	DMSO
1644	NELF RNAi +DMSO	4	NELF	DMSO
1645	NELF RNAi +DMSO	9	NELF	DMSO
1646	NELF RNAi +DMSO	2	NELF	DMSO
1647	NELF RNAi +DMSO	2	NELF	DMSO
1648	NELF RNAi +DMSO	0	NELF	DMSO
1649	NELF RNAi +DMSO	0	NELF	DMSO
1650	NELF RNAi +DMSO	0	NELF	DMSO
1651	NELF RNAi +DMSO	6	NELF	DMSO
1652	NELF RNAi +DMSO	14	NELF	DMSO
1653	NELF RNAi +DMSO	0	NELF	DMSO
1654	NELF RNAi +DMSO	3	NELF	DMSO
1655	NELF RNAi +DMSO	3	NELF	DMSO
1656	NELF RNAi +DMSO	0	NELF	DMSO
1657	NELF RNAi +DMSO	1	NELF	DMSO
1658	NELF RNAi +DMSO	8	NELF	DMSO
1659	NELF RNAi +DMSO	0	NELF	DMSO
1660	NELF RNAi +DMSO	1	NELF	DMSO
1661	NELF RNAi +DMSO	0	NELF	DMSO
1662	NELF RNAi +DMSO	0	NELF	DMSO
1663	NELF RNAi +DMSO	0	NELF	DMSO
1664	NELF RNAi +DMSO	-1	NELF	DMSO
1665	NELF RNAi +DMSO	7	NELF	DMSO
1666	NELF RNAi +DMSO	1	NELF	DMSO
1667	NELF RNAi +DMSO	0	NELF	DMSO
1668	NELF RNAi +DMSO	2	NELF	DMSO
1669	NELF RNAi +DMSO	14	NELF	DMSO
1670	NELF RNAi +DMSO	14	NELF	DMSO
1671	NELF RNAi +DMSO	0	NELF	DMSO
1672	NELF RNAi +DMSO	0	NELF	DMSO
1673	NELF RNAi +DMSO	0	NELF	DMSO
1674	NELF RNAi +DMSO	5	NELF	DMSO
1675	NELF RNAi +DMSO	1	NELF	DMSO
1676	NELF RNAi +DMSO	-2	NELF	DMSO
1677	NELF RNAi +DMSO	0	NELF	DMSO
1678	NELF RNAi +DMSO	3	NELF	DMSO
1679	NELF RNAi +DMSO	2	NELF	DMSO
1680	NELF RNAi +DMSO	7	NELF	DMSO
1681	NELF RNAi +DMSO	3	NELF	DMSO
1682	NELF RNAi +DMSO	5	NELF	DMSO
1683	NELF RNAi +DMSO	3	NELF	DMSO
1684	NELF RNAi +DMSO	0	NELF	DMSO
1685	NELF RNAi +DMSO	7	NELF	DMSO
1686	NELF RNAi +DMSO	5	NELF	DMSO
1687	NELF RNAi +DMSO	1	NELF	DMSO
1688	NELF RNAi +DMSO	2	NELF	DMSO
1689	NELF RNAi +DMSO	1	NELF	DMSO
1690	NELF RNAi +DMSO	2	NELF	DMSO
1691	NELF RNAi +DMSO	3	NELF	DMSO
1692	NELF RNAi +DMSO	1	NELF	DMSO
1693	NELF RNAi +DMSO	3	NELF	DMSO
1694	NELF RNAi +DMSO	4	NELF	DMSO
1695	NELF RNAi +DMSO	-8	NELF	DMSO
1696	NELF RNAi +DMSO	4	NELF	DMSO
1697	NELF RNAi +DMSO	1	NELF	DMSO
1698	NELF RNAi +DMSO	14	NELF	DMSO
1699	NELF RNAi +DMSO	1	NELF	DMSO
1700	NELF RNAi +DMSO	3	NELF	DMSO
1701	NELF RNAi +DMSO	2	NELF	DMSO
1702	NELF RNAi +DMSO	0	NELF	DMSO
1703	NELF RNAi +DMSO	1	NELF	DMSO
1704	NELF RNAi +DMSO	0	NELF	DMSO
1705	NELF RNAi +DMSO	-1	NELF	DMSO
1706	NELF RNAi +DMSO	1	NELF	DMSO
1707	NELF RNAi +DMSO	5	NELF	DMSO
1708	NELF RNAi +DMSO	0	NELF	DMSO
1709	NELF RNAi +DMSO	0	NELF	DMSO
1710	NELF RNAi +DMSO	1	NELF	DMSO
1711	NELF RNAi +DMSO	5	NELF	DMSO
1712	NELF RNAi +DMSO	3	NELF	DMSO
1713	NELF RNAi +DMSO	2	NELF	DMSO
1714	NELF RNAi +DMSO	1	NELF	DMSO
1715	NELF RNAi +DMSO	4	NELF	DMSO
1716	NELF RNAi +DMSO	12	NELF	DMSO
1717	NELF RNAi +DMSO	6	NELF	DMSO
1718	NELF RNAi +DMSO	2	NELF	DMSO
1719	NELF RNAi +DMSO	14	NELF	DMSO
1720	NELF RNAi +DMSO	-2	NELF	DMSO
1721	NELF RNAi +DMSO	4	NELF	DMSO
1722	NELF RNAi +DMSO	4	NELF	DMSO
1723	NELF RNAi +DMSO	6	NELF	DMSO
1724	NELF RNAi +DMSO	4	NELF	DMSO
1725	NELF RNAi +DMSO	5	NELF	DMSO
1726	NELF RNAi +DMSO	2	NELF	DMSO
1727	NELF RNAi +DMSO	-1	NELF	DMSO
1728	NELF RNAi +DMSO	5	NELF	DMSO
1729	NELF RNAi +DMSO	2	NELF	DMSO
1730	NELF RNAi +DMSO	1	NELF	DMSO
1731	NELF RNAi +DMSO	10	NELF	DMSO
1732	NELF RNAi +DMSO	2	NELF	DMSO
1733	NELF RNAi +DMSO	2	NELF	DMSO
1734	NELF RNAi +DMSO	-1	NELF	DMSO
1735	NELF RNAi +DMSO	2	NELF	DMSO
1736	NELF RNAi +DMSO	3	NELF	DMSO
1737	NELF RNAi +DMSO	4	NELF	DMSO
1738	NELF RNAi +DMSO	0	NELF	DMSO
1739	NELF RNAi +DMSO	0	NELF	DMSO
1740	NELF RNAi +DMSO	0	NELF	DMSO
1741	NELF RNAi +DMSO	1	NELF	DMSO
1742	NELF RNAi +DMSO	1	NELF	DMSO
1743	NELF RNAi +DMSO	0	NELF	DMSO
1744	NELF RNAi +DMSO	0	NELF	DMSO
1745	NELF RNAi +DMSO	3	NELF	DMSO
1746	NELF RNAi +DMSO	1	NELF	DMSO
1747	NELF RNAi +DMSO	5	NELF	DMSO
1748	NELF RNAi +DMSO	0	NELF	DMSO
1749	NELF RNAi +DMSO	4	NELF	DMSO
1750	NELF RNAi +DMSO	10	NELF	DMSO
1751	NELF RNAi +DMSO	7	NELF	DMSO
1752	NELF RNAi +DMSO	3	NELF	DMSO
1753	NELF RNAi +DMSO	1	NELF	DMSO
1754	NELF RNAi +DMSO	1	NELF	DMSO
1755	NELF RNAi +DMSO	0	NELF	DMSO
1756	NELF RNAi +DMSO	3	NELF	DMSO
1757	NELF RNAi +DMSO	3	NELF	DMSO
1758	NELF RNAi +DMSO	5	NELF	DMSO
1759	NELF RNAi +DMSO	9	NELF	DMSO
1760	NELF RNAi +DMSO	1	NELF	DMSO
1761	NELF RNAi +DMSO	2	NELF	DMSO
1762	NELF RNAi +DMSO	3	NELF	DMSO
1763	NELF RNAi +DMSO	1	NELF	DMSO
1764	NELF RNAi +DMSO	0	NELF	DMSO
1765	NELF RNAi +DMSO	7	NELF	DMSO
1766	NELF RNAi +DMSO	0	NELF	DMSO
1767	NELF RNAi +DMSO	6	NELF	DMSO
1768	NELF RNAi +DMSO	2	NELF	DMSO
1769	NELF RNAi +DMSO	0	NELF	DMSO
1770	NELF RNAi +DMSO	3	NELF	DMSO
1771	NELF RNAi +DMSO	2	NELF	DMSO
1772	NELF RNAi +DMSO	2	NELF	DMSO
1773	NELF RNAi +DMSO	2	NELF	DMSO
1774	NELF RNAi +DMSO	2	NELF	DMSO
1775	NELF RNAi +DMSO	2	NELF	DMSO
1776	NELF RNAi +DMSO	3	NELF	DMSO
1777	NELF RNAi +DMSO	5	NELF	DMSO
1778	NELF RNAi +DMSO	0	NELF	DMSO
1779	NELF RNAi +DMSO	0	NELF	DMSO
1780	NELF RNAi +DMSO	1	NELF	DMSO
1781	NELF RNAi +DMSO	1	NELF	DMSO
1782	NELF RNAi +DMSO	3	NELF	DMSO
1783	NELF RNAi +DMSO	0	NELF	DMSO
1784	NELF RNAi +DMSO	4	NELF	DMSO
1785	NELF RNAi +DMSO	1	NELF	DMSO
1786	NELF RNAi +DMSO	1	NELF	DMSO
1787	NELF RNAi +DMSO	0	NELF	DMSO
1788	NELF RNAi +DMSO	5	NELF	DMSO
1789	NELF RNAi +DMSO	3	NELF	DMSO
1790	NELF RNAi +DMSO	0	NELF	DMSO
1791	NELF RNAi +DMSO	-1	NELF	DMSO
1792	NELF RNAi +DMSO	2	NELF	DMSO
1793	NELF RNAi +DMSO	1	NELF	DMSO
1794	NELF RNAi +DMSO	1	NELF	DMSO
1795	NELF RNAi +DMSO	9	NELF	DMSO
1796	NELF RNAi +DMSO	11	NELF	DMSO
1797	NELF RNAi +DMSO	7	NELF	DMSO
1798	NELF RNAi +DMSO	1	NELF	DMSO
1799	NELF RNAi +DMSO	4	NELF	DMSO
1800	NELF RNAi +DMSO	-5	NELF	DMSO
1801	NELF RNAi +DMSO	0	NELF	DMSO
1802	NELF RNAi +DMSO	0	NELF	DMSO
1803	NELF RNAi +DMSO	3	NELF	DMSO
1804	NELF RNAi +DMSO	0	NELF	DMSO
1805	NELF RNAi +DMSO	1	NELF	DMSO
1806	NELF RNAi +DMSO	4	NELF	DMSO
1807	NELF RNAi +DMSO	4	NELF	DMSO
1808	NELF RNAi +DMSO	0	NELF	DMSO
1809	NELF RNAi +DMSO	6	NELF	DMSO
1810	NELF RNAi +DMSO	3	NELF	DMSO
1811	NELF RNAi +DMSO	0	NELF	DMSO
1812	NELF RNAi +DMSO	1	NELF	DMSO
1813	NELF RNAi +DMSO	2	NELF	DMSO
1814	NELF RNAi +DMSO	1	NELF	DMSO
1815	NELF RNAi +DMSO	6	NELF	DMSO
1816	NELF RNAi +DMSO	0	NELF	DMSO
1817	NELF RNAi +DMSO	5	NELF	DMSO
1818	NELF RNAi +DMSO	2	NELF	DMSO
1819	NELF RNAi +DMSO	1	NELF	DMSO
1820	NELF RNAi +DMSO	3	NELF	DMSO
1821	NELF RNAi +DMSO	2	NELF	DMSO
1822	NELF RNAi +DMSO	0	NELF	DMSO
1823	NELF RNAi +DMSO	7	NELF	DMSO
1824	NELF RNAi +DMSO	3	NELF	DMSO
1825	NELF RNAi +DMSO	0	NELF	DMSO
1826	NELF RNAi +DMSO	5	NELF	DMSO
1827	NELF RNAi +DMSO	1	NELF	DMSO
1828	NELF RNAi +DMSO	1	NELF	DMSO
1829	NELF RNAi +DMSO	4	NELF	DMSO
1830	NELF RNAi +DMSO	3	NELF	DMSO
1831	NELF RNAi +DMSO	1	NELF	DMSO
1832	NELF RNAi +DMSO	4	NELF	DMSO
1833	NELF RNAi +DMSO	1	NELF	DMSO
1834	NELF RNAi +DMSO	1	NELF	DMSO
1835	NELF RNAi +DMSO	1	NELF	DMSO
1836	NELF RNAi +DMSO	4	NELF	DMSO
1837	NELF RNAi +DMSO	0	NELF	DMSO
1838	NELF RNAi +DMSO	0	NELF	DMSO
1839	NELF RNAi +DMSO	1	NELF	DMSO
1840	NELF RNAi +DMSO	1	NELF	DMSO
1841	NELF RNAi +DMSO	8	NELF	DMSO
1842	NELF RNAi +DMSO	2	NELF	DMSO
1843	NELF RNAi +DMSO	0	NELF	DMSO
1844	NELF RNAi +DMSO	-1	NELF	DMSO
1845	NELF RNAi +DMSO	1	NELF	DMSO
1846	NELF RNAi +DMSO	2	NELF	DMSO
1847	NELF RNAi +DMSO	7	NELF	DMSO
1848	NELF RNAi +DMSO	0	NELF	DMSO
1849	NELF RNAi +DMSO	0	NELF	DMSO
1850	NELF RNAi +DMSO	1	NELF	DMSO
1851	NELF RNAi +DMSO	1	NELF	DMSO
1852	NELF RNAi +DMSO	2	NELF	DMSO
1853	NELF RNAi +DMSO	0	NELF	DMSO
1854	NELF RNAi +DMSO	0	NELF	DMSO
1855	NELF RNAi +DMSO	0	NELF	DMSO
1856	NELF RNAi +DMSO	6	NELF	DMSO
1857	NELF RNAi +DMSO	2	NELF	DMSO
1858	NELF RNAi +DMSO	1	NELF	DMSO
1859	NELF RNAi +DMSO	3	NELF	DMSO
1860	NELF RNAi +DMSO	3	NELF	DMSO
1861	NELF RNAi +DMSO	2	NELF	DMSO
1862	NELF RNAi +DMSO	-1	NELF	DMSO
1863	NELF RNAi +DMSO	0	NELF	DMSO
1864	NELF RNAi +DMSO	9	NELF	DMSO
1865	NELF RNAi +DMSO	14	NELF	DMSO
1866	NELF RNAi +DMSO	-3	NELF	DMSO
1867	NELF RNAi +DMSO	8	NELF	DMSO
1868	NELF RNAi +DMSO	0	NELF	DMSO
1869	NELF RNAi +DMSO	1	NELF	DMSO
1870	NELF RNAi +DMSO	1	NELF	DMSO
1871	NELF RNAi +DMSO	1	NELF	DMSO
1872	NELF RNAi +DMSO	1	NELF	DMSO
1873	NELF RNAi +DMSO	3	NELF	DMSO
1874	NELF RNAi +DMSO	5	NELF	DMSO
1875	NELF RNAi +DMSO	-1	NELF	DMSO
1876	NELF RNAi +DMSO	1	NELF	DMSO
1877	NELF RNAi +DMSO	14	NELF	DMSO
1878	NELF RNAi +DMSO	2	NELF	DMSO
1879	NELF RNAi +DMSO	3	NELF	DMSO
1880	NELF RNAi +DMSO	2	NELF	DMSO
1881	NELF RNAi +DMSO	6	NELF	DMSO
1882	NELF RNAi +DMSO	1	NELF	DMSO
1883	NELF RNAi +DMSO	2	NELF	DMSO
1884	NELF RNAi +DMSO	4	NELF	DMSO
1885	NELF RNAi +DMSO	8	NELF	DMSO
1886	NELF RNAi +DMSO	10	NELF	DMSO
1887	NELF RNAi +DMSO	7	NELF	DMSO
1888	NELF RNAi +DMSO	3	NELF	DMSO
1889	NELF RNAi +DMSO	5	NELF	DMSO
1890	NELF RNAi +DMSO	3	NELF	DMSO
1891	NELF RNAi +DMSO	1	NELF	DMSO
1892	NELF RNAi +DMSO	0	NELF	DMSO
1893	NELF RNAi +DMSO	3	NELF	DMSO
1894	NELF RNAi +DMSO	3	NELF	DMSO
1895	NELF RNAi +DMSO	3	NELF	DMSO
1896	NELF RNAi +DMSO	3	NELF	DMSO
1897	NELF RNAi +DMSO	0	NELF	DMSO
1898	NELF RNAi +DMSO	1	NELF	DMSO
1899	NELF RNAi +DMSO	4	NELF	DMSO
1900	NELF RNAi +DMSO	1	NELF	DMSO
1901	NELF RNAi +DMSO	1	NELF	DMSO
1902	NELF RNAi +DMSO	0	NELF	DMSO
1903	NELF RNAi +DMSO	2	NELF	DMSO
1904	NELF RNAi +DMSO	0	NELF	DMSO
1905	NELF RNAi +DMSO	3	NELF	DMSO
1906	NELF RNAi +DMSO	3	NELF	DMSO
1907	NELF RNAi +DMSO	3	NELF	DMSO
1908	NELF RNAi +DMSO	9	NELF	DMSO
1909	NELF RNAi +DMSO	3	NELF	DMSO
1910	NELF RNAi +DMSO	0	NELF	DMSO
1911	NELF RNAi +DMSO	3	NELF	DMSO
1912	NELF RNAi +DMSO	1	NELF	DMSO
1913	NELF RNAi +DMSO	-1	NELF	DMSO
1914	NELF RNAi +DMSO	3	NELF	DMSO
1915	NELF RNAi +DMSO	2	NELF	DMSO
1916	NELF RNAi +DMSO	12	NELF	DMSO
1917	NELF RNAi +DMSO	0	NELF	DMSO
1918	NELF RNAi +DMSO	6	NELF	DMSO
1919	NELF RNAi +DMSO	3	NELF	DMSO
1920	NELF RNAi +DMSO	0	NELF	DMSO
1921	NELF RNAi +DMSO	-2	NELF	DMSO
1922	NELF RNAi +DMSO	1	NELF	DMSO
1923	NELF RNAi +DMSO	3	NELF	DMSO
1924	NELF RNAi +DMSO	-1	NELF	DMSO
1925	NELF RNAi +DMSO	0	NELF	DMSO
1926	NELF RNAi +DMSO	-1	NELF	DMSO
1927	NELF RNAi +DMSO	0	NELF	DMSO
1928	NELF RNAi +DMSO	2	NELF	DMSO
1929	NELF RNAi +DMSO	8	NELF	DMSO
1930	NELF RNAi +DMSO	2	NELF	DMSO
1931	NELF RNAi +DMSO	2	NELF	DMSO
1932	NELF RNAi +DMSO	1	NELF	DMSO
1933	NELF RNAi +DMSO	3	NELF	DMSO
1934	NELF RNAi +DMSO	3	NELF	DMSO
1935	NELF RNAi +DMSO	4	NELF	DMSO
1936	NELF RNAi +DMSO	0	NELF	DMSO
1937	NELF RNAi +DMSO	0	NELF	DMSO
1938	NELF RNAi +DMSO	0	NELF	DMSO
1939	NELF RNAi +DMSO	5	NELF	DMSO
1940	NELF RNAi +DMSO	9	NELF	DMSO
1941	NELF RNAi +DMSO	3	NELF	DMSO
1942	NELF RNAi +DMSO	3	NELF	DMSO
1943	NELF RNAi +DMSO	0	NELF	DMSO
1944	NELF RNAi +DMSO	9	NELF	DMSO
1945	NELF RNAi +DMSO	2	NELF	DMSO
1946	NELF RNAi +DMSO	5	NELF	DMSO
1947	NELF RNAi +DMSO	1	NELF	DMSO
1948	NELF RNAi +DMSO	2	NELF	DMSO
1949	NELF RNAi +DMSO	7	NELF	DMSO
1950	NELF RNAi +DMSO	0	NELF	DMSO
1951	NELF RNAi +DMSO	12	NELF	DMSO
1952	NELF RNAi +DMSO	0	NELF	DMSO
1953	NELF RNAi +DMSO	4	NELF	DMSO
1954	NELF RNAi +DMSO	5	NELF	DMSO
1955	NELF RNAi +DMSO	0	NELF	DMSO
1956	NELF RNAi +DMSO	1	NELF	DMSO
1957	NELF RNAi +DMSO	1	NELF	DMSO
1958	NELF RNAi +DMSO	1	NELF	DMSO
1959	NELF RNAi +DMSO	19	NELF	DMSO
1960	NELF RNAi +DMSO	1	NELF	DMSO
1961	NELF RNAi +DMSO	5	NELF	DMSO
1962	NELF RNAi +DMSO	4	NELF	DMSO
1963	NELF RNAi +DMSO	1	NELF	DMSO
1964	NELF RNAi +DMSO	1	NELF	DMSO
1965	NELF RNAi +DMSO	0	NELF	DMSO
1966	NELF RNAi +DMSO	0	NELF	DMSO
1967	NELF RNAi +DMSO	0	NELF	DMSO
1968	NELF RNAi +DMSO	2	NELF	DMSO
1969	NELF RNAi +DMSO	0	NELF	DMSO
1970	NELF RNAi +DMSO	1	NELF	DMSO
1971	NELF RNAi +DMSO	3	NELF	DMSO
1972	NELF RNAi +DMSO	4	NELF	DMSO
1973	NELF RNAi +DMSO	0	NELF	DMSO
1974	NELF RNAi +DMSO	0	NELF	DMSO
1975	NELF RNAi +DMSO	0	NELF	DMSO
1976	NELF RNAi +DMSO	0	NELF	DMSO
1977	NELF RNAi +DMSO	0	NELF	DMSO
1978	NELF RNAi +DMSO	0	NELF	DMSO
1979	NELF RNAi +DMSO	1	NELF	DMSO
1980	NELF RNAi +DMSO	4	NELF	DMSO
1981	NELF RNAi +DMSO	-6	NELF	DMSO
1982	NELF RNAi +DMSO	0	NELF	DMSO
1983	NELF RNAi +DMSO	1	NELF	DMSO
1984	NELF RNAi +DMSO	3	NELF	DMSO
1985	NELF RNAi +DMSO	5	NELF	DMSO
1986	NELF RNAi +DMSO	0	NELF	DMSO
1987	NELF RNAi +DMSO	4	NELF	DMSO
1988	NELF RNAi +DMSO	4	NELF	DMSO
1989	NELF RNAi +DMSO	2	NELF	DMSO
1990	NELF RNAi +DMSO	0	NELF	DMSO
1991	NELF RNAi +DMSO	0	NELF	DMSO
1992	NELF RNAi +DMSO	4	NELF	DMSO
1993	NELF RNAi +DMSO	0	NELF	DMSO
1994	NELF RNAi +DMSO	-2	NELF	DMSO
1995	NELF RNAi +DMSO	14	NELF	DMSO
1996	NELF RNAi +DMSO	4	NELF	DMSO
1997	NELF RNAi +DMSO	0	NELF	DMSO
1998	NELF RNAi +DMSO	4	NELF	DMSO
1999	NELF RNAi +DMSO	4	NELF	DMSO
[truncated: 1,778 more rows]
