# Supplementary material for: The NELF pausing checkpoint mediates the functional divergence of Cdk9
Source: Nat Commun. 2023 May 13;14:2762. doi: 10.1038/s41467-023-38359-y (PMC10182999; doi:10.1038/s41467-023-38359-y)
Supplement: Supplementary file 10 — Source Data [file 41467_2023_38359_MOESM10_ESM.zip › Source Data/AllPlots/S3B.tsv]

x	mean	lower	upper	sample.name	rep	drug	KD
1	0	10.0604745762712	6.10657627118644	17.4026440677966	LacZKD_DMSO_rep1	rep1	DMSO	LacZ RNAi
2	1	12.1692203389831	6.93579661016949	25.9254915254237	LacZKD_DMSO_rep1	rep1	DMSO	LacZ RNAi
3	2	13.487186440678	7.16094915254237	24.6185084745763	LacZKD_DMSO_rep1	rep1	DMSO	LacZ RNAi
4	3	13.223593220339	7.11701694915254	23.8991186440678	LacZKD_DMSO_rep1	rep1	DMSO	LacZ RNAi
5	4	12.3010169491525	7.55633898305085	32.4658983050847	LacZKD_DMSO_rep1	rep1	DMSO	LacZ RNAi
6	5	14.761220338983	8.96216949152542	38.4791186440678	LacZKD_DMSO_rep1	rep1	DMSO	LacZ RNAi
7	6	11.4443389830508	7.94623728813559	30.1704406779661	LacZKD_DMSO_rep1	rep1	DMSO	LacZ RNAi
8	7	14.1901016949153	9.08847457627119	23.0204745762712	LacZKD_DMSO_rep1	rep1	DMSO	LacZ RNAi
9	8	18.407593220339	10.895186440678	48.0618305084746	LacZKD_DMSO_rep1	rep1	DMSO	LacZ RNAi
10	9	19.3301694915254	12.3449491525424	41.472	LacZKD_DMSO_rep1	rep1	DMSO	LacZ RNAi
11	10	16.079186440678	10.4997966101695	30.274779661017	LacZKD_DMSO_rep1	rep1	DMSO	LacZ RNAi
12	11	23.6574915254237	14.4536949152542	39.2369491525424	LacZKD_DMSO_rep1	rep1	DMSO	LacZ RNAi
13	12	23.6794576271186	14.7172881355932	41.4390508474576	LacZKD_DMSO_rep1	rep1	DMSO	LacZ RNAi
14	13	64.1849491525424	39.972813559322	97.2329491525424	LacZKD_DMSO_rep1	rep1	DMSO	LacZ RNAi
15	14	30.9502372881356	21.5597288135593	53.3117288135593	LacZKD_DMSO_rep1	rep1	DMSO	LacZ RNAi
16	15	30.3791186440678	20.5163389830508	56.5023050847458	LacZKD_DMSO_rep1	rep1	DMSO	LacZ RNAi
17	16	64.1849491525424	40.8404745762712	97.4690847457627	LacZKD_DMSO_rep1	rep1	DMSO	LacZ RNAi
18	17	40.0442033898305	29.9123389830508	54.0915254237288	LacZKD_DMSO_rep1	rep1	DMSO	LacZ RNAi
19	18	38.4187118644068	29.7421016949152	50.2584406779661	LacZKD_DMSO_rep1	rep1	DMSO	LacZ RNAi
20	19	42.6581694915254	32.6855593220339	58.6989152542373	LacZKD_DMSO_rep1	rep1	DMSO	LacZ RNAi
21	20	54.4978983050847	41.2962711864407	69.6105762711864	LacZKD_DMSO_rep1	rep1	DMSO	LacZ RNAi
22	21	81.648	56.6670508474576	110.890372881356	LacZKD_DMSO_rep1	rep1	DMSO	LacZ RNAi
23	22	74.3332881355932	50.2364745762712	108.150101694915	LacZKD_DMSO_rep1	rep1	DMSO	LacZ RNAi
24	23	70.1816949152542	52.1804745762712	94.6299661016949	LacZKD_DMSO_rep1	rep1	DMSO	LacZ RNAi
25	24	64.272813559322	48.7537627118644	121.143050847458	LacZKD_DMSO_rep1	rep1	DMSO	LacZ RNAi
26	25	75.7830508474576	58.9460338983051	102.598169491525	LacZKD_DMSO_rep1	rep1	DMSO	LacZ RNAi
27	26	71.4776949152542	55.4808813559322	93.2790508474576	LacZKD_DMSO_rep1	rep1	DMSO	LacZ RNAi
28	27	89.8193898305085	72.8286101694915	112.290711864407	LacZKD_DMSO_rep1	rep1	DMSO	LacZ RNAi
29	28	90.72	74.7286779661017	115.047457627119	LacZKD_DMSO_rep1	rep1	DMSO	LacZ RNAi
30	29	135.091525423729	105.349423728814	171.599186440678	LacZKD_DMSO_rep1	rep1	DMSO	LacZ RNAi
31	30	153.147661016949	117.815186440678	197.667457627119	LacZKD_DMSO_rep1	rep1	DMSO	LacZ RNAi
32	31	186.799728813559	146.596271186441	231.176745762712	LacZKD_DMSO_rep1	rep1	DMSO	LacZ RNAi
33	32	205.93220338983	162.917084745763	259.93586440678	LacZKD_DMSO_rep1	rep1	DMSO	LacZ RNAi
34	33	265.789830508475	211.242508474576	333.533288135593	LacZKD_DMSO_rep1	rep1	DMSO	LacZ RNAi
35	34	271.874440677966	217.44793220339	345.191796610169	LacZKD_DMSO_rep1	rep1	DMSO	LacZ RNAi
36	35	325.515661016949	253.378983050847	421.688745762712	LacZKD_DMSO_rep1	rep1	DMSO	LacZ RNAi
37	36	329.447593220339	263.005627118644	410.458576271186	LacZKD_DMSO_rep1	rep1	DMSO	LacZ RNAi
38	37	328.305355932203	264.34006779661	405.906101694915	LacZKD_DMSO_rep1	rep1	DMSO	LacZ RNAi
39	38	353.522440677966	274.521355932203	443.089220338983	LacZKD_DMSO_rep1	rep1	DMSO	LacZ RNAi
40	39	298.255728813559	245.427254237288	353.418101694915	LacZKD_DMSO_rep1	rep1	DMSO	LacZ RNAi
41	40	320.836881355932	251.775457627119	404.099389830508	LacZKD_DMSO_rep1	rep1	DMSO	LacZ RNAi
42	41	288.986033898305	237.310779661017	355.125966101695	LacZKD_DMSO_rep1	rep1	DMSO	LacZ RNAi
43	42	338.519593220339	267.53613559322	410.387186440678	LacZKD_DMSO_rep1	rep1	DMSO	LacZ RNAi
44	43	351.435661016949	283.45606779661	422.715661016949	LacZKD_DMSO_rep1	rep1	DMSO	LacZ RNAi
45	44	318.991728813559	264.076474576271	382.891118644068	LacZKD_DMSO_rep1	rep1	DMSO	LacZ RNAi
46	45	331.358644067797	271.045220338983	404.928610169491	LacZKD_DMSO_rep1	rep1	DMSO	LacZ RNAi
47	46	336.91606779661	270.781627118644	414.467389830509	LacZKD_DMSO_rep1	rep1	DMSO	LacZ RNAi
48	47	347.393898305085	280.106237288136	437.48786440678	LacZKD_DMSO_rep1	rep1	DMSO	LacZ RNAi
49	48	365.977220338983	296.877355932203	439.113355932203	LacZKD_DMSO_rep1	rep1	DMSO	LacZ RNAi
50	49	347.613559322034	285.663661016949	417.251593220339	LacZKD_DMSO_rep1	rep1	DMSO	LacZ RNAi
51	50	340.606372881356	278.92006779661	418.086305084746	LacZKD_DMSO_rep1	rep1	DMSO	LacZ RNAi
52	51	342.144	270.309355932203	432.314847457627	LacZKD_DMSO_rep1	rep1	DMSO	LacZ RNAi
53	52	322.901694915254	256.88806779661	393.088881355932	LacZKD_DMSO_rep1	rep1	DMSO	LacZ RNAi
54	53	325.142237288136	266.185220338983	402.270711864407	LacZKD_DMSO_rep1	rep1	DMSO	LacZ RNAi
55	54	322.79186440678	253.73593220339	422.303796610169	LacZKD_DMSO_rep1	rep1	DMSO	LacZ RNAi
56	55	295.224406779661	235.822576271186	369.760881355932	LacZKD_DMSO_rep1	rep1	DMSO	LacZ RNAi
57	56	321.122440677966	255.410847457627	400.645220338983	LacZKD_DMSO_rep1	rep1	DMSO	LacZ RNAi
58	57	293.708745762712	240.160881355932	380.28813559322	LacZKD_DMSO_rep1	rep1	DMSO	LacZ RNAi
59	58	261.506440677966	221.489694915254	312.149288135593	LacZKD_DMSO_rep1	rep1	DMSO	LacZ RNAi
60	59	270.688271186441	217.376542372881	347.267593220339	LacZKD_DMSO_rep1	rep1	DMSO	LacZ RNAi
61	60	233.082305084746	194.877762711864	280.787186440678	LacZKD_DMSO_rep1	rep1	DMSO	LacZ RNAi
62	61	227.261288135593	187.530101694915	274.153423728814	LacZKD_DMSO_rep1	rep1	DMSO	LacZ RNAi
63	62	201.011796610169	170.226305084746	236.926372881356	LacZKD_DMSO_rep1	rep1	DMSO	LacZ RNAi
64	63	183.658576271186	152.417288135593	216.591254237288	LacZKD_DMSO_rep1	rep1	DMSO	LacZ RNAi
65	64	184.559186440678	150.193220338983	221.961966101695	LacZKD_DMSO_rep1	rep1	DMSO	LacZ RNAi
66	65	175.091796610169	139.594576271186	220.045423728814	LacZKD_DMSO_rep1	rep1	DMSO	LacZ RNAi
67	66	152.862101694915	126.046983050847	190.605355932203	LacZKD_DMSO_rep1	rep1	DMSO	LacZ RNAi
68	67	157.892338983051	130.775186440678	187.903525423729	LacZKD_DMSO_rep1	rep1	DMSO	LacZ RNAi
69	68	150.489762711864	122.806983050847	179.463050847458	LacZKD_DMSO_rep1	rep1	DMSO	LacZ RNAi
70	69	132.10413559322	110.341220338983	154.646847457627	LacZKD_DMSO_rep1	rep1	DMSO	LacZ RNAi
71	70	131.181559322034	109.890915254237	162.895118644068	LacZKD_DMSO_rep1	rep1	DMSO	LacZ RNAi
72	71	129.402305084746	107.622915254237	150.511728813559	LacZKD_DMSO_rep1	rep1	DMSO	LacZ RNAi
73	72	127.842711864407	106.519118644068	153.328881355932	LacZKD_DMSO_rep1	rep1	DMSO	LacZ RNAi
74	73	118.616949152542	100.637694915254	142.252474576271	LacZKD_DMSO_rep1	rep1	DMSO	LacZ RNAi
75	74	115.080406779661	97.4855593220339	136.678576271186	LacZKD_DMSO_rep1	rep1	DMSO	LacZ RNAi
76	75	110.16	91.752406779661	135.272745762712	LacZKD_DMSO_rep1	rep1	DMSO	LacZ RNAi
77	76	104.163254237288	87.8589152542373	131.604406779661	LacZKD_DMSO_rep1	rep1	DMSO	LacZ RNAi
78	77	105.217627118644	86.7551186440678	129.929491525424	LacZKD_DMSO_rep1	rep1	DMSO	LacZ RNAi
79	78	90.0390508474576	77.2712542372881	102.718983050847	LacZKD_DMSO_rep1	rep1	DMSO	LacZ RNAi
80	79	88.2597966101695	74.2454237288136	104.229152542373	LacZKD_DMSO_rep1	rep1	DMSO	LacZ RNAi
81	80	93.3339661016949	77.4085423728813	113.592203389831	LacZKD_DMSO_rep1	rep1	DMSO	LacZ RNAi
82	81	80.1982372881356	68.1717966101695	100.094033898305	LacZKD_DMSO_rep1	rep1	DMSO	LacZ RNAi
83	82	79.4733559322034	68.0070508474576	95.2010847457627	LacZKD_DMSO_rep1	rep1	DMSO	LacZ RNAi
84	83	80.2861016949152	66.683593220339	97.0956610169491	LacZKD_DMSO_rep1	rep1	DMSO	LacZ RNAi
85	84	73.9159322033898	59.5665762711864	111.285762711864	LacZKD_DMSO_rep1	rep1	DMSO	LacZ RNAi
86	85	68.1168813559322	57.3754576271186	80.8407457627119	LacZKD_DMSO_rep1	rep1	DMSO	LacZ RNAi
87	86	66.6890847457627	57.5072542372881	77.2822372881356	LacZKD_DMSO_rep1	rep1	DMSO	LacZ RNAi
88	87	58.2101694915254	50.3902372881356	67.2656949152542	LacZKD_DMSO_rep1	rep1	DMSO	LacZ RNAi
89	88	60.3408813559322	50.423186440678	73.4107118644068	LacZKD_DMSO_rep1	rep1	DMSO	LacZ RNAi
90	89	57.8806779661017	48.3693559322034	69.2426440677966	LacZKD_DMSO_rep1	rep1	DMSO	LacZ RNAi
91	90	52.6307796610169	44.9426440677966	65.4150508474576	LacZKD_DMSO_rep1	rep1	DMSO	LacZ RNAi
92	91	52.3232542372881	45.0305084745763	65.5523389830508	LacZKD_DMSO_rep1	rep1	DMSO	LacZ RNAi
93	92	53.4215593220339	45.3764745762712	62.6088813559322	LacZKD_DMSO_rep1	rep1	DMSO	LacZ RNAi
94	93	47.8861016949153	40.6263050847458	56.820813559322	LacZKD_DMSO_rep1	rep1	DMSO	LacZ RNAi
95	94	51.4226440677966	43.6631186440678	59.7477966101695	LacZKD_DMSO_rep1	rep1	DMSO	LacZ RNAi
96	95	47.5126779661017	39.6213559322034	60.2365423728813	LacZKD_DMSO_rep1	rep1	DMSO	LacZ RNAi
97	96	48.4352542372881	39.8849491525424	63.3722033898305	LacZKD_DMSO_rep1	rep1	DMSO	LacZ RNAi
98	97	42.1968813559322	36.1562033898305	49.2589830508475	LacZKD_DMSO_rep1	rep1	DMSO	LacZ RNAi
99	98	40.7251525423729	34.3055593220339	48.0233898305085	LacZKD_DMSO_rep1	rep1	DMSO	LacZ RNAi
100	99	41.2523389830508	34.4812881355932	55.2776949152542	LacZKD_DMSO_rep1	rep1	DMSO	LacZ RNAi
101	100	43.3610847457627	36.4637288135593	56.5517288135593	LacZKD_DMSO_rep1	rep1	DMSO	LacZ RNAi
102	0	9.73098305084746	6.1944406779661	17.1363050847458	LacZKD_DMSO_rep2	rep2	DMSO	LacZ RNAi
103	1	11.4663050847458	6.78752542372881	24.7914915254237	LacZKD_DMSO_rep2	rep2	DMSO	LacZ RNAi
104	2	13.1137627118644	6.9193220338983	25.313186440678	LacZKD_DMSO_rep2	rep2	DMSO	LacZ RNAi
105	3	13.0698305084746	7.13623728813559	22.5811525423729	LacZKD_DMSO_rep2	rep2	DMSO	LacZ RNAi
106	4	11.543186440678	7.13898305084746	30.9557288135593	LacZKD_DMSO_rep2	rep2	DMSO	LacZ RNAi
107	5	13.8496271186441	8.23454237288135	37.0540677966102	LacZKD_DMSO_rep2	rep2	DMSO	LacZ RNAi
108	6	11.136813559322	7.86386440677966	28.6959661016949	LacZKD_DMSO_rep2	rep2	DMSO	LacZ RNAi
109	7	13.0258983050847	8.65464406779661	21.4691186440678	LacZKD_DMSO_rep2	rep2	DMSO	LacZ RNAi
110	8	16.5514576271186	10.2966101694915	43.8361016949152	LacZKD_DMSO_rep2	rep2	DMSO	LacZ RNAi
111	9	18.7810169491525	12.0978305084746	39.4758305084746	LacZKD_DMSO_rep2	rep2	DMSO	LacZ RNAi
112	10	15.2005423728814	9.90396610169492	31.0216271186441	LacZKD_DMSO_rep2	rep2	DMSO	LacZ RNAi
113	11	21.3949830508475	13.7507796610169	37.2435254237288	LacZKD_DMSO_rep2	rep2	DMSO	LacZ RNAi
114	12	21.4498983050847	13.7205762711864	34.7064406779661	LacZKD_DMSO_rep2	rep2	DMSO	LacZ RNAi
115	13	52.3781694915254	34.1957288135593	76.8127118644068	LacZKD_DMSO_rep2	rep2	DMSO	LacZ RNAi
116	14	26.8645423728814	19.459220338983	46.6120677966102	LacZKD_DMSO_rep2	rep2	DMSO	LacZ RNAi
117	15	26.8096271186441	18.5805762711864	47.8449152542373	LacZKD_DMSO_rep2	rep2	DMSO	LacZ RNAi
118	16	55.2557288135593	35.7717966101695	82.5321355932203	LacZKD_DMSO_rep2	rep2	DMSO	LacZ RNAi
119	17	35.255593220339	25.8293898305085	48.3309152542373	LacZKD_DMSO_rep2	rep2	DMSO	LacZ RNAi
120	18	35.0908474576271	26.5350508474576	46.0244745762712	LacZKD_DMSO_rep2	rep2	DMSO	LacZ RNAi
121	19	38.2649491525424	29.341220338983	52.4111186440678	LacZKD_DMSO_rep2	rep2	DMSO	LacZ RNAi
122	20	47.4577627118644	36.6394576271186	60.2557627118644	LacZKD_DMSO_rep2	rep2	DMSO	LacZ RNAi
123	21	71.7303050847458	51.1343389830509	95.4866440677966	LacZKD_DMSO_rep2	rep2	DMSO	LacZ RNAi
124	22	65.9202711864407	45.744406779661	91.4778305084746	LacZKD_DMSO_rep2	rep2	DMSO	LacZ RNAi
125	23	63.4161355932203	47.1804406779661	85.3630169491526	LacZKD_DMSO_rep2	rep2	DMSO	LacZ RNAi
126	24	59.8027118644068	45.8844406779661	105.264305084746	LacZKD_DMSO_rep2	rep2	DMSO	LacZ RNAi
127	25	69.6105762711864	54.0723050847458	95.2834576271186	LacZKD_DMSO_rep2	rep2	DMSO	LacZ RNAi
128	26	66.6890847457627	52.0129830508475	86.6397966101695	LacZKD_DMSO_rep2	rep2	DMSO	LacZ RNAi
129	27	82.4497627118644	67.169593220339	100.785966101695	LacZKD_DMSO_rep2	rep2	DMSO	LacZ RNAi
130	28	84.2180338983051	69.7863050847458	106.033118644068	LacZKD_DMSO_rep2	rep2	DMSO	LacZ RNAi
131	29	123.295728813559	97.3976949152542	155.023016949153	LacZKD_DMSO_rep2	rep2	DMSO	LacZ RNAi
132	30	140.440271186441	110.063898305085	180.868881355932	LacZKD_DMSO_rep2	rep2	DMSO	LacZ RNAi
133	31	169.512406779661	134.959728813559	207.118372881356	LacZKD_DMSO_rep2	rep2	DMSO	LacZ RNAi
134	32	187.458711864407	149.40793220339	232.47	LacZKD_DMSO_rep2	rep2	DMSO	LacZ RNAi
135	33	236.355254237288	189.007322033898	291.665898305085	LacZKD_DMSO_rep2	rep2	DMSO	LacZ RNAi
136	34	242.989016949153	195.413186440678	304.524305084746	LacZKD_DMSO_rep2	rep2	DMSO	LacZ RNAi
137	35	287.635118644068	226.863152542373	361.65813559322	LacZKD_DMSO_rep2	rep2	DMSO	LacZ RNAi
138	36	293.434169491525	235.803355932203	357.772881355932	LacZKD_DMSO_rep2	rep2	DMSO	LacZ RNAi
139	37	292.006372881356	239.010406779661	354.980440677966	LacZKD_DMSO_rep2	rep2	DMSO	LacZ RNAi
140	38	311.193762711864	246.399254237288	387.067423728814	LacZKD_DMSO_rep2	rep2	DMSO	LacZ RNAi
141	39	269.941423728814	224.029525423729	318.157016949153	LacZKD_DMSO_rep2	rep2	DMSO	LacZ RNAi
142	40	287.909694915254	228.661627118644	355.054576271186	LacZKD_DMSO_rep2	rep2	DMSO	LacZ RNAi
143	41	263.977627118644	217.64013559322	321.797898305085	LacZKD_DMSO_rep2	rep2	DMSO	LacZ RNAi
144	42	307.173966101695	247.555220338983	370.353966101695	LacZKD_DMSO_rep2	rep2	DMSO	LacZ RNAi
145	43	320.375593220339	261.868881355932	380.282644067797	LacZKD_DMSO_rep2	rep2	DMSO	LacZ RNAi
146	44	293.225491525424	242.928610169492	349.889796610169	LacZKD_DMSO_rep2	rep2	DMSO	LacZ RNAi
147	45	304.988338983051	252.994576271186	368.508813559322	LacZKD_DMSO_rep2	rep2	DMSO	LacZ RNAi
148	46	307.854915254237	250.924271186441	374.140372881356	LacZKD_DMSO_rep2	rep2	DMSO	LacZ RNAi
149	47	321.408	261.487220338983	395.483186440678	LacZKD_DMSO_rep2	rep2	DMSO	LacZ RNAi
150	48	340.375728813559	280.078779661017	406.150474576271	LacZKD_DMSO_rep2	rep2	DMSO	LacZ RNAi
151	49	325.131254237288	269.510338983051	385.345830508475	LacZKD_DMSO_rep2	rep2	DMSO	LacZ RNAi
152	50	319.474983050847	264.784881355932	387.309050847458	LacZKD_DMSO_rep2	rep2	DMSO	LacZ RNAi
153	51	324.065898305085	259.664033898305	401.705084745763	LacZKD_DMSO_rep2	rep2	DMSO	LacZ RNAi
154	52	307.84393220339	248.648033898305	369.294101694915	LacZKD_DMSO_rep2	rep2	DMSO	LacZ RNAi
155	53	307.503457627119	253.527254237288	375.362237288136	LacZKD_DMSO_rep2	rep2	DMSO	LacZ RNAi
156	54	303.055322033898	240.306406779661	387.517728813559	LacZKD_DMSO_rep2	rep2	DMSO	LacZ RNAi
157	55	280.682847457627	226.35793220339	347.045186440678	LacZKD_DMSO_rep2	rep2	DMSO	LacZ RNAi
158	56	306.613830508475	247.986305084746	379.118440677966	LacZKD_DMSO_rep2	rep2	DMSO	LacZ RNAi
159	57	280.02386440678	232.244847457627	354.887084745763	LacZKD_DMSO_rep2	rep2	DMSO	LacZ RNAi
160	58	258.738711864407	217.291423728814	306.185491525424	LacZKD_DMSO_rep2	rep2	DMSO	LacZ RNAi
161	59	256.542101694915	208.274338983051	326.95993220339	LacZKD_DMSO_rep2	rep2	DMSO	LacZ RNAi
162	60	230.918644067797	191.563627118644	275.084237288136	LacZKD_DMSO_rep2	rep2	DMSO	LacZ RNAi
163	61	226.426576271186	186.634983050847	275.375288135593	LacZKD_DMSO_rep2	rep2	DMSO	LacZ RNAi
164	62	197.222644067797	167.78806779661	232.305254237288	LacZKD_DMSO_rep2	rep2	DMSO	LacZ RNAi
165	63	183.384	152.060338983051	214.309525423729	LacZKD_DMSO_rep2	rep2	DMSO	LacZ RNAi
166	64	183.592677966102	150.654508474576	219.089898305085	LacZKD_DMSO_rep2	rep2	DMSO	LacZ RNAi
167	65	174.740338983051	142.139898305085	217.181593220339	LacZKD_DMSO_rep2	rep2	DMSO	LacZ RNAi
168	66	151.115796610169	126.057966101695	185.84420338983	LacZKD_DMSO_rep2	rep2	DMSO	LacZ RNAi
169	67	158.694101694915	131.744440677966	187.313186440678	LacZKD_DMSO_rep2	rep2	DMSO	LacZ RNAi
170	68	149.402440677966	123.249050847458	177.615152542373	LacZKD_DMSO_rep2	rep2	DMSO	LacZ RNAi
171	69	132.159050847458	111.189661016949	154.973593220339	LacZKD_DMSO_rep2	rep2	DMSO	LacZ RNAi
172	70	133.729627118644	112.518610169492	163.86986440678	LacZKD_DMSO_rep2	rep2	DMSO	LacZ RNAi
173	71	129.786711864407	107.469152542373	151.038915254237	LacZKD_DMSO_rep2	rep2	DMSO	LacZ RNAi
174	72	129.468203389831	108.918915254237	154.517796610169	LacZKD_DMSO_rep2	rep2	DMSO	LacZ RNAi
175	73	121.285830508475	103.276372881356	146.151457627119	LacZKD_DMSO_rep2	rep2	DMSO	LacZ RNAi
176	74	117.024406779661	99.042406779661	139.841694915254	LacZKD_DMSO_rep2	rep2	DMSO	LacZ RNAi
177	75	113.531796610169	94.9017966101695	139.773050847458	LacZKD_DMSO_rep2	rep2	DMSO	LacZ RNAi
178	76	108.314847457627	91.9638305084746	134.849898305085	LacZKD_DMSO_rep2	rep2	DMSO	LacZ RNAi
179	77	109.742644067797	91.3542711864407	135.887796610169	LacZKD_DMSO_rep2	rep2	DMSO	LacZ RNAi
180	78	92.806779661017	79.4486440677966	105.780508474576	LacZKD_DMSO_rep2	rep2	DMSO	LacZ RNAi
181	79	92.5981016949152	78.2844406779661	109.111118644068	LacZKD_DMSO_rep2	rep2	DMSO	LacZ RNAi
182	80	98.3312542372881	81.6836949152542	118.512610169492	LacZKD_DMSO_rep2	rep2	DMSO	LacZ RNAi
183	81	83.2954576271187	70.2118983050847	105.242338983051	LacZKD_DMSO_rep2	rep2	DMSO	LacZ RNAi
184	82	83.6469152542373	70.7720338983051	100.632203389831	LacZKD_DMSO_rep2	rep2	DMSO	LacZ RNAi
185	83	83.8665762711864	70.3217288135593	101.977627118644	LacZKD_DMSO_rep2	rep2	DMSO	LacZ RNAi
186	84	78.5617627118644	63.7950508474576	112.735525423729	LacZKD_DMSO_rep2	rep2	DMSO	LacZ RNAi
187	85	72.7956610169492	60.8213898305085	86.3295254237288	LacZKD_DMSO_rep2	rep2	DMSO	LacZ RNAi
188	86	69.9290847457627	59.8768474576271	81.1043389830509	LacZKD_DMSO_rep2	rep2	DMSO	LacZ RNAi
189	87	63.0207457627119	54.6928474576271	72.9109830508475	LacZKD_DMSO_rep2	rep2	DMSO	LacZ RNAi
190	88	62.4276610169492	52.8476949152542	73.3887457627119	LacZKD_DMSO_rep2	rep2	DMSO	LacZ RNAi
191	89	61.0108474576271	52.0596610169491	72.1174576271186	LacZKD_DMSO_rep2	rep2	DMSO	LacZ RNAi
192	90	55.6730847457627	47.2820338983051	69.5309491525424	LacZKD_DMSO_rep2	rep2	DMSO	LacZ RNAi
193	91	56.255186440678	48.3007118644068	70.774779661017	LacZKD_DMSO_rep2	rep2	DMSO	LacZ RNAi
194	92	56.5297627118644	48.0783050847458	65.7884745762712	LacZKD_DMSO_rep2	rep2	DMSO	LacZ RNAi
195	93	52.8284745762712	44.5225423728814	62.9383728813559	LacZKD_DMSO_rep2	rep2	DMSO	LacZ RNAi
196	94	55.6401355932203	47.688406779661	64.8302033898305	LacZKD_DMSO_rep2	rep2	DMSO	LacZ RNAi
197	95	52.0267118644068	43.3336271186441	64.1629830508475	LacZKD_DMSO_rep2	rep2	DMSO	LacZ RNAi
198	96	53.1909152542373	43.7976610169491	67.8807457627119	LacZKD_DMSO_rep2	rep2	DMSO	LacZ RNAi
199	97	46.1068474576271	39.7531525423729	53.4682372881356	LacZKD_DMSO_rep2	rep2	DMSO	LacZ RNAi
200	98	44.6351186440678	38.0864745762712	52.853186440678	LacZKD_DMSO_rep2	rep2	DMSO	LacZ RNAi
201	99	45.5137627118644	38.7262372881356	60.6731186440678	LacZKD_DMSO_rep2	rep2	DMSO	LacZ RNAi
202	100	45.7663728813559	38.352813559322	59.2013898305085	LacZKD_DMSO_rep2	rep2	DMSO	LacZ RNAi
203	0	9.80949152542373	5.89186440677966	17.8028389830508	LacZKD_FP_rep1	rep1	FP	LacZ RNAi
204	1	14.0201694915254	7.76584745762712	25.3296186440678	LacZKD_FP_rep1	rep1	FP	LacZ RNAi
205	2	13.3261016949153	7.02936440677966	26.2820338983051	LacZKD_FP_rep1	rep1	FP	LacZ RNAi
206	3	13.2027118644068	7.6193220338983	22.2140254237288	LacZKD_FP_rep1	rep1	FP	LacZ RNAi
207	4	13.3415254237288	7.95864406779661	28.4683474576271	LacZKD_FP_rep1	rep1	FP	LacZ RNAi
208	5	15.5779661016949	9.30822033898305	35.2547881355932	LacZKD_FP_rep1	rep1	FP	LacZ RNAi
209	6	12.1384745762712	8.57559322033898	25.3141949152542	LacZKD_FP_rep1	rep1	FP	LacZ RNAi
210	7	15.8401694915254	9.77478813559322	25.7614830508475	LacZKD_FP_rep1	rep1	FP	LacZ RNAi
211	8	21.6549152542373	12.2695762711864	60.8273305084746	LacZKD_FP_rep1	rep1	FP	LacZ RNAi
212	9	22.1330508474576	14.2168220338983	43.2057203389831	LacZKD_FP_rep1	rep1	FP	LacZ RNAi
213	10	18.8015254237288	12.3698305084746	34.2522457627119	LacZKD_FP_rep1	rep1	FP	LacZ RNAi
214	11	29.505593220339	17.7064406779661	51.3610169491525	LacZKD_FP_rep1	rep1	FP	LacZ RNAi
215	12	26.775593220339	17.0200847457627	46.0591101694915	LacZKD_FP_rep1	rep1	FP	LacZ RNAi
216	13	81.5915254237288	49.120720338983	125.194406779661	LacZKD_FP_rep1	rep1	FP	LacZ RNAi
217	14	40.0245762711864	28.3758050847458	61.2090677966102	LacZKD_FP_rep1	rep1	FP	LacZ RNAi
218	15	34.6571186440678	25.4144491525424	68.3926694915254	LacZKD_FP_rep1	rep1	FP	LacZ RNAi
219	16	76.5942372881356	49.4986016949153	120.497881355932	LacZKD_FP_rep1	rep1	FP	LacZ RNAi
220	17	47.1966101694915	35.8948728813559	60.3684745762712	LacZKD_FP_rep1	rep1	FP	LacZ RNAi
221	18	45.9010169491525	35.3820338983051	58.6101694915254	LacZKD_FP_rep1	rep1	FP	LacZ RNAi
222	19	49.7106779661017	38.4359322033898	63.6267372881356	LacZKD_FP_rep1	rep1	FP	LacZ RNAi
223	20	64.1781355932203	49.1901271186441	80.3075	LacZKD_FP_rep1	rep1	FP	LacZ RNAi
224	21	91.3084745762712	66.3528813559322	122.344872881356	LacZKD_FP_rep1	rep1	FP	LacZ RNAi
225	22	85.6942372881356	61.2591949152542	117.004406779661	LacZKD_FP_rep1	rep1	FP	LacZ RNAi
226	23	78.8461016949152	61.3787288135593	102.324872881356	LacZKD_FP_rep1	rep1	FP	LacZ RNAi
227	24	77.3037288135593	60.4880084745763	134.406228813559	LacZKD_FP_rep1	rep1	FP	LacZ RNAi
228	25	86.2803389830509	69.16	108.868389830508	LacZKD_FP_rep1	rep1	FP	LacZ RNAi
229	26	85.4783050847458	68.2962711864407	107.954533898305	LacZKD_FP_rep1	rep1	FP	LacZ RNAi
230	27	102.907118644068	86.2726271186441	124.65843220339	LacZKD_FP_rep1	rep1	FP	LacZ RNAi
231	28	105.236101694915	88.8599576271186	130.762372881356	LacZKD_FP_rep1	rep1	FP	LacZ RNAi
232	29	154.7	123.740720338983	195.418644067797	LacZKD_FP_rep1	rep1	FP	LacZ RNAi
233	30	180.411355932203	140.783940677966	236.303093220339	LacZKD_FP_rep1	rep1	FP	LacZ RNAi
234	31	215.685423728814	171.654533898305	281.845508474576	LacZKD_FP_rep1	rep1	FP	LacZ RNAi
235	32	235.04220338983	191.119279661017	293.000720338983	LacZKD_FP_rep1	rep1	FP	LacZ RNAi
236	33	284.428983050847	236.013898305085	344.246059322034	LacZKD_FP_rep1	rep1	FP	LacZ RNAi
237	34	295.241016949153	244.350423728814	364.393305084746	LacZKD_FP_rep1	rep1	FP	LacZ RNAi
238	35	364.879152542373	284.887838983051	462.226016949152	LacZKD_FP_rep1	rep1	FP	LacZ RNAi
239	36	357.861355932203	288.581822033898	434.463305084746	LacZKD_FP_rep1	rep1	FP	LacZ RNAi
240	37	359.048983050847	294.207627118644	440.837161016949	LacZKD_FP_rep1	rep1	FP	LacZ RNAi
241	38	376.493220338983	304.078813559322	460.402161016949	LacZKD_FP_rep1	rep1	FP	LacZ RNAi
242	39	322.232542372881	274.461398305085	376.435381355932	LacZKD_FP_rep1	rep1	FP	LacZ RNAi
243	40	350.797288135593	284.174491525424	428.050889830508	LacZKD_FP_rep1	rep1	FP	LacZ RNAi
244	41	319.286610169492	271.045042372881	381.478940677966	LacZKD_FP_rep1	rep1	FP	LacZ RNAi
245	42	368.966440677966	306.866652542373	436.229322033898	LacZKD_FP_rep1	rep1	FP	LacZ RNAi
246	43	386.410677966102	319.271186440678	460.799322033898	LacZKD_FP_rep1	rep1	FP	LacZ RNAi
247	44	345.075084745763	293.070127118644	403.531016949153	LacZKD_FP_rep1	rep1	FP	LacZ RNAi
248	45	358.75593220339	304.973389830509	423.859491525424	LacZKD_FP_rep1	rep1	FP	LacZ RNAi
249	46	365.434406779661	304.626355932203	436.888686440678	LacZKD_FP_rep1	rep1	FP	LacZ RNAi
250	47	382.107457627119	317.030889830508	455.485847457627	LacZKD_FP_rep1	rep1	FP	LacZ RNAi
251	48	410.84186440678	342.017330508475	482.273008474576	LacZKD_FP_rep1	rep1	FP	LacZ RNAi
252	49	390.066101694915	332.547161016949	460.668220338983	LacZKD_FP_rep1	rep1	FP	LacZ RNAi
253	50	387.459491525424	326.296694915254	465.395593220339	LacZKD_FP_rep1	rep1	FP	LacZ RNAi
254	51	386.503220338983	320.940805084746	470.867161016949	LacZKD_FP_rep1	rep1	FP	LacZ RNAi
255	52	374.549830508475	313.583686440678	445.097966101695	LacZKD_FP_rep1	rep1	FP	LacZ RNAi
256	53	381.50593220339	320.836694915254	445.298474576271	LacZKD_FP_rep1	rep1	FP	LacZ RNAi
257	54	378.498305084746	312.858771186441	468.916059322034	LacZKD_FP_rep1	rep1	FP	LacZ RNAi
258	55	364.832881355932	304.549237288136	429.446737288136	LacZKD_FP_rep1	rep1	FP	LacZ RNAi
259	56	393.212542372881	330.831271186441	470.928855932203	LacZKD_FP_rep1	rep1	FP	LacZ RNAi
260	57	372.097457627119	317.763516949153	446.713601694915	LacZKD_FP_rep1	rep1	FP	LacZ RNAi
261	58	347.326949152542	302.725381355932	401.984788135593	LacZKD_FP_rep1	rep1	FP	LacZ RNAi
262	59	335.388983050847	284.752881355932	407.838093220339	LacZKD_FP_rep1	rep1	FP	LacZ RNAi
263	60	307.610847457627	268.372881355932	351.240720338983	LacZKD_FP_rep1	rep1	FP	LacZ RNAi
264	61	299.60593220339	259.970805084746	341.145889830508	LacZKD_FP_rep1	rep1	FP	LacZ RNAi
265	62	279.693898305085	244.08436440678	319.278898305085	LacZKD_FP_rep1	rep1	FP	LacZ RNAi
266	63	255.617457627119	220.119745762712	293.305338983051	LacZKD_FP_rep1	rep1	FP	LacZ RNAi
267	64	258.686779661017	224.689025423729	293.972415254237	LacZKD_FP_rep1	rep1	FP	LacZ RNAi
268	65	250.589322033898	211.428474576271	311.189152542373	LacZKD_FP_rep1	rep1	FP	LacZ RNAi
269	66	234.363559322034	197.111398305085	281.795381355932	LacZKD_FP_rep1	rep1	FP	LacZ RNAi
270	67	234.687457627119	204.314279661017	269.772584745763	LacZKD_FP_rep1	rep1	FP	LacZ RNAi
271	68	226.929322033898	193.286313559322	266.097881355932	LacZKD_FP_rep1	rep1	FP	LacZ RNAi
272	69	213.618644067797	184.70686440678	243.417288135593	LacZKD_FP_rep1	rep1	FP	LacZ RNAi
273	70	212.72406779661	184.560338983051	252.05843220339	LacZKD_FP_rep1	rep1	FP	LacZ RNAi
274	71	199.737288135593	174.010508474576	230.685	LacZKD_FP_rep1	rep1	FP	LacZ RNAi
275	72	206.647118644068	179.104194915254	241.288813559322	LacZKD_FP_rep1	rep1	FP	LacZ RNAi
276	73	186.010169491525	162.369449152542	213.032542372881	LacZKD_FP_rep1	rep1	FP	LacZ RNAi
277	74	187.136101694915	162.269194915254	221.461610169492	LacZKD_FP_rep1	rep1	FP	LacZ RNAi
278	75	183.172203389831	159.442796610169	209.338559322034	LacZKD_FP_rep1	rep1	FP	LacZ RNAi
279	76	173.347288135593	148.673177966102	199.016228813559	LacZKD_FP_rep1	rep1	FP	LacZ RNAi
280	77	175.753389830508	148.673177966102	202.95313559322	LacZKD_FP_rep1	rep1	FP	LacZ RNAi
281	78	161.563559322034	140.286525423729	187.174661016949	LacZKD_FP_rep1	rep1	FP	LacZ RNAi
282	79	154.406949152542	132.405	175.556737288136	LacZKD_FP_rep1	rep1	FP	LacZ RNAi
283	80	156.797627118644	136.465296610169	183.685042372881	LacZKD_FP_rep1	rep1	FP	LacZ RNAi
284	81	138.289152542373	120.482457627119	158.332288135593	LacZKD_FP_rep1	rep1	FP	LacZ RNAi
285	82	136.654237288136	119.560889830508	161.062288135593	LacZKD_FP_rep1	rep1	FP	LacZ RNAi
286	83	138.150338983051	120.243389830508	160.665127118644	LacZKD_FP_rep1	rep1	FP	LacZ RNAi
287	84	128.155762711864	108.112627118644	156.689661016949	LacZKD_FP_rep1	rep1	FP	LacZ RNAi
288	85	116.418305084746	101.106398305085	131.348474576271	LacZKD_FP_rep1	rep1	FP	LacZ RNAi
289	86	117.251186440678	101.850593220339	133.820127118644	LacZKD_FP_rep1	rep1	FP	LacZ RNAi
290	87	105.961016949153	93.4639406779661	120.12	LacZKD_FP_rep1	rep1	FP	LacZ RNAi
291	88	111.266779661017	94.2081355932203	132.173644067797	LacZKD_FP_rep1	rep1	FP	LacZ RNAi
292	89	102.937966101695	89.6735593220339	119.695847457627	LacZKD_FP_rep1	rep1	FP	LacZ RNAi
293	90	96.3983050847458	83.7469915254237	112.203771186441	LacZKD_FP_rep1	rep1	FP	LacZ RNAi
294	91	97.7247457627118	82.5670762711864	122.942542372881	LacZKD_FP_rep1	rep1	FP	LacZ RNAi
295	92	92.9742372881356	80.5581355932204	105.448177966102	LacZKD_FP_rep1	rep1	FP	LacZ RNAi
296	93	89.1491525423729	76.9297033898305	103.408389830508	LacZKD_FP_rep1	rep1	FP	LacZ RNAi
297	94	87.6684745762712	75.3564830508475	101.426440677966	LacZKD_FP_rep1	rep1	FP	LacZ RNAi
298	95	83.8896610169491	72.5840677966102	96.8301694915254	LacZKD_FP_rep1	rep1	FP	LacZ RNAi
299	96	89.4730508474576	72.9850847457627	111.602245762712	LacZKD_FP_rep1	rep1	FP	LacZ RNAi
300	97	74.6045762711864	64.2166949152542	86.1646610169492	LacZKD_FP_rep1	rep1	FP	LacZ RNAi
301	98	70.0083050847458	60.4880084745763	81.8460169491525	LacZKD_FP_rep1	rep1	FP	LacZ RNAi
302	99	70.3013559322034	59.0651694915254	87.5952118644068	LacZKD_FP_rep1	rep1	FP	LacZ RNAi
303	100	72.7845762711864	60.8851694915254	95.2646610169491	LacZKD_FP_rep1	rep1	FP	LacZ RNAi
304	0	7.96149152542373	4.91613559322034	13.6336271186441	LacZKD_FP_rep2	rep2	FP	LacZ RNAi
305	1	10.6779661016949	6.08216949152542	19.9934237288136	LacZKD_FP_rep2	rep2	FP	LacZ RNAi
306	2	11.207593220339	5.80454237288136	20.9843389830508	LacZKD_FP_rep2	rep2	FP	LacZ RNAi
307	3	11.0367457627119	6.04372881355932	18.9	LacZKD_FP_rep2	rep2	FP	LacZ RNAi
308	4	10.1141694915254	6.08216949152542	25.836406779661	LacZKD_FP_rep2	rep2	FP	LacZ RNAi
309	5	12.5743728813559	7.27810169491525	34.0669830508475	LacZKD_FP_rep2	rep2	FP	LacZ RNAi
310	6	9.66996610169491	6.66305084745763	22.0179661016949	LacZKD_FP_rep2	rep2	FP	LacZ RNAi
311	7	12.7793898305085	7.68813559322034	20.8562033898305	LacZKD_FP_rep2	rep2	FP	LacZ RNAi
312	8	17.5631186440678	10.0458305084746	41.4134237288136	LacZKD_FP_rep2	rep2	FP	LacZ RNAi
313	9	16.6234576271186	10.7932881355932	33.3579661016949	LacZKD_FP_rep2	rep2	FP	LacZ RNAi
314	10	15.4104406779661	9.42650847457627	28.236813559322	LacZKD_FP_rep2	rep2	FP	LacZ RNAi
315	11	20.3650169491525	12.8092881355932	37.0610847457627	LacZKD_FP_rep2	rep2	FP	LacZ RNAi
316	12	20.4675254237288	13.0484745762712	33.0931525423729	LacZKD_FP_rep2	rep2	FP	LacZ RNAi
317	13	49.9216271186441	31.8075254237288	75.2454915254237	LacZKD_FP_rep2	rep2	FP	LacZ RNAi
318	14	26.208	18.8231186440678	42.9040677966102	LacZKD_FP_rep2	rep2	FP	LacZ RNAi
319	15	24.7045423728814	17.0505762711864	45.744406779661	LacZKD_FP_rep2	rep2	FP	LacZ RNAi
320	16	53.0310508474576	33.8534237288136	82.6944406779661	LacZKD_FP_rep2	rep2	FP	LacZ RNAi
321	17	33.2810847457627	24.7387118644068	43.9248813559322	LacZKD_FP_rep2	rep2	FP	LacZ RNAi
322	18	32.7856271186441	24.9052881355932	43.2713898305085	LacZKD_FP_rep2	rep2	FP	LacZ RNAi
323	19	36.0146440677966	27.0921355932203	48.8452881355932	LacZKD_FP_rep2	rep2	FP	LacZ RNAi
324	20	44.7620338983051	34.8443389830509	56.0080677966102	LacZKD_FP_rep2	rep2	FP	LacZ RNAi
325	21	69.1761355932203	49.0588474576271	92.8214237288136	LacZKD_FP_rep2	rep2	FP	LacZ RNAi
326	22	65.0074576271186	44.1427118644068	91.608406779661	LacZKD_FP_rep2	rep2	FP	LacZ RNAi
327	23	60.9754576271187	45.6461694915254	81.024406779661	LacZKD_FP_rep2	rep2	FP	LacZ RNAi
328	24	58.822779661017	45.3044745762712	116.48806779661	LacZKD_FP_rep2	rep2	FP	LacZ RNAi
329	25	66.8696949152542	52.4117288135593	90.4509152542373	LacZKD_FP_rep2	rep2	FP	LacZ RNAi
330	26	66.2204745762712	51.3140338983051	88.4135593220339	LacZKD_FP_rep2	rep2	FP	LacZ RNAi
331	27	78.0602033898305	64.5418983050847	94.2095593220339	LacZKD_FP_rep2	rep2	FP	LacZ RNAi
332	28	80.1103728813559	67.0618983050847	100.569355932203	LacZKD_FP_rep2	rep2	FP	LacZ RNAi
333	29	118.619389830508	95.9607457627119	151.686915254237	LacZKD_FP_rep2	rep2	FP	LacZ RNAi
334	30	139.821559322034	108.052474576271	182.840949152542	LacZKD_FP_rep2	rep2	FP	LacZ RNAi
335	31	165.94413559322	130.467661016949	215.707728813559	LacZKD_FP_rep2	rep2	FP	LacZ RNAi
336	32	183.353491525424	147.945355932203	228.837355932203	LacZKD_FP_rep2	rep2	FP	LacZ RNAi
337	33	226.577898305085	184.686101694915	274.855118644068	LacZKD_FP_rep2	rep2	FP	LacZ RNAi
338	34	234.966508474576	192.681762711864	292.469491525424	LacZKD_FP_rep2	rep2	FP	LacZ RNAi
339	35	281.180745762712	220.256542372881	358.096271186441	LacZKD_FP_rep2	rep2	FP	LacZ RNAi
340	36	286.425762711864	231.763118644068	346.62386440678	LacZKD_FP_rep2	rep2	FP	LacZ RNAi
341	37	293.840542372881	243.641288135593	356.041830508475	LacZKD_FP_rep2	rep2	FP	LacZ RNAi
342	38	312.462915254237	247.596406779661	382.97593220339	LacZKD_FP_rep2	rep2	FP	LacZ RNAi
343	39	267.769220338983	226.714576271186	312.902847457627	LacZKD_FP_rep2	rep2	FP	LacZ RNAi
344	40	291.482847457627	236.376	360.248949152542	LacZKD_FP_rep2	rep2	FP	LacZ RNAi
345	41	270.554033898305	227.338169491525	330.201152542373	LacZKD_FP_rep2	rep2	FP	LacZ RNAi
346	42	317.571254237288	261.529016949153	380.541355932203	LacZKD_FP_rep2	rep2	FP	LacZ RNAi
347	43	331.922440677966	276.418372881356	393.060203389831	LacZKD_FP_rep2	rep2	FP	LacZ RNAi
348	44	306.859118644068	255.502372881356	359.202508474576	LacZKD_FP_rep2	rep2	FP	LacZ RNAi
349	45	320.133966101695	267.423254237288	380.989830508475	LacZKD_FP_rep2	rep2	FP	LacZ RNAi
350	46	325.276474576271	271.52786440678	390.288203389831	LacZKD_FP_rep2	rep2	FP	LacZ RNAi
351	47	342.600406779661	283.606779661017	409.871593220339	LacZKD_FP_rep2	rep2	FP	LacZ RNAi
352	48	374.770983050847	311.442101694915	441.533898305085	LacZKD_FP_rep2	rep2	FP	LacZ RNAi
353	49	361.820745762712	307.606576271186	428.59220338983	LacZKD_FP_rep2	rep2	FP	LacZ RNAi
354	50	360.778576271186	302.643457627119	436.139389830508	LacZKD_FP_rep2	rep2	FP	LacZ RNAi
355	51	363.597559322034	299.388813559322	444.707389830508	LacZKD_FP_rep2	rep2	FP	LacZ RNAi
356	52	357.634983050847	297.325830508475	428.08820338983	LacZKD_FP_rep2	rep2	FP	LacZ RNAi
357	53	363.170440677966	306.214169491525	428.822847457627	LacZKD_FP_rep2	rep2	FP	LacZ RNAi
358	54	361.342372881356	296.595457627119	459.784677966102	LacZKD_FP_rep2	rep2	FP	LacZ RNAi
359	55	345.897762711864	284.691661016949	416.090440677966	LacZKD_FP_rep2	rep2	FP	LacZ RNAi
360	56	383.637966101695	319.856338983051	471.543254237288	LacZKD_FP_rep2	rep2	FP	LacZ RNAi
361	57	364.742237288136	310.660474576271	438.35613559322	LacZKD_FP_rep2	rep2	FP	LacZ RNAi
362	58	338.670915254237	294.737491525424	393.30793220339	LacZKD_FP_rep2	rep2	FP	LacZ RNAi
363	59	335.595661016949	280.219728813559	414.646779661017	LacZKD_FP_rep2	rep2	FP	LacZ RNAi
364	60	313.915118644068	270.998237288136	364.942983050847	LacZKD_FP_rep2	rep2	FP	LacZ RNAi
365	61	302.092474576271	258.295728813559	353.286915254237	LacZKD_FP_rep2	rep2	FP	LacZ RNAi
366	62	282.445016949153	246.699457627119	324.51193220339	LacZKD_FP_rep2	rep2	FP	LacZ RNAi
367	63	258.748474576271	223.054169491525	299.645084745763	LacZKD_FP_rep2	rep2	FP	LacZ RNAi
368	64	262.319186440678	224.378237288136	301.105830508475	LacZKD_FP_rep2	rep2	FP	LacZ RNAi
369	65	252.017084745763	211.457898305085	309.242440677966	LacZKD_FP_rep2	rep2	FP	LacZ RNAi
370	66	231.617898305085	196.760745762712	272.454711864407	LacZKD_FP_rep2	rep2	FP	LacZ RNAi
371	67	236.538305084746	204.414711864407	273.069762711864	LacZKD_FP_rep2	rep2	FP	LacZ RNAi
372	68	225.399050847458	193.113152542373	262.481491525424	LacZKD_FP_rep2	rep2	FP	LacZ RNAi
373	69	212.585491525424	183.485898305085	245.294237288136	LacZKD_FP_rep2	rep2	FP	LacZ RNAi
374	70	213.576406779661	185.006440677966	257.539728813559	LacZKD_FP_rep2	rep2	FP	LacZ RNAi
375	71	204.470237288136	175.319389830508	234.17206779661	LacZKD_FP_rep2	rep2	FP	LacZ RNAi
376	72	210.689084745763	180.991525423729	245.281423728814	LacZKD_FP_rep2	rep2	FP	LacZ RNAi
377	73	192.613423728814	167.054644067797	220.504271186441	LacZKD_FP_rep2	rep2	FP	LacZ RNAi
378	74	192.271728813559	164.380881355932	223.502644067797	LacZKD_FP_rep2	rep2	FP	LacZ RNAi
379	75	184.293152542373	159.464745762712	214.733898305085	LacZKD_FP_rep2	rep2	FP	LacZ RNAi
380	76	177.561762711864	152.878576271186	209.185627118644	LacZKD_FP_rep2	rep2	FP	LacZ RNAi
381	77	180.175728813559	153.84813559322	210.189355932203	LacZKD_FP_rep2	rep2	FP	LacZ RNAi
382	78	160.767457627119	140.633084745763	182.934915254237	LacZKD_FP_rep2	rep2	FP	LacZ RNAi
383	79	156.410847457627	135.165966101695	177.869288135593	LacZKD_FP_rep2	rep2	FP	LacZ RNAi
384	80	159.127322033898	137.771389830508	186.052881355932	LacZKD_FP_rep2	rep2	FP	LacZ RNAi
385	81	140.180338983051	120.789152542373	163.300271186441	LacZKD_FP_rep2	rep2	FP	LacZ RNAi
386	82	138.898983050847	122.177288135593	161.967661016949	LacZKD_FP_rep2	rep2	FP	LacZ RNAi
387	83	139.992406779661	121.194915254237	161.707118644068	LacZKD_FP_rep2	rep2	FP	LacZ RNAi
388	84	131.381694915254	110.764677966102	161.446576271186	LacZKD_FP_rep2	rep2	FP	LacZ RNAi
389	85	120.618305084746	105.173694915254	137.540745762712	LacZKD_FP_rep2	rep2	FP	LacZ RNAi
390	86	118.56813559322	104.374983050847	134.973762711864	LacZKD_FP_rep2	rep2	FP	LacZ RNAi
391	87	106.369627118644	93.8294237288136	119.490711864407	LacZKD_FP_rep2	rep2	FP	LacZ RNAi
392	88	108.163525423729	91.9501016949153	124.505084745763	LacZKD_FP_rep2	rep2	FP	LacZ RNAi
393	89	103.670237288136	90.72	119.524881355932	LacZKD_FP_rep2	rep2	FP	LacZ RNAi
394	90	95.9137627118644	84.5353220338983	115.027322033898	LacZKD_FP_rep2	rep2	FP	LacZ RNAi
395	91	98.5277288135593	84.6335593220339	119.494983050847	LacZKD_FP_rep2	rep2	FP	LacZ RNAi
396	92	94.2565423728814	82.1562711864407	108.04393220339	LacZKD_FP_rep2	rep2	FP	LacZ RNAi
397	93	88.6698305084746	77.3725423728814	101.93186440678	LacZKD_FP_rep2	rep2	FP	LacZ RNAi
398	94	89.353220338983	77.6971525423729	102.858711864407	LacZKD_FP_rep2	rep2	FP	LacZ RNAi
399	95	84.8428474576271	73.0073898305085	96.9943728813559	LacZKD_FP_rep2	rep2	FP	LacZ RNAi
400	96	90.1732881355932	74.9336949152542	110.06420338983	LacZKD_FP_rep2	rep2	FP	LacZ RNAi
401	97	76.0271186440678	66.6262372881356	87.5550508474576	LacZKD_FP_rep2	rep2	FP	LacZ RNAi
402	98	71.4313220338983	62.4575593220339	81.7718644067797	LacZKD_FP_rep2	rep2	FP	LacZ RNAi
403	99	72.7810169491525	62.4575593220339	89.3574915254237	LacZKD_FP_rep2	rep2	FP	LacZ RNAi
404	100	73.942779661017	63.4057627118644	94.3163389830509	LacZKD_FP_rep2	rep2	FP	LacZ RNAi
405	0	5.72847457627119	3.96996610169492	9.64848305084746	NELFeKD_DMSO_rep1	rep1	DMSO	NELF RNAi
406	1	6.87416949152542	4.28636440677966	10.8741101694915	NELFeKD_DMSO_rep1	rep1	DMSO	NELF RNAi
407	2	6.63437288135593	4.15647457627119	15.193779661017	NELFeKD_DMSO_rep1	rep1	DMSO	NELF RNAi
408	3	6.8208813559322	4.31633898305085	11.3237288135593	NELFeKD_DMSO_rep1	rep1	DMSO	NELF RNAi
409	4	6.63437288135593	4.42291525423729	14.5043644067797	NELFeKD_DMSO_rep1	rep1	DMSO	NELF RNAi
410	5	7.43369491525424	5.06237288135593	17.1354661016949	NELFeKD_DMSO_rep1	rep1	DMSO	NELF RNAi
411	6	6.42122033898305	4.79593220338983	12.8224576271186	NELFeKD_DMSO_rep1	rep1	DMSO	NELF RNAi
412	7	7.66016949152542	5.32881355932203	11.7267203389831	NELFeKD_DMSO_rep1	rep1	DMSO	NELF RNAi
413	8	10.6709491525424	6.12813559322034	29.3717542372881	NELFeKD_DMSO_rep1	rep1	DMSO	NELF RNAi
414	9	10.697593220339	7.24385593220339	21.6649576271186	NELFeKD_DMSO_rep1	rep1	DMSO	NELF RNAi
415	10	9.05898305084746	6.44453389830508	16.0996779661017	NELFeKD_DMSO_rep1	rep1	DMSO	NELF RNAi
416	11	14.7208474576271	8.92576271186441	22.1711949152542	NELFeKD_DMSO_rep1	rep1	DMSO	NELF RNAi
417	12	13.0822372881356	8.5760593220339	23.6699237288136	NELFeKD_DMSO_rep1	rep1	DMSO	NELF RNAi
418	13	42.4839661016949	24.5924745762712	66.7533813559322	NELFeKD_DMSO_rep1	rep1	DMSO	NELF RNAi
419	14	20.0096949152542	13.8482542372881	29.8946440677966	NELFeKD_DMSO_rep1	rep1	DMSO	NELF RNAi
420	15	18.384406779661	13.6117881355932	30.2177033898305	NELFeKD_DMSO_rep1	rep1	DMSO	NELF RNAi
421	16	40.9652542372881	25.8414152542373	67.2762711864407	NELFeKD_DMSO_rep1	rep1	DMSO	NELF RNAi
422	17	24.539186440678	18.8573389830508	31.4799661016949	NELFeKD_DMSO_rep1	rep1	DMSO	NELF RNAi
423	18	21.9547118644068	17.6383728813559	27.4800254237288	NELFeKD_DMSO_rep1	rep1	DMSO	NELF RNAi
424	19	27.2302372881356	21.395186440678	35.3966440677966	NELFeKD_DMSO_rep1	rep1	DMSO	NELF RNAi
425	20	34.8371186440678	26.6573898305085	44.2657881355932	NELFeKD_DMSO_rep1	rep1	DMSO	NELF RNAi
426	21	48.6653898305085	34.6572711864407	67.4328050847458	NELFeKD_DMSO_rep1	rep1	DMSO	NELF RNAi
427	22	42.8703050847458	31.6265084745763	57.1282118644068	NELFeKD_DMSO_rep1	rep1	DMSO	NELF RNAi
428	23	40.4456949152542	30.8771440677966	51.0766779661017	NELFeKD_DMSO_rep1	rep1	DMSO	NELF RNAi
429	24	38.4340677966102	28.8255508474576	66.4602966101695	NELFeKD_DMSO_rep1	rep1	DMSO	NELF RNAi
430	25	40.6854915254237	31.8663050847458	51.1332966101695	NELFeKD_DMSO_rep1	rep1	DMSO	NELF RNAi
431	26	38.5273220338983	30.2943050847458	53.9808813559322	NELFeKD_DMSO_rep1	rep1	DMSO	NELF RNAi
432	27	46.067593220339	38.0210847457627	57.1548559322034	NELFeKD_DMSO_rep1	rep1	DMSO	NELF RNAi
433	28	46.9068813559322	39.0069152542373	61.4978389830509	NELFeKD_DMSO_rep1	rep1	DMSO	NELF RNAi
434	29	64.758406779661	52.5853983050847	79.8855762711865	NELFeKD_DMSO_rep1	rep1	DMSO	NELF RNAi
435	30	72.0588813559322	58.0241186440678	89.9670254237288	NELFeKD_DMSO_rep1	rep1	DMSO	NELF RNAi
436	31	83.3426440677966	67.4561186440678	99.9585508474576	NELFeKD_DMSO_rep1	rep1	DMSO	NELF RNAi
437	32	90.9761694915254	71.3994406779661	115.911686440678	NELFeKD_DMSO_rep1	rep1	DMSO	NELF RNAi
438	33	113.317220338983	90.9894915254237	139.375118644068	NELFeKD_DMSO_rep1	rep1	DMSO	NELF RNAi
439	34	114.502881355932	92.9844661016949	143.378389830508	NELFeKD_DMSO_rep1	rep1	DMSO	NELF RNAi
440	35	137.216949152542	106.812737288136	180.097245762712	NELFeKD_DMSO_rep1	rep1	DMSO	NELF RNAi
441	36	138.762305084746	110.393033898305	175.937440677966	NELFeKD_DMSO_rep1	rep1	DMSO	NELF RNAi
442	37	133.633322033898	111.555381355932	171.158161016949	NELFeKD_DMSO_rep1	rep1	DMSO	NELF RNAi
443	38	148.527355932203	115.498703389831	187.097974576271	NELFeKD_DMSO_rep1	rep1	DMSO	NELF RNAi
444	39	128.344474576271	104.408110169492	156.940220338983	NELFeKD_DMSO_rep1	rep1	DMSO	NELF RNAi
445	40	137.683220338983	108.651177966102	173.892508474576	NELFeKD_DMSO_rep1	rep1	DMSO	NELF RNAi
446	41	128.930644067797	105.630406779661	157.053457627119	NELFeKD_DMSO_rep1	rep1	DMSO	NELF RNAi
447	42	147.648101694915	117.610245762712	180.187169491525	NELFeKD_DMSO_rep1	rep1	DMSO	NELF RNAi
448	43	155.015186440678	125.137194915254	184.100516949153	NELFeKD_DMSO_rep1	rep1	DMSO	NELF RNAi
449	44	148.500711864407	120.817525423729	182.565152542373	NELFeKD_DMSO_rep1	rep1	DMSO	NELF RNAi
450	45	149.046915254237	123.245466101695	189.922245762712	NELFeKD_DMSO_rep1	rep1	DMSO	NELF RNAi
451	46	154.92193220339	122.622661016949	192.669915254237	NELFeKD_DMSO_rep1	rep1	DMSO	NELF RNAi
452	47	159.944338983051	129.363610169492	204.946169491525	NELFeKD_DMSO_rep1	rep1	DMSO	NELF RNAi
453	48	174.158949152542	140.753949152542	210.33493220339	NELFeKD_DMSO_rep1	rep1	DMSO	NELF RNAi
454	49	170.788474576271	137.66656779661	209.552262711864	NELFeKD_DMSO_rep1	rep1	DMSO	NELF RNAi
455	50	165.313118644068	133.177042372881	203.3775	NELFeKD_DMSO_rep1	rep1	DMSO	NELF RNAi
456	51	166.951728813559	133.470127118644	210.717940677966	NELFeKD_DMSO_rep1	rep1	DMSO	NELF RNAi
457	52	156.906915254237	126.982296610169	191.610813559322	NELFeKD_DMSO_rep1	rep1	DMSO	NELF RNAi
458	53	162.54213559322	131.611703389831	199.380889830508	NELFeKD_DMSO_rep1	rep1	DMSO	NELF RNAi
459	54	162.741966101695	128.797423728814	207.930305084746	NELFeKD_DMSO_rep1	rep1	DMSO	NELF RNAi
460	55	154.109288135593	122.426161016949	194.478381355932	NELFeKD_DMSO_rep1	rep1	DMSO	NELF RNAi
461	56	168.177355932203	134.865610169492	210.884466101695	NELFeKD_DMSO_rep1	rep1	DMSO	NELF RNAi
462	57	154.961898305085	126.769144067797	197.569093220339	NELFeKD_DMSO_rep1	rep1	DMSO	NELF RNAi
463	58	142.252677966102	119.818372881356	169.822627118644	NELFeKD_DMSO_rep1	rep1	DMSO	NELF RNAi
464	59	147.92786440678	119.651847457627	186.778245762712	NELFeKD_DMSO_rep1	rep1	DMSO	NELF RNAi
465	60	131.235355932203	110.426338983051	158.109228813559	NELFeKD_DMSO_rep1	rep1	DMSO	NELF RNAi
466	61	126.652576271186	106.463033898305	150.938644067797	NELFeKD_DMSO_rep1	rep1	DMSO	NELF RNAi
467	62	112.997491525424	96.984406779661	132.704110169492	NELFeKD_DMSO_rep1	rep1	DMSO	NELF RNAi
468	63	104.977627118644	88.5582203389831	121.953228813559	NELFeKD_DMSO_rep1	rep1	DMSO	NELF RNAi
469	64	108.041694915254	90.020313559322	129.043881355932	NELFeKD_DMSO_rep1	rep1	DMSO	NELF RNAi
470	65	105.710338983051	86.043686440678	131.535101694915	NELFeKD_DMSO_rep1	rep1	DMSO	NELF RNAi
471	66	94.8795254237288	79.6291271186441	114.096559322034	NELFeKD_DMSO_rep1	rep1	DMSO	NELF RNAi
472	67	99.5555593220339	83.096186440678	117.750127118644	NELFeKD_DMSO_rep1	rep1	DMSO	NELF RNAi
473	68	95.3857627118644	78.4767711864407	113.363847457627	NELFeKD_DMSO_rep1	rep1	DMSO	NELF RNAi
474	69	83.7556271186441	70.9698050847458	97.2275338983051	NELFeKD_DMSO_rep1	rep1	DMSO	NELF RNAi
475	70	86.766406779661	72.8681949152543	105.457220338983	NELFeKD_DMSO_rep1	rep1	DMSO	NELF RNAi
476	71	82.2102711864407	69.2712457627119	95.7421271186441	NELFeKD_DMSO_rep1	rep1	DMSO	NELF RNAi
477	72	86.6198644067797	72.6550423728814	102.816127118644	NELFeKD_DMSO_rep1	rep1	DMSO	NELF RNAi
478	73	79.7856610169492	68.0656016949153	93.6838728813559	NELFeKD_DMSO_rep1	rep1	DMSO	NELF RNAi
479	74	78.6399661016949	67.5826779661017	92.7546610169492	NELFeKD_DMSO_rep1	rep1	DMSO	NELF RNAi
480	75	75.8023728813559	63.9957203389831	92.3516694915254	NELFeKD_DMSO_rep1	rep1	DMSO	NELF RNAi
481	76	74.2570169491525	63.5194576271186	93.620593220339	NELFeKD_DMSO_rep1	rep1	DMSO	NELF RNAi
482	77	74.8165423728814	62.0473728813559	92.4715677966102	NELFeKD_DMSO_rep1	rep1	DMSO	NELF RNAi
483	78	65.1847118644068	56.8284661016949	74.0738389830508	NELFeKD_DMSO_rep1	rep1	DMSO	NELF RNAi
484	79	63.9324406779661	55.4696186440678	76.4784661016949	NELFeKD_DMSO_rep1	rep1	DMSO	NELF RNAi
485	80	70.4735593220339	59.2963728813559	86.9229406779661	NELFeKD_DMSO_rep1	rep1	DMSO	NELF RNAi
486	81	59.1764745762712	50.8868389830508	72.9148220338983	NELFeKD_DMSO_rep1	rep1	DMSO	NELF RNAi
487	82	61.2413898305085	52.4521779661017	71.7091779661017	NELFeKD_DMSO_rep1	rep1	DMSO	NELF RNAi
488	83	60.3621355932203	51.2998220338983	72.8215677966102	NELFeKD_DMSO_rep1	rep1	DMSO	NELF RNAi
489	84	55.8193220338983	46.3040593220339	77.3077627118644	NELFeKD_DMSO_rep1	rep1	DMSO	NELF RNAi
490	85	52.2623389830508	44.4656186440678	61.4978389830509	NELFeKD_DMSO_rep1	rep1	DMSO	NELF RNAi
491	86	50.0375593220339	43.6962711864407	57.3680084745763	NELFeKD_DMSO_rep1	rep1	DMSO	NELF RNAi
492	87	46.8269491525424	41.0818220338983	53.7977033898305	NELFeKD_DMSO_rep1	rep1	DMSO	NELF RNAi
493	88	46.067593220339	39.5397966101695	54.8901101694915	NELFeKD_DMSO_rep1	rep1	DMSO	NELF RNAi
494	89	46.240779661017	40.0993220338983	55.7160762711864	NELFeKD_DMSO_rep1	rep1	DMSO	NELF RNAi
495	90	43.7362372881356	37.1385	55.7660338983051	NELFeKD_DMSO_rep1	rep1	DMSO	NELF RNAi
496	91	43.6829491525424	37.6480677966102	54.124093220339	NELFeKD_DMSO_rep1	rep1	DMSO	NELF RNAi
497	92	43.9227457627119	37.7546440677966	51.2898305084746	NELFeKD_DMSO_rep1	rep1	DMSO	NELF RNAi
498	93	40.9785762711864	34.8237966101695	48.6254237288136	NELFeKD_DMSO_rep1	rep1	DMSO	NELF RNAi
499	94	43.4298305084746	37.4848728813559	50.0675338983051	NELFeKD_DMSO_rep1	rep1	DMSO	NELF RNAi
500	95	39.912813559322	34.1410423728814	47.6529152542373	NELFeKD_DMSO_rep1	rep1	DMSO	NELF RNAi
501	96	40.1659322033898	34.2376271186441	47.8327627118644	NELFeKD_DMSO_rep1	rep1	DMSO	NELF RNAi
502	97	36.0094576271186	31.3034491525424	41.6480084745763	NELFeKD_DMSO_rep1	rep1	DMSO	NELF RNAi
503	98	35.3566779661017	30.4008813559322	41.1650847457627	NELFeKD_DMSO_rep1	rep1	DMSO	NELF RNAi
504	99	36.4224406779661	31.2801355932203	45.4581101694915	NELFeKD_DMSO_rep1	rep1	DMSO	NELF RNAi
505	100	37.7546440677966	31.8130169491525	46.0975677966102	NELFeKD_DMSO_rep1	rep1	DMSO	NELF RNAi
506	0	5.736	3.95362711864407	9.62886440677966	NELFeKD_DMSO_rep2	rep2	DMSO	NELF RNAi
507	1	6.54616949152542	4.40327118644068	11.0547627118644	NELFeKD_DMSO_rep2	rep2	DMSO	NELF RNAi
508	2	6.80542372881356	3.98603389830508	13.1571525423729	NELFeKD_DMSO_rep2	rep2	DMSO	NELF RNAi
509	3	6.83783050847458	4.18047457627119	10.8238644067797	NELFeKD_DMSO_rep2	rep2	DMSO	NELF RNAi
510	4	6.83783050847458	4.50454237288136	15.9238813559322	NELFeKD_DMSO_rep2	rep2	DMSO	NELF RNAi
511	5	7.92345762711864	5.05545762711864	19.5129322033898	NELFeKD_DMSO_rep2	rep2	DMSO	NELF RNAi
512	6	6.31932203389831	4.6301186440678	15.2392881355932	NELFeKD_DMSO_rep2	rep2	DMSO	NELF RNAi
513	7	7.61559322033898	5.18508474576271	11.6664406779661	NELFeKD_DMSO_rep2	rep2	DMSO	NELF RNAi
514	8	10.2729491525424	6.22210169491525	26.9664915254237	NELFeKD_DMSO_rep2	rep2	DMSO	NELF RNAi
515	9	9.86786440677966	6.57452542372881	20.8173050847458	NELFeKD_DMSO_rep2	rep2	DMSO	NELF RNAi
516	10	8.52298305084746	6.06006779661017	16.9487457627119	NELFeKD_DMSO_rep2	rep2	DMSO	NELF RNAi
517	11	12.9141016949153	7.93966101694915	21.4532881355932	NELFeKD_DMSO_rep2	rep2	DMSO	NELF RNAi
518	12	11.5206101694915	7.5143220338983	21.749	NELFeKD_DMSO_rep2	rep2	DMSO	NELF RNAi
519	13	38.272406779661	22.7171525423729	60.7262542372881	NELFeKD_DMSO_rep2	rep2	DMSO	NELF RNAi
520	14	17.0135593220339	11.9581016949153	27.4485423728814	NELFeKD_DMSO_rep2	rep2	DMSO	NELF RNAi
521	15	16.1709830508475	11.2451525423729	27.6227288135593	NELFeKD_DMSO_rep2	rep2	DMSO	NELF RNAi
522	16	38.8881355932203	23.4301016949153	65.2064915254237	NELFeKD_DMSO_rep2	rep2	DMSO	NELF RNAi
523	17	21.6801355932203	15.9724915254237	28.4855593220339	NELFeKD_DMSO_rep2	rep2	DMSO	NELF RNAi
524	18	19.5412881355932	15.6484237288136	24.7020677966102	NELFeKD_DMSO_rep2	rep2	DMSO	NELF RNAi
525	19	23.7865762711864	18.1802033898305	33.1237796610169	NELFeKD_DMSO_rep2	rep2	DMSO	NELF RNAi
526	20	29.8142372881356	22.5227118644068	38.5316610169492	NELFeKD_DMSO_rep2	rep2	DMSO	NELF RNAi
527	21	44.9157966101695	31.5236949152542	62.2534237288136	NELFeKD_DMSO_rep2	rep2	DMSO	NELF RNAi
528	22	39.131186440678	27.5781694915254	52.0938983050847	NELFeKD_DMSO_rep2	rep2	DMSO	NELF RNAi
529	23	37.6566779661017	28.5139152542373	49.0071525423729	NELFeKD_DMSO_rep2	rep2	DMSO	NELF RNAi
530	24	36.3442033898305	27.1568813559322	64.1127627118644	NELFeKD_DMSO_rep2	rep2	DMSO	NELF RNAi
531	25	40.3626440677966	30.8188474576271	52.4382203389831	NELFeKD_DMSO_rep2	rep2	DMSO	NELF RNAi
532	26	36.9761355932203	28.8379830508475	51.4376610169491	NELFeKD_DMSO_rep2	rep2	DMSO	NELF RNAi
533	27	44.8023728813559	36.806	55.9989152542373	NELFeKD_DMSO_rep2	rep2	DMSO	NELF RNAi
534	28	46.0662372881356	38.2643050847458	61.009813559322	NELFeKD_DMSO_rep2	rep2	DMSO	NELF RNAi
535	29	65.3158644067797	51.9116101694915	81.3410169491525	NELFeKD_DMSO_rep2	rep2	DMSO	NELF RNAi
536	30	71.2625084745763	56.6389491525424	90.4594745762712	NELFeKD_DMSO_rep2	rep2	DMSO	NELF RNAi
537	31	82.7993220338983	66.6607457627119	100.720271186441	NELFeKD_DMSO_rep2	rep2	DMSO	NELF RNAi
538	32	92.9912542372881	72.8787966101695	119.969898305085	NELFeKD_DMSO_rep2	rep2	DMSO	NELF RNAi
539	33	118.754644067797	94.3928474576271	145.352508474576	NELFeKD_DMSO_rep2	rep2	DMSO	NELF RNAi
540	34	116.988474576271	94.9235084745763	149.929966101695	NELFeKD_DMSO_rep2	rep2	DMSO	NELF RNAi
541	35	141.277355932203	110.462559322034	190.041457627119	NELFeKD_DMSO_rep2	rep2	DMSO	NELF RNAi
542	36	145.830508474576	114.100220338983	182.543338983051	NELFeKD_DMSO_rep2	rep2	DMSO	NELF RNAi
543	37	140.742644067797	115.509915254237	179.055559322034	NELFeKD_DMSO_rep2	rep2	DMSO	NELF RNAi
544	38	153.381288135593	118.341457627119	196.308118644068	NELFeKD_DMSO_rep2	rep2	DMSO	NELF RNAi
545	39	134.002033898305	108.165728813559	163.690694915254	NELFeKD_DMSO_rep2	rep2	DMSO	NELF RNAi
546	40	142.816677966102	111.252474576271	183.231983050847	NELFeKD_DMSO_rep2	rep2	DMSO	NELF RNAi
547	41	129.141016949153	104.738711864407	160.251525423729	NELFeKD_DMSO_rep2	rep2	DMSO	NELF RNAi
548	42	153.186847457627	121.197305084746	187.967423728814	NELFeKD_DMSO_rep2	rep2	DMSO	NELF RNAi
549	43	159.376542372881	127.152050847458	191.337728813559	NELFeKD_DMSO_rep2	rep2	DMSO	NELF RNAi
550	44	150.221627118644	121.217559322034	186.055423728814	NELFeKD_DMSO_rep2	rep2	DMSO	NELF RNAi
551	45	151.193830508475	124.053152542373	195.129322033898	NELFeKD_DMSO_rep2	rep2	DMSO	NELF RNAi
552	46	155.584949152542	121.934559322034	193.306440677966	NELFeKD_DMSO_rep2	rep2	DMSO	NELF RNAi
553	47	162.293152542373	131.320372881356	213.106983050847	NELFeKD_DMSO_rep2	rep2	DMSO	NELF RNAi
554	48	176.487322033898	141.569016949153	216.505644067797	NELFeKD_DMSO_rep2	rep2	DMSO	NELF RNAi
555	49	167.94813559322	136.084169491525	207.630237288136	NELFeKD_DMSO_rep2	rep2	DMSO	NELF RNAi
556	50	164.788474576271	132.037372881356	205.252389830508	NELFeKD_DMSO_rep2	rep2	DMSO	NELF RNAi
557	51	167.510644067797	131.689	216.299050847458	NELFeKD_DMSO_rep2	rep2	DMSO	NELF RNAi
558	52	158.37193220339	125.604627118644	194.383966101695	NELFeKD_DMSO_rep2	rep2	DMSO	NELF RNAi
559	53	158.809423728814	126.730762711864	200.444033898305	NELFeKD_DMSO_rep2	rep2	DMSO	NELF RNAi
560	54	161.677423728814	124.82686440678	211.652728813559	NELFeKD_DMSO_rep2	rep2	DMSO	NELF RNAi
561	55	149.395254237288	117.567745762712	192.751474576271	NELFeKD_DMSO_rep2	rep2	DMSO	NELF RNAi
562	56	163.394983050847	130.878830508475	207.415542372881	NELFeKD_DMSO_rep2	rep2	DMSO	NELF RNAi
563	57	152.878983050847	123.429322033898	197.114237288136	NELFeKD_DMSO_rep2	rep2	DMSO	NELF RNAi
564	58	137.307525423729	114.918491525424	165.801186440678	NELFeKD_DMSO_rep2	rep2	DMSO	NELF RNAi
565	59	142.444	113.079406779661	185.836677966102	NELFeKD_DMSO_rep2	rep2	DMSO	NELF RNAi
566	60	129.416474576271	106.569694915254	158.408389830508	NELFeKD_DMSO_rep2	rep2	DMSO	NELF RNAi
567	61	124.717491525424	102.757847457627	153.389389830508	NELFeKD_DMSO_rep2	rep2	DMSO	NELF RNAi
568	62	108.838169491525	92.3552711864407	129.724338983051	NELFeKD_DMSO_rep2	rep2	DMSO	NELF RNAi
569	63	102.583661016949	85.1285593220339	119.645830508475	NELFeKD_DMSO_rep2	rep2	DMSO	NELF RNAi
570	64	103.669288135593	85.2500847457627	124.762050847458	NELFeKD_DMSO_rep2	rep2	DMSO	NELF RNAi
571	65	101.384610169492	80.9359322033898	128.954677966102	NELFeKD_DMSO_rep2	rep2	DMSO	NELF RNAi
572	66	89.9126101694915	75.2404406779661	109.907593220339	NELFeKD_DMSO_rep2	rep2	DMSO	NELF RNAi
573	67	95.0652881355932	78.6188474576271	113.21713559322	NELFeKD_DMSO_rep2	rep2	DMSO	NELF RNAi
574	68	90.4797288135593	74.8272542372881	109.76986440678	NELFeKD_DMSO_rep2	rep2	DMSO	NELF RNAi
575	69	79.6882711864407	66.6891016949153	93.4976101694915	NELFeKD_DMSO_rep2	rep2	DMSO	NELF RNAi
576	70	81.1303728813559	67.5519322033898	101.886915254237	NELFeKD_DMSO_rep2	rep2	DMSO	NELF RNAi
577	71	77.8734915254237	64.9067288135593	92.0717118644068	NELFeKD_DMSO_rep2	rep2	DMSO	NELF RNAi
578	72	80.7252881355932	67.0131694915254	96.3251016949153	NELFeKD_DMSO_rep2	rep2	DMSO	NELF RNAi
579	73	77.7114576271186	65.6520847457627	93.3112711864407	NELFeKD_DMSO_rep2	rep2	DMSO	NELF RNAi
580	74	75.1837288135593	63.2215762711864	89.5075254237288	NELFeKD_DMSO_rep2	rep2	DMSO	NELF RNAi
581	75	71.9268474576271	60.6533389830509	90.2852881355932	NELFeKD_DMSO_rep2	rep2	DMSO	NELF RNAi
582	76	69.7393898305085	59.3327627118644	89.4548644067797	NELFeKD_DMSO_rep2	rep2	DMSO	NELF RNAi
583	77	71.8134237288136	58.7858983050847	91.4316779661017	NELFeKD_DMSO_rep2	rep2	DMSO	NELF RNAi
584	78	62.4316610169491	53.8195593220339	71.1693389830508	NELFeKD_DMSO_rep2	rep2	DMSO	NELF RNAi
585	79	60.8923389830508	52.1425084745763	73.1542542372881	NELFeKD_DMSO_rep2	rep2	DMSO	NELF RNAi
586	80	65.8181694915254	54.0869152542373	80.304	NELFeKD_DMSO_rep2	rep2	DMSO	NELF RNAi
587	81	57.1979661016949	48.3792711864407	72.8018305084746	NELFeKD_DMSO_rep2	rep2	DMSO	NELF RNAi
588	82	57.9757288135593	49.1610847457627	69.549	NELFeKD_DMSO_rep2	rep2	DMSO	NELF RNAi
589	83	57.1169491525424	48.0592542372881	68.6132542372881	NELFeKD_DMSO_rep2	rep2	DMSO	NELF RNAi
590	84	53.2605423728814	43.6762372881356	74.7300338983051	NELFeKD_DMSO_rep2	rep2	DMSO	NELF RNAi
591	85	49.776813559322	42.3232542372881	58.7858983050847	NELFeKD_DMSO_rep2	rep2	DMSO	NELF RNAi
592	86	47.4921355932203	41.0836949152542	55.0753220338983	NELFeKD_DMSO_rep2	rep2	DMSO	NELF RNAi
593	87	43.7815593220339	37.9766949152542	50.8502881355932	NELFeKD_DMSO_rep2	rep2	DMSO	NELF RNAi
594	88	43.5223050847458	36.9396779661017	50.8786440677966	NELFeKD_DMSO_rep2	rep2	DMSO	NELF RNAi
595	89	42.8417627118644	36.263186440678	51.9845254237288	NELFeKD_DMSO_rep2	rep2	DMSO	NELF RNAi
596	90	40.8487457627119	34.2863728813559	52.2194745762712	NELFeKD_DMSO_rep2	rep2	DMSO	NELF RNAi
597	91	40.6867118644068	34.7724745762712	52.4382203389831	NELFeKD_DMSO_rep2	rep2	DMSO	NELF RNAi
598	92	41.1566101694915	35.0641355932203	48.4886440677966	NELFeKD_DMSO_rep2	rep2	DMSO	NELF RNAi
599	93	38.6612881355932	32.471593220339	45.952813559322	NELFeKD_DMSO_rep2	rep2	DMSO	NELF RNAi
600	94	40.4760677966102	34.5780338983051	47.1559152542373	NELFeKD_DMSO_rep2	rep2	DMSO	NELF RNAi
601	95	37.1219661016949	31.2725423728814	44.9927627118644	NELFeKD_DMSO_rep2	rep2	DMSO	NELF RNAi
602	96	37.5108474576271	31.4953389830508	46.3741016949153	NELFeKD_DMSO_rep2	rep2	DMSO	NELF RNAi
603	97	34.4646101694915	29.6157457627119	40.152	NELFeKD_DMSO_rep2	rep2	DMSO	NELF RNAi
604	98	31.8720677966102	27.1528305084746	38.2764576271186	NELFeKD_DMSO_rep2	rep2	DMSO	NELF RNAi
605	99	33.362779661017	28.1250338983051	41.1282542372881	NELFeKD_DMSO_rep2	rep2	DMSO	NELF RNAi
606	100	34.5132203389831	28.647593220339	43.4291355932203	NELFeKD_DMSO_rep2	rep2	DMSO	NELF RNAi
607	0	4.10115254237288	2.5993220338983	7.10481355932203	NELFeKD_FP_rep1	rep1	FP	NELF RNAi
608	1	4.82318644067797	2.91701694915254	7.59940677966102	NELFeKD_FP_rep1	rep1	FP	NELF RNAi
609	2	5.18420338983051	2.88813559322034	13.0579830508475	NELFeKD_FP_rep1	rep1	FP	NELF RNAi
610	3	5.22752542372881	3.20583050847458	8.4911186440678	NELFeKD_FP_rep1	rep1	FP	NELF RNAi
611	4	4.59213559322034	2.83037288135593	11.0326779661017	NELFeKD_FP_rep1	rep1	FP	NELF RNAi
612	5	5.71850847457627	3.46576271186441	12.6247627118644	NELFeKD_FP_rep1	rep1	FP	NELF RNAi
613	6	4.73654237288136	3.3791186440678	9.21315254237288	NELFeKD_FP_rep1	rep1	FP	NELF RNAi
614	7	5.66074576271186	3.72569491525424	8.57776271186441	NELFeKD_FP_rep1	rep1	FP	NELF RNAi
615	8	7.6968813559322	4.76181355932203	20.8703898305085	NELFeKD_FP_rep1	rep1	FP	NELF RNAi
616	9	7.6535593220339	5.02535593220339	16.0616440677966	NELFeKD_FP_rep1	rep1	FP	NELF RNAi
617	10	6.70047457627119	4.38996610169491	12.7619491525424	NELFeKD_FP_rep1	rep1	FP	NELF RNAi
618	11	9.96406779661017	6.0073220338983	16.0616440677966	NELFeKD_FP_rep1	rep1	FP	NELF RNAi
619	12	8.98210169491525	5.74738983050847	16.6356610169492	NELFeKD_FP_rep1	rep1	FP	NELF RNAi
620	13	26.5419661016949	14.9894237288136	42.4953050847458	NELFeKD_FP_rep1	rep1	FP	NELF RNAi
621	14	13.8486101694915	9.79077966101695	22.0689661016949	NELFeKD_FP_rep1	rep1	FP	NELF RNAi
622	15	12.0435254237288	8.52	22.0436949152542	NELFeKD_FP_rep1	rep1	FP	NELF RNAi
623	16	27.8705084745763	16.9786271186441	45.9213559322034	NELFeKD_FP_rep1	rep1	FP	NELF RNAi
624	17	15.7403389830508	12.0146440677966	21.3180508474576	NELFeKD_FP_rep1	rep1	FP	NELF RNAi
625	18	15.8414237288136	12.2420847457627	21.1158813559322	NELFeKD_FP_rep1	rep1	FP	NELF RNAi
626	19	18.3685423728814	13.7980677966102	25.7657796610169	NELFeKD_FP_rep1	rep1	FP	NELF RNAi
627	20	23.567186440678	17.7873050847458	29.8344406779661	NELFeKD_FP_rep1	rep1	FP	NELF RNAi
628	21	36.2172203389831	25.3000677966102	49.8492203389831	NELFeKD_FP_rep1	rep1	FP	NELF RNAi
629	22	32.0005423728814	22.5527288135593	44.3653728813559	NELFeKD_FP_rep1	rep1	FP	NELF RNAi
630	23	30.4120677966102	22.9859491525424	40.5819152542373	NELFeKD_FP_rep1	rep1	FP	NELF RNAi
631	24	28.7513898305085	21.6898983050847	56.513593220339	NELFeKD_FP_rep1	rep1	FP	NELF RNAi
632	25	30.9896949152542	23.7982372881356	39.2894745762712	NELFeKD_FP_rep1	rep1	FP	NELF RNAi
633	26	30.4120677966102	23.5094237288136	43.9393728813559	NELFeKD_FP_rep1	rep1	FP	NELF RNAi
634	27	34.3832542372881	28.5022881355932	42.0837457627119	NELFeKD_FP_rep1	rep1	FP	NELF RNAi
635	28	36.3327457627119	30.2387796610169	47.3870847457627	NELFeKD_FP_rep1	rep1	FP	NELF RNAi
636	29	50.2246779661017	41.2028644067797	62.2140508474576	NELFeKD_FP_rep1	rep1	FP	NELF RNAi
637	30	57.6038644067797	45.9718983050847	72.5246949152542	NELFeKD_FP_rep1	rep1	FP	NELF RNAi
638	31	67.3946440677966	54.2066949152542	85.839	NELFeKD_FP_rep1	rep1	FP	NELF RNAi
639	32	73.8207457627119	59.1129152542373	93.6369661016949	NELFeKD_FP_rep1	rep1	FP	NELF RNAi
640	33	90.1964745762712	73.3839152542373	112.348474576271	NELFeKD_FP_rep1	rep1	FP	NELF RNAi
641	34	92.6369491525424	74.9723898305085	113.283508474576	NELFeKD_FP_rep1	rep1	FP	NELF RNAi
642	35	114.312406779661	88.8679322033898	156.291457627119	NELFeKD_FP_rep1	rep1	FP	NELF RNAi
643	36	114.904474576271	91.8391016949153	140.002372881356	NELFeKD_FP_rep1	rep1	FP	NELF RNAi
644	37	116.334101694915	95.6550508474576	143.818322033898	NELFeKD_FP_rep1	rep1	FP	NELF RNAi
645	38	125.937152542373	100.698457627119	154.508033898305	NELFeKD_FP_rep1	rep1	FP	NELF RNAi
646	39	109.965762711864	91.452813559322	132.915610169492	NELFeKD_FP_rep1	rep1	FP	NELF RNAi
647	40	121.301694915254	98.2832542372881	149.970050847458	NELFeKD_FP_rep1	rep1	FP	NELF RNAi
648	41	115.02	95.7344745762712	138.457220338983	NELFeKD_FP_rep1	rep1	FP	NELF RNAi
649	42	136.074508474576	111.056033898305	165.955881355932	NELFeKD_FP_rep1	rep1	FP	NELF RNAi
650	43	145.43206779661	119.857627118644	174.96686440678	NELFeKD_FP_rep1	rep1	FP	NELF RNAi
651	44	137.09979661017	112.41706779661	164.901711864407	NELFeKD_FP_rep1	rep1	FP	NELF RNAi
652	45	141.042101694915	119.077830508475	171.08593220339	NELFeKD_FP_rep1	rep1	FP	NELF RNAi
653	46	145.201016949153	122.337813559322	177.143796610169	NELFeKD_FP_rep1	rep1	FP	NELF RNAi
654	47	155.699389830508	129.402915254237	189.107898305085	NELFeKD_FP_rep1	rep1	FP	NELF RNAi
655	48	172.43613559322	143.247915254237	207.165966101695	NELFeKD_FP_rep1	rep1	FP	NELF RNAi
656	49	171.901830508475	144.143237288136	207.779694915254	NELFeKD_FP_rep1	rep1	FP	NELF RNAi
657	50	170.4	138.973474576271	207.956593220339	NELFeKD_FP_rep1	rep1	FP	NELF RNAi
658	51	167.150847457627	138.222559322034	208.83386440678	NELFeKD_FP_rep1	rep1	FP	NELF RNAi
659	52	167.988406779661	139.218966101695	201.082830508475	NELFeKD_FP_rep1	rep1	FP	NELF RNAi
660	53	173.230372881356	142.525881355932	209.981898305085	NELFeKD_FP_rep1	rep1	FP	NELF RNAi
661	54	174.197898305085	142.904949152542	218.505508474576	NELFeKD_FP_rep1	rep1	FP	NELF RNAi
662	55	166.717627118644	138.626898305085	203.415	NELFeKD_FP_rep1	rep1	FP	NELF RNAi
663	56	182.876745762712	152.331101694915	228.108559322034	NELFeKD_FP_rep1	rep1	FP	NELF RNAi
664	57	179.930847457627	149.854525423729	223.700542372881	NELFeKD_FP_rep1	rep1	FP	NELF RNAi
665	58	163.91613559322	142.020457627119	192.591711864407	NELFeKD_FP_rep1	rep1	FP	NELF RNAi
666	59	169.201423728814	142.796644067797	205.902406779661	NELFeKD_FP_rep1	rep1	FP	NELF RNAi
667	60	156.970169491525	134.706254237288	181.916440677966	NELFeKD_FP_rep1	rep1	FP	NELF RNAi
668	61	153.807661016949	131.94086440678	179.266576271186	NELFeKD_FP_rep1	rep1	FP	NELF RNAi
669	62	144.796677966102	126.565322033898	166.602101694915	NELFeKD_FP_rep1	rep1	FP	NELF RNAi
670	63	132.377694915254	112.98386440678	152.215576271186	NELFeKD_FP_rep1	rep1	FP	NELF RNAi
671	64	135.872338983051	117.048915254237	155.905169491525	NELFeKD_FP_rep1	rep1	FP	NELF RNAi
672	65	134.067254237288	112.597576271186	164.204949152542	NELFeKD_FP_rep1	rep1	FP	NELF RNAi
673	66	121.807118644068	104.315847457627	142.132372881356	NELFeKD_FP_rep1	rep1	FP	NELF RNAi
674	67	128.290983050847	109.944101694915	149.038627118644	NELFeKD_FP_rep1	rep1	FP	NELF RNAi
675	68	121.864881355932	104.402491525424	142.753322033898	NELFeKD_FP_rep1	rep1	FP	NELF RNAi
676	69	112.218508474576	97.8861355932203	129.861406779661	NELFeKD_FP_rep1	rep1	FP	NELF RNAi
677	70	118.832338983051	102.543254237288	140.919355932203	NELFeKD_FP_rep1	rep1	FP	NELF RNAi
678	71	109.778033898305	94.8644237288135	125.114033898305	NELFeKD_FP_rep1	rep1	FP	NELF RNAi
679	72	117.431593220339	100.644305084746	138.832677966102	NELFeKD_FP_rep1	rep1	FP	NELF RNAi
680	73	109.951322033898	94.4997966101695	125.879389830508	NELFeKD_FP_rep1	rep1	FP	NELF RNAi
681	74	106.716610169492	92.153186440678	123.475016949153	NELFeKD_FP_rep1	rep1	FP	NELF RNAi
682	75	103.857355932203	89.5899661016949	122.012898305085	NELFeKD_FP_rep1	rep1	FP	NELF RNAi
683	76	101.546847457627	87.8209830508475	122.558033898305	NELFeKD_FP_rep1	rep1	FP	NELF RNAi
684	77	101.734576271186	86.5249322033898	119.626576271186	NELFeKD_FP_rep1	rep1	FP	NELF RNAi
685	78	93.4167457627119	81.503186440678	105.720203389831	NELFeKD_FP_rep1	rep1	FP	NELF RNAi
686	79	90.4275254237288	79.3587457627119	103.944	NELFeKD_FP_rep1	rep1	FP	NELF RNAi
687	80	95.568406779661	82.4851525423729	111.254593220339	NELFeKD_FP_rep1	rep1	FP	NELF RNAi
688	81	84.2902372881356	73.2142372881356	96.9005593220339	NELFeKD_FP_rep1	rep1	FP	NELF RNAi
689	82	84.9978305084746	75.0157118644068	96.4962203389831	NELFeKD_FP_rep1	rep1	FP	NELF RNAi
690	83	84.1458305084746	73.5752542372881	96.8680677966102	NELFeKD_FP_rep1	rep1	FP	NELF RNAi
691	84	78.1962711864407	67.170813559322	98.5215254237288	NELFeKD_FP_rep1	rep1	FP	NELF RNAi
692	85	71.0192542372881	62.264593220339	79.8316779661017	NELFeKD_FP_rep1	rep1	FP	NELF RNAi
693	86	70.6582372881356	62.2934745762712	79.7161525423729	NELFeKD_FP_rep1	rep1	FP	NELF RNAi
694	87	65.7628474576271	58.506406779661	74.4633559322034	NELFeKD_FP_rep1	rep1	FP	NELF RNAi
695	88	66.0661016949152	56.7771355932204	76.7377627118644	NELFeKD_FP_rep1	rep1	FP	NELF RNAi
696	89	65.6184406779661	57.6977288135593	74.8424237288136	NELFeKD_FP_rep1	rep1	FP	NELF RNAi
697	90	60.9396610169492	53.4305084745763	72.3225254237288	NELFeKD_FP_rep1	rep1	FP	NELF RNAi
698	91	63.0046779661017	54.8709661016949	75.8243898305085	NELFeKD_FP_rep1	rep1	FP	NELF RNAi
699	92	60.1309830508475	52.9106440677966	68.4271525423729	NELFeKD_FP_rep1	rep1	FP	NELF RNAi
700	93	57.9504406779661	50.9467118644068	66.2863220338983	NELFeKD_FP_rep1	rep1	FP	NELF RNAi
701	94	59.8421694915254	52.824	68.799	NELFeKD_FP_rep1	rep1	FP	NELF RNAi
702	95	55.7698983050847	48.488186440678	63.8350169491525	NELFeKD_FP_rep1	rep1	FP	NELF RNAi
703	96	57.2717288135593	48.7733898305085	67.3513220338983	NELFeKD_FP_rep1	rep1	FP	NELF RNAi
704	97	49.6470508474576	43.5783559322034	56.6182881355932	NELFeKD_FP_rep1	rep1	FP	NELF RNAi
705	98	48.708406779661	42.8527118644068	55.5677288135593	NELFeKD_FP_rep1	rep1	FP	NELF RNAi
706	99	47.5820338983051	41.1523220338983	55.0767457627119	NELFeKD_FP_rep1	rep1	FP	NELF RNAi
707	100	50.4412881355932	43.376186440678	58.3764406779661	NELFeKD_FP_rep1	rep1	FP	NELF RNAi
708	0	3.49925423728814	2.30915254237288	5.57971186440678	NELFeKD_FP_rep2	rep2	FP	NELF RNAi
709	1	4.25416949152542	2.60889830508475	7.2183220338983	NELFeKD_FP_rep2	rep2	FP	NELF RNAi
710	2	4.74264406779661	2.57337288135593	10.3401186440678	NELFeKD_FP_rep2	rep2	FP	NELF RNAi
711	3	4.68935593220339	2.71769491525424	7.53138983050848	NELFeKD_FP_rep2	rep2	FP	NELF RNAi
712	4	4.52949152542373	2.64664406779661	10.8530169491525	NELFeKD_FP_rep2	rep2	FP	NELF RNAi
713	5	5.59525423728814	3.28610169491525	12.7025593220339	NELFeKD_FP_rep2	rep2	FP	NELF RNAi
714	6	4.52949152542373	3.12401694915254	9.86718644067797	NELFeKD_FP_rep2	rep2	FP	NELF RNAi
715	7	5.14230508474576	3.23281355932203	7.92216949152542	NELFeKD_FP_rep2	rep2	FP	NELF RNAi
716	8	7.51362711864407	4.36962711864407	17.0633050847458	NELFeKD_FP_rep2	rep2	FP	NELF RNAi
717	9	7.01627118644068	4.58277966101695	14.4766101694915	NELFeKD_FP_rep2	rep2	FP	NELF RNAi
718	10	6.22583050847458	3.88781355932203	11.9054576271186	NELFeKD_FP_rep2	rep2	FP	NELF RNAi
719	11	8.51722033898305	5.16894915254237	15.5601355932203	NELFeKD_FP_rep2	rep2	FP	NELF RNAi
720	12	8.72149152542373	5.34657627118644	14.6231525423729	NELFeKD_FP_rep2	rep2	FP	NELF RNAi
721	13	22.2477966101695	13.3930847457627	34.3730677966102	NELFeKD_FP_rep2	rep2	FP	NELF RNAi
722	14	11.6523389830508	8.18861016949153	20.0230169491525	NELFeKD_FP_rep2	rep2	FP	NELF RNAi
723	15	11.0572881355932	7.4581186440678	18.9261694915254	NELFeKD_FP_rep2	rep2	FP	NELF RNAi
724	16	24.8233898305085	14.9006949152542	39.9816440677966	NELFeKD_FP_rep2	rep2	FP	NELF RNAi
725	17	14.1124745762712	10.2313220338983	18.8995254237288	NELFeKD_FP_rep2	rep2	FP	NELF RNAi
726	18	13.5174237288136	10.4267118644068	17.7471694915254	NELFeKD_FP_rep2	rep2	FP	NELF RNAi
727	19	16.2351186440678	12.094186440678	24.0196271186441	NELFeKD_FP_rep2	rep2	FP	NELF RNAi
728	20	20.9866440677966	15.7133389830508	26.9482542372881	NELFeKD_FP_rep2	rep2	FP	NELF RNAi
729	21	31.7508474576271	22.0768305084746	44.1980677966102	NELFeKD_FP_rep2	rep2	FP	NELF RNAi
730	22	28.3048813559322	19.9031186440678	39.5775423728814	NELFeKD_FP_rep2	rep2	FP	NELF RNAi
731	23	27.0703728813559	20.1939830508475	36.3136440677966	NELFeKD_FP_rep2	rep2	FP	NELF RNAi
732	24	26.4842033898305	19.7254915254237	52.2423559322034	NELFeKD_FP_rep2	rep2	FP	NELF RNAi
733	25	29.3972881355932	22.7140677966102	38.1010169491525	NELFeKD_FP_rep2	rep2	FP	NELF RNAi
734	26	27.5854915254237	21.0599152542373	38.4407288135593	NELFeKD_FP_rep2	rep2	FP	NELF RNAi
735	27	33.0386440677966	26.9193898305085	40.8919830508475	NELFeKD_FP_rep2	rep2	FP	NELF RNAi
736	28	34.2997966101695	28.3270847457627	45.239406779661	NELFeKD_FP_rep2	rep2	FP	NELF RNAi
737	29	48.3856271186441	38.7204915254237	60.1467627118644	NELFeKD_FP_rep2	rep2	FP	NELF RNAi
738	30	54.9933559322034	43.6585254237288	70.6822711864407	NELFeKD_FP_rep2	rep2	FP	NELF RNAi
739	31	63.9013559322034	51.2365423728814	79.6702033898305	NELFeKD_FP_rep2	rep2	FP	NELF RNAi
740	32	71.7702372881356	57.8620338983051	90.5365423728814	NELFeKD_FP_rep2	rep2	FP	NELF RNAi
741	33	90.3589152542373	72.6073050847458	108.532389830508	NELFeKD_FP_rep2	rep2	FP	NELF RNAi
742	34	91.2470508474576	74.5256779661017	111.294491525424	NELFeKD_FP_rep2	rep2	FP	NELF RNAi
743	35	110.102169491525	86.2179830508475	151.700220338983	NELFeKD_FP_rep2	rep2	FP	NELF RNAi
744	36	113.592542372881	89.732779661017	139.062050847458	NELFeKD_FP_rep2	rep2	FP	NELF RNAi
745	37	114.39186440678	94.4154745762712	142.441406779661	NELFeKD_FP_rep2	rep2	FP	NELF RNAi
746	38	124.63206779661	98.3299322033898	153.900576271186	NELFeKD_FP_rep2	rep2	FP	NELF RNAi
747	39	108.157152542373	89.6528474576271	130.06079661017	NELFeKD_FP_rep2	rep2	FP	NELF RNAi
748	40	118.361830508475	94.5153898305085	147.708050847458	NELFeKD_FP_rep2	rep2	FP	NELF RNAi
749	41	110.688338983051	91.262593220339	133.684389830508	NELFeKD_FP_rep2	rep2	FP	NELF RNAi
750	42	128.681966101695	104.169423728814	156.742610169492	NELFeKD_FP_rep2	rep2	FP	NELF RNAi
751	43	136.071254237288	112.160423728814	161.431966101695	NELFeKD_FP_rep2	rep2	FP	NELF RNAi
752	44	129.188203389831	106.511881355932	156.638254237288	NELFeKD_FP_rep2	rep2	FP	NELF RNAi
753	45	131.861491525424	110.093288135593	161.571847457627	NELFeKD_FP_rep2	rep2	FP	NELF RNAi
754	46	134.898915254237	111.134627118644	163.841033898305	NELFeKD_FP_rep2	rep2	FP	NELF RNAi
755	47	143.806915254237	118.330745762712	174.811728813559	NELFeKD_FP_rep2	rep2	FP	NELF RNAi
756	48	156.31186440678	128.442169491525	187.11906779661	NELFeKD_FP_rep2	rep2	FP	NELF RNAi
757	49	155.521423728814	128.908440677966	186.488491525424	NELFeKD_FP_rep2	rep2	FP	NELF RNAi
758	50	155.636881355932	127.545152542373	191.022423728814	NELFeKD_FP_rep2	rep2	FP	NELF RNAi
759	51	154.917491525424	126.628152542373	190.465118644068	NELFeKD_FP_rep2	rep2	FP	NELF RNAi
760	52	154.615525423729	126.250694915254	186.366372881356	NELFeKD_FP_rep2	rep2	FP	NELF RNAi
761	53	154.242508474576	128.59093220339	185.127423728814	NELFeKD_FP_rep2	rep2	FP	NELF RNAi
762	54	157.191118644068	126.450525423729	199.499677966102	NELFeKD_FP_rep2	rep2	FP	NELF RNAi
763	55	149.757423728814	122.076457627119	184.665593220339	NELFeKD_FP_rep2	rep2	FP	NELF RNAi
764	56	168.301694915254	137.514474576271	211.425118644068	NELFeKD_FP_rep2	rep2	FP	NELF RNAi
765	57	161.205491525424	134.337169491525	198.877983050847	NELFeKD_FP_rep2	rep2	FP	NELF RNAi
766	58	147.750237288136	127.085542372881	175.346830508475	NELFeKD_FP_rep2	rep2	FP	NELF RNAi
767	59	151.222847457627	125.187152542373	188.551186440678	NELFeKD_FP_rep2	rep2	FP	NELF RNAi
768	60	141.870779661017	119.767305084746	168.148491525424	NELFeKD_FP_rep2	rep2	FP	NELF RNAi
769	61	138.309355932203	116.609983050847	164.265118644068	NELFeKD_FP_rep2	rep2	FP	NELF RNAi
770	62	126.896813559322	110.472966101695	146.613423728814	NELFeKD_FP_rep2	rep2	FP	NELF RNAi
771	63	117.695728813559	101.809203389831	135.145372881356	NELFeKD_FP_rep2	rep2	FP	NELF RNAi
772	64	121.310440677966	103.572152542373	141.573254237288	NELFeKD_FP_rep2	rep2	FP	NELF RNAi
773	65	120.777559322034	99.3046610169492	147.879016949153	NELFeKD_FP_rep2	rep2	FP	NELF RNAi
774	66	109.267322033898	92.3483389830509	129.281457627119	NELFeKD_FP_rep2	rep2	FP	NELF RNAi
775	67	112.917559322034	95.9275254237288	130.653627118644	NELFeKD_FP_rep2	rep2	FP	NELF RNAi
776	68	107.961762711864	91.5134915254237	127.931491525424	NELFeKD_FP_rep2	rep2	FP	NELF RNAi
777	69	99.1781016949153	85.9315593220339	115.299983050847	NELFeKD_FP_rep2	rep2	FP	NELF RNAi
778	70	103.041491525424	88.5071525423729	123.508576271186	NELFeKD_FP_rep2	rep2	FP	NELF RNAi
779	71	97.8370169491525	84.1219830508475	112.202610169492	NELFeKD_FP_rep2	rep2	FP	NELF RNAi
780	72	104.737830508475	89.1266271186441	121.825559322034	NELFeKD_FP_rep2	rep2	FP	NELF RNAi
781	73	98.2189152542373	84.6015762711864	114.505101694915	NELFeKD_FP_rep2	rep2	FP	NELF RNAi
782	74	97.3130169491526	82.6498983050847	113.190661016949	NELFeKD_FP_rep2	rep2	FP	NELF RNAi
783	75	92.9433898305085	80.4473220338983	109.338372881356	NELFeKD_FP_rep2	rep2	FP	NELF RNAi
784	76	91.1404745762712	79.519220338983	111.325576271186	NELFeKD_FP_rep2	rep2	FP	NELF RNAi
785	77	92.8101694915254	78.3868474576271	111.161271186441	NELFeKD_FP_rep2	rep2	FP	NELF RNAi
786	78	83.6534915254237	73.5398474576271	93.6316949152542	NELFeKD_FP_rep2	rep2	FP	NELF RNAi
787	79	81.5130847457627	71.7946610169492	93.3474915254237	NELFeKD_FP_rep2	rep2	FP	NELF RNAi
788	80	86.7708474576271	74.8986949152543	100.057355932203	NELFeKD_FP_rep2	rep2	FP	NELF RNAi
789	81	76.9125423728814	65.9507288135593	92.1440677966102	NELFeKD_FP_rep2	rep2	FP	NELF RNAi
790	82	76.9658305084746	67.3184576271186	88.9778644067797	NELFeKD_FP_rep2	rep2	FP	NELF RNAi
791	83	77.8983728813559	67.5271694915254	90.1124576271187	NELFeKD_FP_rep2	rep2	FP	NELF RNAi
792	84	71.1130169491526	60.8173050847458	87.3237118644068	NELFeKD_FP_rep2	rep2	FP	NELF RNAi
793	85	67.0098305084746	57.902	76.0621525423729	NELFeKD_FP_rep2	rep2	FP	NELF RNAi
794	86	66.4236610169492	58.4037966101695	75.453779661017	NELFeKD_FP_rep2	rep2	FP	NELF RNAi
795	87	61.4234576271186	54.5470677966102	68.7772203389831	NELFeKD_FP_rep2	rep2	FP	NELF RNAi
796	88	60.5175593220339	52.8329661016949	69.3145423728814	NELFeKD_FP_rep2	rep2	FP	NELF RNAi
797	89	59.4873220338983	51.920406779661	68.6662033898305	NELFeKD_FP_rep2	rep2	FP	NELF RNAi
798	90	56.4054915254237	48.9007457627119	69.034779661017	NELFeKD_FP_rep2	rep2	FP	NELF RNAi
799	91	57.6222372881356	49.6445593220339	70.784406779661	NELFeKD_FP_rep2	rep2	FP	NELF RNAi
800	92	56.6097627118644	49.5735084745763	65.064813559322	NELFeKD_FP_rep2	rep2	FP	NELF RNAi
801	93	54.1229830508475	46.6626440677966	62.1894745762712	NELFeKD_FP_rep2	rep2	FP	NELF RNAi
802	94	55.7749152542373	48.6809322033898	63.4683898305085	NELFeKD_FP_rep2	rep2	FP	NELF RNAi
803	95	51.7783050847458	45.543593220339	59.1342881355932	NELFeKD_FP_rep2	rep2	FP	NELF RNAi
804	96	54.1940338983051	46.1830508474576	64.0434576271186	NELFeKD_FP_rep2	rep2	FP	NELF RNAi
805	97	47.4974915254237	41.7423728813559	53.9831016949153	NELFeKD_FP_rep2	rep2	FP	NELF RNAi
806	98	45.6590508474576	40.1415084745763	52.138	NELFeKD_FP_rep2	rep2	FP	NELF RNAi
807	99	45.9610169491526	39.7107627118644	52.9595254237288	NELFeKD_FP_rep2	rep2	FP	NELF RNAi
808	100	47.6573559322034	40.9674745762712	56.0169322033898	NELFeKD_FP_rep2	rep2	FP	NELF RNAi
