# Supplementary material for: The NELF pausing checkpoint mediates the functional divergence of Cdk9
Source: Nat Commun. 2023 May 13;14:2762. doi: 10.1038/s41467-023-38359-y (PMC10182999; doi:10.1038/s41467-023-38359-y)
Supplement: Supplementary file 10 — Source Data [file 41467_2023_38359_MOESM10_ESM.zip › Source Data/AllPlots/S2D.tsv]

gene	KD	PROseq	RNAseq
1	FBgn0000014	LacZ RNAi	0.00325972131394939	0
2	FBgn0000015	LacZ RNAi	0.0271084337349398	0.1038
3	FBgn0000017	LacZ RNAi	12.3608477501706	159.5483
4	FBgn0000018	LacZ RNAi	29.305035971223	29.10875
5	FBgn0000022	LacZ RNAi	0	0
6	FBgn0000024	LacZ RNAi	0.166134420096205	1.9037
7	FBgn0000032	LacZ RNAi	9.90176125244619	31.12205
8	FBgn0000036	LacZ RNAi	0.0788662303240115	0
9	FBgn0000037	LacZ RNAi	0.0190329868956168	0
10	FBgn0000038	LacZ RNAi	0	0.09695
11	FBgn0000039	LacZ RNAi	0.0031640625	0
12	FBgn0000042	LacZ RNAi	202.123492462312	3503.2011
13	FBgn0000043	LacZ RNAi	170.278474576271	787.44105
14	FBgn0000044	LacZ RNAi	0	0
15	FBgn0000045	LacZ RNAi	0	0
16	FBgn0000046	LacZ RNAi	0.139789069990412	0.5053
17	FBgn0000047	LacZ RNAi	0	0
18	FBgn0000052	LacZ RNAi	6.89009433962264	40.473
19	FBgn0000053	LacZ RNAi	5.081926323868	44.97275
20	FBgn0000055	LacZ RNAi	0.12089552238806	2.0075
21	FBgn0000057	LacZ RNAi	6.16871704745167	33.3108
22	FBgn0000061	LacZ RNAi	0.0111365719523373	0
23	FBgn0000063	LacZ RNAi	6.06465781409602	13.04875
24	FBgn0000064	LacZ RNAi	26.4833138856476	1235.5294
25	FBgn0000071	LacZ RNAi	3.76025437201908	118.6822
26	FBgn0000075	LacZ RNAi	0.0679041916167665	0.20075
27	FBgn0000077	LacZ RNAi	8.93518821603928	25.95735
28	FBgn0000078	LacZ RNAi	0	0
29	FBgn0000079	LacZ RNAi	0	0
30	FBgn0000083	LacZ RNAi	38.7275061124694	565.1234
31	FBgn0000084	LacZ RNAi	10.7559183673469	222.2397
32	FBgn0000092	LacZ RNAi	2.04324324324324	1.3083
33	FBgn0000097	LacZ RNAi	19.827763496144	148.3184
34	FBgn0000100	LacZ RNAi	106.968844221106	1307.3693
35	FBgn0000108	LacZ RNAi	0.541619033239145	0.89995
36	FBgn0000109	LacZ RNAi	10.9481296758105	54.49125
37	FBgn0000114	LacZ RNAi	0.0180912292758354	0.4916
38	FBgn0000115	LacZ RNAi	9.87993630573248	62.21145
39	FBgn0000116	LacZ RNAi	17.733181299886	392.39045
40	FBgn0000117	LacZ RNAi	39.7593301435407	620.9651
41	FBgn0000119	LacZ RNAi	2.76165574335978	5.572
42	FBgn0000120	LacZ RNAi	0	0
43	FBgn0000121	LacZ RNAi	0.0903345724907063	0.1038
44	FBgn0000137	LacZ RNAi	0.0177049180327869	0
45	FBgn0000139	LacZ RNAi	8.45735294117647	85.88255
46	FBgn0000140	LacZ RNAi	7.85826875515251	52.20185
47	FBgn0000146	LacZ RNAi	13.5260966542751	81.0698
48	FBgn0000147	LacZ RNAi	13.4828649138713	40.98145
49	FBgn0000150	LacZ RNAi	150.649681528662	1207.8848
50	FBgn0000152	LacZ RNAi	5.92029934518241	20.9465
51	FBgn0000153	LacZ RNAi	0.54453781512605	2.11815
52	FBgn0000157	LacZ RNAi	0.00591210051613576	0.1038
53	FBgn0000158	LacZ RNAi	0.125581395348837	0.49845
54	FBgn0000163	LacZ RNAi	2.16339172525066	31.73905
55	FBgn0000166	LacZ RNAi	0.0107107438016529	0
56	FBgn0000173	LacZ RNAi	6.32561217736598	174.7642
57	FBgn0000179	LacZ RNAi	0.00228498889241511	0
58	FBgn0000180	LacZ RNAi	0.0330483776957451	0.1038
59	FBgn0000181	LacZ RNAi	90.8770408163265	1273.69965
60	FBgn0000183	LacZ RNAi	11.7001604564093	152.7444
61	FBgn0000206	LacZ RNAi	0	0
62	FBgn0000212	LacZ RNAi	7.66065088757396	49.2338
63	FBgn0000221	LacZ RNAi	6.28941176470588	49.53045
64	FBgn0000227	LacZ RNAi	0.04	0.09695
65	FBgn0000228	LacZ RNAi	5.3685077186964	20.9328
66	FBgn0000229	LacZ RNAi	10.4289526350901	47.9292
67	FBgn0000233	LacZ RNAi	0.0116840966462315	0
68	FBgn0000239	LacZ RNAi	19.7597957881302	135.89035
69	FBgn0000241	LacZ RNAi	0.00164383561643836	0
70	FBgn0000244	LacZ RNAi	8.08410985777342	6.78335
71	FBgn0000246	LacZ RNAi	0.489130434782609	0.7129
72	FBgn0000247	LacZ RNAi	19.1584819517763	22.2195
73	FBgn0000250	LacZ RNAi	10.0915409482759	55.09875
74	FBgn0000251	LacZ RNAi	0.05426902594056	0.3114
75	FBgn0000253	LacZ RNAi	34.1110984373218	619.4316
76	FBgn0000256	LacZ RNAi	3.85487661574618	21.6947
77	FBgn0000257	LacZ RNAi	5.41855670103093	9.2619
78	FBgn0000259	LacZ RNAi	11.5464508094645	152.14795
79	FBgn0000261	LacZ RNAi	10.9256569709127	37.0023
80	FBgn0000273	LacZ RNAi	5.11161971830986	54.11715
81	FBgn0000274	LacZ RNAi	0	0
82	FBgn0000283	LacZ RNAi	23.5867517956903	67.7518
83	FBgn0000286	LacZ RNAi	5.90918858836606	15.6448
84	FBgn0000287	LacZ RNAi	0.0388333999200959	0
85	FBgn0000289	LacZ RNAi	15.9516509433962	71.26045
86	FBgn0000299	LacZ RNAi	3.61393894266567	236.4319
87	FBgn0000308	LacZ RNAi	55.800582712852	1183.3581
88	FBgn0000316	LacZ RNAi	6.87364485981308	63.4154
89	FBgn0000317	LacZ RNAi	4.1466985015643	23.97725
90	FBgn0000318	LacZ RNAi	29.9219885277247	221.6696
91	FBgn0000319	LacZ RNAi	19.5429405089966	258.82205
92	FBgn0000320	LacZ RNAi	0.00657734470158343	0
93	FBgn0000326	LacZ RNAi	7.44355179704017	23.51515
94	FBgn0000330	LacZ RNAi	8.00161943319838	24.25545
95	FBgn0000337	LacZ RNAi	5.1867145421903	0.09695
96	FBgn0000339	LacZ RNAi	26.7864406779661	179.93365
97	FBgn0000346	LacZ RNAi	1.12970711297071	1.5649
98	FBgn0000351	LacZ RNAi	1.51166407465008	0.5053
99	FBgn0000352	LacZ RNAi	9.83035311795642	39.29115
100	FBgn0000357	LacZ RNAi	0.508520179372197	1.49535
101	FBgn0000358	LacZ RNAi	0.115714285714286	0
102	FBgn0000359	LacZ RNAi	0	0
103	FBgn0000360	LacZ RNAi	0	0
104	FBgn0000376	LacZ RNAi	5.65310214034137	9.25505
105	FBgn0000377	LacZ RNAi	24.462905027933	89.67835
106	FBgn0000382	LacZ RNAi	19.0962209302326	70.71775
107	FBgn0000384	LacZ RNAi	13.3525987107172	101.47675
108	FBgn0000394	LacZ RNAi	10.1972382048331	98.6283
109	FBgn0000395	LacZ RNAi	1.73071698113208	24.58635
110	FBgn0000404	LacZ RNAi	7.47354138398914	115.0192
111	FBgn0000405	LacZ RNAi	23.5616124599175	119.52635
112	FBgn0000406	LacZ RNAi	0.025796178343949	0
113	FBgn0000411	LacZ RNAi	0	0
114	FBgn0000412	LacZ RNAi	21.8418927444795	334.5391
115	FBgn0000414	LacZ RNAi	5.17296179598267	43.2034
116	FBgn0000416	LacZ RNAi	18.2543355028343	385.5843
117	FBgn0000422	LacZ RNAi	0.236166253101737	0.09695
118	FBgn0000427	LacZ RNAi	0.00298672566371681	0
119	FBgn0000439	LacZ RNAi	0.0064845391774242	0
120	FBgn0000442	LacZ RNAi	0.0200197726149283	0
121	FBgn0000447	LacZ RNAi	48.8603213844252	81.2558
122	FBgn0000449	LacZ RNAi	0	0
123	FBgn0000451	LacZ RNAi	0	0
124	FBgn0000454	LacZ RNAi	11.9818339100346	269.21575
125	FBgn0000455	LacZ RNAi	10.8753269398431	29.897
126	FBgn0000459	LacZ RNAi	0.0180904522613065	0
127	FBgn0000463	LacZ RNAi	0.0260363980146537	0
128	FBgn0000473	LacZ RNAi	4.1244094488189	5.35755
129	FBgn0000477	LacZ RNAi	0.013647851727043	0
130	FBgn0000479	LacZ RNAi	0.586908192671881	7.54525
131	FBgn0000482	LacZ RNAi	9.08935714285714	16.3282
132	FBgn0000489	LacZ RNAi	0.102504451938014	1.0243
133	FBgn0000490	LacZ RNAi	0.0180521506574549	0
134	FBgn0000492	LacZ RNAi	0.00196149654921903	0
135	FBgn0000499	LacZ RNAi	8.25882352941176	28.3969
136	FBgn0000504	LacZ RNAi	0.0175419599350298	0
137	FBgn0000520	LacZ RNAi	10.4719770773639	12.18305
138	FBgn0000524	LacZ RNAi	6.77002765903948	25.9036
139	FBgn0000527	LacZ RNAi	0.0408665974180145	0.09695
140	FBgn0000529	LacZ RNAi	0.00742098030233623	0
141	FBgn0000533	LacZ RNAi	0.075	0.2076
142	FBgn0000535	LacZ RNAi	0.127600426261409	0.3878
143	FBgn0000536	LacZ RNAi	11.1488198757764	85.81245
144	FBgn0000541	LacZ RNAi	18.8195744680851	56.1436
145	FBgn0000542	LacZ RNAi	16.6791262135922	107.5556
146	FBgn0000543	LacZ RNAi	18.0354203935599	92.0652
147	FBgn0000546	LacZ RNAi	5.84056460926472	57.3028
148	FBgn0000547	LacZ RNAi	0.114142614601019	1.3083
149	FBgn0000552	LacZ RNAi	0	0
150	FBgn0000557	LacZ RNAi	0.0744338693797178	1.01745
151	FBgn0000559	LacZ RNAi	255.235402435402	1678.61035
152	FBgn0000560	LacZ RNAi	0.0204030226700252	0
153	FBgn0000562	LacZ RNAi	4.03284784629687	36.18875
154	FBgn0000564	LacZ RNAi	0.0300556586270872	0
155	FBgn0000565	LacZ RNAi	45.2873949579832	22.71375
156	FBgn0000566	LacZ RNAi	17.1992125984252	57.12365
157	FBgn0000567	LacZ RNAi	2.1401529268136	3.8211
158	FBgn0000568	LacZ RNAi	11.5360824742268	70.18295
159	FBgn0000575	LacZ RNAi	43.3174921271114	108.2701
160	FBgn0000576	LacZ RNAi	0	0
161	FBgn0000577	LacZ RNAi	0.00988407565588774	0
162	FBgn0000578	LacZ RNAi	28.198375019914	503.59945
163	FBgn0000579	LacZ RNAi	47.899416909621	378.65775
164	FBgn0000581	LacZ RNAi	13.7233539673607	0.6091
165	FBgn0000588	LacZ RNAi	9.54606741573034	26.45
166	FBgn0000591	LacZ RNAi	0	0
167	FBgn0000592	LacZ RNAi	0	0
168	FBgn0000594	LacZ RNAi	0	0
169	FBgn0000606	LacZ RNAi	0.184720638540479	0
170	FBgn0000611	LacZ RNAi	8.42584315318976	97.86905
171	FBgn0000615	LacZ RNAi	4.89155844155844	21.6673
172	FBgn0000617	LacZ RNAi	11.0479591836735	125.00245
173	FBgn0000625	LacZ RNAi	0.00365853658536585	0.09695
174	FBgn0000629	LacZ RNAi	4.73722735674676	33.9278
175	FBgn0000635	LacZ RNAi	0.175097597942406	0.61595
176	FBgn0000639	LacZ RNAi	0	0
177	FBgn0000640	LacZ RNAi	0	0
178	FBgn0000644	LacZ RNAi	0.194789579158317	0.1939
179	FBgn0000658	LacZ RNAi	0.0219586580820061	0
180	FBgn0000659	LacZ RNAi	0.018134328358209	0
181	FBgn0000662	LacZ RNAi	19.1668822170901	54.6978
182	FBgn0000667	LacZ RNAi	5.4442005394847	120.28405
183	FBgn0000709	LacZ RNAi	9.01440606571188	40.16475
184	FBgn0000711	LacZ RNAi	2.65003254905608	44.2999
185	FBgn0000715	LacZ RNAi	0.00454545454545455	0
186	FBgn0000719	LacZ RNAi	5.28742893240682	77.3936
187	FBgn0000721	LacZ RNAi	1.9792347281271	35.6787
188	FBgn0000723	LacZ RNAi	9.40833083608031	184.46445
189	FBgn0000808	LacZ RNAi	0.00993255671367259	0
190	FBgn0000810	LacZ RNAi	19.4753026634383	45.41955
191	FBgn0000826	LacZ RNAi	5.10583657587549	62.4775
192	FBgn0000927	LacZ RNAi	0.545744680851064	0.61595
193	FBgn0000928	LacZ RNAi	3.49576188935619	14.3776
194	FBgn0000964	LacZ RNAi	1.57406639004149	0.6992
195	FBgn0000996	LacZ RNAi	14.3872791519435	37.32685
196	FBgn0001075	LacZ RNAi	0.024165313912166	0.09695
197	FBgn0001077	LacZ RNAi	0	0
198	FBgn0001078	LacZ RNAi	4.15407677664975	48.01455
199	FBgn0001079	LacZ RNAi	10.2315789473684	20.40695
200	FBgn0001083	LacZ RNAi	0.0389891696750903	0.1939
201	FBgn0001084	LacZ RNAi	17.6312030075188	8.2297
202	FBgn0001085	LacZ RNAi	0.25709894660448	2.2014
203	FBgn0001086	LacZ RNAi	15.3700389105058	109.70855
204	FBgn0001087	LacZ RNAi	3.51913319238901	88.3906
205	FBgn0001089	LacZ RNAi	0.012207987942728	0.20075
206	FBgn0001090	LacZ RNAi	0.02217659137577	0
207	FBgn0001091	LacZ RNAi	34.02	411.44265
208	FBgn0001092	LacZ RNAi	66.703642773208	459.66805
209	FBgn0001098	LacZ RNAi	4.72164482602802	33.51735
210	FBgn0001104	LacZ RNAi	29.861717699776	257.8726
211	FBgn0001105	LacZ RNAi	13.0462037637897	385.72665
212	FBgn0001108	LacZ RNAi	7.11481798715203	60.1228
213	FBgn0001112	LacZ RNAi	0.0062111801242236	0.803
214	FBgn0001114	LacZ RNAi	4.54746151326564	90.8433
215	FBgn0001120	LacZ RNAi	0.17007874015748	1.606
216	FBgn0001122	LacZ RNAi	1.27428180574555	25.32295
217	FBgn0001123	LacZ RNAi	18.568220338983	101.34555
218	FBgn0001124	LacZ RNAi	14.6778113207547	143.00145
219	FBgn0001125	LacZ RNAi	15.6465292841649	181.78625
220	FBgn0001128	LacZ RNAi	7.71529642974124	41.3113
221	FBgn0001133	LacZ RNAi	12.6439024390244	25.8135
222	FBgn0001134	LacZ RNAi	0.00102305020524155	0
223	FBgn0001137	LacZ RNAi	4.86931521170936	30.1831
224	FBgn0001138	LacZ RNAi	0.0135496012187472	0.09695
225	FBgn0001139	LacZ RNAi	16.6907299270073	222.7208
226	FBgn0001142	LacZ RNAi	11.5819560272934	131.60825
227	FBgn0001145	LacZ RNAi	1.3976821192053	28.98915
228	FBgn0001147	LacZ RNAi	0.0485329103885805	0.20075
229	FBgn0001148	LacZ RNAi	0.342692307692308	0.09695
230	FBgn0001149	LacZ RNAi	58.943661971831	609.19355
231	FBgn0001150	LacZ RNAi	1.65227091633466	4.3264
232	FBgn0001168	LacZ RNAi	61.0666172656539	255.6459
233	FBgn0001169	LacZ RNAi	12.5537971998303	55.15725
234	FBgn0001170	LacZ RNAi	0	0
235	FBgn0001180	LacZ RNAi	0.0193471337579618	0
236	FBgn0001185	LacZ RNAi	8.47992495309568	48.7833
237	FBgn0001186	LacZ RNAi	21.9869246861925	154.1823
238	FBgn0001187	LacZ RNAi	0.0544232922732363	0
239	FBgn0001189	LacZ RNAi	4.21938116286977	43.37305
240	FBgn0001197	LacZ RNAi	28.6904347826087	549.91275
241	FBgn0001202	LacZ RNAi	14.5997080291971	59.187
242	FBgn0001206	LacZ RNAi	5.58929889298893	2.0212
243	FBgn0001208	LacZ RNAi	0.0675	0.09695
244	FBgn0001215	LacZ RNAi	46.9165467625899	161.37665
245	FBgn0001216	LacZ RNAi	0.107641196013289	0
246	FBgn0001217	LacZ RNAi	0.0159605911330049	0.1038
247	FBgn0001218	LacZ RNAi	174.714649681529	1399.6138
248	FBgn0001220	LacZ RNAi	74.1726955307263	356.9478
249	FBgn0001222	LacZ RNAi	18.5831189710611	80.6841
250	FBgn0001224	LacZ RNAi	88.6771084337349	925.54935
251	FBgn0001225	LacZ RNAi	143.446927374302	822.8169
252	FBgn0001226	LacZ RNAi	87.5061290322581	352.52175
253	FBgn0001227	LacZ RNAi	0.328861429832304	4.16675
254	FBgn0001229	LacZ RNAi	2.51162790697674	15.9209
255	FBgn0001230	LacZ RNAi	110.837400367872	525.3461
256	FBgn0001233	LacZ RNAi	249.88150431566	1688.5127
257	FBgn0001234	LacZ RNAi	347.256055900621	170.01895
258	FBgn0001235	LacZ RNAi	0.0142640791744444	3.12875
259	FBgn0001247	LacZ RNAi	12.0081103448276	144.3171
260	FBgn0001248	LacZ RNAi	13.8898395721925	234.27315
261	FBgn0001250	LacZ RNAi	0.17124372481086	0.60225
262	FBgn0001253	LacZ RNAi	0.00453400503778337	0
263	FBgn0001254	LacZ RNAi	0	0
264	FBgn0001255	LacZ RNAi	6.49311740890688	4.52715
265	FBgn0001256	LacZ RNAi	0	0
266	FBgn0001257	LacZ RNAi	257.355070202808	1549.7921
267	FBgn0001258	LacZ RNAi	34.1070600632244	206.3953
268	FBgn0001259	LacZ RNAi	0.0197400487408611	0
269	FBgn0001263	LacZ RNAi	0	0
270	FBgn0001269	LacZ RNAi	0.0120687979788164	0
271	FBgn0001276	LacZ RNAi	10.5874015748031	57.40975
272	FBgn0001280	LacZ RNAi	26.3333333333333	132.6789
273	FBgn0001281	LacZ RNAi	8.60275862068966	0
274	FBgn0001285	LacZ RNAi	0	0
275	FBgn0001291	LacZ RNAi	30.7469387755102	81.67575
276	FBgn0001296	LacZ RNAi	0.742246861242459	1.1007
277	FBgn0001297	LacZ RNAi	211.254652686763	467.95305
278	FBgn0001301	LacZ RNAi	9.801	38.51765
279	FBgn0001308	LacZ RNAi	16.6699909338169	134.69325
280	FBgn0001313	LacZ RNAi	0.00501293017704396	0
281	FBgn0001319	LacZ RNAi	0.00340651021953066	0
282	FBgn0001320	LacZ RNAi	0	0
283	FBgn0001321	LacZ RNAi	1.296	0
284	FBgn0001323	LacZ RNAi	0	0
285	FBgn0001324	LacZ RNAi	5.68489208633093	60.1586
286	FBgn0001325	LacZ RNAi	0.0982243395409268	0
287	FBgn0001330	LacZ RNAi	16.3767099056604	17.06375
288	FBgn0001341	LacZ RNAi	8.18196872125115	28.42115
289	FBgn0001404	LacZ RNAi	5.81249157492698	75.89665
290	FBgn0001491	LacZ RNAi	9.17349397590361	40.6474
291	FBgn0001565	LacZ RNAi	17.7465393794749	109.4936
292	FBgn0001612	LacZ RNAi	3.73199361192441	9.5185
293	FBgn0001941	LacZ RNAi	33.046898895497	303.09245
294	FBgn0001942	LacZ RNAi	65.6147928994083	1169.71085
295	FBgn0001961	LacZ RNAi	65.2586178184846	148.53235
296	FBgn0001965	LacZ RNAi	10.383693843594	35.7962
297	FBgn0001967	LacZ RNAi	0.192857142857143	0.30455
298	FBgn0001970	LacZ RNAi	13.7180769230769	12.52185
299	FBgn0001974	LacZ RNAi	24.1414355628059	13.04875
300	FBgn0001977	LacZ RNAi	62.6855256475368	39.07565
301	FBgn0001978	LacZ RNAi	37.6863157894737	213.4531
302	FBgn0001981	LacZ RNAi	0.116198445905559	0.1038
303	FBgn0001983	LacZ RNAi	0	0
304	FBgn0001986	LacZ RNAi	18.0610269914417	65.18265
305	FBgn0001987	LacZ RNAi	4.9992078525917	22.61415
306	FBgn0001989	LacZ RNAi	5.46150341685649	133.0688
307	FBgn0001990	LacZ RNAi	7.71247058823529	25.95945
308	FBgn0001991	LacZ RNAi	0	0
309	FBgn0001992	LacZ RNAi	0.0800658978583196	0
310	FBgn0001994	LacZ RNAi	13.2110964332893	181.05435
311	FBgn0001995	LacZ RNAi	21.7367088607595	69.2245
312	FBgn0002021	LacZ RNAi	13.2507692307692	47.4592
313	FBgn0002022	LacZ RNAi	27.398091934085	322.5742
314	FBgn0002023	LacZ RNAi	0	0
315	FBgn0002031	LacZ RNAi	49.5905325443787	311.69785
316	FBgn0002036	LacZ RNAi	4.32343949044586	4.12565
317	FBgn0002044	LacZ RNAi	43.4149400218103	216.2062
318	FBgn0002069	LacZ RNAi	46.5911090313524	234.946
319	FBgn0002121	LacZ RNAi	22.0050664043286	77.08115
320	FBgn0002174	LacZ RNAi	22.5546961325967	163.4363
321	FBgn0002183	LacZ RNAi	30.7208987678183	105.76365
322	FBgn0002283	LacZ RNAi	21.1629098360656	50.08845
323	FBgn0002284	LacZ RNAi	44.3856801909308	223.9906
324	FBgn0002306	LacZ RNAi	0.00961757284915648	0
325	FBgn0002413	LacZ RNAi	16.7434838709677	118.19065
326	FBgn0002431	LacZ RNAi	13.5657269315886	34.06375
327	FBgn0002440	LacZ RNAi	0.0265325222274216	0
328	FBgn0002441	LacZ RNAi	11.1266540642722	61.21715
329	FBgn0002466	LacZ RNAi	5.69006111289804	49.7112
330	FBgn0002521	LacZ RNAi	8.0053738317757	44.3589
331	FBgn0002522	LacZ RNAi	0	0
332	FBgn0002524	LacZ RNAi	30.8116341212744	404.37275
333	FBgn0002525	LacZ RNAi	18.5449541284404	457.40805
334	FBgn0002526	LacZ RNAi	53.7191141848146	652.98555
335	FBgn0002542	LacZ RNAi	10.2273909274776	36.0723
336	FBgn0002552	LacZ RNAi	17.8455159112825	45.11975
337	FBgn0002561	LacZ RNAi	0	0
338	FBgn0002562	LacZ RNAi	0	0
339	FBgn0002563	LacZ RNAi	0.0859623733719247	0.20075
340	FBgn0002564	LacZ RNAi	0.00824008138351984	0
341	FBgn0002565	LacZ RNAi	0	0
342	FBgn0002566	LacZ RNAi	7.13279587656116	97.68305
343	FBgn0002567	LacZ RNAi	0.238505096262741	1.5159
344	FBgn0002569	LacZ RNAi	0.0624678663239075	0
345	FBgn0002570	LacZ RNAi	0	0
346	FBgn0002571	LacZ RNAi	0	0
347	FBgn0002573	LacZ RNAi	0.0263843648208469	0
348	FBgn0002576	LacZ RNAi	0.0299543180335001	0
349	FBgn0002577	LacZ RNAi	6.17517081169718	3.2257
350	FBgn0002578	LacZ RNAi	0	0.09695
351	FBgn0002590	LacZ RNAi	42.0051672739318	1074.0153
352	FBgn0002592	LacZ RNAi	4.90084033613445	1.5923
353	FBgn0002593	LacZ RNAi	172.319178082192	2068.421
354	FBgn0002609	LacZ RNAi	3.76851063829787	20.03865
355	FBgn0002622	LacZ RNAi	109.54584139265	2109.41
356	FBgn0002626	LacZ RNAi	60.9028301886792	2074.3301
357	FBgn0002629	LacZ RNAi	0	0
358	FBgn0002631	LacZ RNAi	0	0
359	FBgn0002632	LacZ RNAi	0	0
360	FBgn0002633	LacZ RNAi	0	0
361	FBgn0002638	LacZ RNAi	21.1867504283267	148.1203
362	FBgn0002641	LacZ RNAi	7.36066235864297	35.83835
363	FBgn0002643	LacZ RNAi	3.16278418763004	29.31635
364	FBgn0002645	LacZ RNAi	13.6501385553298	155.03695
365	FBgn0002673	LacZ RNAi	9.05590062111801	3.91805
366	FBgn0002715	LacZ RNAi	9.48154205607477	21.2737
367	FBgn0002716	LacZ RNAi	14.0705882352941	1.80675
368	FBgn0002719	LacZ RNAi	11.9145812807882	209.9118
369	FBgn0002723	LacZ RNAi	5.30455813953488	28.4164
370	FBgn0002733	LacZ RNAi	72.7714285714286	28.2636
371	FBgn0002734	LacZ RNAi	0.941404358353511	0.3878
372	FBgn0002735	LacZ RNAi	0.260450160771704	0.4015
373	FBgn0002736	LacZ RNAi	19.8096256684492	148.0892
374	FBgn0002772	LacZ RNAi	0	0
375	FBgn0002773	LacZ RNAi	0.309307875894988	0
376	FBgn0002774	LacZ RNAi	12.6902450090744	28.80315
377	FBgn0002775	LacZ RNAi	12.4535735037769	16.011
378	FBgn0002778	LacZ RNAi	24.3132932166302	107.94765
379	FBgn0002780	LacZ RNAi	51.8307692307692	78.49485
380	FBgn0002783	LacZ RNAi	17.0797607655502	99.75325
381	FBgn0002787	LacZ RNAi	25.0108342361863	53.50015
382	FBgn0002789	LacZ RNAi	0	0
383	FBgn0002791	LacZ RNAi	13.7747687132044	48.34175
384	FBgn0002838	LacZ RNAi	2.04324324324324	0.09695
385	FBgn0002842	LacZ RNAi	0	0
386	FBgn0002855	LacZ RNAi	0	0
387	FBgn0002865	LacZ RNAi	0	0
388	FBgn0002872	LacZ RNAi	9.11690004828585	30.1557
389	FBgn0002873	LacZ RNAi	6.89102730819246	36.53175
390	FBgn0002878	LacZ RNAi	4.46373008434864	6.66585
391	FBgn0002887	LacZ RNAi	7.1683482271548	7.51785
392	FBgn0002891	LacZ RNAi	6.87193548387097	39.2237
393	FBgn0002899	LacZ RNAi	9.22955364568894	13.01555
394	FBgn0002901	LacZ RNAi	6.26302382908792	13.5119
395	FBgn0002905	LacZ RNAi	12.3158814958718	6.52885
396	FBgn0002906	LacZ RNAi	5.42592592592593	20.34635
397	FBgn0002914	LacZ RNAi	10.0813688212928	85.26605
398	FBgn0002917	LacZ RNAi	0.00793495297805643	0
399	FBgn0002921	LacZ RNAi	23.9102849287678	157.20835
400	FBgn0002922	LacZ RNAi	1.24514563106796	0.2977
401	FBgn0002924	LacZ RNAi	49.4806243272336	128.02
402	FBgn0002926	LacZ RNAi	0.0201834862385321	0.1038
403	FBgn0002930	LacZ RNAi	0.0139055793991416	0
404	FBgn0002931	LacZ RNAi	6.5583596214511	5.76695
405	FBgn0002932	LacZ RNAi	5.28337496978	13.0145
406	FBgn0002936	LacZ RNAi	5.79512195121951	0.39465
407	FBgn0002937	LacZ RNAi	0.0081	0
408	FBgn0002938	LacZ RNAi	0.00395411276543812	0
409	FBgn0002939	LacZ RNAi	0	0
410	FBgn0002940	LacZ RNAi	0.0119822485207101	0
411	FBgn0002941	LacZ RNAi	0.0368088866447867	0.40835
412	FBgn0002945	LacZ RNAi	5.01262497263373	7.3524
413	FBgn0002948	LacZ RNAi	4.68795438346401	11.38005
414	FBgn0002962	LacZ RNAi	0.0616490486257928	0
415	FBgn0002973	LacZ RNAi	1.89642350716874	1.70295
416	FBgn0002985	LacZ RNAi	0.125711329539576	0
417	FBgn0002989	LacZ RNAi	2.38643803585347	9.88575
418	FBgn0003002	LacZ RNAi	0.00391139011287499	0
419	FBgn0003008	LacZ RNAi	11.48	67.2112
420	FBgn0003009	LacZ RNAi	0	0
421	FBgn0003011	LacZ RNAi	0.0243609022556391	0
422	FBgn0003015	LacZ RNAi	1.69009615384615	5.8286
423	FBgn0003016	LacZ RNAi	0.456145675265554	7.227
424	FBgn0003023	LacZ RNAi	0.175135135135135	0.09695
425	FBgn0003028	LacZ RNAi	0.0518181818181818	0
426	FBgn0003041	LacZ RNAi	6.4966275659824	22.0551
427	FBgn0003042	LacZ RNAi	2.69928210582292	12.52185
428	FBgn0003044	LacZ RNAi	12.3977172958736	98.0171
429	FBgn0003046	LacZ RNAi	0.0857142857142857	0
430	FBgn0003048	LacZ RNAi	18.7872202884137	38.8849
431	FBgn0003053	LacZ RNAi	0.167283717415943	0.8931
432	FBgn0003057	LacZ RNAi	0	0
433	FBgn0003062	LacZ RNAi	48.7730484798685	329.56565
434	FBgn0003065	LacZ RNAi	0	0
435	FBgn0003068	LacZ RNAi	0.166883805484018	0.40835
436	FBgn0003071	LacZ RNAi	9.00317572335921	53.4248
437	FBgn0003074	LacZ RNAi	15.7520737327189	189.16235
438	FBgn0003076	LacZ RNAi	7.60062695924765	64.1362
439	FBgn0003079	LacZ RNAi	16.0147325933401	162.4652
440	FBgn0003082	LacZ RNAi	9.22819015846539	0
441	FBgn0003087	LacZ RNAi	11.6017467248908	29.5387
442	FBgn0003089	LacZ RNAi	1.10415071220708	0
443	FBgn0003090	LacZ RNAi	0.0150396669104822	0.2076
444	FBgn0003091	LacZ RNAi	0	0
445	FBgn0003093	LacZ RNAi	11.8734595003785	46.9481
446	FBgn0003114	LacZ RNAi	0	0
447	FBgn0003116	LacZ RNAi	13.5195298372514	62.0934
448	FBgn0003117	LacZ RNAi	45.1140314136126	111.7445
449	FBgn0003118	LacZ RNAi	85.0993234100135	184.06615
450	FBgn0003124	LacZ RNAi	15.2813453265546	88.2573
451	FBgn0003129	LacZ RNAi	0.0148644833427442	0
452	FBgn0003130	LacZ RNAi	0.00212459016393443	0
453	FBgn0003134	LacZ RNAi	21.0147998382531	42.00365
454	FBgn0003137	LacZ RNAi	11.0467681007345	6.17425
455	FBgn0003139	LacZ RNAi	7.34244604316547	62.2657
456	FBgn0003140	LacZ RNAi	0	0
457	FBgn0003141	LacZ RNAi	15.0915789473684	51.3061
458	FBgn0003145	LacZ RNAi	0.0181614349775785	0
459	FBgn0003149	LacZ RNAi	0.00944055944055944	0.1038
460	FBgn0003159	LacZ RNAi	25.6210473815461	99.8028
461	FBgn0003162	LacZ RNAi	7.75245674740484	0
462	FBgn0003165	LacZ RNAi	9.80000684978423	99.5778
463	FBgn0003169	LacZ RNAi	11.1438625890239	77.93315
464	FBgn0003174	LacZ RNAi	0.0413382478026652	0
465	FBgn0003175	LacZ RNAi	3.38183101906331	44.7525
466	FBgn0003187	LacZ RNAi	0.0725865580448065	0.4152
467	FBgn0003189	LacZ RNAi	3.5547828980203	26.71345
468	FBgn0003204	LacZ RNAi	50.2532996754418	179.686
469	FBgn0003205	LacZ RNAi	42.6959622443629	114.3527
470	FBgn0003206	LacZ RNAi	18.860824143935	23.2907
471	FBgn0003209	LacZ RNAi	18.1026315789474	112.05065
472	FBgn0003210	LacZ RNAi	9.0511593118923	28.54075
473	FBgn0003218	LacZ RNAi	0.179461077844311	0.5954
474	FBgn0003227	LacZ RNAi	1.96781431334623	4.4165
475	FBgn0003231	LacZ RNAi	82.5989962358846	247.66335
476	FBgn0003248	LacZ RNAi	0.0487462387161484	0.20075
477	FBgn0003249	LacZ RNAi	0	0
478	FBgn0003250	LacZ RNAi	0.113853689702907	0.51215
479	FBgn0003254	LacZ RNAi	0.00319842053307009	0
480	FBgn0003255	LacZ RNAi	0.00723779738635094	0
481	FBgn0003256	LacZ RNAi	11.6154151119403	10.70245
482	FBgn0003257	LacZ RNAi	12.0357836338419	29.16355
483	FBgn0003261	LacZ RNAi	34.2429979098238	347.11045
484	FBgn0003267	LacZ RNAi	0.0260659694288013	0
485	FBgn0003268	LacZ RNAi	4.363400059755	63.48705
486	FBgn0003270	LacZ RNAi	0	0
487	FBgn0003277	LacZ RNAi	18.1481160675617	84.00045
488	FBgn0003278	LacZ RNAi	15.1024959481361	37.62455
489	FBgn0003279	LacZ RNAi	90.667029972752	1080.619
490	FBgn0003285	LacZ RNAi	0.352716908844554	0
491	FBgn0003292	LacZ RNAi	0.0318793046900623	0.1038
492	FBgn0003295	LacZ RNAi	1.30819247378162	0
493	FBgn0003300	LacZ RNAi	0.138461538461538	0.2076
494	FBgn0003301	LacZ RNAi	2.61683381088825	1.2045
495	FBgn0003302	LacZ RNAi	7.47692307692308	5.2332
496	FBgn0003308	LacZ RNAi	0.625751072961373	1.10755
497	FBgn0003310	LacZ RNAi	6.24611329661684	33.76815
498	FBgn0003312	LacZ RNAi	0	0
499	FBgn0003317	LacZ RNAi	11.7028213166144	64.1167
500	FBgn0003319	LacZ RNAi	0.0071057083777179	0
501	FBgn0003326	LacZ RNAi	0.0081203007518797	0
502	FBgn0003328	LacZ RNAi	1.57092779577062	11.5808
503	FBgn0003330	LacZ RNAi	9.82702702702703	32.3413
504	FBgn0003334	LacZ RNAi	14.6336615935542	38.1994
505	FBgn0003339	LacZ RNAi	0.0104575163398693	0.20075
506	FBgn0003345	LacZ RNAi	12.7294292068199	127.1485
507	FBgn0003346	LacZ RNAi	17.6162874251497	75.2923
508	FBgn0003353	LacZ RNAi	2.38515310856789	7.511
509	FBgn0003356	LacZ RNAi	0	0
510	FBgn0003357	LacZ RNAi	0	0
511	FBgn0003358	LacZ RNAi	0	0
512	FBgn0003360	LacZ RNAi	55.6995115143057	708.60605
513	FBgn0003366	LacZ RNAi	0.00568062276456974	0.20075
514	FBgn0003371	LacZ RNAi	6.24075716234652	43.64705
515	FBgn0003372	LacZ RNAi	4.87185944363104	1.82045
516	FBgn0003373	LacZ RNAi	0	0
517	FBgn0003374	LacZ RNAi	0.0460227272727273	0
518	FBgn0003375	LacZ RNAi	0	0
519	FBgn0003380	LacZ RNAi	0.0240044452676422	0
520	FBgn0003382	LacZ RNAi	0.00160778086542279	0
521	FBgn0003386	LacZ RNAi	0.00286624203821656	0
522	FBgn0003388	LacZ RNAi	0.0343220338983051	0
523	FBgn0003390	LacZ RNAi	0.808187442411478	1.70295
524	FBgn0003391	LacZ RNAi	1.32044930875576	9.99535
525	FBgn0003392	LacZ RNAi	5.6280310880829	83.02145
526	FBgn0003396	LacZ RNAi	24.4797632747	62.6477
527	FBgn0003401	LacZ RNAi	19.4109298531811	65.8597
528	FBgn0003410	LacZ RNAi	11.6220601640839	49.47565
529	FBgn0003411	LacZ RNAi	0	0
530	FBgn0003415	LacZ RNAi	7.46845014932961	49.75015
531	FBgn0003416	LacZ RNAi	3.965625	34.03845
532	FBgn0003423	LacZ RNAi	3.41694915254237	109.0631
533	FBgn0003429	LacZ RNAi	0.00535646158150418	0.09695
534	FBgn0003430	LacZ RNAi	0.0785454545454545	0
535	FBgn0003435	LacZ RNAi	0.350540958268934	4.4028
536	FBgn0003444	LacZ RNAi	9.4411941796287	25.40515
537	FBgn0003447	LacZ RNAi	0.100589241589051	7.1232
538	FBgn0003448	LacZ RNAi	0	0
539	FBgn0003449	LacZ RNAi	9.99	38.828
540	FBgn0003450	LacZ RNAi	0	0.09695
541	FBgn0003459	LacZ RNAi	4.06624445851805	37.408
542	FBgn0003460	LacZ RNAi	0.0445084768478188	0
543	FBgn0003462	LacZ RNAi	12.9411627906977	396.80845
544	FBgn0003463	LacZ RNAi	0.221408846243857	3.93175
545	FBgn0003464	LacZ RNAi	5.21835153222966	48.1015
546	FBgn0003479	LacZ RNAi	14.7153638814016	9.1855
547	FBgn0003480	LacZ RNAi	4.34592901878914	3.51655
548	FBgn0003482	LacZ RNAi	1.74646840148699	5.51035
549	FBgn0003483	LacZ RNAi	4.61156792246365	7.8498
550	FBgn0003486	LacZ RNAi	0	0
551	FBgn0003495	LacZ RNAi	13.5683778234086	441.5546
552	FBgn0003499	LacZ RNAi	0.518622057895211	0.30455
553	FBgn0003502	LacZ RNAi	0.815850087839157	22.58095
554	FBgn0003507	LacZ RNAi	67.8919075144508	118.76655
555	FBgn0003511	LacZ RNAi	16.8589060308555	11.4633
556	FBgn0003512	LacZ RNAi	19.2824524312896	108.04935
557	FBgn0003513	LacZ RNAi	0.0203956834532374	0.2977
558	FBgn0003514	LacZ RNAi	22.6539235412475	545.80185
559	FBgn0003515	LacZ RNAi	0.183257918552036	0.09695
560	FBgn0003517	LacZ RNAi	105.364593301435	1424.70745
561	FBgn0003520	LacZ RNAi	6.73742465753425	99.96455
562	FBgn0003525	LacZ RNAi	103.051567944251	258.1998
563	FBgn0003527	LacZ RNAi	0.0353326063249727	0
564	FBgn0003545	LacZ RNAi	6.29451887941535	17.2234
565	FBgn0003557	LacZ RNAi	17.4591928251121	57.3813
566	FBgn0003559	LacZ RNAi	15.1213567839196	33.1285
567	FBgn0003567	LacZ RNAi	8.61555869872702	15.85135
568	FBgn0003575	LacZ RNAi	9.80101205536538	34.77085
569	FBgn0003598	LacZ RNAi	15.7613374146456	33.75815
570	FBgn0003607	LacZ RNAi	21.2929765886288	398.11935
571	FBgn0003612	LacZ RNAi	22.6212991604065	95.0285
572	FBgn0003638	LacZ RNAi	2.76301855670103	12.43965
573	FBgn0003651	LacZ RNAi	0.0225203308542434	0
574	FBgn0003654	LacZ RNAi	5.18616722408027	1.52275
575	FBgn0003655	LacZ RNAi	0.0574807806031934	0.1038
576	FBgn0003656	LacZ RNAi	1.93569230769231	18.9606
577	FBgn0003660	LacZ RNAi	16.4273152478952	237.9425
578	FBgn0003676	LacZ RNAi	58.7121613832853	466.00605
579	FBgn0003683	LacZ RNAi	0	0
580	FBgn0003687	LacZ RNAi	17.3612220916569	63.4902
581	FBgn0003701	LacZ RNAi	4.40676827693103	7.9536
582	FBgn0003714	LacZ RNAi	18.3163533834586	200.82215
583	FBgn0003716	LacZ RNAi	1.75014355683162	9.85625
584	FBgn0003719	LacZ RNAi	0.0815094339622641	0
585	FBgn0003720	LacZ RNAi	0	0
586	FBgn0003721	LacZ RNAi	18.3458574666331	272.75285
587	FBgn0003731	LacZ RNAi	0.057243816254417	0.1038
588	FBgn0003733	LacZ RNAi	0.00952380952380952	0
589	FBgn0003741	LacZ RNAi	20.4566326530612	19.77625
590	FBgn0003742	LacZ RNAi	16.9439429928741	32.48515
591	FBgn0003744	LacZ RNAi	18.7273120138289	57.1247
592	FBgn0003747	LacZ RNAi	1.88490566037736	1.5159
593	FBgn0003748	LacZ RNAi	3.47916160388821	26.0211
594	FBgn0003751	LacZ RNAi	7.18085106382979	7.2544
595	FBgn0003861	LacZ RNAi	0	0
596	FBgn0003862	LacZ RNAi	6.68401552249838	59.8588
597	FBgn0003863	LacZ RNAi	0	0
598	FBgn0003865	LacZ RNAi	0	0
599	FBgn0003866	LacZ RNAi	29.7479984652769	43.0153
600	FBgn0003867	LacZ RNAi	0.0762751765629087	0
601	FBgn0003870	LacZ RNAi	18.365805444772	75.93725
602	FBgn0003882	LacZ RNAi	27.4035326086956	63.8011
603	FBgn0003884	LacZ RNAi	171.210603290676	1867.58445
604	FBgn0003885	LacZ RNAi	22.1634782608696	209.0229
605	FBgn0003886	LacZ RNAi	0.0453146853146853	0.30455
606	FBgn0003888	LacZ RNAi	34.3873696933071	288.7012
607	FBgn0003889	LacZ RNAi	0.0249230769230769	0
608	FBgn0003890	LacZ RNAi	1.6147759541801	31.31805
609	FBgn0003891	LacZ RNAi	11.1771352313167	104.2077
610	FBgn0003892	LacZ RNAi	7.16586310517529	37.163
611	FBgn0003896	LacZ RNAi	0.0128482204818083	0
612	FBgn0003900	LacZ RNAi	0.0230769230769231	0
613	FBgn0003941	LacZ RNAi	31.6843373493976	1424.84165
614	FBgn0003943	LacZ RNAi	20.9316831683168	244.77065
615	FBgn0003944	LacZ RNAi	0.00427530877230022	0
616	FBgn0003950	LacZ RNAi	0.818291054739653	7.06735
617	FBgn0003961	LacZ RNAi	0	0
618	FBgn0003963	LacZ RNAi	22.8642341174292	81.2558
619	FBgn0003964	LacZ RNAi	42.7290861618799	127.3967
620	FBgn0003965	LacZ RNAi	0.0305660377358491	0
621	FBgn0003969	LacZ RNAi	11.0036509528586	59.54425
622	FBgn0003975	LacZ RNAi	0.100720644340822	0
623	FBgn0003977	LacZ RNAi	9.47717469446441	30.32115
624	FBgn0003978	LacZ RNAi	13.5098901098901	68.77715
625	FBgn0003984	LacZ RNAi	0.366609294320138	1.41895
626	FBgn0003996	LacZ RNAi	0.378246013667426	0
627	FBgn0003997	LacZ RNAi	1.54784407524727	1.1007
628	FBgn0004003	LacZ RNAi	0.145421903052065	0.1038
629	FBgn0004034	LacZ RNAi	0.712690355329949	2.9691
630	FBgn0004045	LacZ RNAi	0	0
631	FBgn0004047	LacZ RNAi	0.396281800391389	0.1038
632	FBgn0004049	LacZ RNAi	5.01148967017035	17.3409
633	FBgn0004050	LacZ RNAi	16.4842105263158	92.73965
634	FBgn0004053	LacZ RNAi	0	0
635	FBgn0004054	LacZ RNAi	0	0
636	FBgn0004055	LacZ RNAi	2.98247345767575	29.1604
637	FBgn0004057	LacZ RNAi	1.76435643564356	38.1757
638	FBgn0004066	LacZ RNAi	18.4788300835655	167.61465
639	FBgn0004101	LacZ RNAi	2.17907608695652	34.73765
640	FBgn0004102	LacZ RNAi	0.00521823159929135	0
641	FBgn0004103	LacZ RNAi	43.2254566882734	214.6518
642	FBgn0004106	LacZ RNAi	15.638961038961	36.29465
643	FBgn0004107	LacZ RNAi	20.7617328519856	15.58315
644	FBgn0004108	LacZ RNAi	2.43209147915898	12.417
645	FBgn0004110	LacZ RNAi	0.00676691729323308	0.1939
646	FBgn0004117	LacZ RNAi	0.0438311688311688	0
647	FBgn0004118	LacZ RNAi	0.313013828376586	0.29085
648	FBgn0004132	LacZ RNAi	14.8601503759398	170.53845
649	FBgn0004133	LacZ RNAi	6.42315789473684	29.77265
650	FBgn0004143	LacZ RNAi	0	0
651	FBgn0004167	LacZ RNAi	23.3657064157007	182.36635
652	FBgn0004168	LacZ RNAi	0.00358645118441443	0
653	FBgn0004169	LacZ RNAi	0.0303768985561598	0.09695
654	FBgn0004170	LacZ RNAi	0	0
655	FBgn0004171	LacZ RNAi	0	0
656	FBgn0004177	LacZ RNAi	18.0665594855305	181.2936
657	FBgn0004179	LacZ RNAi	10.8258311408754	38.01605
658	FBgn0004181	LacZ RNAi	0	0
659	FBgn0004197	LacZ RNAi	0.152830188679245	1.1144
660	FBgn0004198	LacZ RNAi	10.4880364452661	0.09695
661	FBgn0004227	LacZ RNAi	5.72529097200377	19.7557
662	FBgn0004228	LacZ RNAi	0	0
663	FBgn0004237	LacZ RNAi	36.2737482452036	152.9072
664	FBgn0004242	LacZ RNAi	0.00456209518445508	0
665	FBgn0004244	LacZ RNAi	0.002461257976299	0.09695
666	FBgn0004359	LacZ RNAi	0.8541489287459	5.30275
667	FBgn0004360	LacZ RNAi	0.0288495785349638	0
668	FBgn0004362	LacZ RNAi	33.2834558823529	731.93395
669	FBgn0004363	LacZ RNAi	15.703861517976	1209.8611
670	FBgn0004364	LacZ RNAi	10.0317710493571	18.0127
671	FBgn0004367	LacZ RNAi	3.86286243876605	14.82125
672	FBgn0004368	LacZ RNAi	3.51718188353702	184.9782
673	FBgn0004369	LacZ RNAi	4.35223880597015	5.0746
674	FBgn0004370	LacZ RNAi	0.776490986036279	13.21525
675	FBgn0004372	LacZ RNAi	0	0.1038
676	FBgn0004373	LacZ RNAi	14.5016400249118	105.0381
677	FBgn0004374	LacZ RNAi	2.2207914855344	21.7632
678	FBgn0004378	LacZ RNAi	14.9448570665242	98.2426
679	FBgn0004379	LacZ RNAi	9.83509149623251	39.74955
680	FBgn0004380	LacZ RNAi	17.8964230171073	0
681	FBgn0004381	LacZ RNAi	6.32299023290759	9.1091
682	FBgn0004387	LacZ RNAi	7.02837248166373	25.88305
683	FBgn0004389	LacZ RNAi	0	0
684	FBgn0004390	LacZ RNAi	22.38948	139.36
685	FBgn0004391	LacZ RNAi	2.94007621467132	20.95915
686	FBgn0004394	LacZ RNAi	0	0
687	FBgn0004395	LacZ RNAi	13.6400852878465	75.0157
688	FBgn0004396	LacZ RNAi	35.6296147319464	165.6709
689	FBgn0004397	LacZ RNAi	25.7619832477709	275.6756
690	FBgn0004401	LacZ RNAi	33.3536952049375	212.0057
691	FBgn0004403	LacZ RNAi	9.06428571428571	1957.67275
692	FBgn0004406	LacZ RNAi	7.68650172251801	11.78155
693	FBgn0004419	LacZ RNAi	17.4789473684211	83.54835
694	FBgn0004432	LacZ RNAi	27.6434699714013	944.1246
695	FBgn0004436	LacZ RNAi	40.97109375	120.7356
696	FBgn0004456	LacZ RNAi	2.35132277686589	77.1549
697	FBgn0004463	LacZ RNAi	12.8274891049279	11.3732
698	FBgn0004465	LacZ RNAi	22.244776119403	51.07165
699	FBgn0004507	LacZ RNAi	4.12551944592435	57.3065
700	FBgn0004510	LacZ RNAi	17.8071428571429	82.60045
701	FBgn0004511	LacZ RNAi	2.44270437262357	2.78995
702	FBgn0004512	LacZ RNAi	0.308482400461627	2.9554
703	FBgn0004513	LacZ RNAi	0.041833440929632	0.3114
704	FBgn0004514	LacZ RNAi	0.0103716682953129	0
705	FBgn0004516	LacZ RNAi	0.00725351482045312	0
706	FBgn0004556	LacZ RNAi	14.8460824143935	22.55565
707	FBgn0004567	LacZ RNAi	0	0
708	FBgn0004569	LacZ RNAi	12.3626529806553	121.3526
709	FBgn0004574	LacZ RNAi	24.3251709136109	127.5121
710	FBgn0004575	LacZ RNAi	0.105559478718624	0
711	FBgn0004577	LacZ RNAi	0.0669852062850317	0
712	FBgn0004580	LacZ RNAi	0.00401447192347723	0
713	FBgn0004583	LacZ RNAi	17.30016	48.44925
714	FBgn0004584	LacZ RNAi	7.75112359550562	60.03215
715	FBgn0004587	LacZ RNAi	58.1223214285714	252.2537
716	FBgn0004590	LacZ RNAi	0	0
717	FBgn0004592	LacZ RNAi	0	0
718	FBgn0004593	LacZ RNAi	0	0
719	FBgn0004595	LacZ RNAi	0.0114493412085416	0
720	FBgn0004597	LacZ RNAi	7.83089700996678	40.7043
721	FBgn0004598	LacZ RNAi	5.61552761071624	26.72505
722	FBgn0004606	LacZ RNAi	20.9526506024096	225.57655
723	FBgn0004607	LacZ RNAi	28.0756756756757	92.7992
724	FBgn0004618	LacZ RNAi	0.0153846153846154	0
725	FBgn0004619	LacZ RNAi	0.00310701956271576	0
726	FBgn0004620	LacZ RNAi	0	0
727	FBgn0004622	LacZ RNAi	0.00269222246842455	0
728	FBgn0004623	LacZ RNAi	0.0645785876993166	0.5053
729	FBgn0004635	LacZ RNAi	17.4394095940959	43.7477
730	FBgn0004636	LacZ RNAi	41.0317792578497	113.3832
731	FBgn0004638	LacZ RNAi	7.99809253246753	152.5215
732	FBgn0004643	LacZ RNAi	13.6917159763314	41.8598
733	FBgn0004644	LacZ RNAi	0.0382249961942457	0
734	FBgn0004646	LacZ RNAi	0.0662889518413598	0.4015
735	FBgn0004647	LacZ RNAi	7.62737138596637	169.433
736	FBgn0004648	LacZ RNAi	4.1511961722488	55.8027
737	FBgn0004649	LacZ RNAi	0	0
738	FBgn0004650	LacZ RNAi	0.010243439772368	0
739	FBgn0004652	LacZ RNAi	11.7945525291829	92.35395
740	FBgn0004654	LacZ RNAi	87.7188940092166	173.29735
741	FBgn0004655	LacZ RNAi	17.9459584295612	26.67235
742	FBgn0004656	LacZ RNAi	15.2736070381232	162.5864
743	FBgn0004657	LacZ RNAi	18.109220567997	220.77075
744	FBgn0004666	LacZ RNAi	0.00316035895435037	0
745	FBgn0004687	LacZ RNAi	32.8242857142857	341.88575
746	FBgn0004698	LacZ RNAi	23.4568421052632	74.22375
747	FBgn0004777	LacZ RNAi	0	0
748	FBgn0004779	LacZ RNAi	0	0
749	FBgn0004780	LacZ RNAi	0	0
750	FBgn0004781	LacZ RNAi	0	0
751	FBgn0004782	LacZ RNAi	0	0
752	FBgn0004783	LacZ RNAi	0	0
753	FBgn0004784	LacZ RNAi	0.00663662433428922	0
754	FBgn0004795	LacZ RNAi	0.0246544071020926	0.1038
755	FBgn0004797	LacZ RNAi	3.63480609268662	30.28585
756	FBgn0004811	LacZ RNAi	16.2197440585009	201.7084
757	FBgn0004828	LacZ RNAi	24.4034042553191	255.42355
758	FBgn0004832	LacZ RNAi	4.13188180404355	4.04925
759	FBgn0004837	LacZ RNAi	9.80293515358362	44.51855
760	FBgn0004838	LacZ RNAi	29.2178571428571	367.118
761	FBgn0004839	LacZ RNAi	0.342702824350174	0.803
762	FBgn0004841	LacZ RNAi	0.00641533343893553	0
763	FBgn0004852	LacZ RNAi	0.927562115879603	5.84915
764	FBgn0004854	LacZ RNAi	0	0
765	FBgn0004855	LacZ RNAi	21.1846153846154	34.82775
766	FBgn0004856	LacZ RNAi	10.1982216953171	114.5766
767	FBgn0004858	LacZ RNAi	0.222814103263836	0.5053
768	FBgn0004859	LacZ RNAi	0.341286462228871	0
769	FBgn0004860	LacZ RNAi	6.38990120746432	17.7777
770	FBgn0004861	LacZ RNAi	0.485356160195659	0.4015
771	FBgn0004862	LacZ RNAi	0.0334020618556701	0
772	FBgn0004863	LacZ RNAi	0	0
773	FBgn0004864	LacZ RNAi	6.43906226214036	60.5269
774	FBgn0004867	LacZ RNAi	146.243835616438	1697.1063
775	FBgn0004868	LacZ RNAi	21.2584697036709	285.8364
776	FBgn0004870	LacZ RNAi	1.93351008250027	0.2076
777	FBgn0004872	LacZ RNAi	0.0610372340425532	1.0106
778	FBgn0004875	LacZ RNAi	8.36730835338604	87.59235
779	FBgn0004876	LacZ RNAi	3.32529336973967	32.4235
780	FBgn0004878	LacZ RNAi	0.0551532033426184	0.2977
781	FBgn0004880	LacZ RNAi	0.00397643593519882	0
782	FBgn0004882	LacZ RNAi	0.0390596745027125	0.6992
783	FBgn0004885	LacZ RNAi	0.242980083599705	3.39905
784	FBgn0004888	LacZ RNAi	16.495514354067	316.2487
785	FBgn0004889	LacZ RNAi	9.6	65.7327
786	FBgn0004892	LacZ RNAi	0	0
787	FBgn0004893	LacZ RNAi	3.94751308900524	23.03145
788	FBgn0004895	LacZ RNAi	0.0184090909090909	0
789	FBgn0004896	LacZ RNAi	0.0997946611909651	0.2076
790	FBgn0004897	LacZ RNAi	0.0147005444646098	0
791	FBgn0004898	LacZ RNAi	0	0
792	FBgn0004901	LacZ RNAi	17.6950695322377	59.7334
793	FBgn0004903	LacZ RNAi	26.8143497757848	100.179
794	FBgn0004907	LacZ RNAi	34.6281113720228	994.61815
795	FBgn0004908	LacZ RNAi	14.6080924855491	43.7577
796	FBgn0004910	LacZ RNAi	0.0121685570495005	0.1038
797	FBgn0004911	LacZ RNAi	0	0
798	FBgn0004913	LacZ RNAi	15.5429370629371	55.10245
799	FBgn0004914	LacZ RNAi	31.458981233244	96.5866
800	FBgn0004915	LacZ RNAi	23.8641624365482	88.1008
801	FBgn0004919	LacZ RNAi	23.8025399345173	64.30955
802	FBgn0004921	LacZ RNAi	14.2377049180328	418.18755
803	FBgn0004924	LacZ RNAi	9.40846153846154	28.1735
804	FBgn0004926	LacZ RNAi	58.2046198267565	337.7253
805	FBgn0004956	LacZ RNAi	0.0632263660017346	0
806	FBgn0004957	LacZ RNAi	4.67307692307692	56.42655
807	FBgn0004959	LacZ RNAi	0	0
808	FBgn0005198	LacZ RNAi	5.22507042253521	7.1232
809	FBgn0005278	LacZ RNAi	38.036013986014	251.62885
810	FBgn0005322	LacZ RNAi	35.3785714285714	126.1084
811	FBgn0005355	LacZ RNAi	17.4849397590361	38.78795
812	FBgn0005386	LacZ RNAi	12.0177976432345	10.0159
813	FBgn0005390	LacZ RNAi	0.0178643631685352	0
814	FBgn0005391	LacZ RNAi	0.0635917566241413	0
815	FBgn0005411	LacZ RNAi	10.939896373057	89.10665
816	FBgn0005427	LacZ RNAi	4.74152748500081	7.4072
817	FBgn0005533	LacZ RNAi	54.1011709601873	1644.899
818	FBgn0005536	LacZ RNAi	3.81379800853485	50.45885
819	FBgn0005558	LacZ RNAi	0.0813389121338912	0
820	FBgn0005561	LacZ RNAi	0.0136708860759494	0
821	FBgn0005564	LacZ RNAi	1.15349963671591	2.10445
822	FBgn0005585	LacZ RNAi	90.5547945205479	794.1117
823	FBgn0005586	LacZ RNAi	0.109203466776723	0
824	FBgn0005590	LacZ RNAi	0	0
825	FBgn0005593	LacZ RNAi	66.5071748878924	1877.71795
826	FBgn0005596	LacZ RNAi	14.0345316455696	24.47465
827	FBgn0005612	LacZ RNAi	11.7443946188341	25.79665
828	FBgn0005613	LacZ RNAi	0.12432847275518	0.09695
829	FBgn0005614	LacZ RNAi	0.282944216717163	2.10445
830	FBgn0005616	LacZ RNAi	6.32758725341426	20.3374
831	FBgn0005617	LacZ RNAi	18.7984457569164	34.5585
832	FBgn0005619	LacZ RNAi	0	0
833	FBgn0005624	LacZ RNAi	8.95086263376283	115.2052
834	FBgn0005626	LacZ RNAi	0.0165711947626841	0.29085
835	FBgn0005631	LacZ RNAi	7.4105460385439	22.3586
836	FBgn0005632	LacZ RNAi	14.5269600699505	89.44755
837	FBgn0005633	LacZ RNAi	0	0.1038
838	FBgn0005636	LacZ RNAi	0.0363228699551569	0.61595
839	FBgn0005638	LacZ RNAi	0.0408884401817264	0.20075
840	FBgn0005640	LacZ RNAi	6.1852792123172	28.41535
841	FBgn0005642	LacZ RNAi	17.7876588021779	50.9826
842	FBgn0005648	LacZ RNAi	52.8879060124395	170.18965
843	FBgn0005649	LacZ RNAi	28.056836461126	269.18155
844	FBgn0005655	LacZ RNAi	61.964113785558	373.8217
845	FBgn0005658	LacZ RNAi	0.00150055576139311	0
846	FBgn0005659	LacZ RNAi	0	0
847	FBgn0005660	LacZ RNAi	2.34372019077901	15.6174
848	FBgn0005664	LacZ RNAi	0	0
849	FBgn0005666	LacZ RNAi	0.00682803468208092	0.1038
850	FBgn0005670	LacZ RNAi	0.0253322908522283	0.2977
851	FBgn0005671	LacZ RNAi	39.1176386404293	284.4875
852	FBgn0005672	LacZ RNAi	57.3679396740452	885.05245
853	FBgn0005674	LacZ RNAi	14.8578147612156	146.57175
854	FBgn0005677	LacZ RNAi	0.330227140361095	0
855	FBgn0005683	LacZ RNAi	7.43877551020408	14.2327
856	FBgn0005694	LacZ RNAi	15.9692613448162	9.72715
857	FBgn0005695	LacZ RNAi	12.5587155963303	29.98235
858	FBgn0005696	LacZ RNAi	7.89004092769441	32.4804
859	FBgn0005771	LacZ RNAi	0.170526315789474	0.3878
860	FBgn0005775	LacZ RNAi	0.00345415778251599	0
861	FBgn0005777	LacZ RNAi	10.378125	147.19875
862	FBgn0005778	LacZ RNAi	0	0
863	FBgn0005779	LacZ RNAi	0	0
864	FBgn0008635	LacZ RNAi	22.7030381383323	89.9123
865	FBgn0008636	LacZ RNAi	0	0
866	FBgn0008646	LacZ RNAi	0.00464716006884682	0
867	FBgn0008651	LacZ RNAi	0	0
868	FBgn0010014	LacZ RNAi	0.453249097472924	0.70605
869	FBgn0010015	LacZ RNAi	0.0118282710280374	0
870	FBgn0010019	LacZ RNAi	0.984157236450268	0
871	FBgn0010038	LacZ RNAi	3.14328358208955	3.8211
872	FBgn0010039	LacZ RNAi	55.9232876712329	95.8732
873	FBgn0010040	LacZ RNAi	4.4064	0.92735
874	FBgn0010041	LacZ RNAi	4.2525	14.875
875	FBgn0010042	LacZ RNAi	0.36	0
876	FBgn0010043	LacZ RNAi	0.103846153846154	0.5954
877	FBgn0010044	LacZ RNAi	0.0778846153846154	0
878	FBgn0010051	LacZ RNAi	4.43532084569733	39.866
879	FBgn0010052	LacZ RNAi	0.0158823529411765	0
880	FBgn0010053	LacZ RNAi	2.41309297912713	20.1045
881	FBgn0010078	LacZ RNAi	55.835393258427	2391.77495
882	FBgn0010097	LacZ RNAi	15.5559204840104	30.0672
883	FBgn0010100	LacZ RNAi	25.0177777777778	223.76725
884	FBgn0010105	LacZ RNAi	0.132473196438306	1.5786
885	FBgn0010109	LacZ RNAi	0	0
886	FBgn0010113	LacZ RNAi	10.2397908640616	81.56825
887	FBgn0010114	LacZ RNAi	0.0987543069175722	0.2076
888	FBgn0010173	LacZ RNAi	32.0819861431871	176.4582
889	FBgn0010194	LacZ RNAi	7.79593846153846	28.92065
890	FBgn0010198	LacZ RNAi	27.0511848341232	1690.10005
891	FBgn0010213	LacZ RNAi	19.5615	144.43885
892	FBgn0010215	LacZ RNAi	9.7182816229117	83.98515
893	FBgn0010217	LacZ RNAi	144.469340974212	704.69745
894	FBgn0010220	LacZ RNAi	17.6318480642805	40.9551
895	FBgn0010223	LacZ RNAi	0.379740477187108	0.49845
896	FBgn0010225	LacZ RNAi	20.4596730245232	185.13735
897	FBgn0010226	LacZ RNAi	0.892811501597444	14.60575
898	FBgn0010228	LacZ RNAi	8.61377033718463	131.52765
899	FBgn0010235	LacZ RNAi	6.97860962566845	37.49705
900	FBgn0010238	LacZ RNAi	9.23075753737015	108.92875
901	FBgn0010240	LacZ RNAi	0	0
902	FBgn0010241	LacZ RNAi	0.0869236883942766	0
903	FBgn0010246	LacZ RNAi	15.1327351961036	185.189
904	FBgn0010247	LacZ RNAi	1.69220488553523	62.0502
905	FBgn0010258	LacZ RNAi	6.39370460048426	1.606
906	FBgn0010263	LacZ RNAi	0.21896180215475	1.5923
907	FBgn0010265	LacZ RNAi	81.4892617449665	1459.6869
908	FBgn0010269	LacZ RNAi	3.51044776119403	28.01385
909	FBgn0010278	LacZ RNAi	23.8165362035225	119.60115
910	FBgn0010280	LacZ RNAi	13.4394056647578	38.97765
911	FBgn0010282	LacZ RNAi	17.4218465539662	49.66955
912	FBgn0010287	LacZ RNAi	12.0251101321586	6.34655
913	FBgn0010288	LacZ RNAi	14.9883656509695	217.33845
914	FBgn0010292	LacZ RNAi	14.3211340206186	72.2526
915	FBgn0010300	LacZ RNAi	19.394281470479	312.2769
916	FBgn0010303	LacZ RNAi	4.71222427778568	73.7174
917	FBgn0010309	LacZ RNAi	8.78810679611651	25.5079
918	FBgn0010313	LacZ RNAi	5.86040462427746	13.5883
919	FBgn0010314	LacZ RNAi	6.25492730210016	14.0035
920	FBgn0010315	LacZ RNAi	11.5806651884701	26.7751
921	FBgn0010316	LacZ RNAi	13.6942446043165	30.4571
922	FBgn0010317	LacZ RNAi	0.650420168067227	0.30455
923	FBgn0010323	LacZ RNAi	0	0
924	FBgn0010328	LacZ RNAi	12.4278730703259	141.0192
925	FBgn0010329	LacZ RNAi	0.00645184648805214	0
926	FBgn0010333	LacZ RNAi	43.2241502683363	592.4091
927	FBgn0010339	LacZ RNAi	27.1528301886792	105.95015
928	FBgn0010340	LacZ RNAi	7.71281070745698	20.88485
929	FBgn0010341	LacZ RNAi	20.5663252240717	381.86965
930	FBgn0010342	LacZ RNAi	28.3183098591549	87.6055
931	FBgn0010348	LacZ RNAi	66.2318181818182	154.40205
932	FBgn0010350	LacZ RNAi	13.1658504301787	27.00115
933	FBgn0010352	LacZ RNAi	15.3933877713603	326.1808
934	FBgn0010355	LacZ RNAi	10.9122897196262	17.62965
935	FBgn0010356	LacZ RNAi	9.12973893303065	34.5211
936	FBgn0010357	LacZ RNAi	0	0
937	FBgn0010358	LacZ RNAi	0	0
938	FBgn0010359	LacZ RNAi	0	0
939	FBgn0010379	LacZ RNAi	11.8060836501901	88.9386
940	FBgn0010380	LacZ RNAi	13.7629281396911	161.305
941	FBgn0010382	LacZ RNAi	8.24051749485445	55.0134
942	FBgn0010383	LacZ RNAi	0.00530278232405892	0.1038
943	FBgn0010387	LacZ RNAi	0	0
944	FBgn0010389	LacZ RNAi	0	0.09695
945	FBgn0010391	LacZ RNAi	26.6178770949721	215.3884
946	FBgn0010395	LacZ RNAi	2.53857280617165	4.30585
947	FBgn0010397	LacZ RNAi	5.88651994497937	11.5123
948	FBgn0010398	LacZ RNAi	4.428	13.416
949	FBgn0010406	LacZ RNAi	7.8175911251981	130.703
950	FBgn0010407	LacZ RNAi	1.25614973262032	3.12875
951	FBgn0010408	LacZ RNAi	98.2720588235294	1493.36445
952	FBgn0010409	LacZ RNAi	63.9137855579869	1179.77125
953	FBgn0010411	LacZ RNAi	46.2469273743017	1505.44425
954	FBgn0010412	LacZ RNAi	44.46	1549.57565
955	FBgn0010414	LacZ RNAi	0.0120985810306199	0.1038
956	FBgn0010415	LacZ RNAi	1.59029126213592	92.2296
957	FBgn0010416	LacZ RNAi	7.55808170515098	75.29285
958	FBgn0010417	LacZ RNAi	11.3734513274336	20.9544
959	FBgn0010421	LacZ RNAi	12.3097770154374	50.785
960	FBgn0010422	LacZ RNAi	31.1107266435986	201.5477
961	FBgn0010423	LacZ RNAi	0	0
962	FBgn0010424	LacZ RNAi	0	0
963	FBgn0010425	LacZ RNAi	0	0
964	FBgn0010433	LacZ RNAi	0	0
965	FBgn0010434	LacZ RNAi	12.6688622329477	231.50905
966	FBgn0010435	LacZ RNAi	0.12701062215478	0.29085
967	FBgn0010438	LacZ RNAi	33.3216630196937	199.928
968	FBgn0010441	LacZ RNAi	13.6396212672979	41.5816
969	FBgn0010452	LacZ RNAi	0.0454630495790458	0.1038
970	FBgn0010453	LacZ RNAi	0.0101621308627678	0
971	FBgn0010470	LacZ RNAi	12.3619489559165	563.34555
972	FBgn0010473	LacZ RNAi	0.134443058620359	0.30455
973	FBgn0010482	LacZ RNAi	0.0526291931097008	0.92735
974	FBgn0010488	LacZ RNAi	22.82183058556	181.40685
975	FBgn0010497	LacZ RNAi	3.10422350041085	31.5931
976	FBgn0010501	LacZ RNAi	3.94348623853211	10.97855
977	FBgn0010504	LacZ RNAi	3.20640904806786	49.00725
978	FBgn0010516	LacZ RNAi	19.9694277108434	190.7773
979	FBgn0010520	LacZ RNAi	17.1660550458716	40.05515
980	FBgn0010531	LacZ RNAi	11.0820895522388	34.3841
981	FBgn0010548	LacZ RNAi	5.88869512928443	67.1053
982	FBgn0010549	LacZ RNAi	0.0322780606597299	0
983	FBgn0010551	LacZ RNAi	31.7878172588832	317.6339
984	FBgn0010583	LacZ RNAi	8.98125976054139	52.37415
985	FBgn0010590	LacZ RNAi	28.931592689295	250.71985
986	FBgn0010591	LacZ RNAi	6.83565589723628	70.59445
987	FBgn0010602	LacZ RNAi	42.869387755102	261.1468
988	FBgn0010607	LacZ RNAi	10.7424766977364	37.83215
989	FBgn0010611	LacZ RNAi	9.06284289276808	231.44475
990	FBgn0010620	LacZ RNAi	0.0665597755286101	0.3878
991	FBgn0010621	LacZ RNAi	44.3120263591433	377.65605
992	FBgn0010622	LacZ RNAi	8.89024390243902	32.1258
993	FBgn0010638	LacZ RNAi	63.6540192926045	699.276
994	FBgn0010651	LacZ RNAi	12.9970937912814	304.28375
995	FBgn0010660	LacZ RNAi	19.0161736457933	38.9139
996	FBgn0010741	LacZ RNAi	25.4786377708978	188.2102
997	FBgn0010747	LacZ RNAi	37.6704	106.34905
998	FBgn0010750	LacZ RNAi	16.1748055987558	17.38095
999	FBgn0010762	LacZ RNAi	5.97571458376799	89.08505
1000	FBgn0010768	LacZ RNAi	5.34661810613944	17.5211
1001	FBgn0010770	LacZ RNAi	18.4147227533461	32.3513
1002	FBgn0010772	LacZ RNAi	14.3439377085651	17.23025
1003	FBgn0010774	LacZ RNAi	50.5691082802548	233.6946
1004	FBgn0010786	LacZ RNAi	43.5712757830405	244.5567
1005	FBgn0010803	LacZ RNAi	28.2549295774648	157.1198
1006	FBgn0010808	LacZ RNAi	16.9174285714286	87.24405
1007	FBgn0010812	LacZ RNAi	8.90646802325581	30.8528
1008	FBgn0010825	LacZ RNAi	6.29865558771357	82.5815
1009	FBgn0010830	LacZ RNAi	18.3481481481481	27.26775
1010	FBgn0010877	LacZ RNAi	18.3604691572546	84.795
1011	FBgn0010894	LacZ RNAi	25.2800523217789	11.9823
1012	FBgn0010909	LacZ RNAi	22.4157558314648	187.1527
1013	FBgn0010926	LacZ RNAi	12.403125	33.256
1014	FBgn0011016	LacZ RNAi	41.0808344198175	393.94115
1015	FBgn0011020	LacZ RNAi	10.5627163781624	14.69585
1016	FBgn0011202	LacZ RNAi	9.06521739130435	69.0775
1017	FBgn0011204	LacZ RNAi	13.3132530120482	114.10765
1018	FBgn0011205	LacZ RNAi	6.48574807806032	62.63505
1019	FBgn0011206	LacZ RNAi	0.370978751513817	0.1939
1020	FBgn0011207	LacZ RNAi	7.2004816697886	48.09255
1021	FBgn0011211	LacZ RNAi	48.5020950846092	657.3877
1022	FBgn0011217	LacZ RNAi	56.5712568451983	634.57715
1023	FBgn0011224	LacZ RNAi	1.06944528024841	22.75535
1024	FBgn0011225	LacZ RNAi	8.16503785271851	37.93385
1025	FBgn0011230	LacZ RNAi	14.0013938119555	88.6925
1026	FBgn0011232	LacZ RNAi	12.7871741084807	40.7317
1027	FBgn0011236	LacZ RNAi	18.4684931506849	56.48715
1028	FBgn0011239	LacZ RNAi	0	0
1029	FBgn0011244	LacZ RNAi	0	0
1030	FBgn0011259	LacZ RNAi	0.373975954201555	2.83105
1031	FBgn0011260	LacZ RNAi	1.87969465648855	12.08505
1032	FBgn0011270	LacZ RNAi	0	0
1033	FBgn0011272	LacZ RNAi	51.7419928825623	1826.1154
1034	FBgn0011274	LacZ RNAi	1.63876152209879	5.1921
1035	FBgn0011276	LacZ RNAi	0.035027027027027	0
1036	FBgn0011277	LacZ RNAi	0	0
1037	FBgn0011278	LacZ RNAi	0.0371474432469617	0
1038	FBgn0011279	LacZ RNAi	0	0
1039	FBgn0011280	LacZ RNAi	1.11724137931034	0.60225
1040	FBgn0011281	LacZ RNAi	0	0
1041	FBgn0011282	LacZ RNAi	0	0
1042	FBgn0011284	LacZ RNAi	75.2089036544851	1545.82745
1043	FBgn0011286	LacZ RNAi	0.00262082912032356	0
1044	FBgn0011288	LacZ RNAi	0.114195324962348	0.09695
1045	FBgn0011289	LacZ RNAi	11.3013968775678	92.27755
1046	FBgn0011290	LacZ RNAi	25.0697872340426	48.13995
1047	FBgn0011291	LacZ RNAi	6.84602510460251	33.6122
1048	FBgn0011294	LacZ RNAi	0	0
1049	FBgn0011296	LacZ RNAi	0	0.09695
1050	FBgn0011297	LacZ RNAi	4.61315929675013	62.26885
1051	FBgn0011300	LacZ RNAi	13.2469263542301	62.56445
1052	FBgn0011305	LacZ RNAi	19.1923566878981	51.41255
1053	FBgn0011327	LacZ RNAi	20.9164556962025	179.4062
1054	FBgn0011335	LacZ RNAi	11.250332103321	12.75105
1055	FBgn0011336	LacZ RNAi	42.0740326741187	522.82935
1056	FBgn0011361	LacZ RNAi	56.8221105527638	456.20355
1057	FBgn0011455	LacZ RNAi	17.1771428571429	101.1195
1058	FBgn0011474	LacZ RNAi	18.7616139585605	6.4514
1059	FBgn0011481	LacZ RNAi	9.36905222437137	151.7612
1060	FBgn0011509	LacZ RNAi	21.8977186311787	128.27875
1061	FBgn0011554	LacZ RNAi	0	0
1062	FBgn0011555	LacZ RNAi	0	0
1063	FBgn0011556	LacZ RNAi	0	0
1064	FBgn0011559	LacZ RNAi	0	0
1065	FBgn0011566	LacZ RNAi	3.33738259236068	23.25275
1066	FBgn0011569	LacZ RNAi	0	0
1067	FBgn0011570	LacZ RNAi	18.2424068767908	255.0974
1068	FBgn0011573	LacZ RNAi	45.4855623100304	210.34645
1069	FBgn0011576	LacZ RNAi	1.47867528271405	5.386
1070	FBgn0011581	LacZ RNAi	0	0
1071	FBgn0011582	LacZ RNAi	0.00175476603119584	0
1072	FBgn0011584	LacZ RNAi	10.1788841201717	168.0873
1073	FBgn0011586	LacZ RNAi	7.40361990950226	106.8996
1074	FBgn0011589	LacZ RNAi	0.00778816199376947	0
1075	FBgn0011591	LacZ RNAi	0.636825645035184	3.8622
1076	FBgn0011592	LacZ RNAi	1.93422332908606	11.242
1077	FBgn0011596	LacZ RNAi	8.51155778894472	0.1038
1078	FBgn0011603	LacZ RNAi	0.13491124260355	0.30455
1079	FBgn0011604	LacZ RNAi	16.4412150089339	143.64845
1080	FBgn0011606	LacZ RNAi	9.73343701399689	34.0374
1081	FBgn0011638	LacZ RNAi	46.3923529411765	297.98785
1082	FBgn0011640	LacZ RNAi	30.2549222797927	236.77645
1083	FBgn0011642	LacZ RNAi	14.039268788084	47.0851
1084	FBgn0011648	LacZ RNAi	5.34980708523325	40.5984
1085	FBgn0011653	LacZ RNAi	0.0373918061165609	0.09695
1086	FBgn0011655	LacZ RNAi	8.82227848101266	115.0445
1087	FBgn0011656	LacZ RNAi	3.22417429058769	23.58575
1088	FBgn0011659	LacZ RNAi	6.68992146596859	35.04325
1089	FBgn0011660	LacZ RNAi	6.20800842992624	22.97665
1090	FBgn0011661	LacZ RNAi	28.5008337965536	889.85245
1091	FBgn0011666	LacZ RNAi	7.28225008248103	81.7806
1092	FBgn0011672	LacZ RNAi	10.0298557158713	41.1332
1093	FBgn0011676	LacZ RNAi	0.140837672628481	0.20075
1094	FBgn0011692	LacZ RNAi	23.1604137931034	58.717
1095	FBgn0011693	LacZ RNAi	0	0
1096	FBgn0011695	LacZ RNAi	0.480508474576271	1.0106
1097	FBgn0011701	LacZ RNAi	0.0576307363927428	0
1098	FBgn0011703	LacZ RNAi	33.2945642795513	159.65735
1099	FBgn0011704	LacZ RNAi	35.740206185567	326.1871
1100	FBgn0011705	LacZ RNAi	14.9882130714016	68.059
1101	FBgn0011706	LacZ RNAi	56.6730897009967	39.77485
1102	FBgn0011708	LacZ RNAi	23.8794582392777	147.0881
1103	FBgn0011710	LacZ RNAi	13.1021762397431	91.31545
1104	FBgn0011715	LacZ RNAi	10.2947111472742	71.379
1105	FBgn0011722	LacZ RNAi	9.10447400241838	177.61055
1106	FBgn0011723	LacZ RNAi	0	0
1107	FBgn0011725	LacZ RNAi	6.28344627299129	63.68675
1108	FBgn0011726	LacZ RNAi	176.767598402738	1533.2942
1109	FBgn0011737	LacZ RNAi	8.55737704918033	25.80665
1110	FBgn0011739	LacZ RNAi	7.65881061299177	70.02275
1111	FBgn0011740	LacZ RNAi	6.65392275929075	43.40415
1112	FBgn0011741	LacZ RNAi	10.4963855421687	79.11025
1113	FBgn0011742	LacZ RNAi	13.2203634771185	75.02045
1114	FBgn0011743	LacZ RNAi	0	0
1115	FBgn0011745	LacZ RNAi	23.9485714285714	104.05015
1116	FBgn0011746	LacZ RNAi	0.0762789513871214	0.1038
1117	FBgn0011747	LacZ RNAi	11.6158055198973	32.1943
1118	FBgn0011754	LacZ RNAi	12.3623700623701	67.54
1119	FBgn0011758	LacZ RNAi	0	0
1120	FBgn0011760	LacZ RNAi	19.390125774357	231.176
1121	FBgn0011761	LacZ RNAi	0	0.30455
1122	FBgn0011763	LacZ RNAi	11.2351973684211	133.083
1123	FBgn0011766	LacZ RNAi	18.390005593884	214.1771
1124	FBgn0011768	LacZ RNAi	31.308904109589	159.141
1125	FBgn0011769	LacZ RNAi	7.91590909090909	39.73375
1126	FBgn0011770	LacZ RNAi	7.44545454545455	53.29095
1127	FBgn0011771	LacZ RNAi	13.8914250462677	93.0679
1128	FBgn0011774	LacZ RNAi	22.8190635451505	16.4889
1129	FBgn0011785	LacZ RNAi	13.9585809312639	89.47075
1130	FBgn0011787	LacZ RNAi	17.1185567010309	91.32175
1131	FBgn0011802	LacZ RNAi	5.50496355432142	22.9366
1132	FBgn0011817	LacZ RNAi	0.904787234042553	19.86845
1133	FBgn0011818	LacZ RNAi	11.8422298185643	66.6216
1134	FBgn0011822	LacZ RNAi	0	0
1135	FBgn0011824	LacZ RNAi	12.0200534759358	239.19975
1136	FBgn0011826	LacZ RNAi	6.43603467772333	33.5811
1137	FBgn0011829	LacZ RNAi	0.255621301775148	0
1138	FBgn0011832	LacZ RNAi	0	0
1139	FBgn0011834	LacZ RNAi	0	0
1140	FBgn0011836	LacZ RNAi	9.17195841528519	38.603
1141	FBgn0011837	LacZ RNAi	8.08560504065916	132.40755
1142	FBgn0012034	LacZ RNAi	17.4997134670487	148.38375
1143	FBgn0012036	LacZ RNAi	18.3622176591376	122.1319
1144	FBgn0012037	LacZ RNAi	0.0303228825456247	0.7129
1145	FBgn0012042	LacZ RNAi	2.29606299212598	0.61595
1146	FBgn0012051	LacZ RNAi	6.32372678250449	69.21185
1147	FBgn0012058	LacZ RNAi	9.96964824120603	61.02905
1148	FBgn0012344	LacZ RNAi	0.00361647505301931	0
1149	FBgn0013269	LacZ RNAi	48.9410526315789	214.3741
1150	FBgn0013272	LacZ RNAi	9.72700729927007	218.08985
1151	FBgn0013275	LacZ RNAi	0	124.40445
1152	FBgn0013276	LacZ RNAi	0	141.7717
1153	FBgn0013277	LacZ RNAi	0.00939675174013921	0
1154	FBgn0013278	LacZ RNAi	0	0
1155	FBgn0013279	LacZ RNAi	0	573.46495
1156	FBgn0013300	LacZ RNAi	0	0
1157	FBgn0013301	LacZ RNAi	0	0
1158	FBgn0013305	LacZ RNAi	28.455525606469	512.9426
1159	FBgn0013307	LacZ RNAi	0	0
1160	FBgn0013308	LacZ RNAi	0.0133114215283484	0
1161	FBgn0013323	LacZ RNAi	2.565	2.125
1162	FBgn0013325	LacZ RNAi	51.0145580589255	1348.0304
1163	FBgn0013334	LacZ RNAi	3.87486574877862	10.8268
1164	FBgn0013342	LacZ RNAi	0.44701244813278	0.519
1165	FBgn0013348	LacZ RNAi	0.0684162895927602	0.1038
1166	FBgn0013432	LacZ RNAi	29.1876923076923	132.68945
1167	FBgn0013433	LacZ RNAi	0.000520565552699229	0
1168	FBgn0013435	LacZ RNAi	5.04650112866817	8.32085
1169	FBgn0013469	LacZ RNAi	0.0458559782608696	0.20075
1170	FBgn0013531	LacZ RNAi	9.56430205949657	18.9527
1171	FBgn0013548	LacZ RNAi	15.1696605070907	33.49205
1172	FBgn0013563	LacZ RNAi	3.90726872246696	5.03245
1173	FBgn0013717	LacZ RNAi	5.28105726872247	49.0673
1174	FBgn0013718	LacZ RNAi	6.81238938053097	63.34585
1175	FBgn0013720	LacZ RNAi	21.3765517241379	61.51065
1176	FBgn0013725	LacZ RNAi	0.0147205815538392	0.1038
1177	FBgn0013726	LacZ RNAi	18.0263414634146	173.40795
1178	FBgn0013732	LacZ RNAi	11.0923781757601	18.8157
1179	FBgn0013733	LacZ RNAi	18.6352186841779	284.67405
1180	FBgn0013746	LacZ RNAi	13.1174089068826	49.7723
1181	FBgn0013749	LacZ RNAi	47.7129682997118	349.77025
1182	FBgn0013750	LacZ RNAi	18.9724832214765	189.05015
1183	FBgn0013751	LacZ RNAi	0.0467925035265668	0.1038
1184	FBgn0013753	LacZ RNAi	19.2028037383178	52.22925
1185	FBgn0013755	LacZ RNAi	0	0
1186	FBgn0013756	LacZ RNAi	14.8211863297106	99.82755
1187	FBgn0013759	LacZ RNAi	5.54038345480711	48.2485
1188	FBgn0013762	LacZ RNAi	12.8218604651163	32.76335
1189	FBgn0013763	LacZ RNAi	11.9574086836664	483.69205
1190	FBgn0013764	LacZ RNAi	30.64193746168	131.9133
1191	FBgn0013765	LacZ RNAi	11.5563517915309	37.18195
1192	FBgn0013767	LacZ RNAi	0	0
1193	FBgn0013770	LacZ RNAi	37.0421910366682	881.6181
1194	FBgn0013771	LacZ RNAi	6.74523641496119	9.60755
1195	FBgn0013772	LacZ RNAi	6.63677419354839	28.0365
1196	FBgn0013773	LacZ RNAi	5.26706281833616	29.1019
1197	FBgn0013799	LacZ RNAi	1.85717776420281	33.99315
1198	FBgn0013810	LacZ RNAi	0.223899638528599	0.40835
1199	FBgn0013811	LacZ RNAi	0.34327187786769	0.2977
1200	FBgn0013812	LacZ RNAi	0.0336720554272517	0.2076
1201	FBgn0013813	LacZ RNAi	0.248136051357135	0
1202	FBgn0013949	LacZ RNAi	0.257824933687003	9.8241
1203	FBgn0013953	LacZ RNAi	7.2847965738758	60.0701
1204	FBgn0013954	LacZ RNAi	75.196062992126	712.0597
1205	FBgn0013972	LacZ RNAi	0.0182981927710843	0
1206	FBgn0013973	LacZ RNAi	0.000374246309515559	0
1207	FBgn0013981	LacZ RNAi	33.6691244239631	523.8606
1208	FBgn0013983	LacZ RNAi	19.4770448548813	52.95585
1209	FBgn0013987	LacZ RNAi	28.7760220486909	339.3592
1210	FBgn0013995	LacZ RNAi	0.124116067104047	1.41895
1211	FBgn0014000	LacZ RNAi	0	0
1212	FBgn0014002	LacZ RNAi	90.7047708578143	591.2763
1213	FBgn0014006	LacZ RNAi	7.09600840336134	39.72005
1214	FBgn0014007	LacZ RNAi	4.7949203187251	11.94805
1215	FBgn0014009	LacZ RNAi	14.60796812749	257.4874
1216	FBgn0014010	LacZ RNAi	10.3718343195266	311.8185
1217	FBgn0014011	LacZ RNAi	16.5012875536481	90.0967
1218	FBgn0014019	LacZ RNAi	0	0
1219	FBgn0014020	LacZ RNAi	25.2556930693069	697.89065
1220	FBgn0014022	LacZ RNAi	8.30677025527192	11.38215
1221	FBgn0014023	LacZ RNAi	11.1437371663244	90.56195
1222	FBgn0014024	LacZ RNAi	6.54672518568535	58.4683
1223	FBgn0014026	LacZ RNAi	53.6820128479657	1450.58585
1224	FBgn0014028	LacZ RNAi	30.7406546990496	150.445
1225	FBgn0014029	LacZ RNAi	27.285257985258	287.5957
1226	FBgn0014031	LacZ RNAi	0.206106870229008	0.58855
1227	FBgn0014032	LacZ RNAi	0.805524861878453	11.32525
1228	FBgn0014033	LacZ RNAi	0.0855131964809384	0.5954
1229	FBgn0014073	LacZ RNAi	0.0233115886415963	0
1230	FBgn0014075	LacZ RNAi	19.6060012247397	167.0909
1231	FBgn0014092	LacZ RNAi	6.82289416846652	45.4654
1232	FBgn0014127	LacZ RNAi	15.2199548532731	58.4077
1233	FBgn0014133	LacZ RNAi	22.2620526003559	222.59065
1234	FBgn0014135	LacZ RNAi	2.38199812630618	25.8899
1235	FBgn0014141	LacZ RNAi	38.6096046852123	307.86515
1236	FBgn0014143	LacZ RNAi	0	0
1237	FBgn0014163	LacZ RNAi	23.5399899648771	367.9232
1238	FBgn0014179	LacZ RNAi	0.0701298701298701	0
1239	FBgn0014184	LacZ RNAi	14.8813953488372	561.89295
1240	FBgn0014189	LacZ RNAi	40.5085173501577	190.5086
1241	FBgn0014269	LacZ RNAi	18.4221238938053	38.24525
1242	FBgn0014340	LacZ RNAi	14.7772990886495	51.77085
1243	FBgn0014342	LacZ RNAi	6.27315035799523	11.0128
1244	FBgn0014343	LacZ RNAi	0.100594530321046	0.20075
1245	FBgn0014366	LacZ RNAi	19.6741858617951	39.298
1246	FBgn0014380	LacZ RNAi	12.0763636363636	92.0041
1247	FBgn0014388	LacZ RNAi	55.3112058297814	718.6303
1248	FBgn0014391	LacZ RNAi	8.4645	206.9838
1249	FBgn0014395	LacZ RNAi	0.819343389529725	0.09695
1250	FBgn0014396	LacZ RNAi	0.0319870759289176	0.2076
1251	FBgn0014411	LacZ RNAi	55.8747774480712	133.8054
1252	FBgn0014417	LacZ RNAi	12.7616326530612	86.8199
1253	FBgn0014427	LacZ RNAi	11.9071129707113	50.1975
1254	FBgn0014454	LacZ RNAi	0	0
1255	FBgn0014455	LacZ RNAi	16.1274356103023	144.83875
1256	FBgn0014464	LacZ RNAi	0.06075	0
1257	FBgn0014465	LacZ RNAi	0	0
1258	FBgn0014466	LacZ RNAi	0	0
1259	FBgn0014469	LacZ RNAi	21.4252427184466	53.2272
1260	FBgn0014857	LacZ RNAi	19.2297709923664	287.83545
1261	FBgn0014859	LacZ RNAi	0.0721721754512399	0
1262	FBgn0014861	LacZ RNAi	20.0384713375796	75.4235
1263	FBgn0014863	LacZ RNAi	3.33988439306358	0.9068
1264	FBgn0014868	LacZ RNAi	24.8826747720365	237.34605
1265	FBgn0014869	LacZ RNAi	21.2840425531915	240.75405
1266	FBgn0014870	LacZ RNAi	16.3851157339584	3.32265
1267	FBgn0014877	LacZ RNAi	34.6470967741935	73.73215
1268	FBgn0014879	LacZ RNAi	30.1214156079855	138.2825
1269	FBgn0014903	LacZ RNAi	8.99327102803738	0.29085
1270	FBgn0014906	LacZ RNAi	6.27647554806071	8.6254
1271	FBgn0014930	LacZ RNAi	12.9670281995662	54.4649
1272	FBgn0014931	LacZ RNAi	3.67998002995507	7.42775
1273	FBgn0015000	LacZ RNAi	14.5392357875117	126.31495
1274	FBgn0015001	LacZ RNAi	0	0.1038
1275	FBgn0015008	LacZ RNAi	0	0
1276	FBgn0015010	LacZ RNAi	0.931725417439703	0
1277	FBgn0015011	LacZ RNAi	0	0
1278	FBgn0015019	LacZ RNAi	46.5361894024803	675.2713
1279	FBgn0015024	LacZ RNAi	9.38714574898786	223.22925
1280	FBgn0015025	LacZ RNAi	6.18178331735379	6.71485
1281	FBgn0015032	LacZ RNAi	0.0107089737233515	0.1038
1282	FBgn0015033	LacZ RNAi	0.184181908057341	0.40835
1283	FBgn0015034	LacZ RNAi	1.22336283185841	0
1284	FBgn0015035	LacZ RNAi	0.0198407838334354	0
1285	FBgn0015036	LacZ RNAi	0.395689655172414	0.5053
1286	FBgn0015037	LacZ RNAi	0.81054036024016	2.3463
1287	FBgn0015038	LacZ RNAi	0	0
1288	FBgn0015039	LacZ RNAi	0	0
1289	FBgn0015040	LacZ RNAi	18.2298176050753	78.1002
1290	FBgn0015075	LacZ RNAi	12.8793557833089	38.12985
1291	FBgn0015218	LacZ RNAi	19.9745591939547	199.0381
1292	FBgn0015221	LacZ RNAi	16.9001490312966	38.26105
1293	FBgn0015222	LacZ RNAi	31.427189324437	641.64765
1294	FBgn0015229	LacZ RNAi	23.1191232656344	61.13495
1295	FBgn0015230	LacZ RNAi	0	0
1296	FBgn0015239	LacZ RNAi	26.5298153034301	33.89935
1297	FBgn0015240	LacZ RNAi	7.62786465737845	45.46065
1298	FBgn0015245	LacZ RNAi	24.605981112277	336.36695
1299	FBgn0015247	LacZ RNAi	23.9756673511294	135.903
1300	FBgn0015268	LacZ RNAi	113.34761519806	705.83235
1301	FBgn0015269	LacZ RNAi	6.80371904807785	28.0365
1302	FBgn0015270	LacZ RNAi	12.6565681961031	12.54345
1303	FBgn0015271	LacZ RNAi	7.02	18.98115
1304	FBgn0015277	LacZ RNAi	5.1331076506432	51.3314
1305	FBgn0015278	LacZ RNAi	4.00904223676383	31.9946
1306	FBgn0015279	LacZ RNAi	11.9436155783763	47.37805
1307	FBgn0015282	LacZ RNAi	47.9432432432432	220.1927
1308	FBgn0015283	LacZ RNAi	41.7631406761178	145.7034
1309	FBgn0015286	LacZ RNAi	10.2281810418446	87.04595
1310	FBgn0015295	LacZ RNAi	14.4491080797482	26.17865
1311	FBgn0015296	LacZ RNAi	30.1118644067797	123.7911
1312	FBgn0015298	LacZ RNAi	22.68	98.6341
1313	FBgn0015300	LacZ RNAi	0	0
1314	FBgn0015316	LacZ RNAi	9.22228915662651	2.80365
1315	FBgn0015320	LacZ RNAi	15.7967532467532	403.0844
1316	FBgn0015321	LacZ RNAi	14.8442796610169	61.95325
1317	FBgn0015331	LacZ RNAi	16.9548387096774	34.3156
1318	FBgn0015336	LacZ RNAi	0.0164300202839757	0
1319	FBgn0015338	LacZ RNAi	36.8559020044543	119.1222
1320	FBgn0015351	LacZ RNAi	9.4055459272097	21.61935
1321	FBgn0015359	LacZ RNAi	25.3958823529412	105.4201
1322	FBgn0015360	LacZ RNAi	13.6891506509609	39.1062
1323	FBgn0015371	LacZ RNAi	8.76830736543909	14.0446
1324	FBgn0015372	LacZ RNAi	8.53114960629921	41.237
1325	FBgn0015376	LacZ RNAi	2.39341668793059	8.9642
1326	FBgn0015379	LacZ RNAi	12.3522752497225	59.1733
1327	FBgn0015380	LacZ RNAi	0.0733031674208145	0
1328	FBgn0015381	LacZ RNAi	0.00662305805396566	0
1329	FBgn0015391	LacZ RNAi	9.00862895493768	51.3177
1330	FBgn0015396	LacZ RNAi	21.1373280398855	42.73815
1331	FBgn0015399	LacZ RNAi	12.259594095941	125.8908
1332	FBgn0015400	LacZ RNAi	0.00292240737817665	0
1333	FBgn0015402	LacZ RNAi	13.8	6.2712
1334	FBgn0015477	LacZ RNAi	10.6950219125744	71.69725
1335	FBgn0015509	LacZ RNAi	32.4415251521948	94.95
1336	FBgn0015513	LacZ RNAi	26.452994291645	0.39465
1337	FBgn0015519	LacZ RNAi	0.0135367425870219	0
1338	FBgn0015520	LacZ RNAi	20.38781107161	15.90035
1339	FBgn0015522	LacZ RNAi	1.13089005235602	2.09075
1340	FBgn0015524	LacZ RNAi	0.0024251497005988	0
1341	FBgn0015527	LacZ RNAi	7.47646844217439	47.0361
1342	FBgn0015544	LacZ RNAi	9.75197368421052	13.81645
1343	FBgn0015546	LacZ RNAi	4.55275862068966	23.27225
1344	FBgn0015550	LacZ RNAi	0.0635294117647059	0
1345	FBgn0015553	LacZ RNAi	9.1580487804878	2.7557
1346	FBgn0015558	LacZ RNAi	0.117946851110302	1.21135
1347	FBgn0015561	LacZ RNAi	0.00398425971470733	0
1348	FBgn0015568	LacZ RNAi	0.150859598853868	0.39465
1349	FBgn0015569	LacZ RNAi	7.42370936902486	14.8476
1350	FBgn0015570	LacZ RNAi	0	0
1351	FBgn0015571	LacZ RNAi	2.96329497274379	17.147
1352	FBgn0015572	LacZ RNAi	0.158465011286682	0.7129
1353	FBgn0015574	LacZ RNAi	0.00897258377180836	0.1038
1354	FBgn0015575	LacZ RNAi	13.4842105263158	93.24865
1355	FBgn0015576	LacZ RNAi	0.214944134078212	0.30455
1356	FBgn0015582	LacZ RNAi	12.634155597723	46.4096
1357	FBgn0015583	LacZ RNAi	0	0
1358	FBgn0015586	LacZ RNAi	0.604477611940298	0.2076
1359	FBgn0015589	LacZ RNAi	9.81703080038367	60.3504
1360	FBgn0015591	LacZ RNAi	0.0503389830508475	0.40835
1361	FBgn0015600	LacZ RNAi	0.204545454545455	1.3083
1362	FBgn0015602	LacZ RNAi	38.1476712328767	52.5238
1363	FBgn0015609	LacZ RNAi	0.0395932509496373	0.80985
1364	FBgn0015614	LacZ RNAi	17.0068152031455	40.23905
1365	FBgn0015615	LacZ RNAi	6.51540062434963	25.5237
1366	FBgn0015618	LacZ RNAi	11.3939455095863	13.77535
1367	FBgn0015621	LacZ RNAi	22.6950464396285	40.79545
1368	FBgn0015622	LacZ RNAi	32.3193528313628	772.84955
1369	FBgn0015623	LacZ RNAi	6.78405650857719	98.7532
1370	FBgn0015625	LacZ RNAi	14.7201504567437	17.6112
1371	FBgn0015663	LacZ RNAi	5.27063369397218	4.4792
1372	FBgn0015664	LacZ RNAi	9.78204255319149	57.1147
1373	FBgn0015714	LacZ RNAi	26.2646123260437	95.71875
1374	FBgn0015737	LacZ RNAi	22.6537769784173	125.4003
1375	FBgn0015754	LacZ RNAi	11.520671955203	118.56
1376	FBgn0015756	LacZ RNAi	68.2714285714286	1093.7114
1377	FBgn0015765	LacZ RNAi	16.9162105263158	28.21565
1378	FBgn0015766	LacZ RNAi	0.140167802831673	2.5128
1379	FBgn0015770	LacZ RNAi	0.0234188651969642	0
1380	FBgn0015772	LacZ RNAi	8.0375677990294	35.69135
1381	FBgn0015773	LacZ RNAi	0.0273164983849014	1.28775
1382	FBgn0015774	LacZ RNAi	0.687711968946858	2.7694
1383	FBgn0015776	LacZ RNAi	8.84705566012369	139.2794
1384	FBgn0015777	LacZ RNAi	9.11106382978723	89.16145
1385	FBgn0015778	LacZ RNAi	25.1825534759358	151.6163
1386	FBgn0015781	LacZ RNAi	8.98855325914149	46.46335
1387	FBgn0015789	LacZ RNAi	17.4117647058824	100.3239
1388	FBgn0015790	LacZ RNAi	31.5741483450109	184.4208
1389	FBgn0015791	LacZ RNAi	10.7651612903226	152.2238
1390	FBgn0015793	LacZ RNAi	9.30731707317073	23.7512
1391	FBgn0015794	LacZ RNAi	17.3331606217617	110.99155
1392	FBgn0015795	LacZ RNAi	34.1432608695652	140.8638
1393	FBgn0015797	LacZ RNAi	31.7414634146341	37.2336
1394	FBgn0015799	LacZ RNAi	17.9867018469657	100.83025
1395	FBgn0015801	LacZ RNAi	11.8219862585884	80.1904
1396	FBgn0015803	LacZ RNAi	8.73240291262136	88.996
1397	FBgn0015805	LacZ RNAi	17.748641049672	59.0985
1398	FBgn0015808	LacZ RNAi	9.44850166481687	99.3781
1399	FBgn0015818	LacZ RNAi	12.2430638297872	60.9848
1400	FBgn0015828	LacZ RNAi	19.5010273972603	92.66745
1401	FBgn0015829	LacZ RNAi	12.0362359550562	21.8965
1402	FBgn0015831	LacZ RNAi	0	0.80985
1403	FBgn0015834	LacZ RNAi	38.9280593325093	382.21795
1404	FBgn0015838	LacZ RNAi	14.3659344373099	60.78985
1405	FBgn0015872	LacZ RNAi	0.0187205943045811	0.1038
1406	FBgn0015903	LacZ RNAi	2.49764453961456	13.4571
1407	FBgn0015904	LacZ RNAi	0.00329558554282227	0.1038
1408	FBgn0015905	LacZ RNAi	27.761170212766	24.6364
1409	FBgn0015919	LacZ RNAi	0.0112033195020747	0
1410	FBgn0015924	LacZ RNAi	10.4358329139406	354.0002
1411	FBgn0015925	LacZ RNAi	11.4670960187354	39.8033
1412	FBgn0015926	LacZ RNAi	8.84279475982533	17.7835
1413	FBgn0015929	LacZ RNAi	18.4073757763975	50.4067
1414	FBgn0015946	LacZ RNAi	0	0
1415	FBgn0015949	LacZ RNAi	17.6236210657526	80.21625
1416	FBgn0016013	LacZ RNAi	0.0489795918367347	0
1417	FBgn0016031	LacZ RNAi	9.38622779231511	27.12655
1418	FBgn0016032	LacZ RNAi	1.87318932655654	33.69755
1419	FBgn0016034	LacZ RNAi	13.0339514978602	33.5242
1420	FBgn0016036	LacZ RNAi	0.940909090909091	0.4916
1421	FBgn0016038	LacZ RNAi	6.24427244582043	18.3415
1422	FBgn0016041	LacZ RNAi	14.3709677419355	142.4187
1423	FBgn0016047	LacZ RNAi	0	0
1424	FBgn0016054	LacZ RNAi	12.641804910418	28.23725
1425	FBgn0016059	LacZ RNAi	13.1464704786739	71.60715
1426	FBgn0016061	LacZ RNAi	0.000527824840349277	0
1427	FBgn0016070	LacZ RNAi	6.4277517344834	23.7707
1428	FBgn0016075	LacZ RNAi	3.8819616378724	54.98075
1429	FBgn0016076	LacZ RNAi	7.48892455858748	25.6823
1430	FBgn0016078	LacZ RNAi	3.75217965653897	43.4089
1431	FBgn0016080	LacZ RNAi	2.65112237509051	12.427
1432	FBgn0016081	LacZ RNAi	4.77293882669887	29.14405
1433	FBgn0016119	LacZ RNAi	53.5090909090909	376.0147
1434	FBgn0016120	LacZ RNAi	33.7144736842105	289.87135
1435	FBgn0016122	LacZ RNAi	1.1640306122449	4.5203
1436	FBgn0016123	LacZ RNAi	0.84343339587242	5.9324
1437	FBgn0016126	LacZ RNAi	8.82505169867061	26.99745
1438	FBgn0016131	LacZ RNAi	13.7191733067729	34.34195
1439	FBgn0016641	LacZ RNAi	10.8095448519664	20.026
1440	FBgn0016650	LacZ RNAi	0.00474308300395257	0.1038
1441	FBgn0016660	LacZ RNAi	0	0
1442	FBgn0016672	LacZ RNAi	11.6950276243094	23.2322
1443	FBgn0016675	LacZ RNAi	0	0
1444	FBgn0016684	LacZ RNAi	0.723772752344181	0.4015
1445	FBgn0016685	LacZ RNAi	21.3379841732611	475.99455
1446	FBgn0016687	LacZ RNAi	26.0046082949309	181.145
1447	FBgn0016691	LacZ RNAi	17.8524	351.6423
1448	FBgn0016693	LacZ RNAi	32.2494476591268	357.7744
1449	FBgn0016694	LacZ RNAi	7.63190643632472	53.93115
1450	FBgn0016696	LacZ RNAi	13.3624203821656	52.577
1451	FBgn0016697	LacZ RNAi	27.5057401812689	121.5275
1452	FBgn0016698	LacZ RNAi	8.35389282103134	37.9291
1453	FBgn0016701	LacZ RNAi	22.4252225519288	74.96195
1454	FBgn0016715	LacZ RNAi	2.19354037267081	0.29085
1455	FBgn0016754	LacZ RNAi	4.3556170212766	16.9452
1456	FBgn0016756	LacZ RNAi	15.0365853658537	215.76565
1457	FBgn0016762	LacZ RNAi	7.14857142857143	21.55665
1458	FBgn0016794	LacZ RNAi	30.3259817105971	84.71125
1459	FBgn0016797	LacZ RNAi	1.66815813668403	19.7773
1460	FBgn0016917	LacZ RNAi	14.2660038797284	126.32705
1461	FBgn0016919	LacZ RNAi	0.0246763137852247	0.1038
1462	FBgn0016920	LacZ RNAi	0.00261529354786633	0
1463	FBgn0016926	LacZ RNAi	22.7777660137639	14.9435
1464	FBgn0016930	LacZ RNAi	4.11949407394304	55.20835
1465	FBgn0016970	LacZ RNAi	10.2354545454545	17.0295
1466	FBgn0016974	LacZ RNAi	0.0749132947976879	0.1038
1467	FBgn0016977	LacZ RNAi	17.2967031757389	186.84765
1468	FBgn0016978	LacZ RNAi	32.6591012947449	78.3394
1469	FBgn0016983	LacZ RNAi	15.1687676387582	39.47135
1470	FBgn0017414	LacZ RNAi	4.6045643153527	24.24965
1471	FBgn0017418	LacZ RNAi	5.85533272561531	22.0609
1472	FBgn0017424	LacZ RNAi	0.0634938409854423	0
1473	FBgn0017429	LacZ RNAi	6.20122914837577	25.73815
1474	FBgn0017430	LacZ RNAi	5.87684964200477	43.313
1475	FBgn0017448	LacZ RNAi	0.0305228450306171	0
1476	FBgn0017457	LacZ RNAi	27.8666666666667	131.37745
1477	FBgn0017482	LacZ RNAi	3.74630795649685	13.7959
1478	FBgn0017545	LacZ RNAi	132.516788321168	1264.70185
1479	FBgn0017550	LacZ RNAi	11.9503286770748	90.7037
1480	FBgn0017551	LacZ RNAi	16.1829831932773	30.58935
1481	FBgn0017556	LacZ RNAi	0.0597785977859779	0.09695
1482	FBgn0017558	LacZ RNAi	3.59856275950176	76.04525
1483	FBgn0017561	LacZ RNAi	0.0133147037067478	0
1484	FBgn0017566	LacZ RNAi	7.62526124488869	120.81145
1485	FBgn0017567	LacZ RNAi	21.1978723404255	139.17295
1486	FBgn0017572	LacZ RNAi	17.6965357967667	99.21265
1487	FBgn0017577	LacZ RNAi	14.9292550567341	30.328
1488	FBgn0017578	LacZ RNAi	14.5726862302483	87.2962
1489	FBgn0017579	LacZ RNAi	61.9181702668361	1641.49695
1490	FBgn0017581	LacZ RNAi	29.0892177589852	670.073
1491	FBgn0019624	LacZ RNAi	31.4376237623762	594.613
1492	FBgn0019637	LacZ RNAi	14.8268415741675	67.8498
1493	FBgn0019643	LacZ RNAi	0.006328125	0.29085
1494	FBgn0019644	LacZ RNAi	24.94696485623	300.3304
1495	FBgn0019650	LacZ RNAi	0.0101478326234027	0.1939
1496	FBgn0019660	LacZ RNAi	50.1428571428571	576.31105
1497	FBgn0019661	LacZ RNAi	0.404678826328311	4.21575
1498	FBgn0019662	LacZ RNAi	5.2968152866242	30.6647
1499	FBgn0019686	LacZ RNAi	14.1199824715162	47.6336
1500	FBgn0019809	LacZ RNAi	0	0
1501	FBgn0019828	LacZ RNAi	0	0
1502	FBgn0019830	LacZ RNAi	9.00636042402827	48.75485
1503	FBgn0019890	LacZ RNAi	16.2364591147787	87.7525
1504	FBgn0019925	LacZ RNAi	17.3956340956341	161.5147
1505	FBgn0019928	LacZ RNAi	0	0
1506	FBgn0019929	LacZ RNAi	0.274798061389338	0.4916
1507	FBgn0019932	LacZ RNAi	15.5842432619212	16.1833
1508	FBgn0019936	LacZ RNAi	105.159375	859.7526
1509	FBgn0019938	LacZ RNAi	10.5626847782661	54.6609
1510	FBgn0019940	LacZ RNAi	0.103184713375796	0
1511	FBgn0019949	LacZ RNAi	11.3476056338028	30.1636
1512	FBgn0019952	LacZ RNAi	22.4235521235521	34.62595
1513	FBgn0019957	LacZ RNAi	16.4239631336406	105.4654
1514	FBgn0019960	LacZ RNAi	11.7512035010941	101.1975
1515	FBgn0019968	LacZ RNAi	6.38340141904967	27.08335
1516	FBgn0019972	LacZ RNAi	65.5446872645064	140.57505
1517	FBgn0019982	LacZ RNAi	19.8390147783251	63.52025
1518	FBgn0019985	LacZ RNAi	0.0229202037351443	0.1038
1519	FBgn0019990	LacZ RNAi	8.95415959252971	51.11115
1520	FBgn0020018	LacZ RNAi	12.2690047393365	32.93195
1521	FBgn0020224	LacZ RNAi	9.73462282398453	80.71625
1522	FBgn0020235	LacZ RNAi	89.4356756756757	811.39935
1523	FBgn0020236	LacZ RNAi	15.3879354290569	137.8536
1524	FBgn0020238	LacZ RNAi	50.2986586057056	849.693
1525	FBgn0020248	LacZ RNAi	0.21198347107438	0.5053
1526	FBgn0020249	LacZ RNAi	21.4536302032914	73.3375
1527	FBgn0020255	LacZ RNAi	27.3823008849558	583.6566
1528	FBgn0020257	LacZ RNAi	23.8275235766678	30.1399
1529	FBgn0020258	LacZ RNAi	0	0
1530	FBgn0020261	LacZ RNAi	8.54804772234273	47.4476
1531	FBgn0020270	LacZ RNAi	14.5662211421628	80.7721
1532	FBgn0020272	LacZ RNAi	10.9842217484009	54.0576
1533	FBgn0020277	LacZ RNAi	0.420124481327801	1.0106
1534	FBgn0020278	LacZ RNAi	21.9713518953371	214.1539
1535	FBgn0020279	LacZ RNAi	17.8165709101905	220.9968
1536	FBgn0020280	LacZ RNAi	0	0
1537	FBgn0020299	LacZ RNAi	0.0405303977983488	0
1538	FBgn0020300	LacZ RNAi	0.0179435111685435	0.09695
1539	FBgn0020304	LacZ RNAi	28.125210645981	82.7696
1540	FBgn0020305	LacZ RNAi	39.9046153846154	72.3622
1541	FBgn0020306	LacZ RNAi	19.5395230377402	99.46135
1542	FBgn0020307	LacZ RNAi	0.0140850722311396	0
1543	FBgn0020309	LacZ RNAi	30.7934612099091	180.3246
1544	FBgn0020312	LacZ RNAi	14.780258302583	88.6767
1545	FBgn0020369	LacZ RNAi	26.5250988142292	209.5935
1546	FBgn0020370	LacZ RNAi	10.649657178475	55.12615
1547	FBgn0020371	LacZ RNAi	0	0
1548	FBgn0020372	LacZ RNAi	0.314025085518814	0.1038
1549	FBgn0020376	LacZ RNAi	0	0.09695
1550	FBgn0020377	LacZ RNAi	0	0
1551	FBgn0020378	LacZ RNAi	0.00380415639309616	0.1038
1552	FBgn0020379	LacZ RNAi	0.751971174226367	3.9739
1553	FBgn0020381	LacZ RNAi	14.5971299093656	12.5092
1554	FBgn0020385	LacZ RNAi	1.58979391560353	6.99095
1555	FBgn0020386	LacZ RNAi	20.3203791469194	126.27915
1556	FBgn0020388	LacZ RNAi	14.492125984252	83.61895
1557	FBgn0020389	LacZ RNAi	1.78771482608338	27.3742
1558	FBgn0020391	LacZ RNAi	6.89447200566974	5.3233
1559	FBgn0020392	LacZ RNAi	13.141592920354	31.9693
1560	FBgn0020399	LacZ RNAi	1.41897810218978	0.1038
1561	FBgn0020407	LacZ RNAi	3.48688767936665	8.7977
1562	FBgn0020412	LacZ RNAi	4.69229984701683	121.8173
1563	FBgn0020414	LacZ RNAi	19.7258134490239	112.2814
1564	FBgn0020415	LacZ RNAi	1.63099547511312	47.5261
1565	FBgn0020416	LacZ RNAi	1.57401746724891	16.0816
1566	FBgn0020429	LacZ RNAi	0	0
1567	FBgn0020440	LacZ RNAi	6.55369839932603	35.31145
1568	FBgn0020443	LacZ RNAi	13.1683066706912	87.67875
1569	FBgn0020445	LacZ RNAi	0.595939033841385	5.78065
1570	FBgn0020493	LacZ RNAi	6.86262070815451	48.57675
1571	FBgn0020496	LacZ RNAi	20.6675257731959	262.36655
1572	FBgn0020497	LacZ RNAi	22.1231742940604	157.56765
1573	FBgn0020503	LacZ RNAi	3.4715240531397	26.7282
1574	FBgn0020506	LacZ RNAi	0.0161194029850746	0
1575	FBgn0020508	LacZ RNAi	0.0989816700610998	0
1576	FBgn0020510	LacZ RNAi	16.2407035175879	30.93605
1577	FBgn0020513	LacZ RNAi	14.6431355181577	77.57275
1578	FBgn0020521	LacZ RNAi	0.0109213483146067	0
1579	FBgn0020545	LacZ RNAi	25.3978021978022	146.9179
1580	FBgn0020546	LacZ RNAi	0	0
1581	FBgn0020556	LacZ RNAi	0	0.1038
1582	FBgn0020616	LacZ RNAi	7.81833987661245	34.39885
1583	FBgn0020617	LacZ RNAi	0.00246976318731578	0
1584	FBgn0020618	LacZ RNAi	63.5428290766208	1084.95
1585	FBgn0020620	LacZ RNAi	12.811811722913	59.187
1586	FBgn0020621	LacZ RNAi	5.8226570545829	26.64495
1587	FBgn0020622	LacZ RNAi	10.571270718232	189.16075
1588	FBgn0020626	LacZ RNAi	12.8117647058824	64.67735
1589	FBgn0020633	LacZ RNAi	9.10723404255319	86.6128
1590	FBgn0020647	LacZ RNAi	72.8409072821329	248.47475
1591	FBgn0020653	LacZ RNAi	17.4780277349769	263.9167
1592	FBgn0020655	LacZ RNAi	14.2112531969309	78.44055
1593	FBgn0020660	LacZ RNAi	0	9.74665
1594	FBgn0020762	LacZ RNAi	0.915374507227332	3.25995
1595	FBgn0020764	LacZ RNAi	58.838961038961	76.15645
1596	FBgn0020767	LacZ RNAi	6.87464788732394	85.36355
1597	FBgn0020880	LacZ RNAi	0.0199261992619926	0
1598	FBgn0020887	LacZ RNAi	5.91768015581043	64.6083
1599	FBgn0020906	LacZ RNAi	0	0
1600	FBgn0020907	LacZ RNAi	0.0209130383757775	0
1601	FBgn0020908	LacZ RNAi	0.00429860251194056	0.1038
1602	FBgn0020909	LacZ RNAi	12.7031707317073	32.9151
1603	FBgn0020910	LacZ RNAi	193.987636363636	1609.2044
1604	FBgn0020930	LacZ RNAi	17.8254180602007	75.26755
1605	FBgn0021742	LacZ RNAi	0	0
1606	FBgn0021750	LacZ RNAi	5.78703071672355	18.40735
1607	FBgn0021760	LacZ RNAi	19.552303860523	40.26435
1608	FBgn0021761	LacZ RNAi	18.0517403997305	52.17655
1609	FBgn0021764	LacZ RNAi	1.69718511834749	14.8829
1610	FBgn0021765	LacZ RNAi	14.718391959799	203.39505
1611	FBgn0021767	LacZ RNAi	0.0125991600559963	0
1612	FBgn0021768	LacZ RNAi	4.91516073806353	101.44725
1613	FBgn0021795	LacZ RNAi	66.9477272727273	664.50565
1614	FBgn0021796	LacZ RNAi	8.5290465631929	19.9222
1615	FBgn0021800	LacZ RNAi	0.365646518745218	10.1413
1616	FBgn0021814	LacZ RNAi	7.11219512195122	133.729
1617	FBgn0021818	LacZ RNAi	11.732815301853	40.60735
1618	FBgn0021825	LacZ RNAi	28.6176211453745	51.50845
1619	FBgn0021847	LacZ RNAi	6.65148356054531	27.83365
1620	FBgn0021856	LacZ RNAi	27.0103846153846	76.1696
1621	FBgn0021872	LacZ RNAi	131.056179775281	481.65155
1622	FBgn0021874	LacZ RNAi	25.9396193771626	31.5715
1623	FBgn0021875	LacZ RNAi	28.0871880199667	30.20945
1624	FBgn0021906	LacZ RNAi	39.2920231213873	322.6179
1625	FBgn0021944	LacZ RNAi	22.6840909090909	88.9096
1626	FBgn0021967	LacZ RNAi	15.1069204152249	122.57445
1627	FBgn0021979	LacZ RNAi	3.21818181818182	50.12375
1628	FBgn0021995	LacZ RNAi	15.8109170305677	62.9533
1629	FBgn0022023	LacZ RNAi	26.7431174089069	362.4006
1630	FBgn0022027	LacZ RNAi	11.0907692307692	108.4524
1631	FBgn0022029	LacZ RNAi	23.4840939778558	130.0412
1632	FBgn0022069	LacZ RNAi	25.478439964943	100.5162
1633	FBgn0022097	LacZ RNAi	46.1560344827586	193.298
1634	FBgn0022153	LacZ RNAi	8.29830508474576	34.50265
1635	FBgn0022160	LacZ RNAi	4.23808887403943	38.91915
1636	FBgn0022213	LacZ RNAi	20.4564889918888	92.22645
1637	FBgn0022238	LacZ RNAi	9.89326203208556	98.60775
1638	FBgn0022288	LacZ RNAi	92.4057692307692	178.09895
1639	FBgn0022338	LacZ RNAi	20.5216463414634	285.1419
1640	FBgn0022343	LacZ RNAi	35.5626404494382	202.9967
1641	FBgn0022344	LacZ RNAi	15.7065989847716	101.88825
1642	FBgn0022349	LacZ RNAi	14.4313179643323	98.1894
1643	FBgn0022355	LacZ RNAi	0.0888157894736842	0.6091
1644	FBgn0022359	LacZ RNAi	1.76750392464678	5.3233
1645	FBgn0022361	LacZ RNAi	2.07787579393084	16.32345
1646	FBgn0022382	LacZ RNAi	2.10683613637162	17.35565
1647	FBgn0022699	LacZ RNAi	14.2892307692308	49.6664
1648	FBgn0022700	LacZ RNAi	0.0584310189359784	0
1649	FBgn0022702	LacZ RNAi	0.0836619718309859	0.2977
1650	FBgn0022709	LacZ RNAi	2.28518014955812	10.4801
1651	FBgn0022710	LacZ RNAi	0.129843657233327	1.8136
1652	FBgn0022724	LacZ RNAi	6.70711938663746	25.6607
1653	FBgn0022740	LacZ RNAi	0	0.1038
1654	FBgn0022764	LacZ RNAi	24.458799669496	70.38
1655	FBgn0022768	LacZ RNAi	16.0627118644068	26.11015
1656	FBgn0022770	LacZ RNAi	0.0439173161640122	0.30455
1657	FBgn0022772	LacZ RNAi	14.3382089552239	23.87555
1658	FBgn0022774	LacZ RNAi	1.28975659229209	19.44535
1659	FBgn0022786	LacZ RNAi	6.99349796811504	19.02225
1660	FBgn0022787	LacZ RNAi	41.4418005407985	97.24205
1661	FBgn0022800	LacZ RNAi	0.0192227825571047	0.30455
1662	FBgn0022893	LacZ RNAi	134.067610190053	1402.0185
1663	FBgn0022935	LacZ RNAi	13.9991091314031	47.7021
1664	FBgn0022936	LacZ RNAi	31.0594670406732	30.99295
1665	FBgn0022942	LacZ RNAi	5.98800978792822	52.2714
1666	FBgn0022943	LacZ RNAi	8.68826815642458	82.6052
1667	FBgn0022959	LacZ RNAi	16.0137931034483	202.86975
1668	FBgn0022981	LacZ RNAi	0.0140625	0
1669	FBgn0022984	LacZ RNAi	23.8393897364771	121.6329
1670	FBgn0022985	LacZ RNAi	14.9782911944202	43.58435
1671	FBgn0022986	LacZ RNAi	17.0045146726862	11.2204
1672	FBgn0022987	LacZ RNAi	5.98625498007968	26.53905
1673	FBgn0023000	LacZ RNAi	14.6506711409396	34.2703
1674	FBgn0023001	LacZ RNAi	0.00407086317376555	0
1675	FBgn0023023	LacZ RNAi	6.54538893344026	4.30585
1676	FBgn0023076	LacZ RNAi	0.066967305524239	0.09695
1677	FBgn0023081	LacZ RNAi	7.95861027190332	40.09625
1678	FBgn0023083	LacZ RNAi	41.5948890383322	46.3153
1679	FBgn0023090	LacZ RNAi	0.322638406723917	0.2076
1680	FBgn0023091	LacZ RNAi	0.0185142857142857	0
1681	FBgn0023094	LacZ RNAi	8.13613766730402	29.42015
1682	FBgn0023095	LacZ RNAi	2.55784393557228	0.1038
1683	FBgn0023096	LacZ RNAi	0.0168329177057357	0
1684	FBgn0023097	LacZ RNAi	5.47970479704797	29.3506
1685	FBgn0023129	LacZ RNAi	12.4682454251884	31.22795
1686	FBgn0023130	LacZ RNAi	8.84955223880597	16.68175
1687	FBgn0023143	LacZ RNAi	92.9894594594595	343.27725
1688	FBgn0023167	LacZ RNAi	25.0341753343239	287.18835
1689	FBgn0023169	LacZ RNAi	6.35620867009552	63.4291
1690	FBgn0023171	LacZ RNAi	23.2638239339752	66.7686
1691	FBgn0023172	LacZ RNAi	9.00298861480076	31.1916
1692	FBgn0023174	LacZ RNAi	22.0564369310793	185.93715
1693	FBgn0023175	LacZ RNAi	52.5623960066556	185.7243
1694	FBgn0023177	LacZ RNAi	14.5922727272727	97.7621
1695	FBgn0023179	LacZ RNAi	0.0714871083653786	0
1696	FBgn0023180	LacZ RNAi	5.6018691588785	12.2858
1697	FBgn0023181	LacZ RNAi	10.0816744186047	11.2067
1698	FBgn0023197	LacZ RNAi	0.682483370288248	0.1038
1699	FBgn0023212	LacZ RNAi	17.4437317784257	60.7008
1700	FBgn0023213	LacZ RNAi	15.0619879883933	329.0898
1701	FBgn0023214	LacZ RNAi	32.9479852125693	171.98535
1702	FBgn0023215	LacZ RNAi	6.56655574043261	25.56585
1703	FBgn0023216	LacZ RNAi	24.552615694165	42.57955
1704	FBgn0023388	LacZ RNAi	19.1263157894737	75.66695
1705	FBgn0023395	LacZ RNAi	12.7445255474453	22.46925
1706	FBgn0023415	LacZ RNAi	0	0
1707	FBgn0023416	LacZ RNAi	0.51616412806963	1.606
1708	FBgn0023441	LacZ RNAi	0.0651038178164769	0.1038
1709	FBgn0023458	LacZ RNAi	4.73869758891324	78.04435
1710	FBgn0023477	LacZ RNAi	91.892850678733	441.8697
1711	FBgn0023479	LacZ RNAi	1.64634146341463	63.7389
1712	FBgn0023489	LacZ RNAi	0.0885245901639344	0
1713	FBgn0023495	LacZ RNAi	0.0304225352112676	0
1714	FBgn0023496	LacZ RNAi	0.215546218487395	0.20075
1715	FBgn0023506	LacZ RNAi	7.60928402832415	22.51825
1716	FBgn0023507	LacZ RNAi	1.8839491217444	26.83095
1717	FBgn0023508	LacZ RNAi	21.0139959432049	98.15725
1718	FBgn0023511	LacZ RNAi	28.1460431654676	191.38955
1719	FBgn0023512	LacZ RNAi	26.6361408882083	81.31325
1720	FBgn0023513	LacZ RNAi	7.78856753997959	31.65
1721	FBgn0023514	LacZ RNAi	48	161.6954
1722	FBgn0023515	LacZ RNAi	4.5554337310545	11.242
1723	FBgn0023516	LacZ RNAi	7.43877551020408	24.19275
1724	FBgn0023517	LacZ RNAi	36.9222614840989	222.52795
1725	FBgn0023518	LacZ RNAi	20.7971883553123	100.24485
1726	FBgn0023519	LacZ RNAi	27.27	137.8304
1727	FBgn0023520	LacZ RNAi	16.6559448592763	4.9492
1728	FBgn0023521	LacZ RNAi	6.71142857142857	32.13475
1729	FBgn0023522	LacZ RNAi	15.2282067645182	75.3466
1730	FBgn0023523	LacZ RNAi	19.6290366350068	3.6135
1731	FBgn0023524	LacZ RNAi	0.50989508331619	0.30455
1732	FBgn0023525	LacZ RNAi	13.7591031390135	6.2222
1733	FBgn0023526	LacZ RNAi	14.2937799043062	4.04925
1734	FBgn0023527	LacZ RNAi	55.4112311015119	219.02615
1735	FBgn0023528	LacZ RNAi	20.4786527744124	92.08785
1736	FBgn0023529	LacZ RNAi	63.781202487906	790.58715
1737	FBgn0023530	LacZ RNAi	20.1945205479452	50.82085
1738	FBgn0023531	LacZ RNAi	2.09891696750902	7.81555
1739	FBgn0023534	LacZ RNAi	0.0744827586206896	0.09695
1740	FBgn0023535	LacZ RNAi	0.84808269423141	23.57205
1741	FBgn0023536	LacZ RNAi	3.32935943060498	16.0405
1742	FBgn0023537	LacZ RNAi	18.2979841172877	184.07405
1743	FBgn0023540	LacZ RNAi	2.78255694643956	23.77755
1744	FBgn0023541	LacZ RNAi	0.983704842428901	1.3984
1745	FBgn0023542	LacZ RNAi	49.8431654676259	94.19495
1746	FBgn0023545	LacZ RNAi	15.3274004683841	129.2556
1747	FBgn0023549	LacZ RNAi	1.87699401550083	25.12905
1748	FBgn0023550	LacZ RNAi	0.0671734623358673	0.1038
1749	FBgn0024150	LacZ RNAi	0.136901408450704	1.00375
1750	FBgn0024177	LacZ RNAi	0.247202441505595	0.09695
1751	FBgn0024179	LacZ RNAi	0.0232558139534884	0
1752	FBgn0024183	LacZ RNAi	35.1438284839204	344.98335
1753	FBgn0024184	LacZ RNAi	0.00172138986292636	0
1754	FBgn0024187	LacZ RNAi	5.7227122539865	20.7115
1755	FBgn0024188	LacZ RNAi	19.4628975265018	75.0294
1756	FBgn0024191	LacZ RNAi	4.37347034096217	15.18745
1757	FBgn0024194	LacZ RNAi	27.3573159366263	31.7201
1758	FBgn0024222	LacZ RNAi	14.3934545454545	2.1387
1759	FBgn0024227	LacZ RNAi	16.1535816618911	96.037
1760	FBgn0024230	LacZ RNAi	25.5291350531108	25.0732
1761	FBgn0024232	LacZ RNAi	0.396373056994819	0.99005
1762	FBgn0024234	LacZ RNAi	21.8088397790055	243.70735
1763	FBgn0024236	LacZ RNAi	11.8700620586347	135.2349
1764	FBgn0024238	LacZ RNAi	23.7928065598211	550.29315
1765	FBgn0024244	LacZ RNAi	0.106620209059233	0.1038
1766	FBgn0024245	LacZ RNAi	1.92979540709812	27.21085
1767	FBgn0024248	LacZ RNAi	7.87335518023695	9.1365
1768	FBgn0024249	LacZ RNAi	0	0
1769	FBgn0024250	LacZ RNAi	7.21318427139553	5.4624
1770	FBgn0024273	LacZ RNAi	2.3	6.84605
1771	FBgn0024277	LacZ RNAi	42.5499637418419	218.9819
1772	FBgn0024285	LacZ RNAi	19.7378096479791	76.81295
1773	FBgn0024288	LacZ RNAi	0.0046140700655084	0
1774	FBgn0024289	LacZ RNAi	0.0114487632508834	0
1775	FBgn0024291	LacZ RNAi	33.0502951593861	79.40005
1776	FBgn0024293	LacZ RNAi	0	0
1777	FBgn0024294	LacZ RNAi	0	0
1778	FBgn0024314	LacZ RNAi	34.2356517733763	65.63735
1779	FBgn0024315	LacZ RNAi	0.150185414091471	0.39465
1780	FBgn0024319	LacZ RNAi	0	0
1781	FBgn0024320	LacZ RNAi	10.6211422380436	87.65135
1782	FBgn0024326	LacZ RNAi	21.2326229508197	86.97955
1783	FBgn0024329	LacZ RNAi	12.9300891879205	47.93025
1784	FBgn0024330	LacZ RNAi	14.6415189873418	22.33015
1785	FBgn0024352	LacZ RNAi	41.896875	332.4994
1786	FBgn0024360	LacZ RNAi	1.83913043478261	22.9403
1787	FBgn0024361	LacZ RNAi	0.388235294117647	0.49845
1788	FBgn0024362	LacZ RNAi	6.74081632653061	45.3363
1789	FBgn0024364	LacZ RNAi	10.6258064516129	28.2636
1790	FBgn0024365	LacZ RNAi	9.33991416309013	50.36875
1791	FBgn0024366	LacZ RNAi	0.0199876619370759	0.2076
1792	FBgn0024371	LacZ RNAi	22.4623880597015	61.6998
1793	FBgn0024432	LacZ RNAi	19.575	195.30655
1794	FBgn0024491	LacZ RNAi	28.9774647887324	79.60395
1795	FBgn0024509	LacZ RNAi	67.2818181818182	333.1328
1796	FBgn0024542	LacZ RNAi	11.9203319502075	9.7888
1797	FBgn0024555	LacZ RNAi	13.6325988850544	68.6876
1798	FBgn0024556	LacZ RNAi	33.0336734693878	142.8713
1799	FBgn0024558	LacZ RNAi	30.6933110367893	134.38815
1800	FBgn0024689	LacZ RNAi	22.8107252298264	83.61895
1801	FBgn0024698	LacZ RNAi	9.8830431671834	35.7493
1802	FBgn0024728	LacZ RNAi	10.8400423728814	43.5775
1803	FBgn0024732	LacZ RNAi	2.81810118927636	5.1431
1804	FBgn0024733	LacZ RNAi	171.476213592233	2631.71695
1805	FBgn0024740	LacZ RNAi	1.29851013110846	0.3878
1806	FBgn0024754	LacZ RNAi	9.55761641673244	195.315
1807	FBgn0024804	LacZ RNAi	4.85372491020494	8.73605
1808	FBgn0024806	LacZ RNAi	9.30488352511928	43.9121
1809	FBgn0024807	LacZ RNAi	11.7844964764719	14.55885
1810	FBgn0024811	LacZ RNAi	11.7453458582408	41.31815
1811	FBgn0024833	LacZ RNAi	20.0298187808896	116.92185
1812	FBgn0024836	LacZ RNAi	0.0167168286181099	0.09695
1813	FBgn0024841	LacZ RNAi	281.230603448276	140.55765
1814	FBgn0024846	LacZ RNAi	18.8816326530612	119.9721
1815	FBgn0024887	LacZ RNAi	12.2244324324324	41.5268
1816	FBgn0024889	LacZ RNAi	20.4156603038566	68.8425
1817	FBgn0024897	LacZ RNAi	0.530161943319838	0.89995
1818	FBgn0024909	LacZ RNAi	9.70640083945435	34.6212
1819	FBgn0024913	LacZ RNAi	0.0141567142441014	0
1820	FBgn0024920	LacZ RNAi	16.109328358209	45.2499
1821	FBgn0024921	LacZ RNAi	24.7056941534946	110.0816
1822	FBgn0024941	LacZ RNAi	0.0220258327668253	0
1823	FBgn0024943	LacZ RNAi	0.00872844827586207	0
1824	FBgn0024944	LacZ RNAi	0.00300500834724541	0.09695
1825	FBgn0024945	LacZ RNAi	14.5965306122449	26.51375
1826	FBgn0024947	LacZ RNAi	11.4875960482986	205.44365
1827	FBgn0024956	LacZ RNAi	14.3500815660685	65.043
1828	FBgn0024957	LacZ RNAi	11.8661007667032	80.1003
1829	FBgn0024958	LacZ RNAi	14.7427286356822	109.071
1830	FBgn0024963	LacZ RNAi	0.0512967430639324	0.39465
1831	FBgn0024973	LacZ RNAi	9.82076555023923	32.169
1832	FBgn0024975	LacZ RNAi	2.65952023988006	9.4068
1833	FBgn0024980	LacZ RNAi	2.1005504587156	18.3652
1834	FBgn0024983	LacZ RNAi	9.24476699770817	76.7023
1835	FBgn0024984	LacZ RNAi	10.9670103092784	142.15155
1836	FBgn0024985	LacZ RNAi	5.99364820846905	15.16795
1837	FBgn0024986	LacZ RNAi	11.3367469879518	47.9197
1838	FBgn0024987	LacZ RNAi	12.5413379073756	51.57325
1839	FBgn0024989	LacZ RNAi	0.0740627857360561	0.1038
1840	FBgn0024991	LacZ RNAi	7.87681451612903	16.27445
1841	FBgn0024992	LacZ RNAi	7.22803738317757	83.65005
1842	FBgn0024993	LacZ RNAi	4.08766274023559	3.76525
1843	FBgn0024994	LacZ RNAi	9.0213649851632	160.8745
1844	FBgn0024995	LacZ RNAi	0	0.1038
1845	FBgn0024996	LacZ RNAi	13.414899713467	63.2647
1846	FBgn0024997	LacZ RNAi	2.37056603773585	7.5932
1847	FBgn0024998	LacZ RNAi	7.32785046728972	15.87295
1848	FBgn0025109	LacZ RNAi	6.94455882352941	31.3718
1849	FBgn0025111	LacZ RNAi	53.3371841155235	29.06765
1850	FBgn0025185	LacZ RNAi	11.6198952879581	5.34385
1851	FBgn0025186	LacZ RNAi	15.6797389033943	8.8193
1852	FBgn0025334	LacZ RNAi	0	0
1853	FBgn0025335	LacZ RNAi	18.6665042630938	141.40175
1854	FBgn0025336	LacZ RNAi	11.2445121951219	28.21775
1855	FBgn0025352	LacZ RNAi	19.0672566371681	111.73135
1856	FBgn0025360	LacZ RNAi	0	0
1857	FBgn0025373	LacZ RNAi	22.2664315937941	84.5737
1858	FBgn0025378	LacZ RNAi	0	0
1859	FBgn0025382	LacZ RNAi	10.3794460056202	8.833
1860	FBgn0025383	LacZ RNAi	3.34158415841584	11.6846
1861	FBgn0025387	LacZ RNAi	0.318772136953955	0.79615
1862	FBgn0025388	LacZ RNAi	2.89285714285714	4.22945
1863	FBgn0025390	LacZ RNAi	0.601819936577968	1.80675
1864	FBgn0025391	LacZ RNAi	0	0
1865	FBgn0025394	LacZ RNAi	7.65155709342561	27.05435
1866	FBgn0025454	LacZ RNAi	0.291824480369515	0
1867	FBgn0025455	LacZ RNAi	22.7383033419023	33.09425
1868	FBgn0025456	LacZ RNAi	3.4875	10.6387
1869	FBgn0025457	LacZ RNAi	21.2316400580551	127.9863
1870	FBgn0025463	LacZ RNAi	14.2967213114754	87.8326
1871	FBgn0025469	LacZ RNAi	8.60338983050847	58.2549
1872	FBgn0025519	LacZ RNAi	6.72822580645161	10.56335
1873	FBgn0025525	LacZ RNAi	0.567143014787023	3.1846
1874	FBgn0025571	LacZ RNAi	23.4981090100111	48.0546
1875	FBgn0025573	LacZ RNAi	0	0
1876	FBgn0025574	LacZ RNAi	6.55133522727273	21.3891
1877	FBgn0025582	LacZ RNAi	47.4954545454545	359.36095
1878	FBgn0025592	LacZ RNAi	13.9669565217391	76.92045
1879	FBgn0025595	LacZ RNAi	0.0112996977447105	0
1880	FBgn0025608	LacZ RNAi	27.914625	82.993
1881	FBgn0025612	LacZ RNAi	0.0054	0
1882	FBgn0025613	LacZ RNAi	0.0124233128834356	0
1883	FBgn0025615	LacZ RNAi	21.6	122.2341
1884	FBgn0025616	LacZ RNAi	0.498668885191348	0.6091
1885	FBgn0025620	LacZ RNAi	0.0297247706422018	0
1886	FBgn0025621	LacZ RNAi	11.6468558282209	21.85435
1887	FBgn0025624	LacZ RNAi	28.1588764044944	89.15725
1888	FBgn0025625	LacZ RNAi	0.531368631368631	1.50905
1889	FBgn0025626	LacZ RNAi	31.8696860986547	112.7688
1890	FBgn0025627	LacZ RNAi	7.92072434607646	1.41895
1891	FBgn0025628	LacZ RNAi	29.004406779661	401.06105
1892	FBgn0025629	LacZ RNAi	32.0158102766798	196.0637
1893	FBgn0025630	LacZ RNAi	55.0437699680511	22.9619
1894	FBgn0025631	LacZ RNAi	13.638698630137	62.58605
1895	FBgn0025632	LacZ RNAi	2.36424213984045	1.59915
1896	FBgn0025633	LacZ RNAi	7.07522536524712	27.0317
1897	FBgn0025634	LacZ RNAi	12.3789473684211	20.545
1898	FBgn0025635	LacZ RNAi	6.94656	21.5361
1899	FBgn0025637	LacZ RNAi	15.1964601769912	276.36425
1900	FBgn0025638	LacZ RNAi	16.7951020408163	183.59085
1901	FBgn0025639	LacZ RNAi	12.6465859030837	46.8601
1902	FBgn0025640	LacZ RNAi	6.68424068767908	40.6358
1903	FBgn0025641	LacZ RNAi	0.0444749485243651	0.803
1904	FBgn0025642	LacZ RNAi	0.724736842105263	3.8348
1905	FBgn0025643	LacZ RNAi	0.00589090909090909	0
1906	FBgn0025644	LacZ RNAi	0	0.1038
1907	FBgn0025645	LacZ RNAi	0	0
1908	FBgn0025674	LacZ RNAi	45.0408131352619	187.73075
1909	FBgn0025676	LacZ RNAi	11.5266359447005	26.9985
1910	FBgn0025678	LacZ RNAi	108.969463087248	587.33185
1911	FBgn0025679	LacZ RNAi	0	0
1912	FBgn0025680	LacZ RNAi	0.0301227222015619	0
1913	FBgn0025681	LacZ RNAi	10.9697322467986	97.91595
1914	FBgn0025682	LacZ RNAi	95.4258849557522	729.50345
1915	FBgn0025683	LacZ RNAi	26.0163068747924	204.59325
1916	FBgn0025684	LacZ RNAi	16.7811127379209	45.2852
1917	FBgn0025686	LacZ RNAi	0	0
1918	FBgn0025687	LacZ RNAi	14.8274658573596	202.9925
1919	FBgn0025692	LacZ RNAi	1.36285714285714	1.7098
1920	FBgn0025693	LacZ RNAi	5.2151871657754	9.7045
1921	FBgn0025697	LacZ RNAi	0	0
1922	FBgn0025700	LacZ RNAi	56.1539325842697	400.68855
1923	FBgn0025702	LacZ RNAi	0.123615730776756	0.1939
1924	FBgn0025709	LacZ RNAi	0.0106090373280943	0
1925	FBgn0025712	LacZ RNAi	0.0177826564215148	0
1926	FBgn0025716	LacZ RNAi	19.3086053412463	64.1736
1927	FBgn0025720	LacZ RNAi	16.5106849315068	42.38355
1928	FBgn0025724	LacZ RNAi	50.2475529330094	287.9846
1929	FBgn0025725	LacZ RNAi	57.9101867572156	451.032
1930	FBgn0025726	LacZ RNAi	19.4427936104556	34.4389
1931	FBgn0025739	LacZ RNAi	4.9670159453303	13.5725
1932	FBgn0025740	LacZ RNAi	3.25343879618019	18.53855
1933	FBgn0025741	LacZ RNAi	33.4763074053928	136.12695
1934	FBgn0025742	LacZ RNAi	9.08988173455979	47.77165
1935	FBgn0025743	LacZ RNAi	6.78930571108623	82.9988
1936	FBgn0025776	LacZ RNAi	0	0
1937	FBgn0025777	LacZ RNAi	7.35906976744186	29.55715
1938	FBgn0025781	LacZ RNAi	12.0575979337064	35.9158
1939	FBgn0025790	LacZ RNAi	20.1222972972973	57.0404
1940	FBgn0025800	LacZ RNAi	8.28963210702341	205.4447
1941	FBgn0025802	LacZ RNAi	7.9484693877551	37.7489
1942	FBgn0025807	LacZ RNAi	5.55822306238185	15.11315
1943	FBgn0025808	LacZ RNAi	15.9151898734177	5.4134
1944	FBgn0025809	LacZ RNAi	10.0523076923077	34.87465
1945	FBgn0025814	LacZ RNAi	12.0205479452055	27.85735
1946	FBgn0025815	LacZ RNAi	10.8369863013699	123.89645
1947	FBgn0025820	LacZ RNAi	42.289156626506	63.5566
1948	FBgn0025821	LacZ RNAi	0.0564459930313589	0
1949	FBgn0025830	LacZ RNAi	7.23402868318122	14.3913
1950	FBgn0025832	LacZ RNAi	13.5192857142857	50.8888
1951	FBgn0025833	LacZ RNAi	0.00239067342220473	0
1952	FBgn0025835	LacZ RNAi	0.015894819466248	0.09695
1953	FBgn0025836	LacZ RNAi	0.0458985429033999	0
1954	FBgn0025837	LacZ RNAi	0	0
1955	FBgn0025838	LacZ RNAi	0	0
1956	FBgn0025864	LacZ RNAi	5.34161144053017	125.0683
1957	FBgn0025865	LacZ RNAi	20.787875983341	231.4832
1958	FBgn0025866	LacZ RNAi	10.8375453446191	49.7976
1959	FBgn0025874	LacZ RNAi	9.09217993079585	13.2221
1960	FBgn0025878	LacZ RNAi	0.425092250922509	0.20075
1961	FBgn0025879	LacZ RNAi	0.066447908121411	0.61595
1962	FBgn0025885	LacZ RNAi	51.7453027139875	557.6456
1963	FBgn0025936	LacZ RNAi	7.79450816056462	57.87185
1964	FBgn0026015	LacZ RNAi	6.34130136986301	56.2042
1965	FBgn0026056	LacZ RNAi	3.75157894736842	24.85875
1966	FBgn0026058	LacZ RNAi	0.00867779662530131	0
1967	FBgn0026059	LacZ RNAi	1.32876404494382	16.2676
1968	FBgn0026061	LacZ RNAi	0.0317141808393491	0.5053
1969	FBgn0026076	LacZ RNAi	5.62450243255197	56.59885
1970	FBgn0026077	LacZ RNAi	0	0
1971	FBgn0026079	LacZ RNAi	10.6089944416372	27.42055
1972	FBgn0026080	LacZ RNAi	9.77225806451613	16.63485
1973	FBgn0026083	LacZ RNAi	6.5569347004857	67.19855
1974	FBgn0026084	LacZ RNAi	18.4930147058824	26.2287
1975	FBgn0026085	LacZ RNAi	7.03255813953488	42.5511
1976	FBgn0026086	LacZ RNAi	3.27275439177991	14.83495
1977	FBgn0026090	LacZ RNAi	10.7057356608479	77.5543
1978	FBgn0026136	LacZ RNAi	0	0
1979	FBgn0026143	LacZ RNAi	11.5130852340936	45.0012
1980	FBgn0026144	LacZ RNAi	0.047582467239042	0.2076
1981	FBgn0026147	LacZ RNAi	10.6694766280463	42.34665
1982	FBgn0026148	LacZ RNAi	7.46052631578947	4.4302
1983	FBgn0026149	LacZ RNAi	10.260396767083	27.0375
1984	FBgn0026150	LacZ RNAi	4.56452830188679	18.94585
1985	FBgn0026160	LacZ RNAi	4.73059966816781	35.6708
1986	FBgn0026176	LacZ RNAi	1.0155223880597	7.2407
1987	FBgn0026179	LacZ RNAi	6.54799482535576	37.4491
1988	FBgn0026189	LacZ RNAi	39.5187573270809	571.20635
1989	FBgn0026190	LacZ RNAi	0	0
1990	FBgn0026192	LacZ RNAi	9.87007844602167	90.19155
1991	FBgn0026199	LacZ RNAi	12.6112062256809	51.87465
1992	FBgn0026206	LacZ RNAi	6.81118304885227	42.2476
1993	FBgn0026207	LacZ RNAi	11.016988809766	45.11605
1994	FBgn0026238	LacZ RNAi	19.0485190409027	132.9787
1995	FBgn0026239	LacZ RNAi	0.156537262680646	2.02805
1996	FBgn0026250	LacZ RNAi	8.57222763322666	175.88125
1997	FBgn0026252	LacZ RNAi	26.0765673817955	294.59085
1998	FBgn0026255	LacZ RNAi	0.092551840880237	0.20075
1999	FBgn0026257	LacZ RNAi	4.43318777292576	5.60625
[truncated: 23,753 more rows]
