# Supplementary material for: The NELF pausing checkpoint mediates the functional divergence of Cdk9
Source: Nat Commun. 2023 May 13;14:2762. doi: 10.1038/s41467-023-38359-y (PMC10182999; doi:10.1038/s41467-023-38359-y)
Supplement: Supplementary file 10 — Source Data [file 41467_2023_38359_MOESM10_ESM.zip › Source Data/AllPlots/fig5_top.tsv]

x	mean	lower	upper	sample.name	cond
1	0	0.749641685605049	0.459261898219585	1.04488145458698	0.5'	Cdk9 Inhibition
2	0.2	1.31582178092003	1.02301230555773	1.71068990385532	0.5'	Cdk9 Inhibition
3	0.4	1.31703690218925	1.04670423579216	1.73984939795732	0.5'	Cdk9 Inhibition
4	0.6	2.14079227769375	1.68031576991081	2.76772130054235	0.5'	Cdk9 Inhibition
5	0.8	1.64751099264622	1.25325052338839	2.08247313290834	0.5'	Cdk9 Inhibition
6	1	1.3291868917942	1.01754460471869	1.90326418823004	0.5'	Cdk9 Inhibition
7	1.2	1.26114777886868	0.809176032423973	1.74288681232929	0.5'	Cdk9 Inhibition
8	1.4	0.810390779852867	0.48842157304287	1.20404385989904	0.5'	Cdk9 Inhibition
9	1.6	0.51758102107048	0.310427187025547	1.00539510583878	0.5'	Cdk9 Inhibition
10	1.8	0.391223265051842	0.269725394785404	0.5637501745224	0.5'	Cdk9 Inhibition
11	2	0.379073484539986	0.232668496966362	0.524870882809162	0.5'	Cdk9 Inhibition
12	2.2	0.357203866004944	0.25271571791172	0.481131692230702	0.5'	Cdk9 Inhibition
13	2.4	0.366923654913902	0.278837687849999	0.517580989837646	0.5'	Cdk9 Inhibition
14	2.6	0.539450639009476	0.427672655642033	0.675528279602528	0.5'	Cdk9 Inhibition
15	2.8	0.58561992752552	0.471411873698235	0.724127401173115	0.5'	Cdk9 Inhibition
16	3	0.612349377512932	0.471411878407001	0.816465690553188	0.5'	Cdk9 Inhibition
17	3.2	0.739922045469284	0.575292450547218	0.967123200118542	0.5'	Cdk9 Inhibition
18	3.4	0.809175902843475	0.580152396202087	1.06006918519735	0.5'	Cdk9 Inhibition
19	3.6	0.83955024933815	0.634219023644924	1.0959107606411	0.5'	Cdk9 Inhibition
20	3.8	0.996282477855682	0.757539319455624	1.21983867490292	0.5'	Cdk9 Inhibition
21	4	0.794596184015274	0.595339637339115	0.981702861607075	0.5'	Cdk9 Inhibition
22	4.2	0.981702867746353	0.709547585725784	1.29820474368334	0.5'	Cdk9 Inhibition
23	4.4	0.896654105305672	0.663378358662128	1.16151954472065	0.5'	Cdk9 Inhibition
24	4.6	0.82132576084137	0.617209394931793	1.33404643601179	0.5'	Cdk9 Inhibition
25	4.8	1.02544213867187	0.721089846134186	1.40269297194481	0.5'	Cdk9 Inhibition
26	5	1.09105082738399	0.752679297983646	1.66026852184534	0.5'	Cdk9 Inhibition
27	5.2	0.974412904262543	0.70711762881279	1.25446537256241	0.5'	Cdk9 Inhibition
28	5.4	0.940393523454666	0.675528160393238	1.27633503109217	0.5'	Cdk9 Inhibition
29	5.6	0.879644670009613	0.684640450239181	1.31035447251797	0.5'	Cdk9 Inhibition
30	5.8	0.820110662341118	0.619031668365002	1.05885394734144	0.5'	Cdk9 Inhibition
31	6	0.894224506258965	0.680388046979904	1.17670691490173	0.5'	Cdk9 Inhibition
32	0	0.654217732191086	0.404342909455299	0.931351958751678	0.5'	Control
33	0.2	1.41520029568672	0.948388605117798	1.84112414562702	0.5'	Control
34	0.4	0.815500777244568	0.604242867946625	1.11307916104794	0.5'	Control
35	0.6	0.99949959230423	0.77120476937294	1.29253451240063	0.5'	Control
36	0.8	1.0017711379528	0.658761125206947	1.47880511057377	0.5'	Control
37	1	0.779155336141586	0.599699889659882	1.03130158400536	0.5'	Control
38	1.2	0.983598372220993	0.66784743309021	1.34932460653782	0.5'	Control
39	1.4	1.09944942259789	0.695106525063515	1.36749712634087	0.5'	Control
40	1.6	1.03130164980888	0.730315964460373	1.39589161622524	0.5'	Control
41	1.8	1.22211566972733	0.830266012310982	1.69574187898636	0.5'	Control
42	2	1.16078240966797	0.790513248920441	1.69914918196201	0.5'	Control
43	2.2	1.06083255696297	0.743945584535599	1.58102712225914	0.5'	Control
44	2.4	1.01994367241859	0.734859204649925	1.38566980957985	0.5'	Control
45	2.6	1.34250937247276	0.952931778788566	1.76388957178593	0.5'	Control
46	2.8	1.1903128490448	0.944981431126595	1.49016305243969	0.5'	Control
47	3	1.1108074221611	0.799599666714668	1.58784144890308	0.5'	Control
48	3.2	1.13579468488693	0.857525231361389	1.49470615816116	0.5'	Control
49	3.4	1.13579475235939	0.790513187885284	1.55376764059067	0.5'	Control
50	3.6	1.23120157623291	0.876833611607552	1.64008792304993	0.5'	Control
51	3.8	1.18804149079323	0.899549652338028	1.4674468562603	0.5'	Control
52	4	0.913179244756699	0.67693373131752	1.25959666454792	0.5'	Control
53	4.2	1.20848587489128	0.845031495332718	1.5628534771204	0.5'	Control
54	4.4	1.0835484893322	0.808685921192169	1.35841114163399	0.5'	Control
55	4.6	1.08809142136574	0.772340463638306	1.44927412295341	0.5'	Control
56	4.8	1.19031313967705	0.852981911182403	1.62645835399628	0.5'	Control
57	5	1.24255963540077	0.826858611345291	1.82635873770714	0.5'	Control
58	5.2	1.12898018240929	0.804142866373062	1.56739692974091	0.5'	Control
59	5.4	1.07673351788521	0.743945589900017	1.55376727879047	0.5'	Control
60	5.6	1.27890486454964	0.962018177270889	1.80818558263779	0.5'	Control
61	5.8	0.963153996944428	0.735994960904121	1.3095716354847	0.5'	Control
62	6	1.07219026589394	0.772340487241745	1.45949625241756	0.5'	Control
63	0	0.6657864112854	0.385623685836792	0.956069187164307	1'	Cdk9 Inhibition
64	0.2	1.16219708740711	0.877240258514881	1.57232104021311	1'	Cdk9 Inhibition
65	0.4	0.992820873856544	0.747811523139477	1.32092035883665	1'	Cdk9 Inhibition
66	0.6	1.60214854562283	1.25061361795664	2.05541580623388	1'	Cdk9 Inhibition
67	0.8	1.79709072995186	1.3587371122241	2.32279565167427	1'	Cdk9 Inhibition
68	1	1.4807092410326	1.21599275958538	1.75128485250473	1'	Cdk9 Inhibition
69	1.2	1.4934922580719	1.07165016263723	2.05168727964163	1'	Cdk9 Inhibition
70	1.4	1.26233114480972	0.820249082565308	2.05914386367798	1'	Cdk9 Inhibition
71	1.6	0.725441161513329	0.455398111224175	1.37258545720577	1'	Cdk9 Inhibition
72	1.8	0.593349111795425	0.398406853616238	0.993886354446411	1'	Cdk9 Inhibition
73	2	0.400537305235863	0.242879118382931	0.643416178405285	1'	Cdk9 Inhibition
74	2.2	0.276967341661453	0.178963593244553	0.404798357009888	1'	Cdk9 Inhibition
75	2.4	0.204529769420624	0.149136296987534	0.266847406923771	1'	Cdk9 Inhibition
76	2.6	0.238618126273155	0.187485658884048	0.321708196759224	1'	Cdk9 Inhibition
77	2.8	0.242879090309143	0.189083471119404	0.306794545531273	1'	Cdk9 Inhibition
78	3	0.24927067053318	0.20026871663332	0.313186124265194	1'	Cdk9 Inhibition
79	3.2	0.319577768445015	0.238618085443974	0.422375172436237	1'	Cdk9 Inhibition
80	3.4	0.36218808054924	0.253531730949879	0.519846066892147	1'	Cdk9 Inhibition
81	3.6	0.445278080463409	0.321175492286682	0.596544833421707	1'	Cdk9 Inhibition
82	3.8	0.525172662258148	0.398406871438026	0.639155272305012	1'	Cdk9 Inhibition
83	4	0.443147681713104	0.340882904112339	0.567250340104103	1'	Cdk9 Inhibition
84	4.2	0.637024788022041	0.463920143544674	0.858598226428032	1'	Cdk9 Inhibition
85	4.4	0.590153301954269	0.466050740003586	0.739289485037327	1'	Cdk9 Inhibition
86	4.6	0.663656165838242	0.485758012890816	0.859131026566029	1'	Cdk9 Inhibition
87	4.8	0.760594690084457	0.551271426558495	0.984298947095871	1'	Cdk9 Inhibition
88	5	0.830901620745659	0.549673637151718	1.15953391909599	1'	Cdk9 Inhibition
89	5.2	0.75313787150383	0.538488312602043	1.01252832603455	1'	Cdk9 Inhibition
90	5.4	0.724375747799873	0.528368407428265	0.974179025948048	1'	Cdk9 Inhibition
91	5.6	0.880968937516213	0.658329979240894	1.17391492152214	1'	Cdk9 Inhibition
92	5.8	0.673243487596512	0.502269566833973	0.865522595822811	1'	Cdk9 Inhibition
93	6	0.690287518978119	0.547543110787868	0.858598532319069	1'	Cdk9 Inhibition
94	0	0.654217732191086	0.404342909455299	0.931351958751678	1'	Control
95	0.2	1.41520029568672	0.948388605117798	1.84112414562702	1'	Control
96	0.4	0.815500777244568	0.604242867946625	1.11307916104794	1'	Control
97	0.6	0.99949959230423	0.77120476937294	1.29253451240063	1'	Control
98	0.8	1.0017711379528	0.658761125206947	1.47880511057377	1'	Control
99	1	0.779155336141586	0.599699889659882	1.03130158400536	1'	Control
100	1.2	0.983598372220993	0.66784743309021	1.34932460653782	1'	Control
101	1.4	1.09944942259789	0.695106525063515	1.36749712634087	1'	Control
102	1.6	1.03130164980888	0.730315964460373	1.39589161622524	1'	Control
103	1.8	1.22211566972733	0.830266012310982	1.69574187898636	1'	Control
104	2	1.16078240966797	0.790513248920441	1.69914918196201	1'	Control
105	2.2	1.06083255696297	0.743945584535599	1.58102712225914	1'	Control
106	2.4	1.01994367241859	0.734859204649925	1.38566980957985	1'	Control
107	2.6	1.34250937247276	0.952931778788566	1.76388957178593	1'	Control
108	2.8	1.1903128490448	0.944981431126595	1.49016305243969	1'	Control
109	3	1.1108074221611	0.799599666714668	1.58784144890308	1'	Control
110	3.2	1.13579468488693	0.857525231361389	1.49470615816116	1'	Control
111	3.4	1.13579475235939	0.790513187885284	1.55376764059067	1'	Control
112	3.6	1.23120157623291	0.876833611607552	1.64008792304993	1'	Control
113	3.8	1.18804149079323	0.899549652338028	1.4674468562603	1'	Control
114	4	0.913179244756699	0.67693373131752	1.25959666454792	1'	Control
115	4.2	1.20848587489128	0.845031495332718	1.5628534771204	1'	Control
116	4.4	1.0835484893322	0.808685921192169	1.35841114163399	1'	Control
117	4.6	1.08809142136574	0.772340463638306	1.44927412295341	1'	Control
118	4.8	1.19031313967705	0.852981911182403	1.62645835399628	1'	Control
119	5	1.24255963540077	0.826858611345291	1.82635873770714	1'	Control
120	5.2	1.12898018240929	0.804142866373062	1.56739692974091	1'	Control
121	5.4	1.07673351788521	0.743945589900017	1.55376727879047	1'	Control
122	5.6	1.27890486454964	0.962018177270889	1.80818558263779	1'	Control
123	5.8	0.963153996944428	0.735994960904121	1.3095716354847	1'	Control
124	6	1.07219026589394	0.772340487241745	1.45949625241756	1'	Control
125	0	0.405253489017487	0.256125544309616	0.617911312580109	2.5'	Cdk9 Inhibition
126	0.2	1.24919730567932	0.909480083703995	1.75542996692657	2.5'	Cdk9 Inhibition
127	0.4	1.19168625450134	0.904130242586136	1.64308255171776	2.5'	Cdk9 Inhibition
128	0.6	1.85239652013779	1.43376844620705	2.49371404194832	2.5'	Cdk9 Inhibition
129	0.8	1.90723323440552	1.43844958996773	2.51711967253685	2.5'	Cdk9 Inhibition
130	1	1.72667453432083	1.34482628369331	2.17004589796066	2.5'	Cdk9 Inhibition
131	1.2	2.27771230220795	1.52471667718887	3.17649229836464	2.5'	Cdk9 Inhibition
132	1.4	1.98881873750687	1.48994221544266	2.9103360118866	2.5'	Cdk9 Inhibition
133	1.6	1.75476115560532	1.22445401763916	2.90699258112907	2.5'	Cdk9 Inhibition
134	1.8	1.79488535022736	1.27795315432549	2.48836426877976	2.5'	Cdk9 Inhibition
135	2	1.54076605987549	0.91148605465889	2.50106974601746	2.5'	Cdk9 Inhibition
136	2.2	1.11010034608841	0.743633311510086	1.58088991641998	2.5'	Cdk9 Inhibition
137	2.4	0.821206789016724	0.612561586856842	1.16359928750992	2.5'	Cdk9 Inhibition
138	2.6	0.843943790912628	0.49753888964653	1.17162403416634	2.5'	Cdk9 Inhibition
139	2.8	0.575112197399139	0.411940770626068	0.815856977939606	2.5'	Cdk9 Inhibition
140	3	0.4480525431633	0.310293188810349	0.767708223581314	2.5'	Cdk9 Inhibition
141	3.2	0.354429651260376	0.251444409370422	0.549700287818909	2.5'	Cdk9 Inhibition
142	3.4	0.292905981063843	0.203295448303223	0.526963235855103	2.5'	Cdk9 Inhibition
143	3.6	0.275518968105316	0.179220987319946	0.447383917808533	2.5'	Cdk9 Inhibition
144	3.8	0.240744589805603	0.173202342033386	0.366466842889786	2.5'	Cdk9 Inhibition
145	4	0.179220987319946	0.133747034788132	0.238069678783417	2.5'	Cdk9 Inhibition
146	4.2	0.224695007801056	0.167852501630783	0.304943255186081	2.5'	Cdk9 Inhibition
147	4.4	0.163171366214752	0.128397125244141	0.21934508895874	2.5'	Cdk9 Inhibition
148	4.6	0.192595766067505	0.133747044563293	0.262144208908081	2.5'	Cdk9 Inhibition
149	4.8	0.223357527732849	0.152471586227417	0.315643010139465	2.5'	Cdk9 Inhibition
150	5	0.248769546031952	0.163171346664429	0.337042490005493	2.5'	Cdk9 Inhibition
151	5.2	0.248769468307495	0.187245807647705	0.318317901134491	2.5'	Cdk9 Inhibition
152	5.4	0.320993006706238	0.232719818115234	0.414615844011307	2.5'	Cdk9 Inhibition
153	5.6	0.419965596675873	0.320992864370346	0.540337887525558	2.5'	Cdk9 Inhibition
154	5.8	0.449390043258667	0.331692665338516	0.567756195068359	2.5'	Cdk9 Inhibition
155	6	0.490851625442505	0.376497847795486	0.639310811758041	2.5'	Cdk9 Inhibition
156	0	0.654217732191086	0.404342909455299	0.931351958751678	2.5'	Control
157	0.2	1.41520029568672	0.948388605117798	1.84112414562702	2.5'	Control
158	0.4	0.815500777244568	0.604242867946625	1.11307916104794	2.5'	Control
159	0.6	0.99949959230423	0.77120476937294	1.29253451240063	2.5'	Control
160	0.8	1.0017711379528	0.658761125206947	1.47880511057377	2.5'	Control
161	1	0.779155336141586	0.599699889659882	1.03130158400536	2.5'	Control
162	1.2	0.983598372220993	0.66784743309021	1.34932460653782	2.5'	Control
163	1.4	1.09944942259789	0.695106525063515	1.36749712634087	2.5'	Control
164	1.6	1.03130164980888	0.730315964460373	1.39589161622524	2.5'	Control
165	1.8	1.22211566972733	0.830266012310982	1.69574187898636	2.5'	Control
166	2	1.16078240966797	0.790513248920441	1.69914918196201	2.5'	Control
167	2.2	1.06083255696297	0.743945584535599	1.58102712225914	2.5'	Control
168	2.4	1.01994367241859	0.734859204649925	1.38566980957985	2.5'	Control
169	2.6	1.34250937247276	0.952931778788566	1.76388957178593	2.5'	Control
170	2.8	1.1903128490448	0.944981431126595	1.49016305243969	2.5'	Control
171	3	1.1108074221611	0.799599666714668	1.58784144890308	2.5'	Control
172	3.2	1.13579468488693	0.857525231361389	1.49470615816116	2.5'	Control
173	3.4	1.13579475235939	0.790513187885284	1.55376764059067	2.5'	Control
174	3.6	1.23120157623291	0.876833611607552	1.64008792304993	2.5'	Control
175	3.8	1.18804149079323	0.899549652338028	1.4674468562603	2.5'	Control
176	4	0.913179244756699	0.67693373131752	1.25959666454792	2.5'	Control
177	4.2	1.20848587489128	0.845031495332718	1.5628534771204	2.5'	Control
178	4.4	1.0835484893322	0.808685921192169	1.35841114163399	2.5'	Control
179	4.6	1.08809142136574	0.772340463638306	1.44927412295341	2.5'	Control
180	4.8	1.19031313967705	0.852981911182403	1.62645835399628	2.5'	Control
181	5	1.24255963540077	0.826858611345291	1.82635873770714	2.5'	Control
182	5.2	1.12898018240929	0.804142866373062	1.56739692974091	2.5'	Control
183	5.4	1.07673351788521	0.743945589900017	1.55376727879047	2.5'	Control
184	5.6	1.27890486454964	0.962018177270889	1.80818558263779	2.5'	Control
185	5.8	0.963153996944428	0.735994960904121	1.3095716354847	2.5'	Control
186	6	1.07219026589394	0.772340487241745	1.45949625241756	2.5'	Control
187	0	0.387271875739098	0.262484254419804	0.567998544335365	5'	Cdk9 Inhibition
188	0.2	1.31457253110409	0.93429309463501	1.87611648619175	5'	Cdk9 Inhibition
189	0.4	1.13384570240974	0.817573651492596	1.67441232156754	5'	Cdk9 Inhibition
190	0.6	1.63945018005371	1.26293601930141	2.15957776856422	5'	Cdk9 Inhibition
191	0.8	1.64698102414608	1.26132252067327	2.11493371975422	5'	Cdk9 Inhibition
192	1	1.48454197013378	1.15751248335838	1.77983665776253	5'	Cdk9 Inhibition
193	1.2	1.8804196600914	1.31188302350044	2.40485011357069	5'	Cdk9 Inhibition
194	1.4	1.78790441668034	1.29951199913025	2.46132649213076	5'	Cdk9 Inhibition
195	1.6	1.53617769658566	1.04348244667053	2.42259993714094	5'	Cdk9 Inhibition
196	1.8	1.64698082590103	1.10587605977058	2.3548268841505	5'	Cdk9 Inhibition
197	2	1.64482914865017	0.82133889746666	2.28490308004618	5'	Cdk9 Inhibition
198	2.2	1.53295111489296	0.925149408876896	2.09879811871052	5'	Cdk9 Inhibition
199	2.4	1.22743626224995	0.832096404612064	1.66742018836737	5'	Cdk9 Inhibition
200	2.6	1.31026945698261	0.893952501475811	1.81210941183567	5'	Cdk9 Inhibition
201	2.8	1.14675481140614	0.845543565750122	1.54908710259199	5'	Cdk9 Inhibition
202	3	0.926224857449532	0.626089474380016	1.28498921376467	5'	Cdk9 Inhibition
203	3.2	0.906861338853836	0.649756012499332	1.37051162546873	5'	Cdk9 Inhibition
204	3.4	0.796058713912964	0.520665289998055	1.20054171437025	5'	Cdk9 Inhibition
205	3.6	0.841240226745606	0.494309317171574	1.30435282111168	5'	Cdk9 Inhibition
206	3.8	0.728286175012589	0.505604910492897	0.998300492465496	5'	Cdk9 Inhibition
207	4	0.522816929936409	0.378665664196014	0.695475500524044	5'	Cdk9 Inhibition
208	4.2	0.612104350209236	0.400180746674538	0.858452315807342	5'	Cdk9 Inhibition
209	4.4	0.479786736726761	0.357150594592094	0.654596985697746	5'	Cdk9 Inhibition
210	4.6	0.481938161611557	0.30121139395237	0.666968017995358	5'	Cdk9 Inhibition
211	4.8	0.428150487422943	0.285612950801849	0.654058850944042	5'	Cdk9 Inhibition
212	5	0.417393031716347	0.268938748538494	0.595968135118485	5'	Cdk9 Inhibition
213	5.2	0.351771852016449	0.225908579230309	0.503453324556351	5'	Cdk9 Inhibition
214	5.4	0.3162719373703	0.223757056057453	0.514748777151108	5'	Cdk9 Inhibition
215	5.6	0.333484068393707	0.245272111594677	0.529271386682987	5'	Cdk9 Inhibition
216	5.8	0.264635729312897	0.193098032057285	0.374362627029419	5'	Cdk9 Inhibition
217	6	0.267862923502922	0.189332879304886	0.387271706879139	5'	Cdk9 Inhibition
218	0	0.654217732191086	0.404342909455299	0.931351958751678	5'	Control
219	0.2	1.41520029568672	0.948388605117798	1.84112414562702	5'	Control
220	0.4	0.815500777244568	0.604242867946625	1.11307916104794	5'	Control
221	0.6	0.99949959230423	0.77120476937294	1.29253451240063	5'	Control
222	0.8	1.0017711379528	0.658761125206947	1.47880511057377	5'	Control
223	1	0.779155336141586	0.599699889659882	1.03130158400536	5'	Control
224	1.2	0.983598372220993	0.66784743309021	1.34932460653782	5'	Control
225	1.4	1.09944942259789	0.695106525063515	1.36749712634087	5'	Control
226	1.6	1.03130164980888	0.730315964460373	1.39589161622524	5'	Control
227	1.8	1.22211566972733	0.830266012310982	1.69574187898636	5'	Control
228	2	1.16078240966797	0.790513248920441	1.69914918196201	5'	Control
229	2.2	1.06083255696297	0.743945584535599	1.58102712225914	5'	Control
230	2.4	1.01994367241859	0.734859204649925	1.38566980957985	5'	Control
231	2.6	1.34250937247276	0.952931778788566	1.76388957178593	5'	Control
232	2.8	1.1903128490448	0.944981431126595	1.49016305243969	5'	Control
233	3	1.1108074221611	0.799599666714668	1.58784144890308	5'	Control
234	3.2	1.13579468488693	0.857525231361389	1.49470615816116	5'	Control
235	3.4	1.13579475235939	0.790513187885284	1.55376764059067	5'	Control
236	3.6	1.23120157623291	0.876833611607552	1.64008792304993	5'	Control
237	3.8	1.18804149079323	0.899549652338028	1.4674468562603	5'	Control
238	4	0.913179244756699	0.67693373131752	1.25959666454792	5'	Control
239	4.2	1.20848587489128	0.845031495332718	1.5628534771204	5'	Control
240	4.4	1.0835484893322	0.808685921192169	1.35841114163399	5'	Control
241	4.6	1.08809142136574	0.772340463638306	1.44927412295341	5'	Control
242	4.8	1.19031313967705	0.852981911182403	1.62645835399628	5'	Control
243	5	1.24255963540077	0.826858611345291	1.82635873770714	5'	Control
244	5.2	1.12898018240929	0.804142866373062	1.56739692974091	5'	Control
245	5.4	1.07673351788521	0.743945589900017	1.55376727879047	5'	Control
246	5.6	1.27890486454964	0.962018177270889	1.80818558263779	5'	Control
247	5.8	0.963153996944428	0.735994960904121	1.3095716354847	5'	Control
248	6	1.07219026589394	0.772340487241745	1.45949625241756	5'	Control
249	0	0.491867624044418	0.281067177057266	0.738834788441658	7.5'	Cdk9 Inhibition
250	0.2	1.09946909022331	0.806001793980598	1.64971976447105	7.5'	Cdk9 Inhibition
251	0.4	1.06640226411819	0.797735005140304	1.56240304982662	7.5'	Cdk9 Inhibition
252	0.6	1.77216994571686	1.3696860076189	2.36943790757656	7.5'	Cdk9 Inhibition
253	0.8	1.72256990385056	1.3097524651289	2.25990447962284	7.5'	Cdk9 Inhibition
254	1	1.59133652973175	1.26480250036716	2.01345385575294	7.5'	Cdk9 Inhibition
255	1.2	2.01293742918968	1.42755257499218	2.72025542449951	7.5'	Cdk9 Inhibition
256	1.4	2.11833769011498	1.49006981420517	2.74505540633202	7.5'	Cdk9 Inhibition
257	1.6	1.84347011804581	1.30355264782906	2.96102295672894	7.5'	Cdk9 Inhibition
258	1.8	1.94267055678368	1.34281913125515	2.51307164669037	7.5'	Cdk9 Inhibition
259	2	1.84863724780083	1.14596895837784	2.71612226366997	7.5'	Cdk9 Inhibition
260	2.2	1.71223668003082	1.0943023276329	2.23200468838215	7.5'	Cdk9 Inhibition
261	2.4	1.40326921081543	0.991485173940659	2.08527075707912	7.5'	Cdk9 Inhibition
262	2.6	1.46320230960846	0.98115159869194	2.05633690071106	7.5'	Cdk9 Inhibition
263	2.8	1.22553581809998	0.892801931262016	1.6574700666666	7.5'	Cdk9 Inhibition
264	3	1.1242689268589	0.775001344442367	1.58203668606281	7.5'	Cdk9 Inhibition
265	3.2	1.13873549580574	0.788951340794563	1.70965319800377	7.5'	Cdk9 Inhibition
266	3.4	1.00543528032303	0.695951130867004	1.3769193636179	7.5'	Cdk9 Inhibition
267	3.6	1.06950208568573	0.72643457198143	1.57273635017872	7.5'	Cdk9 Inhibition
268	3.8	1.13253540372849	0.775001660585403	1.56446958971024	7.5'	Cdk9 Inhibition
269	4	0.852501652956009	0.624134686112404	1.16766872274876	7.5'	Cdk9 Inhibition
270	4.2	1.02816864347458	0.727468223690987	1.41463641834259	7.5'	Cdk9 Inhibition
271	4.4	0.815301491260529	0.60760096514225	1.09171860206127	7.5'	Cdk9 Inhibition
272	4.6	0.85870178437233	0.598817846417427	1.21520239365101	7.5'	Cdk9 Inhibition
273	4.8	0.831835003614426	0.514600983977318	1.18213555121422	7.5'	Cdk9 Inhibition
274	5	0.864901617050171	0.561617727398872	1.2549858931303	7.5'	Cdk9 Inhibition
275	5.2	0.71093460226059	0.501684160709381	1.13253535366058	7.5'	Cdk9 Inhibition
276	5.4	0.731601277589798	0.425734038591385	1.04366845500469	7.5'	Cdk9 Inhibition
277	5.6	0.684068001270294	0.502200977325439	1.12581886518002	7.5'	Cdk9 Inhibition
278	5.8	0.620001130819321	0.42366735291481	0.903651714682579	7.5'	Cdk9 Inhibition
279	6	0.615867803573608	0.442267517566681	0.950668428659439	7.5'	Cdk9 Inhibition
280	0	0.654217732191086	0.404342909455299	0.931351958751678	7.5'	Control
281	0.2	1.41520029568672	0.948388605117798	1.84112414562702	7.5'	Control
282	0.4	0.815500777244568	0.604242867946625	1.11307916104794	7.5'	Control
283	0.6	0.99949959230423	0.77120476937294	1.29253451240063	7.5'	Control
284	0.8	1.0017711379528	0.658761125206947	1.47880511057377	7.5'	Control
285	1	0.779155336141586	0.599699889659882	1.03130158400536	7.5'	Control
286	1.2	0.983598372220993	0.66784743309021	1.34932460653782	7.5'	Control
287	1.4	1.09944942259789	0.695106525063515	1.36749712634087	7.5'	Control
288	1.6	1.03130164980888	0.730315964460373	1.39589161622524	7.5'	Control
289	1.8	1.22211566972733	0.830266012310982	1.69574187898636	7.5'	Control
290	2	1.16078240966797	0.790513248920441	1.69914918196201	7.5'	Control
291	2.2	1.06083255696297	0.743945584535599	1.58102712225914	7.5'	Control
292	2.4	1.01994367241859	0.734859204649925	1.38566980957985	7.5'	Control
293	2.6	1.34250937247276	0.952931778788566	1.76388957178593	7.5'	Control
294	2.8	1.1903128490448	0.944981431126595	1.49016305243969	7.5'	Control
295	3	1.1108074221611	0.799599666714668	1.58784144890308	7.5'	Control
296	3.2	1.13579468488693	0.857525231361389	1.49470615816116	7.5'	Control
297	3.4	1.13579475235939	0.790513187885284	1.55376764059067	7.5'	Control
298	3.6	1.23120157623291	0.876833611607552	1.64008792304993	7.5'	Control
299	3.8	1.18804149079323	0.899549652338028	1.4674468562603	7.5'	Control
300	4	0.913179244756699	0.67693373131752	1.25959666454792	7.5'	Control
301	4.2	1.20848587489128	0.845031495332718	1.5628534771204	7.5'	Control
302	4.4	1.0835484893322	0.808685921192169	1.35841114163399	7.5'	Control
303	4.6	1.08809142136574	0.772340463638306	1.44927412295341	7.5'	Control
304	4.8	1.19031313967705	0.852981911182403	1.62645835399628	7.5'	Control
305	5	1.24255963540077	0.826858611345291	1.82635873770714	7.5'	Control
306	5.2	1.12898018240929	0.804142866373062	1.56739692974091	7.5'	Control
307	5.4	1.07673351788521	0.743945589900017	1.55376727879047	7.5'	Control
308	5.6	1.27890486454964	0.962018177270889	1.80818558263779	7.5'	Control
309	5.8	0.963153996944428	0.735994960904121	1.3095716354847	7.5'	Control
310	6	1.07219026589394	0.772340487241745	1.45949625241756	7.5'	Control
311	0	0.487715305566788	0.306739045977592	0.674826040744781	10'	Cdk9 Inhibition
312	0.2	1.3389163749218	0.940922170042992	1.85423766314983	10'	Cdk9 Inhibition
313	0.4	1.10886192035675	0.799822173476219	1.53062827277184	10'	Cdk9 Inhibition
314	0.6	1.54596519398689	1.13723526704311	2.07662359857559	10'	Cdk9 Inhibition
315	0.8	1.55209952974319	1.1556395534277	1.9638970541954	10'	Cdk9 Inhibition
316	1	1.58277393984795	1.22312217748165	1.92325421750545	10'	Cdk9 Inhibition
317	1.2	2.02907923102379	1.45394353628159	2.54900204658508	10'	Cdk9 Inhibition
318	1.4	1.89258029222488	1.3619217222929	2.56433854734898	10'	Cdk9 Inhibition
319	1.6	1.63798654532433	1.16790875184536	2.56587252116203	10'	Cdk9 Inhibition
320	1.8	1.6993352086544	1.18094525504112	2.27677056622505	10'	Cdk9 Inhibition
321	2	1.70086815023422	0.98079857647419	2.28827323150635	10'	Cdk9 Inhibition
322	2.2	1.61344766306877	1.01990765535831	2.11419958007336	10'	Cdk9 Inhibition
323	2.4	1.22388885450363	0.880341235160828	1.65409047591686	10'	Cdk9 Inhibition
324	2.6	1.31897828602791	0.932486871242523	1.73384275448322	10'	Cdk9 Inhibition
325	2.8	1.14720404720306	0.837397738814354	1.60807952332497	10'	Cdk9 Inhibition
326	3	1.03677818918228	0.684028166890144	1.44857551109791	10'	Cdk9 Inhibition
327	3.2	1.05671632266045	0.748443485617638	1.58660842990875	10'	Cdk9 Inhibition
328	3.4	1.06898575568199	0.686328681468964	1.46467930316925	10'	Cdk9 Inhibition
329	3.6	0.972362879276276	0.634183045387268	1.50608873057365	10'	Cdk9 Inhibition
330	3.8	1.00303669452667	0.693230245709419	1.31974531018734	10'	Cdk9 Inhibition
331	4	0.776049944877624	0.564399958491325	1.10119316875935	10'	Cdk9 Inhibition
332	4.2	0.986166122436523	0.680960850596428	1.3971965662241	10'	Cdk9 Inhibition
333	4.4	0.802122744560242	0.588939204573631	1.04674728775024	10'	Cdk9 Inhibition
334	4.6	0.73924115395546	0.493849966049194	1.03371092033386	10'	Cdk9 Inhibition
335	4.8	0.794454171180725	0.499984647393227	1.10119319820404	10'	Cdk9 Inhibition
336	5	0.881874967575073	0.56439985370636	1.25762996399403	10'	Cdk9 Inhibition
337	5.2	0.708567378759384	0.466243409276009	1.04598040950298	10'	Cdk9 Inhibition
338	5.4	0.740774904966354	0.496917211294174	1.06821890115738	10'	Cdk9 Inhibition
339	5.6	0.734639938592911	0.511487318515778	1.15027143418789	10'	Cdk9 Inhibition
340	5.8	0.650286953926086	0.460108570098877	0.883408653616905	10'	Cdk9 Inhibition
341	6	0.582804219245911	0.417165181875229	0.987699899315834	10'	Cdk9 Inhibition
342	0	0.654217732191086	0.404342909455299	0.931351958751678	10'	Control
343	0.2	1.41520029568672	0.948388605117798	1.84112414562702	10'	Control
344	0.4	0.815500777244568	0.604242867946625	1.11307916104794	10'	Control
345	0.6	0.99949959230423	0.77120476937294	1.29253451240063	10'	Control
346	0.8	1.0017711379528	0.658761125206947	1.47880511057377	10'	Control
347	1	0.779155336141586	0.599699889659882	1.03130158400536	10'	Control
348	1.2	0.983598372220993	0.66784743309021	1.34932460653782	10'	Control
349	1.4	1.09944942259789	0.695106525063515	1.36749712634087	10'	Control
350	1.6	1.03130164980888	0.730315964460373	1.39589161622524	10'	Control
351	1.8	1.22211566972733	0.830266012310982	1.69574187898636	10'	Control
352	2	1.16078240966797	0.790513248920441	1.69914918196201	10'	Control
353	2.2	1.06083255696297	0.743945584535599	1.58102712225914	10'	Control
354	2.4	1.01994367241859	0.734859204649925	1.38566980957985	10'	Control
355	2.6	1.34250937247276	0.952931778788566	1.76388957178593	10'	Control
356	2.8	1.1903128490448	0.944981431126595	1.49016305243969	10'	Control
357	3	1.1108074221611	0.799599666714668	1.58784144890308	10'	Control
358	3.2	1.13579468488693	0.857525231361389	1.49470615816116	10'	Control
359	3.4	1.13579475235939	0.790513187885284	1.55376764059067	10'	Control
360	3.6	1.23120157623291	0.876833611607552	1.64008792304993	10'	Control
361	3.8	1.18804149079323	0.899549652338028	1.4674468562603	10'	Control
362	4	0.913179244756699	0.67693373131752	1.25959666454792	10'	Control
363	4.2	1.20848587489128	0.845031495332718	1.5628534771204	10'	Control
364	4.4	1.0835484893322	0.808685921192169	1.35841114163399	10'	Control
365	4.6	1.08809142136574	0.772340463638306	1.44927412295341	10'	Control
366	4.8	1.19031313967705	0.852981911182403	1.62645835399628	10'	Control
367	5	1.24255963540077	0.826858611345291	1.82635873770714	10'	Control
368	5.2	1.12898018240929	0.804142866373062	1.56739692974091	10'	Control
369	5.4	1.07673351788521	0.743945589900017	1.55376727879047	10'	Control
370	5.6	1.27890486454964	0.962018177270889	1.80818558263779	10'	Control
371	5.8	0.963153996944428	0.735994960904121	1.3095716354847	10'	Control
372	6	1.07219026589394	0.772340487241745	1.45949625241756	10'	Control
373	0	0.343539660215378	0.241224601268768	0.501866704106331	20'	Cdk9 Inhibition
374	0.2	0.981328551769257	0.725914316773415	1.36594372212887	20'	Cdk9 Inhibition
375	0.4	1.15309841799736	0.866317354202271	1.58326980733871	20'	Cdk9 Inhibition
376	0.6	1.56385248708725	1.20612299478054	2.01418828463554	20'	Cdk9 Inhibition
377	0.8	1.76549552059174	1.33831120431423	2.29126047074795	20'	Cdk9 Inhibition
378	1	1.53696671104431	1.25093245005608	1.85212700426579	20'	Cdk9 Inhibition
379	1.2	1.91336671972275	1.42494294691086	2.49365028083324	20'	Cdk9 Inhibition
380	1.4	2.03435249614716	1.51381514656544	2.6109016379118	20'	Cdk9 Inhibition
381	1.6	1.47273987746239	1.08065636384487	2.27931115996838	20'	Cdk9 Inhibition
382	1.8	1.64899085617065	1.28304611957073	2.14488251721859	20'	Cdk9 Inhibition
383	2	1.48170176291466	0.93427847123146	2.11351611483097	20'	Cdk9 Inhibition
384	2.2	1.62210494613647	1.06646675872803	2.17176833343506	20'	Cdk9 Inhibition
385	2.4	1.17699679374695	0.880507158041	1.55713105475903	20'	Cdk9 Inhibition
386	2.6	1.30246361851692	0.934278599381447	1.75130586671829	20'	Cdk9 Inhibition
387	2.8	1.13218739461899	0.886481670737267	1.4697524600029	20'	Cdk9 Inhibition
388	3	1.02763187718391	0.746825374484062	1.34129865539074	20'	Cdk9 Inhibition
389	3.2	1.07841592764854	0.746078583240509	1.5952191362381	20'	Cdk9 Inhibition
390	3.4	0.972366619825363	0.681104804039001	1.33532382690907	20'	Cdk9 Inhibition
391	3.6	1.16654118013382	0.802837327361107	1.63704093670845	20'	Cdk9 Inhibition
392	3.8	1.03958094620705	0.75952139210701	1.40403177320957	20'	Cdk9 Inhibition
393	4	0.76474919962883	0.58252375292778	1.003733314991	20'	Cdk9 Inhibition
394	4.2	0.929050761938095	0.684092001199722	1.29275468492508	20'	Cdk9 Inhibition
395	4.4	0.843912619590759	0.6333080316782	1.10828899514675	20'	Cdk9 Inhibition
396	4.6	0.709484100818634	0.528752423048019	0.96863256752491	20'	Cdk9 Inhibition
397	4.8	0.752799952745438	0.534726926803589	1.07766903233528	20'	Cdk9 Inhibition
398	5	0.833457163095474	0.588498417258263	1.24346452045441	20'	Cdk9 Inhibition
399	5.2	0.742344417095184	0.513068981051445	1.1053017616272	20'	Cdk9 Inhibition
400	5.4	0.739357167720795	0.51979048204422	0.985809556007385	20'	Cdk9 Inhibition
401	5.6	0.779685777425766	0.584764239430428	1.17176909577847	20'	Cdk9 Inhibition
402	5.8	0.736369836807251	0.528752336382866	0.986556317090988	20'	Cdk9 Inhibition
403	6	0.667661925792694	0.474980950474739	0.935025315761566	20'	Cdk9 Inhibition
404	0	0.654217732191086	0.404342909455299	0.931351958751678	20'	Control
405	0.2	1.41520029568672	0.948388605117798	1.84112414562702	20'	Control
406	0.4	0.815500777244568	0.604242867946625	1.11307916104794	20'	Control
407	0.6	0.99949959230423	0.77120476937294	1.29253451240063	20'	Control
408	0.8	1.0017711379528	0.658761125206947	1.47880511057377	20'	Control
409	1	0.779155336141586	0.599699889659882	1.03130158400536	20'	Control
410	1.2	0.983598372220993	0.66784743309021	1.34932460653782	20'	Control
411	1.4	1.09944942259789	0.695106525063515	1.36749712634087	20'	Control
412	1.6	1.03130164980888	0.730315964460373	1.39589161622524	20'	Control
413	1.8	1.22211566972733	0.830266012310982	1.69574187898636	20'	Control
414	2	1.16078240966797	0.790513248920441	1.69914918196201	20'	Control
415	2.2	1.06083255696297	0.743945584535599	1.58102712225914	20'	Control
416	2.4	1.01994367241859	0.734859204649925	1.38566980957985	20'	Control
417	2.6	1.34250937247276	0.952931778788566	1.76388957178593	20'	Control
418	2.8	1.1903128490448	0.944981431126595	1.49016305243969	20'	Control
419	3	1.1108074221611	0.799599666714668	1.58784144890308	20'	Control
420	3.2	1.13579468488693	0.857525231361389	1.49470615816116	20'	Control
421	3.4	1.13579475235939	0.790513187885284	1.55376764059067	20'	Control
422	3.6	1.23120157623291	0.876833611607552	1.64008792304993	20'	Control
423	3.8	1.18804149079323	0.899549652338028	1.4674468562603	20'	Control
424	4	0.913179244756699	0.67693373131752	1.25959666454792	20'	Control
425	4.2	1.20848587489128	0.845031495332718	1.5628534771204	20'	Control
426	4.4	1.0835484893322	0.808685921192169	1.35841114163399	20'	Control
427	4.6	1.08809142136574	0.772340463638306	1.44927412295341	20'	Control
428	4.8	1.19031313967705	0.852981911182403	1.62645835399628	20'	Control
429	5	1.24255963540077	0.826858611345291	1.82635873770714	20'	Control
430	5.2	1.12898018240929	0.804142866373062	1.56739692974091	20'	Control
431	5.4	1.07673351788521	0.743945589900017	1.55376727879047	20'	Control
432	5.6	1.27890486454964	0.962018177270889	1.80818558263779	20'	Control
433	5.8	0.963153996944428	0.735994960904121	1.3095716354847	20'	Control
434	6	1.07219026589394	0.772340487241745	1.45949625241756	20'	Control
