# Supplementary material for: The NELF pausing checkpoint mediates the functional divergence of Cdk9
Source: Nat Commun. 2023 May 13;14:2762. doi: 10.1038/s41467-023-38359-y (PMC10182999; doi:10.1038/s41467-023-38359-y)
Supplement: Supplementary file 10 — Source Data [file 41467_2023_38359_MOESM10_ESM.zip › Source Data/AllPlots/S3A.tsv]

x	mean	lower	upper	sample.name	rep	drug	KD
1	0	26.4731707317073	20.3487804878049	36.1536585365854	LacZKD_DMSO_rep1	rep1	DMSO	LacZ RNAi
2	1	27.2634146341463	20.9414634146341	38.5490853658537	LacZKD_DMSO_rep1	rep1	DMSO	LacZ RNAi
3	2	16.2	12.0512195121951	23.3368902439024	LacZKD_DMSO_rep1	rep1	DMSO	LacZ RNAi
4	3	26.4731707317073	19.3609756097561	37.1414634146341	LacZKD_DMSO_rep1	rep1	DMSO	LacZ RNAi
5	4	21.9292682926829	16.990243902439	28.4734756097561	LacZKD_DMSO_rep1	rep1	DMSO	LacZ RNAi
6	5	27.6585365853659	19.9289634146341	39.3146341463415	LacZKD_DMSO_rep1	rep1	DMSO	LacZ RNAi
7	6	27.4609756097561	21.1390243902439	37.7588414634146	LacZKD_DMSO_rep1	rep1	DMSO	LacZ RNAi
8	7	29.4365853658537	22.1268292682927	43.4634146341463	LacZKD_DMSO_rep1	rep1	DMSO	LacZ RNAi
9	8	27.0658536585366	20.9414634146341	37.5612804878049	LacZKD_DMSO_rep1	rep1	DMSO	LacZ RNAi
10	9	33.3878048780488	25.090243902439	48.6	LacZKD_DMSO_rep1	rep1	DMSO	LacZ RNAi
11	10	36.3512195121951	28.2265243902439	51.3658536585366	LacZKD_DMSO_rep1	rep1	DMSO	LacZ RNAi
12	11	40.8951219512195	31.2146341463415	58.502743902439	LacZKD_DMSO_rep1	rep1	DMSO	LacZ RNAi
13	12	43.8585365853659	35.5609756097561	59.4905487804878	LacZKD_DMSO_rep1	rep1	DMSO	LacZ RNAi
14	13	79.8146341463415	61.2439024390244	102.336585365854	LacZKD_DMSO_rep1	rep1	DMSO	LacZ RNAi
15	14	92.0634146341463	74.8262195121951	111.646646341463	LacZKD_DMSO_rep1	rep1	DMSO	LacZ RNAi
16	15	129.20487804878	103.126829268293	171.705182926829	LacZKD_DMSO_rep1	rep1	DMSO	LacZ RNAi
17	16	118.536585365854	95.1996951219512	146.8125	LacZKD_DMSO_rep1	rep1	DMSO	LacZ RNAi
18	17	116.165853658537	90.2853658536585	147.380487804878	LacZKD_DMSO_rep1	rep1	DMSO	LacZ RNAi
19	18	112.017073170732	89.2975609756097	138.786585365854	LacZKD_DMSO_rep1	rep1	DMSO	LacZ RNAi
20	19	109.35	89.667987804878	133.551219512195	LacZKD_DMSO_rep1	rep1	DMSO	LacZ RNAi
21	20	162.395121951219	126.636585365854	210.229573170732	LacZKD_DMSO_rep1	rep1	DMSO	LacZ RNAi
22	21	176.817073170732	142.243902439024	220.897865853659	LacZKD_DMSO_rep1	rep1	DMSO	LacZ RNAi
23	22	165.753658536585	134.514329268293	206.846341463415	LacZKD_DMSO_rep1	rep1	DMSO	LacZ RNAi
24	23	199.635365853659	163.358231707317	244.432317073171	LacZKD_DMSO_rep1	rep1	DMSO	LacZ RNAi
25	24	218.30487804878	177.38506097561	277.721341463415	LacZKD_DMSO_rep1	rep1	DMSO	LacZ RNAi
26	25	387.515853658537	304.243902439024	508.842987804878	LacZKD_DMSO_rep1	rep1	DMSO	LacZ RNAi
27	26	295.84756097561	239.592073170732	374.205182926829	LacZKD_DMSO_rep1	rep1	DMSO	LacZ RNAi
28	27	562.258536585366	437.548170731707	723.492987804878	LacZKD_DMSO_rep1	rep1	DMSO	LacZ RNAi
29	28	519.782926829268	384.231402439024	684.820426829268	LacZKD_DMSO_rep1	rep1	DMSO	LacZ RNAi
30	29	1128.86341463415	864.576219512195	1454.27103658537	LacZKD_DMSO_rep1	rep1	DMSO	LacZ RNAi
31	30	1180.32804878049	938.365243902439	1508.10640243902	LacZKD_DMSO_rep1	rep1	DMSO	LacZ RNAi
32	31	1078.78170731707	813.482012195122	1491.85701219512	LacZKD_DMSO_rep1	rep1	DMSO	LacZ RNAi
33	32	1098.73536585366	851.932317073171	1417.69756097561	LacZKD_DMSO_rep1	rep1	DMSO	LacZ RNAi
34	33	1625.13658536585	1197.98506097561	2064.04298780488	LacZKD_DMSO_rep1	rep1	DMSO	LacZ RNAi
35	34	1440.31829268293	1146.89085365854	1828.92073170732	LacZKD_DMSO_rep1	rep1	DMSO	LacZ RNAi
36	35	1141.60609756098	908.558231707317	1435.50274390244	LacZKD_DMSO_rep1	rep1	DMSO	LacZ RNAi
37	36	1083.02926829268	874.059146341463	1364.87469512195	LacZKD_DMSO_rep1	rep1	DMSO	LacZ RNAi
38	37	1318.2256097561	1023.14359756098	1692.97408536585	LacZKD_DMSO_rep1	rep1	DMSO	LacZ RNAi
39	38	1180.32804878049	944.810670731707	1433.15670731707	LacZKD_DMSO_rep1	rep1	DMSO	LacZ RNAi
40	39	1121.05975609756	893.123780487805	1369.29512195122	LacZKD_DMSO_rep1	rep1	DMSO	LacZ RNAi
41	40	1205.71463414634	955.157926829268	1574.26463414634	LacZKD_DMSO_rep1	rep1	DMSO	LacZ RNAi
42	41	1380.06219512195	1087.17804878049	1666.45152439024	LacZKD_DMSO_rep1	rep1	DMSO	LacZ RNAi
43	42	1250.46219512195	960.195731707317	1579.10487804878	LacZKD_DMSO_rep1	rep1	DMSO	LacZ RNAi
44	43	1347.46463414634	1087.20274390244	1654.89420731707	LacZKD_DMSO_rep1	rep1	DMSO	LacZ RNAi
45	44	1401.89268292683	1088.73384146341	1784.025	LacZKD_DMSO_rep1	rep1	DMSO	LacZ RNAi
46	45	1423.5256097561	1149.65670731707	1794.12530487805	LacZKD_DMSO_rep1	rep1	DMSO	LacZ RNAi
47	46	1439.7256097561	1145.60670731707	1792.05091463415	LacZKD_DMSO_rep1	rep1	DMSO	LacZ RNAi
48	47	1273.87317073171	1020.13079268293	1565.72012195122	LacZKD_DMSO_rep1	rep1	DMSO	LacZ RNAi
49	48	1275.05853658537	1007.23993902439	1622.59298780488	LacZKD_DMSO_rep1	rep1	DMSO	LacZ RNAi
50	49	1251.3512195122	989.360670731707	1558.92896341463	LacZKD_DMSO_rep1	rep1	DMSO	LacZ RNAi
51	50	1130.34512195122	902.038719512195	1407.375	LacZKD_DMSO_rep1	rep1	DMSO	LacZ RNAi
52	51	1128.07317073171	844.103963414634	1482.54695121951	LacZKD_DMSO_rep1	rep1	DMSO	LacZ RNAi
53	52	1013.68536585366	767.919512195122	1350.50213414634	LacZKD_DMSO_rep1	rep1	DMSO	LacZ RNAi
54	53	908.187804878049	721.023475609756	1189.48993902439	LacZKD_DMSO_rep1	rep1	DMSO	LacZ RNAi
55	54	931.598780487805	732.259756097561	1179.53780487805	LacZKD_DMSO_rep1	rep1	DMSO	LacZ RNAi
56	55	811.481707317073	657.828658536585	999.090548780488	LacZKD_DMSO_rep1	rep1	DMSO	LacZ RNAi
57	56	770.882926829268	615.970426829268	976.593292682927	LacZKD_DMSO_rep1	rep1	DMSO	LacZ RNAi
58	57	711.614634146341	564.357621951219	885.962195121951	LacZKD_DMSO_rep1	rep1	DMSO	LacZ RNAi
59	58	635.948780487805	515.140243902439	789.478353658537	LacZKD_DMSO_rep1	rep1	DMSO	LacZ RNAi
60	59	560.184146341463	464.638719512195	690.179268292683	LacZKD_DMSO_rep1	rep1	DMSO	LacZ RNAi
61	60	529.858536585366	426.040243902439	649.234756097561	LacZKD_DMSO_rep1	rep1	DMSO	LacZ RNAi
62	61	447.574390243902	361.413109756098	538.773475609756	LacZKD_DMSO_rep1	rep1	DMSO	LacZ RNAi
63	62	436.214634146341	352.96737804878	552.108841463415	LacZKD_DMSO_rep1	rep1	DMSO	LacZ RNAi
64	63	446.487804878049	360.943902439024	558.9	LacZKD_DMSO_rep1	rep1	DMSO	LacZ RNAi
65	64	380.008536585366	303.058536585366	471.800304878049	LacZKD_DMSO_rep1	rep1	DMSO	LacZ RNAi
66	65	369.735365853658	296.341463414634	462.687804878049	LacZKD_DMSO_rep1	rep1	DMSO	LacZ RNAi
67	66	383.860975609756	294.711585365854	480.12256097561	LacZKD_DMSO_rep1	rep1	DMSO	LacZ RNAi
68	67	309.973170731707	251.495121951219	382.280487804878	LacZKD_DMSO_rep1	rep1	DMSO	LacZ RNAi
69	68	295.057317073171	243.172865853659	361.956402439024	LacZKD_DMSO_rep1	rep1	DMSO	LacZ RNAi
70	69	294.464634146341	239.419207317073	384.107926829268	LacZKD_DMSO_rep1	rep1	DMSO	LacZ RNAi
71	70	281.919512195122	224.626829268293	348.522256097561	LacZKD_DMSO_rep1	rep1	DMSO	LacZ RNAi
72	71	243.296341463415	200.524390243902	293.180487804878	LacZKD_DMSO_rep1	rep1	DMSO	LacZ RNAi
73	72	225.120731707317	180.570731707317	332.149390243902	LacZKD_DMSO_rep1	rep1	DMSO	LacZ RNAi
74	73	248.729268292683	196.178048780488	314.566463414634	LacZKD_DMSO_rep1	rep1	DMSO	LacZ RNAi
75	74	221.959756097561	173.433841463415	278.017682926829	LacZKD_DMSO_rep1	rep1	DMSO	LacZ RNAi
76	75	207.142682926829	167.902134146341	262.188109756098	LacZKD_DMSO_rep1	rep1	DMSO	LacZ RNAi
77	76	193.412195121951	158.024085365854	233.344207317073	LacZKD_DMSO_rep1	rep1	DMSO	LacZ RNAi
78	77	187.485365853659	150.269817073171	232.751524390244	LacZKD_DMSO_rep1	rep1	DMSO	LacZ RNAi
79	78	180.274390243902	148.368292682927	235.591463414634	LacZKD_DMSO_rep1	rep1	DMSO	LacZ RNAi
80	79	170.396341463415	139.971951219512	208.451524390244	LacZKD_DMSO_rep1	rep1	DMSO	LacZ RNAi
81	80	146.787804878049	120.117073170732	178.422256097561	LacZKD_DMSO_rep1	rep1	DMSO	LacZ RNAi
82	81	150.343902439024	125.031402439024	184.521951219512	LacZKD_DMSO_rep1	rep1	DMSO	LacZ RNAi
83	82	135.329268292683	110.831707317073	164.370731707317	LacZKD_DMSO_rep1	rep1	DMSO	LacZ RNAi
84	83	132.464634146341	108.065853658537	163.605182926829	LacZKD_DMSO_rep1	rep1	DMSO	LacZ RNAi
85	84	133.254878048781	107.670731707317	162	LacZKD_DMSO_rep1	rep1	DMSO	LacZ RNAi
86	85	123.376829268293	97.0024390243903	156.468292682927	LacZKD_DMSO_rep1	rep1	DMSO	LacZ RNAi
87	86	118.339024390244	94.607012195122	149.973475609756	LacZKD_DMSO_rep1	rep1	DMSO	LacZ RNAi
88	87	119.228048780488	95.0268292682927	154.09756097561	LacZKD_DMSO_rep1	rep1	DMSO	LacZ RNAi
89	88	116.165853658537	92.0387195121951	142.071036585366	LacZKD_DMSO_rep1	rep1	DMSO	LacZ RNAi
90	89	107.275609756098	85.7167682926829	135.921951219512	LacZKD_DMSO_rep1	rep1	DMSO	LacZ RNAi
91	90	92.8536585365854	75.8634146341463	118.141463414634	LacZKD_DMSO_rep1	rep1	DMSO	LacZ RNAi
92	91	93.2487804878049	76.4314024390244	118.956402439024	LacZKD_DMSO_rep1	rep1	DMSO	LacZ RNAi
93	92	85.9390243902439	70.5045731707317	105.522256097561	LacZKD_DMSO_rep1	rep1	DMSO	LacZ RNAi
94	93	85.2475609756097	68.9240853658536	110.881097560976	LacZKD_DMSO_rep1	rep1	DMSO	LacZ RNAi
95	94	80.8024390243902	63.0219512195122	105.892682926829	LacZKD_DMSO_rep1	rep1	DMSO	LacZ RNAi
96	95	80.4073170731707	64.6024390243902	101.595731707317	LacZKD_DMSO_rep1	rep1	DMSO	LacZ RNAi
97	96	77.0487804878049	62.4045731707317	102.756402439024	LacZKD_DMSO_rep1	rep1	DMSO	LacZ RNAi
98	97	75.7646341463415	61.6390243902439	90.3100609756098	LacZKD_DMSO_rep1	rep1	DMSO	LacZ RNAi
99	98	81.3951219512195	63.0219512195122	116.585670731707	LacZKD_DMSO_rep1	rep1	DMSO	LacZ RNAi
100	99	76.2585365853658	61.4167682926829	93.6685975609756	LacZKD_DMSO_rep1	rep1	DMSO	LacZ RNAi
101	100	72.2085365853658	56.8975609756097	95.2490853658537	LacZKD_DMSO_rep1	rep1	DMSO	LacZ RNAi
102	0	25.9792682926829	20.25	34.1780487804878	LacZKD_DMSO_rep2	rep2	DMSO	LacZ RNAi
103	1	27.559756097561	21.3365853658537	38.7219512195122	LacZKD_DMSO_rep2	rep2	DMSO	LacZ RNAi
104	2	16.990243902439	13.1378048780488	23.9172256097561	LacZKD_DMSO_rep2	rep2	DMSO	LacZ RNAi
105	3	26.1274390243902	19.9413109756098	35.8573170731707	LacZKD_DMSO_rep2	rep2	DMSO	LacZ RNAi
106	4	21.6329268292683	17.2865853658537	28.066006097561	LacZKD_DMSO_rep2	rep2	DMSO	LacZ RNAi
107	5	26.2756097560976	19.7560975609756	36.8574695121951	LacZKD_DMSO_rep2	rep2	DMSO	LacZ RNAi
108	6	28.5475609756098	21.9292682926829	39.4257621951219	LacZKD_DMSO_rep2	rep2	DMSO	LacZ RNAi
109	7	30.2762195121951	22.9170731707317	43.5868902439024	LacZKD_DMSO_rep2	rep2	DMSO	LacZ RNAi
110	8	26.4731707317073	20.8303353658537	36.8451219512195	LacZKD_DMSO_rep2	rep2	DMSO	LacZ RNAi
111	9	33.4865853658536	25.9792682926829	46.1304878048781	LacZKD_DMSO_rep2	rep2	DMSO	LacZ RNAi
112	10	36.9439024390244	29.0414634146341	49.3161585365854	LacZKD_DMSO_rep2	rep2	DMSO	LacZ RNAi
113	11	38.6231707317073	29.6341463414634	53.9711890243902	LacZKD_DMSO_rep2	rep2	DMSO	LacZ RNAi
114	12	40.7963414634146	33.1778963414634	55.2182926829268	LacZKD_DMSO_rep2	rep2	DMSO	LacZ RNAi
115	13	67.8621951219512	53.1439024390244	85.9760670731707	LacZKD_DMSO_rep2	rep2	DMSO	LacZ RNAi
116	14	76.6536585365854	63.8986280487805	91.186737804878	LacZKD_DMSO_rep2	rep2	DMSO	LacZ RNAi
117	15	105.645731707317	86.1118902439024	134.255030487805	LacZKD_DMSO_rep2	rep2	DMSO	LacZ RNAi
118	16	103.028048780488	83.9510670731707	123.673170731707	LacZKD_DMSO_rep2	rep2	DMSO	LacZ RNAi
119	17	102.139024390244	80.3949695121951	127.352743902439	LacZKD_DMSO_rep2	rep2	DMSO	LacZ RNAi
120	18	96.1134146341463	78.1230182926829	118.35137195122	LacZKD_DMSO_rep2	rep2	DMSO	LacZ RNAi
121	19	101.348780487805	84.7413109756097	124.772103658537	LacZKD_DMSO_rep2	rep2	DMSO	LacZ RNAi
122	20	144.417073170732	114.968140243902	179.311280487805	LacZKD_DMSO_rep2	rep2	DMSO	LacZ RNAi
123	21	156.418902439024	129.29131097561	190.387042682927	LacZKD_DMSO_rep2	rep2	DMSO	LacZ RNAi
124	22	153.010975609756	125.932774390244	187.485365853659	LacZKD_DMSO_rep2	rep2	DMSO	LacZ RNAi
125	23	183.731707317073	151.813262195122	221.465853658537	LacZKD_DMSO_rep2	rep2	DMSO	LacZ RNAi
126	24	206.35243902439	167.815701219512	260.323628048781	LacZKD_DMSO_rep2	rep2	DMSO	LacZ RNAi
127	25	362.475	286.33993902439	461.848170731707	LacZKD_DMSO_rep2	rep2	DMSO	LacZ RNAi
128	26	284.043292682927	234.578963414634	345.534146341463	LacZKD_DMSO_rep2	rep2	DMSO	LacZ RNAi
129	27	517.510975609756	408.34618902439	654.087347560976	LacZKD_DMSO_rep2	rep2	DMSO	LacZ RNAi
130	28	462.095121951219	352.584603658537	601.486737804878	LacZKD_DMSO_rep2	rep2	DMSO	LacZ RNAi
131	29	993.978658536585	772.117682926829	1272.6137195122	LacZKD_DMSO_rep2	rep2	DMSO	LacZ RNAi
132	30	1087.27682926829	870.317835365854	1370.49283536585	LacZKD_DMSO_rep2	rep2	DMSO	LacZ RNAi
133	31	966.32012195122	736.359146341463	1276.13277439024	LacZKD_DMSO_rep2	rep2	DMSO	LacZ RNAi
134	32	972.296341463415	766.079725609756	1243.07835365854	LacZKD_DMSO_rep2	rep2	DMSO	LacZ RNAi
135	33	1384.11219512195	1042.72682926829	1730.75762195122	LacZKD_DMSO_rep2	rep2	DMSO	LacZ RNAi
136	34	1268.09451219512	1010.00579268293	1590.03246951219	LacZKD_DMSO_rep2	rep2	DMSO	LacZ RNAi
137	35	1022.42743902439	827.768140243902	1274.20655487805	LacZKD_DMSO_rep2	rep2	DMSO	LacZ RNAi
138	36	974.173170731707	780.43993902439	1212.74039634146	LacZKD_DMSO_rep2	rep2	DMSO	LacZ RNAi
139	37	1195.58963414634	939.883993902439	1518.87347560976	LacZKD_DMSO_rep2	rep2	DMSO	LacZ RNAi
140	38	1087.72134146341	862.304268292683	1313.42240853659	LacZKD_DMSO_rep2	rep2	DMSO	LacZ RNAi
141	39	1018.5256097561	820.655945121951	1245.90594512195	LacZKD_DMSO_rep2	rep2	DMSO	LacZ RNAi
142	40	1087.27682926829	867.984146341463	1391.53307926829	LacZKD_DMSO_rep2	rep2	DMSO	LacZ RNAi
143	41	1223.24817073171	969.789786585366	1491.90640243902	LacZKD_DMSO_rep2	rep2	DMSO	LacZ RNAi
144	42	1127.38170731707	878.158536585366	1398.60823170732	LacZKD_DMSO_rep2	rep2	DMSO	LacZ RNAi
145	43	1203.59085365854	980.927286585366	1469.07576219512	LacZKD_DMSO_rep2	rep2	DMSO	LacZ RNAi
146	44	1252.48719512195	991.163414634146	1592.87240853659	LacZKD_DMSO_rep2	rep2	DMSO	LacZ RNAi
147	45	1295.50609756098	1051.12317073171	1608.18338414634	LacZKD_DMSO_rep2	rep2	DMSO	LacZ RNAi
148	46	1318.86768292683	1061.89024390244	1631.40914634146	LacZKD_DMSO_rep2	rep2	DMSO	LacZ RNAi
149	47	1182.5012195122	953.688567073171	1448.12195121951	LacZKD_DMSO_rep2	rep2	DMSO	LacZ RNAi
150	48	1198.05914634146	952.194512195122	1521.60228658537	LacZKD_DMSO_rep2	rep2	DMSO	LacZ RNAi
151	49	1164.77012195122	928.252591463415	1442.04695121951	LacZKD_DMSO_rep2	rep2	DMSO	LacZ RNAi
152	50	1069.2987804878	858.945731707317	1321.65823170732	LacZKD_DMSO_rep2	rep2	DMSO	LacZ RNAi
153	51	1058.67987804878	799.504573170732	1372.19679878049	LacZKD_DMSO_rep2	rep2	DMSO	LacZ RNAi
154	52	950.120121951219	717.8625	1244.3625	LacZKD_DMSO_rep2	rep2	DMSO	LacZ RNAi
155	53	868.823780487805	692.117835365854	1109.36661585366	LacZKD_DMSO_rep2	rep2	DMSO	LacZ RNAi
156	54	872.923170731707	698.353353658537	1092.90731707317	LacZKD_DMSO_rep2	rep2	DMSO	LacZ RNAi
157	55	791.478658536585	647.851829268293	959.899390243902	LacZKD_DMSO_rep2	rep2	DMSO	LacZ RNAi
158	56	753.942073170732	610.759756097561	938.093597560976	LacZKD_DMSO_rep2	rep2	DMSO	LacZ RNAi
159	57	683.560975609756	548.219359756097	843.21493902439	LacZKD_DMSO_rep2	rep2	DMSO	LacZ RNAi
160	58	621.082317073171	508.052743902439	763.597865853658	LacZKD_DMSO_rep2	rep2	DMSO	LacZ RNAi
161	59	557.418292682927	458.131554878049	681.61006097561	LacZKD_DMSO_rep2	rep2	DMSO	LacZ RNAi
162	60	528.475609756098	426.188414634146	642.32012195122	LacZKD_DMSO_rep2	rep2	DMSO	LacZ RNAi
163	61	455.625	372.278963414634	554.54131097561	LacZKD_DMSO_rep2	rep2	DMSO	LacZ RNAi
164	62	445.006097560976	355.943140243902	553.578201219512	LacZKD_DMSO_rep2	rep2	DMSO	LacZ RNAi
165	63	450.834146341463	366.031097560976	560.690396341463	LacZKD_DMSO_rep2	rep2	DMSO	LacZ RNAi
166	64	391.269512195122	318.530030487805	487.506402439024	LacZKD_DMSO_rep2	rep2	DMSO	LacZ RNAi
167	65	381.243292682927	311.677134146341	473.269664634146	LacZKD_DMSO_rep2	rep2	DMSO	LacZ RNAi
168	66	391.269512195122	307.8	479.986737804878	LacZKD_DMSO_rep2	rep2	DMSO	LacZ RNAi
169	67	327.358536585366	265.645426829268	405.321036585366	LacZKD_DMSO_rep2	rep2	DMSO	LacZ RNAi
170	68	308.738414634146	252.569359756097	381.267987804878	LacZKD_DMSO_rep2	rep2	DMSO	LacZ RNAi
171	69	313.282317073171	253.74237804878	410.692225609756	LacZKD_DMSO_rep2	rep2	DMSO	LacZ RNAi
172	70	304.490853658537	243.11112804878	370.846646341463	LacZKD_DMSO_rep2	rep2	DMSO	LacZ RNAi
173	71	258.360365853658	212.353353658537	312.15868902439	LacZKD_DMSO_rep2	rep2	DMSO	LacZ RNAi
174	72	242.209756097561	195.276676829268	379.391158536585	LacZKD_DMSO_rep2	rep2	DMSO	LacZ RNAi
175	73	269.670731707317	214.526524390244	341.348323170732	LacZKD_DMSO_rep2	rep2	DMSO	LacZ RNAi
176	74	246.160975609756	193.399847560976	307.417225609756	LacZKD_DMSO_rep2	rep2	DMSO	LacZ RNAi
177	75	228.232317073171	184.460213414634	287.846341463415	LacZKD_DMSO_rep2	rep2	DMSO	LacZ RNAi
178	76	210.995121951219	172.668292682927	256.150152439024	LacZKD_DMSO_rep2	rep2	DMSO	LacZ RNAi
179	77	205.167073170732	163.642225609756	254.668445121951	LacZKD_DMSO_rep2	rep2	DMSO	LacZ RNAi
180	78	195.684146341463	158.246341463415	258.730792682927	LacZKD_DMSO_rep2	rep2	DMSO	LacZ RNAi
181	79	187.040853658537	152.702286585366	231.059908536585	LacZKD_DMSO_rep2	rep2	DMSO	LacZ RNAi
182	80	158.789634146341	132.464634146341	192.955335365854	LacZKD_DMSO_rep2	rep2	DMSO	LacZ RNAi
183	81	165.062195121951	136.773932926829	203.524847560976	LacZKD_DMSO_rep2	rep2	DMSO	LacZ RNAi
184	82	155.085365853659	127.896036585366	187.633536585366	LacZKD_DMSO_rep2	rep2	DMSO	LacZ RNAi
185	83	151.134146341463	123.660823170732	184.16387195122	LacZKD_DMSO_rep2	rep2	DMSO	LacZ RNAi
186	84	149.899390243902	121.981554878049	182.669817073171	LacZKD_DMSO_rep2	rep2	DMSO	LacZ RNAi
187	85	143.429268292683	113.066615853659	179.978048780488	LacZKD_DMSO_rep2	rep2	DMSO	LacZ RNAi
188	86	140.120121951219	112.214634146341	176.520731707317	LacZKD_DMSO_rep2	rep2	DMSO	LacZ RNAi
189	87	138.835975609756	109.535213414634	174.063567073171	LacZKD_DMSO_rep2	rep2	DMSO	LacZ RNAi
190	88	132.958536585366	105.386432926829	165.568445121951	LacZKD_DMSO_rep2	rep2	DMSO	LacZ RNAi
191	89	118.487195121951	96.69375	149.170884146341	LacZKD_DMSO_rep2	rep2	DMSO	LacZ RNAi
192	90	107.571951219512	89.3963414634146	133.45243902439	LacZKD_DMSO_rep2	rep2	DMSO	LacZ RNAi
193	91	109.54756097561	90.174237804878	137.922256097561	LacZKD_DMSO_rep2	rep2	DMSO	LacZ RNAi
194	92	103.719512195122	86.4205792682927	126.241463414634	LacZKD_DMSO_rep2	rep2	DMSO	LacZ RNAi
195	93	101.842682926829	83.8646341463415	128.920884146341	LacZKD_DMSO_rep2	rep2	DMSO	LacZ RNAi
196	94	96.2615853658537	77.4192073170732	124.068292682927	LacZKD_DMSO_rep2	rep2	DMSO	LacZ RNAi
197	95	94.5329268292683	77.0364329268292	117.746341463415	LacZKD_DMSO_rep2	rep2	DMSO	LacZ RNAi
198	96	89.2975609756097	72.9987804878049	120.635670731707	LacZKD_DMSO_rep2	rep2	DMSO	LacZ RNAi
199	97	90.4829268292683	75.6658536585366	110.436585365854	LacZKD_DMSO_rep2	rep2	DMSO	LacZ RNAi
200	98	96.1134146341463	75.7522865853658	136.712195121951	LacZKD_DMSO_rep2	rep2	DMSO	LacZ RNAi
201	99	93.2487804878049	77.1475609756097	112.708536585366	LacZKD_DMSO_rep2	rep2	DMSO	LacZ RNAi
202	100	85.6426829268293	68.5536585365854	111.831859756098	LacZKD_DMSO_rep2	rep2	DMSO	LacZ RNAi
203	0	76.0182926829268	56.0426829268293	100.710365853659	LacZKD_FP_rep1	rep1	FP	LacZ RNAi
204	1	77.405487804878	56.4068216463415	108.790777439024	LacZKD_FP_rep1	rep1	FP	LacZ RNAi
205	2	45.2225609756098	34.125	68.2846798780488	LacZKD_FP_rep1	rep1	FP	LacZ RNAi
206	3	69.0823170731707	51.4649390243902	96.0285823170732	LacZKD_FP_rep1	rep1	FP	LacZ RNAi
207	4	57.4298780487805	44.390243902439	73.5213414634146	LacZKD_FP_rep1	rep1	FP	LacZ RNAi
208	5	66.1692073170732	49.9216844512195	85.0350609756098	LacZKD_FP_rep1	rep1	FP	LacZ RNAi
209	6	70.3307926829268	53.1295731707317	108.0625	LacZKD_FP_rep1	rep1	FP	LacZ RNAi
210	7	78.0297256097561	57.984756097561	108.357278963415	LacZKD_FP_rep1	rep1	FP	LacZ RNAi
211	8	75.047256097561	54.1006097560976	102.09756097561	LacZKD_FP_rep1	rep1	FP	LacZ RNAi
212	9	89.4740853658537	63.2560975609756	136.395960365854	LacZKD_FP_rep1	rep1	FP	LacZ RNAi
213	10	89.5434451219512	68.4927591463415	150.319931402439	LacZKD_FP_rep1	rep1	FP	LacZ RNAi
214	11	101.195884146341	75.8795731707317	145.013910060976	LacZKD_FP_rep1	rep1	FP	LacZ RNAi
215	12	102.999237804878	81.5497332317073	133.032012195122	LacZKD_FP_rep1	rep1	FP	LacZ RNAi
216	13	154.810975609756	125.246379573171	196.981707317073	LacZKD_FP_rep1	rep1	FP	LacZ RNAi
217	14	175.75762195122	142.291539634146	221.309641768293	LacZKD_FP_rep1	rep1	FP	LacZ RNAi
218	15	234.644054878049	191.294207317073	305.651105182927	LacZKD_FP_rep1	rep1	FP	LacZ RNAi
219	16	223.477134146341	183.942073170732	266.618902439024	LacZKD_FP_rep1	rep1	FP	LacZ RNAi
220	17	208.426067073171	167.104992378049	258.486471036585	LacZKD_FP_rep1	rep1	FP	LacZ RNAi
221	18	195.039634146341	157.845464939024	247.198170731707	LacZKD_FP_rep1	rep1	FP	LacZ RNAi
222	19	193.513719512195	158.556402439024	244.076981707317	LacZKD_FP_rep1	rep1	FP	LacZ RNAi
223	20	266.064024390244	216.385099085366	334.123285060976	LacZKD_FP_rep1	rep1	FP	LacZ RNAi
224	21	282.08612804878	229.424733231707	347.006859756098	LacZKD_FP_rep1	rep1	FP	LacZ RNAi
225	22	273.901676829268	226.910442073171	339.082507621951	LacZKD_FP_rep1	rep1	FP	LacZ RNAi
226	23	312.951219512195	259.92568597561	366.392911585366	LacZKD_FP_rep1	rep1	FP	LacZ RNAi
227	24	352.833079268293	290.443978658537	428.573932926829	LacZKD_FP_rep1	rep1	FP	LacZ RNAi
228	25	560.426829268293	451.046493902439	695.123475609756	LacZKD_FP_rep1	rep1	FP	LacZ RNAi
229	26	471.854420731707	385.588224085366	589.887385670732	LacZKD_FP_rep1	rep1	FP	LacZ RNAi
230	27	803.185975609756	643.277057926829	976.411966463415	LacZKD_FP_rep1	rep1	FP	LacZ RNAi
231	28	762.818597560976	590.63300304878	1259.98932926829	LacZKD_FP_rep1	rep1	FP	LacZ RNAi
232	29	1406.06097560976	1108.9237804878	1789.4990472561	LacZKD_FP_rep1	rep1	FP	LacZ RNAi
233	30	1505.80030487805	1224.0956554878	1851.55868902439	LacZKD_FP_rep1	rep1	FP	LacZ RNAi
234	31	1429.15777439024	1125.04992378049	1869.8349847561	LacZKD_FP_rep1	rep1	FP	LacZ RNAi
235	32	1453.2949695122	1156.26181402439	1785.70160060976	LacZKD_FP_rep1	rep1	FP	LacZ RNAi
236	33	1895.94893292683	1500.68502286585	2316.82393292683	LacZKD_FP_rep1	rep1	FP	LacZ RNAi
237	34	1794.40625	1488.16558689024	2212.09070121951	LacZKD_FP_rep1	rep1	FP	LacZ RNAi
238	35	1441.6425304878	1176.16806402439	1776.45941310976	LacZKD_FP_rep1	rep1	FP	LacZ RNAi
239	36	1369.99390243902	1127.00933689024	1670.91120426829	LacZKD_FP_rep1	rep1	FP	LacZ RNAi
240	37	1522.16920731707	1239.25076219512	1837.42663871951	LacZKD_FP_rep1	rep1	FP	LacZ RNAi
241	38	1382.89481707317	1157.35423018293	1637.60118140244	LacZKD_FP_rep1	rep1	FP	LacZ RNAi
242	39	1331.98475609756	1114.21246189024	1611.64329268293	LacZKD_FP_rep1	rep1	FP	LacZ RNAi
243	40	1490.61051829268	1230.80621189024	1796.05354420732	LacZKD_FP_rep1	rep1	FP	LacZ RNAi
244	41	1593.81783536585	1313.79516006098	1924.31707317073	LacZKD_FP_rep1	rep1	FP	LacZ RNAi
245	42	1513.08307926829	1235.80011432927	1827.76829268293	LacZKD_FP_rep1	rep1	FP	LacZ RNAi
246	43	1575.78429878049	1323.92168445122	1896.48647103659	LacZKD_FP_rep1	rep1	FP	LacZ RNAi
247	44	1598.04878048781	1302.26410060976	1933.21246189024	LacZKD_FP_rep1	rep1	FP	LacZ RNAi
248	45	1682.87576219512	1416.65567835366	2016.18407012195	LacZKD_FP_rep1	rep1	FP	LacZ RNAi
249	46	1644.86661585366	1374.90110518293	1975.33117378049	LacZKD_FP_rep1	rep1	FP	LacZ RNAi
250	47	1500.32088414634	1252.671875	1797.90891768293	LacZKD_FP_rep1	rep1	FP	LacZ RNAi
251	48	1464.25381097561	1205.42054115854	1778.92168445122	LacZKD_FP_rep1	rep1	FP	LacZ RNAi
252	49	1447.95426829268	1188.86089939024	1720.3993902439	LacZKD_FP_rep1	rep1	FP	LacZ RNAi
253	50	1334.27362804878	1105.31707317073	1568.79630335366	LacZKD_FP_rep1	rep1	FP	LacZ RNAi
254	51	1280.72789634146	1031.34489329268	1605.10613567073	LacZKD_FP_rep1	rep1	FP	LacZ RNAi
255	52	1170.93140243902	952.985708841463	1452.27191310976	LacZKD_FP_rep1	rep1	FP	LacZ RNAi
256	53	1129.87042682927	929.455411585366	1403.94550304878	LacZKD_FP_rep1	rep1	FP	LacZ RNAi
257	54	1107.05106707317	922.294016768293	1359.62461890244	LacZKD_FP_rep1	rep1	FP	LacZ RNAi
258	55	1044.69664634146	888.862614329268	1250.33098323171	LacZKD_FP_rep1	rep1	FP	LacZ RNAi
259	56	970.689786585366	816.017530487805	1168.31307164634	LacZKD_FP_rep1	rep1	FP	LacZ RNAi
260	57	951.060975609756	780.557355182927	1137.04916158537	LacZKD_FP_rep1	rep1	FP	LacZ RNAi
261	58	859.36737804878	716.833079268293	1019.484375	LacZKD_FP_rep1	rep1	FP	LacZ RNAi
262	59	782.724847560976	656.836890243902	935.038871951219	LacZKD_FP_rep1	rep1	FP	LacZ RNAi
263	60	732.647103658537	610.313833841463	881.5625	LacZKD_FP_rep1	rep1	FP	LacZ RNAi
264	61	615.637195121951	519.625952743902	719.538109756097	LacZKD_FP_rep1	rep1	FP	LacZ RNAi
265	62	596.840701219512	503.690548780488	714.05868902439	LacZKD_FP_rep1	rep1	FP	LacZ RNAi
266	63	610.782012195122	509.30868902439	721.931021341463	LacZKD_FP_rep1	rep1	FP	LacZ RNAi
267	64	531.919969512195	443.278201219512	631.780678353658	LacZKD_FP_rep1	rep1	FP	LacZ RNAi
268	65	526.37118902439	438.041539634146	671.662538109756	LacZKD_FP_rep1	rep1	FP	LacZ RNAi
269	66	533.307164634146	434.296112804878	656.871570121951	LacZKD_FP_rep1	rep1	FP	LacZ RNAi
270	67	461.866615853659	393.616615853658	552.866615853658	LacZKD_FP_rep1	rep1	FP	LacZ RNAi
271	68	429.822408536585	370.502477134146	501.384336890244	LacZKD_FP_rep1	rep1	FP	LacZ RNAi
272	69	442.584603658537	355.919588414634	567.362804878049	LacZKD_FP_rep1	rep1	FP	LacZ RNAi
273	70	434.330792682927	357.202743902439	523.510099085366	LacZKD_FP_rep1	rep1	FP	LacZ RNAi
274	71	370.24237804878	307.367759146341	453.057926829268	LacZKD_FP_rep1	rep1	FP	LacZ RNAi
275	72	352.416920731707	291.848513719512	455.849657012195	LacZKD_FP_rep1	rep1	FP	LacZ RNAi
276	73	349.434451219512	295.125762195122	417.268292682927	LacZKD_FP_rep1	rep1	FP	LacZ RNAi
277	74	321.482469512195	270.43368902439	377.629192073171	LacZKD_FP_rep1	rep1	FP	LacZ RNAi
278	75	304.350609756098	255.365282012195	356.526486280488	LacZKD_FP_rep1	rep1	FP	LacZ RNAi
279	76	288.675304878049	247.874428353659	333.065548780488	LacZKD_FP_rep1	rep1	FP	LacZ RNAi
280	77	281.600609756098	233.568978658537	337.920731707317	LacZKD_FP_rep1	rep1	FP	LacZ RNAi
281	78	287.010670731707	241.493330792683	366.392911585366	LacZKD_FP_rep1	rep1	FP	LacZ RNAi
282	79	258.573170731707	219.731707317073	306.431402439024	LacZKD_FP_rep1	rep1	FP	LacZ RNAi
283	80	238.458841463415	198.212842987805	284.947217987805	LacZKD_FP_rep1	rep1	FP	LacZ RNAi
284	81	237.695884146341	198.646341463415	292.576791158537	LacZKD_FP_rep1	rep1	FP	LacZ RNAi
285	82	214.321646341463	180.335365853659	254.030106707317	LacZKD_FP_rep1	rep1	FP	LacZ RNAi
286	83	193.999237804878	161.972370426829	228.783155487805	LacZKD_FP_rep1	rep1	FP	LacZ RNAi
287	84	195.108993902439	164.920160060976	235.424352134146	LacZKD_FP_rep1	rep1	FP	LacZ RNAi
288	85	184.913109756098	152.990282012195	221.8125	LacZKD_FP_rep1	rep1	FP	LacZ RNAi
289	86	191.155487804878	155.331173780488	235.580411585366	LacZKD_FP_rep1	rep1	FP	LacZ RNAi
290	87	190.392530487805	153.40644054878	265.092987804878	LacZKD_FP_rep1	rep1	FP	LacZ RNAi
291	88	185.537347560976	151.741806402439	224.170731707317	LacZKD_FP_rep1	rep1	FP	LacZ RNAi
292	89	172.775152439024	138.147294207317	229.650152439024	LacZKD_FP_rep1	rep1	FP	LacZ RNAi
293	90	162.509908536585	134.835365853659	201.021913109756	LacZKD_FP_rep1	rep1	FP	LacZ RNAi
294	91	149.886432926829	121.500952743902	197.397865853659	LacZKD_FP_rep1	rep1	FP	LacZ RNAi
295	92	131.922256097561	111.946646341463	156.68368902439	LacZKD_FP_rep1	rep1	FP	LacZ RNAi
296	93	137.332317073171	109.709794207317	172.168254573171	LacZKD_FP_rep1	rep1	FP	LacZ RNAi
297	94	133.309451219512	107.212842987805	168.838986280488	LacZKD_FP_rep1	rep1	FP	LacZ RNAi
298	95	121.448932926829	98.3521341463415	152.764862804878	LacZKD_FP_rep1	rep1	FP	LacZ RNAi
299	96	121.865091463415	99.3231707317073	151.499047256098	LacZKD_FP_rep1	rep1	FP	LacZ RNAi
300	97	121.72637195122	98.2134146341463	149.14081554878	LacZKD_FP_rep1	rep1	FP	LacZ RNAi
301	98	128.592987804878	101.126524390244	163.584984756098	LacZKD_FP_rep1	rep1	FP	LacZ RNAi
302	99	126.442835365854	102.080221036585	162.336509146341	LacZKD_FP_rep1	rep1	FP	LacZ RNAi
303	100	113.056402439024	90.8439405487805	154.048018292683	LacZKD_FP_rep1	rep1	FP	LacZ RNAi
304	0	56.5463414634146	41.3341463414634	79.3070121951219	LacZKD_FP_rep2	rep2	FP	LacZ RNAi
305	1	60.8487804878049	43.3125	89.890243902439	LacZKD_FP_rep2	rep2	FP	LacZ RNAi
306	2	36.2634146341463	26.7365853658537	54.2414634146341	LacZKD_FP_rep2	rep2	FP	LacZ RNAi
307	3	57.0073170731707	42.409756097561	74.9853658536585	LacZKD_FP_rep2	rep2	FP	LacZ RNAi
308	4	43.6390243902439	33.4783536585366	56.2390243902439	LacZKD_FP_rep2	rep2	FP	LacZ RNAi
309	5	51.1682926829268	37.9536585365854	67.4560975609756	LacZKD_FP_rep2	rep2	FP	LacZ RNAi
310	6	54.5487804878049	41.7951219512195	92.0990853658537	LacZKD_FP_rep2	rep2	FP	LacZ RNAi
311	7	61.1560975609756	44.8682926829268	90.2167682926829	LacZKD_FP_rep2	rep2	FP	LacZ RNAi
312	8	58.8512195121951	43.1780487804878	82.2265243902439	LacZKD_FP_rep2	rep2	FP	LacZ RNAi
313	9	73.0646341463415	51.6292682926829	111.075914634146	LacZKD_FP_rep2	rep2	FP	LacZ RNAi
314	10	70.759756097561	53.4731707317073	114.341158536585	LacZKD_FP_rep2	rep2	FP	LacZ RNAi
315	11	74.0634146341463	55.7396341463415	106.658231707317	LacZKD_FP_rep2	rep2	FP	LacZ RNAi
316	12	78.5195121951219	61.4634146341463	105.736280487805	LacZKD_FP_rep2	rep2	FP	LacZ RNAi
317	13	99.4170731707317	81.2661585365854	124.194512195122	LacZKD_FP_rep2	rep2	FP	LacZ RNAi
318	14	110.173170731707	88.9490853658536	140.136585365854	LacZKD_FP_rep2	rep2	FP	LacZ RNAi
319	15	138.907317073171	114.014634146341	173.077134146341	LacZKD_FP_rep2	rep2	FP	LacZ RNAi
320	16	141.673170731707	117.087804878049	170.714634146341	LacZKD_FP_rep2	rep2	FP	LacZ RNAi
321	17	138.676829268293	110.941463414634	168.428963414634	LacZKD_FP_rep2	rep2	FP	LacZ RNAi
322	18	129.303658536585	105.832317073171	161.975304878049	LacZKD_FP_rep2	rep2	FP	LacZ RNAi
323	19	131.915853658537	107.695426829268	167.353353658537	LacZKD_FP_rep2	rep2	FP	LacZ RNAi
324	20	179.012195121951	143.517073170732	220.058231707317	LacZKD_FP_rep2	rep2	FP	LacZ RNAi
325	21	188.692682926829	154.100304878049	234.694207317073	LacZKD_FP_rep2	rep2	FP	LacZ RNAi
326	22	185.619512195122	155.022256097561	224.49512195122	LacZKD_FP_rep2	rep2	FP	LacZ RNAi
327	23	217.119512195122	182.085365853659	255.15	LacZKD_FP_rep2	rep2	FP	LacZ RNAi
328	24	243.241463414634	203.136585365854	293.199695121951	LacZKD_FP_rep2	rep2	FP	LacZ RNAi
329	25	392.674390243902	323.739329268293	477.839634146341	LacZKD_FP_rep2	rep2	FP	LacZ RNAi
330	26	343.273170731707	284.575609756098	418.124085365854	LacZKD_FP_rep2	rep2	FP	LacZ RNAi
331	27	573.146341463415	461.724695121951	705.580792682927	LacZKD_FP_rep2	rep2	FP	LacZ RNAi
332	28	524.974390243902	414.685975609756	809.991768292683	LacZKD_FP_rep2	rep2	FP	LacZ RNAi
333	29	1020.44634146341	813.91006097561	1317.94847560976	LacZKD_FP_rep2	rep2	FP	LacZ RNAi
334	30	1137.45731707317	925.619817073171	1412.42926829268	LacZKD_FP_rep2	rep2	FP	LacZ RNAi
335	31	1046.7987804878	829.852134146341	1402.01890243902	LacZKD_FP_rep2	rep2	FP	LacZ RNAi
336	32	1092.66585365854	870.283536585366	1344.78109756098	LacZKD_FP_rep2	rep2	FP	LacZ RNAi
337	33	1439.85731707317	1116.44451219512	1792.0618902439	LacZKD_FP_rep2	rep2	FP	LacZ RNAi
338	34	1369.2512195122	1122.11067073171	1698.46463414634	LacZKD_FP_rep2	rep2	FP	LacZ RNAi
339	35	1127.16219512195	917.360670731707	1400.59756097561	LacZKD_FP_rep2	rep2	FP	LacZ RNAi
340	36	1083.36951219512	884.592987804878	1345.3381097561	LacZKD_FP_rep2	rep2	FP	LacZ RNAi
341	37	1257.38780487805	1004.60030487805	1543.88414634146	LacZKD_FP_rep2	rep2	FP	LacZ RNAi
342	38	1153.43780487805	951.991463414634	1367.25365853659	LacZKD_FP_rep2	rep2	FP	LacZ RNAi
343	39	1106.95609756098	917.303048780488	1322.13567073171	LacZKD_FP_rep2	rep2	FP	LacZ RNAi
344	40	1249.32073170732	1011.51493902439	1543.23109756098	LacZKD_FP_rep2	rep2	FP	LacZ RNAi
345	41	1324.61341463415	1088.65152439024	1606.59603658537	LacZKD_FP_rep2	rep2	FP	LacZ RNAi
346	42	1296.8012195122	1049.7375	1582.79817073171	LacZKD_FP_rep2	rep2	FP	LacZ RNAi
347	43	1407.0512195122	1171.87682926829	1686.70975609756	LacZKD_FP_rep2	rep2	FP	LacZ RNAi
348	44	1421.03414634146	1148.84725609756	1738.91524390244	LacZKD_FP_rep2	rep2	FP	LacZ RNAi
349	45	1524.67682926829	1274.98170731707	1818.8368902439	LacZKD_FP_rep2	rep2	FP	LacZ RNAi
350	46	1533.12804878049	1253.35426829268	1846.59146341463	LacZKD_FP_rep2	rep2	FP	LacZ RNAi
351	47	1409.43292682927	1157.0487804878	1687.84298780488	LacZKD_FP_rep2	rep2	FP	LacZ RNAi
352	48	1412.65975609756	1159.2	1739.62591463415	LacZKD_FP_rep2	rep2	FP	LacZ RNAi
353	49	1394.29756097561	1149.05853658537	1689.975	LacZKD_FP_rep2	rep2	FP	LacZ RNAi
354	50	1314.24146341463	1076.20518292683	1578.47652439024	LacZKD_FP_rep2	rep2	FP	LacZ RNAi
355	51	1271.83170731707	1004.50426829268	1608.70884146341	LacZKD_FP_rep2	rep2	FP	LacZ RNAi
356	52	1182.55609756098	946.959146341463	1468.64908536585	LacZKD_FP_rep2	rep2	FP	LacZ RNAi
357	53	1112.56463414634	917.187804878049	1383.8487804878	LacZKD_FP_rep2	rep2	FP	LacZ RNAi
358	54	1134.69146341463	943.290548780488	1394.39359756098	LacZKD_FP_rep2	rep2	FP	LacZ RNAi
359	55	1082.75487804878	916.112195121951	1284.4125	LacZKD_FP_rep2	rep2	FP	LacZ RNAi
360	56	1029.51219512195	858.106097560976	1244.94146341463	LacZKD_FP_rep2	rep2	FP	LacZ RNAi
361	57	994.401219512195	806.534451219512	1180.34725609756	LacZKD_FP_rep2	rep2	FP	LacZ RNAi
362	58	901.898780487805	750.871646341463	1077.81859756098	LacZKD_FP_rep2	rep2	FP	LacZ RNAi
363	59	835.518292682927	700.490853658536	1005.69512195122	LacZKD_FP_rep2	rep2	FP	LacZ RNAi
364	60	798.332926829268	664.246646341463	963.53506097561	LacZKD_FP_rep2	rep2	FP	LacZ RNAi
365	61	679.554878048781	570.51493902439	802.270426829268	LacZKD_FP_rep2	rep2	FP	LacZ RNAi
366	62	645.596341463415	549.655792682927	763.337195121951	LacZKD_FP_rep2	rep2	FP	LacZ RNAi
367	63	675.790243902439	563.946036585366	805.842987804878	LacZKD_FP_rep2	rep2	FP	LacZ RNAi
368	64	591.969512195122	493.205487804878	705.542378048781	LacZKD_FP_rep2	rep2	FP	LacZ RNAi
369	65	587.05243902439	485.234451219512	726.49756097561	LacZKD_FP_rep2	rep2	FP	LacZ RNAi
370	66	583.134146341463	484.408536585366	716.893902439024	LacZKD_FP_rep2	rep2	FP	LacZ RNAi
371	67	513.373170731707	435.621951219512	618.955792682927	LacZKD_FP_rep2	rep2	FP	LacZ RNAi
372	68	488.480487804878	417.643902439024	571.801829268293	LacZKD_FP_rep2	rep2	FP	LacZ RNAi
373	69	506.151219512195	412.861280487805	619.666463414634	LacZKD_FP_rep2	rep2	FP	LacZ RNAi
374	70	501.69512195122	414.513109756098	589.914329268293	LacZKD_FP_rep2	rep2	FP	LacZ RNAi
375	71	423.329268292683	356.795121951219	503.442987804878	LacZKD_FP_rep2	rep2	FP	LacZ RNAi
376	72	401.509756097561	333.592682926829	551.480487804878	LacZKD_FP_rep2	rep2	FP	LacZ RNAi
377	73	413.725609756098	346.92256097561	494.223475609756	LacZKD_FP_rep2	rep2	FP	LacZ RNAi
378	74	387.603658536585	315.883536585366	462.819512195122	LacZKD_FP_rep2	rep2	FP	LacZ RNAi
379	75	360.406097560976	300.844207317073	432.260670731707	LacZKD_FP_rep2	rep2	FP	LacZ RNAi
380	76	340.276829268293	294.371341463415	394.307012195122	LacZKD_FP_rep2	rep2	FP	LacZ RNAi
381	77	328.829268292683	269.344207317073	399.819512195122	LacZKD_FP_rep2	rep2	FP	LacZ RNAi
382	78	330.058536585366	279.024695121951	415.511890243902	LacZKD_FP_rep2	rep2	FP	LacZ RNAi
383	79	309.084146341463	260.912195121951	361.923475609756	LacZKD_FP_rep2	rep2	FP	LacZ RNAi
384	80	272.436585365854	228.624695121951	325.467987804878	LacZKD_FP_rep2	rep2	FP	LacZ RNAi
385	81	269.901219512195	227.856402439024	330.615548780488	LacZKD_FP_rep2	rep2	FP	LacZ RNAi
386	82	253.690243902439	214.315243902439	299.346036585366	LacZKD_FP_rep2	rep2	FP	LacZ RNAi
387	83	231.563414634146	198.987804878049	271.841158536585	LacZKD_FP_rep2	rep2	FP	LacZ RNAi
388	84	232.792682926829	195.280792682927	282.174695121951	LacZKD_FP_rep2	rep2	FP	LacZ RNAi
389	85	221.65243902439	188.058841463415	264.465548780488	LacZKD_FP_rep2	rep2	FP	LacZ RNAi
390	86	223.957317073171	186.042073170732	268.326219512195	LacZKD_FP_rep2	rep2	FP	LacZ RNAi
391	87	225.724390243902	183.295426829268	289.876829268293	LacZKD_FP_rep2	rep2	FP	LacZ RNAi
392	88	218.041463414634	181.758841463415	263.08262195122	LacZKD_FP_rep2	rep2	FP	LacZ RNAi
393	89	208.053658536585	169.927134146341	261.238719512195	LacZKD_FP_rep2	rep2	FP	LacZ RNAi
394	90	187.079268292683	156.251524390244	223.918902439024	LacZKD_FP_rep2	rep2	FP	LacZ RNAi
395	91	184.620731707317	149.183231707317	232.67743902439	LacZKD_FP_rep2	rep2	FP	LacZ RNAi
396	92	163.492682926829	138.139024390244	192.726219512195	LacZKD_FP_rep2	rep2	FP	LacZ RNAi
397	93	168.94756097561	135.968597560976	208.841158536585	LacZKD_FP_rep2	rep2	FP	LacZ RNAi
398	94	164.721951219512	133.682926829268	206.843597560976	LacZKD_FP_rep2	rep2	FP	LacZ RNAi
399	95	148.126829268293	123.234146341463	177.955792682927	LacZKD_FP_rep2	rep2	FP	LacZ RNAi
400	96	146.206097560976	120.602743902439	185.331402439024	LacZKD_FP_rep2	rep2	FP	LacZ RNAi
401	97	146.590243902439	122.00487804878	176.092682926829	LacZKD_FP_rep2	rep2	FP	LacZ RNAi
402	98	149.125609756098	119.085365853659	185.00487804878	LacZKD_FP_rep2	rep2	FP	LacZ RNAi
403	99	151.430487804878	123.080487804878	187.079268292683	LacZKD_FP_rep2	rep2	FP	LacZ RNAi
404	100	137.985365853659	113.4	175.631707317073	LacZKD_FP_rep2	rep2	FP	LacZ RNAi
405	0	17.0140243902439	13.419512195122	21.6868902439024	NELFeKD_DMSO_rep1	rep1	DMSO	NELF RNAi
406	1	16.4149390243902	12.940243902439	22.5256097560976	NELFeKD_DMSO_rep1	rep1	DMSO	NELF RNAi
407	2	10.6637195121951	8.02774390243903	14.7375	NELFeKD_DMSO_rep1	rep1	DMSO	NELF RNAi
408	3	17.9725609756098	13.7789634146341	24.2180259146341	NELFeKD_DMSO_rep1	rep1	DMSO	NELF RNAi
409	4	14.7375	11.7420731707317	18.8112804878049	NELFeKD_DMSO_rep1	rep1	DMSO	NELF RNAi
410	5	17.2536585365854	13.0600609756098	22.765243902439	NELFeKD_DMSO_rep1	rep1	DMSO	NELF RNAi
411	6	17.0140243902439	13.6591463414634	24.0832317073171	NELFeKD_DMSO_rep1	rep1	DMSO	NELF RNAi
412	7	18.332012195122	13.8838033536585	28.7710746951219	NELFeKD_DMSO_rep1	rep1	DMSO	NELF RNAi
413	8	17.852743902439	14.0185975609756	24.2030487804878	NELFeKD_DMSO_rep1	rep1	DMSO	NELF RNAi
414	9	22.8850609756098	17.4932926829268	30.3137195121951	NELFeKD_DMSO_rep1	rep1	DMSO	NELF RNAi
415	10	25.2814024390244	19.65	36.184756097561	NELFeKD_DMSO_rep1	rep1	DMSO	NELF RNAi
416	11	25.5210365853659	19.5301829268293	36.9036585365854	NELFeKD_DMSO_rep1	rep1	DMSO	NELF RNAi
417	12	28.8759146341463	23.244512195122	37.1432926829268	NELFeKD_DMSO_rep1	rep1	DMSO	NELF RNAi
418	13	63.5629573170732	49.1100228658537	85.9537728658537	NELFeKD_DMSO_rep1	rep1	DMSO	NELF RNAi
419	14	72.7888719512195	59.5490853658537	89.5033536585366	NELFeKD_DMSO_rep1	rep1	DMSO	NELF RNAi
420	15	103.342225609756	82.0746951219512	137.684794207317	NELFeKD_DMSO_rep1	rep1	DMSO	NELF RNAi
421	16	96.2131097560976	77.1621951219512	119.337804878049	NELFeKD_DMSO_rep1	rep1	DMSO	NELF RNAi
422	17	87.6461890243903	69.7335365853659	112.508231707317	NELFeKD_DMSO_rep1	rep1	DMSO	NELF RNAi
423	18	76.5032012195122	61.9454268292683	99.2235137195122	NELFeKD_DMSO_rep1	rep1	DMSO	NELF RNAi
424	19	75.005487804878	62.5295350609756	91.0609756097561	NELFeKD_DMSO_rep1	rep1	DMSO	NELF RNAi
425	20	106.337652439024	83.3926829268293	136.65137195122	NELFeKD_DMSO_rep1	rep1	DMSO	NELF RNAi
426	21	106.098018292683	86.013681402439	131.813757621951	NELFeKD_DMSO_rep1	rep1	DMSO	NELF RNAi
427	22	103.881402439024	85.1749618902439	126.901257621951	NELFeKD_DMSO_rep1	rep1	DMSO	NELF RNAi
428	23	119.397713414634	97.4112804878049	145.353086890244	NELFeKD_DMSO_rep1	rep1	DMSO	NELF RNAi
429	24	133.236585365854	109.63262195122	166.08144054878	NELFeKD_DMSO_rep1	rep1	DMSO	NELF RNAi
430	25	215.071646341463	166.291120426829	274.381097560976	NELFeKD_DMSO_rep1	rep1	DMSO	NELF RNAi
431	26	166.905182926829	137.160594512195	205.621074695122	NELFeKD_DMSO_rep1	rep1	DMSO	NELF RNAi
432	27	269.947865853659	222.12587652439	324.973856707317	NELFeKD_DMSO_rep1	rep1	DMSO	NELF RNAi
433	28	247.062804878049	190.209603658537	316.362004573171	NELFeKD_DMSO_rep1	rep1	DMSO	NELF RNAi
434	29	488.434298780488	376.58506097561	623.842568597561	NELFeKD_DMSO_rep1	rep1	DMSO	NELF RNAi
435	30	519.94618902439	413.728353658537	661.899466463415	NELFeKD_DMSO_rep1	rep1	DMSO	NELF RNAi
436	31	445.899237804878	337.914100609756	639.104268292683	NELFeKD_DMSO_rep1	rep1	DMSO	NELF RNAi
437	32	458.300304878049	356.875152439024	586.639367378049	NELFeKD_DMSO_rep1	rep1	DMSO	NELF RNAi
438	33	659.233536585366	484.300609756098	855.029611280488	NELFeKD_DMSO_rep1	rep1	DMSO	NELF RNAi
439	34	606.69375	472.99287347561	794.821532012195	NELFeKD_DMSO_rep1	rep1	DMSO	NELF RNAi
440	35	470.881097560976	369.036585365854	587.508041158537	NELFeKD_DMSO_rep1	rep1	DMSO	NELF RNAi
441	36	451.95	356.680449695122	570.089634146341	NELFeKD_DMSO_rep1	rep1	DMSO	NELF RNAi
442	37	560.923628048781	434.561547256098	727.184794207317	NELFeKD_DMSO_rep1	rep1	DMSO	NELF RNAi
443	38	509.881554878049	408.471379573171	624.426676829268	NELFeKD_DMSO_rep1	rep1	DMSO	NELF RNAi
444	39	488.314481707317	384.492987804878	613.493368902439	NELFeKD_DMSO_rep1	rep1	DMSO	NELF RNAi
445	40	546.06631097561	438.485556402439	697.065777439024	NELFeKD_DMSO_rep1	rep1	DMSO	NELF RNAi
446	41	624.426676829268	484.989557926829	777.912347560976	NELFeKD_DMSO_rep1	rep1	DMSO	NELF RNAi
447	42	581.711890243902	451.276028963415	740.619283536585	NELFeKD_DMSO_rep1	rep1	DMSO	NELF RNAi
448	43	634.431402439024	501.194817073171	799.494397865854	NELFeKD_DMSO_rep1	rep1	DMSO	NELF RNAi
449	44	683.077134146342	517.669664634146	900.320464939025	NELFeKD_DMSO_rep1	rep1	DMSO	NELF RNAi
450	45	686.312195121951	560.129839939024	872.942263719512	NELFeKD_DMSO_rep1	rep1	DMSO	NELF RNAi
451	46	686.012652439024	545.796722560976	854.565320121951	NELFeKD_DMSO_rep1	rep1	DMSO	NELF RNAi
452	47	654.860213414634	517.684641768293	818.784946646341	NELFeKD_DMSO_rep1	rep1	DMSO	NELF RNAi
453	48	640.122713414634	508.234070121951	803.283612804878	NELFeKD_DMSO_rep1	rep1	DMSO	NELF RNAi
454	49	649.408536585366	513.775609756098	809.244512195122	NELFeKD_DMSO_rep1	rep1	DMSO	NELF RNAi
455	50	587.283384146342	469.907583841463	733.894550304878	NELFeKD_DMSO_rep1	rep1	DMSO	NELF RNAi
456	51	574.7625	438.260899390244	761.707088414634	NELFeKD_DMSO_rep1	rep1	DMSO	NELF RNAi
457	52	548.402743902439	417.143140243902	741.757545731707	NELFeKD_DMSO_rep1	rep1	DMSO	NELF RNAi
458	53	517.909298780488	409.160327743902	669.972141768293	NELFeKD_DMSO_rep1	rep1	DMSO	NELF RNAi
459	54	522.582164634146	417.787157012195	650.00762195122	NELFeKD_DMSO_rep1	rep1	DMSO	NELF RNAi
460	55	477.890396341463	398.227019817073	570.958307926829	NELFeKD_DMSO_rep1	rep1	DMSO	NELF RNAi
461	56	458.719664634146	373.050457317073	564.128734756098	NELFeKD_DMSO_rep1	rep1	DMSO	NELF RNAi
462	57	438.830030487805	351.423475609756	523.331021341463	NELFeKD_DMSO_rep1	rep1	DMSO	NELF RNAi
463	58	394.617530487805	325.61787347561	478.18993902439	NELFeKD_DMSO_rep1	rep1	DMSO	NELF RNAi
464	59	364.243902439024	301.085327743902	438.320807926829	NELFeKD_DMSO_rep1	rep1	DMSO	NELF RNAi
465	60	345.073170731707	278.439900914634	423.942759146342	NELFeKD_DMSO_rep1	rep1	DMSO	NELF RNAi
466	61	312.542835365854	252.799047256098	377.154192073171	NELFeKD_DMSO_rep1	rep1	DMSO	NELF RNAi
467	62	298.164786585366	242.974047256098	379.340853658537	NELFeKD_DMSO_rep1	rep1	DMSO	NELF RNAi
468	63	318.653506097561	257.846341463415	387.997637195122	NELFeKD_DMSO_rep1	rep1	DMSO	NELF RNAi
469	64	278.634603658537	227.562576219512	344.099657012195	NELFeKD_DMSO_rep1	rep1	DMSO	NELF RNAi
470	65	276.837347560976	221.421951219512	342.122675304878	NELFeKD_DMSO_rep1	rep1	DMSO	NELF RNAi
471	66	280.0125	220.927705792683	346.211432926829	NELFeKD_DMSO_rep1	rep1	DMSO	NELF RNAi
472	67	236.818445121951	194.94237804878	286.887004573171	NELFeKD_DMSO_rep1	rep1	DMSO	NELF RNAi
473	68	227.292987804878	187.753353658537	272.119550304878	NELFeKD_DMSO_rep1	rep1	DMSO	NELF RNAi
474	69	232.025762195122	194.582926829268	293.387080792683	NELFeKD_DMSO_rep1	rep1	DMSO	NELF RNAi
475	70	227.951981707317	182.586242378049	281.704916158537	NELFeKD_DMSO_rep1	rep1	DMSO	NELF RNAi
476	71	198.117530487805	164.149390243902	239.679077743902	NELFeKD_DMSO_rep1	rep1	DMSO	NELF RNAi
477	72	191.048323170732	155.387766768293	264.226600609756	NELFeKD_DMSO_rep1	rep1	DMSO	NELF RNAi
478	73	205.666006097561	164.853315548781	252.589367378049	NELFeKD_DMSO_rep1	rep1	DMSO	NELF RNAi
479	74	192.306402439024	150.460289634146	242.764367378049	NELFeKD_DMSO_rep1	rep1	DMSO	NELF RNAi
480	75	180.324695121951	147.854268292683	221.032545731707	NELFeKD_DMSO_rep1	rep1	DMSO	NELF RNAi
481	76	172.955945121951	143.046608231707	208.511661585366	NELFeKD_DMSO_rep1	rep1	DMSO	NELF RNAi
482	77	165.707012195122	133.341425304878	212.600419207317	NELFeKD_DMSO_rep1	rep1	DMSO	NELF RNAi
483	78	163.67012195122	133.101791158537	213.543978658537	NELFeKD_DMSO_rep1	rep1	DMSO	NELF RNAi
484	79	153.365853658537	128.069474085366	184.772903963415	NELFeKD_DMSO_rep1	rep1	DMSO	NELF RNAi
485	80	131.619054878049	110.456364329268	158.652782012195	NELFeKD_DMSO_rep1	rep1	DMSO	NELF RNAi
486	81	144.559298780488	118.364291158537	176.385708841463	NELFeKD_DMSO_rep1	rep1	DMSO	NELF RNAi
487	82	131.079878048781	109.13837652439	157.679268292683	NELFeKD_DMSO_rep1	rep1	DMSO	NELF RNAi
488	83	123.471493902439	103.626791158537	146.671074695122	NELFeKD_DMSO_rep1	rep1	DMSO	NELF RNAi
489	84	128.383993902439	102.922865853659	155.417721036585	NELFeKD_DMSO_rep1	rep1	DMSO	NELF RNAi
490	85	118.858536585366	98.1301829268293	143.900304878049	NELFeKD_DMSO_rep1	rep1	DMSO	NELF RNAi
491	86	121.015243902439	97.7707317073171	150.130792682927	NELFeKD_DMSO_rep1	rep1	DMSO	NELF RNAi
492	87	117.12118902439	94.6405106707317	144.379573170732	NELFeKD_DMSO_rep1	rep1	DMSO	NELF RNAi
493	88	109.033536585366	89.2637195121951	136.636394817073	NELFeKD_DMSO_rep1	rep1	DMSO	NELF RNAi
494	89	101.844512195122	84.4560594512195	125.208841463415	NELFeKD_DMSO_rep1	rep1	DMSO	NELF RNAi
495	90	94.6554878048781	79.1990853658537	117.435708841463	NELFeKD_DMSO_rep1	rep1	DMSO	NELF RNAi
496	91	93.3375	77.0274009146341	111.92412347561	NELFeKD_DMSO_rep1	rep1	DMSO	NELF RNAi
497	92	87.3466463414634	73.1932545731707	104.974733231707	NELFeKD_DMSO_rep1	rep1	DMSO	NELF RNAi
498	93	88.3650914634146	71.7554496951219	107.026600609756	NELFeKD_DMSO_rep1	rep1	DMSO	NELF RNAi
499	94	84.2913109756097	68.2957317073171	104.600304878049	NELFeKD_DMSO_rep1	rep1	DMSO	NELF RNAi
500	95	78.4202743902439	65.1804878048781	93.8317454268293	NELFeKD_DMSO_rep1	rep1	DMSO	NELF RNAi
501	96	76.4432926829268	63.3832317073171	100.481592987805	NELFeKD_DMSO_rep1	rep1	DMSO	NELF RNAi
502	97	78.4801829268293	66.6033155487805	94.1762195121951	NELFeKD_DMSO_rep1	rep1	DMSO	NELF RNAi
503	98	82.6138719512195	67.3371951219512	104.615282012195	NELFeKD_DMSO_rep1	rep1	DMSO	NELF RNAi
504	99	80.397256097561	66.8579268292683	97.3064405487805	NELFeKD_DMSO_rep1	rep1	DMSO	NELF RNAi
505	100	75.4248475609756	62.065243902439	94.6554878048781	NELFeKD_DMSO_rep1	rep1	DMSO	NELF RNAi
506	0	13.6987804878049	10.7841463414634	17.3420731707317	NELFeKD_DMSO_rep2	rep2	DMSO	NELF RNAi
507	1	13.990243902439	10.9298780487805	19.2365853658537	NELFeKD_DMSO_rep2	rep2	DMSO	NELF RNAi
508	2	9.32682926829268	7.14085365853659	12.8243902439024	NELFeKD_DMSO_rep2	rep2	DMSO	NELF RNAi
509	3	13.990243902439	10.3469512195122	19.0908536585366	NELFeKD_DMSO_rep2	rep2	DMSO	NELF RNAi
510	4	11.5128048780488	9.03536585365854	15.1560975609756	NELFeKD_DMSO_rep2	rep2	DMSO	NELF RNAi
511	5	13.2615853658537	10.2012195121951	17.7792682926829	NELFeKD_DMSO_rep2	rep2	DMSO	NELF RNAi
512	6	15.0103658536585	11.6585365853659	20.5481707317073	NELFeKD_DMSO_rep2	rep2	DMSO	NELF RNAi
513	7	15.0103658536585	11.2213414634146	23.0256097560976	NELFeKD_DMSO_rep2	rep2	DMSO	NELF RNAi
514	8	14.8646341463415	11.6585365853659	20.2567073170732	NELFeKD_DMSO_rep2	rep2	DMSO	NELF RNAi
515	9	17.925	13.1158536585366	24.7743902439024	NELFeKD_DMSO_rep2	rep2	DMSO	NELF RNAi
516	10	19.819512195122	15.4475609756098	28.1262195121951	NELFeKD_DMSO_rep2	rep2	DMSO	NELF RNAi
517	11	20.6939024390244	15.884756097561	29.6199695121951	NELFeKD_DMSO_rep2	rep2	DMSO	NELF RNAi
518	12	22.4426829268293	17.925	30.3121951219512	NELFeKD_DMSO_rep2	rep2	DMSO	NELF RNAi
519	13	46.1969512195122	35.4128048780488	61.0798018292683	NELFeKD_DMSO_rep2	rep2	DMSO	NELF RNAi
520	14	53.4106707317073	44.4481707317073	64.9963414634146	NELFeKD_DMSO_rep2	rep2	DMSO	NELF RNAi
521	15	75.7804878048781	60.3329268292683	100.154115853659	NELFeKD_DMSO_rep2	rep2	DMSO	NELF RNAi
522	16	72.8658536585366	58.7298780487805	87.6029725609756	NELFeKD_DMSO_rep2	rep2	DMSO	NELF RNAi
523	17	71.2628048780488	55.669512195122	91.2280487804878	NELFeKD_DMSO_rep2	rep2	DMSO	NELF RNAi
524	18	62.8832317073171	50.987881097561	79.4419969512195	NELFeKD_DMSO_rep2	rep2	DMSO	NELF RNAi
525	19	63.9033536585366	52.9006097560976	77.675	NELFeKD_DMSO_rep2	rep2	DMSO	NELF RNAi
526	20	89.625	71.2628048780488	117.623704268293	NELFeKD_DMSO_rep2	rep2	DMSO	NELF RNAi
527	21	94.5798780487805	77.8025152439024	116.476067073171	NELFeKD_DMSO_rep2	rep2	DMSO	NELF RNAi
528	22	91.2280487804878	75.4890243902439	109.171265243902	NELFeKD_DMSO_rep2	rep2	DMSO	NELF RNAi
529	23	104.926829268293	85.544512195122	129.264024390244	NELFeKD_DMSO_rep2	rep2	DMSO	NELF RNAi
530	24	122.050304878049	101.283536585366	153.455487804878	NELFeKD_DMSO_rep2	rep2	DMSO	NELF RNAi
531	25	204.898780487805	157.645274390244	259.693902439024	NELFeKD_DMSO_rep2	rep2	DMSO	NELF RNAi
532	26	156.588719512195	128.207469512195	194.570045731707	NELFeKD_DMSO_rep2	rep2	DMSO	NELF RNAi
533	27	268.875	214.353125	329.244359756097	NELFeKD_DMSO_rep2	rep2	DMSO	NELF RNAi
534	28	238.125609756098	180.834832317073	313.359603658537	NELFeKD_DMSO_rep2	rep2	DMSO	NELF RNAi
535	29	512.829878048781	390.979954268293	664.172256097561	NELFeKD_DMSO_rep2	rep2	DMSO	NELF RNAi
536	30	548.898475609756	434.098323170732	699.530411585366	NELFeKD_DMSO_rep2	rep2	DMSO	NELF RNAi
537	31	470.932012195122	353.362957317073	698.145960365854	NELFeKD_DMSO_rep2	rep2	DMSO	NELF RNAi
538	32	468.818902439024	365.73193597561	616.426905487805	NELFeKD_DMSO_rep2	rep2	DMSO	NELF RNAi
539	33	691.715548780488	494.740929878049	905.285365853659	NELFeKD_DMSO_rep2	rep2	DMSO	NELF RNAi
540	34	632.83993902439	487.290396341463	825.606554878049	NELFeKD_DMSO_rep2	rep2	DMSO	NELF RNAi
541	35	503.575914634146	391.253201219512	642.130335365854	NELFeKD_DMSO_rep2	rep2	DMSO	NELF RNAi
542	36	473.555182926829	370.868978658537	625.389405487805	NELFeKD_DMSO_rep2	rep2	DMSO	NELF RNAi
543	37	585.695731707317	448.234298780488	766.621646341463	NELFeKD_DMSO_rep2	rep2	DMSO	NELF RNAi
544	38	518.659146341463	413.094740853659	636.738262195122	NELFeKD_DMSO_rep2	rep2	DMSO	NELF RNAi
545	39	489.221341463415	383.948399390244	615.315701219512	NELFeKD_DMSO_rep2	rep2	DMSO	NELF RNAi
546	40	542.559146341463	419.652667682927	711.626143292683	NELFeKD_DMSO_rep2	rep2	DMSO	NELF RNAi
547	41	604.567987804878	467.051905487805	757.221951219512	NELFeKD_DMSO_rep2	rep2	DMSO	NELF RNAi
548	42	561.722865853659	430.491463414634	726.399695121951	NELFeKD_DMSO_rep2	rep2	DMSO	NELF RNAi
549	43	625.626219512195	493.374695121951	796.733460365854	NELFeKD_DMSO_rep2	rep2	DMSO	NELF RNAi
550	44	676.850914634146	504.759984756098	920.022484756098	NELFeKD_DMSO_rep2	rep2	DMSO	NELF RNAi
551	45	669.782926829268	535.891920731707	898.053429878049	NELFeKD_DMSO_rep2	rep2	DMSO	NELF RNAi
552	46	681.222865853659	538.187195121951	855.372256097561	NELFeKD_DMSO_rep2	rep2	DMSO	NELF RNAi
553	47	644.352743902439	496.781173780488	818.465701219512	NELFeKD_DMSO_rep2	rep2	DMSO	NELF RNAi
554	48	643.988414634146	504.504954268293	812.017073170732	NELFeKD_DMSO_rep2	rep2	DMSO	NELF RNAi
555	49	638.304878048781	493.848323170732	810.559756097561	NELFeKD_DMSO_rep2	rep2	DMSO	NELF RNAi
556	50	576.223170731707	454.391463414634	739.023704268293	NELFeKD_DMSO_rep2	rep2	DMSO	NELF RNAi
557	51	566.677743902439	426.101295731707	780.174695121951	NELFeKD_DMSO_rep2	rep2	DMSO	NELF RNAi
558	52	525.435670731707	388.538948170732	744.543292682927	NELFeKD_DMSO_rep2	rep2	DMSO	NELF RNAi
559	53	484.922256097561	379.157469512195	644.298094512195	NELFeKD_DMSO_rep2	rep2	DMSO	NELF RNAi
560	54	513.995731707317	399.997103658537	649.398704268293	NELFeKD_DMSO_rep2	rep2	DMSO	NELF RNAi
561	55	448.416463414634	369.120198170732	539.061585365854	NELFeKD_DMSO_rep2	rep2	DMSO	NELF RNAi
562	56	449.655182926829	358.445350609756	561.959679878049	NELFeKD_DMSO_rep2	rep2	DMSO	NELF RNAi
563	57	407.247256097561	324.65381097561	494.212652439024	NELFeKD_DMSO_rep2	rep2	DMSO	NELF RNAi
564	58	371.47012195122	301.22743902439	459.237042682927	NELFeKD_DMSO_rep2	rep2	DMSO	NELF RNAi
565	59	338.170426829268	277.035975609756	412.311432926829	NELFeKD_DMSO_rep2	rep2	DMSO	NELF RNAi
566	60	333.361280487805	263.337195121951	415.936509146341	NELFeKD_DMSO_rep2	rep2	DMSO	NELF RNAi
567	61	295.689634146341	231.349085365854	365.367606707317	NELFeKD_DMSO_rep2	rep2	DMSO	NELF RNAi
568	62	277.691768292683	224.791158536585	345.675609756098	NELFeKD_DMSO_rep2	rep2	DMSO	NELF RNAi
569	63	305.817987804878	246.997027439024	387.263795731707	NELFeKD_DMSO_rep2	rep2	DMSO	NELF RNAi
570	64	265.450304878049	211.147027439024	333.925990853659	NELFeKD_DMSO_rep2	rep2	DMSO	NELF RNAi
571	65	259.693902439024	208.687804878049	322.88681402439	NELFeKD_DMSO_rep2	rep2	DMSO	NELF RNAi
572	66	266.834756097561	209.106783536585	326.985518292683	NELFeKD_DMSO_rep2	rep2	DMSO	NELF RNAi
573	67	229.673170731707	186.809832317073	280.843216463415	NELFeKD_DMSO_rep2	rep2	DMSO	NELF RNAi
574	68	221.512195121951	180.23368902439	272.226829268293	NELFeKD_DMSO_rep2	rep2	DMSO	NELF RNAi
575	69	222.09512195122	180.998780487805	284.431859756098	NELFeKD_DMSO_rep2	rep2	DMSO	NELF RNAi
576	70	219.909146341463	175.734222560976	271.060975609756	NELFeKD_DMSO_rep2	rep2	DMSO	NELF RNAi
577	71	188.941158536585	152.708612804878	231.148704268293	NELFeKD_DMSO_rep2	rep2	DMSO	NELF RNAi
578	72	181.72743902439	145.567759146341	262.353506097561	NELFeKD_DMSO_rep2	rep2	DMSO	NELF RNAi
579	73	197.466463414634	157.681707317073	246.869512195122	NELFeKD_DMSO_rep2	rep2	DMSO	NELF RNAi
580	74	187.556707317073	147.626219512195	238.726753048781	NELFeKD_DMSO_rep2	rep2	DMSO	NELF RNAi
581	75	171.526219512195	139.009832317073	214.098094512195	NELFeKD_DMSO_rep2	rep2	DMSO	NELF RNAi
582	76	163.583841463415	133.763490853659	199.087728658537	NELFeKD_DMSO_rep2	rep2	DMSO	NELF RNAi
583	77	158.774695121951	125.584298780488	208.250609756098	NELFeKD_DMSO_rep2	rep2	DMSO	NELF RNAi
584	78	152.799695121951	122.414634146341	197.903658536585	NELFeKD_DMSO_rep2	rep2	DMSO	NELF RNAi
585	79	146.751829268293	120.775152439024	180.998780487805	NELFeKD_DMSO_rep2	rep2	DMSO	NELF RNAi
586	80	126.640853658537	105.345807926829	156.078658536585	NELFeKD_DMSO_rep2	rep2	DMSO	NELF RNAi
587	81	137.789329268293	110.901829268293	171.234756097561	NELFeKD_DMSO_rep2	rep2	DMSO	NELF RNAi
588	82	123.289024390244	102.59512195122	148.081631097561	NELFeKD_DMSO_rep2	rep2	DMSO	NELF RNAi
589	83	125.037804878049	102.850152439024	150.413338414634	NELFeKD_DMSO_rep2	rep2	DMSO	NELF RNAi
590	84	126.203658536585	100.500228658537	155.131402439024	NELFeKD_DMSO_rep2	rep2	DMSO	NELF RNAi
591	85	116.439634146341	93.5415396341463	141.377972560976	NELFeKD_DMSO_rep2	rep2	DMSO	NELF RNAi
592	86	114.836585365854	93.2500762195122	141.068292682927	NELFeKD_DMSO_rep2	rep2	DMSO	NELF RNAi
593	87	111.339024390244	88.878125	136.842073170732	NELFeKD_DMSO_rep2	rep2	DMSO	NELF RNAi
594	88	107.258536585366	86.5464176829268	132.196875	NELFeKD_DMSO_rep2	rep2	DMSO	NELF RNAi
595	89	97.3487804878049	79.9884908536585	121.704192073171	NELFeKD_DMSO_rep2	rep2	DMSO	NELF RNAi
596	90	92.1024390243903	76.6366615853659	111.339024390244	NELFeKD_DMSO_rep2	rep2	DMSO	NELF RNAi
597	91	90.6451219512195	73.8677591463415	111.193292682927	NELFeKD_DMSO_rep2	rep2	DMSO	NELF RNAi
598	92	88.2405487804878	73.8859756097561	106.384146341463	NELFeKD_DMSO_rep2	rep2	DMSO	NELF RNAi
599	93	86.2731707317073	70.5341463414634	105.801219512195	NELFeKD_DMSO_rep2	rep2	DMSO	NELF RNAi
600	94	83.0670731707317	66.872637195122	103.032317073171	NELFeKD_DMSO_rep2	rep2	DMSO	NELF RNAi
601	95	80.1524390243902	65.725	98.6603658536585	NELFeKD_DMSO_rep2	rep2	DMSO	NELF RNAi
602	96	76.8006097560976	63.3932926829268	102.303658536585	NELFeKD_DMSO_rep2	rep2	DMSO	NELF RNAi
603	97	79.569512195122	66.0164634146341	97.0755335365854	NELFeKD_DMSO_rep2	rep2	DMSO	NELF RNAi
604	98	79.6423780487805	63.2293445121951	103.487728658537	NELFeKD_DMSO_rep2	rep2	DMSO	NELF RNAi
605	99	78.1121951219512	63.8304878048781	96.0554115853659	NELFeKD_DMSO_rep2	rep2	DMSO	NELF RNAi
606	100	73.2301829268293	59.4585365853659	91.519512195122	NELFeKD_DMSO_rep2	rep2	DMSO	NELF RNAi
607	0	29.7420731707317	22.7286585365854	39.6290396341463	NELFeKD_FP_rep1	rep1	FP	NELF RNAi
608	1	28.7030487804878	21.040243902439	46.1067073170732	NELFeKD_FP_rep1	rep1	FP	NELF RNAi
609	2	18.6375	14.0268292682927	26.625	NELFeKD_FP_rep1	rep1	FP	NELF RNAi
610	3	29.2225609756098	21.559756097561	39.2231707317073	NELFeKD_FP_rep1	rep1	FP	NELF RNAi
611	4	24.5469512195122	18.7024390243902	31.430487804878	NELFeKD_FP_rep1	rep1	FP	NELF RNAi
612	5	27.0146341463415	20.634375	35.5865853658537	NELFeKD_FP_rep1	rep1	FP	NELF RNAi
613	6	26.365243902439	20.3908536585366	42.8922256097561	NELFeKD_FP_rep1	rep1	FP	NELF RNAi
614	7	31.3006097560976	23.1182926829268	44.9540396341463	NELFeKD_FP_rep1	rep1	FP	NELF RNAi
615	8	29.0926829268293	21.6733993902439	38.8497713414634	NELFeKD_FP_rep1	rep1	FP	NELF RNAi
616	9	38.3140243902439	27.6477896341463	53.5259908536585	NELFeKD_FP_rep1	rep1	FP	NELF RNAi
617	10	35.9762195121951	27.7939024390244	56.5131859756098	NELFeKD_FP_rep1	rep1	FP	NELF RNAi
618	11	38.7036585365854	29.3524390243902	50.6686737804878	NELFeKD_FP_rep1	rep1	FP	NELF RNAi
619	12	42.2103658536585	33.6384146341463	52.6006097560976	NELFeKD_FP_rep1	rep1	FP	NELF RNAi
620	13	54.1591463414634	43.1195121951219	68.4457317073171	NELFeKD_FP_rep1	rep1	FP	NELF RNAi
621	14	58.7048780487805	47.925	76.4007621951219	NELFeKD_FP_rep1	rep1	FP	NELF RNAi
622	15	76.8878048780488	62.974618902439	95.4603658536585	NELFeKD_FP_rep1	rep1	FP	NELF RNAi
623	16	74.4201219512195	61.8219512195122	88.6092987804878	NELFeKD_FP_rep1	rep1	FP	NELF RNAi
624	17	71.5628048780488	57.9256097560976	88.2034298780488	NELFeKD_FP_rep1	rep1	FP	NELF RNAi
625	18	70.0042682926829	57.1463414634146	93.1225609756098	NELFeKD_FP_rep1	rep1	FP	NELF RNAi
626	19	73.1213414634146	59.7439024390244	90.265243902439	NELFeKD_FP_rep1	rep1	FP	NELF RNAi
627	20	92.2783536585366	75.1993902439024	115.851219512195	NELFeKD_FP_rep1	rep1	FP	NELF RNAi
628	21	99.6814024390244	79.4528963414634	124.423170731707	NELFeKD_FP_rep1	rep1	FP	NELF RNAi
629	22	92.8628048780488	76.4819359756098	114.049161585366	NELFeKD_FP_rep1	rep1	FP	NELF RNAi
630	23	106.954573170732	89.0801067073171	125.608307926829	NELFeKD_FP_rep1	rep1	FP	NELF RNAi
631	24	121.371036585366	102.067911585366	149.63574695122	NELFeKD_FP_rep1	rep1	FP	NELF RNAi
632	25	185.855487804878	149.197408536585	228.991234756098	NELFeKD_FP_rep1	rep1	FP	NELF RNAi
633	26	156.178353658537	127.913643292683	191.7	NELFeKD_FP_rep1	rep1	FP	NELF RNAi
634	27	253.00243902439	209.217301829268	304.450381097561	NELFeKD_FP_rep1	rep1	FP	NELF RNAi
635	28	245.339634146341	192.592911585366	365.509298780488	NELFeKD_FP_rep1	rep1	FP	NELF RNAi
636	29	443.273780487805	341.449390243902	573.720045731707	NELFeKD_FP_rep1	rep1	FP	NELF RNAi
637	30	459.703353658537	370.136204268293	566.235823170732	NELFeKD_FP_rep1	rep1	FP	NELF RNAi
638	31	410.414634146341	325.084756097561	593.932317073171	NELFeKD_FP_rep1	rep1	FP	NELF RNAi
639	32	427.493597560976	347.050381097561	522.677972560976	NELFeKD_FP_rep1	rep1	FP	NELF RNAi
640	33	572.307621951219	435.091463414634	736.165015243902	NELFeKD_FP_rep1	rep1	FP	NELF RNAi
641	34	583.607012195122	463.275	738.697637195122	NELFeKD_FP_rep1	rep1	FP	NELF RNAi
642	35	468.6	376.370350609756	572.37256097561	NELFeKD_FP_rep1	rep1	FP	NELF RNAi
643	36	449.378048780488	365.947637195122	541.640167682927	NELFeKD_FP_rep1	rep1	FP	NELF RNAi
644	37	541.007012195122	432.477667682927	670.462957317073	NELFeKD_FP_rep1	rep1	FP	NELF RNAi
645	38	506.589329268293	411.891996951219	614.128353658537	NELFeKD_FP_rep1	rep1	FP	NELF RNAi
646	39	482.432012195122	389.098399390244	589.159298780488	NELFeKD_FP_rep1	rep1	FP	NELF RNAi
647	40	553.540243902439	449.670274390244	678.271875	NELFeKD_FP_rep1	rep1	FP	NELF RNAi
648	41	624.323780487805	509.381707317073	773.959527439024	NELFeKD_FP_rep1	rep1	FP	NELF RNAi
649	42	614.97256097561	495.208765243902	756.361051829268	NELFeKD_FP_rep1	rep1	FP	NELF RNAi
650	43	655.234756097561	535.211204268293	799.269512195122	NELFeKD_FP_rep1	rep1	FP	NELF RNAi
651	44	696.665853658537	554.676676829268	880.979039634146	NELFeKD_FP_rep1	rep1	FP	NELF RNAi
652	45	745.43506097561	620.589786585366	886.222865853658	NELFeKD_FP_rep1	rep1	FP	NELF RNAi
653	46	740.23993902439	603.624466463415	915.624009146341	NELFeKD_FP_rep1	rep1	FP	NELF RNAi
654	47	709.783536585366	584.710975609756	858.152972560976	NELFeKD_FP_rep1	rep1	FP	NELF RNAi
655	48	698.614024390244	564.904573170732	850.084298780488	NELFeKD_FP_rep1	rep1	FP	NELF RNAi
656	49	721.732317073171	582.324466463415	875.329344512195	NELFeKD_FP_rep1	rep1	FP	NELF RNAi
657	50	660.689634146341	537.646417682927	791.622942073171	NELFeKD_FP_rep1	rep1	FP	NELF RNAi
658	51	632.376219512195	505.225609756098	801.688490853659	NELFeKD_FP_rep1	rep1	FP	NELF RNAi
659	52	607.244817073171	489.380487804878	774.982317073171	NELFeKD_FP_rep1	rep1	FP	NELF RNAi
660	53	602.699085365854	497.205640243902	776.962957317073	NELFeKD_FP_rep1	rep1	FP	NELF RNAi
661	54	625.62256097561	519.544664634146	767.790320121951	NELFeKD_FP_rep1	rep1	FP	NELF RNAi
662	55	583.671951219512	497.838795731707	695.675533536585	NELFeKD_FP_rep1	rep1	FP	NELF RNAi
663	56	556.787195121951	472.204115853658	663.173551829268	NELFeKD_FP_rep1	rep1	FP	NELF RNAi
664	57	561.7875	459.508536585366	672.687118902439	NELFeKD_FP_rep1	rep1	FP	NELF RNAi
665	58	509.381707317073	426.340929878049	606.351905487805	NELFeKD_FP_rep1	rep1	FP	NELF RNAi
666	59	467.236280487805	393.611661585366	561.998551829268	NELFeKD_FP_rep1	rep1	FP	NELF RNAi
667	60	447.819512195122	375.055335365854	536.818445121951	NELFeKD_FP_rep1	rep1	FP	NELF RNAi
668	61	397.167073170732	325.328277439024	473.746417682927	NELFeKD_FP_rep1	rep1	FP	NELF RNAi
669	62	387.750914634146	321.415701219512	472.301524390244	NELFeKD_FP_rep1	rep1	FP	NELF RNAi
670	63	406.453353658537	339.744740853659	484.201600609756	NELFeKD_FP_rep1	rep1	FP	NELF RNAi
671	64	355.865853658537	296.511585365854	421.340625	NELFeKD_FP_rep1	rep1	FP	NELF RNAi
672	65	359.37256097561	294.953048780488	434.442073170732	NELFeKD_FP_rep1	rep1	FP	NELF RNAi
673	66	369.373170731707	302.047637195122	450.433307926829	NELFeKD_FP_rep1	rep1	FP	NELF RNAi
674	67	319.954573170732	272.402972560976	383.805868902439	NELFeKD_FP_rep1	rep1	FP	NELF RNAi
675	68	302.161280487805	257.921570121951	350.540853658537	NELFeKD_FP_rep1	rep1	FP	NELF RNAi
676	69	319.175304878049	263.5875	390.689405487805	NELFeKD_FP_rep1	rep1	FP	NELF RNAi
677	70	308.200609756098	253.749237804878	367.717225609756	NELFeKD_FP_rep1	rep1	FP	NELF RNAi
678	71	269.821646341463	225.58193597561	328.364176829268	NELFeKD_FP_rep1	rep1	FP	NELF RNAi
679	72	255.794817073171	209.623170731707	349.307012195122	NELFeKD_FP_rep1	rep1	FP	NELF RNAi
680	73	272.094512195122	226.767073170732	324.467835365854	NELFeKD_FP_rep1	rep1	FP	NELF RNAi
681	74	251.054268292683	204.168292682927	306.658307926829	NELFeKD_FP_rep1	rep1	FP	NELF RNAi
682	75	234.689634146341	197.008765243902	277.159756097561	NELFeKD_FP_rep1	rep1	FP	NELF RNAi
683	76	226.961890243902	193.907926829268	263.701143292683	NELFeKD_FP_rep1	rep1	FP	NELF RNAi
684	77	224.883841463415	182.44618902439	281.315853658537	NELFeKD_FP_rep1	rep1	FP	NELF RNAi
685	78	223.130487804878	188.047179878049	283.426371951219	NELFeKD_FP_rep1	rep1	FP	NELF RNAi
686	79	210.662195121951	179.84862804878	246.394893292683	NELFeKD_FP_rep1	rep1	FP	NELF RNAi
687	80	186.764634146341	157.379725609756	226.409908536585	NELFeKD_FP_rep1	rep1	FP	NELF RNAi
688	81	194.29756097561	163.889862804878	237.287195121951	NELFeKD_FP_rep1	rep1	FP	NELF RNAi
689	82	173.971646341463	145.674466463415	203.908536585366	NELFeKD_FP_rep1	rep1	FP	NELF RNAi
690	83	155.593902439024	132.58925304878	183.680030487805	NELFeKD_FP_rep1	rep1	FP	NELF RNAi
691	84	166.438719512195	136.371951219512	207.171722560976	NELFeKD_FP_rep1	rep1	FP	NELF RNAi
692	85	147.346646341463	123.221798780488	174.99443597561	NELFeKD_FP_rep1	rep1	FP	NELF RNAi
693	86	157.996646341463	132.99512195122	189.427134146342	NELFeKD_FP_rep1	rep1	FP	NELF RNAi
694	87	156.503048780488	127.653887195122	193.648170731707	NELFeKD_FP_rep1	rep1	FP	NELF RNAi
695	88	151.502743902439	124.780335365854	182.738414634146	NELFeKD_FP_rep1	rep1	FP	NELF RNAi
696	89	142.216463414634	115.981097560976	178.468673780488	NELFeKD_FP_rep1	rep1	FP	NELF RNAi
697	90	132.345731707317	111.305487804878	156.519283536585	NELFeKD_FP_rep1	rep1	FP	NELF RNAi
698	91	126.760975609756	103.642682926829	150.43125	NELFeKD_FP_rep1	rep1	FP	NELF RNAi
699	92	114.942073170732	96.2396341463415	138.596112804878	NELFeKD_FP_rep1	rep1	FP	NELF RNAi
700	93	117.604573170732	96.2396341463415	142.135289634146	NELFeKD_FP_rep1	rep1	FP	NELF RNAi
701	94	111.95487804878	92.9764481707317	138.190243902439	NELFeKD_FP_rep1	rep1	FP	NELF RNAi
702	95	100.785365853659	85.5896341463415	119.098170731707	NELFeKD_FP_rep1	rep1	FP	NELF RNAi
703	96	98.8371951219512	83.9012195121951	124.179649390244	NELFeKD_FP_rep1	rep1	FP	NELF RNAi
704	97	105.331097560976	87.6514481707317	124.423170731707	NELFeKD_FP_rep1	rep1	FP	NELF RNAi
705	98	104.616768292683	87.7813262195122	125.851829268293	NELFeKD_FP_rep1	rep1	FP	NELF RNAi
706	99	108.123475609756	89.9730182926829	130.39756097561	NELFeKD_FP_rep1	rep1	FP	NELF RNAi
707	100	100.785365853659	83.6414634146341	124.812804878049	NELFeKD_FP_rep1	rep1	FP	NELF RNAi
708	0	22.2060975609756	17.0939024390244	29.2353658536585	NELFeKD_FP_rep2	rep2	FP	NELF RNAi
709	1	21.8865853658537	15.6560975609756	31.8014481707317	NELFeKD_FP_rep2	rep2	FP	NELF RNAi
710	2	14.7774390243902	11.2528201219512	21.5970274390244	NELFeKD_FP_rep2	rep2	FP	NELF RNAi
711	3	21.2076219512195	16.0554878048781	28.6063262195122	NELFeKD_FP_rep2	rep2	FP	NELF RNAi
712	4	18.3719512195122	13.8987804878049	23.174618902439	NELFeKD_FP_rep2	rep2	FP	NELF RNAi
713	5	20.2490853658537	15.5662347560976	25.9703506097561	NELFeKD_FP_rep2	rep2	FP	NELF RNAi
714	6	21.4073170731707	16.375	32.7000762195122	NELFeKD_FP_rep2	rep2	FP	NELF RNAi
715	7	23.7237804878049	17.2436737804878	35.3160823170732	NELFeKD_FP_rep2	rep2	FP	NELF RNAi
716	8	22.605487804878	17.0140243902439	30.5134146341463	NELFeKD_FP_rep2	rep2	FP	NELF RNAi
717	9	28.2368902439024	20.6884146341463	39.6294969512195	NELFeKD_FP_rep2	rep2	FP	NELF RNAi
718	10	26.2	20.2091463414634	42.4252286585366	NELFeKD_FP_rep2	rep2	FP	NELF RNAi
719	11	28.8359756097561	22.355868902439	39.7393292682927	NELFeKD_FP_rep2	rep2	FP	NELF RNAi
720	12	30.9926829268293	24.1231707317073	40.3483993902439	NELFeKD_FP_rep2	rep2	FP	NELF RNAi
721	13	42.9743902439024	35.1363567073171	53.6780487804878	NELFeKD_FP_rep2	rep2	FP	NELF RNAi
722	14	44.2125	36.3345274390244	55.9146341463415	NELFeKD_FP_rep2	rep2	FP	NELF RNAi
723	15	60.0283536585366	49.9936737804878	72.6990091463415	NELFeKD_FP_rep2	rep2	FP	NELF RNAi
724	16	60.3079268292683	49.8439024390244	71.890243902439	NELFeKD_FP_rep2	rep2	FP	NELF RNAi
725	17	57.4323170731707	47.1280487804878	69.9831554878049	NELFeKD_FP_rep2	rep2	FP	NELF RNAi
726	18	57.152743902439	47.1180640243902	70.6920731707317	NELFeKD_FP_rep2	rep2	FP	NELF RNAi
727	19	57.1926829268293	47.0481707317073	69.8932926829268	NELFeKD_FP_rep2	rep2	FP	NELF RNAi
728	20	77.122256097561	63.3333079268293	94.7553353658537	NELFeKD_FP_rep2	rep2	FP	NELF RNAi
729	21	80.8365853658537	66.5883384146341	100.266920731707	NELFeKD_FP_rep2	rep2	FP	NELF RNAi
730	22	78.4003048780488	64.7810975609756	93.2376524390244	NELFeKD_FP_rep2	rep2	FP	NELF RNAi
731	23	91.0609756097561	76.6729420731707	107.126448170732	NELFeKD_FP_rep2	rep2	FP	NELF RNAi
732	24	101.844512195122	85.7890243902439	124.799466463415	NELFeKD_FP_rep2	rep2	FP	NELF RNAi
733	25	165.067987804878	134.344893292683	200.993140243902	NELFeKD_FP_rep2	rep2	FP	NELF RNAi
734	26	139.427134146341	115.89306402439	169.101829268293	NELFeKD_FP_rep2	rep2	FP	NELF RNAi
735	27	232.005792682927	188.731859756098	275.399542682927	NELFeKD_FP_rep2	rep2	FP	NELF RNAi
736	28	212.036280487805	168.862195121951	292.942759146341	NELFeKD_FP_rep2	rep2	FP	NELF RNAi
737	29	413.848170731707	322.757240853659	524.708917682927	NELFeKD_FP_rep2	rep2	FP	NELF RNAi
738	30	447.716463414634	363.48506097561	552.606326219512	NELFeKD_FP_rep2	rep2	FP	NELF RNAi
739	31	407.577743902439	318.913109756098	598.486280487805	NELFeKD_FP_rep2	rep2	FP	NELF RNAi
740	32	422.674695121951	336.306554878049	521.553734756098	NELFeKD_FP_rep2	rep2	FP	NELF RNAi
741	33	554.473475609756	418.870503048781	710.125838414634	NELFeKD_FP_rep2	rep2	FP	NELF RNAi
742	34	557.309146341463	444.940701219512	698.623399390244	NELFeKD_FP_rep2	rep2	FP	NELF RNAi
743	35	458.020731707317	367.159451219512	562.601067073171	NELFeKD_FP_rep2	rep2	FP	NELF RNAi
744	36	437.891463414634	352.621646341463	552.806021341464	NELFeKD_FP_rep2	rep2	FP	NELF RNAi
745	37	510.540548780488	408.815853658537	630.137957317073	NELFeKD_FP_rep2	rep2	FP	NELF RNAi
746	38	472.438719512195	391.981554878049	567.074237804878	NELFeKD_FP_rep2	rep2	FP	NELF RNAi
747	39	448.71493902439	365.561890243902	550.12012195122	NELFeKD_FP_rep2	rep2	FP	NELF RNAi
748	40	513.376219512195	411.601600609756	642.588948170732	NELFeKD_FP_rep2	rep2	FP	NELF RNAi
749	41	555.471951219512	447.876219512195	673.951067073171	NELFeKD_FP_rep2	rep2	FP	NELF RNAi
750	42	551.358231707317	445.619664634146	682.028734756098	NELFeKD_FP_rep2	rep2	FP	NELF RNAi
751	43	598.126829268293	487.785289634146	741.757545731707	NELFeKD_FP_rep2	rep2	FP	NELF RNAi
752	44	633.792378048781	498.429039634146	806.658460365854	NELFeKD_FP_rep2	rep2	FP	NELF RNAi
753	45	662.228963414634	549.950381097561	799.379573170732	NELFeKD_FP_rep2	rep2	FP	NELF RNAi
754	46	664.026219512195	540.984070121951	809.164634146341	NELFeKD_FP_rep2	rep2	FP	NELF RNAi
755	47	639.184146341463	520.585213414634	785.680487804878	NELFeKD_FP_rep2	rep2	FP	NELF RNAi
756	48	630.078048780488	515.163490853659	774.04824695122	NELFeKD_FP_rep2	rep2	FP	NELF RNAi
757	49	636.428353658537	518.148932926829	781.037576219512	NELFeKD_FP_rep2	rep2	FP	NELF RNAi
758	50	599.804268292683	485.229192073171	727.938643292683	NELFeKD_FP_rep2	rep2	FP	NELF RNAi
759	51	580.074390243902	461.355640243902	739.66074695122	NELFeKD_FP_rep2	rep2	FP	NELF RNAi
760	52	548.842073170732	435.265472560976	697.784679878049	NELFeKD_FP_rep2	rep2	FP	NELF RNAi
761	53	530.669817073171	431.311509146341	681.409679878049	NELFeKD_FP_rep2	rep2	FP	NELF RNAi
762	54	554.832926829268	456.662804878049	690.955106707317	NELFeKD_FP_rep2	rep2	FP	NELF RNAi
763	55	518.488414634146	438.041234756098	609.040167682927	NELFeKD_FP_rep2	rep2	FP	NELF RNAi
764	56	514.055182926829	426.448932926829	619.154725609756	NELFeKD_FP_rep2	rep2	FP	NELF RNAi
765	57	491.090243902439	400.32881097561	577.198780487805	NELFeKD_FP_rep2	rep2	FP	NELF RNAi
766	58	450.632012195122	376.13574695122	534.334222560976	NELFeKD_FP_rep2	rep2	FP	NELF RNAi
767	59	422.355182926829	357.973475609756	500.99512195122	NELFeKD_FP_rep2	rep2	FP	NELF RNAi
768	60	403.184451219512	335.078429878049	490.591006097561	NELFeKD_FP_rep2	rep2	FP	NELF RNAi
769	61	362.246951219512	296.147865853659	434.396798780488	NELFeKD_FP_rep2	rep2	FP	NELF RNAi
770	62	352.421951219512	294.740015243902	420.667759146341	NELFeKD_FP_rep2	rep2	FP	NELF RNAi
771	63	374.827743902439	311.754039634146	452.269512195122	NELFeKD_FP_rep2	rep2	FP	NELF RNAi
772	64	332.572256097561	275.040091463415	394.59756097561	NELFeKD_FP_rep2	rep2	FP	NELF RNAi
773	65	336.566158536585	275.709070121951	412.420350609756	NELFeKD_FP_rep2	rep2	FP	NELF RNAi
774	66	335.847256097561	275.339634146341	416.114710365854	NELFeKD_FP_rep2	rep2	FP	NELF RNAi
775	67	289.557926829268	244.396875	349.246798780488	NELFeKD_FP_rep2	rep2	FP	NELF RNAi
776	68	285.124695121951	241.950609756098	337.65449695122	NELFeKD_FP_rep2	rep2	FP	NELF RNAi
777	69	298.703963414634	248.999847560976	362.486585365854	NELFeKD_FP_rep2	rep2	FP	NELF RNAi
778	70	293.19237804878	244.157240853659	345.88193597561	NELFeKD_FP_rep2	rep2	FP	NELF RNAi
779	71	252.814024390244	214.382698170732	299.912118902439	NELFeKD_FP_rep2	rep2	FP	NELF RNAi
780	72	246.543597560976	204.477820121951	333.900228658537	NELFeKD_FP_rep2	rep2	FP	NELF RNAi
781	73	257.726524390244	212.705259146341	304.115701219512	NELFeKD_FP_rep2	rep2	FP	NELF RNAi
782	74	241.750914634146	198.09756097561	290.676219512195	NELFeKD_FP_rep2	rep2	FP	NELF RNAi
783	75	221.661585365854	186.505259146341	262.579115853659	NELFeKD_FP_rep2	rep2	FP	NELF RNAi
784	76	216.229878048781	185.376981707317	249.708765243902	NELFeKD_FP_rep2	rep2	FP	NELF RNAi
785	77	214.352743902439	176.919893292683	267.930945121951	NELFeKD_FP_rep2	rep2	FP	NELF RNAi
786	78	216.15	180.833917682927	267.052286585366	NELFeKD_FP_rep2	rep2	FP	NELF RNAi
787	79	208.881097560976	177.469054878049	245.814710365854	NELFeKD_FP_rep2	rep2	FP	NELF RNAi
788	80	183.999085365854	155.592454268293	220.972637195122	NELFeKD_FP_rep2	rep2	FP	NELF RNAi
789	81	189.470731707317	157.349771341463	230.707774390244	NELFeKD_FP_rep2	rep2	FP	NELF RNAi
790	82	171.817682926829	144.798932926829	203.289634146341	NELFeKD_FP_rep2	rep2	FP	NELF RNAi
791	83	162.631707317073	137.540015243902	191.25800304878	NELFeKD_FP_rep2	rep2	FP	NELF RNAi
792	84	167.025	136.980868902439	201.102972560976	NELFeKD_FP_rep2	rep2	FP	NELF RNAi
793	85	153.84512195122	130.740396341463	182.471417682927	NELFeKD_FP_rep2	rep2	FP	NELF RNAi
794	86	161.872865853659	134.035365853659	190.309451219512	NELFeKD_FP_rep2	rep2	FP	NELF RNAi
795	87	157.000304878049	129.152820121951	190.219588414634	NELFeKD_FP_rep2	rep2	FP	NELF RNAi
796	88	152.926524390244	126.846341463415	182.21181402439	NELFeKD_FP_rep2	rep2	FP	NELF RNAi
797	89	147.694512195122	121.085137195122	183.479878048781	NELFeKD_FP_rep2	rep2	FP	NELF RNAi
798	90	135.153658536585	113.816234756098	157.928887195122	NELFeKD_FP_rep2	rep2	FP	NELF RNAi
799	91	134.075304878049	109.34306402439	158.727667682927	NELFeKD_FP_rep2	rep2	FP	NELF RNAi
800	92	121.853963414634	103.432088414634	144.828887195122	NELFeKD_FP_rep2	rep2	FP	NELF RNAi
801	93	126.966158536585	104.8	153.605487804878	NELFeKD_FP_rep2	rep2	FP	NELF RNAi
802	94	121.21493902439	99.1286585365854	149.861204268293	NELFeKD_FP_rep2	rep2	FP	NELF RNAi
803	95	111.030487804878	94.4158536585366	130.770350609756	NELFeKD_FP_rep2	rep2	FP	NELF RNAi
804	96	105.758536585366	90.0924542682927	132.088338414634	NELFeKD_FP_rep2	rep2	FP	NELF RNAi
805	97	113.826219512195	95.6839176829268	135.343368902439	NELFeKD_FP_rep2	rep2	FP	NELF RNAi
806	98	111.110365853659	93.1378048780488	133.326448170732	NELFeKD_FP_rep2	rep2	FP	NELF RNAi
807	99	116.382317073171	97.1217225609756	137.480106707317	NELFeKD_FP_rep2	rep2	FP	NELF RNAi
808	100	107.515853658537	90.4119664634146	128.314100609756	NELFeKD_FP_rep2	rep2	FP	NELF RNAi
