# Supplementary material for: The NELF pausing checkpoint mediates the functional divergence of Cdk9
Source: Nat Commun. 2023 May 13;14:2762. doi: 10.1038/s41467-023-38359-y (PMC10182999; doi:10.1038/s41467-023-38359-y)
Supplement: Supplementary file 10 — Source Data [file 41467_2023_38359_MOESM10_ESM.zip › Source Data/AllPlots/S2A.tsv]

baseMean	log2FoldChange	lfcSE	pvalue	padj	lfc_style	norm	region	sig	method
1	-1.46576608190188	2.66786128742562	3.69480616263454	0.470259328269026	NA	raw	dsnorm	Gene bodies
(n = 10685)	Insignificant	DESeq2
normalization
2	-0.845422188885974	-0.0416867941360984	1.78598747313455	0.981378240309761	NA	raw	dsnorm	Gene bodies
(n = 10685)	Insignificant	DESeq2
normalization
3	-1.11392730600247	2.30797276462973	2.57916042665729	0.370864985982511	NA	raw	dsnorm	Gene bodies
(n = 10685)	Insignificant	DESeq2
normalization
12	-1.23753068211951	-1.29352683694521	3.06535857533378	0.673037990489267	NA	raw	dsnorm	Gene bodies
(n = 10685)	Insignificant	DESeq2
normalization
18	-0.182842813660266	-0.483339574951678	0.843170373265066	0.566481730464143	NA	raw	dsnorm	Gene bodies
(n = 10685)	Insignificant	DESeq2
normalization
19	-1.15135127027655	1.15496054840717	2.58972084442099	0.655612572624577	NA	raw	dsnorm	Gene bodies
(n = 10685)	Insignificant	DESeq2
normalization
21	-1.78638645192555	1.6484857984036	4.99426309645252	0.741342626007002	NA	raw	dsnorm	Gene bodies
(n = 10685)	Insignificant	DESeq2
normalization
22	-0.630643780841435	-0.439340945560665	1.43984427958047	0.760266476571138	NA	raw	dsnorm	Gene bodies
(n = 10685)	Insignificant	DESeq2
normalization
25	-0.896094704814607	-1.45004046857107	1.94877216741762	0.45682867592118	NA	raw	dsnorm	Gene bodies
(n = 10685)	Insignificant	DESeq2
normalization
29	-0.171143625913364	0.479481833126342	0.84691376204712	0.571290526569063	NA	raw	dsnorm	Gene bodies
(n = 10685)	Insignificant	DESeq2
normalization
30	-0.945477711324849	-0.251242584212983	1.98604408897132	0.899332957921872	NA	raw	dsnorm	Gene bodies
(n = 10685)	Insignificant	DESeq2
normalization
31	-1.02633013512957	-0.920183432146919	2.29072012920329	0.687904453011906	NA	raw	dsnorm	Gene bodies
(n = 10685)	Insignificant	DESeq2
normalization
35	-0.582295416569454	1.50820706589923	1.42178967282128	0.288789568321371	NA	raw	dsnorm	Gene bodies
(n = 10685)	Insignificant	DESeq2
normalization
36	-0.236892389478444	1.77807075815353	0.975251965846679	0.0682744442212628	NA	raw	dsnorm	Gene bodies
(n = 10685)	Insignificant	DESeq2
normalization
48	-0.632622137809252	0.873476777932822	1.4334194698696	0.542282012634626	NA	raw	dsnorm	Gene bodies
(n = 10685)	Insignificant	DESeq2
normalization
51	-1.74805138542048	1.71275901399336	4.98982348665369	0.73141007550606	NA	raw	dsnorm	Gene bodies
(n = 10685)	Insignificant	DESeq2
normalization
52	-1.78638645192555	1.6484857984036	4.99426309645252	0.741342626007002	NA	raw	dsnorm	Gene bodies
(n = 10685)	Insignificant	DESeq2
normalization
54	-1.40601001010504	-0.0613029275493136	3.63146047664026	0.986531496975575	NA	raw	dsnorm	Gene bodies
(n = 10685)	Insignificant	DESeq2
normalization
64	-1.57912142926374	0.338097401525433	4.16739047864322	0.935339137971436	NA	raw	dsnorm	Gene bodies
(n = 10685)	Insignificant	DESeq2
normalization
65	-0.987777919227683	1.24482313316022	2.28937828948085	0.586621430065617	NA	raw	dsnorm	Gene bodies
(n = 10685)	Insignificant	DESeq2
normalization
66	-1.43939666201714	-0.360226601372014	3.66981725434918	0.921805820017449	NA	raw	dsnorm	Gene bodies
(n = 10685)	Insignificant	DESeq2
normalization
69	-0.738387690085485	-0.723442908545473	1.58209023893837	0.647476760569559	NA	raw	dsnorm	Gene bodies
(n = 10685)	Insignificant	DESeq2
normalization
70	-1.78638645192555	1.6484857984036	4.99426309645252	0.741342626007002	NA	raw	dsnorm	Gene bodies
(n = 10685)	Insignificant	DESeq2
normalization
71	-0.72844377419198	1.26903009042308	1.65822607139945	0.444096629853348	NA	raw	dsnorm	Gene bodies
(n = 10685)	Insignificant	DESeq2
normalization
72	-0.90876002369397	-0.49419486321408	1.90523081387676	0.795335542219112	NA	raw	dsnorm	Gene bodies
(n = 10685)	Insignificant	DESeq2
normalization
75	-1.13316372679475	1.23764054757817	2.739651298151	0.651448285253353	NA	raw	dsnorm	Gene bodies
(n = 10685)	Insignificant	DESeq2
normalization
78	-0.764674340449364	1.191171022953	1.64596572669949	0.469255295476044	NA	raw	dsnorm	Gene bodies
(n = 10685)	Insignificant	DESeq2
normalization
90	-1.78638645192555	1.6484857984036	4.99426309645252	0.741342626007002	NA	raw	dsnorm	Gene bodies
(n = 10685)	Insignificant	DESeq2
normalization
91	-1.78638645192555	1.6484857984036	4.99426309645252	0.741342626007002	NA	raw	dsnorm	Gene bodies
(n = 10685)	Insignificant	DESeq2
normalization
92	-1.2658321342186	0.610161018772294	2.88866297585909	0.832710844204818	NA	raw	dsnorm	Gene bodies
(n = 10685)	Insignificant	DESeq2
normalization
97	-0.865547849263077	-0.629930529555889	1.85971308972544	0.734817224307199	NA	raw	dsnorm	Gene bodies
(n = 10685)	Insignificant	DESeq2
normalization
98	-0.794773398105324	1.53255407435712	1.72769067759169	0.375050093707931	NA	raw	dsnorm	Gene bodies
(n = 10685)	Insignificant	DESeq2
normalization
99	-0.979675939616915	1.85917012271347	2.21401520106396	0.40106102092071	NA	raw	dsnorm	Gene bodies
(n = 10685)	Insignificant	DESeq2
normalization
100	-0.617881330166624	-0.322289387154597	1.49812703691047	0.829667360716309	NA	raw	dsnorm	Gene bodies
(n = 10685)	Insignificant	DESeq2
normalization
102	-1.99989851705634	-1.08169655197208	4.97100986910499	0.827740031381544	NA	raw	dsnorm	Gene bodies
(n = 10685)	Insignificant	DESeq2
normalization
103	-0.906403466740058	2.67830369725635	2.19243440827339	0.221854472231394	NA	raw	dsnorm	Gene bodies
(n = 10685)	Insignificant	DESeq2
normalization
104	-0.179342439757631	-0.0124890526645413	0.877858595761188	0.988649098827261	NA	raw	dsnorm	Gene bodies
(n = 10685)	Insignificant	DESeq2
normalization
108	-0.320888854333949	0.235189994146172	1.05972530746284	0.824364588102833	NA	raw	dsnorm	Gene bodies
(n = 10685)	Insignificant	DESeq2
normalization
113	-1.66956945540445	-1.63669124148726	4.8994939369501	0.738339473911386	NA	raw	dsnorm	Gene bodies
(n = 10685)	Insignificant	DESeq2
normalization
114	-1.46576608190188	2.66786128742562	3.69480616263454	0.470259328269026	NA	raw	dsnorm	Gene bodies
(n = 10685)	Insignificant	DESeq2
normalization
122	-1.11340764132162	-0.178201397678673	2.55969925889899	0.944497630580833	NA	raw	dsnorm	Gene bodies
(n = 10685)	Insignificant	DESeq2
normalization
127	-1.15135127027655	1.15496054840717	2.58972084442099	0.655612572624577	NA	raw	dsnorm	Gene bodies
(n = 10685)	Insignificant	DESeq2
normalization
128	-1.74805138542048	1.71275901399336	4.98982348665369	0.73141007550606	NA	raw	dsnorm	Gene bodies
(n = 10685)	Insignificant	DESeq2
normalization
135	-1.50302660063964	-2.29029213412858	3.82121933856403	0.548931778589799	NA	raw	dsnorm	Gene bodies
(n = 10685)	Insignificant	DESeq2
normalization
141	-1.78638645192555	1.6484857984036	4.99426309645252	0.741342626007002	NA	raw	dsnorm	Gene bodies
(n = 10685)	Insignificant	DESeq2
normalization
144	-0.478242850574218	-1.1273621608365	1.21658502525311	0.354102459520557	NA	raw	dsnorm	Gene bodies
(n = 10685)	Insignificant	DESeq2
normalization
150	-1.99989851705634	-1.08169655197208	4.97100986910499	0.827740031381544	NA	raw	dsnorm	Gene bodies
(n = 10685)	Insignificant	DESeq2
normalization
152	-1.16016010844139	-1.5705797622651	2.74645558621036	0.567418879647005	NA	raw	dsnorm	Gene bodies
(n = 10685)	Insignificant	DESeq2
normalization
154	-1.4470213897565	2.72171234582434	3.93783931728792	0.489459361420268	NA	raw	dsnorm	Gene bodies
(n = 10685)	Insignificant	DESeq2
normalization
157	-1.14284365849905	1.58480179365914	2.65815815232512	0.551039639634778	NA	raw	dsnorm	Gene bodies
(n = 10685)	Insignificant	DESeq2
normalization
171	-0.0857053744871041	0.340346448021254	0.752906366278907	0.651237626968119	NA	raw	dsnorm	Gene bodies
(n = 10685)	Insignificant	DESeq2
normalization
173	-0.233265351493073	-0.391709391222518	0.909439304644274	0.666675417926633	NA	raw	dsnorm	Gene bodies
(n = 10685)	Insignificant	DESeq2
normalization
174	-1.66956945540445	-1.63669124148726	4.8994939369501	0.738339473911386	NA	raw	dsnorm	Gene bodies
(n = 10685)	Insignificant	DESeq2
normalization
175	-1.69886852139236	-1.74490966041423	4.93995487974379	0.723920662662792	NA	raw	dsnorm	Gene bodies
(n = 10685)	Insignificant	DESeq2
normalization
176	-1.99989851705634	-1.08169655197208	4.97100986910499	0.827740031381544	NA	raw	dsnorm	Gene bodies
(n = 10685)	Insignificant	DESeq2
normalization
201	-1.99989851705634	-1.08169655197208	4.97100986910499	0.827740031381544	NA	raw	dsnorm	Gene bodies
(n = 10685)	Insignificant	DESeq2
normalization
203	-1.99989851705634	-1.08169655197208	4.97100986910499	0.827740031381544	NA	raw	dsnorm	Gene bodies
(n = 10685)	Insignificant	DESeq2
normalization
207	-1.57912142926374	0.338097401525433	4.16739047864322	0.935339137971436	NA	raw	dsnorm	Gene bodies
(n = 10685)	Insignificant	DESeq2
normalization
208	-1.78638645192555	1.6484857984036	4.99426309645252	0.741342626007002	NA	raw	dsnorm	Gene bodies
(n = 10685)	Insignificant	DESeq2
normalization
210	-1.32096505323067	-0.845426222044432	3.12461512618981	0.786721991684965	NA	raw	dsnorm	Gene bodies
(n = 10685)	Insignificant	DESeq2
normalization
211	-1.99989851705634	-1.08169655197208	4.97100986910499	0.827740031381544	NA	raw	dsnorm	Gene bodies
(n = 10685)	Insignificant	DESeq2
normalization
217	-1.16901734705442	-1.62019742417289	2.72757289302896	0.552507423079772	NA	raw	dsnorm	Gene bodies
(n = 10685)	Insignificant	DESeq2
normalization
218	-0.321518673478007	-0.776220935542765	1.08464231384492	0.474209391493794	NA	raw	dsnorm	Gene bodies
(n = 10685)	Insignificant	DESeq2
normalization
221	-0.42700637837306	-1.36792984358847	1.1931749791942	0.251604017285352	NA	raw	dsnorm	Gene bodies
(n = 10685)	Insignificant	DESeq2
normalization
222	-0.94747323442745	0.778009459559843	2.14546096282862	0.716880965791164	NA	raw	dsnorm	Gene bodies
(n = 10685)	Insignificant	DESeq2
normalization
223	-1.78638645192555	1.6484857984036	4.99426309645252	0.741342626007002	NA	raw	dsnorm	Gene bodies
(n = 10685)	Insignificant	DESeq2
normalization
228	-0.210078905119268	0.0940655780652833	0.939070309240207	0.920210288282975	NA	raw	dsnorm	Gene bodies
(n = 10685)	Insignificant	DESeq2
normalization
230	-1.09721287604148	2.35850059507069	2.55237473102901	0.355464623602229	NA	raw	dsnorm	Gene bodies
(n = 10685)	Insignificant	DESeq2
normalization
231	-0.583411122851053	0.170152916739791	1.33339306312782	0.898458431339677	NA	raw	dsnorm	Gene bodies
(n = 10685)	Insignificant	DESeq2
normalization
232	-1.99989851705634	-1.08169655197208	4.97100986910499	0.827740031381544	NA	raw	dsnorm	Gene bodies
(n = 10685)	Insignificant	DESeq2
normalization
234	-0.297087300984818	-1.66525982055527	1.01842258873487	0.102020462185981	NA	raw	dsnorm	Gene bodies
(n = 10685)	Insignificant	DESeq2
normalization
237	-0.760091410941663	1.69376926806985	1.74388010327458	0.331416458768022	NA	raw	dsnorm	Gene bodies
(n = 10685)	Insignificant	DESeq2
normalization
238	-1.78638645192555	1.6484857984036	4.99426309645252	0.741342626007002	NA	raw	dsnorm	Gene bodies
(n = 10685)	Insignificant	DESeq2
normalization
241	-1.78638645192555	1.6484857984036	4.99426309645252	0.741342626007002	NA	raw	dsnorm	Gene bodies
(n = 10685)	Insignificant	DESeq2
normalization
244	-0.956389804882504	-2.43728705230011	2.33113503634836	0.295775023656953	NA	raw	dsnorm	Gene bodies
(n = 10685)	Insignificant	DESeq2
normalization
251	-0.826517036285693	0.520293318624213	1.7441213758608	0.765464616328821	NA	raw	dsnorm	Gene bodies
(n = 10685)	Insignificant	DESeq2
normalization
255	-1.10200017454407	0.584174676338272	2.6065964943719	0.822668626100695	NA	raw	dsnorm	Gene bodies
(n = 10685)	Insignificant	DESeq2
normalization
257	-0.683231691012772	-0.558126759839585	1.62008954222657	0.730467551906889	NA	raw	dsnorm	Gene bodies
(n = 10685)	Insignificant	DESeq2
normalization
258	-0.15722965476905	-0.916757106239462	0.840802322972487	0.275565128809797	NA	raw	dsnorm	Gene bodies
(n = 10685)	Insignificant	DESeq2
normalization
273	-1.30745335385135	-0.801501124608284	3.09399635151168	0.795596320818287	NA	raw	dsnorm	Gene bodies
(n = 10685)	Insignificant	DESeq2
normalization
274	-1.42303204653994	-0.11708010142626	3.68030162840696	0.974621468507142	NA	raw	dsnorm	Gene bodies
(n = 10685)	Insignificant	DESeq2
normalization
275	-1.27809143359976	0.578919518250463	3.11296124473865	0.852467754491662	NA	raw	dsnorm	Gene bodies
(n = 10685)	Insignificant	DESeq2
normalization
286	-0.193913262777521	0.373589948834337	0.851259704279992	0.660757776404153	NA	raw	dsnorm	Gene bodies
(n = 10685)	Insignificant	DESeq2
normalization
295	-0.832853231243925	-0.360652873497384	1.88784805622084	0.848494926722133	NA	raw	dsnorm	Gene bodies
(n = 10685)	Insignificant	DESeq2
normalization
296	-0.438464730490047	0.594280274138096	1.12531117266377	0.597427806853204	NA	raw	dsnorm	Gene bodies
(n = 10685)	Insignificant	DESeq2
normalization
299	-1.25479091651887	0.979067000021022	2.93915608791939	0.73905004010991	NA	raw	dsnorm	Gene bodies
(n = 10685)	Insignificant	DESeq2
normalization
306	-1.27809143359976	0.578919518250463	3.11296124473865	0.852467754491662	NA	raw	dsnorm	Gene bodies
(n = 10685)	Insignificant	DESeq2
normalization
307	-0.926899925446756	0.361143098685074	1.94116296088767	0.852409700408078	NA	raw	dsnorm	Gene bodies
(n = 10685)	Insignificant	DESeq2
normalization
308	-1.99989851705634	-1.08169655197208	4.97100986910499	0.827740031381544	NA	raw	dsnorm	Gene bodies
(n = 10685)	Insignificant	DESeq2
normalization
311	-1.99989851705634	-1.08169655197208	4.97100986910499	0.827740031381544	NA	raw	dsnorm	Gene bodies
(n = 10685)	Insignificant	DESeq2
normalization
314	-1.07840562381797	0.796618275211927	2.31460656276228	0.730718398510611	NA	raw	dsnorm	Gene bodies
(n = 10685)	Insignificant	DESeq2
normalization
315	-1.99989851705634	-1.08169655197208	4.97100986910499	0.827740031381544	NA	raw	dsnorm	Gene bodies
(n = 10685)	Insignificant	DESeq2
normalization
316	-1.29610725716952	3.23495576842279	3.16791173311349	0.307176991789299	NA	raw	dsnorm	Gene bodies
(n = 10685)	Insignificant	DESeq2
normalization
317	-1.38294196204439	-2.7164911698325	3.40374359313487	0.424818699589248	NA	raw	dsnorm	Gene bodies
(n = 10685)	Insignificant	DESeq2
normalization
319	-1.48535645626156	2.61203030203855	4.07556451280115	0.521587495521361	NA	raw	dsnorm	Gene bodies
(n = 10685)	Insignificant	DESeq2
normalization
326	-1.99989851705634	-1.08169655197208	4.97100986910499	0.827740031381544	NA	raw	dsnorm	Gene bodies
(n = 10685)	Insignificant	DESeq2
normalization
327	-1.74805138542048	1.71275901399336	4.98982348665369	0.73141007550606	NA	raw	dsnorm	Gene bodies
(n = 10685)	Insignificant	DESeq2
normalization
330	-1.99989851705634	-1.08169655197208	4.97100986910499	0.827740031381544	NA	raw	dsnorm	Gene bodies
(n = 10685)	Insignificant	DESeq2
normalization
336	-0.315437685254951	0.779681203204594	0.990534153408634	0.431204554898888	NA	raw	dsnorm	Gene bodies
(n = 10685)	Insignificant	DESeq2
normalization
337	-1.78638645192555	1.6484857984036	4.99426309645252	0.741342626007002	NA	raw	dsnorm	Gene bodies
(n = 10685)	Insignificant	DESeq2
normalization
339	-1.02978506748874	0.413206072027642	2.34149249288836	0.859923745146108	NA	raw	dsnorm	Gene bodies
(n = 10685)	Insignificant	DESeq2
normalization
340	-0.909482598721259	1.00143507154741	2.07338095984712	0.629098452593119	NA	raw	dsnorm	Gene bodies
(n = 10685)	Insignificant	DESeq2
normalization
342	-0.812000277412445	0.890682416123034	1.81366151147723	0.623358354544025	NA	raw	dsnorm	Gene bodies
(n = 10685)	Insignificant	DESeq2
normalization
355	-0.15447914132623	0.724400411315182	0.884842578033816	0.4129706294958	NA	raw	dsnorm	Gene bodies
(n = 10685)	Insignificant	DESeq2
normalization
359	-1.2658321342186	0.610161018772294	2.88866297585909	0.832710844204818	NA	raw	dsnorm	Gene bodies
(n = 10685)	Insignificant	DESeq2
normalization
363	-1.50302660063964	-2.29029213412858	3.82121933856403	0.548931778589799	NA	raw	dsnorm	Gene bodies
(n = 10685)	Insignificant	DESeq2
normalization
364	-1.25479091651887	0.979067000021022	2.93915608791939	0.73905004010991	NA	raw	dsnorm	Gene bodies
(n = 10685)	Insignificant	DESeq2
normalization
367	-0.757492171810384	-1.28434085401678	1.66005042160496	0.439122528689367	NA	raw	dsnorm	Gene bodies
(n = 10685)	Insignificant	DESeq2
normalization
371	-1.28333627193296	3.27050468045004	3.1371833462483	0.29718124863827	NA	raw	dsnorm	Gene bodies
(n = 10685)	Insignificant	DESeq2
normalization
373	-0.699237378535899	0.209674096189978	1.56358052145206	0.893324537259431	NA	raw	dsnorm	Gene bodies
(n = 10685)	Insignificant	DESeq2
normalization
374	-1.43939666201714	-0.360226601372014	3.66981725434918	0.921805820017449	NA	raw	dsnorm	Gene bodies
(n = 10685)	Insignificant	DESeq2
normalization
388	-1.07454323411354	-0.661597667374738	2.40772047144977	0.783483912724575	NA	raw	dsnorm	Gene bodies
(n = 10685)	Insignificant	DESeq2
normalization
394	-1.07454323411354	-0.661597667374738	2.40772047144977	0.783483912724575	NA	raw	dsnorm	Gene bodies
(n = 10685)	Insignificant	DESeq2
normalization
397	-0.923695259330401	1.56139829657049	2.05063752684182	0.44640570061561	NA	raw	dsnorm	Gene bodies
(n = 10685)	Insignificant	DESeq2
normalization
401	-1.30745335385135	-0.801501124608284	3.09399635151168	0.795596320818287	NA	raw	dsnorm	Gene bodies
(n = 10685)	Insignificant	DESeq2
normalization
410	-1.99989851705634	-1.08169655197208	4.97100986910499	0.827740031381544	NA	raw	dsnorm	Gene bodies
(n = 10685)	Insignificant	DESeq2
normalization
415	-1.33981911081837	1.39834079523212	3.33183289573359	0.674711087656095	NA	raw	dsnorm	Gene bodies
(n = 10685)	Insignificant	DESeq2
normalization
416	-1.99989851705634	-1.08169655197208	4.97100986910499	0.827740031381544	NA	raw	dsnorm	Gene bodies
(n = 10685)	Insignificant	DESeq2
normalization
417	-0.764388971944574	1.10957679035697	1.7420780432933	0.524172301878335	NA	raw	dsnorm	Gene bodies
(n = 10685)	Insignificant	DESeq2
normalization
419	-1.19230684314356	0.050155341048453	2.67362931284664	0.985033143876218	NA	raw	dsnorm	Gene bodies
(n = 10685)	Insignificant	DESeq2
normalization
420	-0.56827358905113	0.525823852512133	1.40319707853764	0.707859258348543	NA	raw	dsnorm	Gene bodies
(n = 10685)	Insignificant	DESeq2
normalization
421	-0.375135807635265	-0.372883830503855	1.05826236366618	0.724572190436924	NA	raw	dsnorm	Gene bodies
(n = 10685)	Insignificant	DESeq2
normalization
422	-0.779661248632779	0.0241312858792926	1.6627504257706	0.988420809119467	NA	raw	dsnorm	Gene bodies
(n = 10685)	Insignificant	DESeq2
normalization
423	-1.99989851705634	-1.08169655197208	4.97100986910499	0.827740031381544	NA	raw	dsnorm	Gene bodies
(n = 10685)	Insignificant	DESeq2
normalization
424	-1.50302660063964	-2.29029213412858	3.82121933856403	0.548931778589799	NA	raw	dsnorm	Gene bodies
(n = 10685)	Insignificant	DESeq2
normalization
425	-1.74805138542048	1.71275901399336	4.98982348665369	0.73141007550606	NA	raw	dsnorm	Gene bodies
(n = 10685)	Insignificant	DESeq2
normalization
426	-1.35439397268749	1.34481767560631	3.15370867055378	0.669798775508344	NA	raw	dsnorm	Gene bodies
(n = 10685)	Insignificant	DESeq2
normalization
431	-1.46576608190188	2.66786128742562	3.69480616263454	0.470259328269026	NA	raw	dsnorm	Gene bodies
(n = 10685)	Insignificant	DESeq2
normalization
432	-1.74805138542048	1.71275901399336	4.98982348665369	0.73141007550606	NA	raw	dsnorm	Gene bodies
(n = 10685)	Insignificant	DESeq2
normalization
433	-1.15526261747409	3.69440708101611	2.82701124736767	0.191272379887001	NA	raw	dsnorm	Gene bodies
(n = 10685)	Insignificant	DESeq2
normalization
434	-1.99989851705634	-1.08169655197208	4.97100986910499	0.827740031381544	NA	raw	dsnorm	Gene bodies
(n = 10685)	Insignificant	DESeq2
normalization
436	-1.55493940778953	0.393720765617301	4.08337433342408	0.923186655928804	NA	raw	dsnorm	Gene bodies
(n = 10685)	Insignificant	DESeq2
normalization
437	-0.300888408375214	-1.12047429450344	1.01115486748048	0.267812829027042	NA	raw	dsnorm	Gene bodies
(n = 10685)	Insignificant	DESeq2
normalization
439	-1.78638645192555	1.6484857984036	4.99426309645252	0.741342626007002	NA	raw	dsnorm	Gene bodies
(n = 10685)	Insignificant	DESeq2
normalization
440	-1.66956945540445	-1.63669124148726	4.8994939369501	0.738339473911386	NA	raw	dsnorm	Gene bodies
(n = 10685)	Insignificant	DESeq2
normalization
442	-0.61898506961833	0.991112798303277	1.4331699485049	0.489218164589406	NA	raw	dsnorm	Gene bodies
(n = 10685)	Insignificant	DESeq2
normalization
451	-1.99989851705634	-1.08169655197208	4.97100986910499	0.827740031381544	NA	raw	dsnorm	Gene bodies
(n = 10685)	Insignificant	DESeq2
normalization
453	-0.687262609944419	-0.0284565894920855	1.47419856642738	0.984599317904447	NA	raw	dsnorm	Gene bodies
(n = 10685)	Insignificant	DESeq2
normalization
455	-0.242317611410489	-0.0217788659616505	0.955565666163215	0.981816512250539	NA	raw	dsnorm	Gene bodies
(n = 10685)	Insignificant	DESeq2
normalization
461	-1.42173409851402	-0.312263343904088	3.61726521507625	0.931207422912295	NA	raw	dsnorm	Gene bodies
(n = 10685)	Insignificant	DESeq2
normalization
463	-1.23753068211951	-1.29352683694521	3.06535857533378	0.673037990489267	NA	raw	dsnorm	Gene bodies
(n = 10685)	Insignificant	DESeq2
normalization
464	-1.78638645192555	1.6484857984036	4.99426309645252	0.741342626007002	NA	raw	dsnorm	Gene bodies
(n = 10685)	Insignificant	DESeq2
normalization
467	-0.375307439873217	1.05413538894304	1.07048190293457	0.324756829799284	NA	raw	dsnorm	Gene bodies
(n = 10685)	Insignificant	DESeq2
normalization
474	-0.285690785368483	0.0978784383126475	0.970107841121765	0.919634296966673	NA	raw	dsnorm	Gene bodies
(n = 10685)	Insignificant	DESeq2
normalization
475	-1.4470213897565	2.72171234582434	3.93783931728792	0.489459361420268	NA	raw	dsnorm	Gene bodies
(n = 10685)	Insignificant	DESeq2
normalization
482	-0.970888532620832	0.597451622547357	2.1383841952188	0.779942507892284	NA	raw	dsnorm	Gene bodies
(n = 10685)	Insignificant	DESeq2
normalization
484	-0.111625336959286	-1.41913527314077	0.867459173104607	0.101846327130337	NA	raw	dsnorm	Gene bodies
(n = 10685)	Insignificant	DESeq2
normalization
485	-0.55535191005335	-0.78289423298144	1.30972371996156	0.550003252307281	NA	raw	dsnorm	Gene bodies
(n = 10685)	Insignificant	DESeq2
normalization
493	-1.66956945540445	-1.63669124148726	4.8994939369501	0.738339473911386	NA	raw	dsnorm	Gene bodies
(n = 10685)	Insignificant	DESeq2
normalization
495	-0.696496328138501	-0.997533851950776	1.53918611603852	0.516925597693483	NA	raw	dsnorm	Gene bodies
(n = 10685)	Insignificant	DESeq2
normalization
503	-1.99989851705634	-1.08169655197208	4.97100986910499	0.827740031381544	NA	raw	dsnorm	Gene bodies
(n = 10685)	Insignificant	DESeq2
normalization
507	-1.03632795642502	0.299856130061638	2.17222630671679	0.890208073163858	NA	raw	dsnorm	Gene bodies
(n = 10685)	Insignificant	DESeq2
normalization
514	-0.463550298908487	-0.083764914800082	1.1769902688756	0.943263459925382	NA	raw	dsnorm	Gene bodies
(n = 10685)	Insignificant	DESeq2
normalization
516	-0.281109859622292	0.496491571433684	0.938051010000405	0.596611277168278	NA	raw	dsnorm	Gene bodies
(n = 10685)	Insignificant	DESeq2
normalization
523	-0.247649375584223	0.0463613183272068	0.921810773649647	0.959888306208523	NA	raw	dsnorm	Gene bodies
(n = 10685)	Insignificant	DESeq2
normalization
524	-1.99989851705634	-1.08169655197208	4.97100986910499	0.827740031381544	NA	raw	dsnorm	Gene bodies
(n = 10685)	Insignificant	DESeq2
normalization
529	-1.2658321342186	0.610161018772294	2.88866297585909	0.832710844204818	NA	raw	dsnorm	Gene bodies
(n = 10685)	Insignificant	DESeq2
normalization
530	-1.74805138542048	1.71275901399336	4.98982348665369	0.73141007550606	NA	raw	dsnorm	Gene bodies
(n = 10685)	Insignificant	DESeq2
normalization
531	-1.22800663601454	-1.2333631771838	3.10297843581875	0.691015597234694	NA	raw	dsnorm	Gene bodies
(n = 10685)	Insignificant	DESeq2
normalization
542	-0.881189621414302	0.124637087782105	2.11760211693758	0.953065488611216	NA	raw	dsnorm	Gene bodies
(n = 10685)	Insignificant	DESeq2
normalization
546	-0.650838015348389	0.176574803462119	1.46861907666625	0.904299480068692	NA	raw	dsnorm	Gene bodies
(n = 10685)	Insignificant	DESeq2
normalization
551	-1.99989851705634	-1.08169655197208	4.97100986910499	0.827740031381544	NA	raw	dsnorm	Gene bodies
(n = 10685)	Insignificant	DESeq2
normalization
559	-0.93973494099313	-0.222883123408296	1.9782231357945	0.910293499780397	NA	raw	dsnorm	Gene bodies
(n = 10685)	Insignificant	DESeq2
normalization
560	-1.40601001010504	-0.0613029275493136	3.63146047664026	0.986531496975575	NA	raw	dsnorm	Gene bodies
(n = 10685)	Insignificant	DESeq2
normalization
566	-1.74805138542048	1.71275901399336	4.98982348665369	0.73141007550606	NA	raw	dsnorm	Gene bodies
(n = 10685)	Insignificant	DESeq2
normalization
570	-1.78638645192555	1.6484857984036	4.99426309645252	0.741342626007002	NA	raw	dsnorm	Gene bodies
(n = 10685)	Insignificant	DESeq2
normalization
572	-0.320808266106017	0.396178019203543	0.985144465030138	0.687572014200793	NA	raw	dsnorm	Gene bodies
(n = 10685)	Insignificant	DESeq2
normalization
575	-0.551302106513541	0.512621467277844	1.30825761157069	0.695179937052051	NA	raw	dsnorm	Gene bodies
(n = 10685)	Insignificant	DESeq2
normalization
576	-1.31993863080457	-0.884891879296146	3.28902870848192	0.787896188545471	NA	raw	dsnorm	Gene bodies
(n = 10685)	Insignificant	DESeq2
normalization
586	-0.741499558470518	-2.0425370523169	1.79011858493137	0.253867192255144	NA	raw	dsnorm	Gene bodies
(n = 10685)	Insignificant	DESeq2
normalization
592	-0.510999720979626	0.360705322551303	1.234631005949	0.770167062774047	NA	raw	dsnorm	Gene bodies
(n = 10685)	Insignificant	DESeq2
normalization
597	-1.50302660063964	-2.29029213412858	3.82121933856403	0.548931778589799	NA	raw	dsnorm	Gene bodies
(n = 10685)	Insignificant	DESeq2
normalization
598	-1.18221961707828	0.110348773344385	2.82341243776612	0.968823834835909	NA	raw	dsnorm	Gene bodies
(n = 10685)	Insignificant	DESeq2
normalization
599	-1.99989851705634	-1.08169655197208	4.97100986910499	0.827740031381544	NA	raw	dsnorm	Gene bodies
(n = 10685)	Insignificant	DESeq2
normalization
600	-1.66956945540445	-1.63669124148726	4.8994939369501	0.738339473911386	NA	raw	dsnorm	Gene bodies
(n = 10685)	Insignificant	DESeq2
normalization
605	-0.511816329758369	-1.29731125291805	1.3754515005203	0.345584042662885	NA	raw	dsnorm	Gene bodies
(n = 10685)	Insignificant	DESeq2
normalization
623	-1.16901734705442	-1.62019742417289	2.72757289302896	0.552507423079772	NA	raw	dsnorm	Gene bodies
(n = 10685)	Insignificant	DESeq2
normalization
632	-0.391304292893438	-1.17373794856894	1.17118190719821	0.316255484263847	NA	raw	dsnorm	Gene bodies
(n = 10685)	Insignificant	DESeq2
normalization
634	-0.186768182487254	-0.130356707892049	0.853766216998006	0.878647232499152	NA	raw	dsnorm	Gene bodies
(n = 10685)	Insignificant	DESeq2
normalization
640	-0.9317125562222	-1.27225090762829	2.00619221797964	0.525975091610812	NA	raw	dsnorm	Gene bodies
(n = 10685)	Insignificant	DESeq2
normalization
650	-0.0813517599288066	0.00317086189622759	0.762518090691509	0.996682079427647	NA	raw	dsnorm	Gene bodies
(n = 10685)	Insignificant	DESeq2
normalization
651	-0.201489356925307	-1.63031641444484	0.910303995309695	0.0733000013238635	NA	raw	dsnorm	Gene bodies
(n = 10685)	Insignificant	DESeq2
normalization
658	-0.512105879234354	-0.619077109718486	1.23012287783407	0.614778359300095	NA	raw	dsnorm	Gene bodies
(n = 10685)	Insignificant	DESeq2
normalization
659	-1.66956945540445	-1.63669124148726	4.8994939369501	0.738339473911386	NA	raw	dsnorm	Gene bodies
(n = 10685)	Insignificant	DESeq2
normalization
660	-1.99989851705634	-1.08169655197208	4.97100986910499	0.827740031381544	NA	raw	dsnorm	Gene bodies
(n = 10685)	Insignificant	DESeq2
normalization
664	-1.78638645192555	1.6484857984036	4.99426309645252	0.741342626007002	NA	raw	dsnorm	Gene bodies
(n = 10685)	Insignificant	DESeq2
normalization
666	-1.46576608190188	2.66786128742562	3.69480616263454	0.470259328269026	NA	raw	dsnorm	Gene bodies
(n = 10685)	Insignificant	DESeq2
normalization
670	-1.99989851705634	-1.08169655197208	4.97100986910499	0.827740031381544	NA	raw	dsnorm	Gene bodies
(n = 10685)	Insignificant	DESeq2
normalization
677	-0.738387690085485	-0.723442908545473	1.58209023893837	0.647476760569559	NA	raw	dsnorm	Gene bodies
(n = 10685)	Insignificant	DESeq2
normalization
688	-1.99989851705634	-1.08169655197208	4.97100986910499	0.827740031381544	NA	raw	dsnorm	Gene bodies
(n = 10685)	Insignificant	DESeq2
normalization
692	-0.383291523847895	0.0129468665603071	1.05727849584173	0.990229776906732	NA	raw	dsnorm	Gene bodies
(n = 10685)	Insignificant	DESeq2
normalization
695	-0.418313897072533	-0.0979290468693244	1.10424373146677	0.929332835691254	NA	raw	dsnorm	Gene bodies
(n = 10685)	Insignificant	DESeq2
normalization
697	-0.240495527806557	0.483870186958459	0.908540029496324	0.594324396990912	NA	raw	dsnorm	Gene bodies
(n = 10685)	Insignificant	DESeq2
normalization
702	-0.485576292412857	-0.41098499046502	1.21705433179085	0.735598103667848	NA	raw	dsnorm	Gene bodies
(n = 10685)	Insignificant	DESeq2
normalization
707	-1.15135127027655	1.15496054840717	2.58972084442099	0.655612572624577	NA	raw	dsnorm	Gene bodies
(n = 10685)	Insignificant	DESeq2
normalization
709	-0.626824766101456	0.839200406200878	1.41023587275209	0.551791303520496	NA	raw	dsnorm	Gene bodies
(n = 10685)	Insignificant	DESeq2
normalization
714	-1.33385078637747	-0.929599671452642	3.32607150542417	0.779869746390124	NA	raw	dsnorm	Gene bodies
(n = 10685)	Insignificant	DESeq2
normalization
715	-0.512235964070172	-0.0329336829364634	1.21405717586009	0.978358470064025	NA	raw	dsnorm	Gene bodies
(n = 10685)	Insignificant	DESeq2
normalization
716	-0.246773868932238	1.01755422631807	0.930668441399368	0.274236438729111	NA	raw	dsnorm	Gene bodies
(n = 10685)	Insignificant	DESeq2
normalization
726	-0.288685083797179	-0.0246447762384918	0.948098248921005	0.979262199557459	NA	raw	dsnorm	Gene bodies
(n = 10685)	Insignificant	DESeq2
normalization
727	-0.470066607161901	1.55625720672172	1.21955861046094	0.201926413272196	NA	raw	dsnorm	Gene bodies
(n = 10685)	Insignificant	DESeq2
normalization
733	-1.69886852139236	-1.74490966041423	4.93995487974379	0.723920662662792	NA	raw	dsnorm	Gene bodies
(n = 10685)	Insignificant	DESeq2
normalization
737	-1.99989851705634	-1.08169655197208	4.97100986910499	0.827740031381544	NA	raw	dsnorm	Gene bodies
(n = 10685)	Insignificant	DESeq2
normalization
739	-1.55493940778953	0.393720765617301	4.08337433342408	0.923186655928804	NA	raw	dsnorm	Gene bodies
(n = 10685)	Insignificant	DESeq2
normalization
744	-1.19660691783186	1.97865805291178	2.95137138976143	0.502590165155187	NA	raw	dsnorm	Gene bodies
(n = 10685)	Insignificant	DESeq2
normalization
745	-1.74805138542048	1.71275901399336	4.98982348665369	0.73141007550606	NA	raw	dsnorm	Gene bodies
(n = 10685)	Insignificant	DESeq2
normalization
746	-0.708936674760064	0.13211733499764	1.50798855344063	0.930185358424123	NA	raw	dsnorm	Gene bodies
(n = 10685)	Insignificant	DESeq2
normalization
749	-0.310025123570401	-0.265635150394178	1.03086005397908	0.796651537898556	NA	raw	dsnorm	Gene bodies
(n = 10685)	Insignificant	DESeq2
normalization
753	-1.2658321342186	0.610161018772294	2.88866297585909	0.832710844204818	NA	raw	dsnorm	Gene bodies
(n = 10685)	Insignificant	DESeq2
normalization
754	-0.629438741432472	0.0935428308482804	1.38609928864357	0.946194500162377	NA	raw	dsnorm	Gene bodies
(n = 10685)	Insignificant	DESeq2
normalization
758	-0.939307972498169	-0.253783874934913	2.09244074840191	0.90346446828892	NA	raw	dsnorm	Gene bodies
(n = 10685)	Insignificant	DESeq2
normalization
759	-1.78638645192555	1.6484857984036	4.99426309645252	0.741342626007002	NA	raw	dsnorm	Gene bodies
(n = 10685)	Insignificant	DESeq2
normalization
762	-0.773858590713687	-1.99379770365193	1.84382212966039	0.279546121948013	NA	raw	dsnorm	Gene bodies
(n = 10685)	Insignificant	DESeq2
normalization
772	-1.99989851705634	-1.08169655197208	4.97100986910499	0.827740031381544	NA	raw	dsnorm	Gene bodies
(n = 10685)	Insignificant	DESeq2
normalization
773	-1.2658321342186	0.610161018772294	2.88866297585909	0.832710844204818	NA	raw	dsnorm	Gene bodies
(n = 10685)	Insignificant	DESeq2
normalization
779	-1.20703802283577	1.93986897622593	2.77752944906057	0.484917530387382	NA	raw	dsnorm	Gene bodies
(n = 10685)	Insignificant	DESeq2
normalization
780	-1.42303204653994	-0.11708010142626	3.68030162840696	0.974621468507142	NA	raw	dsnorm	Gene bodies
(n = 10685)	Insignificant	DESeq2
normalization
781	-0.893805701463934	1.06254662121634	1.88990577938045	0.57396476892846	NA	raw	dsnorm	Gene bodies
(n = 10685)	Insignificant	DESeq2
normalization
782	-1.74805138542048	1.71275901399336	4.98982348665369	0.73141007550606	NA	raw	dsnorm	Gene bodies
(n = 10685)	Insignificant	DESeq2
normalization
783	-0.120207664666252	0.588362144021925	0.79495960853658	0.459229749644402	NA	raw	dsnorm	Gene bodies
(n = 10685)	Insignificant	DESeq2
normalization
785	-1.01312666327161	-0.827803387370336	2.16515209594001	0.702216335678658	NA	raw	dsnorm	Gene bodies
(n = 10685)	Insignificant	DESeq2
normalization
793	-1.40601001010504	-0.0613029275493136	3.63146047664026	0.986531496975575	NA	raw	dsnorm	Gene bodies
(n = 10685)	Insignificant	DESeq2
normalization
794	-1.78638645192555	1.6484857984036	4.99426309645252	0.741342626007002	NA	raw	dsnorm	Gene bodies
(n = 10685)	Insignificant	DESeq2
normalization
795	-1.04908138108446	4.04427793359374	2.8069938630412	0.149645102140762	NA	raw	dsnorm	Gene bodies
(n = 10685)	Insignificant	DESeq2
normalization
796	-1.33385078637747	-0.929599671452642	3.32607150542417	0.779869746390124	NA	raw	dsnorm	Gene bodies
(n = 10685)	Insignificant	DESeq2
normalization
797	-0.884342216131365	3.13566636554006	2.1551180001816	0.145673157007034	NA	raw	dsnorm	Gene bodies
(n = 10685)	Insignificant	DESeq2
normalization
800	-0.499043257493318	0.219600630690869	1.23351792764134	0.85870104914737	NA	raw	dsnorm	Gene bodies
(n = 10685)	Insignificant	DESeq2
normalization
801	-1.99989851705634	-1.08169655197208	4.97100986910499	0.827740031381544	NA	raw	dsnorm	Gene bodies
(n = 10685)	Insignificant	DESeq2
normalization
806	-0.926485384886497	0.310696249843199	2.02368945572516	0.877980642889619	NA	raw	dsnorm	Gene bodies
(n = 10685)	Insignificant	DESeq2
normalization
816	-0.354341366467119	0.1679205173105	1.03246193896683	0.870801198694772	NA	raw	dsnorm	Gene bodies
(n = 10685)	Insignificant	DESeq2
normalization
818	-0.14584355485826	-0.99069065445089	0.834753440498075	0.235304027442191	NA	raw	dsnorm	Gene bodies
(n = 10685)	Insignificant	DESeq2
normalization
819	-0.663587753598063	-0.156904048881482	1.45396579845396	0.914063484009991	NA	raw	dsnorm	Gene bodies
(n = 10685)	Insignificant	DESeq2
normalization
820	-0.680039226274969	0.289214610434488	1.50122483247057	0.847231181582087	NA	raw	dsnorm	Gene bodies
(n = 10685)	Insignificant	DESeq2
normalization
821	-1.42303204653994	-0.11708010142626	3.68030162840696	0.974621468507142	NA	raw	dsnorm	Gene bodies
(n = 10685)	Insignificant	DESeq2
normalization
822	-1.18296686993031	0.186621393529405	2.55664385341485	0.941810352963461	NA	raw	dsnorm	Gene bodies
(n = 10685)	Insignificant	DESeq2
normalization
824	-1.99989851705634	-1.08169655197208	4.97100986910499	0.827740031381544	NA	raw	dsnorm	Gene bodies
(n = 10685)	Insignificant	DESeq2
normalization
826	-1.13383110460758	1.61988548231965	2.64239517697154	0.539852007601844	NA	raw	dsnorm	Gene bodies
(n = 10685)	Insignificant	DESeq2
normalization
828	-1.26673819947914	0.898091483455629	3.15417024732398	0.775849890178833	NA	raw	dsnorm	Gene bodies
(n = 10685)	Insignificant	DESeq2
normalization
843	-1.02925978032434	0.329624067353626	2.16184228512671	0.878813341249168	NA	raw	dsnorm	Gene bodies
(n = 10685)	Insignificant	DESeq2
normalization
844	-1.19230684314356	0.050155341048453	2.67362931284664	0.985033143876218	NA	raw	dsnorm	Gene bodies
(n = 10685)	Insignificant	DESeq2
normalization
845	-0.56805843852433	1.12123806491136	1.33323877362529	0.400354549831765	NA	raw	dsnorm	Gene bodies
(n = 10685)	Insignificant	DESeq2
normalization
846	-1.50302660063964	-2.29029213412858	3.82121933856403	0.548931778589799	NA	raw	dsnorm	Gene bodies
(n = 10685)	Insignificant	DESeq2
normalization
847	-0.991494306544023	-0.0434251416012842	2.06778885982041	0.983245047864971	NA	raw	dsnorm	Gene bodies
(n = 10685)	Insignificant	DESeq2
normalization
849	-0.399746052461808	-0.425624550750935	1.11947521755458	0.703796910816434	NA	raw	dsnorm	Gene bodies
(n = 10685)	Insignificant	DESeq2
normalization
851	-0.255500685415782	-0.788712744807356	0.937377096044883	0.400121701124318	NA	raw	dsnorm	Gene bodies
(n = 10685)	Insignificant	DESeq2
normalization
853	-0.432402570888108	-0.837028858233358	1.15680968872688	0.46933185013912	NA	raw	dsnorm	Gene bodies
(n = 10685)	Insignificant	DESeq2
normalization
854	-0.845422188885974	-0.0416867941360984	1.78598747313455	0.981378240309761	NA	raw	dsnorm	Gene bodies
(n = 10685)	Insignificant	DESeq2
normalization
856	-1.40601001010504	-0.0613029275493136	3.63146047664026	0.986531496975575	NA	raw	dsnorm	Gene bodies
(n = 10685)	Insignificant	DESeq2
normalization
857	-0.91131906169176	2.11658103276952	2.08807143089291	0.310748092493562	NA	raw	dsnorm	Gene bodies
(n = 10685)	Insignificant	DESeq2
normalization
860	-1.99989851705634	-1.08169655197208	4.97100986910499	0.827740031381544	NA	raw	dsnorm	Gene bodies
(n = 10685)	Insignificant	DESeq2
normalization
865	-0.209589112775356	0.445339199956647	0.884606129192753	0.614660445224463	NA	raw	dsnorm	Gene bodies
(n = 10685)	Insignificant	DESeq2
normalization
867	-0.959246442566193	0.730574398823921	2.00406836953923	0.715450594474698	NA	raw	dsnorm	Gene bodies
(n = 10685)	Insignificant	DESeq2
normalization
868	-1.22800663601454	-1.2333631771838	3.10297843581875	0.691015597234694	NA	raw	dsnorm	Gene bodies
(n = 10685)	Insignificant	DESeq2
normalization
874	-1.74805138542048	1.71275901399336	4.98982348665369	0.73141007550606	NA	raw	dsnorm	Gene bodies
(n = 10685)	Insignificant	DESeq2
normalization
876	-1.66956945540445	-1.63669124148726	4.8994939369501	0.738339473911386	NA	raw	dsnorm	Gene bodies
(n = 10685)	Insignificant	DESeq2
normalization
878	-1.74805138542048	1.71275901399336	4.98982348665369	0.73141007550606	NA	raw	dsnorm	Gene bodies
(n = 10685)	Insignificant	DESeq2
normalization
885	-0.839230339618917	0.361212565023666	1.8528572251973	0.845432915061008	NA	raw	dsnorm	Gene bodies
(n = 10685)	Insignificant	DESeq2
normalization
886	-1.4470213897565	2.72171234582434	3.93783931728792	0.489459361420268	NA	raw	dsnorm	Gene bodies
(n = 10685)	Insignificant	DESeq2
normalization
888	-0.96480213855462	0.617841054664845	2.10316097096942	0.768935311608412	NA	raw	dsnorm	Gene bodies
(n = 10685)	Insignificant	DESeq2
normalization
892	-1.78638645192555	1.6484857984036	4.99426309645252	0.741342626007002	NA	raw	dsnorm	Gene bodies
(n = 10685)	Insignificant	DESeq2
normalization
893	-0.183842493292091	-0.488580873573684	0.84477909348657	0.56302553861364	NA	raw	dsnorm	Gene bodies
(n = 10685)	Insignificant	DESeq2
normalization
898	-0.433980449350904	1.01617907016568	1.15824285611837	0.380299046618751	NA	raw	dsnorm	Gene bodies
(n = 10685)	Insignificant	DESeq2
normalization
899	-1.74805138542048	1.71275901399336	4.98982348665369	0.73141007550606	NA	raw	dsnorm	Gene bodies
(n = 10685)	Insignificant	DESeq2
normalization
906	-1.11277089913767	-0.228278348953025	2.49129336823964	0.926991652338765	NA	raw	dsnorm	Gene bodies
(n = 10685)	Insignificant	DESeq2
normalization
909	-1.74805138542048	1.71275901399336	4.98982348665369	0.73141007550606	NA	raw	dsnorm	Gene bodies
(n = 10685)	Insignificant	DESeq2
normalization
917	-1.57912142926374	0.338097401525433	4.16739047864322	0.935339137971436	NA	raw	dsnorm	Gene bodies
(n = 10685)	Insignificant	DESeq2
normalization
918	-0.418905719534006	0.192330175448146	1.13871212939986	0.865874127109891	NA	raw	dsnorm	Gene bodies
(n = 10685)	Insignificant	DESeq2
normalization
919	-0.681164622595622	0.0280883002780852	1.48355658613758	0.984894487689051	NA	raw	dsnorm	Gene bodies
(n = 10685)	Insignificant	DESeq2
normalization
921	-1.99989851705634	-1.08169655197208	4.97100986910499	0.827740031381544	NA	raw	dsnorm	Gene bodies
(n = 10685)	Insignificant	DESeq2
normalization
922	-1.13010728395406	-0.315370139119701	2.52646552124969	0.900660816402398	NA	raw	dsnorm	Gene bodies
(n = 10685)	Insignificant	DESeq2
normalization
926	-1.57912142926374	0.338097401525433	4.16739047864322	0.935339137971436	NA	raw	dsnorm	Gene bodies
(n = 10685)	Insignificant	DESeq2
normalization
931	-0.732014194874897	0.359324397021141	1.59068822150116	0.82128510066581	NA	raw	dsnorm	Gene bodies
(n = 10685)	Insignificant	DESeq2
normalization
932	-1.0425295541345	-2.05297612278809	2.47049887488361	0.405975559815489	NA	raw	dsnorm	Gene bodies
(n = 10685)	Insignificant	DESeq2
normalization
936	-0.625215950417852	1.44459498172861	1.48033106418684	0.329134144772168	NA	raw	dsnorm	Gene bodies
(n = 10685)	Insignificant	DESeq2
normalization
947	-1.24316351866964	1.0032428552821	3.0961477057476	0.745915782905775	NA	raw	dsnorm	Gene bodies
(n = 10685)	Insignificant	DESeq2
normalization
949	-1.35439397268749	1.34481767560631	3.15370867055378	0.669798775508344	NA	raw	dsnorm	Gene bodies
(n = 10685)	Insignificant	DESeq2
normalization
957	-1.23753068211951	-1.29352683694521	3.06535857533378	0.673037990489267	NA	raw	dsnorm	Gene bodies
(n = 10685)	Insignificant	DESeq2
normalization
963	-1.13781693877252	-3.51935961962391	2.74778842965783	0.200264921510881	NA	raw	dsnorm	Gene bodies
(n = 10685)	Insignificant	DESeq2
normalization
964	-1.32096505323067	-0.845426222044432	3.12461512618981	0.786721991684965	NA	raw	dsnorm	Gene bodies
(n = 10685)	Insignificant	DESeq2
normalization
965	-1.40601001010504	-0.0613029275493136	3.63146047664026	0.986531496975575	NA	raw	dsnorm	Gene bodies
(n = 10685)	Insignificant	DESeq2
normalization
968	-1.99989851705634	-1.08169655197208	4.97100986910499	0.827740031381544	NA	raw	dsnorm	Gene bodies
(n = 10685)	Insignificant	DESeq2
normalization
973	-1.14284365849905	1.58480179365914	2.65815815232512	0.551039639634778	NA	raw	dsnorm	Gene bodies
(n = 10685)	Insignificant	DESeq2
normalization
975	-1.08573015591208	0.630718029762198	2.39943368738357	0.792657559155989	NA	raw	dsnorm	Gene bodies
(n = 10685)	Insignificant	DESeq2
normalization
991	-0.850037981919019	-0.0627526937442038	1.76839919395078	0.971692534402855	NA	raw	dsnorm	Gene bodies
(n = 10685)	Insignificant	DESeq2
normalization
996	-0.91636579518637	0.487396829256193	1.94714332064147	0.802344690996398	NA	raw	dsnorm	Gene bodies
(n = 10685)	Insignificant	DESeq2
normalization
997	-1.2026339447012	0.018245749583644	2.87221812411708	0.994931476875415	NA	raw	dsnorm	Gene bodies
(n = 10685)	Insignificant	DESeq2
normalization
1000	-0.632240023981745	0.080901771176165	1.38764784086188	0.953508575710606	NA	raw	dsnorm	Gene bodies
(n = 10685)	Insignificant	DESeq2
normalization
1003	-1.42303204653994	-0.11708010142626	3.68030162840696	0.974621468507142	NA	raw	dsnorm	Gene bodies
(n = 10685)	Insignificant	DESeq2
normalization
1007	-0.80399879080447	-1.87726993307523	1.82227219860588	0.302925114789272	NA	raw	dsnorm	Gene bodies
(n = 10685)	Insignificant	DESeq2
normalization
1008	-0.371296626106912	-1.08964916525326	1.06438732344382	0.305961076667065	NA	raw	dsnorm	Gene bodies
(n = 10685)	Insignificant	DESeq2
normalization
1009	-1.27733326106934	-3.0195417367348	3.13547053060527	0.335534140551391	NA	raw	dsnorm	Gene bodies
(n = 10685)	Insignificant	DESeq2
normalization
1013	-1.13316372679475	1.23764054757817	2.739651298151	0.651448285253353	NA	raw	dsnorm	Gene bodies
(n = 10685)	Insignificant	DESeq2
normalization
1014	-0.456273950081408	-0.0245586911618358	1.1613544110981	0.983128715909742	NA	raw	dsnorm	Gene bodies
(n = 10685)	Insignificant	DESeq2
normalization
1015	-1.14284365849905	1.58480179365914	2.65815815232512	0.551039639634778	NA	raw	dsnorm	Gene bodies
(n = 10685)	Insignificant	DESeq2
normalization
1026	-0.810855976364075	0.208393432637827	1.83786855067883	0.909722438184649	NA	raw	dsnorm	Gene bodies
(n = 10685)	Insignificant	DESeq2
normalization
1028	-0.764959896588892	1.31575841227312	1.69236970988844	0.436884408010206	NA	raw	dsnorm	Gene bodies
(n = 10685)	Insignificant	DESeq2
normalization
1029	-1.55493940778953	0.393720765617301	4.08337433342408	0.923186655928804	NA	raw	dsnorm	Gene bodies
(n = 10685)	Insignificant	DESeq2
normalization
1031	-0.832801108943598	1.50816888209584	1.9518845298429	0.43971580627096	NA	raw	dsnorm	Gene bodies
(n = 10685)	Insignificant	DESeq2
normalization
1033	-1.78638645192555	1.6484857984036	4.99426309645252	0.741342626007002	NA	raw	dsnorm	Gene bodies
(n = 10685)	Insignificant	DESeq2
normalization
1038	-0.923695259330401	1.56139829657049	2.05063752684182	0.44640570061561	NA	raw	dsnorm	Gene bodies
(n = 10685)	Insignificant	DESeq2
normalization
1040	-1.33981911081837	1.39834079523212	3.33183289573359	0.674711087656095	NA	raw	dsnorm	Gene bodies
(n = 10685)	Insignificant	DESeq2
normalization
1051	-0.850037981919019	-0.0627526937442038	1.76839919395078	0.971692534402855	NA	raw	dsnorm	Gene bodies
(n = 10685)	Insignificant	DESeq2
normalization
1061	-1.42173409851402	-0.312263343904088	3.61726521507625	0.931207422912295	NA	raw	dsnorm	Gene bodies
(n = 10685)	Insignificant	DESeq2
normalization
1062	-1.74805138542048	1.71275901399336	4.98982348665369	0.73141007550606	NA	raw	dsnorm	Gene bodies
(n = 10685)	Insignificant	DESeq2
normalization
1063	-1.4470213897565	2.72171234582434	3.93783931728792	0.489459361420268	NA	raw	dsnorm	Gene bodies
(n = 10685)	Insignificant	DESeq2
normalization
1064	-1.23837952913854	-1.28665856125589	2.88958727608783	0.656121635717282	NA	raw	dsnorm	Gene bodies
(n = 10685)	Insignificant	DESeq2
normalization
1071	-0.27450081964699	-0.486942727308397	0.934136411504625	0.602174640260842	NA	raw	dsnorm	Gene bodies
(n = 10685)	Insignificant	DESeq2
normalization
1073	-0.220794845858183	0.184683849845081	0.89517695103753	0.836548860986289	NA	raw	dsnorm	Gene bodies
(n = 10685)	Insignificant	DESeq2
normalization
1081	-0.830602820917462	0.435631493308144	1.74010664677785	0.802318561734285	NA	raw	dsnorm	Gene bodies
(n = 10685)	Insignificant	DESeq2
normalization
1085	-0.921805824709919	0.460937668137837	1.97668860619123	0.815616364273662	NA	raw	dsnorm	Gene bodies
(n = 10685)	Insignificant	DESeq2
normalization
1086	-0.491633057027173	-0.442029644482757	1.19796525196438	0.712139878516375	NA	raw	dsnorm	Gene bodies
(n = 10685)	Insignificant	DESeq2
normalization
1092	-1.30745335385135	-0.801501124608284	3.09399635151168	0.795596320818287	NA	raw	dsnorm	Gene bodies
(n = 10685)	Insignificant	DESeq2
normalization
1094	-1.40601001010504	-0.0613029275493136	3.63146047664026	0.986531496975575	NA	raw	dsnorm	Gene bodies
(n = 10685)	Insignificant	DESeq2
normalization
1095	-1.66956945540445	-1.63669124148726	4.8994939369501	0.738339473911386	NA	raw	dsnorm	Gene bodies
(n = 10685)	Insignificant	DESeq2
normalization
1103	-1.02324351886092	2.64004532038146	2.38337682224869	0.2679952395571	NA	raw	dsnorm	Gene bodies
(n = 10685)	Insignificant	DESeq2
normalization
1123	-1.32096505323067	-0.845426222044432	3.12461512618981	0.786721991684965	NA	raw	dsnorm	Gene bodies
(n = 10685)	Insignificant	DESeq2
normalization
1137	-0.507993080865278	-0.0127839887021229	1.22407596932994	0.991667215072219	NA	raw	dsnorm	Gene bodies
(n = 10685)	Insignificant	DESeq2
normalization
1138	-1.36947500090056	1.2970438525804	3.4133132080079	0.703948713469666	NA	raw	dsnorm	Gene bodies
(n = 10685)	Insignificant	DESeq2
normalization
1139	-0.615133446819122	0.444094177293586	1.37792795616959	0.747232031655427	NA	raw	dsnorm	Gene bodies
(n = 10685)	Insignificant	DESeq2
normalization
1140	-0.332320425310401	-0.326775865984694	0.998982740662739	0.743585732116476	NA	raw	dsnorm	Gene bodies
(n = 10685)	Insignificant	DESeq2
normalization
1143	-0.240401266360212	-1.23691950018276	0.951406596791928	0.193568216380666	NA	raw	dsnorm	Gene bodies
(n = 10685)	Insignificant	DESeq2
normalization
1144	-1.66956945540445	-1.63669124148726	4.8994939369501	0.738339473911386	NA	raw	dsnorm	Gene bodies
(n = 10685)	Insignificant	DESeq2
normalization
1147	-0.828364011592278	1.51617345649207	1.98760699200638	0.445574625707457	NA	raw	dsnorm	Gene bodies
(n = 10685)	Insignificant	DESeq2
normalization
1148	-1.74805138542048	1.71275901399336	4.98982348665369	0.73141007550606	NA	raw	dsnorm	Gene bodies
(n = 10685)	Insignificant	DESeq2
normalization
1157	-0.0759121639204538	0.237832982864842	0.759698696842007	0.754233369136923	NA	raw	dsnorm	Gene bodies
(n = 10685)	Insignificant	DESeq2
normalization
1159	-0.250966081006434	0.0141528530320228	0.947797047946233	0.988086137943463	NA	raw	dsnorm	Gene bodies
(n = 10685)	Insignificant	DESeq2
normalization
1165	-0.692010544166473	1.42528651745113	1.60258898296758	0.373806959910804	NA	raw	dsnorm	Gene bodies
(n = 10685)	Insignificant	DESeq2
normalization
1166	-1.99989851705634	-1.08169655197208	4.97100986910499	0.827740031381544	NA	raw	dsnorm	Gene bodies
(n = 10685)	Insignificant	DESeq2
normalization
1169	-0.346543781722197	1.31242815262597	1.086418894428	0.227035179418719	NA	raw	dsnorm	Gene bodies
(n = 10685)	Insignificant	DESeq2
normalization
1170	-0.420887339488596	0.2128680281273	1.09526165618909	0.845899031591546	NA	raw	dsnorm	Gene bodies
(n = 10685)	Insignificant	DESeq2
normalization
1171	-1.66956945540445	-1.63669124148726	4.8994939369501	0.738339473911386	NA	raw	dsnorm	Gene bodies
(n = 10685)	Insignificant	DESeq2
normalization
1174	-1.66956945540445	-1.63669124148726	4.8994939369501	0.738339473911386	NA	raw	dsnorm	Gene bodies
(n = 10685)	Insignificant	DESeq2
normalization
1183	-1.74805138542048	1.71275901399336	4.98982348665369	0.73141007550606	NA	raw	dsnorm	Gene bodies
(n = 10685)	Insignificant	DESeq2
normalization
1196	-1.15078486956239	-1.53286231412976	2.72816395874788	0.574207384441598	NA	raw	dsnorm	Gene bodies
(n = 10685)	Insignificant	DESeq2
normalization
1202	-1.18296686993031	0.186621393529405	2.55664385341485	0.941810352963461	NA	raw	dsnorm	Gene bodies
(n = 10685)	Insignificant	DESeq2
normalization
1204	-1.46576608190188	2.66786128742562	3.69480616263454	0.470259328269026	NA	raw	dsnorm	Gene bodies
(n = 10685)	Insignificant	DESeq2
normalization
1206	-1.78638645192555	1.6484857984036	4.99426309645252	0.741342626007002	NA	raw	dsnorm	Gene bodies
(n = 10685)	Insignificant	DESeq2
normalization
1207	-1.57912142926374	0.338097401525433	4.16739047864322	0.935339137971436	NA	raw	dsnorm	Gene bodies
(n = 10685)	Insignificant	DESeq2
normalization
1230	-1.06037913118148	-0.536456894846815	2.28991346549553	0.814775758453876	NA	raw	dsnorm	Gene bodies
(n = 10685)	Insignificant	DESeq2
normalization
1231	-1.99989851705634	-1.08169655197208	4.97100986910499	0.827740031381544	NA	raw	dsnorm	Gene bodies
(n = 10685)	Insignificant	DESeq2
normalization
1233	-0.465294587141957	0.620485912998419	1.17320159904723	0.596886892530684	NA	raw	dsnorm	Gene bodies
(n = 10685)	Insignificant	DESeq2
normalization
1238	-0.371697680817567	0.392079283765578	1.06375713905287	0.712441031307787	NA	raw	dsnorm	Gene bodies
(n = 10685)	Insignificant	DESeq2
normalization
1243	-0.328180390237298	0.432227174017039	1.09268558883308	0.692426637232959	NA	raw	dsnorm	Gene bodies
(n = 10685)	Insignificant	DESeq2
normalization
1247	-0.37891350743022	-0.115399390947361	1.05924449130354	0.913246114317455	NA	raw	dsnorm	Gene bodies
(n = 10685)	Insignificant	DESeq2
normalization
1256	-1.46576608190188	2.66786128742562	3.69480616263454	0.470259328269026	NA	raw	dsnorm	Gene bodies
(n = 10685)	Insignificant	DESeq2
normalization
1258	-1.15945105344107	-1.58397421200544	2.70868760032013	0.558698663745883	NA	raw	dsnorm	Gene bodies
(n = 10685)	Insignificant	DESeq2
normalization
1261	-1.74805138542048	1.71275901399336	4.98982348665369	0.73141007550606	NA	raw	dsnorm	Gene bodies
(n = 10685)	Insignificant	DESeq2
normalization
1264	-1.03282079071349	-0.949050466548414	2.46273913980822	0.69996791289937	NA	raw	dsnorm	Gene bodies
(n = 10685)	Insignificant	DESeq2
normalization
1270	-0.401131772882479	0.794837289384868	1.09155411913418	0.466509344742588	NA	raw	dsnorm	Gene bodies
(n = 10685)	Insignificant	DESeq2
normalization
1275	-0.854352283403541	-0.120339887668467	1.78429239142477	0.946228210018243	NA	raw	dsnorm	Gene bodies
(n = 10685)	Insignificant	DESeq2
normalization
1278	-0.165673580964761	-0.442825036085145	0.829647310371057	0.593513856983394	NA	raw	dsnorm	Gene bodies
(n = 10685)	Insignificant	DESeq2
normalization
1279	-1.48535645626156	2.61203030203855	4.07556451280115	0.521587495521361	NA	raw	dsnorm	Gene bodies
(n = 10685)	Insignificant	DESeq2
normalization
1280	-1.42173409851402	-0.312263343904088	3.61726521507625	0.931207422912295	NA	raw	dsnorm	Gene bodies
(n = 10685)	Insignificant	DESeq2
normalization
1285	-1.05291191952053	-0.50347850489269	2.38975729375177	0.833135532711902	NA	raw	dsnorm	Gene bodies
(n = 10685)	Insignificant	DESeq2
normalization
1287	-0.982306276268982	4.27056026465179	2.45173410558609	0.0815341800415617	NA	raw	dsnorm	Gene bodies
(n = 10685)	Insignificant	DESeq2
normalization
1294	-0.568301934554005	-0.418194779872262	1.35080851043961	0.75687390296987	NA	raw	dsnorm	Gene bodies
(n = 10685)	Insignificant	DESeq2
normalization
1300	-1.99989851705634	-1.08169655197208	4.97100986910499	0.827740031381544	NA	raw	dsnorm	Gene bodies
(n = 10685)	Insignificant	DESeq2
normalization
1309	-1.74805138542048	1.71275901399336	4.98982348665369	0.73141007550606	NA	raw	dsnorm	Gene bodies
(n = 10685)	Insignificant	DESeq2
normalization
1313	-1.78638645192555	1.6484857984036	4.99426309645252	0.741342626007002	NA	raw	dsnorm	Gene bodies
(n = 10685)	Insignificant	DESeq2
normalization
1314	-1.78638645192555	1.6484857984036	4.99426309645252	0.741342626007002	NA	raw	dsnorm	Gene bodies
(n = 10685)	Insignificant	DESeq2
normalization
1316	-1.78638645192555	1.6484857984036	4.99426309645252	0.741342626007002	NA	raw	dsnorm	Gene bodies
(n = 10685)	Insignificant	DESeq2
normalization
1318	-1.40601001010504	-0.0613029275493136	3.63146047664026	0.986531496975575	NA	raw	dsnorm	Gene bodies
(n = 10685)	Insignificant	DESeq2
normalization
1320	-0.575907110990225	0.832086776617925	1.36085407936038	0.54090533336408	NA	raw	dsnorm	Gene bodies
(n = 10685)	Insignificant	DESeq2
normalization
1331	-1.23837952913854	-1.28665856125589	2.88958727608783	0.656121635717282	NA	raw	dsnorm	Gene bodies
(n = 10685)	Insignificant	DESeq2
normalization
1337	-1.50302660063964	-2.29029213412858	3.82121933856403	0.548931778589799	NA	raw	dsnorm	Gene bodies
(n = 10685)	Insignificant	DESeq2
normalization
1340	-0.600188503701913	0.280921097359463	1.33916719594014	0.833844860377785	NA	raw	dsnorm	Gene bodies
(n = 10685)	Insignificant	DESeq2
normalization
1341	-1.78638645192555	1.6484857984036	4.99426309645252	0.741342626007002	NA	raw	dsnorm	Gene bodies
(n = 10685)	Insignificant	DESeq2
normalization
1342	-1.66956945540445	-1.63669124148726	4.8994939369501	0.738339473911386	NA	raw	dsnorm	Gene bodies
(n = 10685)	Insignificant	DESeq2
normalization
1343	-0.729702051744981	1.03562298802363	1.65245766013699	0.530844885031973	NA	raw	dsnorm	Gene bodies
(n = 10685)	Insignificant	DESeq2
normalization
1346	-0.595507112076933	1.81571636774856	1.46864741432325	0.216340096044689	NA	raw	dsnorm	Gene bodies
(n = 10685)	Insignificant	DESeq2
normalization
1347	-0.934833088540545	1.52430835994998	2.02991622510032	0.452699715474751	NA	raw	dsnorm	Gene bodies
(n = 10685)	Insignificant	DESeq2
normalization
1349	-0.766660121831964	-0.59705390473782	1.64851007074948	0.717219098249637	NA	raw	dsnorm	Gene bodies
(n = 10685)	Insignificant	DESeq2
normalization
1355	-0.0791417334603556	0.439929785766237	0.762291522042492	0.563861848192004	NA	raw	dsnorm	Gene bodies
(n = 10685)	Insignificant	DESeq2
normalization
1359	-0.808143389930089	-0.174978371750305	1.92541056686318	0.927589155648322	NA	raw	dsnorm	Gene bodies
(n = 10685)	Insignificant	DESeq2
normalization
1366	-1.25479091651887	0.979067000021022	2.93915608791939	0.73905004010991	NA	raw	dsnorm	Gene bodies
(n = 10685)	Insignificant	DESeq2
normalization
1367	-1.36853945974047	-2.69733170476371	3.68701393534687	0.464427269197122	NA	raw	dsnorm	Gene bodies
(n = 10685)	Insignificant	DESeq2
normalization
1368	-1.55493940778953	0.393720765617301	4.08337433342408	0.923186655928804	NA	raw	dsnorm	Gene bodies
(n = 10685)	Insignificant	DESeq2
normalization
1370	-0.351808056731246	0.617395847387927	1.03285816352393	0.550003604431203	NA	raw	dsnorm	Gene bodies
(n = 10685)	Insignificant	DESeq2
normalization
1376	-1.99989851705634	-1.08169655197208	4.97100986910499	0.827740031381544	NA	raw	dsnorm	Gene bodies
(n = 10685)	Insignificant	DESeq2
normalization
1377	-1.74805138542048	1.71275901399336	4.98982348665369	0.73141007550606	NA	raw	dsnorm	Gene bodies
(n = 10685)	Insignificant	DESeq2
normalization
1381	-0.556516887080678	-0.346858951255754	1.30206148801006	0.789937214982472	NA	raw	dsnorm	Gene bodies
(n = 10685)	Insignificant	DESeq2
normalization
1384	-1.74805138542048	1.71275901399336	4.98982348665369	0.73141007550606	NA	raw	dsnorm	Gene bodies
(n = 10685)	Insignificant	DESeq2
normalization
1385	-1.74805138542048	1.71275901399336	4.98982348665369	0.73141007550606	NA	raw	dsnorm	Gene bodies
(n = 10685)	Insignificant	DESeq2
normalization
1394	-1.22717780394734	-1.24728678963071	2.86607037341847	0.663424109316143	NA	raw	dsnorm	Gene bodies
(n = 10685)	Insignificant	DESeq2
normalization
1395	-1.2658321342186	0.610161018772294	2.88866297585909	0.832710844204818	NA	raw	dsnorm	Gene bodies
(n = 10685)	Insignificant	DESeq2
normalization
1410	-1.38294196204439	-2.7164911698325	3.40374359313487	0.424818699589248	NA	raw	dsnorm	Gene bodies
(n = 10685)	Insignificant	DESeq2
normalization
1413	-0.359111020758126	-2.89290441107235	1.25917343846734	0.0215923702792846	NA	raw	dsnorm	Gene bodies
(n = 10685)	Insignificant	DESeq2
normalization
1415	-1.00364330258975	-2.28474496347112	2.39791940963235	0.340689861000667	NA	raw	dsnorm	Gene bodies
(n = 10685)	Insignificant	DESeq2
normalization
1416	-0.464636100496724	0.285767459260801	1.15077399433745	0.803881944242536	NA	raw	dsnorm	Gene bodies
(n = 10685)	Insignificant	DESeq2
normalization
1432	-0.305944975197568	-0.745536325104045	0.983784264474341	0.448555744879566	NA	raw	dsnorm	Gene bodies
(n = 10685)	Insignificant	DESeq2
normalization
1435	-0.725211236137816	1.37514329084668	1.5855183843195	0.385769642842063	NA	raw	dsnorm	Gene bodies
(n = 10685)	Insignificant	DESeq2
normalization
1436	-1.19230684314356	0.050155341048453	2.67362931284664	0.985033143876218	NA	raw	dsnorm	Gene bodies
(n = 10685)	Insignificant	DESeq2
normalization
1438	-1.35439397268749	1.34481767560631	3.15370867055378	0.669798775508344	NA	raw	dsnorm	Gene bodies
(n = 10685)	Insignificant	DESeq2
normalization
1446	-0.832642841567059	-4.51097505241537	2.21015519464518	0.0412486549459376	NA	raw	dsnorm	Gene bodies
(n = 10685)	Insignificant	DESeq2
normalization
1452	-0.84604663657424	1.3004246513408	1.81346540074431	0.473316270097449	NA	raw	dsnorm	Gene bodies
(n = 10685)	Insignificant	DESeq2
normalization
1453	-0.372971632416083	1.46397951631764	1.07912578410842	0.174897300997463	NA	raw	dsnorm	Gene bodies
(n = 10685)	Insignificant	DESeq2
normalization
1454	-0.386113202465741	-0.0375549210023889	1.07389320280707	0.972103012534422	NA	raw	dsnorm	Gene bodies
(n = 10685)	Insignificant	DESeq2
normalization
1456	-1.99989851705634	-1.08169655197208	4.97100986910499	0.827740031381544	NA	raw	dsnorm	Gene bodies
(n = 10685)	Insignificant	DESeq2
normalization
1457	-0.640189895192063	-1.76192022799106	1.53443054222275	0.250862587761259	NA	raw	dsnorm	Gene bodies
(n = 10685)	Insignificant	DESeq2
normalization
1461	-0.275507397915838	1.36410044686919	1.01970737819227	0.180982134628437	NA	raw	dsnorm	Gene bodies
(n = 10685)	Insignificant	DESeq2
normalization
1463	-1.15945105344107	-1.58397421200544	2.70868760032013	0.558698663745883	NA	raw	dsnorm	Gene bodies
(n = 10685)	Insignificant	DESeq2
normalization
1471	-1.50302660063964	-2.29029213412858	3.82121933856403	0.548931778589799	NA	raw	dsnorm	Gene bodies
(n = 10685)	Insignificant	DESeq2
normalization
1473	-0.657008505632391	-0.63472749021997	1.51310047133993	0.674859523020981	NA	raw	dsnorm	Gene bodies
(n = 10685)	Insignificant	DESeq2
normalization
1476	-0.139059445768992	0.0990495104273429	0.801992830289236	0.90170782146828	NA	raw	dsnorm	Gene bodies
(n = 10685)	Insignificant	DESeq2
normalization
1481	-1.74805138542048	1.71275901399336	4.98982348665369	0.73141007550606	NA	raw	dsnorm	Gene bodies
(n = 10685)	Insignificant	DESeq2
normalization
1482	-0.369927829966699	0.360771136603621	1.03908756323624	0.728441118086231	NA	raw	dsnorm	Gene bodies
(n = 10685)	Insignificant	DESeq2
normalization
1495	-0.132239643310395	-0.177721952310937	0.81006134187475	0.826343764389987	NA	raw	dsnorm	Gene bodies
(n = 10685)	Insignificant	DESeq2
normalization
1497	-1.66956945540445	-1.63669124148726	4.8994939369501	0.738339473911386	NA	raw	dsnorm	Gene bodies
(n = 10685)	Insignificant	DESeq2
normalization
1500	-0.752107893789664	0.541470053176484	1.60606726376899	0.73601111355972	NA	raw	dsnorm	Gene bodies
(n = 10685)	Insignificant	DESeq2
normalization
1501	-0.718648228781079	-0.876653712819383	1.57031638791006	0.57666299128917	NA	raw	dsnorm	Gene bodies
(n = 10685)	Insignificant	DESeq2
normalization
1534	-1.99989851705634	-1.08169655197208	4.97100986910499	0.827740031381544	NA	raw	dsnorm	Gene bodies
(n = 10685)	Insignificant	DESeq2
normalization
1535	-1.50302660063964	-2.29029213412858	3.82121933856403	0.548931778589799	NA	raw	dsnorm	Gene bodies
(n = 10685)	Insignificant	DESeq2
normalization
1538	-0.393578175535194	-0.376014688417505	1.11871753508161	0.736786207234557	NA	raw	dsnorm	Gene bodies
(n = 10685)	Insignificant	DESeq2
normalization
1542	-1.20703802283577	1.93986897622593	2.77752944906057	0.484917530387382	NA	raw	dsnorm	Gene bodies
(n = 10685)	Insignificant	DESeq2
normalization
1543	-0.570254231172672	-2.08235300517329	1.43601801155555	0.147033880265674	NA	raw	dsnorm	Gene bodies
(n = 10685)	Insignificant	DESeq2
normalization
1550	-1.57912142926374	0.338097401525433	4.16739047864322	0.935339137971436	NA	raw	dsnorm	Gene bodies
(n = 10685)	Insignificant	DESeq2
normalization
1558	-1.74805138542048	1.71275901399336	4.98982348665369	0.73141007550606	NA	raw	dsnorm	Gene bodies
(n = 10685)	Insignificant	DESeq2
normalization
1559	-1.66956945540445	-1.63669124148726	4.8994939369501	0.738339473911386	NA	raw	dsnorm	Gene bodies
(n = 10685)	Insignificant	DESeq2
normalization
1563	-1.08191196638041	-3.71652176769962	2.62373820765327	0.156629543686497	NA	raw	dsnorm	Gene bodies
(n = 10685)	Insignificant	DESeq2
normalization
1564	-0.118729653625893	-1.09526724603444	0.815550665423378	0.179278841753942	NA	raw	dsnorm	Gene bodies
(n = 10685)	Insignificant	DESeq2
normalization
1569	-1.66956945540445	-1.63669124148726	4.8994939369501	0.738339473911386	NA	raw	dsnorm	Gene bodies
(n = 10685)	Insignificant	DESeq2
normalization
1570	-1.09721287604148	2.35850059507069	2.55237473102901	0.355464623602229	NA	raw	dsnorm	Gene bodies
(n = 10685)	Insignificant	DESeq2
normalization
1572	-1.55493940778953	0.393720765617301	4.08337433342408	0.923186655928804	NA	raw	dsnorm	Gene bodies
(n = 10685)	Insignificant	DESeq2
normalization
1575	-1.35439397268749	1.34481767560631	3.15370867055378	0.669798775508344	NA	raw	dsnorm	Gene bodies
(n = 10685)	Insignificant	DESeq2
normalization
1576	-0.535142072748107	0.893397941150194	1.2640279401001	0.479699136991794	NA	raw	dsnorm	Gene bodies
(n = 10685)	Insignificant	DESeq2
normalization
1581	-1.42173409851402	-0.312263343904088	3.61726521507625	0.931207422912295	NA	raw	dsnorm	Gene bodies
(n = 10685)	Insignificant	DESeq2
normalization
1582	-0.247115352116197	0.431415156664541	0.970690540257843	0.656723417246117	NA	raw	dsnorm	Gene bodies
(n = 10685)	Insignificant	DESeq2
normalization
1583	-1.74805138542048	1.71275901399336	4.98982348665369	0.73141007550606	NA	raw	dsnorm	Gene bodies
(n = 10685)	Insignificant	DESeq2
normalization
1585	-0.613800386383105	-0.0747714207018498	1.36850960928748	0.956427567200614	NA	raw	dsnorm	Gene bodies
(n = 10685)	Insignificant	DESeq2
normalization
1592	-0.655243088880722	0.742073080192191	1.44142519597493	0.60667950595622	NA	raw	dsnorm	Gene bodies
(n = 10685)	Insignificant	DESeq2
normalization
1599	-1.50302660063964	-2.29029213412858	3.82121933856403	0.548931778589799	NA	raw	dsnorm	Gene bodies
(n = 10685)	Insignificant	DESeq2
normalization
1600	-1.57912142926374	0.338097401525433	4.16739047864322	0.935339137971436	NA	raw	dsnorm	Gene bodies
(n = 10685)	Insignificant	DESeq2
normalization
1601	-1.99989851705634	-1.08169655197208	4.97100986910499	0.827740031381544	NA	raw	dsnorm	Gene bodies
(n = 10685)	Insignificant	DESeq2
normalization
1612	-1.16073887737809	1.14031327640278	2.79761121962533	0.683565541919987	NA	raw	dsnorm	Gene bodies
(n = 10685)	Insignificant	DESeq2
normalization
1614	-1.35439397268749	1.34481767560631	3.15370867055378	0.669798775508344	NA	raw	dsnorm	Gene bodies
(n = 10685)	Insignificant	DESeq2
normalization
1615	-1.57912142926374	0.338097401525433	4.16739047864322	0.935339137971436	NA	raw	dsnorm	Gene bodies
(n = 10685)	Insignificant	DESeq2
normalization
1616	-0.613800386383105	-0.0747714207018498	1.36850960928748	0.956427567200614	NA	raw	dsnorm	Gene bodies
(n = 10685)	Insignificant	DESeq2
normalization
1619	-1.24316351866964	1.0032428552821	3.0961477057476	0.745915782905775	NA	raw	dsnorm	Gene bodies
(n = 10685)	Insignificant	DESeq2
normalization
1620	-1.23837952913854	-1.28665856125589	2.88958727608783	0.656121635717282	NA	raw	dsnorm	Gene bodies
(n = 10685)	Insignificant	DESeq2
normalization
1624	-1.57912142926374	0.338097401525433	4.16739047864322	0.935339137971436	NA	raw	dsnorm	Gene bodies
(n = 10685)	Insignificant	DESeq2
normalization
1632	-1.50302660063964	-2.29029213412858	3.82121933856403	0.548931778589799	NA	raw	dsnorm	Gene bodies
(n = 10685)	Insignificant	DESeq2
normalization
1634	-0.830935207431606	0.50181246655957	1.74839836509742	0.774102626135137	NA	raw	dsnorm	Gene bodies
(n = 10685)	Insignificant	DESeq2
normalization
1636	-1.1421622974157	1.18606170782176	2.57288212404888	0.644808909052478	NA	raw	dsnorm	Gene bodies
(n = 10685)	Insignificant	DESeq2
normalization
1637	-1.08632843476504	0.76531847108689	2.32662655536975	0.742201711358844	NA	raw	dsnorm	Gene bodies
(n = 10685)	Insignificant	DESeq2
normalization
1642	-1.66956945540445	-1.63669124148726	4.8994939369501	0.738339473911386	NA	raw	dsnorm	Gene bodies
(n = 10685)	Insignificant	DESeq2
normalization
1643	-0.34599113447367	-0.293543778663681	1.01194816804922	0.771756658254583	NA	raw	dsnorm	Gene bodies
(n = 10685)	Insignificant	DESeq2
normalization
1644	-1.74805138542048	1.71275901399336	4.98982348665369	0.73141007550606	NA	raw	dsnorm	Gene bodies
(n = 10685)	Insignificant	DESeq2
normalization
1647	-0.199140496208261	-0.0423617585396837	0.864611864187209	0.960923188172354	NA	raw	dsnorm	Gene bodies
(n = 10685)	Insignificant	DESeq2
normalization
1656	-0.820322596312457	-0.271115648511178	1.71116904310947	0.874111005651836	NA	raw	dsnorm	Gene bodies
(n = 10685)	Insignificant	DESeq2
normalization
1660	-0.681356629292101	0.864123319845934	1.48955080778979	0.561831386314096	NA	raw	dsnorm	Gene bodies
(n = 10685)	Insignificant	DESeq2
normalization
1671	-0.541626709958986	0.209458610853139	1.2704433960923	0.869045928978534	NA	raw	dsnorm	Gene bodies
(n = 10685)	Insignificant	DESeq2
normalization
1674	-0.850037981919019	-0.0627526937442038	1.76839919395078	0.971692534402855	NA	raw	dsnorm	Gene bodies
(n = 10685)	Insignificant	DESeq2
normalization
1678	-1.57912142926374	0.338097401525433	4.16739047864322	0.935339137971436	NA	raw	dsnorm	Gene bodies
(n = 10685)	Insignificant	DESeq2
normalization
1679	-1.78638645192555	1.6484857984036	4.99426309645252	0.741342626007002	NA	raw	dsnorm	Gene bodies
(n = 10685)	Insignificant	DESeq2
normalization
1682	-0.991013325251537	-0.0753561069200069	2.18694627011028	0.972512548946073	NA	raw	dsnorm	Gene bodies
(n = 10685)	Insignificant	DESeq2
normalization
1683	-1.74805138542048	1.71275901399336	4.98982348665369	0.73141007550606	NA	raw	dsnorm	Gene bodies
(n = 10685)	Insignificant	DESeq2
normalization
1684	-0.83066427843472	-0.785286086047735	1.8595912564362	0.67281363329309	NA	raw	dsnorm	Gene bodies
(n = 10685)	Insignificant	DESeq2
normalization
1685	-0.57509192582632	-0.236797322420656	1.33280878620048	0.858983805476176	NA	raw	dsnorm	Gene bodies
(n = 10685)	Insignificant	DESeq2
normalization
1687	-1.66956945540445	-1.63669124148726	4.8994939369501	0.738339473911386	NA	raw	dsnorm	Gene bodies
(n = 10685)	Insignificant	DESeq2
normalization
1689	-1.10922263085204	-1.8889797587881	2.60554693141396	0.468461864502621	NA	raw	dsnorm	Gene bodies
(n = 10685)	Insignificant	DESeq2
normalization
1692	-0.717125637149546	0.74406365959446	1.53838081608152	0.628622389575856	NA	raw	dsnorm	Gene bodies
(n = 10685)	Insignificant	DESeq2
normalization
1697	-1.66956945540445	-1.63669124148726	4.8994939369501	0.738339473911386	NA	raw	dsnorm	Gene bodies
(n = 10685)	Insignificant	DESeq2
normalization
1703	-0.21429273555108	0.642294442655203	1.01244020800462	0.525818279265597	NA	raw	dsnorm	Gene bodies
(n = 10685)	Insignificant	DESeq2
normalization
1704	-0.311082590801425	-0.662754324589614	0.997031042114691	0.506224562304915	NA	raw	dsnorm	Gene bodies
(n = 10685)	Insignificant	DESeq2
normalization
1705	-1.21706598630588	-1.18811454574643	3.07718748890764	0.699419612040983	NA	raw	dsnorm	Gene bodies
(n = 10685)	Insignificant	DESeq2
normalization
1706	-1.08573015591208	0.630718029762198	2.39943368738357	0.792657559155989	NA	raw	dsnorm	Gene bodies
(n = 10685)	Insignificant	DESeq2
normalization
1708	-0.609831354037849	-1.34582577422813	1.42967287919109	0.346524377563678	NA	raw	dsnorm	Gene bodies
(n = 10685)	Insignificant	DESeq2
normalization
1709	-0.230177004421627	-0.774377338567675	0.913966782223166	0.39684421559695	NA	raw	dsnorm	Gene bodies
(n = 10685)	Insignificant	DESeq2
normalization
1711	-0.976217324137466	-1.11057172565284	2.09686138350637	0.596364841863897	NA	raw	dsnorm	Gene bodies
(n = 10685)	Insignificant	DESeq2
normalization
1713	-0.294131309099391	-1.45138750871131	0.998540129550999	0.146082359436938	NA	raw	dsnorm	Gene bodies
(n = 10685)	Insignificant	DESeq2
normalization
1716	-1.74805138542048	1.71275901399336	4.98982348665369	0.73141007550606	NA	raw	dsnorm	Gene bodies
(n = 10685)	Insignificant	DESeq2
normalization
1730	-1.55493940778953	0.393720765617301	4.08337433342408	0.923186655928804	NA	raw	dsnorm	Gene bodies
(n = 10685)	Insignificant	DESeq2
normalization
1738	-0.187264196870078	-0.0581347011955274	0.855997981499916	0.945853671632917	NA	raw	dsnorm	Gene bodies
(n = 10685)	Insignificant	DESeq2
normalization
1744	-1.78638645192555	1.6484857984036	4.99426309645252	0.741342626007002	NA	raw	dsnorm	Gene bodies
(n = 10685)	Insignificant	DESeq2
normalization
1757	-0.519075082478698	1.15376280001295	1.28561800679782	0.369485099053102	NA	raw	dsnorm	Gene bodies
(n = 10685)	Insignificant	DESeq2
normalization
1762	-1.74805138542048	1.71275901399336	4.98982348665369	0.73141007550606	NA	raw	dsnorm	Gene bodies
(n = 10685)	Insignificant	DESeq2
normalization
1763	-1.99989851705634	-1.08169655197208	4.97100986910499	0.827740031381544	NA	raw	dsnorm	Gene bodies
(n = 10685)	Insignificant	DESeq2
normalization
1765	-1.78638645192555	1.6484857984036	4.99426309645252	0.741342626007002	NA	raw	dsnorm	Gene bodies
(n = 10685)	Insignificant	DESeq2
normalization
1767	-1.69886852139236	-1.74490966041423	4.93995487974379	0.723920662662792	NA	raw	dsnorm	Gene bodies
(n = 10685)	Insignificant	DESeq2
normalization
1768	-1.27809143359976	0.578919518250463	3.11296124473865	0.852467754491662	NA	raw	dsnorm	Gene bodies
(n = 10685)	Insignificant	DESeq2
normalization
1774	-0.5634776176895	-0.394776868401034	1.29133882459594	0.759824470243698	NA	raw	dsnorm	Gene bodies
(n = 10685)	Insignificant	DESeq2
normalization
1778	-1.18296686993031	0.186621393529405	2.55664385341485	0.941810352963461	NA	raw	dsnorm	Gene bodies
(n = 10685)	Insignificant	DESeq2
normalization
1783	-0.118482252109084	0.595733037955341	0.797772052179239	0.455216935629386	NA	raw	dsnorm	Gene bodies
(n = 10685)	Insignificant	DESeq2
normalization
1790	-1.74805138542048	1.71275901399336	4.98982348665369	0.73141007550606	NA	raw	dsnorm	Gene bodies
(n = 10685)	Insignificant	DESeq2
normalization
1793	-1.10859199063367	-1.87206160298384	2.77025838962457	0.499185746885376	NA	raw	dsnorm	Gene bodies
(n = 10685)	Insignificant	DESeq2
normalization
1795	-1.48535645626156	2.61203030203855	4.07556451280115	0.521587495521361	NA	raw	dsnorm	Gene bodies
(n = 10685)	Insignificant	DESeq2
normalization
1797	-0.430562744216876	0.748964551954584	1.24477904599618	0.547384012199488	NA	raw	dsnorm	Gene bodies
(n = 10685)	Insignificant	DESeq2
normalization
1803	-1.42303204653994	-0.11708010142626	3.68030162840696	0.974621468507142	NA	raw	dsnorm	Gene bodies
(n = 10685)	Insignificant	DESeq2
normalization
1805	-0.485726442558111	-0.40169553308173	1.21062470361574	0.740033886641891	NA	raw	dsnorm	Gene bodies
(n = 10685)	Insignificant	DESeq2
normalization
1817	-1.66956945540445	-1.63669124148726	4.8994939369501	0.738339473911386	NA	raw	dsnorm	Gene bodies
(n = 10685)	Insignificant	DESeq2
normalization
1818	-1.66956945540445	-1.63669124148726	4.8994939369501	0.738339473911386	NA	raw	dsnorm	Gene bodies
(n = 10685)	Insignificant	DESeq2
normalization
1826	-1.43939666201714	-0.360226601372014	3.66981725434918	0.921805820017449	NA	raw	dsnorm	Gene bodies
(n = 10685)	Insignificant	DESeq2
normalization
1829	-1.04926881035839	-2.08256201158485	2.49590633268207	0.404060635095979	NA	raw	dsnorm	Gene bodies
(n = 10685)	Insignificant	DESeq2
normalization
1839	-0.578108689406133	-1.52385713408635	1.4061423385184	0.278491312179808	NA	raw	dsnorm	Gene bodies
(n = 10685)	Insignificant	DESeq2
normalization
1847	-0.350085512256724	-1.1839941618607	1.04904507762921	0.259049759564984	NA	raw	dsnorm	Gene bodies
(n = 10685)	Insignificant	DESeq2
normalization
1849	-0.881936874266326	0.184228122329152	1.84202497539244	0.920333281275865	NA	raw	dsnorm	Gene bodies
(n = 10685)	Insignificant	DESeq2
normalization
1851	-0.470093400169426	1.04478918806357	1.20544736409402	0.386093694642688	NA	raw	dsnorm	Gene bodies
(n = 10685)	Insignificant	DESeq2
normalization
1860	-0.690268235970704	-0.954369713468421	1.52068093083852	0.530270161999216	NA	raw	dsnorm	Gene bodies
(n = 10685)	Insignificant	DESeq2
normalization
1874	-1.42173409851402	-0.312263343904088	3.61726521507625	0.931207422912295	NA	raw	dsnorm	Gene bodies
(n = 10685)	Insignificant	DESeq2
normalization
1875	-0.471963442534079	-0.85003348776676	1.2135919340456	0.48366020092237	NA	raw	dsnorm	Gene bodies
(n = 10685)	Insignificant	DESeq2
normalization
1886	-0.955946152976777	-2.43190275111857	2.31872034374793	0.294264448918811	NA	raw	dsnorm	Gene bodies
(n = 10685)	Insignificant	DESeq2
normalization
1887	-0.449912703832373	-0.326443532012902	1.22225729015859	0.789405641737799	NA	raw	dsnorm	Gene bodies
(n = 10685)	Insignificant	DESeq2
normalization
1891	-1.78638645192555	1.6484857984036	4.99426309645252	0.741342626007002	NA	raw	dsnorm	Gene bodies
(n = 10685)	Insignificant	DESeq2
normalization
1896	-0.383934280152883	0.713770577618365	1.06712409811411	0.50357644658901	NA	raw	dsnorm	Gene bodies
(n = 10685)	Insignificant	DESeq2
normalization
1897	-1.01312666327161	-0.827803387370336	2.16515209594001	0.702216335678658	NA	raw	dsnorm	Gene bodies
(n = 10685)	Insignificant	DESeq2
normalization
1911	-0.386449435961594	0.403158208109214	1.0687264627544	0.706000932234095	NA	raw	dsnorm	Gene bodies
(n = 10685)	Insignificant	DESeq2
normalization
1917	-1.78638645192555	1.6484857984036	4.99426309645252	0.741342626007002	NA	raw	dsnorm	Gene bodies
(n = 10685)	Insignificant	DESeq2
normalization
1921	-0.645661314818677	0.289500937664324	1.46204443841151	0.843036427210207	NA	raw	dsnorm	Gene bodies
(n = 10685)	Insignificant	DESeq2
normalization
1923	-0.78708034931623	-1.18094176254509	1.7934915447796	0.510242835439836	NA	raw	dsnorm	Gene bodies
(n = 10685)	Insignificant	DESeq2
normalization
1929	-1.74805138542048	1.71275901399336	4.98982348665369	0.73141007550606	NA	raw	dsnorm	Gene bodies
(n = 10685)	Insignificant	DESeq2
normalization
1930	-1.99989851705634	-1.08169655197208	4.97100986910499	0.827740031381544	NA	raw	dsnorm	Gene bodies
(n = 10685)	Insignificant	DESeq2
normalization
1931	-1.99989851705634	-1.08169655197208	4.97100986910499	0.827740031381544	NA	raw	dsnorm	Gene bodies
(n = 10685)	Insignificant	DESeq2
normalization
1932	-1.99989851705634	-1.08169655197208	4.97100986910499	0.827740031381544	NA	raw	dsnorm	Gene bodies
(n = 10685)	Insignificant	DESeq2
normalization
1933	-0.448457586176815	0.201087963288582	1.14042677442068	0.860037098637514	NA	raw	dsnorm	Gene bodies
(n = 10685)	Insignificant	DESeq2
normalization
1936	-1.57912142926374	0.338097401525433	4.16739047864322	0.935339137971436	NA	raw	dsnorm	Gene bodies
(n = 10685)	Insignificant	DESeq2
normalization
1937	-0.462729758275184	0.293996018287575	1.15045130785387	0.798299548044759	NA	raw	dsnorm	Gene bodies
(n = 10685)	Insignificant	DESeq2
normalization
1939	-1.42173409851402	-0.312263343904088	3.61726521507625	0.931207422912295	NA	raw	dsnorm	Gene bodies
(n = 10685)	Insignificant	DESeq2
normalization
1941	-1.10149457915402	-1.85092778645873	2.59310375441625	0.475357936711202	NA	raw	dsnorm	Gene bodies
(n = 10685)	Insignificant	DESeq2
normalization
1944	-1.66956945540445	-1.63669124148726	4.8994939369501	0.738339473911386	NA	raw	dsnorm	Gene bodies
(n = 10685)	Insignificant	DESeq2
normalization
1949	-0.47933869134011	-0.154065138837197	1.1983951946454	0.897706180400312	NA	raw	dsnorm	Gene bodies
(n = 10685)	Insignificant	DESeq2
normalization
1958	-0.870383799986301	-0.657009661683304	1.86598268061877	0.724764409836242	NA	raw	dsnorm	Gene bodies
(n = 10685)	Insignificant	DESeq2
normalization
1961	-0.33763871723163	1.08656300404277	1.0778273563875	0.31340412126624	NA	raw	dsnorm	Gene bodies
(n = 10685)	Insignificant	DESeq2
normalization
1966	-0.605081993621226	-0.48097488384875	1.35717205846244	0.723042940682463	NA	raw	dsnorm	Gene bodies
(n = 10685)	Insignificant	DESeq2
normalization
1968	-1.66956945540445	-1.63669124148726	4.8994939369501	0.738339473911386	NA	raw	dsnorm	Gene bodies
(n = 10685)	Insignificant	DESeq2
normalization
1979	-0.517101369702522	0.293348678109072	1.27475443985699	0.817997191401384	NA	raw	dsnorm	Gene bodies
(n = 10685)	Insignificant	DESeq2
normalization
1980	-0.865841445437378	0.693743274792881	1.80879893613681	0.701320839595727	NA	raw	dsnorm	Gene bodies
(n = 10685)	Insignificant	DESeq2
normalization
1981	-0.73679442682088	1.01265402284599	1.59819543115715	0.52632662594942	NA	raw	dsnorm	Gene bodies
(n = 10685)	Insignificant	DESeq2
normalization
1984	-1.74805138542048	1.71275901399336	4.98982348665369	0.73141007550606	NA	raw	dsnorm	Gene bodies
(n = 10685)	Insignificant	DESeq2
normalization
1985	-1.74805138542048	1.71275901399336	4.98982348665369	0.73141007550606	NA	raw	dsnorm	Gene bodies
(n = 10685)	Insignificant	DESeq2
normalization
1989	-0.401417424370512	-0.909124113660883	1.09961447179587	0.408369572969253	NA	raw	dsnorm	Gene bodies
(n = 10685)	Insignificant	DESeq2
normalization
1991	-0.312852589853251	0.278555186068437	1.01608782865158	0.78397335312244	NA	raw	dsnorm	Gene bodies
(n = 10685)	Insignificant	DESeq2
normalization
1994	-1.74805138542048	1.71275901399336	4.98982348665369	0.73141007550606	NA	raw	dsnorm	Gene bodies
(n = 10685)	Insignificant	DESeq2
normalization
1996	-1.99989851705634	-1.08169655197208	4.97100986910499	0.827740031381544	NA	raw	dsnorm	Gene bodies
(n = 10685)	Insignificant	DESeq2
normalization
2009	-1.05981553026378	-0.567589551887791	2.36287970680981	0.810166734225713	NA	raw	dsnorm	Gene bodies
(n = 10685)	Insignificant	DESeq2
normalization
2012	-1.35439397268749	1.34481767560631	3.15370867055378	0.669798775508344	NA	raw	dsnorm	Gene bodies
(n = 10685)	Insignificant	DESeq2
normalization
2015	-1.74805138542048	1.71275901399336	4.98982348665369	0.73141007550606	NA	raw	dsnorm	Gene bodies
(n = 10685)	Insignificant	DESeq2
normalization
2018	-1.25479091651887	0.979067000021022	2.93915608791939	0.73905004010991	NA	raw	dsnorm	Gene bodies
(n = 10685)	Insignificant	DESeq2
normalization
2019	-1.04601540766807	1.59058741513485	2.37420830213654	0.50289327236504	NA	raw	dsnorm	Gene bodies
(n = 10685)	Insignificant	DESeq2
normalization
2027	-0.98511433558494	-0.0146537533012488	2.05870083964956	0.994320736377772	NA	raw	dsnorm	Gene bodies
(n = 10685)	Insignificant	DESeq2
normalization
2029	-1.99989851705634	-1.08169655197208	4.97100986910499	0.827740031381544	NA	raw	dsnorm	Gene bodies
(n = 10685)	Insignificant	DESeq2
normalization
2030	-0.125316639269818	-0.228351150900099	0.805309244955406	0.776749820404015	NA	raw	dsnorm	Gene bodies
(n = 10685)	Insignificant	DESeq2
normalization
2033	-1.99989851705634	-1.08169655197208	4.97100986910499	0.827740031381544	NA	raw	dsnorm	Gene bodies
(n = 10685)	Insignificant	DESeq2
normalization
2035	-1.57912142926374	0.338097401525433	4.16739047864322	0.935339137971436	NA	raw	dsnorm	Gene bodies
(n = 10685)	Insignificant	DESeq2
normalization
2037	-1.74805138542048	1.71275901399336	4.98982348665369	0.73141007550606	NA	raw	dsnorm	Gene bodies
(n = 10685)	Insignificant	DESeq2
normalization
2045	-0.718695720013145	-2.18517826365404	1.81205392511681	0.22785127618844	NA	raw	dsnorm	Gene bodies
(n = 10685)	Insignificant	DESeq2
normalization
2047	-1.57912142926374	0.338097401525433	4.16739047864322	0.935339137971436	NA	raw	dsnorm	Gene bodies
(n = 10685)	Insignificant	DESeq2
normalization
2049	-1.74805138542048	1.71275901399336	4.98982348665369	0.73141007550606	NA	raw	dsnorm	Gene bodies
(n = 10685)	Insignificant	DESeq2
normalization
2052	-1.57912142926374	0.338097401525433	4.16739047864322	0.935339137971436	NA	raw	dsnorm	Gene bodies
(n = 10685)	Insignificant	DESeq2
normalization
2053	-1.99989851705634	-1.08169655197208	4.97100986910499	0.827740031381544	NA	raw	dsnorm	Gene bodies
(n = 10685)	Insignificant	DESeq2
normalization
2055	-1.43939666201714	-0.360226601372014	3.66981725434918	0.921805820017449	NA	raw	dsnorm	Gene bodies
(n = 10685)	Insignificant	DESeq2
normalization
2056	-1.43939666201714	-0.360226601372014	3.66981725434918	0.921805820017449	NA	raw	dsnorm	Gene bodies
(n = 10685)	Insignificant	DESeq2
normalization
2057	-0.59296790261741	1.13349328542077	1.38397066763532	0.412777629189067	NA	raw	dsnorm	Gene bodies
(n = 10685)	Insignificant	DESeq2
normalization
2058	-1.07840562381797	0.796618275211927	2.31460656276228	0.730718398510611	NA	raw	dsnorm	Gene bodies
(n = 10685)	Insignificant	DESeq2
normalization
2059	-0.970514631022595	-1.06799532683967	2.07610488475335	0.606956543558731	NA	raw	dsnorm	Gene bodies
(n = 10685)	Insignificant	DESeq2
normalization
2060	-1.42303204653994	-0.11708010142626	3.68030162840696	0.974621468507142	NA	raw	dsnorm	Gene bodies
(n = 10685)	Insignificant	DESeq2
normalization
2061	-1.55493940778953	0.393720765617301	4.08337433342408	0.923186655928804	NA	raw	dsnorm	Gene bodies
(n = 10685)	Insignificant	DESeq2
normalization
2063	-1.99989851705634	-1.08169655197208	4.97100986910499	0.827740031381544	NA	raw	dsnorm	Gene bodies
(n = 10685)	Insignificant	DESeq2
normalization
2064	-0.500429924442577	-0.709522927974824	1.23851007688275	0.566723063103301	NA	raw	dsnorm	Gene bodies
(n = 10685)	Insignificant	DESeq2
normalization
2067	-1.36947500090056	1.2970438525804	3.4133132080079	0.703948713469666	NA	raw	dsnorm	Gene bodies
(n = 10685)	Insignificant	DESeq2
normalization
2068	-0.30960885433591	0.220392059961986	1.0000291319974	0.825570828362942	NA	raw	dsnorm	Gene bodies
(n = 10685)	Insignificant	DESeq2
normalization
2070	-0.599993085423812	0.25142365128538	1.35005310018085	0.852262503895088	NA	raw	dsnorm	Gene bodies
(n = 10685)	Insignificant	DESeq2
normalization
2072	-0.435676232337829	-0.212107471956775	1.11520799569855	0.849155986699619	NA	raw	dsnorm	Gene bodies
(n = 10685)	Insignificant	DESeq2
normalization
2073	-0.217847019013653	0.51484765500377	0.875511676899125	0.556496422312012	NA	raw	dsnorm	Gene bodies
(n = 10685)	Insignificant	DESeq2
normalization
2074	-1.74805138542048	1.71275901399336	4.98982348665369	0.73141007550606	NA	raw	dsnorm	Gene bodies
(n = 10685)	Insignificant	DESeq2
normalization
2077	-1.2658321342186	0.610161018772294	2.88866297585909	0.832710844204818	NA	raw	dsnorm	Gene bodies
(n = 10685)	Insignificant	DESeq2
normalization
2079	-1.39783852572837	-2.73312216938393	3.73031992240947	0.463755036626858	NA	raw	dsnorm	Gene bodies
(n = 10685)	Insignificant	DESeq2
normalization
2080	-1.99989851705634	-1.08169655197208	4.97100986910499	0.827740031381544	NA	raw	dsnorm	Gene bodies
(n = 10685)	Insignificant	DESeq2
normalization
2085	-1.99989851705634	-1.08169655197208	4.97100986910499	0.827740031381544	NA	raw	dsnorm	Gene bodies
(n = 10685)	Insignificant	DESeq2
normalization
2088	-1.74805138542048	1.71275901399336	4.98982348665369	0.73141007550606	NA	raw	dsnorm	Gene bodies
(n = 10685)	Insignificant	DESeq2
normalization
2094	-0.850037981919019	-0.0627526937442038	1.76839919395078	0.971692534402855	NA	raw	dsnorm	Gene bodies
(n = 10685)	Insignificant	DESeq2
normalization
2095	-0.433980449350904	1.01617907016568	1.15824285611837	0.380299046618751	NA	raw	dsnorm	Gene bodies
(n = 10685)	Insignificant	DESeq2
normalization
2099	-0.553497790692291	-0.103425311502195	1.27408727163067	0.935301983779929	NA	raw	dsnorm	Gene bodies
(n = 10685)	Insignificant	DESeq2
normalization
2104	-0.843501388090194	-0.878623790856121	1.78979938460244	0.623492722098867	NA	raw	dsnorm	Gene bodies
(n = 10685)	Insignificant	DESeq2
normalization
2105	-1.04656137008996	2.04982022952255	2.44313077576483	0.401461613102428	NA	raw	dsnorm	Gene bodies
(n = 10685)	Insignificant	DESeq2
normalization
2115	-1.78638645192555	1.6484857984036	4.99426309645252	0.741342626007002	NA	raw	dsnorm	Gene bodies
(n = 10685)	Insignificant	DESeq2
normalization
2128	-1.74805138542048	1.71275901399336	4.98982348665369	0.73141007550606	NA	raw	dsnorm	Gene bodies
(n = 10685)	Insignificant	DESeq2
normalization
2135	-1.99989851705634	-1.08169655197208	4.97100986910499	0.827740031381544	NA	raw	dsnorm	Gene bodies
(n = 10685)	Insignificant	DESeq2
normalization
2137	-1.38294196204439	-2.7164911698325	3.40374359313487	0.424818699589248	NA	raw	dsnorm	Gene bodies
(n = 10685)	Insignificant	DESeq2
normalization
2139	-1.78638645192555	1.6484857984036	4.99426309645252	0.741342626007002	NA	raw	dsnorm	Gene bodies
(n = 10685)	Insignificant	DESeq2
normalization
2156	-0.872061847380651	0.222319084532502	1.97341458853058	0.910302446075922	NA	raw	dsnorm	Gene bodies
(n = 10685)	Insignificant	DESeq2
normalization
2157	-0.123236647747183	0.412773194516305	0.818819404088978	0.614185672256218	NA	raw	dsnorm	Gene bodies
(n = 10685)	Insignificant	DESeq2
normalization
2159	-0.0857147050199106	0.04065490856427	0.781851057601554	0.958530065601466	NA	raw	dsnorm	Gene bodies
(n = 10685)	Insignificant	DESeq2
normalization
2164	-1.99989851705634	-1.08169655197208	4.97100986910499	0.827740031381544	NA	raw	dsnorm	Gene bodies
(n = 10685)	Insignificant	DESeq2
normalization
2165	-1.43939666201714	-0.360226601372014	3.66981725434918	0.921805820017449	NA	raw	dsnorm	Gene bodies
(n = 10685)	Insignificant	DESeq2
normalization
2168	-1.78638645192555	1.6484857984036	4.99426309645252	0.741342626007002	NA	raw	dsnorm	Gene bodies
(n = 10685)	Insignificant	DESeq2
normalization
2170	-0.985202055793873	-2.21772867612268	2.59935317831938	0.393556819553994	NA	raw	dsnorm	Gene bodies
(n = 10685)	Insignificant	DESeq2
normalization
2172	-0.796902036368043	-0.46228854938906	1.81059575778282	0.798472865564934	NA	raw	dsnorm	Gene bodies
(n = 10685)	Insignificant	DESeq2
normalization
2173	-1.1421622974157	1.18606170782176	2.57288212404888	0.644808909052478	NA	raw	dsnorm	Gene bodies
(n = 10685)	Insignificant	DESeq2
normalization
2174	-1.46576608190188	2.66786128742562	3.69480616263454	0.470259328269026	NA	raw	dsnorm	Gene bodies
(n = 10685)	Insignificant	DESeq2
normalization
2187	-1.13010728395406	-0.315370139119701	2.52646552124969	0.900660816402398	NA	raw	dsnorm	Gene bodies
(n = 10685)	Insignificant	DESeq2
normalization
2191	-0.173672873948588	0.0420542841061522	0.832806917741055	0.959726308260782	NA	raw	dsnorm	Gene bodies
(n = 10685)	Insignificant	DESeq2
normalization
2197	-0.27279773650912	0.409102798091427	0.934913225744876	0.661688081845111	NA	raw	dsnorm	Gene bodies
(n = 10685)	Insignificant	DESeq2
normalization
2198	-0.349522639630378	-0.0492199130900377	1.01432794629621	0.961298116174825	NA	raw	dsnorm	Gene bodies
(n = 10685)	Insignificant	DESeq2
normalization
2200	-1.42303204653994	-0.11708010142626	3.68030162840696	0.974621468507142	NA	raw	dsnorm	Gene bodies
(n = 10685)	Insignificant	DESeq2
normalization
2203	-1.99989851705634	-1.08169655197208	4.97100986910499	0.827740031381544	NA	raw	dsnorm	Gene bodies
(n = 10685)	Insignificant	DESeq2
normalization
2208	-0.278446610641897	0.656939125739968	0.97535884710575	0.500606465160369	NA	raw	dsnorm	Gene bodies
(n = 10685)	Insignificant	DESeq2
normalization
2210	-1.21772584603974	1.90667919314733	2.79797736841503	0.495587355984746	NA	raw	dsnorm	Gene bodies
(n = 10685)	Insignificant	DESeq2
normalization
2211	-1.74805138542048	1.71275901399336	4.98982348665369	0.73141007550606	NA	raw	dsnorm	Gene bodies
(n = 10685)	Insignificant	DESeq2
normalization
2212	-1.06401185219181	4.00044314004384	2.60162353718687	0.124128882760978	NA	raw	dsnorm	Gene bodies
(n = 10685)	Insignificant	DESeq2
normalization
2217	-1.74805138542048	1.71275901399336	4.98982348665369	0.73141007550606	NA	raw	dsnorm	Gene bodies
(n = 10685)	Insignificant	DESeq2
normalization
2226	-1.74805138542048	1.71275901399336	4.98982348665369	0.73141007550606	NA	raw	dsnorm	Gene bodies
(n = 10685)	Insignificant	DESeq2
normalization
2242	-0.5329576649024	-0.574487177267936	1.26493393351006	0.649710949959956	NA	raw	dsnorm	Gene bodies
(n = 10685)	Insignificant	DESeq2
normalization
2245	-1.99989851705634	-1.08169655197208	4.97100986910499	0.827740031381544	NA	raw	dsnorm	Gene bodies
(n = 10685)	Insignificant	DESeq2
normalization
2250	-1.99989851705634	-1.08169655197208	4.97100986910499	0.827740031381544	NA	raw	dsnorm	Gene bodies
(n = 10685)	Insignificant	DESeq2
normalization
2253	-0.331276329240515	0.805902177831644	1.06500603838272	0.449222801763323	NA	raw	dsnorm	Gene bodies
(n = 10685)	Insignificant	DESeq2
normalization
2261	-1.78638645192555	1.6484857984036	4.99426309645252	0.741342626007002	NA	raw	dsnorm	Gene bodies
(n = 10685)	Insignificant	DESeq2
normalization
2262	-0.847633067911467	2.35039329565275	2.0068572929827	0.24152599784677	NA	raw	dsnorm	Gene bodies
(n = 10685)	Insignificant	DESeq2
normalization
2264	-1.78638645192555	1.6484857984036	4.99426309645252	0.741342626007002	NA	raw	dsnorm	Gene bodies
(n = 10685)	Insignificant	DESeq2
normalization
2270	-1.46576608190188	2.66786128742562	3.69480616263454	0.470259328269026	NA	raw	dsnorm	Gene bodies
(n = 10685)	Insignificant	DESeq2
normalization
2277	-0.596147705486453	-0.926699995789802	1.39503157463403	0.506507256241063	NA	raw	dsnorm	Gene bodies
(n = 10685)	Insignificant	DESeq2
normalization
2282	-1.78638645192555	1.6484857984036	4.99426309645252	0.741342626007002	NA	raw	dsnorm	Gene bodies
(n = 10685)	Insignificant	DESeq2
normalization
2284	-0.591509438151921	0.51524792603294	1.36038857823614	0.704873109471792	NA	raw	dsnorm	Gene bodies
(n = 10685)	Insignificant	DESeq2
normalization
2296	-1.09378897901149	0.600066858035223	2.41356688968225	0.803652858816563	NA	raw	dsnorm	Gene bodies
(n = 10685)	Insignificant	DESeq2
normalization
2303	-0.218836797282052	0.967569583729442	0.897144001742129	0.280810792208203	NA	raw	dsnorm	Gene bodies
(n = 10685)	Insignificant	DESeq2
normalization
2304	-1.78638645192555	1.6484857984036	4.99426309645252	0.741342626007002	NA	raw	dsnorm	Gene bodies
(n = 10685)	Insignificant	DESeq2
normalization
2311	-1.99989851705634	-1.08169655197208	4.97100986910499	0.827740031381544	NA	raw	dsnorm	Gene bodies
(n = 10685)	Insignificant	DESeq2
normalization
2314	-1.03878911515439	1.63591060061975	2.53400918875456	0.518550128151298	NA	raw	dsnorm	Gene bodies
(n = 10685)	Insignificant	DESeq2
normalization
2316	-1.99989851705634	-1.08169655197208	4.97100986910499	0.827740031381544	NA	raw	dsnorm	Gene bodies
(n = 10685)	Insignificant	DESeq2
normalization
2329	-1.42173409851402	-0.312263343904088	3.61726521507625	0.931207422912295	NA	raw	dsnorm	Gene bodies
(n = 10685)	Insignificant	DESeq2
normalization
2334	-1.30745335385135	-0.801501124608284	3.09399635151168	0.795596320818287	NA	raw	dsnorm	Gene bodies
(n = 10685)	Insignificant	DESeq2
normalization
2336	-1.74805138542048	1.71275901399336	4.98982348665369	0.73141007550606	NA	raw	dsnorm	Gene bodies
(n = 10685)	Insignificant	DESeq2
normalization
2337	-1.74805138542048	1.71275901399336	4.98982348665369	0.73141007550606	NA	raw	dsnorm	Gene bodies
(n = 10685)	Insignificant	DESeq2
normalization
2338	-1.02324351886092	2.64004532038146	2.38337682224869	0.2679952395571	NA	raw	dsnorm	Gene bodies
(n = 10685)	Insignificant	DESeq2
normalization
2340	-1.50302660063964	-2.29029213412858	3.82121933856403	0.548931778589799	NA	raw	dsnorm	Gene bodies
(n = 10685)	Insignificant	DESeq2
normalization
2344	-0.620366120195558	0.384028122192715	1.37010856093915	0.779254801864393	NA	raw	dsnorm	Gene bodies
(n = 10685)	Insignificant	DESeq2
normalization
2351	-0.122981387822053	-0.853079137299477	0.808959938058188	0.291636592062304	NA	raw	dsnorm	Gene bodies
(n = 10685)	Insignificant	DESeq2
normalization
2360	-1.74805138542048	1.71275901399336	4.98982348665369	0.73141007550606	NA	raw	dsnorm	Gene bodies
(n = 10685)	Insignificant	DESeq2
normalization
2361	-0.676956332886964	-0.513176921838667	1.48645370668484	0.729917163875344	NA	raw	dsnorm	Gene bodies
(n = 10685)	Insignificant	DESeq2
normalization
2362	-1.21772584603974	1.90667919314733	2.79797736841503	0.495587355984746	NA	raw	dsnorm	Gene bodies
(n = 10685)	Insignificant	DESeq2
normalization
2364	-1.99989851705634	-1.08169655197208	4.97100986910499	0.827740031381544	NA	raw	dsnorm	Gene bodies
(n = 10685)	Insignificant	DESeq2
normalization
2369	-1.74805138542048	1.71275901399336	4.98982348665369	0.73141007550606	NA	raw	dsnorm	Gene bodies
(n = 10685)	Insignificant	DESeq2
normalization
2371	-0.410292759571052	0.433779610144744	1.08485176066833	0.689265891938268	NA	raw	dsnorm	Gene bodies
(n = 10685)	Insignificant	DESeq2
normalization
2387	-1.55493940778953	0.393720765617301	4.08337433342408	0.923186655928804	NA	raw	dsnorm	Gene bodies
(n = 10685)	Insignificant	DESeq2
normalization
2388	-1.57912142926374	0.338097401525433	4.16739047864322	0.935339137971436	NA	raw	dsnorm	Gene bodies
(n = 10685)	Insignificant	DESeq2
normalization
2392	-1.69886852139236	-1.74490966041423	4.93995487974379	0.723920662662792	NA	raw	dsnorm	Gene bodies
(n = 10685)	Insignificant	DESeq2
normalization
2394	-0.155925336363857	1.64963634726624	0.861990451822708	0.0556517925711049	NA	raw	dsnorm	Gene bodies
(n = 10685)	Insignificant	DESeq2
normalization
2401	-0.576091984180474	0.876237402861749	1.32249752414952	0.507610727557043	NA	raw	dsnorm	Gene bodies
(n = 10685)	Insignificant	DESeq2
normalization
2402	-0.446375973161996	0.421410194765533	1.17320775298403	0.719449321420839	NA	raw	dsnorm	Gene bodies
(n = 10685)	Insignificant	DESeq2
normalization
2403	-1.78638645192555	1.6484857984036	4.99426309645252	0.741342626007002	NA	raw	dsnorm	Gene bodies
(n = 10685)	Insignificant	DESeq2
normalization
2404	-0.159462645436959	0.377615058136139	0.820565441043558	0.645380680984849	NA	raw	dsnorm	Gene bodies
(n = 10685)	Insignificant	DESeq2
normalization
2406	-1.40601001010504	-0.0613029275493136	3.63146047664026	0.986531496975575	NA	raw	dsnorm	Gene bodies
(n = 10685)	Insignificant	DESeq2
normalization
2407	-1.16073887737809	1.14031327640278	2.79761121962533	0.683565541919987	NA	raw	dsnorm	Gene bodies
(n = 10685)	Insignificant	DESeq2
normalization
2431	-0.219494971509056	0.0224877329506856	0.885151684359569	0.979731513495994	NA	raw	dsnorm	Gene bodies
(n = 10685)	Insignificant	DESeq2
normalization
2446	-0.608845113981012	-0.00720604258197409	1.37077770013673	0.995805619220009	NA	raw	dsnorm	Gene bodies
(n = 10685)	Insignificant	DESeq2
normalization
2448	-1.28333627193296	3.27050468045004	3.1371833462483	0.29718124863827	NA	raw	dsnorm	Gene bodies
(n = 10685)	Insignificant	DESeq2
normalization
2458	-0.420163659869367	-0.0946809583620926	1.11582998730677	0.932378659052821	NA	raw	dsnorm	Gene bodies
(n = 10685)	Insignificant	DESeq2
normalization
2459	-1.16016010844139	-1.5705797622651	2.74645558621036	0.567418879647005	NA	raw	dsnorm	Gene bodies
(n = 10685)	Insignificant	DESeq2
normalization
2465	-0.936924902576635	-1.30567454058981	2.03554910898484	0.521239429865183	NA	raw	dsnorm	Gene bodies
(n = 10685)	Insignificant	DESeq2
normalization
2467	-1.2658321342186	0.610161018772294	2.88866297585909	0.832710844204818	NA	raw	dsnorm	Gene bodies
(n = 10685)	Insignificant	DESeq2
normalization
2468	-0.875206101468211	0.597388750422518	1.95353929516483	0.759758318414968	NA	raw	dsnorm	Gene bodies
(n = 10685)	Insignificant	DESeq2
normalization
2470	-1.43939666201714	-0.360226601372014	3.66981725434918	0.921805820017449	NA	raw	dsnorm	Gene bodies
(n = 10685)	Insignificant	DESeq2
normalization
2475	-1.66956945540445	-1.63669124148726	4.8994939369501	0.738339473911386	NA	raw	dsnorm	Gene bodies
(n = 10685)	Insignificant	DESeq2
normalization
2477	-0.708936674760064	0.13211733499764	1.50798855344063	0.930185358424123	NA	raw	dsnorm	Gene bodies
(n = 10685)	Insignificant	DESeq2
normalization
2478	-1.24316351866964	1.0032428552821	3.0961477057476	0.745915782905775	NA	raw	dsnorm	Gene bodies
(n = 10685)	Insignificant	DESeq2
normalization
2479	-0.15871653570374	0.657990980585119	0.820801899647201	0.422758873772909	NA	raw	dsnorm	Gene bodies
(n = 10685)	Insignificant	DESeq2
normalization
2481	-1.74805138542048	1.71275901399336	4.98982348665369	0.73141007550606	NA	raw	dsnorm	Gene bodies
(n = 10685)	Insignificant	DESeq2
normalization
2500	-0.092068057841903	0.307378620565804	0.760510034804315	0.686084541698765	NA	raw	dsnorm	Gene bodies
(n = 10685)	Insignificant	DESeq2
normalization
2505	-0.254700137279349	0.625293418340019	0.917319258626926	0.495458397568546	NA	raw	dsnorm	Gene bodies
(n = 10685)	Insignificant	DESeq2
normalization
2508	-1.06740344160735	-0.611379590021361	2.26237396363723	0.786977100612192	NA	raw	dsnorm	Gene bodies
(n = 10685)	Insignificant	DESeq2
normalization
2513	-0.611679815286051	0.699775118569908	1.37166031361606	0.609934831205091	NA	raw	dsnorm	Gene bodies
(n = 10685)	Insignificant	DESeq2
normalization
2517	-1.15526261747409	3.69440708101611	2.82701124736767	0.191272379887001	NA	raw	dsnorm	Gene bodies
(n = 10685)	Insignificant	DESeq2
normalization
2519	-0.148408781181794	-1.31084291286268	0.848589255120781	0.122411119615059	NA	raw	dsnorm	Gene bodies
(n = 10685)	Insignificant	DESeq2
normalization
2520	-1.0429709273505	0.203819803603227	2.29151374714263	0.929125234288619	NA	raw	dsnorm	Gene bodies
(n = 10685)	Insignificant	DESeq2
normalization
2523	-0.713928975195153	1.72706399758175	1.65501835723069	0.296702141227	NA	raw	dsnorm	Gene bodies
(n = 10685)	Insignificant	DESeq2
normalization
2525	-1.99989851705634	-1.08169655197208	4.97100986910499	0.827740031381544	NA	raw	dsnorm	Gene bodies
(n = 10685)	Insignificant	DESeq2
normalization
2526	-1.55493940778953	0.393720765617301	4.08337433342408	0.923186655928804	NA	raw	dsnorm	Gene bodies
(n = 10685)	Insignificant	DESeq2
normalization
2529	-0.276898485523631	-0.86110049007521	0.956056358479793	0.367758680684329	NA	raw	dsnorm	Gene bodies
[truncated: 123,596 more rows]
