# Supplementary material for: The NELF pausing checkpoint mediates the functional divergence of Cdk9
Source: Nat Commun. 2023 May 13;14:2762. doi: 10.1038/s41467-023-38359-y (PMC10182999; doi:10.1038/s41467-023-38359-y)
Supplement: Supplementary file 10 — Source Data [file 41467_2023_38359_MOESM10_ESM.zip › Source Data/AllPlots/S3D.tsv]

x	mean	lower	upper	sample.name	rep	drug	KD
3	200	20.1569361702128	16.4343829787234	28.1225106382979	LacZKD_DMSO_rep1	rep1	DMSO	LacZ RNAi
4	300	14.455914893617	11.9535319148936	18.7816595744681	LacZKD_DMSO_rep1	rep1	DMSO	LacZ RNAi
5	400	12.5877446808511	10.6575319148936	15.8311914893617	LacZKD_DMSO_rep1	rep1	DMSO	LacZ RNAi
6	500	11.8294468085106	9.72689361702128	16.4826382978723	LacZKD_DMSO_rep1	rep1	DMSO	LacZ RNAi
7	600	11.912170212766	9.78548936170213	14.2732340425532	LacZKD_DMSO_rep1	rep1	DMSO	LacZ RNAi
8	700	10.8712340425532	9.19608510638298	12.798	LacZKD_DMSO_rep1	rep1	DMSO	LacZ RNAi
9	800	10.8091914893617	9.05821276595745	12.760085106383	LacZKD_DMSO_rep1	rep1	DMSO	LacZ RNAi
10	900	10.4645106382979	8.98927659574468	12.1224255319149	LacZKD_DMSO_rep1	rep1	DMSO	LacZ RNAi
11	1000	11.1883404255319	9.40289361702128	13.3770638297872	LacZKD_DMSO_rep1	rep1	DMSO	LacZ RNAi
12	1100	10.816085106383	9.16851063829787	12.4671063829787	LacZKD_DMSO_rep1	rep1	DMSO	LacZ RNAi
13	1200	11.1125106382979	9.37187234042553	13.2771063829787	LacZKD_DMSO_rep1	rep1	DMSO	LacZ RNAi
14	1300	10.7402553191489	9.01685106382979	12.4533191489362	LacZKD_DMSO_rep1	rep1	DMSO	LacZ RNAi
15	1400	9.45114893617021	8.00693617021277	10.854	LacZKD_DMSO_rep1	rep1	DMSO	LacZ RNAi
16	1500	9.37531914893617	7.98970212765957	10.9470638297872	LacZKD_DMSO_rep1	rep1	DMSO	LacZ RNAi
17	1600	9.34774468085106	7.96902127659574	10.7437021276596	LacZKD_DMSO_rep1	rep1	DMSO	LacZ RNAi
18	1700	8.97548936170213	7.72085106382979	10.4817446808511	LacZKD_DMSO_rep1	rep1	DMSO	LacZ RNAi
19	1800	8.81693617021276	7.51404255319149	10.1749787234043	LacZKD_DMSO_rep1	rep1	DMSO	LacZ RNAi
20	1900	9.14782978723404	7.86906382978723	10.7574893617021	LacZKD_DMSO_rep1	rep1	DMSO	LacZ RNAi
21	2000	8.80314893617021	7.50025531914894	10.2749361702128	LacZKD_DMSO_rep1	rep1	DMSO	LacZ RNAi
22	2100	8.38263829787234	7.19693617021276	9.73723404255319	LacZKD_DMSO_rep1	rep1	DMSO	LacZ RNAi
23	2200	8.35506382978723	7.10042553191489	9.67863829787234	LacZKD_DMSO_rep1	rep1	DMSO	LacZ RNAi
24	2300	8.24476595744681	6.85914893617021	9.96817021276596	LacZKD_DMSO_rep1	rep1	DMSO	LacZ RNAi
25	2400	7.91387234042553	6.83846808510638	9.15472340425532	LacZKD_DMSO_rep1	rep1	DMSO	LacZ RNAi
26	2500	7.90697872340426	6.60408510638298	9.20987234042553	LacZKD_DMSO_rep1	rep1	DMSO	LacZ RNAi
27	2600	7.57608510638298	6.31110638297872	9.03753191489361	LacZKD_DMSO_rep1	rep1	DMSO	LacZ RNAi
28	2700	7.4795744680851	6.35591489361702	8.6583829787234	LacZKD_DMSO_rep1	rep1	DMSO	LacZ RNAi
29	2800	7.22451063829787	6.28697872340426	8.15170212765957	LacZKD_DMSO_rep1	rep1	DMSO	LacZ RNAi
30	2900	7.44510638297872	6.46276595744681	8.55153191489362	LacZKD_DMSO_rep1	rep1	DMSO	LacZ RNAi
31	3000	6.95565957446808	6.0663829787234	8.01382978723404	LacZKD_DMSO_rep1	rep1	DMSO	LacZ RNAi
32	3100	7.67948936170213	6.51791489361702	8.93412765957447	LacZKD_DMSO_rep1	rep1	DMSO	LacZ RNAi
33	3200	7.41063829787234	6.31455319148936	8.71353191489362	LacZKD_DMSO_rep1	rep1	DMSO	LacZ RNAi
34	3300	7.0108085106383	5.92506382978723	8.11034042553191	LacZKD_DMSO_rep1	rep1	DMSO	LacZ RNAi
35	3400	6.95565957446808	5.85957446808511	7.99659574468085	LacZKD_DMSO_rep1	rep1	DMSO	LacZ RNAi
36	3500	6.77642553191489	5.73548936170213	7.85872340425532	LacZKD_DMSO_rep1	rep1	DMSO	LacZ RNAi
37	3600	6.96944680851064	6.06293617021277	7.99659574468085	LacZKD_DMSO_rep1	rep1	DMSO	LacZ RNAi
38	3700	7.29344680851064	6.21459574468085	8.64459574468085	LacZKD_DMSO_rep1	rep1	DMSO	LacZ RNAi
39	3800	7.32102127659574	6.17323404255319	8.47914893617021	LacZKD_DMSO_rep1	rep1	DMSO	LacZ RNAi
40	3900	6.90740425531915	5.7596170212766	8.11378723404255	LacZKD_DMSO_rep1	rep1	DMSO	LacZ RNAi
41	4000	6.94876595744681	5.94229787234042	8.2171914893617	LacZKD_DMSO_rep1	rep1	DMSO	LacZ RNAi
42	4100	6.93497872340426	5.91472340425532	8.03795744680851	LacZKD_DMSO_rep1	rep1	DMSO	LacZ RNAi
43	4200	6.72817021276596	5.68034042553191	7.83114893617021	LacZKD_DMSO_rep1	rep1	DMSO	LacZ RNAi
44	4300	6.74195744680851	5.72170212765957	7.87595744680851	LacZKD_DMSO_rep1	rep1	DMSO	LacZ RNAi
45	4400	6.82468085106383	5.77685106382979	7.94489361702128	LacZKD_DMSO_rep1	rep1	DMSO	LacZ RNAi
46	4500	6.87982978723404	5.80097872340426	8.01382978723404	LacZKD_DMSO_rep1	rep1	DMSO	LacZ RNAi
47	4600	6.9211914893617	5.86991489361702	8.04140425531915	LacZKD_DMSO_rep1	rep1	DMSO	LacZ RNAi
48	4700	7.25897872340426	6.13187234042553	8.53774468085106	LacZKD_DMSO_rep1	rep1	DMSO	LacZ RNAi
49	4800	6.6868085106383	5.72170212765957	7.80357446808511	LacZKD_DMSO_rep1	rep1	DMSO	LacZ RNAi
50	4900	7.17625531914894	6.05259574468085	8.41021276595745	LacZKD_DMSO_rep1	rep1	DMSO	LacZ RNAi
51	5000	7.18314893617021	5.91472340425532	8.69974468085106	LacZKD_DMSO_rep1	rep1	DMSO	LacZ RNAi
52	5100	6.67302127659574	5.51144680851064	8.02417021276596	LacZKD_DMSO_rep1	rep1	DMSO	LacZ RNAi
53	5200	6.94876595744681	5.80097872340426	8.39987234042553	LacZKD_DMSO_rep1	rep1	DMSO	LacZ RNAi
54	5300	6.70748936170213	5.67344680851064	7.95523404255319	LacZKD_DMSO_rep1	rep1	DMSO	LacZ RNAi
55	5400	6.58340425531915	5.6251914893617	7.75187234042553	LacZKD_DMSO_rep1	rep1	DMSO	LacZ RNAi
56	5500	6.6868085106383	5.57004255319149	7.92765957446808	LacZKD_DMSO_rep1	rep1	DMSO	LacZ RNAi
57	5600	6.85225531914894	5.77685106382979	8.02417021276596	LacZKD_DMSO_rep1	rep1	DMSO	LacZ RNAi
58	5700	6.64544680851064	5.6251914893617	7.8208085106383	LacZKD_DMSO_rep1	rep1	DMSO	LacZ RNAi
59	5800	7.30034042553191	5.98021276595745	8.89276595744681	LacZKD_DMSO_rep1	rep1	DMSO	LacZ RNAi
60	5900	6.85225531914894	5.77685106382979	8.07931914893617	LacZKD_DMSO_rep1	rep1	DMSO	LacZ RNAi
61	6000	6.83157446808511	5.77340425531915	8.06553191489362	LacZKD_DMSO_rep1	rep1	DMSO	LacZ RNAi
64	200	24.013914893617	19.9328936170213	32.2242127659574	LacZKD_DMSO_rep2	rep2	DMSO	LacZ RNAi
65	300	16.8411063829787	14.2008510638298	21.2306170212766	LacZKD_DMSO_rep2	rep2	DMSO	LacZ RNAi
66	400	14.4697021276596	12.3137234042553	17.6683404255319	LacZKD_DMSO_rep2	rep2	DMSO	LacZ RNAi
67	500	13.5114893617021	11.0901063829787	18.1422765957447	LacZKD_DMSO_rep2	rep2	DMSO	LacZ RNAi
68	600	12.3430212765957	10.3714468085106	14.7609574468085	LacZKD_DMSO_rep2	rep2	DMSO	LacZ RNAi
69	700	11.377914893617	9.79927659574468	13.1409574468085	LacZKD_DMSO_rep2	rep2	DMSO	LacZ RNAi
70	800	11.0504680851064	9.36842553191489	12.9720638297872	LacZKD_DMSO_rep2	rep2	DMSO	LacZ RNAi
71	900	10.729914893617	9.35463829787234	12.4808936170213	LacZKD_DMSO_rep2	rep2	DMSO	LacZ RNAi
72	1000	10.891914893617	9.23055319148936	13.1943829787234	LacZKD_DMSO_rep2	rep2	DMSO	LacZ RNAi
73	1100	10.5885957446809	9.12542553191489	12.2844255319149	LacZKD_DMSO_rep2	rep2	DMSO	LacZ RNAi
74	1200	10.8815744680851	9.20470212765957	12.7962765957447	LacZKD_DMSO_rep2	rep2	DMSO	LacZ RNAi
75	1300	10.3542127659574	8.77040425531915	12.0086808510638	LacZKD_DMSO_rep2	rep2	DMSO	LacZ RNAi
76	1400	9.43391489361702	8.04485106382979	10.6988936170213	LacZKD_DMSO_rep2	rep2	DMSO	LacZ RNAi
77	1500	9.16506382978723	7.96040425531915	10.6678723404255	LacZKD_DMSO_rep2	rep2	DMSO	LacZ RNAi
78	1600	9.32017021276596	7.93282978723404	10.7333617021277	LacZKD_DMSO_rep2	rep2	DMSO	LacZ RNAi
79	1700	8.78936170212766	7.54851063829787	10.2042765957447	LacZKD_DMSO_rep2	rep2	DMSO	LacZ RNAi
80	1800	8.79625531914894	7.52610638297872	10.1508510638298	LacZKD_DMSO_rep2	rep2	DMSO	LacZ RNAi
81	1900	8.92378723404255	7.614	10.6230638297872	LacZKD_DMSO_rep2	rep2	DMSO	LacZ RNAi
82	2000	8.83072340425532	7.51404255319149	10.206	LacZKD_DMSO_rep2	rep2	DMSO	LacZ RNAi
83	2100	8.62391489361702	7.3796170212766	9.963	LacZKD_DMSO_rep2	rep2	DMSO	LacZ RNAi
84	2200	8.29991489361702	7.12627659574468	9.53559574468085	LacZKD_DMSO_rep2	rep2	DMSO	LacZ RNAi
85	2300	8.23097872340425	6.91946808510638	9.79582978723404	LacZKD_DMSO_rep2	rep2	DMSO	LacZ RNAi
86	2400	7.67259574468085	6.63855319148936	8.85829787234042	LacZKD_DMSO_rep2	rep2	DMSO	LacZ RNAi
87	2500	7.72774468085106	6.54204255319149	9.05821276595745	LacZKD_DMSO_rep2	rep2	DMSO	LacZ RNAi
88	2600	7.48991489361702	6.35591489361702	8.71525531914894	LacZKD_DMSO_rep2	rep2	DMSO	LacZ RNAi
89	2700	7.452	6.40244680851064	8.59117021276596	LacZKD_DMSO_rep2	rep2	DMSO	LacZ RNAi
90	2800	6.87293617021277	5.95608510638298	7.8121914893617	LacZKD_DMSO_rep2	rep2	DMSO	LacZ RNAi
91	2900	7.17970212765957	6.18185106382979	8.20340425531915	LacZKD_DMSO_rep2	rep2	DMSO	LacZ RNAi
92	3000	6.74885106382979	5.85785106382979	7.76565957446808	LacZKD_DMSO_rep2	rep2	DMSO	LacZ RNAi
93	3100	7.34859574468085	6.22493617021277	8.38608510638298	LacZKD_DMSO_rep2	rep2	DMSO	LacZ RNAi
94	3200	7.36927659574468	6.22148936170213	8.41710638297872	LacZKD_DMSO_rep2	rep2	DMSO	LacZ RNAi
95	3300	6.5523829787234	5.65104255319149	7.45544680851064	LacZKD_DMSO_rep2	rep2	DMSO	LacZ RNAi
96	3400	6.47310638297872	5.51317021276596	7.51404255319149	LacZKD_DMSO_rep2	rep2	DMSO	LacZ RNAi
97	3500	6.56272340425532	5.57004255319149	7.53472340425532	LacZKD_DMSO_rep2	rep2	DMSO	LacZ RNAi
98	3600	6.65234042553191	5.81476595744681	7.60710638297872	LacZKD_DMSO_rep2	rep2	DMSO	LacZ RNAi
99	3700	6.90395744680851	5.94746808510638	8.11378723404255	LacZKD_DMSO_rep2	rep2	DMSO	LacZ RNAi
100	3800	6.93153191489362	5.85957446808511	8.0103829787234	LacZKD_DMSO_rep2	rep2	DMSO	LacZ RNAi
101	3900	6.54893617021277	5.56831914893617	7.63295744680851	LacZKD_DMSO_rep2	rep2	DMSO	LacZ RNAi
102	4000	6.92808510638298	5.88370212765957	8.2258085106383	LacZKD_DMSO_rep2	rep2	DMSO	LacZ RNAi
103	4100	6.5971914893617	5.57521276595745	7.59331914893617	LacZKD_DMSO_rep2	rep2	DMSO	LacZ RNAi
104	4200	6.50068085106383	5.55970212765957	7.55540425531915	LacZKD_DMSO_rep2	rep2	DMSO	LacZ RNAi
105	4300	6.60063829787234	5.63036170212766	7.71395744680851	LacZKD_DMSO_rep2	rep2	DMSO	LacZ RNAi
106	4400	6.43174468085106	5.43044680851064	7.50370212765958	LacZKD_DMSO_rep2	rep2	DMSO	LacZ RNAi
107	4500	6.65923404255319	5.72170212765957	7.79668085106383	LacZKD_DMSO_rep2	rep2	DMSO	LacZ RNAi
108	4600	6.72472340425532	5.77685106382979	7.7846170212766	LacZKD_DMSO_rep2	rep2	DMSO	LacZ RNAi
109	4700	7.32102127659574	6.19736170212766	8.67906382978723	LacZKD_DMSO_rep2	rep2	DMSO	LacZ RNAi
110	4800	6.804	5.79063829787234	7.92076595744681	LacZKD_DMSO_rep2	rep2	DMSO	LacZ RNAi
111	4900	7.03493617021276	6.03708510638298	8.28612765957447	LacZKD_DMSO_rep2	rep2	DMSO	LacZ RNAi
112	5000	7.01770212765957	5.83027659574468	8.49465957446809	LacZKD_DMSO_rep2	rep2	DMSO	LacZ RNAi
113	5100	6.72127659574468	5.53902127659574	8.15170212765957	LacZKD_DMSO_rep2	rep2	DMSO	LacZ RNAi
114	5200	6.83157446808511	5.69929787234043	7.98970212765957	LacZKD_DMSO_rep2	rep2	DMSO	LacZ RNAi
115	5300	6.61097872340425	5.62863829787234	7.72085106382979	LacZKD_DMSO_rep2	rep2	DMSO	LacZ RNAi
116	5400	6.61097872340425	5.62346808510638	7.64502127659574	LacZKD_DMSO_rep2	rep2	DMSO	LacZ RNAi
117	5500	6.67991489361702	5.54936170212766	7.79840425531915	LacZKD_DMSO_rep2	rep2	DMSO	LacZ RNAi
118	5600	6.56272340425532	5.61140425531915	7.67431914893617	LacZKD_DMSO_rep2	rep2	DMSO	LacZ RNAi
119	5700	6.67302127659574	5.68034042553191	7.97763829787234	LacZKD_DMSO_rep2	rep2	DMSO	LacZ RNAi
120	5800	7.15902127659574	5.94229787234042	8.72904255319149	LacZKD_DMSO_rep2	rep2	DMSO	LacZ RNAi
121	5900	6.93497872340426	5.94746808510638	8.21202127659574	LacZKD_DMSO_rep2	rep2	DMSO	LacZ RNAi
122	6000	6.88327659574468	5.68723404255319	7.97591489361702	LacZKD_DMSO_rep2	rep2	DMSO	LacZ RNAi
125	200	16.6026595744681	12.8973138297872	22.9460372340426	LacZKD_FP_rep1	rep1	FP	LacZ RNAi
126	300	11.6170212765957	7.83664893617021	18.2435638297872	LacZKD_FP_rep1	rep1	FP	LacZ RNAi
127	400	7.97702127659574	5.7213829787234	13.0764095744681	LacZKD_FP_rep1	rep1	FP	LacZ RNAi
128	500	5.97308510638298	4.44109042553191	8.68856382978723	LacZKD_FP_rep1	rep1	FP	LacZ RNAi
129	600	5.11148936170213	3.77553191489362	6.5636170212766	LacZKD_FP_rep1	rep1	FP	LacZ RNAi
130	700	4.22085106382979	3.19468085106383	5.56648936170213	LacZKD_FP_rep1	rep1	FP	LacZ RNAi
131	800	3.68840425531915	2.83648936170213	4.62744680851064	LacZKD_FP_rep1	rep1	FP	LacZ RNAi
132	900	3.20436170212766	2.62351063829787	3.94010638297872	LacZKD_FP_rep1	rep1	FP	LacZ RNAi
133	1000	3.4125	2.50734042553191	4.88882978723404	LacZKD_FP_rep1	rep1	FP	LacZ RNAi
134	1100	3.01558510638298	2.31372340425532	3.74890957446808	LacZKD_FP_rep1	rep1	FP	LacZ RNAi
135	1200	3.0543085106383	2.25563829787234	5.9488829787234	LacZKD_FP_rep1	rep1	FP	LacZ RNAi
136	1300	2.88489361702128	2.0813829787234	4.10468085106383	LacZKD_FP_rep1	rep1	FP	LacZ RNAi
137	1400	2.21691489361702	1.7231914893617	2.85585106382979	LacZKD_FP_rep1	rep1	FP	LacZ RNAi
138	1500	1.99425531914894	1.53683510638298	2.60414893617021	LacZKD_FP_rep1	rep1	FP	LacZ RNAi
139	1600	1.97489361702128	1.5755585106383	2.47103723404255	LacZKD_FP_rep1	rep1	FP	LacZ RNAi
140	1700	1.82968085106383	1.46906914893617	2.26531914893617	LacZKD_FP_rep1	rep1	FP	LacZ RNAi
141	1800	1.81031914893617	1.43034574468085	2.275	LacZKD_FP_rep1	rep1	FP	LacZ RNAi
142	1900	1.83936170212766	1.4618085106383	2.32340425531915	LacZKD_FP_rep1	rep1	FP	LacZ RNAi
143	2000	1.80063829787234	1.44002659574468	2.275	LacZKD_FP_rep1	rep1	FP	LacZ RNAi
144	2100	1.64574468085106	1.34563829787234	1.99425531914894	LacZKD_FP_rep1	rep1	FP	LacZ RNAi
145	2200	1.84420212765957	1.44002659574468	2.35244680851064	LacZKD_FP_rep1	rep1	FP	LacZ RNAi
146	2300	1.58765957446809	1.23914893617021	2.20965425531915	LacZKD_FP_rep1	rep1	FP	LacZ RNAi
147	2400	1.59734042553191	1.30691489361702	1.98699468085106	LacZKD_FP_rep1	rep1	FP	LacZ RNAi
148	2500	1.81515957446809	1.34563829787234	2.54606382978723	LacZKD_FP_rep1	rep1	FP	LacZ RNAi
149	2600	1.44244680851064	1.11329787234043	1.94585106382979	LacZKD_FP_rep1	rep1	FP	LacZ RNAi
150	2700	1.50053191489362	1.21010638297872	1.82	LacZKD_FP_rep1	rep1	FP	LacZ RNAi
151	2800	1.40372340425532	1.14234042553191	1.74255319148936	LacZKD_FP_rep1	rep1	FP	LacZ RNAi
152	2900	1.40372340425532	1.15202127659574	1.68446808510638	LacZKD_FP_rep1	rep1	FP	LacZ RNAi
153	3000	1.33595744680851	1.09393617021277	1.58039893617021	LacZKD_FP_rep1	rep1	FP	LacZ RNAi
154	3100	1.69414893617021	1.36257978723404	2.10316489361702	LacZKD_FP_rep1	rep1	FP	LacZ RNAi
155	3200	1.5586170212766	1.23914893617021	1.95553191489362	LacZKD_FP_rep1	rep1	FP	LacZ RNAi
156	3300	1.39404255319149	1.13992021276596	1.7231914893617	LacZKD_FP_rep1	rep1	FP	LacZ RNAi
157	3400	1.32627659574468	1.13265957446809	1.60702127659574	LacZKD_FP_rep1	rep1	FP	LacZ RNAi
158	3500	1.44244680851064	1.16170212765957	1.79095744680851	LacZKD_FP_rep1	rep1	FP	LacZ RNAi
159	3600	1.59734042553191	1.30691489361702	2.00393617021277	LacZKD_FP_rep1	rep1	FP	LacZ RNAi
160	3700	1.53925531914894	1.25851063829787	1.92890957446809	LacZKD_FP_rep1	rep1	FP	LacZ RNAi
161	3800	1.70382978723404	1.35531914893617	2.1781914893617	LacZKD_FP_rep1	rep1	FP	LacZ RNAi
162	3900	1.5586170212766	1.22946808510638	2.04265957446809	LacZKD_FP_rep1	rep1	FP	LacZ RNAi
163	4000	1.61670212765957	1.34321808510638	1.98457446808511	LacZKD_FP_rep1	rep1	FP	LacZ RNAi
164	4100	1.6263829787234	1.30691489361702	2.0644414893617	LacZKD_FP_rep1	rep1	FP	LacZ RNAi
165	4200	1.57797872340426	1.29723404255319	1.85872340425532	LacZKD_FP_rep1	rep1	FP	LacZ RNAi
166	4300	1.59734042553191	1.28755319148936	1.90712765957447	LacZKD_FP_rep1	rep1	FP	LacZ RNAi
167	4400	1.48117021276596	1.23914893617021	1.80063829787234	LacZKD_FP_rep1	rep1	FP	LacZ RNAi
168	4500	1.66510638297872	1.365	1.98699468085106	LacZKD_FP_rep1	rep1	FP	LacZ RNAi
169	4600	1.66510638297872	1.365	2.11284574468085	LacZKD_FP_rep1	rep1	FP	LacZ RNAi
170	4700	1.90712765957447	1.49085106382979	2.41295212765957	LacZKD_FP_rep1	rep1	FP	LacZ RNAi
171	4800	1.79095744680851	1.50053191489362	2.12010638297872	LacZKD_FP_rep1	rep1	FP	LacZ RNAi
172	4900	1.87808510638298	1.5755585106383	2.22659574468085	LacZKD_FP_rep1	rep1	FP	LacZ RNAi
173	5000	2.0136170212766	1.60702127659574	2.97202127659575	LacZKD_FP_rep1	rep1	FP	LacZ RNAi
174	5100	1.77159574468085	1.39404255319149	2.36454787234043	LacZKD_FP_rep1	rep1	FP	LacZ RNAi
175	5200	2.05234042553191	1.64574468085106	2.59446808510638	LacZKD_FP_rep1	rep1	FP	LacZ RNAi
176	5300	1.99425531914894	1.60702127659574	2.41053191489362	LacZKD_FP_rep1	rep1	FP	LacZ RNAi
177	5400	2.11042553191489	1.66510638297872	2.54606382978723	LacZKD_FP_rep1	rep1	FP	LacZ RNAi
178	5500	2.00393617021277	1.6263829787234	2.4226329787234	LacZKD_FP_rep1	rep1	FP	LacZ RNAi
179	5600	2.05718085106383	1.65300531914894	2.43957446808511	LacZKD_FP_rep1	rep1	FP	LacZ RNAi
180	5700	2.12010638297872	1.74981382978723	2.50734042553191	LacZKD_FP_rep1	rep1	FP	LacZ RNAi
181	5800	2.275	1.85872340425532	2.69127659574468	LacZKD_FP_rep1	rep1	FP	LacZ RNAi
182	5900	2.15882978723404	1.78127659574468	2.58478723404255	LacZKD_FP_rep1	rep1	FP	LacZ RNAi
183	6000	2.14914893617021	1.78127659574468	2.54606382978723	LacZKD_FP_rep1	rep1	FP	LacZ RNAi
186	200	22.1009361702128	17.3799574468085	29.0684680851064	LacZKD_FP_rep2	rep2	FP	LacZ RNAi
187	300	13.8385531914894	9.99421276595745	19.3235744680851	LacZKD_FP_rep2	rep2	FP	LacZ RNAi
188	400	9.78510638297873	6.98361702127659	14.5462978723404	LacZKD_FP_rep2	rep2	FP	LacZ RNAi
189	500	7.09889361702128	5.2196170212766	10.693914893617	LacZKD_FP_rep2	rep2	FP	LacZ RNAi
190	600	5.95148936170213	4.30008510638298	7.68331914893617	LacZKD_FP_rep2	rep2	FP	LacZ RNAi
191	700	4.536	3.36178723404255	5.85765957446808	LacZKD_FP_rep2	rep2	FP	LacZ RNAi
192	800	3.82825531914894	2.88459574468085	4.8148085106383	LacZKD_FP_rep2	rep2	FP	LacZ RNAi
193	900	3.05617021276596	2.52	3.78536170212766	LacZKD_FP_rep2	rep2	FP	LacZ RNAi
194	1000	3.09906382978723	2.28140425531915	4.7611914893617	LacZKD_FP_rep2	rep2	FP	LacZ RNAi
195	1100	2.54144680851064	1.9623829787234	3.14195744680851	LacZKD_FP_rep2	rep2	FP	LacZ RNAi
196	1200	2.84170212765957	2.00527659574468	5.35365957446808	LacZKD_FP_rep2	rep2	FP	LacZ RNAi
197	1300	2.58434042553191	1.84442553191489	4.01591489361702	LacZKD_FP_rep2	rep2	FP	LacZ RNAi
198	1400	2.02672340425532	1.49055319148936	2.60578723404255	LacZKD_FP_rep2	rep2	FP	LacZ RNAi
199	1500	1.80153191489362	1.33774468085106	2.36182978723404	LacZKD_FP_rep2	rep2	FP	LacZ RNAi
200	1600	1.78008510638298	1.36187234042553	2.25191489361702	LacZKD_FP_rep2	rep2	FP	LacZ RNAi
201	1700	1.60314893617021	1.22246808510638	2.03744680851064	LacZKD_FP_rep2	rep2	FP	LacZ RNAi
202	1800	1.59778723404255	1.24391489361702	2.05889361702128	LacZKD_FP_rep2	rep2	FP	LacZ RNAi
203	1900	1.64068085106383	1.27608510638298	2.09106382978723	LacZKD_FP_rep2	rep2	FP	LacZ RNAi
204	2000	1.55489361702128	1.19834042553191	2.016	LacZKD_FP_rep2	rep2	FP	LacZ RNAi
205	2100	1.42621276595745	1.11255319148936	1.82297872340426	LacZKD_FP_rep2	rep2	FP	LacZ RNAi
206	2200	1.66212765957447	1.25463829787234	2.12323404255319	LacZKD_FP_rep2	rep2	FP	LacZ RNAi
207	2300	1.512	1.11523404255319	2.1688085106383	LacZKD_FP_rep2	rep2	FP	LacZ RNAi
208	2400	1.36187234042553	1.07234042553192	1.72646808510638	LacZKD_FP_rep2	rep2	FP	LacZ RNAi
209	2500	1.62459574468085	1.13668085106383	2.45029787234043	LacZKD_FP_rep2	rep2	FP	LacZ RNAi
210	2600	1.30825531914894	0.965106382978723	1.82297872340426	LacZKD_FP_rep2	rep2	FP	LacZ RNAi
211	2700	1.24391489361702	0.973148936170213	1.57902127659574	LacZKD_FP_rep2	rep2	FP	LacZ RNAi
212	2800	1.16885106382979	0.922212765957447	1.50127659574468	LacZKD_FP_rep2	rep2	FP	LacZ RNAi
213	2900	1.27608510638298	1.008	1.57902127659574	LacZKD_FP_rep2	rep2	FP	LacZ RNAi
214	3000	1.13668085106383	0.900765957446809	1.41548936170213	LacZKD_FP_rep2	rep2	FP	LacZ RNAi
215	3100	1.40476595744681	1.08306382978723	1.80153191489362	LacZKD_FP_rep2	rep2	FP	LacZ RNAi
216	3200	1.37259574468085	1.008	1.86587234042553	LacZKD_FP_rep2	rep2	FP	LacZ RNAi
217	3300	1.14740425531915	0.900765957446809	1.4583829787234	LacZKD_FP_rep2	rep2	FP	LacZ RNAi
218	3400	1.04017021276596	0.847148936170213	1.27608510638298	LacZKD_FP_rep2	rep2	FP	LacZ RNAi
219	3500	1.25463829787234	0.975829787234042	1.5656170212766	LacZKD_FP_rep2	rep2	FP	LacZ RNAi
220	3600	1.27608510638298	1.02944680851064	1.65140425531915	LacZKD_FP_rep2	rep2	FP	LacZ RNAi
221	3700	1.32970212765957	1.07234042553192	1.65140425531915	LacZKD_FP_rep2	rep2	FP	LacZ RNAi
222	3800	1.40476595744681	1.08306382978723	1.92217021276596	LacZKD_FP_rep2	rep2	FP	LacZ RNAi
223	3900	1.29753191489362	0.997276595744681	1.69429787234043	LacZKD_FP_rep2	rep2	FP	LacZ RNAi
224	4000	1.3136170212766	1.05089361702128	1.68357446808511	LacZKD_FP_rep2	rep2	FP	LacZ RNAi
225	4100	1.29217021276596	1.008	1.75863829787234	LacZKD_FP_rep2	rep2	FP	LacZ RNAi
226	4200	1.14740425531915	0.922212765957447	1.40476595744681	LacZKD_FP_rep2	rep2	FP	LacZ RNAi
227	4300	1.31897872340426	1.05089361702128	1.64068085106383	LacZKD_FP_rep2	rep2	FP	LacZ RNAi
228	4400	1.20102127659574	0.954382978723404	1.50127659574468	LacZKD_FP_rep2	rep2	FP	LacZ RNAi
229	4500	1.26536170212766	1.02944680851064	1.53612765957447	LacZKD_FP_rep2	rep2	FP	LacZ RNAi
230	4600	1.38331914893617	1.10451063829787	1.87659574468085	LacZKD_FP_rep2	rep2	FP	LacZ RNAi
231	4700	1.60851063829787	1.22246808510638	2.19829787234043	LacZKD_FP_rep2	rep2	FP	LacZ RNAi
232	4800	1.34042553191489	1.11523404255319	1.61923404255319	LacZKD_FP_rep2	rep2	FP	LacZ RNAi
233	4900	1.512	1.2331914893617	1.81493617021277	LacZKD_FP_rep2	rep2	FP	LacZ RNAi
234	5000	1.54417021276596	1.19834042553191	2.27604255319149	LacZKD_FP_rep2	rep2	FP	LacZ RNAi
235	5100	1.49055319148936	1.16885106382979	2.04012765957447	LacZKD_FP_rep2	rep2	FP	LacZ RNAi
236	5200	1.50127659574468	1.17957446808511	1.87927659574468	LacZKD_FP_rep2	rep2	FP	LacZ RNAi
237	5300	1.5656170212766	1.25463829787234	1.90876595744681	LacZKD_FP_rep2	rep2	FP	LacZ RNAi
238	5400	1.65140425531915	1.31897872340426	2.0696170212766	LacZKD_FP_rep2	rep2	FP	LacZ RNAi
239	5500	1.512	1.21174468085106	1.87659574468085	LacZKD_FP_rep2	rep2	FP	LacZ RNAi
240	5600	1.69429787234043	1.37259574468085	2.05085106382979	LacZKD_FP_rep2	rep2	FP	LacZ RNAi
241	5700	1.61923404255319	1.31897872340426	1.93021276595745	LacZKD_FP_rep2	rep2	FP	LacZ RNAi
242	5800	1.81225531914894	1.43693617021277	2.12323404255319	LacZKD_FP_rep2	rep2	FP	LacZ RNAi
243	5900	1.68357446808511	1.39404255319149	1.99455319148936	LacZKD_FP_rep2	rep2	FP	LacZ RNAi
244	6000	1.65140425531915	1.34042553191489	1.95434042553192	LacZKD_FP_rep2	rep2	FP	LacZ RNAi
247	200	22.5097021276596	19.133664893617	26.3602659574468	NELFeKD_DMSO_rep1	rep1	DMSO	NELF RNAi
248	300	12.5969042553192	10.7615106382979	15.9499468085106	NELFeKD_DMSO_rep1	rep1	DMSO	NELF RNAi
249	400	10.4103191489362	8.89476063829787	12.8331223404255	NELFeKD_DMSO_rep1	rep1	DMSO	NELF RNAi
250	500	9.85844680851064	8.06695212765957	13.4038085106383	NELFeKD_DMSO_rep1	rep1	DMSO	NELF RNAi
251	600	9.24804255319149	7.61542021276596	11.29875	NELFeKD_DMSO_rep1	rep1	DMSO	NELF RNAi
252	700	8.38678723404255	7.074	9.91906914893617	NELFeKD_DMSO_rep1	rep1	DMSO	NELF RNAi
253	800	7.92271276595745	6.83151063829787	9.44872340425532	NELFeKD_DMSO_rep1	rep1	DMSO	NELF RNAi
254	900	7.78056382978723	6.68727127659575	9.06408510638298	NELFeKD_DMSO_rep1	rep1	DMSO	NELF RNAi
255	1000	7.66768085106383	6.50331382978723	8.97210638297872	NELFeKD_DMSO_rep1	rep1	DMSO	NELF RNAi
256	1100	7.7471170212766	6.49704255319149	9.08289893617021	NELFeKD_DMSO_rep1	rep1	DMSO	NELF RNAi
257	1200	7.77220212765957	6.54721276595745	9.07453723404255	NELFeKD_DMSO_rep1	rep1	DMSO	NELF RNAi
258	1300	7.65513829787234	6.50540425531915	8.78187765957447	NELFeKD_DMSO_rep1	rep1	DMSO	NELF RNAi
259	1400	6.78134042553192	5.74239893617021	7.92062234042553	NELFeKD_DMSO_rep1	rep1	DMSO	NELF RNAi
260	1500	6.54721276595745	5.53544680851064	7.60496808510638	NELFeKD_DMSO_rep1	rep1	DMSO	NELF RNAi
261	1600	6.67681914893617	5.75285106382979	7.78474468085106	NELFeKD_DMSO_rep1	rep1	DMSO	NELF RNAi
262	1700	6.46359574468085	5.5438085106383	7.58406382978723	NELFeKD_DMSO_rep1	rep1	DMSO	NELF RNAi
263	1800	6.47195744680851	5.55007978723404	7.56943085106383	NELFeKD_DMSO_rep1	rep1	DMSO	NELF RNAi
264	1900	6.73117021276596	5.71940425531915	7.89553723404255	NELFeKD_DMSO_rep1	rep1	DMSO	NELF RNAi
265	2000	6.38834042553192	5.42674468085106	7.44400531914894	NELFeKD_DMSO_rep1	rep1	DMSO	NELF RNAi
266	2100	6.288	5.35985106382979	7.29349468085106	NELFeKD_DMSO_rep1	rep1	DMSO	NELF RNAi
267	2200	6.34653191489362	5.36821276595745	7.3269414893617	NELFeKD_DMSO_rep1	rep1	DMSO	NELF RNAi
268	2300	6.17093617021277	5.1926170212766	7.41892021276596	NELFeKD_DMSO_rep1	rep1	DMSO	NELF RNAi
269	2400	5.82392553191489	4.94176595744681	6.89004255319149	NELFeKD_DMSO_rep1	rep1	DMSO	NELF RNAi
270	2500	6.05387234042553	5.00029787234043	7.1158085106383	NELFeKD_DMSO_rep1	rep1	DMSO	NELF RNAi
271	2600	5.90336170212766	4.88950531914894	6.89004255319149	NELFeKD_DMSO_rep1	rep1	DMSO	NELF RNAi
272	2700	5.55217021276596	4.72227127659574	6.47404787234043	NELFeKD_DMSO_rep1	rep1	DMSO	NELF RNAi
273	2800	5.47691489361702	4.72436170212766	6.33817021276596	NELFeKD_DMSO_rep1	rep1	DMSO	NELF RNAi
274	2900	5.66087234042553	4.87278191489362	6.56393617021277	NELFeKD_DMSO_rep1	rep1	DMSO	NELF RNAi
275	3000	5.3055	4.55712765957447	6.19602127659574	NELFeKD_DMSO_rep1	rep1	DMSO	NELF RNAi
276	3100	5.92008510638298	4.94176595744681	6.83360106382979	NELFeKD_DMSO_rep1	rep1	DMSO	NELF RNAi
277	3200	5.70268085106383	4.82470212765957	6.59947340425532	NELFeKD_DMSO_rep1	rep1	DMSO	NELF RNAi
278	3300	5.29713829787234	4.49650531914894	6.1061329787234	NELFeKD_DMSO_rep1	rep1	DMSO	NELF RNAi
279	3400	5.16753191489362	4.35644680851064	6.02251595744681	NELFeKD_DMSO_rep1	rep1	DMSO	NELF RNAi
280	3500	5.10063829787234	4.33972340425532	5.92217553191489	NELFeKD_DMSO_rep1	rep1	DMSO	NELF RNAi
281	3600	5.29295744680851	4.58221276595745	6.07059574468085	NELFeKD_DMSO_rep1	rep1	DMSO	NELF RNAi
282	3700	5.502	4.64074468085106	6.55557446808511	NELFeKD_DMSO_rep1	rep1	DMSO	NELF RNAi
283	3800	5.67759574468085	4.78080319148936	6.57229787234043	NELFeKD_DMSO_rep1	rep1	DMSO	NELF RNAi
284	3900	5.1926170212766	4.40452659574468	6.02878723404255	NELFeKD_DMSO_rep1	rep1	DMSO	NELF RNAi
285	4000	5.51872340425532	4.59893617021277	6.50540425531915	NELFeKD_DMSO_rep1	rep1	DMSO	NELF RNAi
286	4100	5.33476595744681	4.52368085106383	6.2461914893617	NELFeKD_DMSO_rep1	rep1	DMSO	NELF RNAi
287	4200	5.12154255319149	4.2393829787234	6.06223404255319	NELFeKD_DMSO_rep1	rep1	DMSO	NELF RNAi
288	4300	5.31804255319149	4.45469680851064	6.26291489361702	NELFeKD_DMSO_rep1	rep1	DMSO	NELF RNAi
289	4400	5.19679787234043	4.37317021276596	6.04551063829787	NELFeKD_DMSO_rep1	rep1	DMSO	NELF RNAi
290	4500	5.32640425531915	4.53831382978723	6.30472340425532	NELFeKD_DMSO_rep1	rep1	DMSO	NELF RNAi
291	4600	5.39747872340426	4.54040425531915	6.31517553191489	NELFeKD_DMSO_rep1	rep1	DMSO	NELF RNAi
292	4700	5.63160638297872	4.73899468085106	6.60783510638298	NELFeKD_DMSO_rep1	rep1	DMSO	NELF RNAi
293	4800	5.31804255319149	4.45678723404255	6.22110638297872	NELFeKD_DMSO_rep1	rep1	DMSO	NELF RNAi
294	4900	5.57725531914894	4.61565957446809	6.681	NELFeKD_DMSO_rep1	rep1	DMSO	NELF RNAi
295	5000	5.51872340425532	4.49023404255319	6.62246808510638	NELFeKD_DMSO_rep1	rep1	DMSO	NELF RNAi
296	5100	5.30968085106383	4.3648085106383	6.39879255319149	NELFeKD_DMSO_rep1	rep1	DMSO	NELF RNAi
297	5200	5.41420212765957	4.52159042553192	6.46568617021277	NELFeKD_DMSO_rep1	rep1	DMSO	NELF RNAi
298	5300	5.0671914893617	4.28955319148936	5.99534042553192	NELFeKD_DMSO_rep1	rep1	DMSO	NELF RNAi
299	5400	5.07973404255319	4.323	6.01206382978723	NELFeKD_DMSO_rep1	rep1	DMSO	NELF RNAi
300	5500	5.21352127659575	4.25401595744681	6.2043829787234	NELFeKD_DMSO_rep1	rep1	DMSO	NELF RNAi
301	5600	5.02956382978723	4.2393829787234	6.02878723404255	NELFeKD_DMSO_rep1	rep1	DMSO	NELF RNAi
302	5700	5.05882978723404	4.25610638297872	6.03714893617021	NELFeKD_DMSO_rep1	rep1	DMSO	NELF RNAi
303	5800	5.53544680851064	4.52368085106383	6.80851595744681	NELFeKD_DMSO_rep1	rep1	DMSO	NELF RNAi
304	5900	5.18843617021277	4.3648085106383	6.10822340425532	NELFeKD_DMSO_rep1	rep1	DMSO	NELF RNAi
305	6000	5.17589361702128	4.28955319148936	6.11240425531915	NELFeKD_DMSO_rep1	rep1	DMSO	NELF RNAi
308	200	23.9966170212766	20.5209468085106	27.8612978723404	NELFeKD_DMSO_rep2	rep2	DMSO	NELF RNAi
309	300	14.1874468085106	12.2779893617021	17.7673617021277	NELFeKD_DMSO_rep2	rep2	DMSO	NELF RNAi
310	400	11.6957446808511	10.048170212766	14.2281276595745	NELFeKD_DMSO_rep2	rep2	DMSO	NELF RNAi
311	500	10.7092340425532	8.92944680851064	14.3577978723404	NELFeKD_DMSO_rep2	rep2	DMSO	NELF RNAi
312	600	10.1803829787234	8.49975531914894	12.1635744680851	NELFeKD_DMSO_rep2	rep2	DMSO	NELF RNAi
313	700	9.12776595744681	7.81835106382979	10.5770212765957	NELFeKD_DMSO_rep2	rep2	DMSO	NELF RNAi
314	800	8.81248936170213	7.59460638297872	10.3761595744681	NELFeKD_DMSO_rep2	rep2	DMSO	NELF RNAi
315	900	8.71587234042553	7.60731914893617	10.1091914893617	NELFeKD_DMSO_rep2	rep2	DMSO	NELF RNAi
316	1000	8.50738297872341	7.22847872340426	9.88036170212766	NELFeKD_DMSO_rep2	rep2	DMSO	NELF RNAi
317	1100	8.22770212765958	7.04541489361702	9.55237234042553	NELFeKD_DMSO_rep2	rep2	DMSO	NELF RNAi
318	1200	8.19210638297873	6.94625531914894	9.53203191489362	NELFeKD_DMSO_rep2	rep2	DMSO	NELF RNAi
319	1300	7.78529787234043	6.6691170212766	8.91927659574468	NELFeKD_DMSO_rep2	rep2	DMSO	NELF RNAi
320	1400	7.07846808510638	6.02076595744681	8.09803191489362	NELFeKD_DMSO_rep2	rep2	DMSO	NELF RNAi
321	1500	6.93608510638298	5.86821276595745	8.05735106382979	NELFeKD_DMSO_rep2	rep2	DMSO	NELF RNAi
322	1600	7.14965957446809	6.04110638297872	8.22770212765958	NELFeKD_DMSO_rep2	rep2	DMSO	NELF RNAi
323	1700	6.8343829787234	5.89618085106383	7.94293617021277	NELFeKD_DMSO_rep2	rep2	DMSO	NELF RNAi
324	1800	6.79370212765958	5.88855319148936	7.97344680851064	NELFeKD_DMSO_rep2	rep2	DMSO	NELF RNAi
325	1900	6.74285106382979	5.70548936170213	7.92259574468085	NELFeKD_DMSO_rep2	rep2	DMSO	NELF RNAi
326	2000	6.73268085106383	5.74617021276596	7.72936170212766	NELFeKD_DMSO_rep2	rep2	DMSO	NELF RNAi
327	2100	6.29536170212766	5.33936170212766	7.27170212765958	NELFeKD_DMSO_rep2	rep2	DMSO	NELF RNAi
328	2200	6.34621276595745	5.39021276595745	7.29204255319149	NELFeKD_DMSO_rep2	rep2	DMSO	NELF RNAi
329	2300	6.17331914893617	5.14612765957447	7.42425531914894	NELFeKD_DMSO_rep2	rep2	DMSO	NELF RNAi
330	2400	5.76142553191489	4.94018085106383	6.59029787234043	NELFeKD_DMSO_rep2	rep2	DMSO	NELF RNAi
331	2500	5.9038085106383	4.97323404255319	6.87506382978723	NELFeKD_DMSO_rep2	rep2	DMSO	NELF RNAi
332	2600	5.72582978723404	4.82322340425532	6.62335106382979	NELFeKD_DMSO_rep2	rep2	DMSO	NELF RNAi
333	2700	5.72582978723404	4.91221276595745	6.51910638297872	NELFeKD_DMSO_rep2	rep2	DMSO	NELF RNAi
334	2800	5.39021276595745	4.65795744680851	6.17586170212766	NELFeKD_DMSO_rep2	rep2	DMSO	NELF RNAi
335	2900	5.47157446808511	4.72406382978723	6.3563829787234	NELFeKD_DMSO_rep2	rep2	DMSO	NELF RNAi
336	3000	5.05968085106383	4.38336170212766	5.7588829787234	NELFeKD_DMSO_rep2	rep2	DMSO	NELF RNAi
337	3100	5.65463829787234	4.80034042553191	6.49876595744681	NELFeKD_DMSO_rep2	rep2	DMSO	NELF RNAi
338	3200	5.47157446808511	4.66558510638298	6.30807446808511	NELFeKD_DMSO_rep2	rep2	DMSO	NELF RNAi
339	3300	4.97323404255319	4.28928723404255	5.72837234042553	NELFeKD_DMSO_rep2	rep2	DMSO	NELF RNAi
340	3400	5.00374468085106	4.21046808510638	5.78685106382979	NELFeKD_DMSO_rep2	rep2	DMSO	NELF RNAi
341	3500	4.89187234042553	4.22063829787234	5.6648085106383	NELFeKD_DMSO_rep2	rep2	DMSO	NELF RNAi
342	3600	4.99357446808511	4.34013829787234	5.70548936170213	NELFeKD_DMSO_rep2	rep2	DMSO	NELF RNAi
343	3700	5.32410638297872	4.43421276595745	6.27502127659575	NELFeKD_DMSO_rep2	rep2	DMSO	NELF RNAi
344	3800	5.33427659574468	4.52320212765957	6.15297872340426	NELFeKD_DMSO_rep2	rep2	DMSO	NELF RNAi
345	3900	4.99865957446809	4.22063829787234	5.84787234042553	NELFeKD_DMSO_rep2	rep2	DMSO	NELF RNAi
346	4000	5.36987234042553	4.42404255319149	6.36655319148936	NELFeKD_DMSO_rep2	rep2	DMSO	NELF RNAi
347	4100	5.1156170212766	4.26640425531915	6.01059574468085	NELFeKD_DMSO_rep2	rep2	DMSO	NELF RNAi
348	4200	5.06476595744681	4.24097872340426	5.95974468085106	NELFeKD_DMSO_rep2	rep2	DMSO	NELF RNAi
349	4300	5.28851063829787	4.46472340425532	6.17331914893617	NELFeKD_DMSO_rep2	rep2	DMSO	NELF RNAi
350	4400	5.1156170212766	4.29945744680851	6.05381914893617	NELFeKD_DMSO_rep2	rep2	DMSO	NELF RNAi
351	4500	5.17155319148936	4.28928723404255	6.20382978723404	NELFeKD_DMSO_rep2	rep2	DMSO	NELF RNAi
352	4600	5.29868085106383	4.4926914893617	6.27502127659575	NELFeKD_DMSO_rep2	rep2	DMSO	NELF RNAi
353	4700	5.54276595744681	4.68846808510638	6.57504255319149	NELFeKD_DMSO_rep2	rep2	DMSO	NELF RNAi
354	4800	5.23765957446809	4.3731914893617	6.15297872340426	NELFeKD_DMSO_rep2	rep2	DMSO	NELF RNAi
355	4900	5.48174468085106	4.52574468085106	6.44028723404255	NELFeKD_DMSO_rep2	rep2	DMSO	NELF RNAi
356	5000	5.5936170212766	4.55625531914894	6.7631914893617	NELFeKD_DMSO_rep2	rep2	DMSO	NELF RNAi
357	5100	5.10544680851064	4.14944680851064	6.1656914893617	NELFeKD_DMSO_rep2	rep2	DMSO	NELF RNAi
358	5200	5.23765957446809	4.25623404255319	6.20637234042553	NELFeKD_DMSO_rep2	rep2	DMSO	NELF RNAi
359	5300	5.01391489361702	4.24097872340426	5.89872340425532	NELFeKD_DMSO_rep2	rep2	DMSO	NELF RNAi
360	5400	4.8511914893617	4.07571276595745	5.6876914893617	NELFeKD_DMSO_rep2	rep2	DMSO	NELF RNAi
361	5500	5.07493617021277	4.16978723404255	5.95974468085106	NELFeKD_DMSO_rep2	rep2	DMSO	NELF RNAi
362	5600	4.97831914893617	4.24097872340426	5.89872340425532	NELFeKD_DMSO_rep2	rep2	DMSO	NELF RNAi
363	5700	5.19697872340426	4.36302127659574	6.16314893617021	NELFeKD_DMSO_rep2	rep2	DMSO	NELF RNAi
364	5800	5.39021276595745	4.51048936170213	6.52164893617021	NELFeKD_DMSO_rep2	rep2	DMSO	NELF RNAi
365	5900	5.15121276595745	4.30962765957447	6.03347872340426	NELFeKD_DMSO_rep2	rep2	DMSO	NELF RNAi
366	6000	5.16646808510638	4.3503085106383	6.06144680851064	NELFeKD_DMSO_rep2	rep2	DMSO	NELF RNAi
369	200	24.3454468085106	20.3777553191489	28.6870212765957	NELFeKD_FP_rep1	rep1	FP	NELF RNAi
370	300	12.8343829787234	10.5820212765957	16.7137021276596	NELFeKD_FP_rep1	rep1	FP	NELF RNAi
371	400	9.47170212765957	7.74051063829787	12.0571595744681	NELFeKD_FP_rep1	rep1	FP	NELF RNAi
372	500	7.668	6.24044680851064	9.93622340425532	NELFeKD_FP_rep1	rep1	FP	NELF RNAi
373	600	6.69817021276596	5.45642553191489	8.39537234042553	NELFeKD_FP_rep1	rep1	FP	NELF RNAi
374	700	5.98212765957447	4.92165957446808	7.31677659574468	NELFeKD_FP_rep1	rep1	FP	NELF RNAi
375	800	5.65129787234043	4.74718085106383	6.75708510638298	NELFeKD_FP_rep1	rep1	FP	NELF RNAi
376	900	5.11653191489362	4.2871914893617	5.98439361702128	NELFeKD_FP_rep1	rep1	FP	NELF RNAi
377	1000	5.40204255319149	4.41408510638298	6.64378723404255	NELFeKD_FP_rep1	rep1	FP	NELF RNAi
378	1100	5.21170212765957	4.3143829787234	6.19059574468085	NELFeKD_FP_rep1	rep1	FP	NELF RNAi
379	1200	5.14825531914894	4.2056170212766	6.29029787234043	NELFeKD_FP_rep1	rep1	FP	NELF RNAi
380	1300	4.7131914893617	3.834	5.67622340425532	NELFeKD_FP_rep1	rep1	FP	NELF RNAi
381	1400	4.11497872340425	3.37174468085106	4.96697872340425	NELFeKD_FP_rep1	rep1	FP	NELF RNAi
382	1500	3.95636170212766	3.30829787234043	4.80382978723404	NELFeKD_FP_rep1	rep1	FP	NELF RNAi
383	1600	3.71617021276596	3.01372340425532	4.37782978723404	NELFeKD_FP_rep1	rep1	FP	NELF RNAi
384	1700	3.76148936170213	3.02731914893617	4.50925531914894	NELFeKD_FP_rep1	rep1	FP	NELF RNAi
385	1800	3.56208510638298	2.88229787234043	4.35063829787234	NELFeKD_FP_rep1	rep1	FP	NELF RNAi
386	1900	3.48051063829787	2.86417021276596	4.21694680851064	NELFeKD_FP_rep1	rep1	FP	NELF RNAi
387	2000	3.27657446808511	2.63757446808511	3.90651063829787	NELFeKD_FP_rep1	rep1	FP	NELF RNAi
388	2100	3.09076595744681	2.556	3.81813829787234	NELFeKD_FP_rep1	rep1	FP	NELF RNAi
389	2200	3.04544680851064	2.47215957446809	3.68897872340425	NELFeKD_FP_rep1	rep1	FP	NELF RNAi
390	2300	2.70555319148936	2.1571914893617	3.52582978723404	NELFeKD_FP_rep1	rep1	FP	NELF RNAi
391	2400	2.47442553191489	2.04842553191489	3.0091914893617	NELFeKD_FP_rep1	rep1	FP	NELF RNAi
392	2500	2.56506382978723	2.06655319148936	3.15647872340426	NELFeKD_FP_rep1	rep1	FP	NELF RNAi
393	2600	2.36565957446809	1.85808510638298	3.13835106382979	NELFeKD_FP_rep1	rep1	FP	NELF RNAi
394	2700	2.14812765957447	1.76744680851064	2.556	NELFeKD_FP_rep1	rep1	FP	NELF RNAi
395	2800	1.917	1.57710638297872	2.32940425531915	NELFeKD_FP_rep1	rep1	FP	NELF RNAi
396	2900	1.95778723404255	1.6496170212766	2.31127659574468	NELFeKD_FP_rep1	rep1	FP	NELF RNAi
397	3000	1.83089361702128	1.52272340425532	2.12320212765957	NELFeKD_FP_rep1	rep1	FP	NELF RNAi
398	3100	2.00310638297872	1.62015957446809	2.37472340425532	NELFeKD_FP_rep1	rep1	FP	NELF RNAi
399	3200	1.78557446808511	1.45021276595745	2.12093617021277	NELFeKD_FP_rep1	rep1	FP	NELF RNAi
400	3300	1.60429787234043	1.29612765957447	1.95778723404255	NELFeKD_FP_rep1	rep1	FP	NELF RNAi
401	3400	1.58617021276596	1.29612765957447	1.88527659574468	NELFeKD_FP_rep1	rep1	FP	NELF RNAi
402	3500	1.51365957446808	1.25987234042553	1.82182978723404	NELFeKD_FP_rep1	rep1	FP	NELF RNAi
403	3600	1.58617021276596	1.32331914893617	1.89660638297872	NELFeKD_FP_rep1	rep1	FP	NELF RNAi
404	3700	1.58617021276596	1.3051914893617	1.93965957446808	NELFeKD_FP_rep1	rep1	FP	NELF RNAi
405	3800	1.62242553191489	1.3051914893617	2.04842553191489	NELFeKD_FP_rep1	rep1	FP	NELF RNAi
406	3900	1.40489361702128	1.16017021276596	1.70626595744681	NELFeKD_FP_rep1	rep1	FP	NELF RNAi
407	4000	1.51365957446808	1.25987234042553	1.88527659574468	NELFeKD_FP_rep1	rep1	FP	NELF RNAi
408	4100	1.50459574468085	1.23268085106383	1.93286170212766	NELFeKD_FP_rep1	rep1	FP	NELF RNAi
409	4200	1.40942553191489	1.13297872340426	1.72212765957447	NELFeKD_FP_rep1	rep1	FP	NELF RNAi
410	4300	1.45474468085106	1.17829787234043	1.75158510638298	NELFeKD_FP_rep1	rep1	FP	NELF RNAi
411	4400	1.42302127659574	1.18736170212766	1.69493617021277	NELFeKD_FP_rep1	rep1	FP	NELF RNAi
412	4500	1.42302127659574	1.16017021276596	1.7583829787234	NELFeKD_FP_rep1	rep1	FP	NELF RNAi
413	4600	1.53178723404255	1.24174468085106	1.86035106382979	NELFeKD_FP_rep1	rep1	FP	NELF RNAi
414	4700	1.59976595744681	1.26893617021277	2.09601063829787	NELFeKD_FP_rep1	rep1	FP	NELF RNAi
415	4800	1.40489361702128	1.19415957446809	1.67907446808511	NELFeKD_FP_rep1	rep1	FP	NELF RNAi
416	4900	1.60882978723404	1.32331914893617	1.91473404255319	NELFeKD_FP_rep1	rep1	FP	NELF RNAi
417	5000	1.62242553191489	1.3051914893617	2.08468085106383	NELFeKD_FP_rep1	rep1	FP	NELF RNAi
418	5100	1.52272340425532	1.21455319148936	1.95778723404255	NELFeKD_FP_rep1	rep1	FP	NELF RNAi
419	5200	1.60429787234043	1.278	2.03029787234043	NELFeKD_FP_rep1	rep1	FP	NELF RNAi
420	5300	1.56804255319149	1.28706382978723	1.86714893617021	NELFeKD_FP_rep1	rep1	FP	NELF RNAi
421	5400	1.45927659574468	1.19642553191489	1.77651063829787	NELFeKD_FP_rep1	rep1	FP	NELF RNAi
422	5500	1.52272340425532	1.23041489361702	1.90340425531915	NELFeKD_FP_rep1	rep1	FP	NELF RNAi
423	5600	1.54991489361702	1.26667021276596	1.88527659574468	NELFeKD_FP_rep1	rep1	FP	NELF RNAi
424	5700	1.60429787234043	1.34144680851064	1.90567021276596	NELFeKD_FP_rep1	rep1	FP	NELF RNAi
425	5800	1.63602127659574	1.3301170212766	1.96685106382979	NELFeKD_FP_rep1	rep1	FP	NELF RNAi
426	5900	1.55897872340426	1.31425531914894	1.84902127659574	NELFeKD_FP_rep1	rep1	FP	NELF RNAi
427	6000	1.55897872340426	1.30292553191489	1.83089361702128	NELFeKD_FP_rep1	rep1	FP	NELF RNAi
430	200	27.2201276595745	22.7062021276596	32.0601595744681	NELFeKD_FP_rep2	rep2	FP	NELF RNAi
431	300	13.7661489361702	11.266	18.0222553191489	NELFeKD_FP_rep2	rep2	FP	NELF RNAi
432	400	10.323914893617	8.3658829787234	12.994085106383	NELFeKD_FP_rep2	rep2	FP	NELF RNAi
433	500	8.57910638297872	6.94021276595745	11.1015531914894	NELFeKD_FP_rep2	rep2	FP	NELF RNAi
434	600	7.3778085106383	6.05247872340426	9.22156382978723	NELFeKD_FP_rep2	rep2	FP	NELF RNAi
435	700	6.70051063829787	5.56331914893617	8.03977659574468	NELFeKD_FP_rep2	rep2	FP	NELF RNAi
436	800	6.32144680851064	5.26090425531915	7.56594680851064	NELFeKD_FP_rep2	rep2	FP	NELF RNAi
437	900	5.57446808510638	4.67001063829787	6.49564893617021	NELFeKD_FP_rep2	rep2	FP	NELF RNAi
438	1000	5.85876595744681	4.70903191489362	7.10744680851064	NELFeKD_FP_rep2	rep2	FP	NELF RNAi
439	1100	5.05882978723404	4.25331914893617	5.98140425531915	NELFeKD_FP_rep2	rep2	FP	NELF RNAi
440	1200	5.11736170212766	4.14601063829787	6.16536170212766	NELFeKD_FP_rep2	rep2	FP	NELF RNAi
441	1300	4.60172340425532	3.73907446808511	5.49642553191489	NELFeKD_FP_rep2	rep2	FP	NELF RNAi
442	1400	3.83523404255319	3.15514893617021	4.61147872340426	NELFeKD_FP_rep2	rep2	FP	NELF RNAi
443	1500	3.64291489361702	2.9656170212766	4.37735106382979	NELFeKD_FP_rep2	rep2	FP	NELF RNAi
444	1600	3.35582978723404	2.73567021276596	3.97041489361702	NELFeKD_FP_rep2	rep2	FP	NELF RNAi
445	1700	3.0548085106383	2.48063829787234	3.79342553191489	NELFeKD_FP_rep2	rep2	FP	NELF RNAi
446	1800	2.90987234042553	2.35103191489362	3.5843829787234	NELFeKD_FP_rep2	rep2	FP	NELF RNAi
447	1900	2.882	2.3343085106383	3.4896170212766	NELFeKD_FP_rep2	rep2	FP	NELF RNAi
448	2000	2.59770212765957	2.096	3.144	NELFeKD_FP_rep2	rep2	FP	NELF RNAi
449	2100	2.42489361702128	1.96778723404255	3.013	NELFeKD_FP_rep2	rep2	FP	NELF RNAi
450	2200	2.38587234042553	1.93991489361702	2.90987234042553	NELFeKD_FP_rep2	rep2	FP	NELF RNAi
451	2300	2.24651063829787	1.80055319148936	2.94889361702128	NELFeKD_FP_rep2	rep2	FP	NELF RNAi
452	2400	1.97893617021277	1.61659574468085	2.38587234042553	NELFeKD_FP_rep2	rep2	FP	NELF RNAi
453	2500	2.02910638297872	1.59429787234043	2.56982978723404	NELFeKD_FP_rep2	rep2	FP	NELF RNAi
454	2600	1.86744680851064	1.4646914893617	2.43743617021277	NELFeKD_FP_rep2	rep2	FP	NELF RNAi
455	2700	1.67791489361702	1.37131914893617	2.02910638297872	NELFeKD_FP_rep2	rep2	FP	NELF RNAi
456	2800	1.54691489361702	1.26540425531915	1.93991489361702	NELFeKD_FP_rep2	rep2	FP	NELF RNAi
457	2900	1.59987234042553	1.33229787234043	1.93434042553191	NELFeKD_FP_rep2	rep2	FP	NELF RNAi
458	3000	1.45493617021277	1.18178723404255	1.74062765957447	NELFeKD_FP_rep2	rep2	FP	NELF RNAi
459	3100	1.59429787234043	1.29745744680851	1.93015957446809	NELFeKD_FP_rep2	rep2	FP	NELF RNAi
460	3200	1.4883829787234	1.2208085106383	1.84514893617021	NELFeKD_FP_rep2	rep2	FP	NELF RNAi
461	3300	1.36574468085106	1.10931914893617	1.6611914893617	NELFeKD_FP_rep2	rep2	FP	NELF RNAi
462	3400	1.27934042553191	1.05914893617021	1.56781914893617	NELFeKD_FP_rep2	rep2	FP	NELF RNAi
463	3500	1.32114893617021	1.08702127659574	1.58454255319149	NELFeKD_FP_rep2	rep2	FP	NELF RNAi
464	3600	1.37689361702128	1.14276595744681	1.64446808510638	NELFeKD_FP_rep2	rep2	FP	NELF RNAi
465	3700	1.42148936170213	1.17063829787234	1.73365957446809	NELFeKD_FP_rep2	rep2	FP	NELF RNAi
466	3800	1.41034042553191	1.14276595744681	1.80194680851064	NELFeKD_FP_rep2	rep2	FP	NELF RNAi
467	3900	1.30442553191489	1.048	1.60126595744681	NELFeKD_FP_rep2	rep2	FP	NELF RNAi
468	4000	1.37131914893617	1.10931914893617	1.7448085106383	NELFeKD_FP_rep2	rep2	FP	NELF RNAi
469	4100	1.36574468085106	1.08144680851064	1.81727659574468	NELFeKD_FP_rep2	rep2	FP	NELF RNAi
470	4200	1.24310638297872	0.981106382978723	1.55109574468085	NELFeKD_FP_rep2	rep2	FP	NELF RNAi
471	4300	1.26540425531915	1.01873404255319	1.57339361702128	NELFeKD_FP_rep2	rep2	FP	NELF RNAi
472	4400	1.26540425531915	1.04660638297872	1.54412765957447	NELFeKD_FP_rep2	rep2	FP	NELF RNAi
473	4500	1.29327659574468	1.03685106382979	1.55667021276596	NELFeKD_FP_rep2	rep2	FP	NELF RNAi
474	4600	1.35459574468085	1.09677659574468	1.69463829787234	NELFeKD_FP_rep2	rep2	FP	NELF RNAi
475	4700	1.46608510638298	1.1316170212766	1.86326595744681	NELFeKD_FP_rep2	rep2	FP	NELF RNAi
476	4800	1.29885106382979	1.08702127659574	1.56085106382979	NELFeKD_FP_rep2	rep2	FP	NELF RNAi
477	4900	1.35459574468085	1.11907446808511	1.6611914893617	NELFeKD_FP_rep2	rep2	FP	NELF RNAi
478	5000	1.46329787234043	1.14137234042553	1.89531914893617	NELFeKD_FP_rep2	rep2	FP	NELF RNAi
479	5100	1.36017021276596	1.07587234042553	1.79637234042553	NELFeKD_FP_rep2	rep2	FP	NELF RNAi
480	5200	1.3936170212766	1.12464893617021	1.72251063829787	NELFeKD_FP_rep2	rep2	FP	NELF RNAi
481	5300	1.41034042553191	1.15948936170213	1.70021276595745	NELFeKD_FP_rep2	rep2	FP	NELF RNAi
482	5400	1.45493617021277	1.15948936170213	1.82285106382979	NELFeKD_FP_rep2	rep2	FP	NELF RNAi
483	5500	1.38246808510638	1.09817021276596	1.71275531914894	NELFeKD_FP_rep2	rep2	FP	NELF RNAi
484	5600	1.36574468085106	1.10792553191489	1.65004255319149	NELFeKD_FP_rep2	rep2	FP	NELF RNAi
485	5700	1.42706382978723	1.16506382978723	1.71693617021277	NELFeKD_FP_rep2	rep2	FP	NELF RNAi
486	5800	1.50510638297872	1.21523404255319	1.78522340425532	NELFeKD_FP_rep2	rep2	FP	NELF RNAi
487	5900	1.46608510638298	1.21384042553191	1.72251063829787	NELFeKD_FP_rep2	rep2	FP	NELF RNAi
488	6000	1.42706382978723	1.19154255319149	1.72251063829787	NELFeKD_FP_rep2	rep2	FP	NELF RNAi
