# Supplementary material for: The NELF pausing checkpoint mediates the functional divergence of Cdk9
Source: Nat Commun. 2023 May 13;14:2762. doi: 10.1038/s41467-023-38359-y (PMC10182999; doi:10.1038/s41467-023-38359-y)
Supplement: Supplementary file 10 — Source Data [file 41467_2023_38359_MOESM10_ESM.zip › Source Data/AllPlots/fig4d.tsv]

x	sig_p	sig_m	sample
1401	0	0	-0.875531914893617	NELF 20' FP
1402	94.355	0	-0.437765957446808	NELF 20' FP
1403	188.71	0	0	NELF 20' FP
1404	283.065	0	0	NELF 20' FP
1405	377.42	0	0	NELF 20' FP
1406	471.775	0	-0.437765957446808	NELF 20' FP
1407	566.13	0	0	NELF 20' FP
1408	660.485	0	-0.437765957446808	NELF 20' FP
1409	754.84	0	0	NELF 20' FP
1410	849.195	0	0	NELF 20' FP
1411	943.55	0	-0.437765957446808	NELF 20' FP
1412	1037.905	0	-2.67978723404255	NELF 20' FP
1413	1132.26	0	-0.928723404255319	NELF 20' FP
1414	1226.615	0	-1.31329787234043	NELF 20' FP
1415	1320.97	0	-0.437765957446808	NELF 20' FP
1416	1415.325	0	-1.80425531914894	NELF 20' FP
1417	1509.68	0	-0.437765957446808	NELF 20' FP
1418	1604.035	0	-3.11755319148936	NELF 20' FP
1419	1698.39	0	-2.29521276595745	NELF 20' FP
1420	1792.745	0	-6.28829787234043	NELF 20' FP
1421	1887.1	0	-3.11755319148936	NELF 20' FP
1422	1981.455	0	0	NELF 20' FP
1423	2075.81	0	-7.76117021276596	NELF 20' FP
1424	2170.165	0	-2.78617021276596	NELF 20' FP
1425	2264.52	0	-8.25212765957447	NELF 20' FP
1426	2358.875	0	-1.75106382978723	NELF 20' FP
1427	2453.23	0	-2.29521276595745	NELF 20' FP
1428	2547.585	0	-5.0281914893617	NELF 20' FP
1429	2641.94	0	-3.17074468085106	NELF 20' FP
1430	2736.295	0	-4.09946808510638	NELF 20' FP
1431	2830.65	0	-7.27021276595745	NELF 20' FP
1432	2925.005	0	-2.24202127659574	NELF 20' FP
1433	3019.36	0	-1.36648936170213	NELF 20' FP
1434	3113.715	0	-3.17074468085106	NELF 20' FP
1435	3208.07	0	-1.80425531914894	NELF 20' FP
1436	3302.425	0	-2.24202127659575	NELF 20' FP
1437	3396.78	0	-0.437765957446809	NELF 20' FP
1438	3491.135	0	-1.85744680851064	NELF 20' FP
1439	3585.49	0	-0.437765957446809	NELF 20' FP
1440	3679.845	0	0	NELF 20' FP
1441	3774.2	0	-5.0281914893617	NELF 20' FP
1442	3868.555	0	-3.66170212765958	NELF 20' FP
1443	3962.91	0	-16.2382978723404	NELF 20' FP
1444	4057.265	0	-4.9218085106383	NELF 20' FP
1445	4151.62	0	-0.928723404255319	NELF 20' FP
1446	4245.975	0	-3.17074468085106	NELF 20' FP
1447	4340.33	0	-3.22393617021277	NELF 20' FP
1448	4434.685	0	0	NELF 20' FP
1449	4529.04	0	-0.437765957446809	NELF 20' FP
1450	4623.395	0	-2.73297872340426	NELF 20' FP
1451	4717.75	0	-6.34148936170213	NELF 20' FP
1452	4812.105	0	-2.29521276595745	NELF 20' FP
1453	4906.46	0	-5.95691489361703	NELF 20' FP
1454	5000.815	0	-6.34148936170213	NELF 20' FP
1455	5095.17	0	-2.73297872340426	NELF 20' FP
1456	5189.525	0	-2.24202127659575	NELF 20' FP
1457	5283.88	0	-5.79734042553192	NELF 20' FP
1458	5378.235	0	-4.43085106382979	NELF 20' FP
1459	5472.59	0	-2.67978723404255	NELF 20' FP
1460	5566.945	0	-0.92872340425532	NELF 20' FP
1461	5661.3	0	-1.80425531914894	NELF 20' FP
1462	5755.655	0	-3.22393617021277	NELF 20' FP
1463	5850.01	0	-2.78617021276596	NELF 20' FP
1464	5944.365	0	-2.29521276595745	NELF 20' FP
1465	6038.72	0	-2.73297872340426	NELF 20' FP
1466	6133.075	0	-1.80425531914894	NELF 20' FP
1467	6227.43	0	-8.14574468085107	NELF 20' FP
1468	6321.785	0	-2.73297872340426	NELF 20' FP
1469	6416.14	0	-1.36648936170213	NELF 20' FP
1470	6510.495	0	-2.18882978723404	NELF 20' FP
1471	6604.85	0	-2.24202127659574	NELF 20' FP
1472	6699.205	0	-3.99308510638298	NELF 20' FP
1473	6793.56	0	-1.36648936170213	NELF 20' FP
1474	6887.915	0	-3.06436170212766	NELF 20' FP
1475	6982.27	0	-7.60159574468085	NELF 20' FP
1476	7076.625	0	-2.18882978723404	NELF 20' FP
1477	7170.98	0	-4.04627659574468	NELF 20' FP
1478	7265.335	0	-6.44787234042554	NELF 20' FP
1479	7359.69	0	-8.09255319148937	NELF 20' FP
1480	7454.045	0	-3.55531914893617	NELF 20' FP
1481	7548.4	0	-1.36648936170213	NELF 20' FP
1482	7642.755	0	-4.15265957446809	NELF 20' FP
1483	7737.11	0	-7.27021276595745	NELF 20' FP
1484	7831.465	0	-0.928723404255319	NELF 20' FP
1485	7925.82	0	-1.36648936170213	NELF 20' FP
1486	8020.175	0	-0.875531914893618	NELF 20' FP
1487	8114.53	0	-1.80425531914894	NELF 20' FP
1488	8208.885	0	-1.31329787234043	NELF 20' FP
1489	8303.24	0	-4.04627659574468	NELF 20' FP
1490	8397.595	0	-0.875531914893618	NELF 20' FP
1491	8491.95	0	-0.928723404255319	NELF 20' FP
1492	8586.305	0	-4.04627659574468	NELF 20' FP
1493	8680.66	0	-1.31329787234043	NELF 20' FP
1494	8775.015	0	-1.80425531914894	NELF 20' FP
1495	8869.37	0	0	NELF 20' FP
1496	8963.725	0	-2.24202127659575	NELF 20' FP
1497	9058.08	0	-2.73297872340426	NELF 20' FP
1498	9152.435	0	-0.875531914893617	NELF 20' FP
1499	9246.79	0	-2.24202127659575	NELF 20' FP
1500	9341.145	0	-1.36648936170213	NELF 20' FP
1501	9435.5	0	-2.67978723404255	NELF 20' FP
1502	9529.855	0	-1.31329787234043	NELF 20' FP
1503	9624.21	0	-2.29521276595745	NELF 20' FP
1504	9718.565	0	-1.80425531914894	NELF 20' FP
1505	9812.92	0	-0.875531914893618	NELF 20' FP
1506	9907.275	0	-0.437765957446809	NELF 20' FP
1507	10001.63	0	-2.24202127659575	NELF 20' FP
1508	10095.985	0	0	NELF 20' FP
1509	10190.34	0	-2.29521276595745	NELF 20' FP
1510	10284.695	0	-0.928723404255319	NELF 20' FP
1511	10379.05	0	-2.24202127659575	NELF 20' FP
1512	10473.405	0	-3.55531914893617	NELF 20' FP
1513	10567.76	0	-4.48404255319149	NELF 20' FP
1514	10662.115	0	-3.55531914893617	NELF 20' FP
1515	10756.47	0	0	NELF 20' FP
1516	10850.825	0	-1.85744680851064	NELF 20' FP
1517	10945.18	0	-4.53723404255319	NELF 20' FP
1518	11039.535	0	-2.18882978723404	NELF 20' FP
1519	11133.89	0	0	NELF 20' FP
1520	11228.245	0	0	NELF 20' FP
1521	11322.6	0	-4.04627659574468	NELF 20' FP
1522	11416.955	0	-1.36648936170213	NELF 20' FP
1523	11511.31	0	-2.29521276595745	NELF 20' FP
1524	11605.665	0	-1.85744680851064	NELF 20' FP
1525	11700.02	0	-1.75106382978724	NELF 20' FP
1526	11794.375	0	-0.875531914893617	NELF 20' FP
1527	11888.73	0	-7.21702127659575	NELF 20' FP
1528	11983.085	0	-7.70797872340426	NELF 20' FP
1529	12077.44	0	-2.29521276595745	NELF 20' FP
1530	12171.795	0	-0.437765957446809	NELF 20' FP
1531	12266.15	0	-0.437765957446809	NELF 20' FP
1532	12360.505	0	-2.29521276595745	NELF 20' FP
1533	12454.86	0	-2.29521276595745	NELF 20' FP
1534	12549.215	0	-0.875531914893618	NELF 20' FP
1535	12643.57	0	-4.37765957446809	NELF 20' FP
1536	12737.925	0	-4.9218085106383	NELF 20' FP
1537	12832.28	0	-2.24202127659575	NELF 20' FP
1538	12926.635	0	-3.66170212765958	NELF 20' FP
1539	13020.99	0	-3.93989361702128	NELF 20' FP
1540	13115.345	0	-3.66170212765958	NELF 20' FP
1541	13209.7	0	-0.875531914893619	NELF 20' FP
1542	13304.055	0	-4.5372340425532	NELF 20' FP
1543	13398.41	0	-2.18882978723405	NELF 20' FP
1544	13492.765	0	-7.16382978723405	NELF 20' FP
1545	13587.12	0	-3.17074468085107	NELF 20' FP
1546	13681.475	0	-1.31329787234043	NELF 20' FP
1547	13775.83	0	-1.31329787234043	NELF 20' FP
1548	13870.185	0	-1.80425531914894	NELF 20' FP
1549	13964.54	0	0	NELF 20' FP
1550	14058.895	0	-2.24202127659575	NELF 20' FP
1551	14153.25	0	-1.31329787234043	NELF 20' FP
1552	14247.605	0	-3.17074468085107	NELF 20' FP
1553	14341.96	0	0	NELF 20' FP
1554	14436.315	0	-4.04627659574469	NELF 20' FP
1555	14530.67	0	-0.92872340425532	NELF 20' FP
1556	14625.025	0	0	NELF 20' FP
1557	14719.38	0	-1.31329787234043	NELF 20' FP
1558	14813.735	0	-0.43776595744681	NELF 20' FP
1559	14908.09	0	-0.875531914893619	NELF 20' FP
1560	15002.445	0	0	NELF 20' FP
1561	15096.8	0	-0.875531914893619	NELF 20' FP
1562	15191.155	0	-0.43776595744681	NELF 20' FP
1563	15285.51	0	-3.71489361702128	NELF 20' FP
1564	15379.865	0	0	NELF 20' FP
1565	15474.22	0	0	NELF 20' FP
1566	15568.575	0	-2.24202127659575	NELF 20' FP
1567	15662.93	0	-6.67287234042554	NELF 20' FP
1568	15757.285	0	-4.09946808510639	NELF 20' FP
1569	15851.64	0	-5.46595744680852	NELF 20' FP
1570	15945.995	0	-3.60851063829788	NELF 20' FP
1571	16040.35	0	-4.4840425531915	NELF 20' FP
1572	16134.705	0	-1.80425531914894	NELF 20' FP
1573	16229.06	0	-7.76117021276597	NELF 20' FP
1574	16323.415	0	-4.97500000000001	NELF 20' FP
1575	16417.77	0	-2.73297872340426	NELF 20' FP
1576	16512.125	0	-5.51914893617022	NELF 20' FP
1577	16606.48	0	-26.1351063829787	NELF 20' FP
1578	16700.835	0	-8.19893617021276	NELF 20' FP
1579	16795.19	0	-6.88563829787233	NELF 20' FP
1580	16889.545	0	-21.9170212765957	NELF 20' FP
1581	16983.9	0	-7.27021276595744	NELF 20' FP
1582	17078.255	0	-39.0840425531915	NELF 20' FP
1583	17172.61	0	-6.83244680851064	NELF 20' FP
1584	17266.965	0	-8.91489361702128	NELF 20' FP
1585	17361.32	0	-26.0287234042553	NELF 20' FP
1586	17455.675	0	-36.9074468085107	NELF 20' FP
1587	17550.03	0	-7.27021276595746	NELF 20' FP
1588	17644.385	0	-15.0436170212766	NELF 20' FP
1589	17738.74	0	-23.136170212766	NELF 20' FP
1590	17833.095	0	-15.6941489361703	NELF 20' FP
1591	17927.45	0	-3.993085106383	NELF 20' FP
1592	18021.805	0	-11.2101063829788	NELF 20' FP
1593	18116.16	0	-24.8872340425533	NELF 20' FP
1594	18210.515	0	-44.9468085106384	NELF 20' FP
1595	18304.87	0	-50	NELF 20' FP
1596	18399.225	0	-50	NELF 20' FP
1597	18493.58	0	0	NELF 20' FP
1598	18587.935	0	0	NELF 20' FP
1599	18682.29	0	0	NELF 20' FP
1600	18776.645	0	0	NELF 20' FP
