# Supplementary material for: The NELF pausing checkpoint mediates the functional divergence of Cdk9
Source: Nat Commun. 2023 May 13;14:2762. doi: 10.1038/s41467-023-38359-y (PMC10182999; doi:10.1038/s41467-023-38359-y)
Supplement: Supplementary file 10 — Source Data [file 41467_2023_38359_MOESM10_ESM.zip › Source Data/AllPlots/S2B.tsv]

baseMean	log2FoldChange	lfcSE	pvalue	padj	lfc_style	norm	region	sig
25859	-1.6620418363203	2.36753911737485	4.14744587121076	0.568106288671115	NA	Raw	spknorm	Gene bodies	Insignificant
25860	-0.989806085231525	-0.316650002882048	1.89408214381791	0.867229521424746	NA	Raw	spknorm	Gene bodies	Insignificant
25861	-1.30517551578942	1.96947239435278	2.82846499730766	0.486238268833315	NA	Raw	spknorm	Gene bodies	Insignificant
25862	1.47546379587926	-0.58132253629957	0.148945630919176	9.50400338492659e-05	0.00119717732886991	Raw	spknorm	Gene bodies	Down
25863	1.41764147496715	-0.171662542896056	0.158045772262565	0.277409478924101	0.413291191124373	Raw	spknorm	Gene bodies	Insignificant
25864	1.31316778064098	-0.16659656610118	0.187344397316835	0.373867128211862	0.507319596428372	Raw	spknorm	Gene bodies	Insignificant
25865	1.83221262921428	-0.486824291412961	0.121751021153872	6.37389150290813e-05	0.000906937304992629	Raw	spknorm	Gene bodies	Down
25866	1.39581720917696	-0.138034688474937	0.16923526959381	0.414707304776216	0.543808066056073	Raw	spknorm	Gene bodies	Insignificant
25867	1.59371737752271	-0.317061200383399	0.137296070896799	0.0209255729904474	0.0650886094717032	Raw	spknorm	Gene bodies	Insignificant
25868	-0.0318907988718021	-0.0414450208659521	0.642993597101085	0.948606861804455	NA	Raw	spknorm	Gene bodies	Insignificant
25869	1.19139092452061	0.0357700810400483	0.211463827788321	0.865675032229471	0.906255698764938	Raw	spknorm	Gene bodies	Insignificant
25870	-1.35310637583225	-1.58931162095524	3.18660980327457	0.617957730758324	NA	Raw	spknorm	Gene bodies	Insignificant
25871	0.592986832552585	-0.0792517364991379	0.328646765635594	0.809442236287493	0.864700089616021	Raw	spknorm	Gene bodies	Insignificant
25872	1.45785617121183	-0.360712903189393	0.154085086765593	0.0192322623673111	0.0615058953766241	Raw	spknorm	Gene bodies	Insignificant
25873	2.45930588412273	-0.265050276154061	0.105023628545443	0.0116120237461246	0.0426189655020301	Raw	spknorm	Gene bodies	Down
25874	0.804439312407586	-0.0167307266313474	0.285992735738445	0.953349940300095	0.969621992430376	Raw	spknorm	Gene bodies	Insignificant
25875	1.39329391748704	-0.346701711915411	0.167443643306242	0.038400155913676	0.100708689155771	Raw	spknorm	Gene bodies	Insignificant
25876	-0.324313291300599	-0.789889813855121	0.894716164537554	0.377323573648259	NA	Raw	spknorm	Gene bodies	Insignificant
25877	-1.32057210338788	0.821280726534065	2.80204149371196	0.769445071722781	NA	Raw	spknorm	Gene bodies	Insignificant
25878	-0.0475587172816076	-0.561532745465539	0.656126125224319	0.392091545717267	NA	Raw	spknorm	Gene bodies	Insignificant
25879	-2.00766744095254	1.32239400139398	4.99038773627345	0.791018530737199	NA	Raw	spknorm	Gene bodies	Insignificant
25880	-0.767957335615169	-0.760128611823232	1.52425927766546	0.617999753848443	NA	Raw	spknorm	Gene bodies	Insignificant
25881	0.271057078105087	0.136142945527317	0.458094843642112	0.766318558065305	0.832939701829679	Raw	spknorm	Gene bodies	Insignificant
25882	1.53092675672436	-0.316792463666472	0.144738782674269	0.0286173002936423	0.0821484855488085	Raw	spknorm	Gene bodies	Insignificant
25883	-1.02376468620714	-1.75980422846272	2.03379635940428	0.386884878600578	NA	Raw	spknorm	Gene bodies	Insignificant
25884	0.100628976831171	0.103269942316271	0.553228859938699	0.851921206024228	NA	Raw	spknorm	Gene bodies	Insignificant
25885	1.84646963833579	-0.0895006954189293	0.120315624745424	0.456947524707317	0.582727505375882	Raw	spknorm	Gene bodies	Insignificant
25886	1.1880998638385	-0.338960392067346	0.182797230898008	0.0636966535565749	0.144751139575963	Raw	spknorm	Gene bodies	Insignificant
25887	-0.32383243373322	0.183621705961709	0.912109608059851	0.840451965577498	NA	Raw	spknorm	Gene bodies	Insignificant
25888	-1.09582563171584	-0.570070620344802	2.11112103666327	0.787135495156954	NA	Raw	spknorm	Gene bodies	Insignificant
25889	-1.16589734428721	-1.28947560807782	2.42875735317034	0.595474287912861	NA	Raw	spknorm	Gene bodies	Insignificant
25890	1.60748236682124	-0.435029681301562	0.141082765918786	0.00204576370383085	0.0123082112153769	Raw	spknorm	Gene bodies	Down
25891	1.68673276842543	-0.346316178695818	0.129223343048008	0.00736262121998135	0.0311252548347341	Raw	spknorm	Gene bodies	Down
25892	1.37538877861314	-0.175033113241179	0.157641162839761	0.266858487187424	0.402264196699339	Raw	spknorm	Gene bodies	Insignificant
25893	-0.755970410969978	1.19740133974997	1.53263206124265	0.434642985872907	NA	Raw	spknorm	Gene bodies	Insignificant
25894	-0.413581495414028	1.45815298159365	1.06090892641989	0.169305910003974	NA	Raw	spknorm	Gene bodies	Insignificant
25895	2.3978662592075	-0.488642625346136	0.106508141429639	4.4784934570189e-06	0.000112611888911605	Raw	spknorm	Gene bodies	Down
25896	1.65759814309895	-0.302315453156123	0.142669208896908	0.0340908226604817	0.0928059254906007	Raw	spknorm	Gene bodies	Insignificant
25897	0.575124313162579	-0.58858617349478	0.330564583219584	0.0749862885554768	0.162610160962304	Raw	spknorm	Gene bodies	Insignificant
25898	1.76736665190046	-0.196685353750471	0.133039897200286	0.139302414845997	0.252607847235185	Raw	spknorm	Gene bodies	Insignificant
25899	2.51529248660121	-0.378472959785024	0.11937103309358	0.00152145684078432	0.0098075906722966	Raw	spknorm	Gene bodies	Down
25900	0.524191585513646	-0.158362438219195	0.352105856347291	0.652884919565525	0.748035800016987	Raw	spknorm	Gene bodies	Insignificant
25901	0.222235099804907	-1.22705107824527	0.51478058447872	0.0171424092028215	0.0563543871398145	Raw	spknorm	Gene bodies	Insignificant
25902	1.5599709269654	0.166912221386802	0.39403121652887	0.671856448206728	0.762873195585303	Raw	spknorm	Gene bodies	Insignificant
25903	1.24074575950906	-0.233982667778144	0.185807411251649	0.207930942220043	0.337900603686641	Raw	spknorm	Gene bodies	Insignificant
25904	1.69487052005487	-0.3665469129218	0.139460854204858	0.00858092724877933	0.0344702126310721	Raw	spknorm	Gene bodies	Down
25905	1.04338487646729	-0.209833302546216	0.218417003288126	0.336702829774231	0.470955040881663	Raw	spknorm	Gene bodies	Insignificant
25906	-0.80278838297809	0.530753953871985	1.54557373711921	0.731295645637352	NA	Raw	spknorm	Gene bodies	Insignificant
25907	0.109055188605167	-0.0697049243204576	0.54723164358032	0.898641731111096	NA	Raw	spknorm	Gene bodies	Insignificant
25908	-Inf	NA	NA	NA	NA	Raw	spknorm	Gene bodies	Insignificant
25909	-1.92263209471584	1.46521269336518	4.98104496952694	0.768637407802228	NA	Raw	spknorm	Gene bodies	Insignificant
25910	-2.00766744095254	1.32239400139398	4.99038773627345	0.791018530737199	NA	Raw	spknorm	Gene bodies	Insignificant
25911	-Inf	NA	NA	NA	NA	Raw	spknorm	Gene bodies	Insignificant
25912	-1.55052160081263	-0.309426593222053	3.86947022685934	0.936264187024325	NA	Raw	spknorm	Gene bodies	Insignificant
25913	-Inf	NA	NA	NA	NA	Raw	spknorm	Gene bodies	Insignificant
25914	-Inf	NA	NA	NA	NA	Raw	spknorm	Gene bodies	Insignificant
25915	0.560109966025887	-0.300651737537286	0.337542869388411	0.373086472310824	0.507071970924112	Raw	spknorm	Gene bodies	Insignificant
25916	1.08761284761598	-0.285211294863011	0.202838714176566	0.159694756081508	0.27854621473788	Raw	spknorm	Gene bodies	Insignificant
25917	0.447274344644321	-0.202865494649024	0.378327456576966	0.591808803370014	0.69990256666552	Raw	spknorm	Gene bodies	Insignificant
25918	1.13991448939966	-0.18381839586576	0.196257313331003	0.348954398554273	0.48266236947118	Raw	spknorm	Gene bodies	Insignificant
25919	1.54257865519814	-0.300870590746055	0.148883600092111	0.0432958741251094	0.109368565466342	Raw	spknorm	Gene bodies	Insignificant
25920	1.66232213857657	-0.36775591960083	0.13147407508034	0.00515516951425596	0.023650014453065	Raw	spknorm	Gene bodies	Down
25921	1.38239215781389	-0.437992054288399	0.160965419659721	0.00650784657058766	0.0283181593177223	Raw	spknorm	Gene bodies	Down
25922	-1.74654083566016	0.00511287531571979	4.55971999565052	0.999105321505547	NA	Raw	spknorm	Gene bodies	Insignificant
25923	-1.14206473528057	1.00401678528238	2.44808728467744	0.681715756339697	NA	Raw	spknorm	Gene bodies	Insignificant
25924	-1.58460926181743	-0.709152160937271	3.91854693435603	0.856388575323334	NA	Raw	spknorm	Gene bodies	Insignificant
25925	2.70041875850849	-0.311039763247038	0.112396929602377	0.00565169455469935	0.0253633267890731	Raw	spknorm	Gene bodies	Down
25926	0.273955670470196	-0.412592990227722	0.463529174127181	0.373405622736814	0.507128931198942	Raw	spknorm	Gene bodies	Insignificant
25927	-0.877292745681652	-1.02769233635811	1.66955946392141	0.538193533604326	NA	Raw	spknorm	Gene bodies	Insignificant
25928	-2.00766744095254	1.32239400139398	4.99038773627345	0.791018530737199	NA	Raw	spknorm	Gene bodies	Insignificant
25929	-0.894149325614856	0.957373341280878	1.79940765444974	0.594691943818605	NA	Raw	spknorm	Gene bodies	Insignificant
25930	-1.05403929642243	-0.815962194297722	2.01884049607771	0.686085006268995	NA	Raw	spknorm	Gene bodies	Insignificant
25931	1.74186924668915	-0.394735240967536	0.13590589094127	0.00367869768015709	0.0188108922140089	Raw	spknorm	Gene bodies	Down
25932	1.43665115234115	-0.206210382417265	0.161601876856608	0.201941546953481	0.330447907662928	Raw	spknorm	Gene bodies	Insignificant
25933	-1.28357926615345	0.98517353203059	2.93606375671856	0.737216055276728	NA	Raw	spknorm	Gene bodies	Insignificant
25934	-Inf	NA	NA	NA	NA	Raw	spknorm	Gene bodies	Insignificant
25935	1.648052968503	-0.302404312403566	0.133288659448133	0.0232809465927767	0.0707448690743603	Raw	spknorm	Gene bodies	Insignificant
25936	-0.928946887089729	0.891749194158716	1.77043211947145	0.614479141396963	NA	Raw	spknorm	Gene bodies	Insignificant
25937	1.12824171145082	-0.241869515192111	0.8180808896715	0.767493743920073	0.833264466866421	Raw	spknorm	Gene bodies	Insignificant
25938	0.96579533281216	-0.19007850485735	0.237257586790631	0.423045815393079	0.55178213224638	Raw	spknorm	Gene bodies	Insignificant
25939	1.02728843522984	-0.0940268503233291	0.236533571661077	0.690983963440133	0.777190548374567	Raw	spknorm	Gene bodies	Insignificant
25940	1.79756562634729	-0.219605620396863	0.13575548928086	0.105736850819846	0.208249438924109	Raw	spknorm	Gene bodies	Insignificant
25941	1.40788186405968	-0.135135929173386	0.155971766820317	0.386263848261822	0.518164575921173	Raw	spknorm	Gene bodies	Insignificant
25942	0.265931633430531	-0.0300104524647072	0.472546421131955	0.949362032246586	0.967571858024547	Raw	spknorm	Gene bodies	Insignificant
25943	1.9784512386694	-0.321392499797418	0.124379174868506	0.00976692802347599	0.0377608696118896	Raw	spknorm	Gene bodies	Down
25944	1.79809153719854	-0.449712797879705	0.127439419054906	0.000417391856275491	0.00376681856046978	Raw	spknorm	Gene bodies	Down
25945	0.975915237699516	-0.260178825653564	0.227219484778149	0.25218634101348	0.386369303981998	Raw	spknorm	Gene bodies	Insignificant
25946	1.00914482708573	-0.667657047668068	0.226229569990646	0.00316504093907678	0.016969658928272	Raw	spknorm	Gene bodies	Down
25947	-Inf	NA	NA	NA	NA	Raw	spknorm	Gene bodies	Insignificant
25948	-2.00766744095254	1.32239400139398	4.99038773627345	0.791018530737199	NA	Raw	spknorm	Gene bodies	Insignificant
25949	-2.00766744095254	1.32239400139398	4.99038773627345	0.791018530737199	NA	Raw	spknorm	Gene bodies	Insignificant
25950	-1.42050221746518	0.292620376659631	3.09382611577976	0.924646818131637	NA	Raw	spknorm	Gene bodies	Insignificant
25951	-Inf	NA	NA	NA	NA	Raw	spknorm	Gene bodies	Insignificant
25952	-Inf	NA	NA	NA	NA	Raw	spknorm	Gene bodies	Insignificant
25953	0.55016412165674	0.327047845627426	0.377237499063897	0.385966797600028	0.518164575921173	Raw	spknorm	Gene bodies	Insignificant
25954	0.50711005246358	0.136248649242485	0.353324668718566	0.699778977416521	0.782839854511809	Raw	spknorm	Gene bodies	Insignificant
25955	-1.00645355646236	-0.90616140656454	1.96093134439936	0.644004113091274	NA	Raw	spknorm	Gene bodies	Insignificant
25956	-0.968389585276519	1.21506148957305	1.8637070313092	0.514427304555181	NA	Raw	spknorm	Gene bodies	Insignificant
25957	-1.15754678499392	1.53999010386596	2.40328464365136	0.521662013907809	NA	Raw	spknorm	Gene bodies	Insignificant
25958	-0.767957335615169	-0.604502248747484	1.5875923648206	0.703376397367708	NA	Raw	spknorm	Gene bodies	Insignificant
25959	-0.191569571324514	-0.0719395039899456	0.795418746616481	0.927935740787881	NA	Raw	spknorm	Gene bodies	Insignificant
25960	-2.09151498112135	-1.39614842257783	4.97323628296408	0.778915676860999	NA	Raw	spknorm	Gene bodies	Insignificant
25961	-1.08870919252201	2.35774211482387	2.37182909668892	0.320193312190212	NA	Raw	spknorm	Gene bodies	Insignificant
25962	-0.322735325885352	-0.291739389406907	0.93957468588207	0.756179586548385	NA	Raw	spknorm	Gene bodies	Insignificant
25963	0.715512396998522	-0.295717885650631	0.300662520956999	0.325334753014568	0.460631507921147	Raw	spknorm	Gene bodies	Insignificant
25964	2.01995114074447	-0.26184854940608	0.121469736846771	0.0311095183728841	0.0868430114578645	Raw	spknorm	Gene bodies	Insignificant
25965	1.2630309483582	-0.130655776505308	0.207073440785426	0.528064410732942	0.646273144697868	Raw	spknorm	Gene bodies	Insignificant
25966	-0.464737535227618	-0.0410457261635322	1.13371644862273	0.971119235267652	NA	Raw	spknorm	Gene bodies	Insignificant
25967	0.63315777342549	-0.073932328945564	0.330594862390804	0.823041923045964	0.874349948969248	Raw	spknorm	Gene bodies	Insignificant
25968	0.477374519305781	0.262699509222219	0.370545946148009	0.478353896466146	0.602719584948084	Raw	spknorm	Gene bodies	Insignificant
25969	0.773261538181508	-0.605231857249114	0.272569913800413	0.0263872429748912	0.077249948713993	Raw	spknorm	Gene bodies	Insignificant
25970	1.92972742067032	-1.34082842037924	0.156902305011964	1.27841374938732e-17	3.00792492177274e-15	Raw	spknorm	Gene bodies	Down
25971	-1.79048498545737	-1.9039116040914	4.94777749794139	0.700384577375204	NA	Raw	spknorm	Gene bodies	Insignificant
25972	-1.6620418363203	2.36753911737485	4.14744587121076	0.568106288671115	NA	Raw	spknorm	Gene bodies	Insignificant
25973	-Inf	NA	NA	NA	NA	Raw	spknorm	Gene bodies	Insignificant
25974	-Inf	NA	NA	NA	NA	Raw	spknorm	Gene bodies	Insignificant
25975	1.65830695038695	-0.194208826083729	0.131415259033833	0.139454480559584	0.252744461602899	Raw	spknorm	Gene bodies	Insignificant
25976	1.20914020684324	-0.263769739535796	0.184804824214981	0.153496848817339	0.271254624465834	Raw	spknorm	Gene bodies	Insignificant
25977	0.472138199974568	0.132139011595951	0.37167810151014	0.722200038362139	0.799504932402919	Raw	spknorm	Gene bodies	Insignificant
25978	1.24158569980093	-0.192725780465362	0.180851475149904	0.286578372245227	0.422839488544581	Raw	spknorm	Gene bodies	Insignificant
25979	-0.211654834847882	-0.646130896550528	0.793636583880639	0.415565035983092	NA	Raw	spknorm	Gene bodies	Insignificant
25980	-1.26620108000814	-0.460919196016999	2.73211056614071	0.86602912250267	NA	Raw	spknorm	Gene bodies	Insignificant
25981	-Inf	NA	NA	NA	NA	Raw	spknorm	Gene bodies	Insignificant
25982	0.023283332551647	-0.14609929392155	0.60769744087873	0.810008916072649	NA	Raw	spknorm	Gene bodies	Insignificant
25983	1.68886234545708	-0.572163658475284	0.131323950435611	1.3192512144812e-05	0.000257899911008965	Raw	spknorm	Gene bodies	Down
25984	0.923563920879538	-0.174538424452988	0.233020731352272	0.45384195337088	0.580452492488324	Raw	spknorm	Gene bodies	Insignificant
25985	-1.32057210338788	0.821280726534065	2.80204149371196	0.769445071722781	NA	Raw	spknorm	Gene bodies	Insignificant
25986	-1.92263209471584	1.46521269336518	4.98104496952694	0.768637407802228	NA	Raw	spknorm	Gene bodies	Insignificant
25987	-Inf	NA	NA	NA	NA	Raw	spknorm	Gene bodies	Insignificant
25988	1.40093583842963	0.216382486072727	0.213355959515986	0.310494323129554	0.447122848927851	Raw	spknorm	Gene bodies	Insignificant
25989	1.61773246448651	-0.309083958848187	0.143800813767351	0.0316035372817743	0.0879240302416931	Raw	spknorm	Gene bodies	Insignificant
25990	1.8924188105391	-0.235576479295159	0.118803532434889	0.0473777027652389	0.11720777537266	Raw	spknorm	Gene bodies	Insignificant
25991	0.194431082563702	-0.474320914962946	0.505189132825604	0.34778327012172	0.481748566770793	Raw	spknorm	Gene bodies	Insignificant
25992	0.299229374636306	-0.507665920709227	0.446136075151657	0.255155051615304	0.389742981692933	Raw	spknorm	Gene bodies	Insignificant
25993	-1.61439372640169	-2.58483699645017	3.98271522051636	0.516329479641664	NA	Raw	spknorm	Gene bodies	Insignificant
25994	0.288735354270136	-0.114856648451174	0.455451451827515	0.800900406717544	0.85821923868822	Raw	spknorm	Gene bodies	Insignificant
25995	1.20656144238098	-0.42247038155325	0.188015826673923	0.0246404285443962	0.0733865927895489	Raw	spknorm	Gene bodies	Insignificant
25996	1.26864757977857	-0.363060338309687	0.182972941880198	0.0472302434718002	0.116930794435257	Raw	spknorm	Gene bodies	Insignificant
25997	1.7728644189876	-0.309740231721099	0.126085278109917	0.0140261430250454	0.0489170091312859	Raw	spknorm	Gene bodies	Down
25998	0.185499658207548	-1.2962962911784	0.522664341575795	0.0131319847467963	0.0466631691002666	Raw	spknorm	Gene bodies	Down
25999	-2.00766744095254	1.32239400139398	4.99038773627345	0.791018530737199	NA	Raw	spknorm	Gene bodies	Insignificant
26000	-Inf	NA	NA	NA	NA	Raw	spknorm	Gene bodies	Insignificant
26001	-Inf	NA	NA	NA	NA	Raw	spknorm	Gene bodies	Insignificant
26002	-0.613456447982298	-1.42629079840001	1.27764026666296	0.264273322636995	NA	Raw	spknorm	Gene bodies	Insignificant
26003	1.6080401222047	-0.34470474083236	0.142796378854149	0.0157801964200384	0.0529867145847161	Raw	spknorm	Gene bodies	Insignificant
26004	0.212473931204143	0.0920052591263188	0.494782083543005	0.852483130459311	0.896789204849846	Raw	spknorm	Gene bodies	Insignificant
26005	1.39852287485414	-0.438107326599127	0.165803391182472	0.00823377118596004	0.0334303374825711	Raw	spknorm	Gene bodies	Down
26006	1.26363843530908	-0.280484399482168	0.183069885557574	0.125493679095824	0.235140628642509	Raw	spknorm	Gene bodies	Insignificant
26007	0.41716018489449	-0.145073150509992	0.392001801826401	0.711320747762758	0.792387738630546	Raw	spknorm	Gene bodies	Insignificant
26008	-2.09151498112135	-1.39614842257783	4.97323628296408	0.778915676860999	NA	Raw	spknorm	Gene bodies	Insignificant
26009	1.02852245281812	-0.258373646775724	0.228001393381104	0.257125729952851	0.392105895398825	Raw	spknorm	Gene bodies	Insignificant
26010	-1.29821621643931	-1.87847163720731	2.88066689481377	0.514339182128441	NA	Raw	spknorm	Gene bodies	Insignificant
26011	1.69588535642067	0.266346818037145	0.13044290836549	0.0411649176191159	0.105770076940224	Raw	spknorm	Gene bodies	Insignificant
26012	-1.62160209905186	2.48848581004278	4.36099142427725	0.568254633367762	NA	Raw	spknorm	Gene bodies	Insignificant
26013	0.882708064008513	-0.513288645698022	0.250806869505262	0.0407023483971599	0.104908869812398	Raw	spknorm	Gene bodies	Insignificant
26014	0.362034566167237	-0.266814476196222	0.421344885323355	0.526573765451734	0.644826670520426	Raw	spknorm	Gene bodies	Insignificant
26015	-1.32057210338788	1.24842347158063	2.88677829498902	0.665405273068703	NA	Raw	spknorm	Gene bodies	Insignificant
26016	-Inf	NA	NA	NA	NA	Raw	spknorm	Gene bodies	Insignificant
26017	-Inf	NA	NA	NA	NA	Raw	spknorm	Gene bodies	Insignificant
26018	-Inf	NA	NA	NA	NA	Raw	spknorm	Gene bodies	Insignificant
26019	-Inf	NA	NA	NA	NA	Raw	spknorm	Gene bodies	Insignificant
26020	-Inf	NA	NA	NA	NA	Raw	spknorm	Gene bodies	Insignificant
26021	-Inf	NA	NA	NA	NA	Raw	spknorm	Gene bodies	Insignificant
26022	-0.168098246449066	-0.751352381113406	0.794813713381107	0.344496120545566	NA	Raw	spknorm	Gene bodies	Insignificant
26023	1.14551416107147	-0.790907495903426	0.196474705340664	5.68561396610611e-05	0.000839839121271459	Raw	spknorm	Gene bodies	Down
26024	1.49069924000458	-0.297805167451313	0.148420955584931	0.0448039915444793	0.112318226599735	Raw	spknorm	Gene bodies	Insignificant
26025	1.02079515313241	-0.124731543474935	0.21455665988667	0.561007637266774	0.674746632678261	Raw	spknorm	Gene bodies	Insignificant
26026	2.20270221026523	-0.283807764626313	0.109964738537675	0.0098543716538561	0.0379652634243298	Raw	spknorm	Gene bodies	Down
26027	1.51041999851097	-0.125053491736103	0.14845715385251	0.399589779008422	0.530745456473283	Raw	spknorm	Gene bodies	Insignificant
26028	0.572398149032068	-0.133740034856011	0.343324431996125	0.696873634303068	0.780782908637519	Raw	spknorm	Gene bodies	Insignificant
26029	-0.240880089514362	0.026090968344631	0.807306940911282	0.974218037300454	NA	Raw	spknorm	Gene bodies	Insignificant
26030	0.784383680645657	-0.346888126482549	0.816086153188283	0.670790661886461	0.762237232868162	Raw	spknorm	Gene bodies	Insignificant
26031	-0.373069680487239	-0.701361023848946	0.967503547411672	0.468502155307028	NA	Raw	spknorm	Gene bodies	Insignificant
26032	-1.79048498545737	-1.9039116040914	4.94777749794139	0.700384577375204	NA	Raw	spknorm	Gene bodies	Insignificant
26033	-1.79048498545737	-2.08216050454346	4.9366827544213	0.673190565844201	NA	Raw	spknorm	Gene bodies	Insignificant
26034	-2.09151498112135	-1.39614842257783	4.97323628296408	0.778915676860999	NA	Raw	spknorm	Gene bodies	Insignificant
26035	1.63266451964847	-0.309370560531701	0.147341949918341	0.0357572300216738	0.095915566523936	Raw	spknorm	Gene bodies	Insignificant
26036	-0.0150903158521945	-0.231090998548264	0.633220796122444	0.715152185183942	NA	Raw	spknorm	Gene bodies	Insignificant
26037	1.03940122896597	-0.29564275423078	0.228216095186693	0.195164716277706	0.322322675065813	Raw	spknorm	Gene bodies	Insignificant
26038	0.467940912474383	-0.203674567331018	0.379886231739176	0.591857498314148	0.69990256666552	Raw	spknorm	Gene bodies	Insignificant
26039	1.23361536374087	-0.355732515133705	0.175677518126619	0.0428758162597051	0.108640722122668	Raw	spknorm	Gene bodies	Insignificant
26040	-0.0500735563320878	-0.777333346197695	0.678427842576157	0.251883573784384	NA	Raw	spknorm	Gene bodies	Insignificant
26041	0.945976688074642	-0.0216367331168172	0.256890706052977	0.93287719071663	0.95535441200702	Raw	spknorm	Gene bodies	Insignificant
26042	0.876060438073415	-0.33318425475268	0.247073027749181	0.177489454797696	0.300900804994138	Raw	spknorm	Gene bodies	Insignificant
26043	0.936977194944317	-0.266049230098996	0.228325466746075	0.243930253733453	0.376349534331613	Raw	spknorm	Gene bodies	Insignificant
26044	1.72567094851198	-0.185777758148533	0.131119576479599	0.156524588093817	0.274689394342585	Raw	spknorm	Gene bodies	Insignificant
26045	1.35334775801378	-0.350840007911205	0.161669389096474	0.0299986778072379	0.0846798338643299	Raw	spknorm	Gene bodies	Insignificant
26046	1.41703842826079	-0.265515346922575	0.192396779573603	0.1675741769012	0.288924019216201	Raw	spknorm	Gene bodies	Insignificant
26047	1.43148157066392	-0.360797637028094	0.154704772104919	0.0196918147537746	0.0624669023771633	Raw	spknorm	Gene bodies	Insignificant
26048	0.854369814629903	-0.178174506325536	0.24930841824271	0.4748098580571	0.599367366850506	Raw	spknorm	Gene bodies	Insignificant
26049	1.1402447782901	-0.275696295845139	0.190360121559414	0.147536498635943	0.263335262263233	Raw	spknorm	Gene bodies	Insignificant
26050	0.804856414649446	-0.159074573582941	0.285465936735138	0.577359790289685	0.68823360503475	Raw	spknorm	Gene bodies	Insignificant
26051	0.550766300232814	0.0365104447391248	0.338928888033072	0.914215405278667	0.941409097073784	Raw	spknorm	Gene bodies	Insignificant
26052	2.9734153745441	-0.479315422000397	0.116805529849903	4.06887243794512e-05	0.000641285445482834	Raw	spknorm	Gene bodies	Down
26053	2.64564508287439	-0.105544559233689	0.0990673491440303	0.286703150654253	0.422842313942683	Raw	spknorm	Gene bodies	Insignificant
26054	-Inf	NA	NA	NA	NA	Raw	spknorm	Gene bodies	Insignificant
26055	-Inf	NA	NA	NA	NA	Raw	spknorm	Gene bodies	Insignificant
26056	0.891232117716917	0.00974108316348095	0.247367369400555	0.968588211135903	0.979290843303151	Raw	spknorm	Gene bodies	Insignificant
26057	-Inf	NA	NA	NA	NA	Raw	spknorm	Gene bodies	Insignificant
26058	1.42679053513687	-0.33409027882498	0.152786190933594	0.0287679148158394	0.0824371565057633	Raw	spknorm	Gene bodies	Insignificant
26059	-2.09151498112135	-1.39614842257783	4.97323628296408	0.778915676860999	NA	Raw	spknorm	Gene bodies	Insignificant
26060	-Inf	NA	NA	NA	NA	Raw	spknorm	Gene bodies	Insignificant
26061	-2.09151498112135	-1.39614842257783	4.97323628296408	0.778915676860999	NA	Raw	spknorm	Gene bodies	Insignificant
26062	-Inf	NA	NA	NA	NA	Raw	spknorm	Gene bodies	Insignificant
26063	-Inf	NA	NA	NA	NA	Raw	spknorm	Gene bodies	Insignificant
26064	-Inf	NA	NA	NA	NA	Raw	spknorm	Gene bodies	Insignificant
26065	-1.74654083566016	0.00511287531571979	4.55971999565052	0.999105321505547	NA	Raw	spknorm	Gene bodies	Insignificant
26066	-2.00766744095254	1.32239400139398	4.99038773627345	0.791018530737199	NA	Raw	spknorm	Gene bodies	Insignificant
26067	0.875246522851437	-0.307746128376415	0.258670376052484	0.234155232844475	0.366329772970649	Raw	spknorm	Gene bodies	Insignificant
26068	-1.46692733995119	-1.16484990655057	3.31171898869672	0.725036459666277	NA	Raw	spknorm	Gene bodies	Insignificant
26069	-2.09151498112135	-1.39614842257783	4.97323628296408	0.778915676860999	NA	Raw	spknorm	Gene bodies	Insignificant
26070	1.42481754897631	-0.29311644421195	0.155955544552234	0.0601780045084446	0.138959934700888	Raw	spknorm	Gene bodies	Insignificant
26071	1.00037875672686	0.069625089932427	0.232430869370892	0.764519039414969	0.831542253865909	Raw	spknorm	Gene bodies	Insignificant
26072	1.21913506872768	-0.271073694235353	0.182802909257916	0.138107871619406	0.250717734425088	Raw	spknorm	Gene bodies	Insignificant
26073	0.897339757187775	-0.31723510179197	0.245246806381235	0.195826405360642	0.322958069092576	Raw	spknorm	Gene bodies	Insignificant
26074	-Inf	NA	NA	NA	NA	Raw	spknorm	Gene bodies	Insignificant
26075	-1.29821621643931	-1.95055420093055	2.8474277745478	0.493329255727748	NA	Raw	spknorm	Gene bodies	Insignificant
26076	-0.453118176425051	-1.03699757991941	1.14833748989442	0.366503328947849	NA	Raw	spknorm	Gene bodies	Insignificant
26077	2.15630255713261	-0.271284488171235	0.549311037045757	0.621402819124638	0.721671041746425	Raw	spknorm	Gene bodies	Insignificant
26078	1.22950458226512	-0.30244627111746	0.18917227844246	0.109867830967832	0.214126342720754	Raw	spknorm	Gene bodies	Insignificant
26079	-0.552570619394406	-1.64278672288127	1.25089518440353	0.189085627607084	NA	Raw	spknorm	Gene bodies	Insignificant
26080	-1.09582563171584	0.533401834070577	2.29059406876997	0.815865340192144	NA	Raw	spknorm	Gene bodies	Insignificant
26081	-2.00766744095254	1.32239400139398	4.99038773627345	0.791018530737199	NA	Raw	spknorm	Gene bodies	Insignificant
26082	-0.132959945613716	-0.363946084258558	0.737427033667489	0.621634583973848	NA	Raw	spknorm	Gene bodies	Insignificant
26083	-Inf	NA	NA	NA	NA	Raw	spknorm	Gene bodies	Insignificant
26084	-Inf	NA	NA	NA	NA	Raw	spknorm	Gene bodies	Insignificant
26085	0.778169345610075	-0.389795754773571	0.271433174545323	0.15098376975899	0.268035859652985	Raw	spknorm	Gene bodies	Insignificant
26086	-0.368606969287242	-0.251948829959937	0.99838805407067	0.80076620528862	NA	Raw	spknorm	Gene bodies	Insignificant
26087	1.20506828715997	-0.477556282110051	0.189100278376081	0.0115562424311647	0.0425396818762304	Raw	spknorm	Gene bodies	Down
26088	-1.2694195809405	2.08664874814921	2.76111118207528	0.449812354291277	NA	Raw	spknorm	Gene bodies	Insignificant
26089	-0.739511221803169	-0.145450974328432	1.42464886876404	0.918680462912697	NA	Raw	spknorm	Gene bodies	Insignificant
26090	-2.09151498112135	-1.39614842257783	4.97323628296408	0.778915676860999	NA	Raw	spknorm	Gene bodies	Insignificant
26091	1.13354768997132	-0.997334699500178	0.209517722753728	1.93454111624847e-06	5.68962360439507e-05	Raw	spknorm	Gene bodies	Down
26092	-0.423687450117962	-1.96303870298656	1.06277076398708	0.064733354120418	NA	Raw	spknorm	Gene bodies	Insignificant
26093	-0.0471107350890699	-0.228670499782778	0.682300752068091	0.737514808510893	NA	Raw	spknorm	Gene bodies	Insignificant
26094	-Inf	NA	NA	NA	NA	Raw	spknorm	Gene bodies	Insignificant
26095	-0.94644140778674	1.33461664882186	1.89055703663426	0.480226498918022	NA	Raw	spknorm	Gene bodies	Insignificant
26096	-2.00766744095254	1.32239400139398	4.99038773627345	0.791018530737199	NA	Raw	spknorm	Gene bodies	Insignificant
26097	0.675173206444007	-0.584557806427212	0.30895152317366	0.058481698802753	0.136236715598492	Raw	spknorm	Gene bodies	Insignificant
26098	-0.131473113231796	-0.668859819715023	0.724469023159763	0.355881400844471	NA	Raw	spknorm	Gene bodies	Insignificant
26099	-2.00766744095254	1.32239400139398	4.99038773627345	0.791018530737199	NA	Raw	spknorm	Gene bodies	Insignificant
26100	0.900136263004528	-0.536795262221586	0.246385924877314	0.0293556973182246	0.0834605374790046	Raw	spknorm	Gene bodies	Insignificant
26101	-Inf	NA	NA	NA	NA	Raw	spknorm	Gene bodies	Insignificant
26102	-1.08236322416811	-2.7490715186048	2.41104737188339	0.254203798562401	NA	Raw	spknorm	Gene bodies	Insignificant
26103	-Inf	NA	NA	NA	NA	Raw	spknorm	Gene bodies	Insignificant
26104	-Inf	NA	NA	NA	NA	Raw	spknorm	Gene bodies	Insignificant
26105	-Inf	NA	NA	NA	NA	Raw	spknorm	Gene bodies	Insignificant
26106	0.897934836545342	0.000887715249429255	0.252625802878692	0.997196276761176	0.998256962665648	Raw	spknorm	Gene bodies	Insignificant
26107	-Inf	NA	NA	NA	NA	Raw	spknorm	Gene bodies	Insignificant
26108	0.35742978133433	-0.692548543925324	0.443618823155287	0.1184920756821	0.225977174749807	Raw	spknorm	Gene bodies	Insignificant
26109	-0.982549270489464	0.229931805322531	1.86364549596064	0.901808222984786	NA	Raw	spknorm	Gene bodies	Insignificant
26110	0.708078684070145	-0.28720545486701	0.328092580539807	0.381367556746054	0.513793346389162	Raw	spknorm	Gene bodies	Insignificant
26111	-Inf	NA	NA	NA	NA	Raw	spknorm	Gene bodies	Insignificant
26112	2.0266965538777	-0.131376057302746	0.129624278254493	0.310814577836614	0.447122848927851	Raw	spknorm	Gene bodies	Insignificant
26113	-1.2694195809405	0.197576220013025	2.84215155610652	0.944578557754157	NA	Raw	spknorm	Gene bodies	Insignificant
26114	1.57214116453669	-0.528030364400582	0.142273811912832	0.000206142778018012	0.00220470091166896	Raw	spknorm	Gene bodies	Down
26115	-0.834681467213782	-0.914767356627045	1.73033157394174	0.597037213247336	NA	Raw	spknorm	Gene bodies	Insignificant
26116	-0.295249095709329	-1.22547929441227	0.884360805337609	0.165831437991153	NA	Raw	spknorm	Gene bodies	Insignificant
26117	-Inf	NA	NA	NA	NA	Raw	spknorm	Gene bodies	Insignificant
26118	1.37580759299915	-0.29154881862822	0.167458252573886	0.0816793906735669	0.173750024461562	Raw	spknorm	Gene bodies	Insignificant
26119	1.05676958944936	-0.100523093338821	0.225605994873241	0.655908428765363	0.750455840344948	Raw	spknorm	Gene bodies	Insignificant
26120	0.805380204044024	-0.170575073142895	0.284627586655453	0.548978093934561	0.663852364691793	Raw	spknorm	Gene bodies	Insignificant
26121	0.952710127482256	-0.297397396882224	0.225739861048089	0.187693147776606	0.313519892888509	Raw	spknorm	Gene bodies	Insignificant
26122	-Inf	NA	NA	NA	NA	Raw	spknorm	Gene bodies	Insignificant
26123	-Inf	NA	NA	NA	NA	Raw	spknorm	Gene bodies	Insignificant
26124	-Inf	NA	NA	NA	NA	Raw	spknorm	Gene bodies	Insignificant
26125	-Inf	NA	NA	NA	NA	Raw	spknorm	Gene bodies	Insignificant
26126	-Inf	NA	NA	NA	NA	Raw	spknorm	Gene bodies	Insignificant
26127	1.82112589666241	-0.355295261546927	0.120824682512063	0.00327592997622982	0.0174469092024269	Raw	spknorm	Gene bodies	Down
26128	1.07308293620974	-0.341256806430822	0.205294684597722	0.0964570773640027	0.194985954487281	Raw	spknorm	Gene bodies	Insignificant
26129	1.05403149968076	0.0700011936604494	0.206157654154153	0.734194114031697	0.808300605488104	Raw	spknorm	Gene bodies	Insignificant
26130	0.844517558905755	-0.187607743134419	0.255762587863576	0.463239499342097	0.588132939230243	Raw	spknorm	Gene bodies	Insignificant
26131	-1.44069198909299	-1.06100532722739	3.2465105244171	0.743808514767004	NA	Raw	spknorm	Gene bodies	Insignificant
26132	-1.58460926181743	-0.438632177803447	3.97934743970651	0.912229220781046	NA	Raw	spknorm	Gene bodies	Insignificant
26133	-1.44551083999618	0.1940175472708	3.3917473848526	0.954383624259705	NA	Raw	spknorm	Gene bodies	Insignificant
26134	0.926272974534958	-0.276224483549868	0.246917655904896	0.263272117152686	0.398629443300826	Raw	spknorm	Gene bodies	Insignificant
26135	1.03781280832107	-0.343266687920263	0.218155546446798	0.115604217205712	0.222235361234675	Raw	spknorm	Gene bodies	Insignificant
26136	0.00452557317407737	-0.860677672534759	0.631681780443077	0.173034529183546	NA	Raw	spknorm	Gene bodies	Insignificant
26137	1.62527334211477	0.0437336907464991	0.154090337248151	0.776549464567611	0.839571786656096	Raw	spknorm	Gene bodies	Insignificant
26138	0.52067672788105	-0.217114943159886	0.36159211840775	0.548211983358773	0.663298677373913	Raw	spknorm	Gene bodies	Insignificant
26139	1.09386101092381	0.89795572307725	0.207704808593956	1.53761073254171e-05	0.000291924481440485	Raw	spknorm	Gene bodies	Up
26140	1.16927756973216	-0.377253560098374	0.211178313283583	0.0740309750362093	0.161121923864733	Raw	spknorm	Gene bodies	Insignificant
26141	0.00509467507254857	-0.554551442553072	0.639531135906161	0.385875231964052	NA	Raw	spknorm	Gene bodies	Insignificant
26142	1.4386412206094	-0.3976551970122	0.152268793208371	0.00901369095692306	0.0356864158799334	Raw	spknorm	Gene bodies	Down
26143	0.909304579114357	-0.162866071766252	0.237244425614117	0.492403780133801	0.61531792555415	Raw	spknorm	Gene bodies	Insignificant
26144	-0.348334396077065	0.0707245170427134	0.913232879908464	0.938270243200786	NA	Raw	spknorm	Gene bodies	Insignificant
26145	-0.0667658712851919	0.151017927202802	0.718685946265351	0.833565723596214	NA	Raw	spknorm	Gene bodies	Insignificant
26146	1.09830965778237	-0.174827564304868	0.198663960915702	0.378850369079331	0.511867561832369	Raw	spknorm	Gene bodies	Insignificant
26147	1.15873856697256	-0.298898984914021	0.198190385136143	0.131518522103673	0.24236196464867	Raw	spknorm	Gene bodies	Insignificant
26148	1.00946258164759	-0.0577123654764064	0.237235121447401	0.807795663420954	0.863388807374501	Raw	spknorm	Gene bodies	Insignificant
26149	0.857095681065454	-0.222872132674278	0.259482042810407	0.39038929733006	0.522316143543955	Raw	spknorm	Gene bodies	Insignificant
26150	1.65036994240552	-0.547812335504161	0.139691769558094	8.79705298695846e-05	0.00113860481489356	Raw	spknorm	Gene bodies	Down
26151	0.786346743704463	-0.249168708599938	0.264538269766234	0.346243622760105	0.480322802009597	Raw	spknorm	Gene bodies	Insignificant
26152	1.3676405422558	-0.128344425865933	0.200749745786999	0.522611221586276	0.642343792501938	Raw	spknorm	Gene bodies	Insignificant
26153	-0.973773260238448	-0.718826279125669	2.00777691066045	0.720327604868178	NA	Raw	spknorm	Gene bodies	Insignificant
26154	-0.599030520774344	0.271675717190648	1.20978206030766	0.822317046622425	NA	Raw	spknorm	Gene bodies	Insignificant
26155	0.94671379463563	-0.121031663106594	0.228139173154154	0.595753667123756	0.702492421516253	Raw	spknorm	Gene bodies	Insignificant
26156	0.704731619027589	0.0123039777542392	0.292308513298436	0.966425009027982	0.977624529353381	Raw	spknorm	Gene bodies	Insignificant
26157	-1.42050221746518	0.671256930292909	3.17019772720687	0.83231006131725	NA	Raw	spknorm	Gene bodies	Insignificant
26158	0.95301268149365	-0.364455522844386	0.229250690251931	0.111886999761215	0.216988976869851	Raw	spknorm	Gene bodies	Insignificant
26159	0.950446398654822	-0.0500573003113376	0.238805143716421	0.833967648089246	0.882882671639394	Raw	spknorm	Gene bodies	Insignificant
26160	0.920390763067569	-0.329724213704742	0.250124437080629	0.187423084010992	0.313227619853986	Raw	spknorm	Gene bodies	Insignificant
26161	1.44689000446739	-0.71264831942031	0.159139751388761	7.53001323606223e-06	0.00016591213110093	Raw	spknorm	Gene bodies	Down
26162	0.496047023346657	-0.234550201738884	0.381317820727514	0.538485893535003	0.654392965132934	Raw	spknorm	Gene bodies	Insignificant
26163	-0.188709925779723	-0.414602924381731	0.805430836427375	0.606721306754559	NA	Raw	spknorm	Gene bodies	Insignificant
26164	-1.44551083999618	0.1940175472708	3.3917473848526	0.954383624259705	NA	Raw	spknorm	Gene bodies	Insignificant
26165	-1.08658354994559	0.0211486071885658	2.08064313619246	0.991890076531073	NA	Raw	spknorm	Gene bodies	Insignificant
26166	-2.09151498112135	-1.39614842257783	4.97323628296408	0.778915676860999	NA	Raw	spknorm	Gene bodies	Insignificant
26167	-Inf	NA	NA	NA	NA	Raw	spknorm	Gene bodies	Insignificant
26168	-Inf	NA	NA	NA	NA	Raw	spknorm	Gene bodies	Insignificant
26169	-2.09151498112135	-1.39614842257783	4.97323628296408	0.778915676860999	NA	Raw	spknorm	Gene bodies	Insignificant
26170	1.49020436946039	-0.165483215342736	0.155329377703073	0.286708654581355	0.422842313942683	Raw	spknorm	Gene bodies	Insignificant
26171	1.47396224411948	-0.284540094002926	0.165466559764965	0.0855010012703838	0.179279816145016	Raw	spknorm	Gene bodies	Insignificant
26172	-1.23638485087204	0.51281922686225	2.46999204831557	0.835525851990416	NA	Raw	spknorm	Gene bodies	Insignificant
26173	-2.09151498112135	-1.39614842257783	4.97323628296408	0.778915676860999	NA	Raw	spknorm	Gene bodies	Insignificant
26174	-1.5003129173816	2.91090871733508	3.55820935019433	0.41331009414765	NA	Raw	spknorm	Gene bodies	Insignificant
26175	-1.48945498979339	-3.02287806118636	3.52900813371418	0.391676999842019	NA	Raw	spknorm	Gene bodies	Insignificant
26176	-Inf	NA	NA	NA	NA	Raw	spknorm	Gene bodies	Insignificant
26177	-1.70663744528855	2.23611632889536	4.72279942717581	0.635876013828379	NA	Raw	spknorm	Gene bodies	Insignificant
26178	-Inf	NA	NA	NA	NA	Raw	spknorm	Gene bodies	Insignificant
26179	1.18042123264391	-0.101241904580419	0.198467591388592	0.609968746701267	0.714141479166154	Raw	spknorm	Gene bodies	Insignificant
26180	1.16702475217558	-0.238935374729129	0.18984381760558	0.208178757185619	0.338053155617171	Raw	spknorm	Gene bodies	Insignificant
26181	1.68647896540964	-0.358642619485957	0.129328350374504	0.00555221908375726	0.0250191650641538	Raw	spknorm	Gene bodies	Down
26182	0.651706765030922	-0.26857584814141	0.324044804515536	0.407204464707429	0.536962172436457	Raw	spknorm	Gene bodies	Insignificant
26183	-Inf	NA	NA	NA	NA	Raw	spknorm	Gene bodies	Insignificant
26184	-2.09151498112135	-1.39614842257783	4.97323628296408	0.778915676860999	NA	Raw	spknorm	Gene bodies	Insignificant
26185	-1.92263209471584	1.46521269336518	4.98104496952694	0.768637407802228	NA	Raw	spknorm	Gene bodies	Insignificant
26186	-Inf	NA	NA	NA	NA	Raw	spknorm	Gene bodies	Insignificant
26187	-Inf	NA	NA	NA	NA	Raw	spknorm	Gene bodies	Insignificant
26188	-2.09151498112135	-1.39614842257783	4.97323628296408	0.778915676860999	NA	Raw	spknorm	Gene bodies	Insignificant
26189	-Inf	NA	NA	NA	NA	Raw	spknorm	Gene bodies	Insignificant
26190	-Inf	NA	NA	NA	NA	Raw	spknorm	Gene bodies	Insignificant
26191	-Inf	NA	NA	NA	NA	Raw	spknorm	Gene bodies	Insignificant
26192	-Inf	NA	NA	NA	NA	Raw	spknorm	Gene bodies	Insignificant
26193	0.941876503915066	-0.209614499334623	0.232685590710472	0.367668798810379	0.502010786852389	Raw	spknorm	Gene bodies	Insignificant
26194	-0.47391930819797	0.477405462838804	1.06813160816805	0.654908430174366	NA	Raw	spknorm	Gene bodies	Insignificant
26195	-2.00766744095254	1.32239400139398	4.99038773627345	0.791018530737199	NA	Raw	spknorm	Gene bodies	Insignificant
26196	1.23519375972891	-0.0969905345165045	0.18239858089737	0.59489881842936	0.701757418860087	Raw	spknorm	Gene bodies	Insignificant
26197	-1.19382002601611	0.103615572740318	2.5215913872678	0.967223077281701	NA	Raw	spknorm	Gene bodies	Insignificant
26198	-1.08870919252201	0.62675956533171	2.2601136403506	0.781539550232605	NA	Raw	spknorm	Gene bodies	Insignificant
26199	1.79666971489415	-0.417990389652584	0.125232663512994	0.000844716772803516	0.00643351918986077	Raw	spknorm	Gene bodies	Down
26200	-0.96677735332975	0.595595676921301	1.95238493927483	0.760320015601379	NA	Raw	spknorm	Gene bodies	Insignificant
26201	1.31637298262276	-0.399852716032941	0.165516439617452	0.015701177322494	0.0528408910556529	Raw	spknorm	Gene bodies	Insignificant
26202	1.6074118597046	-0.459842972053836	0.140205591585078	0.00103889437629795	0.00755434453758379	Raw	spknorm	Gene bodies	Down
26203	-Inf	NA	NA	NA	NA	Raw	spknorm	Gene bodies	Insignificant
26204	-Inf	NA	NA	NA	NA	Raw	spknorm	Gene bodies	Insignificant
26205	2.14022724783584	-0.359635850476457	0.107985251779449	0.000867162074044961	0.00655144924748647	Raw	spknorm	Gene bodies	Down
26206	1.53476200503003	-0.3944731141984	0.143911583628577	0.00612376594899105	0.0271124798870652	Raw	spknorm	Gene bodies	Down
26207	1.16644787603555	-0.327381488659931	0.187123054222595	0.0801956716792082	0.171312932886713	Raw	spknorm	Gene bodies	Insignificant
26208	0.503637495764059	-0.125484788204963	0.402947026297459	0.7554831902261	0.824436517675923	Raw	spknorm	Gene bodies	Insignificant
26209	-Inf	NA	NA	NA	NA	Raw	spknorm	Gene bodies	Insignificant
26210	0.935528677727824	-0.333854146793791	0.233505406329832	0.152789039811165	0.270439063480912	Raw	spknorm	Gene bodies	Insignificant
26211	1.095829883438	-0.287226664073854	0.20472601216203	0.160622564797518	0.279646262390604	Raw	spknorm	Gene bodies	Insignificant
26212	1.51808930820083	-0.413889948783783	0.143259828484706	0.00386363529101156	0.0195496384771	Raw	spknorm	Gene bodies	Down
26213	-0.309959052847543	0.41983161534175	0.956370914036003	0.66067306461029	NA	Raw	spknorm	Gene bodies	Insignificant
26214	0.592293368134511	-0.00419197239431753	0.325534347175473	0.989725761210505	0.993739510026697	Raw	spknorm	Gene bodies	Insignificant
26215	0.239243154864619	0.0147337852576817	0.475672675040429	0.975289772042308	0.983651105054306	Raw	spknorm	Gene bodies	Insignificant
26216	1.09459514515749	-0.622486246087316	0.20027395254191	0.00188247347596702	0.011547239534144	Raw	spknorm	Gene bodies	Down
26217	-1.42050221746518	0.292620376659631	3.09382611577976	0.924646818131637	NA	Raw	spknorm	Gene bodies	Insignificant
26218	0.751155882395935	-0.122189414647272	0.275939037775839	0.657900943089333	0.751966369725447	Raw	spknorm	Gene bodies	Insignificant
26219	0.916509218875948	-0.510132248959836	0.234162279910577	0.0293657446685387	0.0834605374790046	Raw	spknorm	Gene bodies	Insignificant
26220	0.229188918683964	0.31366356527285	0.536622932651455	0.558874613617088	0.673224712837699	Raw	spknorm	Gene bodies	Insignificant
26221	-1.61439372640169	-2.58483699645017	3.98271522051636	0.516329479641664	NA	Raw	spknorm	Gene bodies	Insignificant
26222	-1.42050221746518	0.671256930292909	3.17019772720687	0.83231006131725	NA	Raw	spknorm	Gene bodies	Insignificant
26223	-Inf	NA	NA	NA	NA	Raw	spknorm	Gene bodies	Insignificant
26224	-Inf	NA	NA	NA	NA	Raw	spknorm	Gene bodies	Insignificant
26225	-0.890084136976207	-1.60713012563272	1.74124111115196	0.356017806044815	NA	Raw	spknorm	Gene bodies	Insignificant
26226	-Inf	NA	NA	NA	NA	Raw	spknorm	Gene bodies	Insignificant
26227	1.70165928090953	-0.368303527022521	0.130237171378958	0.0046847888823212	0.0222519027806287	Raw	spknorm	Gene bodies	Down
26228	1.07363863075154	-0.396814921083322	0.208489951701258	0.0570039154058628	0.133776249806742	Raw	spknorm	Gene bodies	Insignificant
26229	-1.47204804165606	2.9930182677271	3.47664535965525	0.389297196920569	NA	Raw	spknorm	Gene bodies	Insignificant
26230	-Inf	NA	NA	NA	NA	Raw	spknorm	Gene bodies	Insignificant
26231	-0.846261334354132	-0.05045767023975	1.66312106435281	0.975796578159505	NA	Raw	spknorm	Gene bodies	Insignificant
26232	-1.58460926181743	-0.709152160937271	3.91854693435603	0.856388575323334	NA	Raw	spknorm	Gene bodies	Insignificant
26233	-Inf	NA	NA	NA	NA	Raw	spknorm	Gene bodies	Insignificant
26234	0.200611132597571	0.0699041167910742	0.50017879237557	0.888850994687773	0.92231065569429	Raw	spknorm	Gene bodies	Insignificant
26235	1.5172562857652	-0.423551554557199	0.145704462181666	0.00365003815350245	0.0187569823364073	Raw	spknorm	Gene bodies	Down
26236	1.08126267335296	-0.531361137827385	0.212089551249766	0.012232606535943	0.044352455618488	Raw	spknorm	Gene bodies	Down
26237	1.33068055926037	-0.493079878764341	0.163113385802692	0.00250342519599631	0.0143391140620186	Raw	spknorm	Gene bodies	Down
26238	1.26305287055815	-0.0931723317676548	0.218168324585172	0.669331062587856	0.761055063915912	Raw	spknorm	Gene bodies	Insignificant
26239	1.38021983703817	-0.34414297529388	0.158160058916153	0.0295615551701738	0.0838723193200279	Raw	spknorm	Gene bodies	Insignificant
26240	0.0652435011864639	-0.108189170172386	0.58766962009223	0.8539360835881	NA	Raw	spknorm	Gene bodies	Insignificant
26241	2.31232844431738	-0.274382574658505	0.137631325196837	0.0461951776628602	0.115016564793244	Raw	spknorm	Gene bodies	Insignificant
26242	1.15961831907594	-0.365062289260584	0.198226113102285	0.0655269765938276	0.14804242860087	Raw	spknorm	Gene bodies	Insignificant
26243	0.113960055619541	0.00159385154090311	0.564435905889197	0.997746940204605	NA	Raw	spknorm	Gene bodies	Insignificant
26244	0.967981819937007	-0.471005293267935	0.235206392855724	0.045228931381269	0.113166805901937	Raw	spknorm	Gene bodies	Insignificant
26245	2.66559142615416	-0.60373886253958	0.105486614826931	1.044318583658e-08	6.61535656647973e-07	Raw	spknorm	Gene bodies	Down
26246	-1.20568626379146	-0.990549039114474	2.53604401357822	0.69610159883696	NA	Raw	spknorm	Gene bodies	Insignificant
26247	1.70651765360807	-0.277920562361789	0.129537086222459	0.0319136659182893	0.0885251499240799	Raw	spknorm	Gene bodies	Insignificant
26248	1.46872163726448	-0.232787643765194	0.166586323472353	0.162293471880965	0.281736479933016	Raw	spknorm	Gene bodies	Insignificant
26249	1.2307189941009	-0.199030464783092	0.183967987035074	0.279307836172035	0.415190332886522	Raw	spknorm	Gene bodies	Insignificant
26250	1.51349327622834	-0.417821230830203	0.151786693468484	0.00591084104940028	0.026311230292871	Raw	spknorm	Gene bodies	Down
26251	0.267400553039577	-0.26923755061241	0.4960520170815	0.587294560465203	0.696462011655735	Raw	spknorm	Gene bodies	Insignificant
26252	-1.20568626379146	-0.990549039114474	2.53604401357822	0.69610159883696	NA	Raw	spknorm	Gene bodies	Insignificant
26253	-Inf	NA	NA	NA	NA	Raw	spknorm	Gene bodies	Insignificant
26254	-Inf	NA	NA	NA	NA	Raw	spknorm	Gene bodies	Insignificant
26255	-1.08658354994559	1.29222794009015	2.19192662004982	0.555499234191382	NA	Raw	spknorm	Gene bodies	Insignificant
26256	1.17439201917444	-0.0965515404200592	0.192656306947253	0.616258867607761	0.718713120484436	Raw	spknorm	Gene bodies	Insignificant
26257	1.71458916901659	-0.380624867688985	0.134852692934669	0.0047647359816611	0.0224696353952636	Raw	spknorm	Gene bodies	Down
26258	-Inf	NA	NA	NA	NA	Raw	spknorm	Gene bodies	Insignificant
26259	-1.44069198909299	-1.06100532722739	3.2465105244171	0.743808514767004	NA	Raw	spknorm	Gene bodies	Insignificant
26260	1.48466065221388	-0.306266207510784	0.159167400034933	0.0543324347306289	0.129220967510969	Raw	spknorm	Gene bodies	Insignificant
26261	1.99732728749068	-0.345156534790775	0.115161341626318	0.00272510999503642	0.0152717473036578	Raw	spknorm	Gene bodies	Down
26262	1.4024449513206	-0.30192128863848	0.155091264704661	0.0515667487829264	0.124461884835686	Raw	spknorm	Gene bodies	Insignificant
26263	0.938540989074679	-0.278370735959341	0.229844034472101	0.225846034657335	0.357747938524291	Raw	spknorm	Gene bodies	Insignificant
26264	0.235907027040692	0.0754935603248185	0.483259714986434	0.875861687790773	0.914304674245858	Raw	spknorm	Gene bodies	Insignificant
26265	1.26154179853221	0.0399022833939019	0.200611853961248	0.842338685892297	0.888887916491823	Raw	spknorm	Gene bodies	Insignificant
26266	-Inf	NA	NA	NA	NA	Raw	spknorm	Gene bodies	Insignificant
26267	0.318454650035252	-0.144366966807207	0.445957086813487	0.746147075794481	0.8168333016792	Raw	spknorm	Gene bodies	Insignificant
26268	-2.09151498112135	-1.39614842257783	4.97323628296408	0.778915676860999	NA	Raw	spknorm	Gene bodies	Insignificant
26269	0.967940909793844	0.07149538898019	0.243596436245913	0.769140517339026	0.834227482421717	Raw	spknorm	Gene bodies	Insignificant
26270	1.6937040907178	-0.365312311474778	0.130186595231991	0.00501502602046408	0.0232655994937323	Raw	spknorm	Gene bodies	Down
26271	1.66171805769466	-0.325498393203497	0.13728398296846	0.0177407060099318	0.0579166358738507	Raw	spknorm	Gene bodies	Insignificant
26272	1.11234270364378	-0.40431795250056	0.2082807258207	0.0522320395144182	0.125586975417835	Raw	spknorm	Gene bodies	Insignificant
26273	-1.49485002168009	1.15525632614474	3.59723575045457	0.748095864626182	NA	Raw	spknorm	Gene bodies	Insignificant
26274	-2.09151498112135	-1.39614842257783	4.97323628296408	0.778915676860999	NA	Raw	spknorm	Gene bodies	Insignificant
26275	-0.921180816901151	0.822433368065679	1.8779430554426	0.661427081477797	NA	Raw	spknorm	Gene bodies	Insignificant
26276	1.04737904661332	-0.214998899782079	0.207735601336387	0.300685654457906	0.4376846033366	Raw	spknorm	Gene bodies	Insignificant
26277	-1.33653465610889	-0.272641708288364	2.84560266741181	0.923670214394494	NA	Raw	spknorm	Gene bodies	Insignificant
26278	-0.730428686790409	0.228572927253872	1.5020772787308	0.879051895209459	NA	Raw	spknorm	Gene bodies	Insignificant
26279	-0.518736572854437	-0.700854220475183	1.12425394167664	0.533025021148903	NA	Raw	spknorm	Gene bodies	Insignificant
26280	-0.935354855208063	-0.318215123964953	1.77749834200544	0.857918741639682	NA	Raw	spknorm	Gene bodies	Insignificant
26281	-2.09151498112135	-1.39614842257783	4.97323628296408	0.778915676860999	NA	Raw	spknorm	Gene bodies	Insignificant
26282	-1.61439372640169	-2.58483699645017	3.98271522051636	0.516329479641664	NA	Raw	spknorm	Gene bodies	Insignificant
26283	-1.92263209471584	1.46521269336518	4.98104496952694	0.768637407802228	NA	Raw	spknorm	Gene bodies	Insignificant
26284	-1.52469208604381	1.03860670602857	3.42851123613206	0.761941474979497	NA	Raw	spknorm	Gene bodies	Insignificant
26285	0.109865282304917	-0.802924607652177	0.583371342199302	0.168712525035164	NA	Raw	spknorm	Gene bodies	Insignificant
26286	1.29569901748951	-0.32861391753347	0.173534728184735	0.0582715743392772	0.135987648511214	Raw	spknorm	Gene bodies	Insignificant
26287	1.66871011856896	-0.421291049952137	0.13242147801012	0.00146544633943986	0.00955877275666314	Raw	spknorm	Gene bodies	Down
26288	1.1971971379996	-0.506268315749539	0.187025065621379	0.00679035930293481	0.0292003179423855	Raw	spknorm	Gene bodies	Down
26289	-1.6620418363203	2.36753911737485	4.14744587121076	0.568106288671115	NA	Raw	spknorm	Gene bodies	Insignificant
26290	-1.92263209471584	1.46521269336518	4.98104496952694	0.768637407802228	NA	Raw	spknorm	Gene bodies	Insignificant
26291	-1.34032144397542	3.42809573615265	3.10688354938353	0.269859025530352	NA	Raw	spknorm	Gene bodies	Insignificant
26292	-2.09151498112135	-1.39614842257783	4.97323628296408	0.778915676860999	NA	Raw	spknorm	Gene bodies	Insignificant
26293	-Inf	NA	NA	NA	NA	Raw	spknorm	Gene bodies	Insignificant
26294	-1.6978856230438	0.136358105048081	4.3699023205173	0.975106909600161	NA	Raw	spknorm	Gene bodies	Insignificant
26295	-0.436103804124976	-1.41138080418268	1.061134560379	0.183495966525919	NA	Raw	spknorm	Gene bodies	Insignificant
26296	-Inf	NA	NA	NA	NA	Raw	spknorm	Gene bodies	Insignificant
26297	-2.00766744095254	1.32239400139398	4.99038773627345	0.791018530737199	NA	Raw	spknorm	Gene bodies	Insignificant
26298	-1.79048498545737	-1.9039116040914	4.94777749794139	0.700384577375204	NA	Raw	spknorm	Gene bodies	Insignificant
26299	-Inf	NA	NA	NA	NA	Raw	spknorm	Gene bodies	Insignificant
26300	-0.779957322681042	0.710120218139805	1.53692556694029	0.644053042256211	NA	Raw	spknorm	Gene bodies	Insignificant
26301	-Inf	NA	NA	NA	NA	Raw	spknorm	Gene bodies	Insignificant
26302	-Inf	NA	NA	NA	NA	Raw	spknorm	Gene bodies	Insignificant
26303	1.20464624573268	-0.327917451706061	0.185065158749615	0.0764107126343392	0.164830967529478	Raw	spknorm	Gene bodies	Insignificant
26304	0.574491376064177	-0.0180403794821709	0.338799559151054	0.957534357090755	0.97256332009097	Raw	spknorm	Gene bodies	Insignificant
26305	1.55061201422612	-0.704839552194146	0.151437202726421	3.25027167108226e-06	8.81184764160081e-05	Raw	spknorm	Gene bodies	Down
26306	1.03033959356034	-0.507845313195149	0.210019785720962	0.0156025093320799	0.0526045708698782	Raw	spknorm	Gene bodies	Insignificant
26307	1.76732361240491	-0.440419826670523	0.126745254646234	0.000511152933219449	0.00436767253443544	Raw	spknorm	Gene bodies	Down
26308	-Inf	NA	NA	NA	NA	Raw	spknorm	Gene bodies	Insignificant
26309	-2.09151498112135	-1.39614842257783	4.97323628296408	0.778915676860999	NA	Raw	spknorm	Gene bodies	Insignificant
26310	-0.15720360482442	0.170128493782646	0.746472211479915	0.819716195858121	NA	Raw	spknorm	Gene bodies	Insignificant
26311	-0.834681467213782	-0.338149807972544	1.5701606099987	0.829486644216969	NA	Raw	spknorm	Gene bodies	Insignificant
26312	0.27250299532453	0.971990560732271	0.509735079381975	0.056539449158877	0.133076774226039	Raw	spknorm	Gene bodies	Insignificant
26313	-0.397722915699807	-0.367249382870018	1.01634737383355	0.717843513280731	NA	Raw	spknorm	Gene bodies	Insignificant
26314	1.71758979327183	-0.416886696543666	0.13610203757208	0.00219096943927319	0.0129337873350643	Raw	spknorm	Gene bodies	Down
26315	0.101635393680987	0.0281918399177275	0.564437579408336	0.960164798304747	NA	Raw	spknorm	Gene bodies	Insignificant
26316	1.65105960008525	-0.403689560270113	0.138084248269952	0.00346118128295773	0.0181552909986201	Raw	spknorm	Gene bodies	Down
26317	0.748970602621781	0.0716626617297035	0.275921708693654	0.795078993765009	0.854204241833639	Raw	spknorm	Gene bodies	Insignificant
26318	2.36588105873581	-0.489221773769187	0.103523593237	2.29320410706385e-06	6.54009898586003e-05	Raw	spknorm	Gene bodies	Down
26319	-1.55052160081263	-0.594234833821437	3.80705666459857	0.875963869641644	NA	Raw	spknorm	Gene bodies	Insignificant
26320	2.05085777777363	-0.39854982696344	0.134071839935234	0.00295232500067446	0.0162082642537028	Raw	spknorm	Gene bodies	Down
26321	-1.35310637583225	-1.58931162095524	3.18660980327457	0.617957730758324	NA	Raw	spknorm	Gene bodies	Insignificant
26322	-2.00766744095254	1.32239400139398	4.99038773627345	0.791018530737199	NA	Raw	spknorm	Gene bodies	Insignificant
26323	1.38097104441589	-0.267385863544829	0.177241928537326	0.131402923899949	0.242216693523465	Raw	spknorm	Gene bodies	Insignificant
26324	2.45418022400145	-0.286181378534913	0.11061006211572	0.00967314217617127	0.0375366479678094	Raw	spknorm	Gene bodies	Down
26325	-0.541815564429737	0.733319159886361	1.15688595579743	0.526163488300848	NA	Raw	spknorm	Gene bodies	Insignificant
26326	1.21401087265724	-0.206986986814085	0.196491312766436	0.292150621220233	0.429234677207604	Raw	spknorm	Gene bodies	Insignificant
26327	0.91054703595887	-0.184580785729761	0.246146122920566	0.453325192025135	0.58011053341727	Raw	spknorm	Gene bodies	Insignificant
26328	0.957639606560381	-0.25564567443717	0.236541382895895	0.27980161072503	0.41570710437434	Raw	spknorm	Gene bodies	Insignificant
26329	0.147088624628167	-0.483860890097461	0.530087686887948	0.361350864730601	NA	Raw	spknorm	Gene bodies	Insignificant
26330	0.899159532970633	0.0880038538289644	0.249766483628045	0.724579897846502	0.801466146241228	Raw	spknorm	Gene bodies	Insignificant
26331	0.9680612914857	-0.336546533949733	0.22607327712613	0.136576586134898	0.24889807730476	Raw	spknorm	Gene bodies	Insignificant
26332	-0.433444669116945	-0.216443492734195	1.03854760558696	0.834909009572475	NA	Raw	spknorm	Gene bodies	Insignificant
26333	-1.62160209905186	2.48848581004278	4.36099142427725	0.568254633367762	NA	Raw	spknorm	Gene bodies	Insignificant
26334	0.569999732203945	-0.276813230081507	0.332542950605417	0.405175603783346	0.535173146253519	Raw	spknorm	Gene bodies	Insignificant
26335	0.937578067222196	-0.308181877172242	0.248844049243477	0.215547814601223	0.346010965544069	Raw	spknorm	Gene bodies	Insignificant
26336	1.18245317224731	-0.207174891930929	0.185377788569931	0.263745531801528	0.399071098646869	Raw	spknorm	Gene bodies	Insignificant
26337	1.44495889796503	-0.368255406547175	0.149685285730677	0.0138860471567093	0.0485311823174541	Raw	spknorm	Gene bodies	Down
26338	0.76976491600093	-0.156934077961892	0.284909258984869	0.581756206430483	0.692181666599967	Raw	spknorm	Gene bodies	Insignificant
26339	-Inf	NA	NA	NA	NA	Raw	spknorm	Gene bodies	Insignificant
26340	-1.13179654436288	0.246988346108173	2.30742125027694	0.914756567419181	NA	Raw	spknorm	Gene bodies	Insignificant
26341	1.09160277573359	-0.582644416582527	0.208224664637912	0.00513958014539177	0.0236378837609026	Raw	spknorm	Gene bodies	Down
26342	-0.245613435823493	-1.7086812152207	0.903110854388536	0.0584916478399967	NA	Raw	spknorm	Gene bodies	Insignificant
26343	-0.687928478697069	-1.07785431237358	1.38094816104449	0.435086285748764	NA	Raw	spknorm	Gene bodies	Insignificant
26344	0.575257141709752	0.0613009976613396	0.339708495332127	0.856797918443875	0.900396344984567	Raw	spknorm	Gene bodies	Insignificant
26345	1.93201347818099	-0.424231529402431	0.120020898470063	0.000408319978050623	0.00370525070991392	Raw	spknorm	Gene bodies	Down
26346	0.894364530346104	-0.349647173742309	0.248387799308747	0.159229858304408	0.277922959136225	Raw	spknorm	Gene bodies	Insignificant
26347	0.93041410725345	-0.0754376375281336	0.273607234196128	0.78276692050122	0.844861737376916	Raw	spknorm	Gene bodies	Insignificant
26348	1.17251828223523	0.146425572152553	0.195824619434333	0.45461801191984	0.580655964041859	Raw	spknorm	Gene bodies	Insignificant
26349	0.231055232888351	0.20210268649688	0.48655538115907	0.677867788554981	0.767478300453993	Raw	spknorm	Gene bodies	Insignificant
26350	1.69068040274457	-0.139516403429901	0.182343307149751	0.444193912587795	0.571552635962577	Raw	spknorm	Gene bodies	Insignificant
26351	-1.79048498545737	-1.9039116040914	4.94777749794139	0.700384577375204	NA	Raw	spknorm	Gene bodies	Insignificant
26352	-Inf	NA	NA	NA	NA	Raw	spknorm	Gene bodies	Insignificant
26353	-0.833495881814389	-1.3317860869809	1.6224006901545	0.41171820269441	NA	Raw	spknorm	Gene bodies	Insignificant
26354	0.500894829396237	-0.00698990418813054	0.373174803607908	0.985055768835061	0.990317015883623	Raw	spknorm	Gene bodies	Insignificant
26355	1.91772325862683	-0.28555378020664	0.116524800279096	0.0142624785363208	0.0493753066722447	Raw	spknorm	Gene bodies	Down
26356	1.81552611468013	-0.273195715354049	0.128885936592952	0.0340338439773372	0.0926891129072746	Raw	spknorm	Gene bodies	Insignificant
26357	1.39398298536976	-0.0121906203518238	0.155370282328993	0.937460775420563	0.959451854663767	Raw	spknorm	Gene bodies	Insignificant
26358	0.924470540322433	-0.104078238009093	0.238032335845169	0.661934319686812	0.755076845282529	Raw	spknorm	Gene bodies	Insignificant
26359	1.46446644604925	-0.336663392367873	0.14943637652516	0.0242662231042776	0.072765533823842	Raw	spknorm	Gene bodies	Insignificant
26360	2.17616486573237	-0.379534352614827	0.15200278874079	0.0125287560069341	0.0451035216249627	Raw	spknorm	Gene bodies	Down
26361	-2.09151498112135	-1.39614842257783	4.97323628296408	0.778915676860999	NA	Raw	spknorm	Gene bodies	Insignificant
26362	0.680593837255574	-0.125580893574749	0.298366624988232	0.673832067423205	0.764092909144721	Raw	spknorm	Gene bodies	Insignificant
26363	1.29185815514252	-0.348518711021944	0.171676444402967	0.0423473456418957	0.10771595099954	Raw	spknorm	Gene bodies	Insignificant
26364	1.04676821966084	-0.159741635195043	0.217697215476058	0.463083469029525	0.588048167688224	Raw	spknorm	Gene bodies	Insignificant
26365	-1.19382002601611	-0.0269593859412327	2.3221982351559	0.99073722720876	NA	Raw	spknorm	Gene bodies	Insignificant
26366	0.431379848841936	-0.0290728283107081	0.408170514152054	0.943216962259941	0.963001531329017	Raw	spknorm	Gene bodies	Insignificant
26367	0.588341748691026	-0.500024716128384	0.328252763334464	0.127685738007202	0.237671841976271	Raw	spknorm	Gene bodies	Insignificant
26368	1.67141746957767	0.0325016366964761	0.173877569931747	0.85172136776277	0.896731335013227	Raw	spknorm	Gene bodies	Insignificant
26369	1.00875661732756	-1.07557034288506	0.250877346838583	1.80910226151722e-05	0.000338589934627143	Raw	spknorm	Gene bodies	Down
26370	0.173666932452848	0.259135864977086	0.509276053918561	0.610870108456121	NA	Raw	spknorm	Gene bodies	Insignificant
26371	0.281260687055013	-0.65072501803305	0.460829602379849	0.15792848128452	0.2763325626951	Raw	spknorm	Gene bodies	Insignificant
26372	-0.608050958204349	-0.399389330195402	1.25456895322691	0.750221090920728	NA	Raw	spknorm	Gene bodies	Insignificant
26373	-Inf	NA	NA	NA	NA	Raw	spknorm	Gene bodies	Insignificant
26374	-0.438958276283987	0.182578011189658	1.00741237401769	0.856183412034536	NA	Raw	spknorm	Gene bodies	Insignificant
26375	-Inf	NA	NA	NA	NA	Raw	spknorm	Gene bodies	Insignificant
26376	-Inf	NA	NA	NA	NA	Raw	spknorm	Gene bodies	Insignificant
26377	-Inf	NA	NA	NA	NA	Raw	spknorm	Gene bodies	Insignificant
26378	-Inf	NA	NA	NA	NA	Raw	spknorm	Gene bodies	Insignificant
26379	-Inf	NA	NA	NA	NA	Raw	spknorm	Gene bodies	Insignificant
26380	-Inf	NA	NA	NA	NA	Raw	spknorm	Gene bodies	Insignificant
26381	-0.401921137470582	-0.283735753860238	0.982469414565291	0.772735532816681	NA	Raw	spknorm	Gene bodies	Insignificant
26382	-2.09151498112135	-1.39614842257783	4.97323628296408	0.778915676860999	NA	Raw	spknorm	Gene bodies	Insignificant
26383	0.842295573237977	-0.548500604828011	0.254778795884458	0.0313304462501715	0.0873117512250973	Raw	spknorm	Gene bodies	Insignificant
26384	1.54610629916091	-0.109786356134358	0.18204384240635	0.546457825213219	0.662141650267554	Raw	spknorm	Gene bodies	Insignificant
26385	1.35737018296866	-0.356955578375268	0.163527936959996	0.02904747930445	0.0830576361361617	Raw	spknorm	Gene bodies	Insignificant
26386	1.56674910599281	-0.854646106635822	0.144687757400872	3.48751542840571e-09	2.47051092928353e-07	Raw	spknorm	Gene bodies	Down
26387	-1.42050221746518	0.292620376659631	3.09382611577976	0.924646818131637	NA	Raw	spknorm	Gene bodies	Insignificant
26388	-1.92263209471584	1.46521269336518	4.98104496952694	0.768637407802228	NA	Raw	spknorm	Gene bodies	Insignificant
26389	-1.37443034175695	-1.52998425347281	3.29678866197	0.64258813302442	NA	Raw	spknorm	Gene bodies	Insignificant
26390	0.135084924086007	-0.0313466580707906	0.531125814673286	0.952936759308109	NA	Raw	spknorm	Gene bodies	Insignificant
26391	0.429627139958701	-0.412074906550293	0.391931201380049	0.293076741480382	0.429889360458208	Raw	spknorm	Gene bodies	Insignificant
26392	-Inf	NA	NA	NA	NA	Raw	spknorm	Gene bodies	Insignificant
26393	-Inf	NA	NA	NA	NA	Raw	spknorm	Gene bodies	Insignificant
26394	-Inf	NA	NA	NA	NA	Raw	spknorm	Gene bodies	Insignificant
26395	-Inf	NA	NA	NA	NA	Raw	spknorm	Gene bodies	Insignificant
26396	-Inf	NA	NA	NA	NA	Raw	spknorm	Gene bodies	Insignificant
26397	1.57202279587221	-1.85319952754046	0.171625346448726	3.520273937189e-27	2.89894558727514e-24	Raw	spknorm	Gene bodies	Down
26398	0.164538729736302	-1.72261849584544	0.549858571697632	0.00173124250509295	NA	Raw	spknorm	Gene bodies	Insignificant
26399	2.63089388123701	-0.447972532551207	0.101902820088571	1.10225400149763e-05	0.000222749980425349	Raw	spknorm	Gene bodies	Down
26400	-1.01592296609717	-0.140519665582942	2.25249638900587	0.950257060737341	NA	Raw	spknorm	Gene bodies	Insignificant
26401	-Inf	NA	NA	NA	NA	Raw	spknorm	Gene bodies	Insignificant
26402	-Inf	NA	NA	NA	NA	Raw	spknorm	Gene bodies	Insignificant
26403	0.538526607282811	-0.336946354689779	0.353455535822389	0.340442115007524	0.475176409675756	Raw	spknorm	Gene bodies	Insignificant
26404	-0.794795636051855	-0.113728098681083	1.56457849434876	0.942053371967058	NA	Raw	spknorm	Gene bodies	Insignificant
26405	-Inf	NA	NA	NA	NA	Raw	spknorm	Gene bodies	Insignificant
26406	-Inf	NA	NA	NA	NA	Raw	spknorm	Gene bodies	Insignificant
26407	-Inf	NA	NA	NA	NA	Raw	spknorm	Gene bodies	Insignificant
26408	1.78722962781374	-0.0644969225082007	0.133299953291892	0.628493711081131	0.726691750478902	Raw	spknorm	Gene bodies	Insignificant
26409	-2.09151498112135	-1.39614842257783	4.97323628296408	0.778915676860999	NA	Raw	spknorm	Gene bodies	Insignificant
26410	-Inf	NA	NA	NA	NA	Raw	spknorm	Gene bodies	Insignificant
26411	-Inf	NA	NA	NA	NA	Raw	spknorm	Gene bodies	Insignificant
26412	1.56813393362421	-0.444576892836971	0.139650655569635	0.00145509601389188	0.00950066654065385	Raw	spknorm	Gene bodies	Down
26413	-0.20551195334083	0.442042993987914	0.801646056180977	0.581346370077582	NA	Raw	spknorm	Gene bodies	Insignificant
26414	1.26742753466493	-0.888728249875935	0.191092177587149	3.30677140648068e-06	8.89184082689579e-05	Raw	spknorm	Gene bodies	Down
26415	2.00875863904423	-0.75791342893353	0.114348885399124	3.40083805861002e-11	3.7341201883538e-09	Raw	spknorm	Gene bodies	Down
26416	0.182813951257366	-0.536314804348115	0.522805210991545	0.304966731571514	0.442322661703329	Raw	spknorm	Gene bodies	Insignificant
26417	-1.08446826061605	-0.503942243161688	2.09433877051064	0.809848741707955	NA	Raw	spknorm	Gene bodies	Insignificant
26418	-1.55052160081263	-0.309426593222053	3.86947022685934	0.936264187024325	NA	Raw	spknorm	Gene bodies	Insignificant
26419	-Inf	NA	NA	NA	NA	Raw	spknorm	Gene bodies	Insignificant
26420	-Inf	NA	NA	NA	NA	Raw	spknorm	Gene bodies	Insignificant
26421	-Inf	NA	NA	NA	NA	Raw	spknorm	Gene bodies	Insignificant
26422	0.849178242766712	-0.3110885860109	0.253587292905849	0.219916013561689	0.350885613306952	Raw	spknorm	Gene bodies	Insignificant
26423	-Inf	NA	NA	NA	NA	Raw	spknorm	Gene bodies	Insignificant
26424	-1.92263209471584	1.46521269336518	4.98104496952694	0.768637407802228	NA	Raw	spknorm	Gene bodies	Insignificant
26425	2.12332698707188	-0.100385281075169	0.112210383827883	0.370992032030459	0.505396093262338	Raw	spknorm	Gene bodies	Insignificant
26426	1.31004138155008	-0.244936048495594	0.16653344499776	0.141347393084755	0.254751033832735	Raw	spknorm	Gene bodies	Insignificant
26427	0.115111035504348	0.179945351576691	0.548674871316667	0.742939232254557	NA	Raw	spknorm	Gene bodies	Insignificant
26428	-2.00766744095254	1.32239400139398	4.99038773627345	0.791018530737199	NA	Raw	spknorm	Gene bodies	Insignificant
26429	1.66755777799215	-0.457347792167642	0.130470186995975	0.000455953260540629	0.0040482750410265	Raw	spknorm	Gene bodies	Down
26430	-0.478927327017061	0.0744353716466964	1.05603952000246	0.943807317997625	NA	Raw	spknorm	Gene bodies	Insignificant
26431	1.44874457013671	-0.294522002829558	0.154211702130557	0.0561518750240825	0.132590879089124	Raw	spknorm	Gene bodies	Insignificant
26432	1.55401281034913	-0.298505923640774	0.14655383421649	0.041666617433403	0.106523769688856	Raw	spknorm	Gene bodies	Insignificant
26433	-0.708076424116115	0.185539029415955	1.4056478370801	0.894987940929235	NA	Raw	spknorm	Gene bodies	Insignificant
26434	-1.44069198909299	-1.17484724798319	3.4378231814363	0.732545350886599	NA	Raw	spknorm	Gene bodies	Insignificant
26435	1.81865700395123	-0.576893654374479	0.12583459618223	4.54988457976523e-06	0.000113972013731914	Raw	spknorm	Gene bodies	Down
26436	0.70988025857601	-0.109141560712766	0.314742401454669	0.728768083786213	0.804208397987198	Raw	spknorm	Gene bodies	Insignificant
26437	1.48950462247352	-0.242918309350745	0.146553589557068	0.0974105245096487	0.196371032885424	Raw	spknorm	Gene bodies	Insignificant
26438	0.5866829289388	0.085912480476922	0.325407668909308	0.791768420136812	0.852176172498173	Raw	spknorm	Gene bodies	Insignificant
26439	1.45804567204369	-0.160725680129314	0.155913372981898	0.302604008645473	0.439752523795869	Raw	spknorm	Gene bodies	Insignificant
26440	1.21060407556299	0.00150055345208511	0.212580316092254	0.994367971072646	0.996182511165845	Raw	spknorm	Gene bodies	Insignificant
26441	0.98737574451177	-0.288538902789695	0.262278475741265	0.271278003654585	0.406939133479841	Raw	spknorm	Gene bodies	Insignificant
26442	0.262955100859282	-0.489740298237518	0.481606323826444	0.309206113092967	0.446329945893179	Raw	spknorm	Gene bodies	Insignificant
26443	0.334096718921812	-0.24687224518875	0.432095329763706	0.56777091834328	0.68075022544375	Raw	spknorm	Gene bodies	Insignificant
26444	-0.862329462763245	-2.30254100890855	1.85764926749677	0.215163428698785	NA	Raw	spknorm	Gene bodies	Insignificant
26445	0.629842658128681	-0.104868504743133	0.310877842591044	0.735867947853725	0.809872709732767	Raw	spknorm	Gene bodies	Insignificant
26446	1.36149315919156	-0.247008104641288	0.158966975414625	0.120224298266945	0.228714316194812	Raw	spknorm	Gene bodies	Insignificant
26447	0.213677101882298	-0.395342032176285	0.497643940963998	0.426946599728664	0.555544973140912	Raw	spknorm	Gene bodies	Insignificant
26448	0.88378347462418	-0.0885849934906308	0.241617695731287	0.713892873191534	0.793910575385859	Raw	spknorm	Gene bodies	Insignificant
26449	1.24621043276345	-0.230125366651241	0.193323682405693	0.233903732534146	0.3661778088586	Raw	spknorm	Gene bodies	Insignificant
26450	-0.660697655616201	0.0775749965447482	1.32083283503719	0.953165665999841	NA	Raw	spknorm	Gene bodies	Insignificant
26451	1.45011125184584	-0.0918342000049286	0.150167528327371	0.540838841610849	0.656328265434937	Raw	spknorm	Gene bodies	Insignificant
26452	-0.209327873946833	1.38335086023939	0.808810033771819	0.0872005726029962	NA	Raw	spknorm	Gene bodies	Insignificant
26453	1.92884463879456	-0.430296877481492	0.117570864045279	0.000252319790824648	0.00257718260767873	Raw	spknorm	Gene bodies	Down
26454	1.04117647113791	-0.230472372614148	0.209238190211229	0.270686368041521	0.406492316539216	Raw	spknorm	Gene bodies	Insignificant
26455	-1.61439372640169	-2.58483699645017	3.98271522051636	0.516329479641664	NA	Raw	spknorm	Gene bodies	Insignificant
26456	-1.31695296176115	-0.15478863003994	2.99558367458327	0.958789827301111	NA	Raw	spknorm	Gene bodies	Insignificant
26457	-2.09151498112135	-1.39614842257783	4.97323628296408	0.778915676860999	NA	Raw	spknorm	Gene bodies	Insignificant
26458	-1.79048498545737	-1.9039116040914	4.94777749794139	0.700384577375204	NA	Raw	spknorm	Gene bodies	Insignificant
26459	-Inf	NA	NA	NA	NA	Raw	spknorm	Gene bodies	Insignificant
26460	2.00634718333334	-0.330710177695452	0.114590322230581	0.00390145027734961	0.0196390070319129	Raw	spknorm	Gene bodies	Down
26461	0.411009076303341	-0.784691713279684	0.398724138505256	0.0490672849224538	0.120000415809121	Raw	spknorm	Gene bodies	Insignificant
26462	-0.130299026326122	-1.45778689491321	0.744368688487264	0.0501806918832143	NA	Raw	spknorm	Gene bodies	Insignificant
26463	-0.638555491913672	-1.54619298514803	1.44698199278336	0.285266140381526	NA	Raw	spknorm	Gene bodies	Insignificant
26464	-Inf	NA	NA	NA	NA	Raw	spknorm	Gene bodies	Insignificant
26465	1.4466986771885	-0.173560664007342	0.151951540829043	0.253366481699659	0.38780345139032	Raw	spknorm	Gene bodies	Insignificant
26466	1.48195545242015	-0.213336309395287	0.155715179321151	0.1706738440713	0.292964899620042	Raw	spknorm	Gene bodies	Insignificant
26467	1.34626297617947	-0.0709360064882256	0.204227694010809	0.728337524631526	0.80413735751173	Raw	spknorm	Gene bodies	Insignificant
26468	1.06527993689404	-0.510250640851772	0.203305531022466	0.0120808947754053	0.0438990263543134	Raw	spknorm	Gene bodies	Down
26469	1.6830330721129	-0.398828774016141	0.132337565916869	0.00258063256654239	0.0146309873910338	Raw	spknorm	Gene bodies	Down
26470	1.39228400140731	-0.463176778809676	0.163628784308595	0.00464526709076315	0.0221120083771298	Raw	spknorm	Gene bodies	Down
26471	0.122789096301423	-0.301773002878373	0.54243086998762	0.577982211576666	NA	Raw	spknorm	Gene bodies	Insignificant
26472	0.779107454374396	0.243173251186814	0.32433422048706	0.453398472459855	0.58011053341727	Raw	spknorm	Gene bodies	Insignificant
26473	0.450983860951921	-0.0291254695900018	0.423717385852561	0.945198200302688	0.964465716510693	Raw	spknorm	Gene bodies	Insignificant
26474	0.738960816680868	-0.364204672649475	0.280918056908332	0.194810129047463	0.321979005530653	Raw	spknorm	Gene bodies	Insignificant
26475	1.15175049559142	-0.561479810357615	0.196083928779723	0.00419032790397755	0.0206167888210636	Raw	spknorm	Gene bodies	Down
26476	1.22530928172586	-0.225611663477525	0.188637796447262	0.231694782201864	0.363949743716233	Raw	spknorm	Gene bodies	Insignificant
26477	0.790253488240049	-0.230757966851105	0.286338828262894	0.420305535534104	0.548854879702413	Raw	spknorm	Gene bodies	Insignificant
26478	1.05858923384459	-0.400549846618672	0.208036703393193	0.0541817525099016	0.128986199563628	Raw	spknorm	Gene bodies	Insignificant
26479	1.1130889567303	-0.358023878098111	0.196097742754202	0.0678891388588328	0.15135487201421	Raw	spknorm	Gene bodies	Insignificant
26480	1.34118366933868	-0.342352481847353	0.162671848412854	0.0353297248629717	0.0951173794022302	Raw	spknorm	Gene bodies	Insignificant
26481	-1.29821621643931	-1.95055420093055	2.8474277745478	0.493329255727748	NA	Raw	spknorm	Gene bodies	Insignificant
26482	1.24179480909635	-0.271156946042435	0.183345407620118	0.139156221869638	0.252481737724367	Raw	spknorm	Gene bodies	Insignificant
26483	1.64437605049899	-0.410489657158426	0.139093804820885	0.00316571202532579	0.016969658928272	Raw	spknorm	Gene bodies	Down
26484	1.27398686991096	-0.586197755203619	0.170616637553467	0.000590894985053863	0.00490897372198594	Raw	spknorm	Gene bodies	Down
26485	0.882493231195443	-0.164908671517413	0.243061693856074	0.497477379157497	0.619542717181398	Raw	spknorm	Gene bodies	Insignificant
26486	1.02469701669749	-0.111233903320995	0.21446767456312	0.604004041716389	0.709174590416605	Raw	spknorm	Gene bodies	Insignificant
26487	-0.0176043775023176	-0.32271759719768	0.634112011028301	0.6108024278614	NA	Raw	spknorm	Gene bodies	Insignificant
26488	0.864004999357513	-0.344810798888608	0.254028840924551	0.17466408673054	0.297642784112985	Raw	spknorm	Gene bodies	Insignificant
26489	0.6897149876268	-0.248462060063198	0.292114791050879	0.395012098719503	0.526896073367905	Raw	spknorm	Gene bodies	Insignificant
26490	-0.522553146503195	-1.43198930241557	1.23067954722654	0.244595843462496	NA	Raw	spknorm	Gene bodies	Insignificant
26491	0.998955352120882	-0.148376728013707	0.242600516477397	0.540796294584221	0.656328265434937	Raw	spknorm	Gene bodies	Insignificant
26492	-0.336157787026206	-0.438422077663045	0.907640968867188	0.629071102342801	NA	Raw	spknorm	Gene bodies	Insignificant
26493	1.02760949500614	-0.372405636937397	0.21908874460521	0.0891697634957404	0.184723910174051	Raw	spknorm	Gene bodies	Insignificant
26494	0.215161508294875	-1.23770437783271	0.500019549255074	0.013311983581725	0.0469734053756853	Raw	spknorm	Gene bodies	Down
26495	0.77779462060958	-0.261126279062247	0.283899594038319	0.357685692411628	0.490923612834959	Raw	spknorm	Gene bodies	Insignificant
26496	1.76985216830774	-0.360676564862373	0.123910334349597	0.00360519932941281	0.0186290102458244	Raw	spknorm	Gene bodies	Down
26497	1.62954160048476	-0.529152275588747	0.133738833531518	7.60212011791665e-05	0.00102628621591875	Raw	spknorm	Gene bodies	Down
26498	-1.0626074997785	-1.57898140821742	2.09893091550784	0.451883363214486	NA	Raw	spknorm	Gene bodies	Insignificant
26499	0.906924656837966	-0.174938346056938	0.235229451178678	0.457062611600813	0.58276146414286	Raw	spknorm	Gene bodies	Insignificant
26500	0.863386809736342	0.00319615712533947	0.250442647554845	0.989817647965269	0.993739510026697	Raw	spknorm	Gene bodies	Insignificant
26501	1.68677252341796	-0.435387868194848	0.130522383897054	0.000850747232450631	0.0064645014618048	Raw	spknorm	Gene bodies	Down
26502	1.53503416195743	-0.325149612111454	0.146953743964003	0.0269253485719741	0.0784305116396579	Raw	spknorm	Gene bodies	Insignificant
26503	0.820715278608179	-0.301051335319682	0.273093449646096	0.270298765034684	0.406188016434419	Raw	spknorm	Gene bodies	Insignificant
26504	1.33515037553351	-0.250701451284245	0.161975428316243	0.121676577598102	0.230280176160959	Raw	spknorm	Gene bodies	Insignificant
26505	0.883845900164306	-0.350213888296525	0.247060067172773	0.15632941168821	0.274566292775774	Raw	spknorm	Gene bodies	Insignificant
26506	1.20847360483148	-0.30839338257531	0.181443366626893	0.0891934970041982	0.184723910174051	Raw	spknorm	Gene bodies	Insignificant
26507	0.620328684859141	-0.211512813354672	0.327225697579756	0.518031969912204	0.638382831608979	Raw	spknorm	Gene bodies	Insignificant
26508	-0.227916780547937	-0.287626643335137	0.816358232435839	0.724591575267252	NA	Raw	spknorm	Gene bodies	Insignificant
26509	-0.326380161225259	-1.93528918355347	0.95135926162634	0.0419278144575096	NA	Raw	spknorm	Gene bodies	Insignificant
26510	1.18922423736573	-0.411591984974745	0.187263446344882	0.0279540800594691	0.0807725786981502	Raw	spknorm	Gene bodies	Insignificant
26511	1.22353422883591	-0.219174523730884	0.189857156771244	0.248328829270075	0.381527594969975	Raw	spknorm	Gene bodies	Insignificant
26512	0.607648000103826	0.0454834385823928	0.330687926887849	0.890602493200901	0.923691628653579	Raw	spknorm	Gene bodies	Insignificant
26513	-0.0856700676398259	0.552029416221427	0.682835354320387	0.418839016555983	NA	Raw	spknorm	Gene bodies	Insignificant
26514	-0.104618896250991	0.0560543763401669	0.714537841671331	0.937471345637076	NA	Raw	spknorm	Gene bodies	Insignificant
26515	0.630115009305902	-0.265753657066606	0.317391799359659	0.402421297315312	0.533001911281318	Raw	spknorm	Gene bodies	Insignificant
26516	-0.651549098341966	-0.914907621270263	1.30088710990641	0.481871820026237	NA	Raw	spknorm	Gene bodies	Insignificant
26517	-1.79048498545737	-1.9039116040914	4.94777749794139	0.700384577375204	NA	Raw	spknorm	Gene bodies	Insignificant
26518	-2.09151498112135	-1.39614842257783	4.97323628296408	0.778915676860999	NA	Raw	spknorm	Gene bodies	Insignificant
26519	-Inf	NA	NA	NA	NA	Raw	spknorm	Gene bodies	Insignificant
26520	-Inf	NA	NA	NA	NA	Raw	spknorm	Gene bodies	Insignificant
26521	-Inf	NA	NA	NA	NA	Raw	spknorm	Gene bodies	Insignificant
26522	-2.00766744095254	1.32239400139398	4.99038773627345	0.791018530737199	NA	Raw	spknorm	Gene bodies	Insignificant
26523	-Inf	NA	NA	NA	NA	Raw	spknorm	Gene bodies	Insignificant
26524	-1.6620418363203	2.36753911737485	4.14744587121076	0.568106288671115	NA	Raw	spknorm	Gene bodies	Insignificant
26525	-Inf	NA	NA	NA	NA	Raw	spknorm	Gene bodies	Insignificant
26526	-Inf	NA	NA	NA	NA	Raw	spknorm	Gene bodies	Insignificant
26527	-0.017062003680521	-0.891858968921539	0.650781792678893	0.170548840778471	NA	Raw	spknorm	Gene bodies	Insignificant
26528	-2.09151498112135	-1.39614842257783	4.97323628296408	0.778915676860999	NA	Raw	spknorm	Gene bodies	Insignificant
26529	1.02063056118469	-0.181053924630015	0.217125531634853	0.404355652125633	0.534274977176828	Raw	spknorm	Gene bodies	Insignificant
26530	0.12668326338829	-0.333601966554185	0.535844911931209	0.533565904179494	NA	Raw	spknorm	Gene bodies	Insignificant
26531	1.31451449011406	-0.205916470385028	0.174930133501629	0.239141427284921	0.371788923461326	Raw	spknorm	Gene bodies	Insignificant
26532	-0.214955041668456	-0.09390907206751	0.835632080104674	0.910521411466165	NA	Raw	spknorm	Gene bodies	Insignificant
26533	-Inf	NA	NA	NA	NA	Raw	spknorm	Gene bodies	Insignificant
26534	-Inf	NA	NA	NA	NA	Raw	spknorm	Gene bodies	Insignificant
26535	-0.877292745681652	-1.02769233635811	1.66955946392141	0.538193533604326	NA	Raw	spknorm	Gene bodies	Insignificant
26536	1.63791156075325	-0.308938880222044	0.13884285382568	0.026074696796208	0.076721796558025	Raw	spknorm	Gene bodies	Insignificant
26537	-Inf	NA	NA	NA	NA	Raw	spknorm	Gene bodies	Insignificant
26538	1.05990594757156	-0.152063965260434	0.224988784913327	0.49912094217268	0.620885341207253	Raw	spknorm	Gene bodies	Insignificant
26539	0.109595418934144	-0.363450142413919	0.550856030267791	0.509387620206234	NA	Raw	spknorm	Gene bodies	Insignificant
26540	1.66633214887435	-0.425212007570685	0.131646490858974	0.00123810472554327	0.00850777225449284	Raw	spknorm	Gene bodies	Down
26541	0.717564412370086	-0.569808597460518	0.28960196433857	0.049118941826859	0.120072574677309	Raw	spknorm	Gene bodies	Insignificant
26542	1.65790877649699	-0.507626996453048	0.131605991755738	0.000114706270857065	0.00138358865274712	Raw	spknorm	Gene bodies	Down
26543	1.86109661019958	-0.308194324982394	0.120203007274959	0.0103488886972937	0.0393186151890261	Raw	spknorm	Gene bodies	Down
26544	0.833879883467897	-0.219678991607594	0.264837189332254	0.40682891996874	0.536574359310122	Raw	spknorm	Gene bodies	Insignificant
26545	-Inf	NA	NA	NA	NA	Raw	spknorm	Gene bodies	Insignificant
26546	-2.09151498112135	-1.39614842257783	4.97323628296408	0.778915676860999	NA	Raw	spknorm	Gene bodies	Insignificant
26547	-Inf	NA	NA	NA	NA	Raw	spknorm	Gene bodies	Insignificant
26548	1.17658173475362	-0.545579799151776	0.187710499695693	0.00365501680095228	0.0187679272678672	Raw	spknorm	Gene bodies	Down
26549	1.39330752520478	-0.301828303434728	0.160229001031926	0.0596013987745717	0.138015471046355	Raw	spknorm	Gene bodies	Insignificant
26550	-0.533651471549801	-0.289569063945	1.12751442663372	0.797317176169538	NA	Raw	spknorm	Gene bodies	Insignificant
26551	1.49438246922921	-0.3667762228762	0.152363811267971	0.0160736139059782	0.053671043290717	Raw	spknorm	Gene bodies	Insignificant
26552	1.659452911503	-0.343592931952798	0.136011202098099	0.0115300360612326	0.0424831530041389	Raw	spknorm	Gene bodies	Down
26553	-0.564474148501345	-0.415950095854711	1.17756612489806	0.723917028815386	NA	Raw	spknorm	Gene bodies	Insignificant
26554	0.368965230598203	0.221774883739233	0.414682689318521	0.592783857917741	0.700404273773051	Raw	spknorm	Gene bodies	Insignificant
26555	-0.398157210217902	0.161153791475742	0.976355758576941	0.868899569965476	NA	Raw	spknorm	Gene bodies	Insignificant
26556	1.23335152765327	-0.144705740253216	0.203647458886971	0.477350844330547	0.6018731794162	Raw	spknorm	Gene bodies	Insignificant
26557	1.20982320063408	-0.193401663358364	0.198834369538498	0.330713746569682	0.465272620406178	Raw	spknorm	Gene bodies	Insignificant
26558	0.804992524587261	-0.256271803325185	0.265137270259941	0.333762674465404	0.468234348249165	Raw	spknorm	Gene bodies	Insignificant
26559	1.37320358165806	-0.0536678945707101	0.184733152625933	0.771421686013988	0.83573854094066	Raw	spknorm	Gene bodies	Insignificant
26560	-0.62497687101211	-0.686069754663551	1.29009967930591	0.594867344151528	NA	Raw	spknorm	Gene bodies	Insignificant
26561	-Inf	NA	NA	NA	NA	Raw	spknorm	Gene bodies	Insignificant
26562	-Inf	NA	NA	NA	NA	Raw	spknorm	Gene bodies	Insignificant
26563	-Inf	NA	NA	NA	NA	Raw	spknorm	Gene bodies	Insignificant
26564	1.41758212116303	-0.150575124395473	0.161579341557871	0.351390331589474	0.484658897000095	Raw	spknorm	Gene bodies	Insignificant
26565	-1.32057210338788	0.821280726534065	2.80204149371196	0.769445071722781	NA	Raw	spknorm	Gene bodies	Insignificant
26566	-Inf	NA	NA	NA	NA	Raw	spknorm	Gene bodies	Insignificant
26567	-0.785553554281605	0.535048127517137	1.51718038793406	0.724343700268921	NA	Raw	spknorm	Gene bodies	Insignificant
26568	-Inf	NA	NA	NA	NA	Raw	spknorm	Gene bodies	Insignificant
26569	-Inf	NA	NA	NA	NA	Raw	spknorm	Gene bodies	Insignificant
26570	-Inf	NA	NA	NA	NA	Raw	spknorm	Gene bodies	Insignificant
26571	-Inf	NA	NA	NA	NA	Raw	spknorm	Gene bodies	Insignificant
26572	-1.46692733995119	-1.28166441669922	3.51317142061807	0.715248065578166	NA	Raw	spknorm	Gene bodies	Insignificant
26573	-0.660697655616201	-0.349098026236306	1.29511516773947	0.787506629777871	NA	Raw	spknorm	Gene bodies	Insignificant
26574	-0.407046428452134	0.72734793226772	1.00490946134672	0.469191911852274	NA	Raw	spknorm	Gene bodies	Insignificant
26575	-Inf	NA	NA	NA	NA	Raw	spknorm	Gene bodies	Insignificant
26576	0.713979583962969	-0.363574454846095	0.308581846368619	0.238712589963492	0.371430926471301	Raw	spknorm	Gene bodies	Insignificant
26577	-Inf	NA	NA	NA	NA	Raw	spknorm	Gene bodies	Insignificant
26578	-Inf	NA	NA	NA	NA	Raw	spknorm	Gene bodies	Insignificant
26579	-Inf	NA	NA	NA	NA	Raw	spknorm	Gene bodies	Insignificant
26580	-Inf	NA	NA	NA	NA	Raw	spknorm	Gene bodies	Insignificant
26581	0.00428912299495716	0.281346914564439	0.618210464609727	0.64903807522426	NA	Raw	spknorm	Gene bodies	Insignificant
26582	1.03165180297386	0.0299945599590025	0.219248936896812	0.891184177345755	0.924141443959617	Raw	spknorm	Gene bodies	Insignificant
26583	0.938362089703118	-0.29308909146982	0.229711482836205	0.201990547079328	0.330447907662928	Raw	spknorm	Gene bodies	Insignificant
26584	-0.43548188140831	-0.330144427727351	1.01308028458077	0.744513785406433	NA	Raw	spknorm	Gene bodies	Insignificant
26585	-0.639832759977877	1.25251830404364	1.32072390753822	0.342947533604873	NA	Raw	spknorm	Gene bodies	Insignificant
26586	-Inf	NA	NA	NA	NA	Raw	spknorm	Gene bodies	Insignificant
26587	1.3319736171375	0.0656591517410206	0.189190538858138	0.728551471642036	0.804142642257901	Raw	spknorm	Gene bodies	Insignificant
26588	-Inf	NA	NA	NA	NA	Raw	spknorm	Gene bodies	Insignificant
26589	1.25445139534502	-0.142479137886513	0.194822521512272	0.464578916806988	0.589492662543227	Raw	spknorm	Gene bodies	Insignificant
26590	0.555590156480247	-0.0594367887599483	0.352997765597907	0.866286513958132	0.906751756268856	Raw	spknorm	Gene bodies	Insignificant
26591	-1.79048498545737	-2.08216050454346	4.9366827544213	0.673190565844201	NA	Raw	spknorm	Gene bodies	Insignificant
26592	-0.135711462877763	-0.363486682525456	0.774437981924241	0.638815591051986	NA	Raw	spknorm	Gene bodies	Insignificant
26593	1.28459652372519	-0.116463863339147	0.182821015553365	0.524100343926913	0.643333904563164	Raw	spknorm	Gene bodies	Insignificant
26594	-Inf	NA	NA	NA	NA	Raw	spknorm	Gene bodies	Insignificant
26595	-2.09151498112135	-1.39614842257783	4.97323628296408	0.778915676860999	NA	Raw	spknorm	Gene bodies	Insignificant
26596	-Inf	NA	NA	NA	NA	Raw	spknorm	Gene bodies	Insignificant
26597	-1.6978856230438	0.136358105048081	4.3699023205173	0.975106909600161	NA	Raw	spknorm	Gene bodies	Insignificant
26598	1.30862203111992	-0.240959991811055	0.18389608516363	0.190092617943494	0.316564754047457	Raw	spknorm	Gene bodies	Insignificant
26599	0.397570701384578	-0.158952498151683	0.40281496248256	0.693134972863362	0.777917070055166	Raw	spknorm	Gene bodies	Insignificant
26600	1.45559508394799	-0.255851307715387	0.156717677124896	0.102561171197412	0.203577281063137	Raw	spknorm	Gene bodies	Insignificant
26601	1.88399710302951	-0.272396168778116	0.149508304799758	0.0684630670894971	0.152222303741346	Raw	spknorm	Gene bodies	Insignificant
26602	-1.35704112059021	1.73769670829091	3.19218925212247	0.586194505720665	NA	Raw	spknorm	Gene bodies	Insignificant
26603	-1.92263209471584	1.46521269336518	4.98104496952694	0.768637407802228	NA	Raw	spknorm	Gene bodies	Insignificant
26604	-0.859413401389226	-0.176027453101103	1.60912076308573	0.912890339322806	NA	Raw	spknorm	Gene bodies	Insignificant
26605	-Inf	NA	NA	NA	NA	Raw	spknorm	Gene bodies	Insignificant
26606	0.998394489369562	-0.292907281939859	0.218204349437014	0.179481538270125	0.303162129824273	Raw	spknorm	Gene bodies	Insignificant
26607	-0.462558716592052	-0.593490943158748	1.09228645361022	0.586890673067698	NA	Raw	spknorm	Gene bodies	Insignificant
26608	0.872016343260914	-0.620367796618439	0.244086280961	0.0110348826461763	0.0410722072728866	Raw	spknorm	Gene bodies	Down
26609	0.374299159584413	-2.13562465289355	0.450745702883054	2.15857863671141e-06	6.23715616607665e-05	Raw	spknorm	Gene bodies	Down
26610	-Inf	NA	NA	NA	NA	Raw	spknorm	Gene bodies	Insignificant
26611	-1.42050221746518	0.292620376659631	3.09382611577976	0.924646818131637	NA	Raw	spknorm	Gene bodies	Insignificant
26612	-0.778911931517268	-0.202899459651131	1.47828093543476	0.890830302600835	NA	Raw	spknorm	Gene bodies	Insignificant
26613	1.45479685638658	-0.356176947208281	0.148715450342298	0.0166193156644343	0.0550467831057281	Raw	spknorm	Gene bodies	Insignificant
26614	1.58880066347342	-0.363354833822464	0.138379033117979	0.00864471196568751	0.0346841427709801	Raw	spknorm	Gene bodies	Down
26615	-Inf	NA	NA	NA	NA	Raw	spknorm	Gene bodies	Insignificant
26616	-1.07340034609297	-0.50941571296363	2.21180955855489	0.817846023885448	NA	Raw	spknorm	Gene bodies	Insignificant
26617	-2.00766744095254	1.32239400139398	4.99038773627345	0.791018530737199	NA	Raw	spknorm	Gene bodies	Insignificant
26618	-Inf	NA	NA	NA	NA	Raw	spknorm	Gene bodies	Insignificant
26619	-Inf	NA	NA	NA	NA	Raw	spknorm	Gene bodies	Insignificant
26620	-0.903263739537531	-2.33708096814565	1.93116538192205	0.226205212790379	NA	Raw	spknorm	Gene bodies	Insignificant
26621	-Inf	NA	NA	NA	NA	Raw	spknorm	Gene bodies	Insignificant
26622	0.178206902274185	-0.00384434382990744	0.532556116398001	0.994240389219755	0.996182511165845	Raw	spknorm	Gene bodies	Insignificant
26623	-0.0839147001562972	0.0360324423611146	0.679148768643485	0.957687845874073	NA	Raw	spknorm	Gene bodies	Insignificant
26624	1.24782479569712	-0.461419704736622	0.195405100518243	0.01820856899487	0.059092636718327	Raw	spknorm	Gene bodies	Insignificant
26625	0.880827878048524	-0.253679021340922	0.242398028486915	0.29531218955587	0.432159560297834	Raw	spknorm	Gene bodies	Insignificant
26626	1.89473838038949	-0.264812879673843	0.118420430495699	0.0253380578511242	0.0750603001646362	Raw	spknorm	Gene bodies	Insignificant
26627	-Inf	NA	NA	NA	NA	Raw	spknorm	Gene bodies	Insignificant
26628	-Inf	NA	NA	NA	NA	Raw	spknorm	Gene bodies	Insignificant
26629	-Inf	NA	NA	NA	NA	Raw	spknorm	Gene bodies	Insignificant
26630	-2.09151498112135	-1.39614842257783	4.97323628296408	0.778915676860999	NA	Raw	spknorm	Gene bodies	Insignificant
26631	-1.42050221746518	0.292620376659631	3.09382611577976	0.924646818131637	NA	Raw	spknorm	Gene bodies	Insignificant
26632	-Inf	NA	NA	NA	NA	Raw	spknorm	Gene bodies	Insignificant
26633	1.78230148845965	-0.472174035139189	0.126655849272409	0.000192999157478282	0.0021050967706406	Raw	spknorm	Gene bodies	Down
26634	0.65577451765044	-0.0313197120451535	0.311946466280556	0.920026039811804	0.946312498092142	Raw	spknorm	Gene bodies	Insignificant
26635	1.78017054190176	-0.435011523706565	0.134456870138143	0.00121504815897311	0.00840833746986853	Raw	spknorm	Gene bodies	Down
26636	-Inf	NA	NA	NA	NA	Raw	spknorm	Gene bodies	Insignificant
26637	-1.37856405036557	1.65642248380318	3.01232490678699	0.58240048414571	NA	Raw	spknorm	Gene bodies	Insignificant
26638	-1.58460926181743	-0.438632177803447	3.97934743970651	0.912229220781046	NA	Raw	spknorm	Gene bodies	Insignificant
26639	-1.05601112492623	0.767503385048956	2.02664070710449	0.704905321706098	NA	Raw	spknorm	Gene bodies	Insignificant
26640	-1.92263209471584	1.46521269336518	4.98104496952694	0.768637407802228	NA	Raw	spknorm	Gene bodies	Insignificant
26641	-0.277530614115969	0.276179393455701	0.85662823346673	0.747147516930555	NA	Raw	spknorm	Gene bodies	Insignificant
26642	2.01402074963151	-0.244794872971704	0.115214465122034	0.0336125963590721	0.0917731935971666	Raw	spknorm	Gene bodies	Insignificant
26643	-1.1525815921406	-1.12643096597554	2.27922912204159	0.621153806572472	NA	Raw	spknorm	Gene bodies	Insignificant
26644	1.38172320875451	-0.274579147798473	0.156838532488279	0.0799954798002192	0.171162786919079	Raw	spknorm	Gene bodies	Insignificant
26645	1.73982560903621	-0.476965760666364	0.135227052539771	0.000420062678019012	0.00377111774546474	Raw	spknorm	Gene bodies	Down
26646	1.17386195941878	-0.495269690460519	0.191060226948434	0.00953594241421828	0.0371591507587687	Raw	spknorm	Gene bodies	Down
26647	1.85386499383939	-0.434433836780372	0.125769985106336	0.000551941663296112	0.00463209130929272	Raw	spknorm	Gene bodies	Down
26648	2.84675029952124	-0.101578351714399	0.122184899811912	0.405776235508197	0.535430329141586	Raw	spknorm	Gene bodies	Insignificant
26649	1.11218088825146	-0.266091796584302	0.198361129301809	0.17977396832421	0.303407443309888	Raw	spknorm	Gene bodies	Insignificant
26650	1.63733409611814	-0.35654735427069	0.143088020169309	0.0127096018098644	0.045481182359254	Raw	spknorm	Gene bodies	Down
26651	-1.55052160081263	-0.309426593222053	3.86947022685934	0.936264187024325	NA	Raw	spknorm	Gene bodies	Insignificant
26652	-2.00766744095254	1.32239400139398	4.99038773627345	0.791018530737199	NA	Raw	spknorm	Gene bodies	Insignificant
26653	-1.22366209037982	3.81153548963348	3.067059229939	0.213966266614099	NA	Raw	spknorm	Gene bodies	Insignificant
26654	-1.46692733995119	-1.28166441669922	3.51317142061807	0.715248065578166	NA	Raw	spknorm	Gene bodies	Insignificant
26655	-1.06866928331041	2.8421500713168	2.33238198205594	0.223010801906066	NA	Raw	spknorm	Gene bodies	Insignificant
26656	-Inf	NA	NA	NA	NA	Raw	spknorm	Gene bodies	Insignificant
26657	0.337813540980267	0.803519410715804	0.429013656938394	0.0610758428245017	0.140295555274692	Raw	spknorm	Gene bodies	Insignificant
26658	-0.644883860923116	-0.0690753892026917	1.31799089403174	0.95820231668972	NA	Raw	spknorm	Gene bodies	Insignificant
26659	-2.09151498112135	-1.39614842257783	4.97323628296408	0.778915676860999	NA	Raw	spknorm	Gene bodies	Insignificant
26660	1.54136859748522	-0.895778824329372	0.144912866761438	6.34955312782795e-10	5.1643032106334e-08	Raw	spknorm	Gene bodies	Down
26661	0.193068916005273	-1.0168827592232	0.515109607859376	0.0483692958322119	0.118990635154075	Raw	spknorm	Gene bodies	Insignificant
26662	1.35991844552251	-0.342848504994564	0.164057362529984	0.0366349867199818	0.0976251592770781	Raw	spknorm	Gene bodies	Insignificant
26663	1.98798929649235	-0.476444734680287	0.118150777366431	5.51831855654802e-05	0.000820647463894771	Raw	spknorm	Gene bodies	Down
26664	-1.07546228222451	-0.0103983690937632	2.16668667730212	0.996170804761147	NA	Raw	spknorm	Gene bodies	Insignificant
26665	-Inf	NA	NA	NA	NA	Raw	spknorm	Gene bodies	Insignificant
26666	0.63928473453961	0.0865411142512972	0.31191646573985	0.781434862164337	0.843949651137484	Raw	spknorm	Gene bodies	Insignificant
26667	1.06566932773143	-0.0436084480238905	0.234095610029981	0.852221446344538	0.896731335013227	Raw	spknorm	Gene bodies	Insignificant
26668	0.947716705364132	-0.157505945494485	0.228132375561657	0.489933435431371	0.613185456998144	Raw	spknorm	Gene bodies	Insignificant
26669	1.32913030409523	-0.22388949270058	0.165595109739695	0.176365841150742	0.299690008125119	Raw	spknorm	Gene bodies	Insignificant
26670	2.1043051782534	-0.403368195801674	0.115846380464769	0.000497826512464951	0.00429277626193599	Raw	spknorm	Gene bodies	Down
26671	0.927363946110974	-0.120486685365512	0.263866498525753	0.647944297147263	0.743150597076282	Raw	spknorm	Gene bodies	Insignificant
26672	1.2401459659325	-0.272100591870961	0.19021464501072	0.152575763914756	0.270206756094197	Raw	spknorm	Gene bodies	Insignificant
26673	1.73388769377716	-0.33207128230256	0.149088485628537	0.0259243195938546	0.0763816715046127	Raw	spknorm	Gene bodies	Insignificant
26674	-0.505428015769801	-0.153198377407672	1.10534934675479	0.889768418193449	NA	Raw	spknorm	Gene bodies	Insignificant
26675	-Inf	NA	NA	NA	NA	Raw	spknorm	Gene bodies	Insignificant
26676	-0.283349872409621	-1.30812079356644	0.876880900827636	0.135754614646938	NA	Raw	spknorm	Gene bodies	Insignificant
26677	-0.805346928047066	-0.448919013195516	1.54376710840319	0.771208477765544	NA	Raw	spknorm	Gene bodies	Insignificant
26678	-0.835870298017802	-0.0519488053917213	1.60875146484077	0.974239683129804	NA	Raw	spknorm	Gene bodies	Insignificant
26679	-1.58460926181743	-0.438632177803447	3.97934743970651	0.912229220781046	NA	Raw	spknorm	Gene bodies	Insignificant
26680	-1.33653465610889	-0.115258839897001	2.72020802082303	0.966202680765411	NA	Raw	spknorm	Gene bodies	Insignificant
26681	2.98692808571158	-0.319385975687888	0.115825557880095	0.00582498280903004	0.0259817107284292	Raw	spknorm	Gene bodies	Down
26682	-2.09151498112135	-1.39614842257783	4.97323628296408	0.778915676860999	NA	Raw	spknorm	Gene bodies	Insignificant
26683	-Inf	NA	NA	NA	NA	Raw	spknorm	Gene bodies	Insignificant
26684	-1.30168192645726	1.32903405972973	2.848851234416	0.640846354096193	NA	Raw	spknorm	Gene bodies	Insignificant
26685	1.6881218097828	-0.269628828388924	0.134200732798748	0.0445216818268022	0.111736700904751	Raw	spknorm	Gene bodies	Insignificant
26686	-1.44551083999618	0.521900124961637	3.46208244883267	0.880174935725871	NA	Raw	spknorm	Gene bodies	Insignificant
26687	1.33947827331739	-0.420844330907555	0.194516372693387	0.0304995213951649	0.0856371913354824	Raw	spknorm	Gene bodies	Insignificant
26688	1.42916582884341	-0.445272299326593	0.157626658016426	0.00473021605996482	0.0223228247872838	Raw	spknorm	Gene bodies	Down
26689	1.10319887831775	-0.266260053675188	0.202424754609511	0.18839121812521	0.314367108664865	Raw	spknorm	Gene bodies	Insignificant
26690	1.86142716810122	-0.303246886042964	0.124698388735077	0.015022223166108	0.0510399206902113	Raw	spknorm	Gene bodies	Insignificant
26691	-0.159439138671624	-0.68988885523199	0.756142187965237	0.361568821444169	NA	Raw	spknorm	Gene bodies	Insignificant
26692	0.835211632563209	-0.00143595132785583	0.272245534072046	0.99579160008578	0.997153832096841	Raw	spknorm	Gene bodies	Insignificant
26693	1.69784568185804	-0.369290645138892	0.148676704222969	0.0129970509357741	0.0463564630321575	Raw	spknorm	Gene bodies	Down
26694	-0.0478131831618518	-0.669549633628658	0.681521739891771	0.325886440987235	NA	Raw	spknorm	Gene bodies	Insignificant
26695	0.888446281141385	-0.107138529296021	0.246094131866007	0.663304124096852	0.756082291885201	Raw	spknorm	Gene bodies	Insignificant
26696	0.963504499414291	0.0183975824591868	0.241666613079307	0.939317308310175	0.960605778818291	Raw	spknorm	Gene bodies	Insignificant
26697	1.11948353719651	-0.555023966553032	0.196042375799595	0.00463820038551728	0.0220943341574749	Raw	spknorm	Gene bodies	Down
26698	0.00554513243246788	-0.173002465930848	0.622330790154391	0.781019135242461	NA	Raw	spknorm	Gene bodies	Insignificant
26699	0.341518605347262	-0.917315505303814	0.441308062343711	0.0376515115251601	0.0994811480965423	Raw	spknorm	Gene bodies	Insignificant
26700	0.315398252649783	-0.514390468798962	0.448355515234396	0.251264854407301	0.385319567233542	Raw	spknorm	Gene bodies	Insignificant
26701	-1.17963431495676	0.0424309101348252	2.29924264874632	0.985276435873513	NA	Raw	spknorm	Gene bodies	Insignificant
26702	-1.33653465610889	-0.272641708288364	2.84560266741181	0.923670214394494	NA	Raw	spknorm	Gene bodies	Insignificant
26703	-0.731363533338712	0.817132087222163	1.4386076152938	0.570033570003333	NA	Raw	spknorm	Gene bodies	Insignificant
26704	-1.61439372640169	-2.58483699645017	3.98271522051636	0.516329479641664	NA	Raw	spknorm	Gene bodies	Insignificant
26705	-1.14206473528057	-0.37274336587815	2.20152181640485	0.865551486236401	NA	Raw	spknorm	Gene bodies	Insignificant
26706	-0.024499261329192	-1.13442531822415	0.653018296050989	0.082351352271126	NA	Raw	spknorm	Gene bodies	Insignificant
26707	-0.53562224487397	-0.718126937134986	1.18774489838641	0.545435645962109	NA	Raw	spknorm	Gene bodies	Insignificant
26708	-Inf	NA	NA	NA	NA	Raw	spknorm	Gene bodies	Insignificant
26709	-0.38915359857766	-1.09230818545641	0.991612821710698	0.270658635902152	NA	Raw	spknorm	Gene bodies	Insignificant
26710	-Inf	NA	NA	NA	NA	Raw	spknorm	Gene bodies	Insignificant
26711	-0.570005615848293	-1.17788786621704	1.22112559745091	0.334749255592308	NA	Raw	spknorm	Gene bodies	Insignificant
26712	-0.989806085231525	-0.316650002882048	1.89408214381791	0.867229521424746	NA	Raw	spknorm	Gene bodies	Insignificant
26713	0.32480699665942	-0.283423235200937	0.451515115555604	0.530190041295443	0.647311340262116	Raw	spknorm	Gene bodies	Insignificant
26714	-1.55052160081263	-0.309426593222053	3.86947022685934	0.936264187024325	NA	Raw	spknorm	Gene bodies	Insignificant
26715	-1.08870919252201	1.81219053515273	2.26214754516589	0.42307781556984	NA	Raw	spknorm	Gene bodies	Insignificant
26716	0.76718927206519	-0.0106852103206571	0.278792331283269	0.969427144910496	0.97953773476539	Raw	spknorm	Gene bodies	Insignificant
26717	0.49229232772205	0.316297475774091	0.360559377482765	0.380355740527493	0.51326989319851	Raw	spknorm	Gene bodies	Insignificant
26718	-2.09151498112135	-1.39614842257783	4.97323628296408	0.778915676860999	NA	Raw	spknorm	Gene bodies	Insignificant
26719	0.645412443570929	-0.393986772415786	0.318413344320513	0.215959479386359	0.346523634266363	Raw	spknorm	Gene bodies	Insignificant
26720	1.30465691082206	-0.183529745535362	0.19091917196638	0.336403597636228	0.470736385137526	Raw	spknorm	Gene bodies	Insignificant
26721	1.09968323029757	-0.152630925368093	0.220003266061641	0.487828570420015	0.611289815843987	Raw	spknorm	Gene bodies	Insignificant
26722	-Inf	NA	NA	NA	NA	Raw	spknorm	Gene bodies	Insignificant
26723	-0.362185171674926	0.143437600374132	0.952054252641293	0.880243011357704	NA	Raw	spknorm	Gene bodies	Insignificant
26724	-Inf	NA	NA	NA	NA	Raw	spknorm	Gene bodies	Insignificant
26725	-1.11947222180119	0.423401099207688	2.1466263442285	0.843639540703475	NA	Raw	spknorm	Gene bodies	Insignificant
26726	-1.37443034175695	-1.52998425347281	3.29678866197	0.64258813302442	NA	Raw	spknorm	Gene bodies	Insignificant
26727	-Inf	NA	NA	NA	NA	Raw	spknorm	Gene bodies	Insignificant
26728	-Inf	NA	NA	NA	NA	Raw	spknorm	Gene bodies	Insignificant
26729	-Inf	NA	NA	NA	NA	Raw	spknorm	Gene bodies	Insignificant
26730	-Inf	NA	NA	NA	NA	Raw	spknorm	Gene bodies	Insignificant
26731	-Inf	NA	NA	NA	NA	Raw	spknorm	Gene bodies	Insignificant
26732	-1.92263209471584	1.46521269336518	4.98104496952694	0.768637407802228	NA	Raw	spknorm	Gene bodies	Insignificant
26733	-Inf	NA	NA	NA	NA	Raw	spknorm	Gene bodies	Insignificant
26734	-1.79048498545737	-1.9039116040914	4.94777749794139	0.700384577375204	NA	Raw	spknorm	Gene bodies	Insignificant
26735	-Inf	NA	NA	NA	NA	Raw	spknorm	Gene bodies	Insignificant
26736	-1.92263209471584	1.46521269336518	4.98104496952694	0.768637407802228	NA	Raw	spknorm	Gene bodies	Insignificant
26737	0.443259074878171	0.24784924659671	0.394524723508042	0.529858294881756	0.64715165845586	Raw	spknorm	Gene bodies	Insignificant
26738	0.0998445925741794	0.9433100153331	0.580430752510786	0.104122168372702	NA	Raw	spknorm	Gene bodies	Insignificant
26739	1.4194844567365	-0.371048290906575	0.166988968150449	0.0262837897581103	0.0771303371609936	Raw	spknorm	Gene bodies	Insignificant
26740	0.0286017498297225	0.764745437492036	0.621667612471526	0.218640322694053	NA	Raw	spknorm	Gene bodies	Insignificant
26741	1.41419258687317	-0.313431375840724	0.164243970334134	0.0563488296209863	0.13285754476509	Raw	spknorm	Gene bodies	Insignificant
26742	-Inf	NA	NA	NA	NA	Raw	spknorm	Gene bodies	Insignificant
26743	-0.991506286010868	0.0278136452964293	1.99032041429103	0.988850360110234	NA	Raw	spknorm	Gene bodies	Insignificant
26744	-1.62160209905186	2.48848581004278	4.36099142427725	0.568254633367762	NA	Raw	spknorm	Gene bodies	Insignificant
26745	2.13724853205894	-0.278952222594825	0.112314313625575	0.0130034522895305	0.0463564630321575	Raw	spknorm	Gene bodies	Down
26746	-1.11947222180119	0.299912640811902	2.26030666444896	0.894441158735364	NA	Raw	spknorm	Gene bodies	Insignificant
26747	-Inf	NA	NA	NA	NA	Raw	spknorm	Gene bodies	Insignificant
26748	-Inf	NA	NA	NA	NA	Raw	spknorm	Gene bodies	Insignificant
26749	-Inf	NA	NA	NA	NA	Raw	spknorm	Gene bodies	Insignificant
26750	-2.00766744095254	1.32239400139398	4.99038773627345	0.791018530737199	NA	Raw	spknorm	Gene bodies	Insignificant
26751	-0.326265076696959	-0.802161156791156	0.89562764525042	0.370444341680459	NA	Raw	spknorm	Gene bodies	Insignificant
26752	-Inf	NA	NA	NA	NA	Raw	spknorm	Gene bodies	Insignificant
26753	-Inf	NA	NA	NA	NA	Raw	spknorm	Gene bodies	Insignificant
26754	-Inf	NA	NA	NA	NA	Raw	spknorm	Gene bodies	Insignificant
26755	-Inf	NA	NA	NA	NA	Raw	spknorm	Gene bodies	Insignificant
26756	-0.595380063587137	0.730337617066965	1.24517903829447	0.557517920692175	NA	Raw	spknorm	Gene bodies	Insignificant
26757	-1.92263209471584	1.46521269336518	4.98104496952694	0.768637407802228	NA	Raw	spknorm	Gene bodies	Insignificant
26758	-Inf	NA	NA	NA	NA	Raw	spknorm	Gene bodies	Insignificant
26759	-Inf	NA	NA	NA	NA	Raw	spknorm	Gene bodies	Insignificant
26760	2.10161494449109	-0.543995615184969	0.109503715076469	6.77069960104908e-07	2.37262600913358e-05	Raw	spknorm	Gene bodies	Down
26761	-Inf	NA	NA	NA	NA	Raw	spknorm	Gene bodies	Insignificant
26762	-Inf	NA	NA	NA	NA	Raw	spknorm	Gene bodies	Insignificant
26763	-Inf	NA	NA	NA	NA	Raw	spknorm	Gene bodies	Insignificant
26764	-1.24949160514865	-0.477887214724517	2.63218744708852	0.855931840551479	NA	Raw	spknorm	Gene bodies	Insignificant
26765	-Inf	NA	NA	NA	NA	Raw	spknorm	Gene bodies	Insignificant
26766	-Inf	NA	NA	NA	NA	Raw	spknorm	Gene bodies	Insignificant
26767	-1.92263209471584	1.46521269336518	4.98104496952694	0.768637407802228	NA	Raw	spknorm	Gene bodies	Insignificant
26768	-Inf	NA	NA	NA	NA	Raw	spknorm	Gene bodies	Insignificant
26769	-Inf	NA	NA	NA	NA	Raw	spknorm	Gene bodies	Insignificant
26770	-Inf	NA	NA	NA	NA	Raw	spknorm	Gene bodies	Insignificant
26771	-Inf	NA	NA	NA	NA	Raw	spknorm	Gene bodies	Insignificant
26772	0.0214787322575272	-0.442328597948635	0.606573314822846	0.465863867193267	NA	Raw	spknorm	Gene bodies	Insignificant
26773	1.68083842344975	-0.422358914998485	0.140685096021408	0.00268072821993175	0.0150688033386607	Raw	spknorm	Gene bodies	Down
26774	1.10628016162203	-0.315823755941519	0.199224382762052	0.112905778799552	0.21851447436294	Raw	spknorm	Gene bodies	Insignificant
26775	-1.74654083566016	0.00511287531571979	4.55971999565052	0.999105321505547	NA	Raw	spknorm	Gene bodies	Insignificant
26776	-0.564474148501345	-0.101999507176416	1.21774605191678	0.933246534771847	NA	Raw	spknorm	Gene bodies	Insignificant
26777	-0.828419798067937	-0.255150868870293	1.5784249251277	0.871582239283249	NA	Raw	spknorm	Gene bodies	Insignificant
26778	-Inf	NA	NA	NA	NA	Raw	spknorm	Gene bodies	Insignificant
26779	-2.09151498112135	-1.39614842257783	4.97323628296408	0.778915676860999	NA	Raw	spknorm	Gene bodies	Insignificant
26780	-1.28357926615345	-0.681004346183184	2.70796434131041	0.801441460569003	NA	Raw	spknorm	Gene bodies	Insignificant
26781	-Inf	NA	NA	NA	NA	Raw	spknorm	Gene bodies	Insignificant
26782	-Inf	NA	NA	NA	NA	Raw	spknorm	Gene bodies	Insignificant
26783	-Inf	NA	NA	NA	NA	Raw	spknorm	Gene bodies	Insignificant
26784	-1.74654083566016	0.00511287531571979	4.55971999565052	0.999105321505547	NA	Raw	spknorm	Gene bodies	Insignificant
26785	-Inf	NA	NA	NA	NA	Raw	spknorm	Gene bodies	Insignificant
26786	-Inf	NA	NA	NA	NA	Raw	spknorm	Gene bodies	Insignificant
26787	-Inf	NA	NA	NA	NA	Raw	spknorm	Gene bodies	Insignificant
26788	-Inf	NA	NA	NA	NA	Raw	spknorm	Gene bodies	Insignificant
26789	-0.892790030352132	0.0403267310372387	1.70323516049499	0.9811106118075	NA	Raw	spknorm	Gene bodies	Insignificant
26790	-1.16335945842723	-2.32831657112774	2.55337188219515	0.361842650083327	NA	Raw	spknorm	Gene bodies	Insignificant
26791	1.34017036356466	-0.305618236122432	0.170254429846591	0.0726429064445697	0.158888269474377	Raw	spknorm	Gene bodies	Insignificant
26792	0.572877408237631	-0.345535663512202	0.342244388096878	0.312678946123135	0.448884048171544	Raw	spknorm	Gene bodies	Insignificant
26793	1.41327586884333	-0.242481681640867	0.176695604268572	0.169966008305361	0.291901997579697	Raw	spknorm	Gene bodies	Insignificant
26794	-0.785553554281605	1.17395536821838	1.5900892100444	0.460335030406069	NA	Raw	spknorm	Gene bodies	Insignificant
26795	1.05839565315157	-0.0593204353287108	0.23653290118599	0.80197533244974	0.859138729444033	Raw	spknorm	Gene bodies	Insignificant
26796	0.886886767750046	-0.24257329050387	0.27557949089981	0.378734812727662	0.511816399230737	Raw	spknorm	Gene bodies	Insignificant
26797	1.4622163799083	-0.27953341456558	0.165790770572807	0.0917839785832444	0.188337445755437	Raw	spknorm	Gene bodies	Insignificant
26798	1.32087763280467	-0.383264721288813	0.164223910959623	0.0196065292453188	0.0623396788938998	Raw	spknorm	Gene bodies	Insignificant
26799	0.549073798480142	0.287881201408169	0.354994630043494	0.417397125146387	0.546356499198172	Raw	spknorm	Gene bodies	Insignificant
26800	1.10619514836322	-0.461842432692438	0.196328698088949	0.0186530101428035	0.0601203673291533	Raw	spknorm	Gene bodies	Insignificant
26801	-Inf	NA	NA	NA	NA	Raw	spknorm	Gene bodies	Insignificant
26802	0.0169602547512704	-1.18704974138902	0.624693547412682	0.0574053952071534	NA	Raw	spknorm	Gene bodies	Insignificant
26803	0.0644018268264389	-0.704361202681658	0.580040306824379	0.224621170196692	NA	Raw	spknorm	Gene bodies	Insignificant
26804	1.33451155270406	-0.774838312249374	0.171932842605101	6.58642451302295e-06	0.000150143130421437	Raw	spknorm	Gene bodies	Down
26805	-1.39685562737982	0.762540959858083	3.32662644709387	0.818695207856962	NA	Raw	spknorm	Gene bodies	Insignificant
26806	1.64612325594453	-0.364084919620843	0.131958272661929	0.00579623420313835	0.0258897348295767	Raw	spknorm	Gene bodies	Down
26807	-1.52469208604381	1.03860670602857	3.42851123613206	0.761941474979497	NA	Raw	spknorm	Gene bodies	Insignificant
26808	1.86482200645531	-0.278904352652398	0.120347162694929	0.0204765996688733	0.064085434023058	Raw	spknorm	Gene bodies	Insignificant
26809	1.22557223462559	-0.644315255858958	0.179642509080428	0.00033495020034291	0.00323555999979339	Raw	spknorm	Gene bodies	Down
26810	1.6225235677007	-0.535776000676889	0.1443344080504	0.00020559039326651	0.00220470091166896	Raw	spknorm	Gene bodies	Down
26811	1.08779738422494	-0.318934830846727	0.212990977121354	0.13428659344463	0.246291781072723	Raw	spknorm	Gene bodies	Insignificant
26812	1.19047247082186	-0.407615690128224	0.186531416307728	0.0288713413221285	0.0826257153041627	Raw	spknorm	Gene bodies	Insignificant
26813	1.29384575612398	-0.250117697118565	0.181974668739823	0.169297566527651	0.291024863545145	Raw	spknorm	Gene bodies	Insignificant
26814	0.421706730629786	-0.486862908524338	0.394337821512713	0.216966724125013	0.347505051764005	Raw	spknorm	Gene bodies	Insignificant
26815	-1.35310637583225	-1.58931162095524	3.18660980327457	0.617957730758324	NA	Raw	spknorm	Gene bodies	Insignificant
26816	1.26143536247718	-0.168827110516662	0.19128268559423	0.37744956847595	0.510393628308612	Raw	spknorm	Gene bodies	Insignificant
26817	1.11333073224285	0.0877286069809286	0.208588105428481	0.674059624164063	0.764189434519506	Raw	spknorm	Gene bodies	Insignificant
26818	0.172040728175698	0.258429518856123	0.56029174932959	0.64462571933995	NA	Raw	spknorm	Gene bodies	Insignificant
26819	1.71290296621333	-0.420565867449306	0.139776316093818	0.00262239178638068	0.0148167384980068	Raw	spknorm	Gene bodies	Down
26820	0.725946325487267	-0.398303310015486	0.321385316989141	0.215222339633667	0.345741227385174	Raw	spknorm	Gene bodies	Insignificant
26821	-1.24641694110709	-3.82065192066364	2.84284115049914	0.178962786286898	NA	Raw	spknorm	Gene bodies	Insignificant
26822	-1.46692733995119	-1.16484990655057	3.31171898869672	0.725036459666277	NA	Raw	spknorm	Gene bodies	Insignificant
26823	-1.55052160081263	-0.309426593222053	3.86947022685934	0.936264187024325	NA	Raw	spknorm	Gene bodies	Insignificant
26824	-Inf	NA	NA	NA	NA	Raw	spknorm	Gene bodies	Insignificant
26825	-Inf	NA	NA	NA	NA	Raw	spknorm	Gene bodies	Insignificant
26826	-2.09151498112135	-1.39614842257783	4.97323628296408	0.778915676860999	NA	Raw	spknorm	Gene bodies	Insignificant
26827	1.48814937273406	-0.263838661271853	0.179441343020355	0.141471386886411	0.254857395900377	Raw	spknorm	Gene bodies	Insignificant
26828	1.77119158546748	-0.390983682041457	0.127660129700194	0.00219355567213607	0.0129374617439861	Raw	spknorm	Gene bodies	Down
26829	-Inf	NA	NA	NA	NA	Raw	spknorm	Gene bodies	Insignificant
26830	0.211234041280869	-0.0277857011293032	0.497633881629535	0.955472750828207	0.971097575201517	Raw	spknorm	Gene bodies	Insignificant
26831	-1.32057210338788	1.24842347158063	2.88677829498902	0.665405273068703	NA	Raw	spknorm	Gene bodies	Insignificant
26832	-Inf	NA	NA	NA	NA	Raw	spknorm	Gene bodies	Insignificant
26833	-1.23638485087204	0.333123182667266	2.56754926050867	0.896769255941359	NA	Raw	spknorm	Gene bodies	Insignificant
26834	-Inf	NA	NA	NA	NA	Raw	spknorm	Gene bodies	Insignificant
26835	-Inf	NA	NA	NA	NA	Raw	spknorm	Gene bodies	Insignificant
26836	-Inf	NA	NA	NA	NA	Raw	spknorm	Gene bodies	Insignificant
26837	-Inf	NA	NA	NA	NA	Raw	spknorm	Gene bodies	Insignificant
26838	-Inf	NA	NA	NA	NA	Raw	spknorm	Gene bodies	Insignificant
26839	-Inf	NA	NA	NA	NA	Raw	spknorm	Gene bodies	Insignificant
26840	1.55459968811774	-0.501670883341499	0.144181505984582	0.000502463075251289	0.00431581061245827	Raw	spknorm	Gene bodies	Down
26841	1.49097485942111	-0.285439990747404	0.147750457920217	0.0533711136148627	0.127407820187136	Raw	spknorm	Gene bodies	Insignificant
26842	-Inf	NA	NA	NA	NA	Raw	spknorm	Gene bodies	Insignificant
26843	1.18726190010078	-0.393103227059311	0.184962676826931	0.0335606640704861	0.0917037141834769	Raw	spknorm	Gene bodies	Insignificant
26844	0.283905879331953	-0.470363779075726	0.451656596206446	0.297681109390532	0.433972814486573	Raw	spknorm	Gene bodies	Insignificant
26845	1.31651968461634	-0.181527376081843	0.186834047300702	0.331251138915067	0.465603265025062	Raw	spknorm	Gene bodies	Insignificant
26846	0.550864037260774	0.00637546057561293	0.339751742665424	0.985028529953053	0.990317015883623	Raw	spknorm	Gene bodies	Insignificant
26847	0.638284541198767	-0.624850476293118	0.326223036071125	0.055440388885213	0.13133451347565	Raw	spknorm	Gene bodies	Insignificant
26848	-Inf	NA	NA	NA	NA	Raw	spknorm	Gene bodies	Insignificant
26849	-0.99891561870778	-0.366701184527624	1.88059604910204	0.845399210606917	NA	Raw	spknorm	Gene bodies	Insignificant
26850	-Inf	NA	NA	NA	NA	Raw	spknorm	Gene bodies	Insignificant
26851	0.0242187696235561	-1.12029135035027	0.620554910103625	0.0710268496193906	NA	Raw	spknorm	Gene bodies	Insignificant
26852	-Inf	NA	NA	NA	NA	Raw	spknorm	Gene bodies	Insignificant
26853	1.85748673405874	-0.477600134797912	0.121389382839791	8.33883471867308e-05	0.00109000482394084	Raw	spknorm	Gene bodies	Down
26854	-1.07546228222451	0.189096383665212	2.08158617365591	0.927617780871335	NA	Raw	spknorm	Gene bodies	Insignificant
26855	-1.35704112059021	-0.369890424346236	3.10123355493514	0.905059841418824	NA	Raw	spknorm	Gene bodies	Insignificant
26856	-Inf	NA	NA	NA	NA	Raw	spknorm	Gene bodies	Insignificant
26857	-Inf	NA	NA	NA	NA	Raw	spknorm	Gene bodies	Insignificant
26858	-0.784494621768182	-0.232423281732285	1.48153938685514	0.875339750727736	NA	Raw	spknorm	Gene bodies	Insignificant
26859	-Inf	NA	NA	NA	NA	Raw	spknorm	Gene bodies	Insignificant
26860	-Inf	NA	NA	NA	NA	Raw	spknorm	Gene bodies	Insignificant
26861	-1.58460926181743	-0.438632177803447	3.97934743970651	0.912229220781046	NA	Raw	spknorm	Gene bodies	Insignificant
26862	-Inf	NA	NA	NA	NA	Raw	spknorm	Gene bodies	Insignificant
26863	0.261857385629898	-1.43831211834388	0.485777285275559	0.00306794508578411	0.0166350800206961	Raw	spknorm	Gene bodies	Down
26864	1.01716486049903	-1.17191678576306	0.241653849491618	1.2373062194545e-06	3.93786153322041e-05	Raw	spknorm	Gene bodies	Down
26865	-0.924544286529205	-2.19381237909187	1.89085913546194	0.245959290692673	NA	Raw	spknorm	Gene bodies	Insignificant
26866	-0.503208684299958	-1.39943150060164	1.11963010313603	0.211334175535704	NA	Raw	spknorm	Gene bodies	Insignificant
26867	-1.39254497678533	-3.30412309185548	3.26609842943017	0.311709147527292	NA	Raw	spknorm	Gene bodies	Insignificant
26868	-Inf	NA	NA	NA	NA	Raw	spknorm	Gene bodies	Insignificant
26869	-Inf	NA	NA	NA	NA	Raw	spknorm	Gene bodies	Insignificant
26870	-0.0675008683953606	-1.04421797418381	0.677027015329229	0.122986643033233	NA	Raw	spknorm	Gene bodies	Insignificant
26871	-1.28357926615345	0.98517353203059	2.93606375671856	0.737216055276728	NA	Raw	spknorm	Gene bodies	Insignificant
26872	-0.600629179081564	-0.308068191115262	1.23786018081651	0.803460137059729	NA	Raw	spknorm	Gene bodies	Insignificant
26873	-1.32057210338788	1.24842347158063	2.88677829498902	0.665405273068703	NA	Raw	spknorm	Gene bodies	Insignificant
26874	1.61875077106612	-0.355614356520765	0.139410040334179	0.0107460000389833	0.0403158589161858	Raw	spknorm	Gene bodies	Down
26875	1.46937976742893	-0.288430753830349	0.147636525723371	0.0507420978691187	0.123081347850425	Raw	spknorm	Gene bodies	Insignificant
26876	2.92451575705907	-0.64817663082051	0.0987660918496175	5.28263035048657e-11	5.52412202365167e-09	Raw	spknorm	Gene bodies	Down
26877	1.1146059808107	-0.311849020835456	0.197678852490863	0.114668157945692	0.221017140775469	Raw	spknorm	Gene bodies	Insignificant
26878	1.25847624788924	-0.37251921363717	0.172062050688204	0.0303855160698261	0.0854373793717517	Raw	spknorm	Gene bodies	Insignificant
26879	0.653885149064508	-0.150526003732634	0.304411049786046	0.620965307485006	0.72151747722881	Raw	spknorm	Gene bodies	Insignificant
26880	1.00322565661151	-0.499316492153677	0.228540200529828	0.0289029164164305	0.0826801621152601	Raw	spknorm	Gene bodies	Insignificant
26881	1.43914037724369	-0.319710160549713	0.153214303141914	0.036916516282273	0.0981460892928226	Raw	spknorm	Gene bodies	Insignificant
26882	0.611444484288446	0.0232088254579264	0.327430963847098	0.943492000125335	0.963081081008012	Raw	spknorm	Gene bodies	Insignificant
26883	1.47948209311926	-0.405081311800979	0.149228246706794	0.00663742404014745	0.0287679931424286	Raw	spknorm	Gene bodies	Down
26884	-0.975411722853952	-0.159349358918797	1.98530073857673	0.936026816755658	NA	Raw	spknorm	Gene bodies	Insignificant
26885	-Inf	NA	NA	NA	NA	Raw	spknorm	Gene bodies	Insignificant
26886	-0.936854362893362	1.00150449488845	1.822644947003	0.582677008634129	NA	Raw	spknorm	Gene bodies	Insignificant
26887	-1.6978856230438	0.136358105048081	4.3699023205173	0.975106909600161	NA	Raw	spknorm	Gene bodies	Insignificant
26888	1.1920088948792	-0.283605117494462	0.208623754778331	0.174016857369268	0.296770141431203	Raw	spknorm	Gene bodies	Insignificant
26889	-1.00065193079328	1.2282548682883	2.10472859849186	0.559510160391941	NA	Raw	spknorm	Gene bodies	Insignificant
26890	-Inf	NA	NA	NA	NA	Raw	spknorm	Gene bodies	Insignificant
26891	-2.00766744095254	1.32239400139398	4.99038773627345	0.791018530737199	NA	Raw	spknorm	Gene bodies	Insignificant
26892	1.17179736800591	-0.523872038250227	0.186715384305519	0.00502035039158779	0.0232655994937323	Raw	spknorm	Gene bodies	Down
26893	1.42926564607826	-0.354632320910192	0.153089189563707	0.0205305522168677	0.0642237787296888	Raw	spknorm	Gene bodies	Insignificant
26894	0.721606605473547	0.128749522582571	0.291154380492006	0.658341862912881	0.752194969280274	Raw	spknorm	Gene bodies	Insignificant
26895	-Inf	NA	NA	NA	NA	Raw	spknorm	Gene bodies	Insignificant
26896	-1.08658354994559	1.29222794009015	2.19192662004982	0.555499234191382	NA	Raw	spknorm	Gene bodies	Insignificant
26897	1.29345150414071	0.0562635438135741	0.173707567308567	0.746015213848403	0.8168333016792	Raw	spknorm	Gene bodies	Insignificant
26898	-1.49485002168009	1.15525632614474	3.59723575045457	0.748095864626182	NA	Raw	spknorm	Gene bodies	Insignificant
26899	1.86744155905628	-0.362971639090622	0.11909288195029	0.00230521019959434	0.013473739902011	Raw	spknorm	Gene bodies	Down
26900	1.46660815195794	-0.234822893067213	0.174946659870054	0.179513580516771	0.303162129824273	Raw	spknorm	Gene bodies	Insignificant
26901	1.60490667040356	-0.182690299300356	0.147986844013164	0.217015286929227	0.347505051764005	Raw	spknorm	Gene bodies	Insignificant
26902	0.600994664288136	-0.104606128450411	0.357218218770525	0.769647993123753	0.834365801990996	Raw	spknorm	Gene bodies	Insignificant
26903	1.67734570442143	-0.277322539678695	0.136648075210842	0.0424109103940452	0.107794397251532	Raw	spknorm	Gene bodies	Insignificant
26904	1.84626735338965	-0.426466215148353	0.135392447366225	0.00163353010085	0.0103577442775744	Raw	spknorm	Gene bodies	Down
26905	0.332246519945368	0.000535533722865932	0.46707651081837	0.999085173444294	0.999236848740096	Raw	spknorm	Gene bodies	Insignificant
26906	1.02226749158302	-0.279629053078085	0.227444050200706	0.218906485333116	0.349783149496621	Raw	spknorm	Gene bodies	Insignificant
26907	1.53072943205404	-0.468040406430603	0.152599473783091	0.00216134400888396	0.012827868766241	Raw	spknorm	Gene bodies	Down
26908	-Inf	NA	NA	NA	NA	Raw	spknorm	Gene bodies	Insignificant
26909	-0.99891561870778	-0.366701184527624	1.88059604910204	0.845399210606917	NA	Raw	spknorm	Gene bodies	Insignificant
26910	0.838260191152683	0.0251890432823681	0.275997168752611	0.927281562395542	0.950658408506354	Raw	spknorm	Gene bodies	Insignificant
26911	0.95877047034243	-0.359521853287664	0.224926516113643	0.109954666987576	0.214187269696673	Raw	spknorm	Gene bodies	Insignificant
26912	0.382323283381981	-0.0743765745972069	0.445775012685417	0.867489816657697	0.907434568456797	Raw	spknorm	Gene bodies	Insignificant
26913	1.95252001575953	-0.481440719980983	0.115636029099195	3.13523463222383e-05	0.000525570629951415	Raw	spknorm	Gene bodies	Down
26914	1.43712561694545	-0.174825703479545	0.171607942512485	0.308321358513216	0.445277761750997	Raw	spknorm	Gene bodies	Insignificant
26915	0.0966319755581609	-0.118487312743617	0.555832700253063	0.831193727090289	NA	Raw	spknorm	Gene bodies	Insignificant
26916	-Inf	NA	NA	NA	NA	Raw	spknorm	Gene bodies	Insignificant
26917	-Inf	NA	NA	NA	NA	Raw	spknorm	Gene bodies	Insignificant
26918	-Inf	NA	NA	NA	NA	Raw	spknorm	Gene bodies	Insignificant
26919	-1.55052160081263	-0.594234833821437	3.80705666459857	0.875963869641644	NA	Raw	spknorm	Gene bodies	Insignificant
26920	-1.92263209471584	1.46521269336518	4.98104496952694	0.768637407802228	NA	Raw	spknorm	Gene bodies	Insignificant
26921	-1.62160209905186	2.48848581004278	4.36099142427725	0.568254633367762	NA	Raw	spknorm	Gene bodies	Insignificant
26922	-1.37443034175695	-1.61255042913872	3.03584227831157	0.595300503818165	NA	Raw	spknorm	Gene bodies	Insignificant
26923	-Inf	NA	NA	NA	NA	Raw	spknorm	Gene bodies	Insignificant
26924	1.59836749271276	0.181863266763382	0.170110065695176	0.285028331560621	0.42111833333065	Raw	spknorm	Gene bodies	Insignificant
26925	1.06931097041058	-0.599413163116028	0.209082853200116	0.00414554489774735	0.0205036409807504	Raw	spknorm	Gene bodies	Down
26926	1.45364623090795	-0.106670881515633	0.155342218288928	0.492282426681356	0.61528298747425	Raw	spknorm	Gene bodies	Insignificant
26927	0.544876939576836	-1.1708760233387	0.3645467910252	0.00131875140582134	0.00885274008248995	Raw	spknorm	Gene bodies	Down
26928	0.622149236737801	-0.266066245256255	0.323209171879206	0.410393468530552	0.540086330539208	Raw	spknorm	Gene bodies	Insignificant
26929	-0.416262943881763	-0.798690402289909	0.991045252053036	0.420296418698851	NA	Raw	spknorm	Gene bodies	Insignificant
26930	0.309725957114609	-0.437153836214082	0.440551556625577	0.321057262158259	0.456731859878775	Raw	spknorm	Gene bodies	Insignificant
26931	-0.369953698713305	-0.124429531702526	0.960079045762167	0.896880194088064	NA	Raw	spknorm	Gene bodies	Insignificant
26932	0.555940437818511	0.263368580372908	0.342695702686632	0.442178176464308	0.569403797214008	Raw	spknorm	Gene bodies	Insignificant
26933	2.1567309778637	-0.319788450475467	0.114000414067777	0.00502929101260234	0.0232683832486147	Raw	spknorm	Gene bodies	Down
26934	1.60817530081731	-0.16102701170795	0.144979424424972	0.266702358140917	0.40215956407241	Raw	spknorm	Gene bodies	Insignificant
26935	0.0807437017557467	-0.122732485669452	0.588216381603709	0.834719965222404	NA	Raw	spknorm	Gene bodies	Insignificant
26936	1.75767231011041	-0.167245704489389	0.128712176410007	0.193814413440395	0.320977716376401	Raw	spknorm	Gene bodies	Insignificant
26937	1.83142389793438	-0.42049651392762	0.124204610274925	0.000710449458308923	0.00560531860040621	Raw	spknorm	Gene bodies	Down
26938	0.18571917946935	-0.2427239270367	0.521609275655801	0.641690373436584	0.737132725405443	Raw	spknorm	Gene bodies	Insignificant
26939	-0.982549270489464	0.136800653688176	1.85827404922496	0.941315103973854	NA	Raw	spknorm	Gene bodies	Insignificant
26940	2.34557367566399	0.313319887814101	0.151479988095485	0.0386032436896673	0.101120544503987	Raw	spknorm	Gene bodies	Insignificant
26941	2.17330910682647	-0.231428221352579	0.126335216040177	0.066972526086003	0.150688183693507	Raw	spknorm	Gene bodies	Insignificant
26942	0.138578979483667	0.0716110936183019	0.5622520263438	0.898651707587807	NA	Raw	spknorm	Gene bodies	Insignificant
26943	-1.08658354994559	0.131959324300121	2.12080449962787	0.950386558617939	NA	Raw	spknorm	Gene bodies	Insignificant
26944	-0.636811240360841	-0.759798587949528	1.27083682725949	0.549924907043472	NA	Raw	spknorm	Gene bodies	Insignificant
26945	1.38664430057407	-0.254416593801264	0.156014035600597	0.102947539572187	0.204282647801676	Raw	spknorm	Gene bodies	Insignificant
26946	1.29639531743238	-0.173077630499548	0.194450050380047	0.373418707535833	0.507128931198942	Raw	spknorm	Gene bodies	Insignificant
26947	0.648362450830718	-0.27423989108649	0.306901734272932	0.371549024101468	0.505945632654087	Raw	spknorm	Gene bodies	Insignificant
26948	1.36217558932291	-0.321236855475834	0.159222187895269	0.0436393727927553	0.109983239463914	Raw	spknorm	Gene bodies	Insignificant
26949	0.879878281268798	-0.257371650136634	0.243350375245192	0.290229795977321	0.427365645037682	Raw	spknorm	Gene bodies	Insignificant
26950	-1.44069198909299	-1.06100532722739	3.2465105244171	0.743808514767004	NA	Raw	spknorm	Gene bodies	Insignificant
26951	1.41512407210912	-0.214545965610425	0.161748823763242	0.184702478588174	0.30985992588207	Raw	spknorm	Gene bodies	Insignificant
26952	-1.55052160081263	-0.309426593222053	3.86947022685934	0.936264187024325	NA	Raw	spknorm	Gene bodies	Insignificant
26953	-1.79048498545737	-1.9039116040914	4.94777749794139	0.700384577375204	NA	Raw	spknorm	Gene bodies	Insignificant
26954	-Inf	NA	NA	NA	NA	Raw	spknorm	Gene bodies	Insignificant
26955	1.22363350200463	-1.11639795543726	0.201439631711962	2.98870854954842e-08	1.575168953954e-06	Raw	spknorm	Gene bodies	Down
26956	1.44227080277127	-0.477701294267186	0.150304783298937	0.0014818353858773	0.00962670989738025	Raw	spknorm	Gene bodies	Down
26957	1.52827249036667	-0.741035990279352	0.146494545747543	4.22668128457774e-07	1.573185101853e-05	Raw	spknorm	Gene bodies	Down
26958	1.43874758155697	-0.23033511080053	0.154585447094231	0.136219482566387	0.248502443052826	Raw	spknorm	Gene bodies	Insignificant
26959	0.788058722700114	-0.0388352526800193	0.277235569925216	0.888596514444814	0.922238826385638	Raw	spknorm	Gene bodies	Insignificant
26960	1.31871168255079	-0.178860821725597	0.171554828861258	0.297139646816753	0.433630399856227	Raw	spknorm	Gene bodies	Insignificant
26961	-1.21130146258925	2.32288193171621	2.6003840714617	0.371705012096299	NA	Raw	spknorm	Gene bodies	Insignificant
26962	-Inf	NA	NA	NA	NA	Raw	spknorm	Gene bodies	Insignificant
26963	1.59704490265525	-0.265583285954095	0.137125982989041	0.0527718630289031	0.126560259786827	Raw	spknorm	Gene bodies	Insignificant
26964	2.06745892401661	-0.555742168197928	0.110111298413519	4.48578662628689e-07	1.63272719856232e-05	Raw	spknorm	Gene bodies	Down
26965	0.537872591823124	0.247972551962938	0.35116958365831	0.480105218298391	0.603958979978957	Raw	spknorm	Gene bodies	Insignificant
26966	0.334202350575515	-0.189436956504333	0.426599407628113	0.656997131474848	0.751310033354678	Raw	spknorm	Gene bodies	Insignificant
26967	0.979319558695472	-0.0786452171226356	0.220109260990961	0.72086662406616	0.798760599779197	Raw	spknorm	Gene bodies	Insignificant
26968	-Inf	NA	NA	NA	NA	Raw	spknorm	Gene bodies	Insignificant
26969	-Inf	NA	NA	NA	NA	Raw	spknorm	Gene bodies	Insignificant
26970	-Inf	NA	NA	NA	NA	Raw	spknorm	Gene bodies	Insignificant
26971	-Inf	NA	NA	NA	NA	Raw	spknorm	Gene bodies	Insignificant
26972	-Inf	NA	NA	NA	NA	Raw	spknorm	Gene bodies	Insignificant
26973	-Inf	NA	NA	NA	NA	Raw	spknorm	Gene bodies	Insignificant
26974	-Inf	NA	NA	NA	NA	Raw	spknorm	Gene bodies	Insignificant
26975	-Inf	NA	NA	NA	NA	Raw	spknorm	Gene bodies	Insignificant
26976	1.31572113160081	0.0263856681380735	0.181708390286719	0.884545971105772	0.919146507514957	Raw	spknorm	Gene bodies	Insignificant
26977	1.17868348368069	-0.399631345790499	0.184046403345965	0.0299038275001291	0.0845158367957316	Raw	spknorm	Gene bodies	Insignificant
26978	1.37521994989651	-0.350954193043935	0.158441526679229	0.0267573737806518	0.0780680152643642	Raw	spknorm	Gene bodies	Insignificant
26979	-0.142546882964733	0.188856953407868	0.735222434080788	0.797278745112419	NA	Raw	spknorm	Gene bodies	Insignificant
26980	1.47621009071018	-0.360051412921455	0.146708594991454	0.0141200623038464	0.0490720840898979	Raw	spknorm	Gene bodies	Down
26981	-1.46692733995119	-1.16484990655057	3.31171898869672	0.725036459666277	NA	Raw	spknorm	Gene bodies	Insignificant
26982	1.36412962854075	-0.273931219082793	0.165071471865652	0.0970210433376199	0.195945626458688	Raw	spknorm	Gene bodies	Insignificant
26983	0.737727227543209	-0.0852139091340968	0.29485379659464	0.772578361965902	0.836441454171136	Raw	spknorm	Gene bodies	Insignificant
26984	-Inf	NA	NA	NA	NA	Raw	spknorm	Gene bodies	Insignificant
26985	-Inf	NA	NA	NA	NA	Raw	spknorm	Gene bodies	Insignificant
26986	2.19364717716359	-0.311308134215875	0.106659569545748	0.00351485345924699	0.0183712424033613	Raw	spknorm	Gene bodies	Down
26987	1.35369460537234	-0.189342131509065	0.165286307776134	0.251985399102315	0.386154875386381	Raw	spknorm	Gene bodies	Insignificant
26988	1.02309291458586	-0.198026638319872	0.211256608841813	0.348565757811877	0.4823253964429	Raw	spknorm	Gene bodies	Insignificant
26989	-0.168530165412467	0.157880952902399	0.76486361475655	0.836465090425645	NA	Raw	spknorm	Gene bodies	Insignificant
26990	1.36772156230738	-0.161610411637283	0.159308662096501	0.310368856545195	0.447122848927851	Raw	spknorm	Gene bodies	Insignificant
26991	0.96046958833639	-0.00288634238794739	0.231963792814827	0.990072120420801	0.993843536390711	Raw	spknorm	Gene bodies	Insignificant
26992	1.44488484268132	-0.297961485622208	0.195616528189845	0.127710734759563	0.237671841976271	Raw	spknorm	Gene bodies	Insignificant
26993	1.47368071706783	-0.461430395221318	0.178011053401009	0.00953796659579203	0.0371591507587687	Raw	spknorm	Gene bodies	Down
26994	0.941257937401745	-0.301162250984673	0.292566558478014	0.303301003863958	0.44021745174174	Raw	spknorm	Gene bodies	Insignificant
26995	-0.652328539012255	-0.302745617917321	1.30449127403892	0.816476305391711	NA	Raw	spknorm	Gene bodies	Insignificant
26996	-1.5567370125413	0.920512113464003	3.79137610534163	0.808167283959347	NA	Raw	spknorm	Gene bodies	Insignificant
26997	-0.768976657149619	0.155473908480561	1.47380326984632	0.915985711630971	NA	Raw	spknorm	Gene bodies	Insignificant
26998	-0.474598828816425	-0.624055490048888	1.06237276247384	0.556923888354779	NA	Raw	spknorm	Gene bodies	Insignificant
26999	0.567855324140122	-0.739786038846085	0.336200904639118	0.0277765104624133	0.0803652397568638	Raw	spknorm	Gene bodies	Insignificant
27000	0.174408732073122	-0.849220515929858	0.519436066945846	0.102072236540631	NA	Raw	spknorm	Gene bodies	Insignificant
27001	-0.376208180509805	-1.55647063870112	0.996541112225156	0.118317914454406	NA	Raw	spknorm	Gene bodies	Insignificant
27002	-1.79048498545737	-1.9039116040914	4.94777749794139	0.700384577375204	NA	Raw	spknorm	Gene bodies	Insignificant
27003	-Inf	NA	NA	NA	NA	Raw	spknorm	Gene bodies	Insignificant
27004	0.863300549899371	-1.36536101645991	0.25483996814176	8.42790399216199e-08	3.82917458623195e-06	Raw	spknorm	Gene bodies	Down
27005	-0.991506286010868	1.26082956782179	2.13567887110585	0.554946123670454	NA	Raw	spknorm	Gene bodies	Insignificant
27006	-1.92263209471584	1.46521269336518	4.98104496952694	0.768637407802228	NA	Raw	spknorm	Gene bodies	Insignificant
27007	0.137907705431547	-0.0588898550699322	0.536213492078505	0.912547855748698	NA	Raw	spknorm	Gene bodies	Insignificant
27008	0.623158802954735	0.977346857429029	0.332508653470036	0.00328941179697325	0.0174622440922319	Raw	spknorm	Gene bodies	Up
27009	1.41119109163847	-0.328649654097302	0.153599027721519	0.032382275760106	0.089336027096976	Raw	spknorm	Gene bodies	Insignificant
27010	1.97633954572118	-0.461514987702598	0.114893158657298	5.89672979897484e-05	0.000865203917943123	Raw	spknorm	Gene bodies	Down
27011	1.36050537197656	-0.377940867582878	0.178614746756412	0.034348586841412	0.0931611733681441	Raw	spknorm	Gene bodies	Insignificant
27012	1.84100043464351	-0.267989706120376	0.120894919070179	0.0266425020725365	0.0778708090744767	Raw	spknorm	Gene bodies	Insignificant
27013	1.90216844136755	-0.413391991972224	0.116802635073049	0.000401288214548563	0.00368201498251522	Raw	spknorm	Gene bodies	Down
27014	0.75519049341683	-0.550887699602111	0.284403836308002	0.0527464313612207	0.126545334962754	Raw	spknorm	Gene bodies	Insignificant
27015	-0.227238352855968	-0.0757579592662426	0.815801100604067	0.926012184550223	NA	Raw	spknorm	Gene bodies	Insignificant
27016	1.56331196240407	-0.196095756173172	0.149034323882993	0.18824930528051	0.31420988679706	Raw	spknorm	Gene bodies	Insignificant
27017	-0.404255838154553	-0.329335630209012	1.01026816385759	0.744433185622827	NA	Raw	spknorm	Gene bodies	Insignificant
27018	2.13191733954696	-0.474539389962042	0.108858201428263	1.30512921581415e-05	0.000256503846308757	Raw	spknorm	Gene bodies	Down
27019	0.250468796700485	-0.266826504564964	0.493799925375806	0.588953288103079	0.697595156782288	Raw	spknorm	Gene bodies	Insignificant
27020	1.75012368490047	-0.376172080455048	0.127223188936437	0.00310861120629519	0.0167982554092352	Raw	spknorm	Gene bodies	Down
27021	1.14749314007551	-0.0125002311316579	0.209820014265691	0.952493356554127	0.969116020537234	Raw	spknorm	Gene bodies	Insignificant
27022	2.20150349978267	-0.491267579304836	0.106113723119164	3.66314634313416e-06	9.7309710115193e-05	Raw	spknorm	Gene bodies	Down
27023	-0.861934254362232	1.10790444663221	1.74323815318802	0.525073717653415	NA	Raw	spknorm	Gene bodies	Insignificant
27024	-2.09151498112135	-1.39614842257783	4.97323628296408	0.778915676860999	NA	Raw	spknorm	Gene bodies	Insignificant
27025	1.64887963344925	-0.335045436091353	0.132289730396344	0.0113199406557521	0.0418897292020334	Raw	spknorm	Gene bodies	Down
27026	0.203726224833225	-0.312710926550014	0.498364710865308	0.530348537216179	0.647384873666886	Raw	spknorm	Gene bodies	Insignificant
27027	-0.509514783722356	1.01928491329078	1.17685976244563	0.386432216001466	NA	Raw	spknorm	Gene bodies	Insignificant
27028	-0.574751164292416	-0.104381291379108	1.17221453704745	0.929045165654143	NA	Raw	spknorm	Gene bodies	Insignificant
27029	-1.79048498545737	-1.9039116040914	4.94777749794139	0.700384577375204	NA	Raw	spknorm	Gene bodies	Insignificant
27030	-Inf	NA	NA	NA	NA	Raw	spknorm	Gene bodies	Insignificant
27031	-Inf	NA	NA	NA	NA	Raw	spknorm	Gene bodies	Insignificant
27032	-1.79048498545737	-1.9039116040914	4.94777749794139	0.700384577375204	NA	Raw	spknorm	Gene bodies	Insignificant
27033	-Inf	NA	NA	NA	NA	Raw	spknorm	Gene bodies	Insignificant
27034	-Inf	NA	NA	NA	NA	Raw	spknorm	Gene bodies	Insignificant
27035	-Inf	NA	NA	NA	NA	Raw	spknorm	Gene bodies	Insignificant
27036	-Inf	NA	NA	NA	NA	Raw	spknorm	Gene bodies	Insignificant
27037	-Inf	NA	NA	NA	NA	Raw	spknorm	Gene bodies	Insignificant
27038	-Inf	NA	NA	NA	NA	Raw	spknorm	Gene bodies	Insignificant
27039	-Inf	NA	NA	NA	NA	Raw	spknorm	Gene bodies	Insignificant
27040	-Inf	NA	NA	NA	NA	Raw	spknorm	Gene bodies	Insignificant
27041	-1.92263209471584	1.46521269336518	4.98104496952694	0.768637407802228	NA	Raw	spknorm	Gene bodies	Insignificant
27042	-Inf	NA	NA	NA	NA	Raw	spknorm	Gene bodies	Insignificant
27043	-Inf	NA	NA	NA	NA	Raw	spknorm	Gene bodies	Insignificant
27044	-Inf	NA	NA	NA	NA	Raw	spknorm	Gene bodies	Insignificant
27045	-Inf	NA	NA	NA	NA	Raw	spknorm	Gene bodies	Insignificant
27046	-Inf	NA	NA	NA	NA	Raw	spknorm	Gene bodies	Insignificant
27047	-Inf	NA	NA	NA	NA	Raw	spknorm	Gene bodies	Insignificant
27048	-Inf	NA	NA	NA	NA	Raw	spknorm	Gene bodies	Insignificant
27049	-Inf	NA	NA	NA	NA	Raw	spknorm	Gene bodies	Insignificant
27050	-Inf	NA	NA	NA	NA	Raw	spknorm	Gene bodies	Insignificant
27051	-Inf	NA	NA	NA	NA	Raw	spknorm	Gene bodies	Insignificant
27052	-Inf	NA	NA	NA	NA	Raw	spknorm	Gene bodies	Insignificant
27053	2.20417290907077	-0.396973320737936	0.110664673443494	0.000334282640648886	0.00323555999979339	Raw	spknorm	Gene bodies	Down
27054	-1.28025450747042	-1.78910578617935	2.84270424330825	0.529108461483489	NA	Raw	spknorm	Gene bodies	Insignificant
27055	0.452759820900959	-0.511804264873966	0.383139783083594	0.181609411397299	0.305682882546093	Raw	spknorm	Gene bodies	Insignificant
27056	2.06258273625259	-0.276093817752884	0.113480150263184	0.0149755355813749	0.0509075481992248	Raw	spknorm	Gene bodies	Insignificant
27057	0.390144360095306	-0.224342535951637	0.418087027948639	0.59154884097452	0.699788788712541	Raw	spknorm	Gene bodies	Insignificant
27058	2.51795771980639	-0.618335543256337	0.100834219972791	8.66723724441342e-10	6.87948903207176e-08	Raw	spknorm	Gene bodies	Down
27059	1.93271671897003	-0.130935386983768	0.121288842152471	0.280349899518405	0.416072344678362	Raw	spknorm	Gene bodies	Insignificant
27060	-1.33653465610889	-0.115258839897001	2.72020802082303	0.966202680765411	NA	Raw	spknorm	Gene bodies	Insignificant
27061	2.27474565465922	-0.693055475146363	0.106802540467798	8.63339555171129e-11	8.48907610368268e-09	Raw	spknorm	Gene bodies	Down
27062	-1.6620418363203	2.36753911737485	4.14744587121076	0.568106288671115	NA	Raw	spknorm	Gene bodies	Insignificant
27063	-Inf	NA	NA	NA	NA	Raw	spknorm	Gene bodies	Insignificant
27064	-2.00766744095254	1.32239400139398	4.99038773627345	0.791018530737199	NA	Raw	spknorm	Gene bodies	Insignificant
27065	-1.74654083566016	0.00511287531571979	4.55971999565052	0.999105321505547	NA	Raw	spknorm	Gene bodies	Insignificant
27066	1.94399690376558	-0.302699267173642	0.148358920980277	0.0413187367892767	0.105979269277945	Raw	spknorm	Gene bodies	Insignificant
27067	-Inf	NA	NA	NA	NA	Raw	spknorm	Gene bodies	Insignificant
27068	-Inf	NA	NA	NA	NA	Raw	spknorm	Gene bodies	Insignificant
27069	0.691114659986883	-0.213640525811018	0.29352120313784	0.466703081212678	0.591276903659447	Raw	spknorm	Gene bodies	Insignificant
27070	-Inf	NA	NA	NA	NA	Raw	spknorm	Gene bodies	Insignificant
27071	-Inf	NA	NA	NA	NA	Raw	spknorm	Gene bodies	Insignificant
27072	-Inf	NA	NA	NA	NA	Raw	spknorm	Gene bodies	Insignificant
27073	1.80226047589377	-0.359277281943848	0.1268869930555	0.00463339316974376	0.0220874053562025	Raw	spknorm	Gene bodies	Down
27074	0.545888261388604	0.00280872197964301	0.341972446985392	0.993446809159383	0.995865425858493	Raw	spknorm	Gene bodies	Insignificant
27075	1.50699958935758	-0.726517147861097	0.147184133934424	7.96959672031571e-07	2.72039912919378e-05	Raw	spknorm	Gene bodies	Down
27076	0.261126014724162	-0.683188832253622	0.47713636040236	0.152186073565327	0.269661606414301	Raw	spknorm	Gene bodies	Insignificant
27077	2.75958760609286	-0.512154023099155	0.106470611451697	1.50714973729021e-06	4.6397675090037e-05	Raw	spknorm	Gene bodies	Down
27078	1.30841233051401	-0.271121370593801	0.172385824912171	0.115774615085562	0.222498005887889	Raw	spknorm	Gene bodies	Insignificant
27079	2.05103611592706	-0.390467875565737	0.114023720287219	0.000616058185193123	0.00500442826640233	Raw	spknorm	Gene bodies	Down
27080	2.68428449954301	-0.371085458280935	0.0997802086318407	0.000199990340430919	0.00215636065917986	Raw	spknorm	Gene bodies	Down
27081	2.04975619485376	-0.316267353391921	0.110898677192407	0.00434644214250024	0.0210856854453546	Raw	spknorm	Gene bodies	Down
27082	1.44526395050742	-0.523337260825505	0.152479296924087	0.000598737455263031	0.00493549531005314	Raw	spknorm	Gene bodies	Down
27083	1.89748551020355	-0.541756323279787	0.118355797133425	4.70895325092074e-06	0.000116189453247438	Raw	spknorm	Gene bodies	Down
27084	-Inf	NA	NA	NA	NA	Raw	spknorm	Gene bodies	Insignificant
27085	1.98498589314109	-0.342193958002401	0.119501517337919	0.00418973728502678	0.0206167888210636	Raw	spknorm	Gene bodies	Down
27086	2.05055674450158	-0.524409938985902	0.117993031368669	8.81315490630662e-06	0.000187293756524994	Raw	spknorm	Gene bodies	Down
27087	1.24606382257658	-0.384863970985981	0.186404147735422	0.0389537680494942	0.101715189817704	Raw	spknorm	Gene bodies	Insignificant
27088	-1.20568626379146	-0.829179253670295	2.41989476310407	0.731861062886933	NA	Raw	spknorm	Gene bodies	Insignificant
27089	-2.09151498112135	-1.39614842257783	4.97323628296408	0.778915676860999	NA	Raw	spknorm	Gene bodies	Insignificant
27090	2.18495923412518	-0.490800481763748	0.113448999915501	1.51719356762384e-05	0.000288880671199592	Raw	spknorm	Gene bodies	Down
27091	-0.619426996933113	0.333693551339655	1.25930110924482	0.791022456631703	NA	Raw	spknorm	Gene bodies	Insignificant
27092	1.33862828484798	-0.283872916268167	0.163314943614275	0.0821767857174627	0.174526326339988	Raw	spknorm	Gene bodies	Insignificant
27093	1.55414861718113	-0.235225900695131	0.142455330652545	0.0986925006343762	0.198006520312705	Raw	spknorm	Gene bodies	Insignificant
27094	1.38956385770309	-0.0515711679798977	0.155896085600604	0.74079196131011	0.813254031179971	Raw	spknorm	Gene bodies	Insignificant
27095	1.46463967648935	-0.478140275243307	0.155961848958128	0.00217123674147199	0.0128403120761377	Raw	spknorm	Gene bodies	Down
27096	-0.531689600960959	0.0736602977031469	1.13802882691146	0.948391990607937	NA	Raw	spknorm	Gene bodies	Insignificant
27097	2.34952035357543	-0.480836119812324	0.105304455764348	4.96759333923019e-06	0.000120762010770659	Raw	spknorm	Gene bodies	Down
27098	2.14255690942741	-0.372434389032284	0.108105382413544	0.00057083768857731	0.00477243488876563	Raw	spknorm	Gene bodies	Down
27099	1.34895581667776	0.325994221608341	0.182135449090285	0.0734788338082879	0.160344006998675	Raw	spknorm	Gene bodies	Insignificant
27100	1.16679927003798	-0.0387701949225062	0.187608872496284	0.83627978899915	0.88476172312934	Raw	spknorm	Gene bodies	Insignificant
27101	-0.475636337590624	0.137134197383348	1.17281458442305	0.906917559788565	NA	Raw	spknorm	Gene bodies	Insignificant
27102	1.02662313743048	-0.360115161358327	0.226615589352662	0.112037490768154	0.217173392368118	Raw	spknorm	Gene bodies	Insignificant
27103	1.14804400516223	-0.257189402990219	0.190944590717943	0.17800209455317	0.301382112288945	Raw	spknorm	Gene bodies	Insignificant
27104	0.422684205761489	0.0877840106757439	0.388254113336099	0.821124134069721	0.873208392521674	Raw	spknorm	Gene bodies	Insignificant
27105	-0.527975302299719	-0.445651199451746	1.12914566468863	0.693079072199018	NA	Raw	spknorm	Gene bodies	Insignificant
27106	2.14474018845596	-0.246816217432418	0.108643307523607	0.0230983974231524	0.0703524004732908	Raw	spknorm	Gene bodies	Insignificant
27107	1.08795169598538	-0.245417210248105	0.204250644205949	0.229538210554846	0.36220304937373	Raw	spknorm	Gene bodies	Insignificant
27108	0.564485563781777	-0.20595654161804	0.336800878510761	0.540863107626939	0.656328265434937	Raw	spknorm	Gene bodies	Insignificant
27109	0.896785173781197	-0.471245217761117	0.238494770153227	0.0481644886113581	0.118752863387585	Raw	spknorm	Gene bodies	Insignificant
27110	1.36884311366336	-0.229432244817007	0.167856856970308	0.171677743540084	0.294075136360393	Raw	spknorm	Gene bodies	Insignificant
27111	1.60983709814743	-0.261069025695591	0.135835294122267	0.0546116954541511	0.129697854957443	Raw	spknorm	Gene bodies	Insignificant
27112	0.495474955889315	0.0312416731702501	0.357775036783306	0.930415475346862	0.953277939593332	Raw	spknorm	Gene bodies	Insignificant
27113	1.08617646274135	-0.682721309978081	0.231245040048988	0.0031534309405288	0.0169313798176069	Raw	spknorm	Gene bodies	Down
27114	-1.6620418363203	2.36753911737485	4.14744587121076	0.568106288671115	NA	Raw	spknorm	Gene bodies	Insignificant
27115	1.30127747299433	-0.0481550779043445	0.189120827669481	0.799011983843862	0.857032066031157	Raw	spknorm	Gene bodies	Insignificant
27116	-1.28025450747042	-1.86424111419557	2.80933456191322	0.506953946098195	NA	Raw	spknorm	Gene bodies	Insignificant
27117	-Inf	NA	NA	NA	NA	Raw	spknorm	Gene bodies	Insignificant
27118	-Inf	NA	NA	NA	NA	Raw	spknorm	Gene bodies	Insignificant
27119	-1.92263209471584	1.46521269336518	4.98104496952694	0.768637407802228	NA	Raw	spknorm	Gene bodies	Insignificant
27120	-Inf	NA	NA	NA	NA	Raw	spknorm	Gene bodies	Insignificant
27121	1.40047279715645	-0.301931279864544	0.155164492200344	0.0516693124919619	0.124461884835686	Raw	spknorm	Gene bodies	Insignificant
27122	-1.16589734428721	-1.33939355334056	2.61043322270995	0.607886659124014	NA	Raw	spknorm	Gene bodies	Insignificant
27123	1.47344572837831	-0.498360246447573	0.149736439701812	0.000873935266968728	0.0065875120581121	Raw	spknorm	Gene bodies	Down
27124	0.446878752254525	0.257230164996328	0.38175880812452	0.500436675901462	0.621817582202722	Raw	spknorm	Gene bodies	Insignificant
27125	1.25487844541354	-0.453433276626578	0.189922399272091	0.0169649705118068	0.0559385514173089	Raw	spknorm	Gene bodies	Insignificant
27126	1.59870298268343	-0.319214170102764	0.137501738569036	0.0202583514000531	0.0636442627675486	Raw	spknorm	Gene bodies	Insignificant
27127	2.32783711028278	0.0179749064517003	0.116116472537883	0.876978471788543	0.914675479089583	Raw	spknorm	Gene bodies	Insignificant
27128	-0.566390156676282	0.465495470610465	1.17558293033187	0.692127223972708	NA	Raw	spknorm	Gene bodies	Insignificant
27129	1.37258385788107	-0.199948249189846	0.163020243217901	0.220001530059046	0.350898140884612	Raw	spknorm	Gene bodies	Insignificant
27130	1.83972403600218	-0.271727085416095	0.126898752154198	0.0322506232209044	0.0892343997393187	Raw	spknorm	Gene bodies	Insignificant
27131	0.588772957545248	-0.417569968792418	0.329350803659413	0.204848754557007	0.334293682195087	Raw	spknorm	Gene bodies	Insignificant
27132	1.32675049610542	-0.130200385496073	0.173246655753292	0.452332620028844	0.579309350845649	Raw	spknorm	Gene bodies	Insignificant
27133	-0.99891561870778	-0.434277083739698	1.89455485618641	0.818694966947573	NA	Raw	spknorm	Gene bodies	Insignificant
27134	1.42573835938964	-0.365639104574483	0.153539846924848	0.01724718225794	0.0566705420026476	Raw	spknorm	Gene bodies	Insignificant
27135	1.09489281491277	-0.104072228748828	0.198588275768022	0.600236609191337	0.705676243243646	Raw	spknorm	Gene bodies	Insignificant
27136	-0.306317010232411	-0.748642314516112	0.882165875375554	0.396080969479783	NA	Raw	spknorm	Gene bodies	Insignificant
27137	-1.70663744528855	2.23611632889536	4.72279942717581	0.635876013828379	NA	Raw	spknorm	Gene bodies	Insignificant
27138	-1.55052160081263	-0.594234833821437	3.80705666459857	0.875963869641644	NA	Raw	spknorm	Gene bodies	Insignificant
27139	-Inf	NA	NA	NA	NA	Raw	spknorm	Gene bodies	Insignificant
27140	0.1026394836913	-0.13527643862604	0.582604187567618	0.816388348350316	NA	Raw	spknorm	Gene bodies	Insignificant
27141	-Inf	NA	NA	NA	NA	Raw	spknorm	Gene bodies	Insignificant
27142	-Inf	NA	NA	NA	NA	Raw	spknorm	Gene bodies	Insignificant
27143	-1.19111413264019	-0.738953872230059	2.52291267887235	0.769600785860433	NA	Raw	spknorm	Gene bodies	Insignificant
27144	1.26717642345312	-0.468882845403287	0.180208211959476	0.00927102327430212	0.0364859625633826	Raw	spknorm	Gene bodies	Down
27145	-1.17101804599208	3.99316375246356	2.67964841676037	0.136176396204531	NA	Raw	spknorm	Gene bodies	Insignificant
27146	0.924436947698829	-0.20821903339479	0.237720429730087	0.381085065091152	0.513622833228418	Raw	spknorm	Gene bodies	Insignificant
27147	1.20226075689256	-0.331889319940661	0.204187621621978	0.104074477918353	0.206047568650618	Raw	spknorm	Gene bodies	Insignificant
27148	2.24884196738939	-0.541909374311802	0.106572112580352	3.67804554744998e-07	1.39258414175865e-05	Raw	spknorm	Gene bodies	Down
27149	1.10628866203271	-0.192982253404884	0.205115720017015	0.346783912011982	0.480768605289339	Raw	spknorm	Gene bodies	Insignificant
27150	1.55362607395088	0.0677480840544947	0.141929072079494	0.633121733475332	0.730638351576668	Raw	spknorm	Gene bodies	Insignificant
27151	1.33557122372398	-0.225092048044979	0.162401908588682	0.165741257731954	0.286288255358707	Raw	spknorm	Gene bodies	Insignificant
27152	-0.715794932298206	-0.770448576284225	1.43581092991512	0.591547586126894	NA	Raw	spknorm	Gene bodies	Insignificant
27153	-Inf	NA	NA	NA	NA	Raw	spknorm	Gene bodies	Insignificant
27154	2.14093482142617	-0.430309735216104	0.114064411056071	0.00016161005670731	0.00181687210509857	Raw	spknorm	Gene bodies	Down
27155	1.78169058456864	-0.630774903763068	0.147459479439272	1.88906242216299e-05	0.000347629699363402	Raw	spknorm	Gene bodies	Down
27156	1.69910830510528	-0.264108093053545	0.161477926217418	0.101930078584303	0.202629860504944	Raw	spknorm	Gene bodies	Insignificant
27157	1.93535319495137	0.00292212295460249	0.372601258193432	0.993742659641316	0.996010442981438	Raw	spknorm	Gene bodies	Insignificant
27158	-2.09151498112135	-1.39614842257783	4.97323628296408	0.778915676860999	NA	Raw	spknorm	Gene bodies	Insignificant
27159	1.47804170674416	-0.227113562683174	0.166151740984804	0.171655240859161	0.294075136360393	Raw	spknorm	Gene bodies	Insignificant
27160	2.15505031135481	-0.360458524727486	0.107846706143639	0.000830803271078513	0.00636276457977101	Raw	spknorm	Gene bodies	Down
27161	1.59185230377734	-0.191601699662236	0.145408679708314	0.187611735370314	0.313463381338988	Raw	spknorm	Gene bodies	Insignificant
27162	0.556700421689793	-0.542207365070761	0.343547400414329	0.114505727532017	0.220897139965132	Raw	spknorm	Gene bodies	Insignificant
27163	1.82129862065539	-0.355364831604486	0.13450986600553	0.00824365727519241	0.0334416343158668	Raw	spknorm	Gene bodies	Down
27164	1.93390657437316	-0.403429662219126	0.126448562635203	0.00142044243810745	0.00932059241260147	Raw	spknorm	Gene bodies	Down
27165	0.5668703923034	-0.497117600949098	0.336511283467715	0.139603612975137	0.252769515353023	Raw	spknorm	Gene bodies	Insignificant
27166	-Inf	NA	NA	NA	NA	Raw	spknorm	Gene bodies	Insignificant
27167	-1.92263209471584	1.46521269336518	4.98104496952694	0.768637407802228	NA	Raw	spknorm	Gene bodies	Insignificant
27168	-Inf	NA	NA	NA	NA	Raw	spknorm	Gene bodies	Insignificant
27169	-Inf	NA	NA	NA	NA	Raw	spknorm	Gene bodies	Insignificant
27170	-Inf	NA	NA	NA	NA	Raw	spknorm	Gene bodies	Insignificant
27171	-2.00766744095254	1.32239400139398	4.99038773627345	0.791018530737199	NA	Raw	spknorm	Gene bodies	Insignificant
27172	-2.00766744095254	1.32239400139398	4.99038773627345	0.791018530737199	NA	Raw	spknorm	Gene bodies	Insignificant
27173	-Inf	NA	NA	NA	NA	Raw	spknorm	Gene bodies	Insignificant
27174	-2.00766744095254	1.32239400139398	4.99038773627345	0.791018530737199	NA	Raw	spknorm	Gene bodies	Insignificant
27175	-0.0964081500969712	0.459978697007226	0.69366387233267	0.507257109192168	NA	Raw	spknorm	Gene bodies	Insignificant
27176	-1.55052160081263	-0.309426593222053	3.86947022685934	0.936264187024325	NA	Raw	spknorm	Gene bodies	Insignificant
27177	0.978776064563987	-0.210149789788918	0.223701172659434	0.347514152393516	0.481477021234171	Raw	spknorm	Gene bodies	Insignificant
27178	-0.730428686790409	0.545024268957192	1.46166246446311	0.709237977327052	NA	Raw	spknorm	Gene bodies	Insignificant
27179	1.59300845083972	-0.480916493008759	0.141606526903271	0.000683418018129051	0.00543107105359974	Raw	spknorm	Gene bodies	Down
27180	1.49302353922117	-0.26675001435262	0.147601762348206	0.0707267616139131	0.155991933549534	Raw	spknorm	Gene bodies	Insignificant
27181	0.0211479357209947	-0.206128506009185	0.60881196354313	0.734929924111499	NA	Raw	spknorm	Gene bodies	Insignificant
27182	1.57466400792674	-0.298595924878989	0.164138605059438	0.0688855923433419	0.152955268742142	Raw	spknorm	Gene bodies	Insignificant
27183	1.40979072913369	-0.312497312865563	0.156524392699958	0.0458820526038057	0.114366614662835	Raw	spknorm	Gene bodies	Insignificant
27184	1.8370129957283	0.00254275617133044	0.127120827556426	0.984041241337793	0.989750182890593	Raw	spknorm	Gene bodies	Insignificant
27185	1.98233117058965	-0.0796878058734002	0.164362947546218	0.627798157353709	0.72649468832711	Raw	spknorm	Gene bodies	Insignificant
27186	0.68277890027621	-0.166546874744906	0.295115769657412	0.572519901971621	0.684033571670119	Raw	spknorm	Gene bodies	Insignificant
27187	0.905816111006067	-0.0819747340729193	0.259006781640167	0.751625698313853	0.821315326006247	Raw	spknorm	Gene bodies	Insignificant
27188	-Inf	NA	NA	NA	NA	Raw	spknorm	Gene bodies	Insignificant
27189	-1.37443034175695	-1.61255042913872	3.03584227831157	0.595300503818165	NA	Raw	spknorm	Gene bodies	Insignificant
27190	-Inf	NA	NA	NA	NA	Raw	spknorm	Gene bodies	Insignificant
27191	-Inf	NA	NA	NA	NA	Raw	spknorm	Gene bodies	Insignificant
27192	-Inf	NA	NA	NA	NA	Raw	spknorm	Gene bodies	Insignificant
27193	-Inf	NA	NA	NA	NA	Raw	spknorm	Gene bodies	Insignificant
27194	-Inf	NA	NA	NA	NA	Raw	spknorm	Gene bodies	Insignificant
27195	-1.61439372640169	-2.58483699645017	3.98271522051636	0.516329479641664	NA	Raw	spknorm	Gene bodies	Insignificant
27196	-Inf	NA	NA	NA	NA	Raw	spknorm	Gene bodies	Insignificant
27197	-Inf	NA	NA	NA	NA	Raw	spknorm	Gene bodies	Insignificant
27198	-0.753994095923971	-0.0242325390821996	1.43244847838258	0.986502937502521	NA	Raw	spknorm	Gene bodies	Insignificant
27199	-2.00766744095254	1.32239400139398	4.99038773627345	0.791018530737199	NA	Raw	spknorm	Gene bodies	Insignificant
27200	-1.79048498545737	-1.9039116040914	4.94777749794139	0.700384577375204	NA	Raw	spknorm	Gene bodies	Insignificant
27201	-0.885639257481407	0.7770552541115	1.76602950699004	0.659936175942548	NA	Raw	spknorm	Gene bodies	Insignificant
27202	1.59784403787796	-0.364476964124374	0.136741246953162	0.00768853515130263	0.0318879419198514	Raw	spknorm	Gene bodies	Down
27203	1.43497227521861	-0.178580690524189	0.161625339714887	0.269200636218477	0.404907258312175	Raw	spknorm	Gene bodies	Insignificant
27204	-0.772049055391845	1.49816740758001	1.60238656833962	0.349808894091179	NA	Raw	spknorm	Gene bodies	Insignificant
27205	-1.10971873807299	1.2031357737868	2.18665587148674	0.582170375419431	NA	Raw	spknorm	Gene bodies	Insignificant
27206	-Inf	NA	NA	NA	NA	Raw	spknorm	Gene bodies	Insignificant
27207	-0.912129887309744	-0.926346568034479	1.74725615769464	0.595992572861387	NA	Raw	spknorm	Gene bodies	Insignificant
27208	0.80007237360379	0.00243604357245162	0.333951380679575	0.99417979852499	0.996182511165845	Raw	spknorm	Gene bodies	Insignificant
27209	0.520431126021541	-0.196125998463109	0.368697647004154	0.594765725959001	0.701757418860087	Raw	spknorm	Gene bodies	Insignificant
27210	1.95394564010144	-0.462555326527916	0.115839027958905	6.52186020217661e-05	0.000922017489526599	Raw	spknorm	Gene bodies	Down
27211	1.15083623222257	-0.244330511236824	0.190579530430613	0.199828743548167	0.327888359276545	Raw	spknorm	Gene bodies	Insignificant
27212	1.7977028292431	-0.307197447014992	0.123129238002986	0.0125985967440351	0.0452763124204961	Raw	spknorm	Gene bodies	Down
27213	-0.231639432779449	0.144917786873745	0.821382810859613	0.859954973267294	NA	Raw	spknorm	Gene bodies	Insignificant
27214	0.129689892199301	-0.444386527271587	0.544051024878932	0.414036796340229	NA	Raw	spknorm	Gene bodies	Insignificant
27215	1.37911054014041	-0.261513617345286	0.166111702992795	0.115412596512679	0.222150614396364	Raw	spknorm	Gene bodies	Insignificant
27216	-Inf	NA	NA	NA	NA	Raw	spknorm	Gene bodies	Insignificant
27217	-0.956735989765669	-0.422441734707347	2.04873106830674	0.836637208584191	NA	Raw	spknorm	Gene bodies	Insignificant
27218	-0.135399933287798	-0.0877783204659048	0.753788353054534	0.907296260989616	NA	Raw	spknorm	Gene bodies	Insignificant
27219	1.00666068235953	-0.193232341244737	0.214751443461868	0.368229191692983	0.502567622720814	Raw	spknorm	Gene bodies	Insignificant
27220	0.843576899547443	-0.252967800550844	0.253873057459089	0.319039215952592	0.454646410273778	Raw	spknorm	Gene bodies	Insignificant
27221	0.088853411342685	-0.0299648990770604	0.563148625857838	0.95756492663062	NA	Raw	spknorm	Gene bodies	Insignificant
27222	-0.0894022724953646	-0.436127565267819	0.684717614539172	0.524160570432167	NA	Raw	spknorm	Gene bodies	Insignificant
27223	2.11652165682934	-0.469206311571457	0.117794174490194	6.79727014138221e-05	0.000942745593503705	Raw	spknorm	Gene bodies	Down
27224	-1.42050221746518	0.671256930292909	3.17019772720687	0.83231006131725	NA	Raw	spknorm	Gene bodies	Insignificant
27225	-1.48945498979339	-2.9649999307585	3.87675851827796	0.444382196081212	NA	Raw	spknorm	Gene bodies	Insignificant
27226	-1.6978856230438	0.136358105048081	4.3699023205173	0.975106909600161	NA	Raw	spknorm	Gene bodies	Insignificant
27227	-Inf	NA	NA	NA	NA	Raw	spknorm	Gene bodies	Insignificant
27228	-0.51495324722887	0.286538263682596	1.10972836899117	0.796248108073612	NA	Raw	spknorm	Gene bodies	Insignificant
27229	-Inf	NA	NA	NA	NA	Raw	spknorm	Gene bodies	Insignificant
27230	-Inf	NA	NA	NA	NA	Raw	spknorm	Gene bodies	Insignificant
27231	-Inf	NA	NA	NA	NA	Raw	spknorm	Gene bodies	Insignificant
27232	-Inf	NA	NA	NA	NA	Raw	spknorm	Gene bodies	Insignificant
27233	-Inf	NA	NA	NA	NA	Raw	spknorm	Gene bodies	Insignificant
27234	-2.09151498112135	-1.39614842257783	4.97323628296408	0.778915676860999	NA	Raw	spknorm	Gene bodies	Insignificant
27235	-1.92263209471584	1.46521269336518	4.98104496952694	0.768637407802228	NA	Raw	spknorm	Gene bodies	Insignificant
27236	-Inf	NA	NA	NA	NA	Raw	spknorm	Gene bodies	Insignificant
27237	1.74602396804061	-0.43015928662061	0.142494444629769	0.0025379530285939	0.0144465817774166	Raw	spknorm	Gene bodies	Down
27238	1.17523122881162	-0.494414293063907	0.186576405633705	0.00805086047406578	0.0329639955271258	Raw	spknorm	Gene bodies	Down
27239	-0.697020063251751	-0.627210935086581	1.38082466920995	0.649663842158527	NA	Raw	spknorm	Gene bodies	Insignificant
27240	0.513330821599398	-0.421590419415336	0.358383749476968	0.23944869501719	0.372049057257841	Raw	spknorm	Gene bodies	Insignificant
27241	-Inf	NA	NA	NA	NA	Raw	spknorm	Gene bodies	Insignificant
27242	-1.92263209471584	1.46521269336518	4.98104496952694	0.768637407802228	NA	Raw	spknorm	Gene bodies	Insignificant
27243	-1.92263209471584	1.46521269336518	4.98104496952694	0.768637407802228	NA	Raw	spknorm	Gene bodies	Insignificant
27244	-Inf	NA	NA	NA	NA	Raw	spknorm	Gene bodies	Insignificant
27245	-Inf	NA	NA	NA	NA	Raw	spknorm	Gene bodies	Insignificant
27246	-Inf	NA	NA	NA	NA	Raw	spknorm	Gene bodies	Insignificant
27247	-Inf	NA	NA	NA	NA	Raw	spknorm	Gene bodies	Insignificant
27248	-Inf	NA	NA	NA	NA	Raw	spknorm	Gene bodies	Insignificant
27249	1.69623622021577	-0.523052294551042	0.135104060038026	0.000108177756036096	0.00133961476835677	Raw	spknorm	Gene bodies	Down
27250	-Inf	NA	NA	NA	NA	Raw	spknorm	Gene bodies	Insignificant
27251	-Inf	NA	NA	NA	NA	Raw	spknorm	Gene bodies	Insignificant
27252	-1.35310637583225	-1.5189192849329	2.98735342570578	0.611137927958545	NA	Raw	spknorm	Gene bodies	Insignificant
27253	-1.42050221746518	0.292620376659631	3.09382611577976	0.924646818131637	NA	Raw	spknorm	Gene bodies	Insignificant
27254	0.847281078124466	-0.272390523951146	0.252841298905123	0.281338150184143	0.41722100018978	Raw	spknorm	Gene bodies	Insignificant
27255	0.252792371089872	0.0729252204004151	0.479992345976854	0.879242173856273	0.915991764190883	Raw	spknorm	Gene bodies	Insignificant
27256	1.56657977840573	-0.367129626407212	0.138329052306497	0.00795364626339112	0.0327491384895129	Raw	spknorm	Gene bodies	Down
27257	-Inf	NA	NA	NA	NA	Raw	spknorm	Gene bodies	Insignificant
27258	-Inf	NA	NA	NA	NA	Raw	spknorm	Gene bodies	Insignificant
27259	-Inf	NA	NA	NA	NA	Raw	spknorm	Gene bodies	Insignificant
27260	-Inf	NA	NA	NA	NA	Raw	spknorm	Gene bodies	Insignificant
27261	-Inf	NA	NA	NA	NA	Raw	spknorm	Gene bodies	Insignificant
27262	-Inf	NA	NA	NA	NA	Raw	spknorm	Gene bodies	Insignificant
27263	0.106760174156093	0.0738821863220317	0.565447363854385	0.896043109880755	NA	Raw	spknorm	Gene bodies	Insignificant
27264	1.42584914911061	-0.314795867592172	0.194924070428023	0.106317923259628	0.209143767821568	Raw	spknorm	Gene bodies	Insignificant
27265	0.926094097090639	-0.12527854305077	0.248976666284107	0.614842061645714	0.718187854986164	Raw	spknorm	Gene bodies	Insignificant
27266	0.882319580014099	-0.0160460090786522	0.26486953178745	0.951693061966388	0.968600941176357	Raw	spknorm	Gene bodies	Insignificant
27267	0.529112602561868	0.086206419860858	0.375086872249959	0.818223449355118	0.871255226176098	Raw	spknorm	Gene bodies	Insignificant
27268	-1.48945498979339	-3.02287806118636	3.52900813371418	0.391676999842019	NA	Raw	spknorm	Gene bodies	Insignificant
27269	-Inf	NA	NA	NA	NA	Raw	spknorm	Gene bodies	Insignificant
27270	-Inf	NA	NA	NA	NA	Raw	spknorm	Gene bodies	Insignificant
27271	-0.47977856411804	-3.20144227957025	1.29634986348257	0.0135271014698381	NA	Raw	spknorm	Gene bodies	Insignificant
27272	-0.0841123193327129	-1.6528731284232	0.721339580255736	0.021940640911214	NA	Raw	spknorm	Gene bodies	Insignificant
27273	-1.12711565586257	-2.60743501628361	2.48159293709601	0.293391708971665	NA	Raw	spknorm	Gene bodies	Insignificant
27274	-0.619426996933113	-0.0251467610341936	1.23195216659021	0.983714611893175	NA	Raw	spknorm	Gene bodies	Insignificant
27275	1.73727038718451	-0.193705009386618	0.137942064356588	0.160244707777089	0.279209768536223	Raw	spknorm	Gene bodies	Insignificant
27276	0.228746732095208	-0.0871086428894159	0.487426546911262	0.858164378133385	0.901400976266381	Raw	spknorm	Gene bodies	Insignificant
27277	1.36386712344083	0.261646124783421	0.209823002677412	0.212403018994586	0.342866666127486	Raw	spknorm	Gene bodies	Insignificant
27278	0.924545468351456	-0.0836828980803181	0.232498878699177	0.718900843362799	0.79759494039645	Raw	spknorm	Gene bodies	Insignificant
27279	1.19440610165521	-0.175472309438171	0.187800634710507	0.350121221143685	0.483563648824863	Raw	spknorm	Gene bodies	Insignificant
27280	1.74012119411266	-0.23191739486505	0.173525862888604	0.181385751580727	0.305384444521807	Raw	spknorm	Gene bodies	Insignificant
27281	-0.179897105665572	0.084150148045556	0.787350187888882	0.914886034016089	NA	Raw	spknorm	Gene bodies	Insignificant
27282	2.00049101795296	-0.457718871209793	0.116027131534771	7.98234104496837e-05	0.00106237702634852	Raw	spknorm	Gene bodies	Down
27283	0.831791415114557	0.274962094458168	0.258767007989947	0.287969923636109	0.424417417654293	Raw	spknorm	Gene bodies	Insignificant
27284	0.884111108649741	-0.658489297685646	0.259169815807529	0.0110610601753095	0.0411432154891511	Raw	spknorm	Gene bodies	Down
27285	1.18875416879643	-0.352389993337732	0.188072930497606	0.0609734406086789	0.140183604676865	Raw	spknorm	Gene bodies	Insignificant
27286	1.31502887886779	-0.279290000127333	0.183980850948828	0.129004713712456	0.239066963132956	Raw	spknorm	Gene bodies	Insignificant
27287	0.254693059411072	-0.572322207446153	0.475479068419065	0.228715267626771	0.361223306408248	Raw	spknorm	Gene bodies	Insignificant
27288	1.39377256500073	-0.0909154635495473	0.178431805906131	0.610384288625967	0.714501011632529	Raw	spknorm	Gene bodies	Insignificant
27289	0.624648151833919	-0.270619197178131	0.332755847789631	0.416065256289176	0.544837499972033	Raw	spknorm	Gene bodies	Insignificant
27290	-0.444210510875061	-1.07112472444858	1.03974276771658	0.30292437892542	NA	Raw	spknorm	Gene bodies	Insignificant
27291	1.41573728452609	-0.499411587110581	0.153877621856578	0.00117239840367122	0.00821676668445322	Raw	spknorm	Gene bodies	Down
27292	0.371723429111041	-0.401255250223243	0.410735536326794	0.328609374199579	0.46357142553037	Raw	spknorm	Gene bodies	Insignificant
27293	-0.894149325614856	1.06687094753033	1.70971655991909	0.532624583524963	NA	Raw	spknorm	Gene bodies	Insignificant
27294	-1.33653465610889	-0.272641708288364	2.84560266741181	0.923670214394494	NA	Raw	spknorm	Gene bodies	Insignificant
27295	-Inf	NA	NA	NA	NA	Raw	spknorm	Gene bodies	Insignificant
27296	-1.52469208604381	1.03860670602857	3.42851123613206	0.761941474979497	NA	Raw	spknorm	Gene bodies	Insignificant
27297	0.279621322484056	0.348251263561955	0.48407690925684	0.471886435805784	0.596696322281863	Raw	spknorm	Gene bodies	Insignificant
27298	1.43954426214535	-0.101986358203735	0.191458038845028	0.594253340859146	0.701476618810259	Raw	spknorm	Gene bodies	Insignificant
27299	0.542956068971323	0.228472540206248	0.341324446573739	0.503259118631484	0.624170522182579	Raw	spknorm	Gene bodies	Insignificant
27300	1.01969461819322	-0.285271273937336	0.237916984284478	0.230513547711528	0.363016883212267	Raw	spknorm	Gene bodies	Insignificant
27301	1.8607675958138	-0.491966786594086	0.121137168615216	4.8813325809011e-05	0.000742684042562966	Raw	spknorm	Gene bodies	Down
27302	0.298006578047523	0.15533448233814	0.442955293779385	0.725830261047253	0.802445000802031	Raw	spknorm	Gene bodies	Insignificant
27303	0.32717495893762	-0.307677991054687	0.429263403294702	0.473523412973038	0.598306913054541	Raw	spknorm	Gene bodies	Insignificant
27304	-0.945386945443112	-4.80174793428239	2.27442109694945	0.0347554982760005	NA	Raw	spknorm	Gene bodies	Insignificant
27305	1.32348001916849	-1.98333217609145	0.187659752560188	4.1592748341583e-26	2.74013026074349e-23	Raw	spknorm	Gene bodies	Down
27306	1.37693811066225	-0.389922781512709	0.166230670433552	0.0189927664615882	0.0609470752308539	Raw	spknorm	Gene bodies	Insignificant
27307	0.237751034117865	-0.70751192433858	0.487017700140367	0.146294912464216	0.261331584412759	Raw	spknorm	Gene bodies	Insignificant
27308	1.27557507667239	-0.309485314369036	0.179166187310329	0.0841022192091817	0.177471306902655	Raw	spknorm	Gene bodies	Insignificant
27309	1.15600897598654	-0.331940577740318	0.18768631349747	0.0769619287795945	0.165694505490186	Raw	spknorm	Gene bodies	Insignificant
27310	-1.0195421077239	0.971030746730762	1.95697016054563	0.619759744632215	NA	Raw	spknorm	Gene bodies	Insignificant
27311	-0.541815564429737	1.16351364833155	1.1653410289804	0.318069975341786	NA	Raw	spknorm	Gene bodies	Insignificant
27312	-0.53050935196103	-0.340632305711922	1.14626644240717	0.766339183930009	NA	Raw	spknorm	Gene bodies	Insignificant
27313	1.76770247316833	-0.358770452337698	0.131417393587594	0.00633329106940846	0.0277326233390414	Raw	spknorm	Gene bodies	Down
27314	-2.09151498112135	-1.39614842257783	4.97323628296408	0.778915676860999	NA	Raw	spknorm	Gene bodies	Insignificant
27315	-0.771343041891065	-2.07098492180613	1.6009386219357	0.195801308264775	NA	Raw	spknorm	Gene bodies	Insignificant
27316	1.04093050791689	-0.265426289202213	0.211162563573875	0.208762301085046	0.338666840568403	Raw	spknorm	Gene bodies	Insignificant
27317	-Inf	NA	NA	NA	NA	Raw	spknorm	Gene bodies	Insignificant
27318	-Inf	NA	NA	NA	NA	Raw	spknorm	Gene bodies	Insignificant
27319	-0.45020003581545	1.04441965258798	1.09664857468067	0.340907311489299	NA	Raw	spknorm	Gene bodies	Insignificant
27320	1.21253916067407	-0.248884793030743	0.184186771505258	0.176611158842412	0.300029477682776	Raw	spknorm	Gene bodies	Insignificant
27321	-1.28025450747042	-1.86424111419557	2.80933456191322	0.506953946098195	NA	Raw	spknorm	Gene bodies	Insignificant
27322	0.914216182803586	-0.399933646515396	0.259758639295866	0.123649204531196	0.232809648314238	Raw	spknorm	Gene bodies	Insignificant
27323	0.272786967253131	-0.374562047567964	0.462039357271805	0.417554457729092	0.546453867206845	Raw	spknorm	Gene bodies	Insignificant
27324	-Inf	NA	NA	NA	NA	Raw	spknorm	Gene bodies	Insignificant
27325	1.05127603753425	-0.218152079341957	0.227716482539049	0.33806344708327	0.472311609050225	Raw	spknorm	Gene bodies	Insignificant
27326	-Inf	NA	NA	NA	NA	Raw	spknorm	Gene bodies	Insignificant
27327	0.539493247854347	-0.265899838738228	0.345189431612552	0.441121235550802	0.568487226097161	Raw	spknorm	Gene bodies	Insignificant
27328	1.35122456687198	-0.4872423161976	0.166035101462845	0.00334005741571643	0.01763164924258	Raw	spknorm	Gene bodies	Down
27329	-1.61439372640169	-2.58483699645017	3.98271522051636	0.516329479641664	NA	Raw	spknorm	Gene bodies	Insignificant
27330	-Inf	NA	NA	NA	NA	Raw	spknorm	Gene bodies	Insignificant
27331	-0.805346928047066	-0.960321602453863	1.60293838759325	0.549105696481119	NA	Raw	spknorm	Gene bodies	Insignificant
27332	1.15188215031399	-0.255812513224757	0.193615943740649	0.186422413856129	0.311871727395677	Raw	spknorm	Gene bodies	Insignificant
27333	1.74800477036323	-0.159413064271101	0.158935601676931	0.315858870437681	0.451775561972089	Raw	spknorm	Gene bodies	Insignificant
27334	-0.291855402429957	-0.216884804175066	0.855710909942477	0.799916093141343	NA	Raw	spknorm	Gene bodies	Insignificant
27335	1.54872468442881	-0.294547513785942	0.149190988202973	0.0483478345549568	0.118990635154075	Raw	spknorm	Gene bodies	Insignificant
27336	-Inf	NA	NA	NA	NA	Raw	spknorm	Gene bodies	Insignificant
27337	0.148895581392259	-0.753658363915572	0.528288647509021	0.153694252818269	NA	Raw	spknorm	Gene bodies	Insignificant
27338	-Inf	NA	NA	NA	NA	Raw	spknorm	Gene bodies	Insignificant
27339	-1.92263209471584	1.46521269336518	4.98104496952694	0.768637407802228	NA	Raw	spknorm	Gene bodies	Insignificant
27340	-0.522372363716626	0.06165205770687	1.11438981590915	0.955880659954223	NA	Raw	spknorm	Gene bodies	Insignificant
27341	0.870215104178222	-0.399613407070266	0.255843657632546	0.11830123604774	0.225773042607912	Raw	spknorm	Gene bodies	Insignificant
27342	1.17058438193919	-0.517638724587029	0.195784661496257	0.00819523415155875	0.0333891172482802	Raw	spknorm	Gene bodies	Down
27343	0.121699334372483	0.247000094360257	0.584565867573676	0.672633865960391	NA	Raw	spknorm	Gene bodies	Insignificant
27344	0.944016048508633	-0.556988301194633	0.23184192254937	0.0162857232839267	0.0541323637711954	Raw	spknorm	Gene bodies	Insignificant
27345	1.32587622846202	-0.407106144141544	0.190942052326652	0.032999231691257	0.0904698037378281	Raw	spknorm	Gene bodies	Insignificant
27346	1.28213816116535	-0.279771479540434	0.182325982097632	0.124917129195149	0.234537541687196	Raw	spknorm	Gene bodies	Insignificant
27347	1.31979652786253	-0.286486032997821	0.176886059133323	0.105316562827504	0.207732190391496	Raw	spknorm	Gene bodies	Insignificant
27348	1.32622522465833	-0.442015688458082	0.182415151593933	0.0153874046858441	0.0520124279478403	Raw	spknorm	Gene bodies	Insignificant
27349	1.11829284020686	-0.138237008154414	0.218013832840017	0.526032215178056	0.644504413909807	Raw	spknorm	Gene bodies	Insignificant
27350	1.26858499167226	-0.255204575792655	0.204199093229626	0.21137879117866	0.341895652639384	Raw	spknorm	Gene bodies	Insignificant
27351	1.64705590345144	-0.311925545258723	0.133965682586693	0.019890933090611	0.0629401859754779	Raw	spknorm	Gene bodies	Insignificant
27352	0.615071109829817	-0.167937309766132	0.346987755208172	0.62839561248007	0.726691750478902	Raw	spknorm	Gene bodies	Insignificant
27353	-0.281145538282387	-0.483587800963963	0.859613521017246	0.573731669043048	NA	Raw	spknorm	Gene bodies	Insignificant
27354	-Inf	NA	NA	NA	NA	Raw	spknorm	Gene bodies	Insignificant
27355	-1.79048498545737	-1.9039116040914	4.94777749794139	0.700384577375204	NA	Raw	spknorm	Gene bodies	Insignificant
27356	1.65481884177135	-0.342138243183488	0.135497575978499	0.0115681613046629	0.0425522315327298	Raw	spknorm	Gene bodies	Down
27357	-Inf	NA	NA	NA	NA	Raw	spknorm	Gene bodies	Insignificant
27358	-0.906053276109417	0.256763805459023	1.71631782157169	0.881078985656917	NA	Raw	spknorm	Gene bodies	Insignificant
27359	-0.858158440842783	-1.20945126084258	1.65819305279558	0.465769833988473	NA	Raw	spknorm	Gene bodies	Insignificant
27360	0.977993241299301	-0.0622543121715617	0.230341173030669	0.786952532197373	0.848353291521951	Raw	spknorm	Gene bodies	Insignificant
27361	0.873945141251217	-0.217427374237966	0.248725653644267	0.382028155653023	0.514472912805011	Raw	spknorm	Gene bodies	Insignificant
27362	-0.0308987389152367	-0.0522407060841055	0.651845378022711	0.936123692092117	NA	Raw	spknorm	Gene bodies	Insignificant
27363	1.12797413716029	-0.337022604887162	0.200991847609324	0.0935821088824913	0.190907148556296	Raw	spknorm	Gene bodies	Insignificant
27364	1.38258341838947	-0.431129892083209	0.166473976789253	0.00960391013640338	0.0373718605898556	Raw	spknorm	Gene bodies	Down
27365	0.736904210408345	-0.274464825370809	0.290153244173667	0.344183997033543	0.478473131980793	Raw	spknorm	Gene bodies	Insignificant
27366	1.4644660734362	-0.276263788566037	0.151026174288515	0.0673629988035827	0.150836400415957	Raw	spknorm	Gene bodies	Insignificant
27367	-0.168530165412467	0.169652466046441	0.756548226929505	0.822566352299789	NA	Raw	spknorm	Gene bodies	Insignificant
27368	1.57808252095464	0.376927878440813	0.186245482989432	0.0429883743808856	0.108716856207783	Raw	spknorm	Gene bodies	Insignificant
27369	0.509760158632092	-0.312164214408168	0.352712776822819	0.376136130815047	0.509349399755299	Raw	spknorm	Gene bodies	Insignificant
27370	0.528019560080933	-0.017628624735123	0.347308937786906	0.959518547747618	0.973407482685757	Raw	spknorm	Gene bodies	Insignificant
27371	0.625343323879609	-0.0198891386005028	0.315031533526212	0.949659957522691	0.967571858024547	Raw	spknorm	Gene bodies	Insignificant
27372	-Inf	NA	NA	NA	NA	Raw	spknorm	Gene bodies	Insignificant
27373	-Inf	NA	NA	NA	NA	Raw	spknorm	Gene bodies	Insignificant
27374	-Inf	NA	NA	NA	NA	Raw	spknorm	Gene bodies	Insignificant
27375	0.00440736417633074	-0.227953520511495	0.649412121852072	0.725576951269253	NA	Raw	spknorm	Gene bodies	Insignificant
27376	1.46732020685118	-0.21751403550046	0.161402685343522	0.177771565752529	0.301164174116498	Raw	spknorm	Gene bodies	Insignificant
27377	0.742917497642726	-0.174201870524559	0.293289338493802	0.552539471187624	0.667301564836676	Raw	spknorm	Gene bodies	Insignificant
27378	0.862962781900915	-0.321935741356166	0.273173934463464	0.238596953718654	0.37133870330699	Raw	spknorm	Gene bodies	Insignificant
27379	0.87990118754896	-0.163866333281095	0.250645674809147	0.513255599846286	0.633563404869277	Raw	spknorm	Gene bodies	Insignificant
27380	0.528566425195661	-0.0614202734253965	0.345303835391759	0.858822614778804	0.901948571044597	Raw	spknorm	Gene bodies	Insignificant
27381	0.988175324187876	-0.358407747965989	0.218987934756394	0.101702529193641	0.202255623014147	Raw	spknorm	Gene bodies	Insignificant
27382	0.697621600334392	-0.65757335750681	0.291778734789701	0.0242168548261451	0.0727167910641038	Raw	spknorm	Gene bodies	Insignificant
27383	1.72341995826061	-0.232363561393495	0.157489087154921	0.140097934412387	0.253214044419425	Raw	spknorm	Gene bodies	Insignificant
27384	1.17479803324628	-0.27495627845519	0.185180597563782	0.137596629921234	0.250217085738888	Raw	spknorm	Gene bodies	Insignificant
27385	0.253598455432193	-0.184056821632608	0.469497614243395	0.695036563924853	0.779474327212125	Raw	spknorm	Gene bodies	Insignificant
27386	1.36713498974965	-0.394154823328112	0.171831097991547	0.0217990964699147	0.0671713973544426	Raw	spknorm	Gene bodies	Insignificant
27387	1.33906567217768	0.0109600006714163	0.207320308375187	0.957839423030932	0.972602669378511	Raw	spknorm	Gene bodies	Insignificant
27388	1.38991879966662	-0.305958382990558	0.171824981273834	0.0749713299403573	0.162610160962304	Raw	spknorm	Gene bodies	Insignificant
27389	-Inf	NA	NA	NA	NA	Raw	spknorm	Gene bodies	Insignificant
27390	2.19560405178128	-0.388905021892256	0.107823067694697	0.000309899168283985	0.00305100695775949	Raw	spknorm	Gene bodies	Down
27391	-0.0732717995530661	-0.230531834191804	0.686718638988849	0.737096680719113	NA	Raw	spknorm	Gene bodies	Insignificant
27392	-2.09151498112135	-1.39614842257783	4.97323628296408	0.778915676860999	NA	Raw	spknorm	Gene bodies	Insignificant
27393	-1.61439372640169	-2.58483699645017	3.98271522051636	0.516329479641664	NA	Raw	spknorm	Gene bodies	Insignificant
27394	1.43390897781985	-0.424242131005681	0.156411184837512	0.00668076833735247	0.0288609192173627	Raw	spknorm	Gene bodies	Down
27395	1.14575484744535	-0.34237745743593	0.190453456480601	0.0722251619110825	0.158307123130327	Raw	spknorm	Gene bodies	Insignificant
27396	-0.532465886150408	-0.644953240397368	1.18763399942853	0.587090393203452	NA	Raw	spknorm	Gene bodies	Insignificant
27397	0.302660962316568	-0.368505491165711	0.458434633108427	0.421492666634222	0.550077988864155	Raw	spknorm	Gene bodies	Insignificant
27398	2.05073172857848	-0.366684842458199	0.115994118727714	0.00157100884124007	0.0100546903139568	Raw	spknorm	Gene bodies	Down
27399	-Inf	NA	NA	NA	NA	Raw	spknorm	Gene bodies	Insignificant
27400	-1.37856405036557	1.65642248380318	3.01232490678699	0.58240048414571	NA	Raw	spknorm	Gene bodies	Insignificant
27401	-0.695294101787235	-2.39871765438938	1.49227115827638	0.107960627850925	NA	Raw	spknorm	Gene bodies	Insignificant
27402	-Inf	NA	NA	NA	NA	Raw	spknorm	Gene bodies	Insignificant
27403	-Inf	NA	NA	NA	NA	Raw	spknorm	Gene bodies	Insignificant
27404	0.696122575757073	-0.146346954118174	0.291950840977582	0.61617929330735	0.718713120484436	Raw	spknorm	Gene bodies	Insignificant
27405	1.03870955463232	-0.227688851102279	0.210460420321953	0.279314443739081	0.415190332886522	Raw	spknorm	Gene bodies	Insignificant
27406	0.522440973024997	0.639716579258107	0.374981042737118	0.088008615662967	0.182902447945624	Raw	spknorm	Gene bodies	Insignificant
27407	0.943693563142742	-0.290165191623659	0.269362148163959	0.281377186375712	0.41722100018978	Raw	spknorm	Gene bodies	Insignificant
27408	-1.74654083566016	0.00511287531571979	4.55971999565052	0.999105321505547	NA	Raw	spknorm	Gene bodies	Insignificant
27409	0.205779342124288	-0.454246508903947	0.499259908039339	0.362907029031831	0.49674454752996	Raw	spknorm	Gene bodies	Insignificant
27410	1.84500651831991	-0.292272069091863	0.124632286852883	0.01902324885661	0.0609854810060082	Raw	spknorm	Gene bodies	Insignificant
27411	-Inf	NA	NA	NA	NA	Raw	spknorm	Gene bodies	Insignificant
27412	-Inf	NA	NA	NA	NA	Raw	spknorm	Gene bodies	Insignificant
27413	-Inf	NA	NA	NA	NA	Raw	spknorm	Gene bodies	Insignificant
27414	-Inf	NA	NA	NA	NA	Raw	spknorm	Gene bodies	Insignificant
27415	-Inf	NA	NA	NA	NA	Raw	spknorm	Gene bodies	Insignificant
27416	-1.92263209471584	1.46521269336518	4.98104496952694	0.768637407802228	NA	Raw	spknorm	Gene bodies	Insignificant
27417	-1.79048498545737	-1.9039116040914	4.94777749794139	0.700384577375204	NA	Raw	spknorm	Gene bodies	Insignificant
27418	-Inf	NA	NA	NA	NA	Raw	spknorm	Gene bodies	Insignificant
27419	-Inf	NA	NA	NA	NA	Raw	spknorm	Gene bodies	Insignificant
27420	-Inf	NA	NA	NA	NA	Raw	spknorm	Gene bodies	Insignificant
27421	-1.18842499412941	-4.02288496195447	2.7079464419126	0.137388891138339	NA	Raw	spknorm	Gene bodies	Insignificant
27422	-0.250514906021798	-1.38525419164685	0.859538384911608	0.107043404471813	NA	Raw	spknorm	Gene bodies	Insignificant
27423	0.991543924953977	-0.913998198208546	0.219374737292254	3.09476655417539e-05	0.000520218013416068	Raw	spknorm	Gene bodies	Down
27424	1.16210567600901	-0.127763197912877	0.210343651614029	0.543584025148165	0.659144405977565	Raw	spknorm	Gene bodies	Insignificant
27425	-0.0980651425621383	0.379153594731714	0.698211902358735	0.587105611558655	NA	Raw	spknorm	Gene bodies	Insignificant
27426	-Inf	NA	NA	NA	NA	Raw	spknorm	Gene bodies	Insignificant
27427	-1.79048498545737	-1.9039116040914	4.94777749794139	0.700384577375204	NA	Raw	spknorm	Gene bodies	Insignificant
27428	-1.2694195809405	2.08664874814921	2.76111118207528	0.449812354291277	NA	Raw	spknorm	Gene bodies	Insignificant
27429	-Inf	NA	NA	NA	NA	Raw	spknorm	Gene bodies	Insignificant
27430	-1.6978856230438	0.136358105048081	4.3699023205173	0.975106909600161	NA	Raw	spknorm	Gene bodies	Insignificant
27431	-Inf	NA	NA	NA	NA	Raw	spknorm	Gene bodies	Insignificant
27432	-Inf	NA	NA	NA	NA	Raw	spknorm	Gene bodies	Insignificant
27433	-1.52469208604381	1.03860670602857	3.42851123613206	0.761941474979497	NA	Raw	spknorm	Gene bodies	Insignificant
27434	-0.699621935129297	0.582295135920286	1.36007536023592	0.668553226172402	NA	Raw	spknorm	Gene bodies	Insignificant
27435	-0.0226193941881652	-0.163011070721371	0.66908815682538	0.807516091521276	NA	Raw	spknorm	Gene bodies	Insignificant
27436	1.18110294181485	-0.303618814422922	0.187581159042063	0.105533412046407	0.207973113539255	Raw	spknorm	Gene bodies	Insignificant
27437	2.48402458030304	-0.379447834202287	0.108728384572397	0.000483257119321855	0.00422368905787336	Raw	spknorm	Gene bodies	Down
27438	1.64091055034103	-0.376914113475317	0.132836899447616	0.00454797014252117	0.0218558610159075	Raw	spknorm	Gene bodies	Down
27439	-1.55052160081263	-0.594234833821437	3.80705666459857	0.875963869641644	NA	Raw	spknorm	Gene bodies	Insignificant
27440	-0.394991409813865	0.147960997058664	1.04288635620255	0.88717760911316	NA	Raw	spknorm	Gene bodies	Insignificant
27441	-1.92263209471584	1.46521269336518	4.98104496952694	0.768637407802228	NA	Raw	spknorm	Gene bodies	Insignificant
27442	0.737115083193521	-0.158715090596868	0.28445153142014	0.57686566312628	0.688014670383341	Raw	spknorm	Gene bodies	Insignificant
27443	-0.75826679300205	-0.378439141637018	1.4567766053166	0.795034689056421	NA	Raw	spknorm	Gene bodies	Insignificant
27444	1.12984934049864	-0.0816345882512485	0.199726694510861	0.682736726099155	0.770957706954719	Raw	spknorm	Gene bodies	Insignificant
27445	0.0639522659682804	-0.416237202779611	0.576302880451143	0.47013817711754	NA	Raw	spknorm	Gene bodies	Insignificant
27446	1.3784356047947	-0.295384486863516	0.165190124373892	0.0737520391204529	0.160727235767629	Raw	spknorm	Gene bodies	Insignificant
27447	1.23044508935123	-0.205438406565362	0.213759580864063	0.336515829109913	0.47079343431219	Raw	spknorm	Gene bodies	Insignificant
27448	1.15192806699215	-0.317910796283713	0.209252641973804	0.128695107047201	0.238627459956926	Raw	spknorm	Gene bodies	Insignificant
27449	0.801518614761227	-0.294895204480977	0.272949784235427	0.279963675780993	0.415780138874026	Raw	spknorm	Gene bodies	Insignificant
27450	-0.812408782534553	0.450639921035447	1.54580565859079	0.770650357644265	NA	Raw	spknorm	Gene bodies	Insignificant
27451	0.345770590408503	0.273185264261384	0.428448372635181	0.52372409312083	0.643231604302764	Raw	spknorm	Gene bodies	Insignificant
27452	1.46874082379431	-0.135464216607139	0.168011884185084	0.420082810665285	0.54867279077377	Raw	spknorm	Gene bodies	Insignificant
27453	1.10240626124505	-0.0619398962831105	0.232982920919016	0.790350149643933	0.851066816909812	Raw	spknorm	Gene bodies	Insignificant
27454	-Inf	NA	NA	NA	NA	Raw	spknorm	Gene bodies	Insignificant
27455	-Inf	NA	NA	NA	NA	Raw	spknorm	Gene bodies	Insignificant
27456	1.50347642063054	-0.33817332156462	0.147247866602786	0.0216400975867842	0.066743896489576	Raw	spknorm	Gene bodies	Insignificant
27457	-1.61439372640169	-2.58483699645017	3.98271522051636	0.516329479641664	NA	Raw	spknorm	Gene bodies	Insignificant
27458	-1.74654083566016	0.00511287531571979	4.55971999565052	0.999105321505547	NA	Raw	spknorm	Gene bodies	Insignificant
27459	-2.09151498112135	-1.39614842257783	4.97323628296408	0.778915676860999	NA	Raw	spknorm	Gene bodies	Insignificant
27460	-Inf	NA	NA	NA	NA	Raw	spknorm	Gene bodies	Insignificant
27461	-Inf	NA	NA	NA	NA	Raw	spknorm	Gene bodies	Insignificant
27462	1.81181068740959	-0.131177061387366	0.12948923517992	0.311043686804037	0.447218640040374	Raw	spknorm	Gene bodies	Insignificant
27463	0.746211762807097	-0.458864505402814	0.294409733466694	0.119093098293991	0.22682432250963	Raw	spknorm	Gene bodies	Insignificant
27464	1.31876275811527	-0.375303981355801	0.166016072220518	0.0237810331300908	0.0718667184683661	Raw	spknorm	Gene bodies	Insignificant
27465	0.133267389460527	-0.368301235202197	0.539275871385834	0.494635181516348	NA	Raw	spknorm	Gene bodies	Insignificant
27466	0.844107339896592	-0.485974655183445	0.256988412518065	0.0586193748808346	0.136468925310483	Raw	spknorm	Gene bodies	Insignificant
27467	1.22054673932714	-0.403160214653703	0.182358546427691	0.0270489527575984	0.0787078416792422	Raw	spknorm	Gene bodies	Insignificant
27468	1.15211780444307	-0.214441499479389	0.195373460001093	0.272380110111238	0.407784747299503	Raw	spknorm	Gene bodies	Insignificant
27469	2.08301627462408	-0.524199006857389	0.113840572041374	4.13107524791269e-06	0.000105896979506805	Raw	spknorm	Gene bodies	Down
27470	-1.34032144397542	0.758215759411549	3.07162352228636	0.805027968444312	NA	Raw	spknorm	Gene bodies	Insignificant
27471	0.0757841163042161	-0.390420403795525	0.571289642664201	0.494352945697065	NA	Raw	spknorm	Gene bodies	Insignificant
27472	-1.52469208604381	1.03860670602857	3.42851123613206	0.761941474979497	NA	Raw	spknorm	Gene bodies	Insignificant
27473	-1.74654083566016	0.00511287531571979	4.55971999565052	0.999105321505547	NA	Raw	spknorm	Gene bodies	Insignificant
27474	-0.75826679300205	-0.378439141637018	1.4567766053166	0.795034689056421	NA	Raw	spknorm	Gene bodies	Insignificant
27475	0.969339018648582	-0.517997987185098	0.223821828413065	0.0206495257589545	0.0645027716112302	Raw	spknorm	Gene bodies	Insignificant
27476	0.995950930330761	-0.267456000335248	0.22002834500104	0.224155445827	0.355840018580308	Raw	spknorm	Gene bodies	Insignificant
27477	-1.39685562737982	0.762540959858083	3.32662644709387	0.818695207856962	NA	Raw	spknorm	Gene bodies	Insignificant
27478	-1.37443034175695	-1.61255042913872	3.03584227831157	0.595300503818165	NA	Raw	spknorm	Gene bodies	Insignificant
27479	-0.0334476423403488	0.461954544669057	0.697259533673931	0.50763236307073	NA	Raw	spknorm	Gene bodies	Insignificant
27480	1.75541650940613	-0.282917102737893	0.130531389249855	0.0302024006328081	0.0851405286131535	Raw	spknorm	Gene bodies	Insignificant
27481	0.201376638248517	-0.138260773155948	0.546650133301344	0.8003271764636	0.858023667785549	Raw	spknorm	Gene bodies	Insignificant
27482	-1.74654083566016	0.00511287531571979	4.55971999565052	0.999105321505547	NA	Raw	spknorm	Gene bodies	Insignificant
27483	-0.155212281172154	-1.29991379126319	0.803707245468142	0.105792585105033	NA	Raw	spknorm	Gene bodies	Insignificant
27484	1.12975271215418	-0.381850058745977	0.194032218157023	0.0490712082862436	0.120000415809121	Raw	spknorm	Gene bodies	Insignificant
27485	1.50039978496155	-0.316665263053731	0.172946744683219	0.0671007385223477	0.150695409909971	Raw	spknorm	Gene bodies	Insignificant
27486	0.238215520239043	-0.378169160313223	0.490229859074046	0.440462807730425	0.567918244183605	Raw	spknorm	Gene bodies	Insignificant
27487	0.117975210210625	0.769553797867003	0.560515040264357	0.1697708456579	NA	Raw	spknorm	Gene bodies	Insignificant
27488	1.16724494630199	-0.344897251487156	0.186391416013958	0.0642570198849629	0.145672831039964	Raw	spknorm	Gene bodies	Insignificant
27489	0.277012939376528	-0.249680386078562	0.476622739780423	0.600380591367347	0.705676243243646	Raw	spknorm	Gene bodies	Insignificant
27490	-1.61439372640169	-2.58483699645017	3.98271522051636	0.516329479641664	NA	Raw	spknorm	Gene bodies	Insignificant
27491	1.09362827613386	-0.432877127787909	0.198977277703004	0.029591893091952	0.0839222521264657	Raw	spknorm	Gene bodies	Insignificant
27492	-0.991506286010868	0.187003089717034	1.87325864948727	0.920481121882188	NA	Raw	spknorm	Gene bodies	Insignificant
27493	-Inf	NA	NA	NA	NA	Raw	spknorm	Gene bodies	Insignificant
27494	-1.30168192645726	0.894114999735791	2.76295813698947	0.746234928358648	NA	Raw	spknorm	Gene bodies	Insignificant
27495	-1.25258819211358	0.440269776851002	2.49747784839033	0.860069449890262	NA	Raw	spknorm	Gene bodies	Insignificant
27496	1.78844890972398	-0.207646149648196	0.14079121672975	0.140252448120487	0.253354298935499	Raw	spknorm	Gene bodies	Insignificant
27497	1.46212535511	-0.988460399422793	0.15141859474967	6.66542466895157e-11	6.75566426446968e-09	Raw	spknorm	Gene bodies	Down
27498	-Inf	NA	NA	NA	NA	Raw	spknorm	Gene bodies	Insignificant
27499	-Inf	NA	NA	NA	NA	Raw	spknorm	Gene bodies	Insignificant
27500	-1.79048498545737	-1.9039116040914	4.94777749794139	0.700384577375204	NA	Raw	spknorm	Gene bodies	Insignificant
27501	-0.490898331750374	-0.612454315697171	1.0763961618461	0.569365660319633	NA	Raw	spknorm	Gene bodies	Insignificant
27502	-1.92263209471584	1.46521269336518	4.98104496952694	0.768637407802228	NA	Raw	spknorm	Gene bodies	Insignificant
27503	0.854738602282571	0.0849842128505488	0.248784289010902	0.732653450720269	0.80726497824739	Raw	spknorm	Gene bodies	Insignificant
27504	1.21835560597841	-0.402557454677776	0.185289100204662	0.0298111044440202	0.0843261297025355	Raw	spknorm	Gene bodies	Insignificant
27505	-0.345510609175768	-0.334532992505122	0.923650324516816	0.717213221925361	NA	Raw	spknorm	Gene bodies	Insignificant
27506	1.0392167578957	-0.261161643096061	0.221211755614466	0.23776338050979	0.370216296572559	Raw	spknorm	Gene bodies	Insignificant
27507	1.29712994367107	-0.342403115403057	0.173023233968474	0.0478224256896601	0.117962103613492	Raw	spknorm	Gene bodies	Insignificant
27508	0.126553477961279	-0.280896844434608	0.538626772449897	0.602014649098926	NA	Raw	spknorm	Gene bodies	Insignificant
27509	0.662500483173931	-0.287951595582283	0.310129473150356	0.353154320248247	0.486122160843179	Raw	spknorm	Gene bodies	Insignificant
27510	0.685701441368475	-0.116382903754706	0.293481152395222	0.691691909189198	0.777224338689824	Raw	spknorm	Gene bodies	Insignificant
27511	1.43856726660711	-0.336530843148373	0.152632972001235	0.0274655258819845	0.0796403540979376	Raw	spknorm	Gene bodies	Insignificant
27512	1.02408628621272	-0.0309074769075352	0.227018612948611	0.891706556862062	0.924254687949538	Raw	spknorm	Gene bodies	Insignificant
27513	1.6006614852636	-0.2224391961204	0.161253548478193	0.167759895584877	0.289168548433586	Raw	spknorm	Gene bodies	Insignificant
27514	-0.965171084344163	-0.577492676829594	1.81525218699001	0.750383612649199	NA	Raw	spknorm	Gene bodies	Insignificant
27515	1.36365944888082	-0.428607186429062	0.165724013935761	0.00970206581101481	0.0375983585664503	Raw	spknorm	Gene bodies	Down
27516	1.45482276376224	-0.254860696085451	0.165089456504794	0.122643260218456	0.231378521855437	Raw	spknorm	Gene bodies	Insignificant
27517	1.09981180723231	-0.229283993890493	0.205129334565671	0.263672364979853	0.399071098646869	Raw	spknorm	Gene bodies	Insignificant
27518	-0.842241113953136	0.553740095700787	1.60293588513607	0.729753329426034	NA	Raw	spknorm	Gene bodies	Insignificant
27519	0.770645856864373	-0.14915970031881	0.282275130631306	0.597208164477735	0.703577859009177	Raw	spknorm	Gene bodies	Insignificant
27520	2.27042190932291	-0.481339635729922	0.105459065542088	5.01326293121008e-06	0.000121424177172103	Raw	spknorm	Gene bodies	Down
27521	1.27959223623513	-0.742756282585836	0.189723427625728	9.04258093977858e-05	0.00115227317662014	Raw	spknorm	Gene bodies	Down
27522	0.716328942411942	-1.04105015832696	0.330777972419326	0.00164798326696143	0.0104393401564826	Raw	spknorm	Gene bodies	Down
27523	1.1279660507788	-0.404937455747668	0.205228149277337	0.0484831743338033	0.119097732137369	Raw	spknorm	Gene bodies	Insignificant
27524	1.12952635662859	-0.446907257599741	0.195928357675815	0.0225500555591323	0.0690309540949711	Raw	spknorm	Gene bodies	Insignificant
27525	0.84981390812859	-0.154977999861778	0.250195963267083	0.535635454323067	0.651910759641568	Raw	spknorm	Gene bodies	Insignificant
27526	1.31598503149543	-0.282179726029408	0.166442846314217	0.0900080807251875	0.186001642351799	Raw	spknorm	Gene bodies	Insignificant
27527	0.517245396779719	-1.3132293175329	0.421787467457236	0.00184891366748837	0.0114225730272314	Raw	spknorm	Gene bodies	Down
27528	-Inf	NA	NA	NA	NA	Raw	spknorm	Gene bodies	Insignificant
27529	-0.698752911363789	-0.113224584462281	1.35891008883034	0.933596983285076	NA	Raw	spknorm	Gene bodies	Insignificant
27530	-Inf	NA	NA	NA	NA	Raw	spknorm	Gene bodies	Insignificant
27531	1.11204837272241	-0.428988429411258	0.194838680503469	0.0276821149826202	0.0801351435190065	Raw	spknorm	Gene bodies	Insignificant
27532	-0.99891561870778	-0.366701184527624	1.88059604910204	0.845399210606917	NA	Raw	spknorm	Gene bodies	Insignificant
27533	0.756270873534937	-0.191072911273539	0.2745634162984	0.486481808752312	0.610000410365479	Raw	spknorm	Gene bodies	Insignificant
27534	1.39779319232379	-0.3221822662007	0.158803214815338	0.0424771869859308	0.107879609816234	Raw	spknorm	Gene bodies	Insignificant
27535	-Inf	NA	NA	NA	NA	Raw	spknorm	Gene bodies	Insignificant
27536	-1.74654083566016	0.00511287531571979	4.55971999565052	0.999105321505547	NA	Raw	spknorm	Gene bodies	Insignificant
27537	-2.00766744095254	1.32239400139398	4.99038773627345	0.791018530737199	NA	Raw	spknorm	Gene bodies	Insignificant
27538	1.95193668913855	-0.15100931144889	0.116475042187592	0.194804996730593	0.321979005530653	Raw	spknorm	Gene bodies	Insignificant
27539	0.820272084085996	-0.638666445421141	0.256935907185373	0.0129295694181447	0.0461680234833264	Raw	spknorm	Gene bodies	Down
27540	-1.12944979373192	-0.380539617639418	2.32004483663013	0.869713409728493	NA	Raw	spknorm	Gene bodies	Insignificant
27541	-1.92263209471584	1.46521269336518	4.98104496952694	0.768637407802228	NA	Raw	spknorm	Gene bodies	Insignificant
27542	-0.972140955824421	-1.05159969233932	1.95790438937175	0.591195279407483	NA	Raw	spknorm	Gene bodies	Insignificant
27543	-0.724573463258361	-0.541848803051535	1.41603487121861	0.701977689742732	NA	Raw	spknorm	Gene bodies	Insignificant
27544	1.69630264474279	-1.26674623439164	0.140625731624723	2.09989296650871e-19	6.58766422064733e-17	Raw	spknorm	Gene bodies	Down
27545	-1.79048498545737	-1.9039116040914	4.94777749794139	0.700384577375204	NA	Raw	spknorm	Gene bodies	Insignificant
27546	-Inf	NA	NA	NA	NA	Raw	spknorm	Gene bodies	Insignificant
27547	-1.23340127893574	-2.22256074612549	2.70679895015969	0.411587599733033	NA	Raw	spknorm	Gene bodies	Insignificant
27548	-0.0764839846974973	-1.37035950698948	0.705981327092063	0.0522497302128897	NA	Raw	spknorm	Gene bodies	Insignificant
27549	0.874745561349211	-1.34940670517631	0.260795863468647	2.28904830698301e-07	9.08448810024343e-06	Raw	spknorm	Gene bodies	Down
27550	-0.879919865870547	0.429538964295199	1.65276013140049	0.794947162545685	NA	Raw	spknorm	Gene bodies	Insignificant
27551	-Inf	NA	NA	NA	NA	Raw	spknorm	Gene bodies	Insignificant
27552	-Inf	NA	NA	NA	NA	Raw	spknorm	Gene bodies	Insignificant
27553	-Inf	NA	NA	NA	NA	Raw	spknorm	Gene bodies	Insignificant
27554	-Inf	NA	NA	NA	NA	Raw	spknorm	Gene bodies	Insignificant
27555	-1.79048498545737	-1.9039116040914	4.94777749794139	0.700384577375204	NA	Raw	spknorm	Gene bodies	Insignificant
27556	0.744656699126132	-0.469986490257174	0.279693350035761	0.0928866175143333	0.190101595583855	Raw	spknorm	Gene bodies	Insignificant
27557	1.69240072344737	-0.555449201428622	0.129676458070105	1.84103133522454e-05	0.000340824085424455	Raw	spknorm	Gene bodies	Down
27558	1.30596421654664	-0.570120171740539	0.183123456183786	0.00185001296600728	0.0114225730272314	Raw	spknorm	Gene bodies	Down
27559	1.3830695160423	-0.277578060559016	0.164202226017501	0.0909390933211828	0.187200987063135	Raw	spknorm	Gene bodies	Insignificant
27560	1.74514547584867	-0.474422840867314	0.1286373116487	0.00022596542175814	0.0023818563176682	Raw	spknorm	Gene bodies	Down
27561	-0.363512103646634	0.390281218360168	1.0847886083931	0.719014437176187	NA	Raw	spknorm	Gene bodies	Insignificant
27562	-0.454105560397142	-0.977664421109215	1.05287236161678	0.353112599390474	NA	Raw	spknorm	Gene bodies	Insignificant
27563	-1.35310637583225	-1.42353594263401	3.24182712821862	0.660577982102053	NA	Raw	spknorm	Gene bodies	Insignificant
27564	-1.23638485087204	0.333123182667266	2.56754926050867	0.896769255941359	NA	Raw	spknorm	Gene bodies	Insignificant
27565	1.45560991549413	-0.467940487758817	0.158206379810343	0.00309857966914645	0.0167598053040532	Raw	spknorm	Gene bodies	Down
27566	-0.736659873148661	-1.62949790644131	1.49545085853171	0.27587327834164	NA	Raw	spknorm	Gene bodies	Insignificant
27567	-0.366582046715011	-1.10091302493513	0.965734673501852	0.254296871751142	NA	Raw	spknorm	Gene bodies	Insignificant
27568	2.2724835161593	-0.397353373092172	0.109100933153322	0.000270453178008191	0.00274859750160579	Raw	spknorm	Gene bodies	Down
27569	-1.10526867562792	-1.42771670257293	2.19380157904051	0.515178356251845	NA	Raw	spknorm	Gene bodies	Insignificant
27570	1.06537147979828	-0.0489977583418498	0.234021908798369	0.834157438009139	0.882941709769313	Raw	spknorm	Gene bodies	Insignificant
27571	-0.424148515233953	-1.76974987142807	1.04500602193148	0.0903544796953386	NA	Raw	spknorm	Gene bodies	Insignificant
27572	-0.0502076034816272	-0.0972027120697624	0.652425867791049	0.88156420626871	NA	Raw	spknorm	Gene bodies	Insignificant
27573	-Inf	NA	NA	NA	NA	Raw	spknorm	Gene bodies	Insignificant
27574	-1.92263209471584	1.46521269336518	4.98104496952694	0.768637407802228	NA	Raw	spknorm	Gene bodies	Insignificant
27575	1.23132046725407	-0.106492281984603	0.184089319205692	0.562939023555486	0.676512639033846	Raw	spknorm	Gene bodies	Insignificant
27576	2.30719604649908	-0.433214897037349	0.107887946617702	5.93412416397572e-05	0.000868755777606045	Raw	spknorm	Gene bodies	Down
27577	0.581804641898436	-0.287394442108337	0.3338637331454	0.389340713291142	0.521230769998383	Raw	spknorm	Gene bodies	Insignificant
27578	1.9471970257258	-0.284161906243875	0.115208226831211	0.0136438034167107	0.0479039938544495	Raw	spknorm	Gene bodies	Down
27579	1.64122689883448	-0.363968421625264	0.133702382673315	0.00648433120942887	0.0282344838121067	Raw	spknorm	Gene bodies	Down
27580	0.545396811903403	0.022882828475716	0.365218036476603	0.950041030275095	0.967571858024547	Raw	spknorm	Gene bodies	Insignificant
27581	1.54216508378761	-0.292217743242301	0.148465577033626	0.0490389922668458	0.120000415809121	Raw	spknorm	Gene bodies	Insignificant
27582	1.26612758057676	-0.438401701195497	0.178757838363056	0.0141871564937476	0.0491920984109521	Raw	spknorm	Gene bodies	Down
27583	1.22634853448041	-0.387509242217701	0.177631184711262	0.0291436208800055	0.0831351343654826	Raw	spknorm	Gene bodies	Insignificant
27584	0.298268895879195	-0.0533927921719724	0.444078744500402	0.904298804621648	0.933780646527808	Raw	spknorm	Gene bodies	Insignificant
27585	1.1600421310099	-0.49937411284096	0.193210477707976	0.00974886451707288	0.0377215437931924	Raw	spknorm	Gene bodies	Down
27586	1.8940888849892	-0.427003375926654	0.123063352828914	0.000520875127246165	0.00442206873491976	Raw	spknorm	Gene bodies	Down
27587	2.29569885261761	-0.144490450762048	0.110256543425524	0.19002904205453	0.316564754047457	Raw	spknorm	Gene bodies	Insignificant
27588	-1.6978856230438	0.136358105048081	4.3699023205173	0.975106909600161	NA	Raw	spknorm	Gene bodies	Insignificant
27589	0.285697925645526	0.090173913752212	0.452349537933474	0.8419923702699	0.888704386762285	Raw	spknorm	Gene bodies	Insignificant
27590	0.566555330883055	-0.376970431015525	0.351069316843661	0.282922291913034	0.419040480917957	Raw	spknorm	Gene bodies	Insignificant
27591	1.39171164068932	-0.277499330711819	0.158383080376838	0.0797605920070036	0.170882204924273	Raw	spknorm	Gene bodies	Insignificant
27592	1.69067154938026	-0.357033212034419	0.13335246661074	0.0074203773658776	0.031218115893825	Raw	spknorm	Gene bodies	Down
27593	0.425725730825661	-0.0719713312919957	0.389688377503939	0.853472623155194	0.897575706732692	Raw	spknorm	Gene bodies	Insignificant
27594	1.38697045855598	-0.163786421930904	0.160652223653659	0.307961282076093	0.445215915364779	Raw	spknorm	Gene bodies	Insignificant
27595	0.315256425053211	-0.208288111771345	0.445856798776541	0.640382762505195	0.735887256128418	Raw	spknorm	Gene bodies	Insignificant
27596	-0.336534656108889	-0.384444941015847	0.913064282291484	0.67371919115841	NA	Raw	spknorm	Gene bodies	Insignificant
27597	1.82720072504486	-0.417258524128192	0.139223307408222	0.00272610425456914	0.0152717473036578	Raw	spknorm	Gene bodies	Down
27598	1.35235909529907	-0.222359655485236	0.165922165903453	0.180198415297816	0.303851333499363	Raw	spknorm	Gene bodies	Insignificant
27599	0.871098396455611	-0.151542383764218	0.251126363996832	0.546208893237759	0.6619617712749	Raw	spknorm	Gene bodies	Insignificant
27600	2.02375664826477	-0.152120814977025	0.130942861003222	0.245343402296701	0.37782195753405	Raw	spknorm	Gene bodies	Insignificant
27601	0.67447533796196	-0.116680309195235	0.297392405684204	0.694803602087261	0.779391474638323	Raw	spknorm	Gene bodies	Insignificant
27602	-2.00766744095254	1.32239400139398	4.99038773627345	0.791018530737199	NA	Raw	spknorm	Gene bodies	Insignificant
27603	-Inf	NA	NA	NA	NA	Raw	spknorm	Gene bodies	Insignificant
27604	-Inf	NA	NA	NA	NA	Raw	spknorm	Gene bodies	Insignificant
27605	1.23875282531256	-0.242735167155514	0.179727686899952	0.176832600854976	0.300272483293109	Raw	spknorm	Gene bodies	Insignificant
27606	1.28159406359528	-0.923911774514575	0.182925900335871	4.40094051908063e-07	1.61074422998351e-05	Raw	spknorm	Gene bodies	Down
27607	1.44845007239983	-0.154570004401547	0.155116048432016	0.319017091141746	0.454646410273778	Raw	spknorm	Gene bodies	Insignificant
27608	0.797298709172672	-1.53948358989822	0.294920376750447	1.78925675203021e-07	7.24848770940101e-06	Raw	spknorm	Gene bodies	Down
27609	1.45725156119946	-0.22846737777099	0.149147083005566	0.125565381233204	0.235140628642509	Raw	spknorm	Gene bodies	Insignificant
27610	1.31566024922123	-0.510710971121654	0.172967049151743	0.00315060059629594	0.0169299810182689	Raw	spknorm	Gene bodies	Down
27611	0.485980364773006	-0.783097799068065	0.364815191581123	0.0318283051007284	0.0883255577100247	Raw	spknorm	Gene bodies	Insignificant
27612	1.62665724564727	-0.455634152881568	0.134779131904583	0.000723281032112249	0.00567258980899464	Raw	spknorm	Gene bodies	Down
27613	1.67447327023817	-0.364664136988316	0.130517018449599	0.00520609875522126	0.023784867267266	Raw	spknorm	Gene bodies	Down
27614	1.11657703018083	-0.152921156323275	0.233826816687555	0.5131161639261	0.63351767740553	Raw	spknorm	Gene bodies	Insignificant
27615	-0.677935838142138	0.877676579567209	1.38221794500911	0.525443427271089	NA	Raw	spknorm	Gene bodies	Insignificant
27616	1.58629552054951	-0.356276364061987	0.180756096695724	0.0487200174789175	0.119539340590211	Raw	spknorm	Gene bodies	Insignificant
27617	0.562182789577696	-0.013906112582876	0.334038731851806	0.966793466082054	0.977776382337822	Raw	spknorm	Gene bodies	Insignificant
27618	1.96010387446026	-0.460503842579363	0.119160231108558	0.000111282057147419	0.0013626880901249	Raw	spknorm	Gene bodies	Down
27619	1.84000927741756	-0.217163080261354	0.158730806303642	0.171273946482619	0.293768017087524	Raw	spknorm	Gene bodies	Insignificant
27620	-1.92263209471584	1.46521269336518	4.98104496952694	0.768637407802228	NA	Raw	spknorm	Gene bodies	Insignificant
27621	-2.09151498112135	-1.39614842257783	4.97323628296408	0.778915676860999	NA	Raw	spknorm	Gene bodies	Insignificant
27622	-Inf	NA	NA	NA	NA	Raw	spknorm	Gene bodies	Insignificant
27623	-2.00766744095254	1.32239400139398	4.99038773627345	0.791018530737199	NA	Raw	spknorm	Gene bodies	Insignificant
27624	-Inf	NA	NA	NA	NA	Raw	spknorm	Gene bodies	Insignificant
27625	-1.79048498545737	-2.08216050454346	4.9366827544213	0.673190565844201	NA	Raw	spknorm	Gene bodies	Insignificant
27626	-1.44551083999618	0.1940175472708	3.3917473848526	0.954383624259705	NA	Raw	spknorm	Gene bodies	Insignificant
27627	0.848557033379251	-0.134318183533187	0.258144260326825	0.602839041308409	0.708059120010662	Raw	spknorm	Gene bodies	Insignificant
27628	1.03952614873563	-0.202390748186598	0.209184223327274	0.333282169292354	0.467759465551348	Raw	spknorm	Gene bodies	Insignificant
27629	1.43987127970201	-0.576657337382242	0.163127849649814	0.000407771479753185	0.00370525070991392	Raw	spknorm	Gene bodies	Down
27630	0.88974557672787	-0.801126757916286	0.249259277443884	0.0013088606616915	0.00883485561522807	Raw	spknorm	Gene bodies	Down
27631	0.132499830251514	-0.0920002098607072	0.54272800386005	0.865392049715092	NA	Raw	spknorm	Gene bodies	Insignificant
27632	-0.706306049254234	-0.713028728282386	1.37050214894446	0.602876635311431	NA	Raw	spknorm	Gene bodies	Insignificant
27633	0.879113090300993	-0.696726214551522	0.245736994824253	0.00457896043636661	0.0219231041822553	Raw	spknorm	Gene bodies	Down
27634	1.50684888183146	-0.696813953995449	0.159496731732284	1.24914500560789e-05	0.000247243626406562	Raw	spknorm	Gene bodies	Down
27635	1.16724494630199	-0.296236729449607	0.187489087453176	0.114102015822213	0.220376452722586	Raw	spknorm	Gene bodies	Insignificant
27636	-1.33653465610889	-0.115258839897001	2.72020802082303	0.966202680765411	NA	Raw	spknorm	Gene bodies	Insignificant
27637	-Inf	NA	NA	NA	NA	Raw	spknorm	Gene bodies	Insignificant
27638	-Inf	NA	NA	NA	NA	Raw	spknorm	Gene bodies	Insignificant
27639	-Inf	NA	NA	NA	NA	Raw	spknorm	Gene bodies	Insignificant
27640	0.919924925326569	-0.112322306084792	0.248909212383016	0.651803516938835	0.746926695006617	Raw	spknorm	Gene bodies	Insignificant
27641	-0.274047552472376	0.293002758100592	0.860799449569145	0.733567017898967	NA	Raw	spknorm	Gene bodies	Insignificant
27642	0.896936619188112	-0.165734820914976	0.241534552038841	0.492603153105019	0.615407156094728	Raw	spknorm	Gene bodies	Insignificant
27643	-Inf	NA	NA	NA	NA	Raw	spknorm	Gene bodies	Insignificant
27644	-Inf	NA	NA	NA	NA	Raw	spknorm	Gene bodies	Insignificant
27645	0.0759299934460851	-0.465890489623401	0.585837377008225	0.426464800632716	NA	Raw	spknorm	Gene bodies	Insignificant
27646	-Inf	NA	NA	NA	NA	Raw	spknorm	Gene bodies	Insignificant
27647	1.62869844614889	-0.379601501590428	0.147025111317075	0.0098263150848715	0.0379015010416472	Raw	spknorm	Gene bodies	Down
27648	-1.92263209471584	1.46521269336518	4.98104496952694	0.768637407802228	NA	Raw	spknorm	Gene bodies	Insignificant
27649	1.53933898075766	-0.225935600116375	0.154710324710753	0.144186134844797	0.258616459667172	Raw	spknorm	Gene bodies	Insignificant
27650	-Inf	NA	NA	NA	NA	Raw	spknorm	Gene bodies	Insignificant
27651	-1.21788585252093	-2.17596007587846	2.85847677275603	0.446519325978572	NA	Raw	spknorm	Gene bodies	Insignificant
27652	-Inf	NA	NA	NA	NA	Raw	spknorm	Gene bodies	Insignificant
27653	-1.70663744528855	2.23611632889536	4.72279942717581	0.635876013828379	NA	Raw	spknorm	Gene bodies	Insignificant
27654	-Inf	NA	NA	NA	NA	Raw	spknorm	Gene bodies	Insignificant
27655	-0.585277278841122	0.439157407568377	1.34711635650118	0.744425773072202	NA	Raw	spknorm	Gene bodies	Insignificant
27656	-0.115615343227286	0.235911446081746	0.715038888495127	0.741454264954051	NA	Raw	spknorm	Gene bodies	Insignificant
27657	1.81934500285527	-0.550286200865482	0.121379767839114	5.79893160487701e-06	0.000135472912811808	Raw	spknorm	Gene bodies	Down
27658	0.945840186123279	-0.282502118472038	0.226664120533136	0.212637075490435	0.343010052235795	Raw	spknorm	Gene bodies	Insignificant
27659	1.63209345615723	-0.364432272822884	0.14108831197253	0.00979429828532087	0.0378444792397032	Raw	spknorm	Gene bodies	Down
27660	1.26716057745559	-0.557400847348636	0.177970924306853	0.00173633457902977	0.0108632214688016	Raw	spknorm	Gene bodies	Down
27661	-1.58460926181743	-0.438632177803447	3.97934743970651	0.912229220781046	NA	Raw	spknorm	Gene bodies	Insignificant
27662	0.235168489848511	0.140234306905302	0.47604374880314	0.768312592654983	0.833603978987324	Raw	spknorm	Gene bodies	Insignificant
27663	-0.62888593864499	-0.685966540649018	1.28305098368794	0.592900886806	NA	Raw	spknorm	Gene bodies	Insignificant
27664	2.09376513229782	-0.388038841127219	0.126741694253038	0.00220119899956911	0.0129709293462981	Raw	spknorm	Gene bodies	Down
27665	0.52689148834501	-0.140160165465172	0.364160640291862	0.700322218019177	0.783181594349064	Raw	spknorm	Gene bodies	Insignificant
27666	0.157003196832525	-0.413292856174262	0.519311317138796	0.426120407508639	NA	Raw	spknorm	Gene bodies	Insignificant
27667	0.193395947617837	-0.237244041258643	0.500043737818414	0.635181483382662	0.731825045912028	Raw	spknorm	Gene bodies	Insignificant
27668	1.44762542184156	-0.142605549946887	0.154475883231943	0.355925201458405	0.48911873742344	Raw	spknorm	Gene bodies	Insignificant
27669	2.02746489459805	-0.458119302503996	0.129532184075155	0.000405126126876626	0.00370346136231638	Raw	spknorm	Gene bodies	Down
27670	1.93812790792275	-0.315576952593176	0.136713766488785	0.0209822265834585	0.0652340296044477	Raw	spknorm	Gene bodies	Insignificant
27671	-0.194805090767182	-0.861363456705091	0.776620055761574	0.267379184268311	NA	Raw	spknorm	Gene bodies	Insignificant
27672	1.69674659780756	-0.546900478661829	0.130065465545492	2.61302383803706e-05	0.000454211109366441	Raw	spknorm	Gene bodies	Down
27673	1.45683158711764	-0.27129620771308	0.155426595463532	0.0808988959434264	0.172423787277675	Raw	spknorm	Gene bodies	Insignificant
27674	1.25042305211899	-0.363624628460214	0.180396370910123	0.0438315507311392	0.110214601609445	Raw	spknorm	Gene bodies	Insignificant
27675	-1.79048498545737	-1.9039116040914	4.94777749794139	0.700384577375204	NA	Raw	spknorm	Gene bodies	Insignificant
27676	-1.79048498545737	-1.9039116040914	4.94777749794139	0.700384577375204	NA	Raw	spknorm	Gene bodies	Insignificant
27677	1.62801706590858	-0.409777211237834	0.135773558277492	0.00254370919357655	0.0144589785740141	Raw	spknorm	Gene bodies	Down
27678	0.747091212887069	-0.616642693190324	0.294725820292358	0.0364153704619695	0.0972427082839861	Raw	spknorm	Gene bodies	Insignificant
27679	1.01257150700303	-0.154893857580501	0.216055562598281	0.473425449400289	0.59829788234205	Raw	spknorm	Gene bodies	Insignificant
27680	0.238177877703317	0.184708449111648	0.488938856458101	0.705598396383299	0.787477932470468	Raw	spknorm	Gene bodies	Insignificant
27681	0.110488699836669	-0.277718938479031	0.554070204918556	0.616206304438823	NA	Raw	spknorm	Gene bodies	Insignificant
27682	1.47143877406804	-0.499899185266769	0.156502033744163	0.00140217730319695	0.00925340034712992	Raw	spknorm	Gene bodies	Down
27683	1.34611424251021	-0.109914221490408	0.16730046005765	0.511189297982207	0.631708915693718	Raw	spknorm	Gene bodies	Insignificant
27684	-1.58460926181743	-0.709152160937271	3.91854693435603	0.856388575323334	NA	Raw	spknorm	Gene bodies	Insignificant
27685	0.127930468911433	-0.288626158785389	0.534866560987222	0.589457231508201	NA	Raw	spknorm	Gene bodies	Insignificant
27686	1.49002207290878	-0.732835652846676	0.158439925715677	3.74017132824088e-06	9.83411349295651e-05	Raw	spknorm	Gene bodies	Down
27687	-1.16335945842723	-2.3745998714206	2.57049018644397	0.35559429681326	NA	Raw	spknorm	Gene bodies	Insignificant
27688	-Inf	NA	NA	NA	NA	Raw	spknorm	Gene bodies	Insignificant
27689	0.917491067839334	-0.128867712592747	0.235801155584808	0.584715348501658	0.694949434589378	Raw	spknorm	Gene bodies	Insignificant
27690	1.24157636221636	-0.254732631721224	0.182918643813019	0.163740570727439	0.283541000929021	Raw	spknorm	Gene bodies	Insignificant
27691	1.56798422893202	-0.172242188532736	0.140439941488471	0.220030391620269	0.350898140884612	Raw	spknorm	Gene bodies	Insignificant
27692	0.0658410343197189	-0.727411463116027	0.58663293588046	0.214983828760744	NA	Raw	spknorm	Gene bodies	Insignificant
27693	0.209709331249314	-0.205744009953845	0.503542426861528	0.682838224055979	0.770957706954719	Raw	spknorm	Gene bodies	Insignificant
27694	1.76022564913746	-0.561565803666339	0.126714896487692	9.34814120315277e-06	0.000196132338364237	Raw	spknorm	Gene bodies	Down
27695	1.25370925078772	-0.44757019022959	0.173688558491104	0.00997038321032736	0.0382063051240993	Raw	spknorm	Gene bodies	Down
27696	1.54933989377309	-0.483911586292541	0.143389991594267	0.000738711457376263	0.00575932672330748	Raw	spknorm	Gene bodies	Down
27697	-0.699893862056911	-1.81659452105039	1.46639470021484	0.215413317738702	NA	Raw	spknorm	Gene bodies	Insignificant
27698	1.43514531870228	-0.430071081317905	0.153705304708267	0.00514163440032991	0.0236378837609026	Raw	spknorm	Gene bodies	Down
27699	1.1389867651674	-0.395047797056455	0.192618130390855	0.0402730082323232	0.103924237459673	Raw	spknorm	Gene bodies	Insignificant
27700	0.687386253751951	-0.0511910456576119	0.294827507733702	0.862155865683433	0.904295947002461	Raw	spknorm	Gene bodies	Insignificant
27701	1.32661949369438	-0.511380577961547	0.163336118868258	0.00174302289054585	0.0108740859876099	Raw	spknorm	Gene bodies	Down
27702	0.787400250063994	0.0419521201354703	0.271107113932552	0.877023370812759	0.914675479089583	Raw	spknorm	Gene bodies	Insignificant
27703	0.240973351840004	-0.469953721687347	0.494652310852462	0.342077301089546	0.476348606970604	Raw	spknorm	Gene bodies	Insignificant
27704	1.34331552072812	-0.312128223662491	0.16975853712639	0.0659652173636917	0.148726506499658	Raw	spknorm	Gene bodies	Insignificant
27705	-0.484159259263443	-1.50104105780188	1.10161040867511	0.173012411676783	NA	Raw	spknorm	Gene bodies	Insignificant
27706	2.26138070723838	-0.336922619686835	0.125494278300827	0.00725808649659442	0.0308094547935335	Raw	spknorm	Gene bodies	Down
27707	-1.03550466044491	-0.117065673015552	1.96391533599187	0.952467600181845	NA	Raw	spknorm	Gene bodies	Insignificant
27708	0.767085333900727	-0.717676798338729	0.276080815461258	0.00933550295729592	0.036663746405112	Raw	spknorm	Gene bodies	Down
27709	-0.635073966210024	0.746596630597088	1.29619998159682	0.564622773499967	NA	Raw	spknorm	Gene bodies	Insignificant
27710	1.38227916199332	-0.317647089070621	0.167761864851359	0.0582993298073972	0.13599266064785	Raw	spknorm	Gene bodies	Insignificant
27711	1.1687154599627	-0.516156611120322	0.196792880775678	0.00871997293764001	0.0349202527454645	Raw	spknorm	Gene bodies	Down
27712	-0.207363213436078	0.167665854288206	0.782129773973663	0.83025784186377	NA	Raw	spknorm	Gene bodies	Insignificant
27713	1.60440103202409	-0.47117466620871	0.135732902720016	0.000517873361218327	0.00441364774088789	Raw	spknorm	Gene bodies	Down
27714	1.56531288229236	-0.409005075111015	0.143745747494908	0.00443644771455622	0.0214276521579885	Raw	spknorm	Gene bodies	Down
27715	0.780511728833051	-0.698415572360935	0.30868997171154	0.0236656269315232	0.0716823679194826	Raw	spknorm	Gene bodies	Insignificant
27716	1.8740518041016	-0.0882621349335594	0.123377161720275	0.474371358396355	0.599148487176991	Raw	spknorm	Gene bodies	Insignificant
27717	0.766152489859424	-0.029841250415215	0.282272927022537	0.915806320182842	0.942550734455399	Raw	spknorm	Gene bodies	Insignificant
27718	-0.827251161017256	-1.25495144481933	1.60036739637402	0.432943539189743	NA	Raw	spknorm	Gene bodies	Insignificant
27719	0.0427920150981803	-0.369815619933631	0.62606680159516	0.554723631357641	NA	Raw	spknorm	Gene bodies	Insignificant
27720	1.70208507465047	-0.264759757885423	0.142058880160863	0.06235927303365	0.142696384420176	Raw	spknorm	Gene bodies	Insignificant
27721	0.514547752660286	-0.277649117235946	0.350936766085093	0.428847329110385	0.557357704513557	Raw	spknorm	Gene bodies	Insignificant
27722	1.59265022452633	-0.158193826206504	0.158456011463645	0.318111911882564	0.453815780745417	Raw	spknorm	Gene bodies	Insignificant
27723	1.09859700636791	-0.44307313798125	0.199509480228982	0.0263636668458552	0.077249948713993	Raw	spknorm	Gene bodies	Insignificant
27724	1.39842484487769	-0.252737280942366	0.174928045376369	0.148512077852587	0.264646353500905	Raw	spknorm	Gene bodies	Insignificant
27725	0.200179941968094	-0.519283867171326	0.51612681241107	0.314359378569835	0.450413133105279	Raw	spknorm	Gene bodies	Insignificant
27726	0.343398745744765	-0.0125448417526993	0.42999567685531	0.976725543122288	0.984739110570697	Raw	spknorm	Gene bodies	Insignificant
27727	1.38297467754203	-0.388041745414902	0.161735148845075	0.0164290574508013	0.0544988068911778	Raw	spknorm	Gene bodies	Insignificant
27728	1.05166757969235	0.0827305951827145	0.205442139374731	0.687172351684518	0.77465630610842	Raw	spknorm	Gene bodies	Insignificant
27729	1.15588614957317	0.0266226895127361	0.199465523076466	0.893821584834984	0.926009844455555	Raw	spknorm	Gene bodies	Insignificant
27730	0.44547576387165	0.159613978378252	0.384296573553083	0.677892566839979	0.767478300453993	Raw	spknorm	Gene bodies	Insignificant
27731	0.682981708948011	-0.0175107338244662	0.299544710489709	0.953383951642123	0.969621992430376	Raw	spknorm	Gene bodies	Insignificant
27732	-1.55052160081263	-0.594234833821437	3.80705666459857	0.875963869641644	NA	Raw	spknorm	Gene bodies	Insignificant
27733	-0.614170381330217	-1.17025831182778	1.27997146830975	0.360567275342851	NA	Raw	spknorm	Gene bodies	Insignificant
27734	-0.165070903539424	1.90879740999185	0.792573048682164	0.0160245823904567	NA	Raw	spknorm	Gene bodies	Insignificant
27735	1.43276932515324	-0.356837984799034	0.15874411098906	0.0245837332828834	0.0733070765853888	Raw	spknorm	Gene bodies	Insignificant
27736	0.825096539156887	-0.786115987368071	0.266485275295568	0.00317834047069749	0.0170235016430529	Raw	spknorm	Gene bodies	Down
27737	2.24821169481988	-0.36944623054326	0.111736323343476	0.000944992990731922	0.00700294018328673	Raw	spknorm	Gene bodies	Down
27738	0.422991778317843	-0.219963275375449	0.387319775330137	0.570095201674435	0.682126260194548	Raw	spknorm	Gene bodies	Insignificant
27739	1.57154870714244	-0.456825059998725	0.15015409923309	0.00234719372682864	0.01368434714367	Raw	spknorm	Gene bodies	Down
27740	-Inf	NA	NA	NA	NA	Raw	spknorm	Gene bodies	Insignificant
27741	-Inf	NA	NA	NA	NA	Raw	spknorm	Gene bodies	Insignificant
27742	0.223372618087635	-0.67916740040092	0.521608361620834	0.192894553792558	0.319849726002788	Raw	spknorm	Gene bodies	Insignificant
27743	-Inf	NA	NA	NA	NA	Raw	spknorm	Gene bodies	Insignificant
27744	-1.07134815334631	-2.71863184803175	2.38300934749808	0.253936605197659	NA	Raw	spknorm	Gene bodies	Insignificant
27745	-0.586155613432409	-0.589923710597149	1.2975856945589	0.649374158276698	NA	Raw	spknorm	Gene bodies	Insignificant
27746	0.554776777266502	-0.630091389514275	0.356305741790972	0.0769939085472343	0.165709202714531	Raw	spknorm	Gene bodies	Insignificant
27747	0.835389313921843	-0.02513555403555	0.271942582785544	0.926356693802443	0.950301759385003	Raw	spknorm	Gene bodies	Insignificant
27748	1.51466361547147	-0.137896030182233	0.155018382834121	0.373709547146973	0.507210238278587	Raw	spknorm	Gene bodies	Insignificant
27749	-2.00766744095254	1.32239400139398	4.99038773627345	0.791018530737199	NA	Raw	spknorm	Gene bodies	Insignificant
27750	1.21142892505635	-0.26980406500703	0.197896729856048	0.172769750473548	0.295408023908574	Raw	spknorm	Gene bodies	Insignificant
27751	1.16372624650412	-2.08199278975983	0.224471595360905	1.77479977482323e-20	7.30773807283465e-18	Raw	spknorm	Gene bodies	Down
27752	1.11363171775194	-0.368993370733521	0.216175075657257	0.0878370857665643	0.182603572429828	Raw	spknorm	Gene bodies	Insignificant
27753	1.45727808022364	-0.226936050822636	0.15165987740174	0.134562826882493	0.246592462726526	Raw	spknorm	Gene bodies	Insignificant
27754	-0.540607512240769	0.417680367150322	1.14847717655473	0.716095557293013	NA	Raw	spknorm	Gene bodies	Insignificant
27755	-1.1525815921406	-1.12643096597554	2.27922912204159	0.621153806572472	NA	Raw	spknorm	Gene bodies	Insignificant
27756	0.529911353953094	0.22015117226764	0.352598890044732	0.532386478296746	0.649030740010912	Raw	spknorm	Gene bodies	Insignificant
27757	2.07583590829957	-0.514897353735156	0.109978160426091	2.84346639096373e-06	7.77292804301621e-05	Raw	spknorm	Gene bodies	Down
27758	0.707014178877859	-0.153527109221246	0.292035802296897	0.599087412302042	0.705161313604762	Raw	spknorm	Gene bodies	Insignificant
27759	1.01836029290358	-0.380260779437134	0.213236116031535	0.0745399125370837	0.16185528800076	Raw	spknorm	Gene bodies	Insignificant
27760	1.18852984621672	-0.323150882641642	0.187432074872328	0.0846905217061033	0.178289749763997	Raw	spknorm	Gene bodies	Insignificant
27761	1.0707829200201	0.11900986636138	0.203714196742141	0.559085653802409	0.673355811197491	Raw	spknorm	Gene bodies	Insignificant
27762	-Inf	NA	NA	NA	NA	Raw	spknorm	Gene bodies	Insignificant
27763	-Inf	NA	NA	NA	NA	Raw	spknorm	Gene bodies	Insignificant
27764	-Inf	NA	NA	NA	NA	Raw	spknorm	Gene bodies	Insignificant
27765	-Inf	NA	NA	NA	NA	Raw	spknorm	Gene bodies	Insignificant
27766	0.00645534520907295	-0.161419683729283	0.615628492428329	0.793164882856028	NA	Raw	spknorm	Gene bodies	Insignificant
27767	1.15338035257051	-0.379645374759907	0.188009533007694	0.0434573049658219	0.109608240855603	Raw	spknorm	Gene bodies	Insignificant
27768	1.51933109190862	-0.317844582227357	0.154087169516138	0.0391356012236923	0.102109045885816	Raw	spknorm	Gene bodies	Insignificant
27769	-0.543823822385195	0.0750845068072171	1.14694292064633	0.94780384988396	NA	Raw	spknorm	Gene bodies	Insignificant
27770	1.47090235883975	-0.678798311558979	0.150760056936272	6.71563328155662e-06	0.000152036398827818	Raw	spknorm	Gene bodies	Down
27771	1.63242692087929	-0.393803262876585	0.134930230627474	0.00351641418801435	0.0183712424033613	Raw	spknorm	Gene bodies	Down
27772	1.01315439681794	-0.223532413474454	0.23977973797817	0.351212183412784	0.484562484675062	Raw	spknorm	Gene bodies	Insignificant
27773	0.378484206128934	-0.62696522580668	0.414703240415732	0.130574399738377	0.240891667733528	Raw	spknorm	Gene bodies	Insignificant
27774	1.69324403342681	-0.632925727782022	0.140913618615895	7.069452862112e-06	0.000157876459171505	Raw	spknorm	Gene bodies	Down
27775	-2.00766744095254	1.32239400139398	4.99038773627345	0.791018530737199	NA	Raw	spknorm	Gene bodies	Insignificant
27776	-Inf	NA	NA	NA	NA	Raw	spknorm	Gene bodies	Insignificant
27777	1.72663797801094	-0.396748326752834	0.135710457306222	0.0034613001661	0.0181552909986201	Raw	spknorm	Gene bodies	Down
27778	1.66327018565314	-0.374564340541911	0.140349331281541	0.00761226903993027	0.0316786302885371	Raw	spknorm	Gene bodies	Down
27779	-0.800587677806491	0.00275795546099685	1.56004311563215	0.998589443513825	NA	Raw	spknorm	Gene bodies	Insignificant
27780	1.51344667660793	-0.384647082298807	0.146154246168066	0.00849366888097985	0.0342349544105735	Raw	spknorm	Gene bodies	Down
27781	-0.926006866676091	-1.53754574481853	1.89904455450958	0.418146108949188	NA	Raw	spknorm	Gene bodies	Insignificant
27782	0.674353555221819	-0.211861080732345	0.297754786970514	0.476756663683121	0.601239069744334	Raw	spknorm	Gene bodies	Insignificant
27783	1.07576770205905	-0.100326756884895	0.203949199650378	0.622775668236082	0.722841103301499	Raw	spknorm	Gene bodies	Insignificant
27784	1.17184780518907	-0.525292751550204	0.187284195504674	0.00503494444135688	0.0232773431436205	Raw	spknorm	Gene bodies	Down
27785	-Inf	NA	NA	NA	NA	Raw	spknorm	Gene bodies	Insignificant
27786	1.64166890440507	-0.341727332619114	0.132608617268427	0.00996729834842068	0.0382063051240993	Raw	spknorm	Gene bodies	Down
27787	-1.92263209471584	1.46521269336518	4.98104496952694	0.768637407802228	NA	Raw	spknorm	Gene bodies	Insignificant
27788	-2.09151498112135	-1.39614842257783	4.97323628296408	0.778915676860999	NA	Raw	spknorm	Gene bodies	Insignificant
27789	-2.09151498112135	-1.39614842257783	4.97323628296408	0.778915676860999	NA	Raw	spknorm	Gene bodies	Insignificant
27790	-2.09151498112135	-1.39614842257783	4.97323628296408	0.778915676860999	NA	Raw	spknorm	Gene bodies	Insignificant
27791	-0.597652627151632	-0.0887830238717311	1.21911495827949	0.941944738895723	NA	Raw	spknorm	Gene bodies	Insignificant
27792	0.972494430790864	-0.284093910331149	0.222157270919474	0.200968774590014	0.329430775565815	Raw	spknorm	Gene bodies	Insignificant
27793	1.74095450582281	-0.361456589148568	0.125787604600401	0.0040589072788324	0.0202117015517369	Raw	spknorm	Gene bodies	Down
27794	-1.74654083566016	0.00511287531571979	4.55971999565052	0.999105321505547	NA	Raw	spknorm	Gene bodies	Insignificant
27795	-0.615601778590656	-0.00592754609423169	1.23130137282675	0.99615895884734	NA	Raw	spknorm	Gene bodies	Insignificant
27796	1.55398794825004	-0.658524707949603	0.147855679768643	8.43501809569913e-06	0.000181009443695329	Raw	spknorm	Gene bodies	Down
27797	-1.55052160081263	-0.594234833821437	3.80705666459857	0.875963869641644	NA	Raw	spknorm	Gene bodies	Insignificant
27798	-Inf	NA	NA	NA	NA	Raw	spknorm	Gene bodies	Insignificant
27799	-1.23340127893574	-2.16540756255693	2.70512157753735	0.423430211297777	NA	Raw	spknorm	Gene bodies	Insignificant
27800	-Inf	NA	NA	NA	NA	Raw	spknorm	Gene bodies	Insignificant
27801	-Inf	NA	NA	NA	NA	Raw	spknorm	Gene bodies	Insignificant
27802	-1.79048498545737	-1.9039116040914	4.94777749794139	0.700384577375204	NA	Raw	spknorm	Gene bodies	Insignificant
27803	0.0108085975122065	0.00175057960827704	0.615030532023554	0.997728960623613	NA	Raw	spknorm	Gene bodies	Insignificant
27804	1.01937491994424	-0.0242150172513808	0.244868034368332	0.921225552628854	0.946653211061782	Raw	spknorm	Gene bodies	Insignificant
27805	2.54066548494745	-0.412022714594307	0.0999055524905212	3.72151163854059e-05	0.000596528434907673	Raw	spknorm	Gene bodies	Down
27806	1.59597737173233	-0.451208298882779	0.137889331961104	0.00106695370814372	0.00769889488417397	Raw	spknorm	Gene bodies	Down
27807	-0.629625714370597	-0.457823843580655	1.27429925398813	0.719389386919647	NA	Raw	spknorm	Gene bodies	Insignificant
27808	1.14592712801688	-0.26029425383134	0.196875080524302	0.186125197629358	0.311486283964242	Raw	spknorm	Gene bodies	Insignificant
27809	0.436893809463851	0.292447349225962	0.38486992522092	0.447338137149342	0.574588350076012	Raw	spknorm	Gene bodies	Insignificant
27810	1.64904019805465	-0.269772249018224	0.157222769756699	0.0861876841209783	0.180100079175581	Raw	spknorm	Gene bodies	Insignificant
27811	0.589645265292427	0.233769129963558	0.337738144279135	0.488836305019992	0.612137155953565	Raw	spknorm	Gene bodies	Insignificant
27812	-0.188090019579901	-0.0343447992116061	0.775920725394108	0.964694538321769	NA	Raw	spknorm	Gene bodies	Insignificant
27813	-0.0839805632240926	-0.610920668185113	0.708513548649228	0.388546186127483	NA	Raw	spknorm	Gene bodies	Insignificant
27814	0.764450749888527	-0.0763456256808469	0.293466439515273	0.794747199695019	0.853987041525165	Raw	spknorm	Gene bodies	Insignificant
27815	1.51533991601448	-0.413971279516201	0.14485300094604	0.00426492913823869	0.0209139264075385	Raw	spknorm	Gene bodies	Down
27816	-1.01592296609717	-0.969378968270917	1.97409448677742	0.623391130480865	NA	Raw	spknorm	Gene bodies	Insignificant
27817	1.64455871781092	-0.331858576900352	0.137109535000059	0.0155038600277862	0.0522987352089376	Raw	spknorm	Gene bodies	Insignificant
27818	1.72766506210469	-0.271756424139035	0.139491606921814	0.0513920010201302	0.124249188096024	Raw	spknorm	Gene bodies	Insignificant
27819	-0.510639262335911	0.737132785963544	1.16284754725874	0.526143994485919	NA	Raw	spknorm	Gene bodies	Insignificant
27820	1.04516155557099	0.354637838692815	0.271584044300859	0.191616329597525	0.318538576681427	Raw	spknorm	Gene bodies	Insignificant
27821	0.912321714883387	-0.236837803972066	0.240524393929374	0.324784867493217	0.460245796310027	Raw	spknorm	Gene bodies	Insignificant
27822	2.02036066104257	-0.706942257767093	0.128817632593836	4.06669230893664e-08	2.02964916146019e-06	Raw	spknorm	Gene bodies	Down
27823	1.38814962163975	-0.244859921589926	0.1574159142763	0.1198278404533	0.228091826901572	Raw	spknorm	Gene bodies	Insignificant
27824	-0.747814694261844	-0.784109245730453	1.43794853618988	0.585549160535694	NA	Raw	spknorm	Gene bodies	Insignificant
27825	-Inf	NA	NA	NA	NA	Raw	spknorm	Gene bodies	Insignificant
27826	-1.79048498545737	-1.9039116040914	4.94777749794139	0.700384577375204	NA	Raw	spknorm	Gene bodies	Insignificant
27827	1.17823283253907	-0.378540264980514	0.197345297030212	0.0550904630743954	0.130646497744463	Raw	spknorm	Gene bodies	Insignificant
27828	0.525187387787583	0.142370240685436	0.360358693670799	0.692784405508884	0.777917070055166	Raw	spknorm	Gene bodies	Insignificant
27829	1.55825724570178	-0.233600646832702	0.147471535344843	0.11318486986324	0.218990285656102	Raw	spknorm	Gene bodies	Insignificant
27830	-Inf	NA	NA	NA	NA	Raw	spknorm	Gene bodies	Insignificant
27831	1.08397267188595	-0.235263095998365	0.200783577011343	0.241307564073741	0.37378507817845	Raw	spknorm	Gene bodies	Insignificant
27832	-Inf	NA	NA	NA	NA	Raw	spknorm	Gene bodies	Insignificant
27833	-Inf	NA	NA	NA	NA	Raw	spknorm	Gene bodies	Insignificant
27834	0.634041245405386	-0.0807785902372326	0.31024138156703	0.79457579181717	0.853942139721292	Raw	spknorm	Gene bodies	Insignificant
27835	0.578607696692175	-0.66703457477867	0.366732995620429	0.0689333749845285	0.153009795956224	Raw	spknorm	Gene bodies	Insignificant
27836	2.01502657071769	-0.452421172218075	0.112714463991129	5.97313273233745e-05	0.000872527681610623	Raw	spknorm	Gene bodies	Down
27837	-0.664943480560908	-0.0111538136478393	1.36413708483192	0.993476200711669	NA	Raw	spknorm	Gene bodies	Insignificant
27838	-1.02745004998778	0.372430004782263	1.94192499487031	0.847911460309003	NA	Raw	spknorm	Gene bodies	Insignificant
27839	-0.900060516438326	0.716798848976353	1.71584859571192	0.676128590948009	NA	Raw	spknorm	Gene bodies	Insignificant
27840	2.22135632805068	-0.306802608894111	0.116104464189438	0.00823036611601518	0.0334303374825711	Raw	spknorm	Gene bodies	Down
27841	0.0987042805867095	0.00662653793041395	0.555124915595319	0.990475861205756	NA	Raw	spknorm	Gene bodies	Insignificant
27842	-1.92263209471584	1.46521269336518	4.98104496952694	0.768637407802228	NA	Raw	spknorm	Gene bodies	Insignificant
27843	-1.92263209471584	1.46521269336518	4.98104496952694	0.768637407802228	NA	Raw	spknorm	Gene bodies	Insignificant
27844	1.85333904044145	-0.357626768271513	0.119632628239674	0.00279548955733771	0.0155546327734298	Raw	spknorm	Gene bodies	Down
27845	0.43270077863848	-0.0191633145551376	0.396161949954765	0.961419434542696	0.974885521743464	Raw	spknorm	Gene bodies	Insignificant
27846	-Inf	NA	NA	NA	NA	Raw	spknorm	Gene bodies	Insignificant
27847	-0.5350263514857	-1.20301240828505	1.15942650685665	0.299459746626712	NA	Raw	spknorm	Gene bodies	Insignificant
27848	1.38794790979408	-0.135364105206173	0.160424507512481	0.398788471573891	0.53016547782074	Raw	spknorm	Gene bodies	Insignificant
27849	-0.463062977295326	-0.037157476060839	1.09003054931006	0.972806601007704	NA	Raw	spknorm	Gene bodies	Insignificant
27850	1.63514960362448	-0.341731220521725	0.132739376619599	0.01003988700774	0.0383214227155219	Raw	spknorm	Gene bodies	Down
27851	1.67080761327919	-0.302372808486673	0.134706928388798	0.0247892263364027	0.0737963954379671	Raw	spknorm	Gene bodies	Insignificant
27852	-1.92263209471584	1.46521269336518	4.98104496952694	0.768637407802228	NA	Raw	spknorm	Gene bodies	Insignificant
27853	-Inf	NA	NA	NA	NA	Raw	spknorm	Gene bodies	Insignificant
27854	-2.09151498112135	-1.39614842257783	4.97323628296408	0.778915676860999	NA	Raw	spknorm	Gene bodies	Insignificant
27855	1.62328651404393	0.14264186271238	0.152103811898566	0.348350891597892	0.482129343245149	Raw	spknorm	Gene bodies	Insignificant
27856	1.6949382496398	-0.429805802655005	0.131537520594017	0.00108481603146221	0.00775979154752773	Raw	spknorm	Gene bodies	Down
27857	0.616580530085886	-0.143990698972519	0.338924801085407	0.670949258257812	0.762237232868162	Raw	spknorm	Gene bodies	Insignificant
[truncated: 30,419 more rows]
