# Supplementary material for: The NELF pausing checkpoint mediates the functional divergence of Cdk9
Source: Nat Commun. 2023 May 13;14:2762. doi: 10.1038/s41467-023-38359-y (PMC10182999; doi:10.1038/s41467-023-38359-y)
Supplement: Supplementary file 10 — Source Data [file 41467_2023_38359_MOESM10_ESM.zip › Source Data/AllPlots/S2C.tsv]

GB	PR
1	-0.529188779163469	-1.08042813646731
2	0.0253725601285906	-0.728969865596677
3	-0.386534940125825	-0.631025755467092
4	-0.465229008681736	-1.36685451859939
5	-0.260203979426292	-0.807847067865272
6	-0.13141917806967	-0.711136714221938
7	-0.173413082990631	-0.462477994631026
8	-0.328200224345689	-0.944375170530698
9	-0.377305039373059	-0.847955222100381
10	-0.308134153928283	-0.498409496470075
11	-0.348833617505384	-0.672252298095447
12	-1.29417748003756	-1.37949978893593
13	-0.598949759821601	-1.18992564647381
14	0.236981623393309	-0.645851969130022
15	-0.0920943222584603	-1.16104270111415
16	-0.112896614400183	-0.66717138471762
17	-0.310479429771967	-0.672715137207397
18	-0.107591442695353	-0.621827894753216
19	-0.0935270512452045	-0.364497217211337
20	-0.289662808557792	-1.45141622300175
21	-0.0522946733867325	-0.130951409306033
22	-0.0638494741601341	-0.455964842688972
23	-0.220897731960325	-0.605644342588344
24	-0.240637688118267	-0.668965690515157
25	0.0144893666354939	-1.23443383846391
26	-1.05835153430386	-1.62040938299487
27	0.0346020707284288	-0.576285167251227
28	-0.250573888840492	-1.62865892758142
29	0.00636928465268493	-2.23515625528195
30	-0.306010383889919	-0.886096022255785
31	-0.112232129445919	-0.864403779803968
32	-0.0901292136986018	-0.419329508126639
33	-0.124560974185047	-0.459311377192842
34	-0.50220111378487	-0.74645588389795
35	-0.0843113668001682	-0.890487126469169
36	-0.704962953710304	-0.747413673082236
37	-0.230199152725816	-1.0724909548619
38	-0.469781320627415	-0.669054563052358
39	0.00715243372504902	-1.42012591224914
40	-0.413954797042512	-0.823116004200964
41	-0.455507546418224	-1.32277695794122
42	-0.476331085692182	-1.11305355306038
43	-0.173797887353177	-1.08150911446025
44	-0.0507875629557071	-1.1509763501824
45	-0.224122089973894	-0.548115617042199
46	-0.327392256933694	-0.479464345130539
47	-0.362523193650003	-0.594374623608058
48	-0.263697584103882	-0.367922937445302
49	-0.262009814568491	-0.803098523085027
50	-0.0250574713760102	-0.531469628570887
51	-1.36729688129299	-1.33042451054818
52	-0.42772632778127	-0.811005484267317
53	-0.158041968618871	-0.475329445628314
54	-0.802982135028554	-1.50498546610078
55	-0.732956338014497	-1.16382856181111
56	-0.197948336961348	-0.754559113425839
57	0.0419815867448892	-1.09552061760189
58	-0.245653466294963	-0.701490369188594
59	-0.16186432606792	-0.459565161157499
60	-0.206404667960203	-0.400709798212626
61	-0.33076151431583	-0.781390766903721
62	-0.343449559383603	-0.473758328552073
63	0.00220969333180046	-0.547233622400067
64	0.823770757815091	-1.03985924161835
65	-0.173253841039698	-1.03790243565605
66	-0.168987562465048	-0.431993336373425
67	-0.267111580201493	-1.01051030112338
68	0.0833459047857882	-1.2411703765655
69	-0.108801225898461	-0.673952666247798
70	-0.359110744279531	-0.768119778589343
71	-0.844925482065444	-1.25963443528261
72	-0.294455395063084	-0.32515016738702
73	-0.238619699883442	-0.587541327019999
74	-0.312821948264773	-0.909737338424988
75	-0.381016990529092	-0.656477221420521
76	-0.00764148579368874	-1.18780772906641
77	-0.0421586690230137	-0.757029833939684
78	-0.09557471158395	-1.45291614883608
79	-0.1687078999109	-2.12959424708083
80	-0.172025625395006	-0.977563238494158
81	0.159538652778235	-1.03639235707138
82	0.041204238049975	-0.101869962807583
83	-0.291337805900324	-1.52867511029953
84	-0.706630653352529	-1.327965604083
85	-0.400958142062228	-1.16305718023837
86	-0.265960381452615	-0.661728523722144
87	0.0581203710103275	-0.916642756642768
88	-0.0105874161441558	-1.11190344024784
89	-0.20104935533846	-1.23429962878837
90	-0.630380009465927	-0.476178850081671
91	-0.303855916355671	-0.465557455403582
92	-0.165996070433582	-1.10770710282351
93	-0.695566230255436	-1.07770746405171
94	-0.147524286042868	-0.316793415981895
95	0.0188030384573217	-0.470810542597024
96	-0.222613917612202	-0.611856076540418
97	0.0404311213118847	-0.617570444469841
98	0.0509094417958527	-0.828592522344102
99	-1.25327017493326	-1.53374094114052
100	-0.284996865847297	-0.741274506080582
101	-0.432192964318975	-0.674805826584914
102	-0.240466436388017	-0.779539515304467
103	-0.385401049980774	-0.915745549692463
104	-0.306413683993124	-0.39072145709467
105	-0.371281018949505	-0.932416922366806
106	-0.671940171651056	-1.20401630765803
107	-0.460909242494356	-1.3640717494857
108	-0.0431711909472365	-0.575640857980386
109	-0.42963343849488	-0.616577006113094
110	-0.350801611931561	-0.729317944798244
111	-0.519761780487416	-1.06697489609122
112	-0.0364997505471889	-0.888500815711851
113	-0.273823275832043	-0.828270275957568
114	0.0143838346351006	-0.574344763644314
115	-0.135757658657014	-0.27137858717136
116	-0.402271429140945	-0.932184870638154
117	-0.209457658135019	-1.2053588851217
118	-0.279966038741237	-2.06530660921977
119	-0.255109851561568	-0.109706815245007
120	-0.317239682464516	-0.687960565409964
121	-0.154528157620916	-0.439086763347452
122	-0.433805890285382	-0.690206170058854
123	-0.0574530848121237	-0.498535450294009
124	-0.0500292156592305	-0.545334903300856
125	-0.22764182781439	-1.22903191462902
126	-0.182762057804573	-0.876758535424381
127	-0.209189579464455	-0.75716133827412
128	-0.327752531796919	-0.599315079102601
129	-0.106787629947169	-0.335252817800629
130	-0.340847783422576	-2.14321481280867
131	-0.0325609771380975	-0.65743935811183
132	0.0751847994371824	-0.764623881345348
133	-0.175955058184675	-0.574510257173698
134	-0.428446333270075	-0.714829923141955
135	-0.512035300342572	-0.601647635377002
136	-0.0682160587746007	-2.01380807046453
137	0.111730671350801	-0.116257726771679
138	-0.18181836933929	-1.10834049379145
139	-1.93431909548347	-1.89559861519537
140	-0.0751078696659324	-0.165951349606349
141	0.0707793656954444	-0.246040375939361
142	-0.147697755583559	-0.271250827197917
143	-0.00427658997406072	-0.0900599082064325
144	-0.288583991722204	-0.368206413804092
145	-0.185174000122514	-0.893366561302082
146	-0.231527866127793	-0.685566795563746
147	-0.369168487368817	-0.501753982390061
148	-0.299142084137355	-0.482748949104934
149	-0.0812908536872596	-0.250295046364258
150	-0.0904376070397917	-1.06573530206391
151	-0.29301439159142	-0.841918942161966
152	-0.0883432775134326	-2.03013566368354
153	-0.302466847695573	-0.620534310418686
154	-0.325502906310371	-0.793373140255056
155	-0.174579354194915	-0.61030322648826
156	-0.944464868947582	-1.2929846250283
157	-0.17551947969479	-0.829047847283517
158	-0.366096480290182	-1.29390577503398
159	-0.206479770937457	-0.457686440199873
160	-0.459690627405554	-0.895629028564943
161	-1.1154689915382	-2.12392545704766
162	-0.00566373684438151	-1.72334748670006
163	-0.475705560927591	-1.69878423842111
164	-1.2337193904965	-0.889244213975578
165	-1.23056193697336	-1.79879302686586
166	-0.519063267401287	-1.53846043583363
167	-0.22473884131807	-0.896741666469671
168	-0.438279619196144	-0.520436668431522
169	-0.0038510426684784	-0.938470615055882
170	-0.327382794081574	-0.595746903771267
171	-0.198884433137579	-0.436753583769038
172	-0.321435200090188	-0.512464363575453
173	-0.0855597372768503	-0.136648946475607
174	-0.129433513917494	-0.580942856143293
175	-0.330492999982839	-1.37520527750473
176	-0.429195649806655	-1.32664797895399
177	-0.534498052579983	-1.24799246420097
178	-1.04156455979815	-1.16696673406217
179	-0.636716811256735	-1.47446292016537
180	-0.457273733890605	-0.66716429899762
181	-0.0194754214473185	-1.58014644256436
182	-0.5185880640971	-1.12956519395484
183	-0.324075570878402	-0.883086278793924
184	-0.321744174455656	-0.47268828555232
185	-0.273468252639215	-0.410606019840616
186	-0.440525951532557	-0.755660224478087
187	-0.673416690551228	-0.786157337460337
188	-0.301099142975367	-0.868978385091107
189	-0.361389310002124	-1.40026283519987
190	-0.400061766693368	-1.14467675498897
191	-0.0783112551063414	-0.336681591810317
192	-0.132557412581495	-0.770417083607203
193	-0.350210169264155	-0.646599095330583
194	-0.19020278153011	-0.593691199358697
195	-0.0104716182823401	-0.179830966201765
196	-0.344631513670645	-0.518220266127319
197	-2.01331893772331	-1.86846401670681
198	-0.185147799363208	-0.681063375434451
199	-0.489716910881888	-0.682476065197839
200	-0.267925428085087	-1.0413828519461
201	-0.611961201930984	-1.12005668588756
202	-0.35647439252091	-0.279766110746962
203	-1.14682594837475	-1.37419975633324
204	-0.443643239895981	-1.14357034146812
205	-0.602635725398678	-1.23553695872636
206	-0.410659089117758	-0.721569504119423
207	-0.204177910337708	-0.495881495329852
208	-0.268030594316636	-0.610260394043068
209	-0.17373162754973	-0.489211409616315
210	-0.282229245707791	-0.63777426170764
211	-0.167706234167549	-0.52530833900871
212	-0.229620949027227	-0.285184995644798
213	-0.261571254348576	-0.776243888948221
214	-0.702619412795811	-0.831498047780552
215	-0.597424561396152	-0.566745755431565
216	-0.645374062432316	-1.41442937208173
217	-0.11043796229811	-0.339577496161449
218	-0.11563500859024	-0.912751715946348
219	0.234870928663859	-0.83424973246815
220	-0.363351411325325	-0.621179804031514
221	-0.492427152202644	-0.783361039564081
222	-1.08674265998122	-1.73256913420866
223	-0.81437061531589	-0.794909101191814
224	-0.315480572306022	-0.613793126840293
225	-0.532287932529697	-0.794725822047623
226	-0.0236406072051069	-0.870969784516582
227	0.00185799178120848	-0.725973825664352
228	-0.56175378164965	-0.627432583954565
229	-0.726334184844594	-0.935188683498461
230	-0.586064404720071	-0.991811724959947
231	-0.462030077362592	-0.939607605386712
232	-0.375564833509438	-1.14976925901506
233	0.248503519310431	0.219295355071162
234	-0.152953274536143	-0.17261429906045
235	-0.515056718188439	-0.988418922538514
236	-0.186622548741413	-0.54835909182949
237	-0.428643810268723	-1.97568206658316
238	-0.310771619701716	-0.897923052535843
239	-0.492782813707548	-0.97303745382773
240	-0.178940707610103	-0.32552598582718
241	-0.69216940539281	-1.9027921406735
242	-0.248243536999415	-1.37456589834814
243	-0.390899294612509	-0.817012043328384
244	-0.383885735228207	-1.20858093372052
245	-0.130972056050759	-1.01926545133337
246	-0.599594104071001	-1.07870779166765
247	-0.268538876876371	-1.10569840830142
248	-0.188759966036446	-0.474696664728637
249	-0.368173378582087	-0.620615610721814
250	-0.329505511787866	-0.412986083220552
251	-0.30816069110883	-0.709205893397422
252	-0.15048891994073	-1.00927642646917
253	-0.254090141823466	-0.668577592271761
254	-1.15087100372922	-2.01695234881183
255	-0.375890050946694	-1.25566322173448
256	-0.25481771606476	-0.433756921100705
257	-0.438570934405448	-1.00451709678985
258	-0.2800817250586	-1.80973053643917
259	0.120319835583035	-0.468951978506208
260	-0.0416415840373154	-0.451787849753827
261	0.0386371484427038	-0.0535923561028614
262	-0.299602663411685	-0.37493012085739
263	-0.374489504530064	-0.861500873122983
264	0.0743188541593441	-0.417395697397267
265	-0.343438699203978	-0.491435394293292
266	0.212589116771562	-0.886081402731422
267	-0.265680961344143	-0.636004839625445
268	-0.0227363145030627	-0.510206430919472
269	-0.186136107974564	-0.747029713491989
270	-0.0598089254829759	-0.0201005788434148
271	-0.0440646662213169	-0.71142281346027
272	-0.065911130190572	-2.61740113300072
273	-0.386734446870495	-0.553682760924127
274	-0.662879807980196	-0.500024006267611
275	-0.0324464496264905	-0.482665475778148
276	-0.338985848758812	-0.549836039273823
277	-0.186245049624651	-0.32481796549572
278	0.374574586210719	-0.330407309353748
279	-0.412804412392545	-0.676777195143433
280	-0.0997394851578789	-0.589606343929997
281	-0.272451893279857	-1.41745413850241
282	-0.128375299652306	-0.53200776790762
283	-0.306864112480446	-1.08369374069212
284	-0.536684674676848	-1.20003760458227
285	-0.327264589318819	-1.10114120983053
286	-0.371117077874034	-1.21603977243949
287	-0.156663803799385	-0.66514338348686
288	-0.47387975092733	-1.50502576368358
289	-0.230993772708873	-1.03358955069075
290	0.0750494135217859	-0.963063704592827
291	-0.250203472925005	-0.543901096328091
292	-0.0211435553799534	-0.0802653095804421
293	-0.0855066377781549	-1.25881950465633
294	-0.537130773814407	-0.96100710037819
295	-0.28458091658797	-0.997138684208269
296	-0.53943271542448	-1.30171516657047
297	-0.00743047989139963	-0.308358746604059
298	-0.181489373852281	-0.0781220020389001
299	-0.37983749443059	-0.755773883118672
300	-0.300620581778255	-0.604128757811483
301	-0.211650759649791	-0.298014258539066
302	-0.193285069190041	-0.770170134109936
303	-0.220617516990202	-0.487880051468445
304	0.131162984685639	-0.935976816997607
305	-0.145813589476942	-1.17835032894319
306	-0.687393016735636	-1.18096368585173
307	-0.203646317768201	-0.622505256772082
308	-0.155604908168747	-0.459678441046318
309	-0.216732258505858	-0.82750692897019
310	-0.917342810516218	-2.2502835619682
311	0.019176819889307	-0.143565843815171
312	-0.138925834341715	-0.774416953231634
313	0.0099287701146043	-0.473293241857813
314	-0.43388365520912	-0.754289240479436
315	-0.324498313822708	-0.71338104569324
316	-0.146094974831043	-1.018651640713
317	-0.26704829706903	-0.964593619894818
318	-0.183484698772785	-0.841213919436345
319	0.112577808706793	-0.355820802458951
320	-0.343457413190928	-0.65262841932432
321	-0.208063072055283	-0.640885947935604
322	-0.0217419295031164	-0.387778414385695
323	0.0305394934044285	-1.28295001874653
324	-0.0760786319079597	-1.68426601627436
325	0.0186092364516971	-0.27038930647186
326	-0.325032519887536	-0.461969178957873
327	-0.185513985191723	-0.172040140996268
328	-0.162583770294103	-0.533076265178172
329	0.0214416409333932	-0.266055451857471
330	-0.0397241726372847	-0.546748151437346
331	-0.319129769638646	-0.653005949112528
332	-1.05905970543728	-1.42006799635053
333	-2.64684084348852	-2.24905562079004
334	-1.49445980724792	-1.66428051118962
335	-0.149581976068428	-1.17669500422005
336	-0.094681742881042	-1.410804816624
337	-0.349655954068198	-1.0022398489962
338	-0.269333958576075	-0.800809272866591
339	-0.240638367542161	-1.23979706042236
340	-0.229270573360315	-0.258846158976058
341	-0.211480161770706	-0.52705588618475
342	-0.31905273152902	-0.930212805937823
343	-0.219219696292404	-0.841372904796832
344	-0.240379569823574	-0.640773693244263
345	-0.274080705300763	-0.403464304857155
346	-0.441035511004031	-1.05346427572235
347	-0.23861605013431	-1.05011393227875
348	-0.317944794197715	-0.626105758951749
349	-1.87113574717199	-2.19260810787074
350	-0.477036912086512	-1.07681046817416
351	-0.302061153079229	-0.930591567473591
352	-0.0306884333172449	-0.21478799557906
353	0.00316505418529557	-1.2559010900884
354	-0.534137398265556	-0.379190589537959
355	-0.0127170450067699	-0.660244364447415
356	-0.352822303342702	-0.894643679887278
357	-1.47997625760926	-2.69262537407894
358	0.0233650875135298	-1.15011797804497
359	0.472531159315126	-0.531577285139909
360	-0.292354974252654	-1.65675850108415
361	-0.0776602231349764	-0.345756312381959
362	-1.30425693501851	-1.53356684520026
363	-0.601216389150362	-0.907382774184478
364	-0.433339015076658	-0.786802844595086
365	-0.591097905561778	-2.11893744951822
366	-0.119270087207104	-0.152741640378638
367	-0.332032947004882	-0.837100713320835
368	-0.262017750087981	-0.794384216336667
369	-0.070254765004143	-0.940392126827915
370	-0.249131851554131	-0.677435274580265
371	0.299702388319794	-0.666799964472831
372	-0.194366438107786	-0.947922265024678
373	-0.247083198655544	-1.15093985598244
374	-0.341637579438089	-0.667839479548323
375	-0.208377231534978	-0.682271111053531
376	-0.194729957837496	-0.543081226439522
377	-0.311985644048531	-1.14400381500471
378	-0.367756670160216	-0.951387188207322
379	-0.234255856802257	-0.77800808269504
380	-0.427521930847621	-0.314678451169879
381	-0.215577927136698	-1.00851799322031
382	-0.0345999769465053	-0.87467671022203
383	-0.0791328989436055	-0.0792133748629373
384	-0.353942399927674	-0.677715389677215
385	-0.210687605761344	-0.963720164905466
386	-0.243714739886479	-1.3546961773437
387	1.83573876182255	-0.538633143066542
388	-0.0500614620653308	-1.30018367733943
389	-0.147677524410039	-0.909831724164848
390	-0.484765662156242	-1.01611030114406
391	-0.284836895536901	-0.58185690808558
392	-0.283025375322094	-0.921433165990038
393	-0.0919076627142384	-0.838454976308811
394	-1.60024605120687	-1.76071024586662
395	-0.436060756562126	-0.574265008188217
396	-0.376631768458266	-0.851328277141487
397	-0.307055876566888	-0.723734408522617
398	-0.378669203624218	-0.974538681476022
399	-0.210494317558212	-0.931635882292756
400	-0.223999540286332	-0.0183120782553176
401	-0.306166695937244	-0.882552318566037
402	-0.00576399512034786	-0.528408566507327
403	-0.31868030358192	-0.556708178694767
404	-0.0781329396922327	-0.747175280753
405	-0.181937698291746	-0.625157192847302
406	-0.357012584361005	-0.495853708933708
407	-0.189856274178814	-1.09797738498414
408	0.320320468767344	-1.00933243325419
409	0.0475306447323887	-1.2308404089282
410	-1.13164347048646	-1.38648182301059
411	-0.687332123960431	-1.05789262288718
412	-0.0177009685458006	0.0103728732148512
413	-0.118492533861556	-0.380139596430032
414	-0.759474425222386	-1.13169781575174
415	-0.00370227732918489	-1.8713548570292
416	-0.220274766986417	-0.570904590392868
417	-1.00487454181395	-1.67600244192756
418	-0.493275262213359	-1.41546417726668
419	-0.0738484186323162	-0.688131174135556
420	-0.511547593369127	-0.992561489362138
421	-0.266153917004591	-0.8015356552624
422	-0.383233888936352	-0.746969047736697
423	-0.474645576502234	-0.756337398659144
424	-1.05449862365252	-1.69514311555661
425	-0.0453078190099107	-0.0959060876142594
426	-0.397830650257618	-0.656986964292338
427	-0.142436470319796	-0.718372887604953
428	-0.484575887871978	-0.773806267018343
429	0.149118768827513	-1.23073135651638
430	-0.298652112876524	-1.41795795484555
431	-0.00788751457323058	-0.63308130984664
432	-0.0568341130552601	-0.247512156516088
433	0.0963728734342391	-0.351805561373339
434	-0.111632945327235	-0.164702692435126
435	-0.171995753120537	-0.81210141066883
436	0.287702036598585	-0.50746673242458
437	-1.13242096063285	-1.41314900387329
438	-0.386316644169023	-0.74215863305101
439	-0.507570936457212	-1.13434738475391
440	0.0122130020675491	-0.695187441060991
441	-0.0462746338148121	-0.436369153618067
442	0.494600663281489	-0.671353541072146
443	-0.176745947507752	-0.470212215907135
444	-0.00720244270429465	-0.24038394995192
445	-0.181984957607792	-0.398746069937866
446	-0.258762029828073	-0.736960188081986
447	-0.268339742777198	-1.04339938336852
448	-0.531419174937015	-1.82614533470424
449	-0.577359116318133	-0.889288391816641
450	-0.269916845582038	-0.77952437012793
451	-1.10334200538189	-1.39577661551951
452	-0.522295082637804	-0.717359126619493
453	-0.187192622482416	-0.732362409094947
454	-0.210357627038206	-0.403468114601401
455	-0.478595970346906	-1.14005847864155
456	-0.376580996655816	-0.398178094906627
457	-0.0971756869651737	-1.78437606444663
458	-0.49372799193856	-0.748383884201718
459	-0.184995059506761	-0.973885866217552
460	-0.570400714880582	-1.02024506859227
461	-0.347343883911457	-1.18969291896433
462	-0.277428902474971	-1.43336907444634
463	-0.223728909239267	-0.865080285622436
464	-0.484178521657806	-0.632750249503701
465	-0.245604838884612	-0.643847356470694
466	-0.306812982208543	-0.578168525496481
467	-0.0776995439723872	-0.146900841174051
468	-0.26801700366061	-0.416311480654116
469	-0.147332810144241	-0.243044812549573
470	-0.330583712565323	-0.824861859174114
471	-0.0898476624298951	-0.55399294677836
472	-0.0556710658408773	-1.39574130673067
473	-0.863036656523872	-2.09697177273759
474	-0.634215825299915	-0.907404359498565
475	-0.0768454092973515	-0.644416951769686
476	0.0357351359902376	-1.49541507063983
477	-0.421324930586435	-0.642895185912617
478	-0.266492971034573	-0.839222727488566
479	-0.521985565849826	-0.458242033117927
480	-0.203847062264637	-0.296090334799128
481	-0.613125846593771	-1.03623647537302
482	-0.172098592327295	-0.563271003988518
483	0.334124198235061	-0.40408347076259
484	-0.397929216497159	-1.7908042756421
485	-0.375771166779245	-0.622731131925327
486	-0.282433275862446	-0.916964076848788
487	-0.562160708059544	-0.865211360836511
488	0.0297349923930598	-0.34797733446453
489	-0.897964457734003	-2.22005926351035
490	-0.335753705547837	-1.00177407620849
491	-0.438054202957371	-1.21474174985664
492	-0.22453977434837	-0.342375997653554
493	-0.0401132295098145	-0.570000969067145
494	-0.242777821807357	-0.803386522196988
495	-0.201310401589379	-0.311046573539391
496	-0.106035226889341	-1.07907009570905
497	-0.244724683105826	-0.275821623027
498	-0.195599407335467	0.0258688466512787
499	-0.255944376389384	-0.526476318359166
500	-0.0296392284268413	-0.562997771776023
501	0.0644862553526561	-1.33259385087738
502	-0.518698733785404	-0.983390144473341
503	-0.224350660414771	-0.749466376905007
504	-0.245064738523705	-0.752779761439866
505	-0.22331058561161	-0.512953792199668
506	-0.290126481911368	-0.717659629649612
507	-0.0258544305876446	-0.622434405057061
508	-0.680106522817466	-1.08561568919357
509	-0.387216880565066	-0.781209366415863
510	-1.24127000353478	-0.854852127677149
511	-0.317183558778449	-0.566787566130248
512	-0.0666105730683139	-2.06361189133673
513	-0.265242161963606	-1.33338538019954
514	-0.283078095911892	-1.0769067530227
515	-0.374185072896368	-0.769488973265668
516	-0.352641297686779	-1.34848970777844
517	-0.0545921134946601	-1.75104896827583
518	-0.390573007119514	-0.363878621996534
519	-0.201063918644755	-1.41212831842156
520	-0.492102772343365	-2.35306743415768
521	-0.0498203821300458	-1.07512098297743
522	-0.286574012134108	-1.18719040718799
523	-0.162483702668378	-0.598787126188704
524	-0.208416987522215	-0.870975576518807
525	-0.357405314352025	-1.25425785409046
526	-0.311788524635327	-0.551467461828407
527	0.0101837296383991	-0.245895922410148
528	-0.584188099371033	-1.11333634156848
529	0.0994415803247365	-0.583177027566638
530	-0.361807172889088	-0.731122531327884
531	0.0983102136055472	-0.616877297590456
532	-0.230872839801139	-0.625104702035193
533	-0.50363277322466	-0.603255931937994
534	-0.997278644007747	-1.026927030768
535	-0.0270869553167395	-0.691321188870966
536	0.0778400233475185	-1.59469300051853
537	-0.329240594440527	-0.784567901029985
538	0.0268537604077148	-0.885199715038209
539	-0.0381927076486156	-1.03189514267898
540	-0.393921178845806	-1.17191246638469
541	-0.154594179307886	-0.895956017289099
542	-0.141284086626774	-0.962479971414889
543	-0.360379746921692	-0.536065034684943
544	-0.5034521536722	-0.539411329232185
545	0.114516919452062	-1.93156971739883
546	-0.351087718061512	-0.984502399740029
547	-0.0637519147442339	-0.817209364296483
548	-0.0925206430034196	-1.34781891737974
549	-0.19082039678226	-0.574248026213538
550	-0.129715315356368	-0.83025792801513
551	-0.0298171581931137	-0.316256356458743
552	-0.264608423556618	-0.145480666654807
553	-0.33920781164609	-1.22316500725445
554	-0.235580233823544	-0.768853867593725
555	0.0718977819784589	-0.955794460088998
556	-0.560616505829004	-0.905347517304236
557	-0.458283525520487	-1.07521174244922
558	-0.169873087857694	-1.37432280528983
559	-0.669804144929218	-1.49979322976981
560	-0.145022697290703	-0.938225691148896
561	-1.26274370431893	-1.90322631290235
562	-0.253160938230247	-0.92318485992598
563	-0.240360783753978	-0.347965705354819
564	-0.138657953156797	-0.476089798757391
565	-0.163382799459571	-0.510498370831204
566	-0.315083109739455	-0.593834480308339
567	0.342989991317345	-0.513746277665261
568	-0.287435099218779	-0.911364372222417
569	-1.09757689386837	-1.00742626264937
570	-0.223518470036245	-0.615668539376779
571	0.0734479829207917	-1.4036112828259
572	-0.471796981991409	-1.35804449862598
573	-0.222865438687609	-1.24169728978048
574	-0.248398859639474	-0.531853331864646
575	-0.267906175448996	-1.22217191955297
576	-0.402357474444161	-0.668071566456932
577	-0.0794808066503333	-0.293333650846719
578	-0.177987971824058	-1.11446860101821
579	-0.424919174826851	-0.657331378703068
580	-0.41674611616388	-0.81009851181816
581	-0.251882621438777	-0.743913228963406
582	-0.326904599627599	-0.797319994766152
583	-0.0229769991273372	-0.123619404035024
584	-0.504447175410551	-0.724534088345371
585	-0.254696756316707	-0.965451125480997
586	0.0395679847598876	-1.3980098466633
587	-0.178273289016042	-0.762895734454526
588	-0.337570481971254	-1.09442965442943
589	-0.0712358566754076	-0.203173597460313
590	-0.132599004373145	-0.53063506353382
591	-0.139481608030126	-0.975318556315384
592	-0.879744415825902	-1.4548962256231
593	-2.17369643324597	-1.50703900420698
594	-0.0127170450067699	-0.830566710707416
595	-0.0127170450067699	-0.0849380034057928
596	-0.0688966457413167	-0.260704552945758
597	-0.0996575690876605	-0.420277935345545
598	-0.568812183319907	-0.94138085403462
599	-0.340299229316072	-1.56379876040624
600	-0.211933295732095	-0.636292221730593
601	-0.296444733575489	-0.344825376252008
602	-0.270033734862071	-0.639053094840314
603	-0.338222095127998	-0.825817995401413
604	-0.24104984635667	-0.254754240607952
605	-0.451172638428857	-0.569771631432284
606	-0.482571965775807	-0.952392841057493
607	-0.619996018990092	-0.6568284783807
608	-0.501943107817534	-1.21881373997584
609	-0.257219349079948	-0.434553339526375
610	-0.137786726373938	-1.27087623897076
611	-0.37333745440812	-1.00798050362167
612	-0.125390058274662	-0.457627242830558
613	-0.348757349894967	-1.50933264867319
614	-0.730328092950854	-1.19189834812494
615	-0.424743788527472	-0.986633882627195
616	-0.180173799324474	-1.0373177569383
617	-0.512565629311287	-0.800151961395509
618	-0.59163442503508	-1.23459504718416
619	-0.252456585746065	-1.07403578943414
620	-0.664149763116879	-1.06525762185511
621	-0.301950236420951	-0.877637812056794
622	-0.13107532810089	-0.412072041401755
623	-0.133745385897844	-0.886254219528822
624	-0.310547725475664	-1.41825318579991
625	-0.0966591912666039	-0.996513638080953
626	-0.0587839995386117	-0.843287427340534
627	-0.495354037245309	-0.874449510950196
628	-0.0888165265916063	-0.103820702465405
629	-0.425599152384006	-0.713562218476356
630	-0.0524996627525284	-0.835127170219153
631	-0.227548428807506	-0.65780900218804
632	1.3170727785101	-1.06180898683158
633	-0.151581916117512	-0.442626845104157
634	-0.277596205391549	-0.85034988398931
635	0.252498783808193	-0.303681778562137
636	-0.675573996283761	-0.986129369610357
637	-0.283043675804833	-0.520652050617152
638	-0.450355874067367	-0.756231509592654
639	-0.431104184162448	-0.359977401303632
640	-0.278497833482491	-0.569730739192686
641	-0.210057502694605	-0.468306903648267
642	-0.64706586137379	-1.26598803439645
643	-0.330533109926337	-0.66484639752783
644	-0.0221902680848484	-0.823642487648937
645	-0.0736200062503192	-0.385047048047996
646	-0.340122648281984	-0.814052771472454
647	-0.0510640166765495	-1.86428126082189
648	-0.0731999076542495	-0.5821498659896
649	-1.34793148994699	-1.52061331366104
650	-0.150008225857984	-0.994127058951337
651	-0.979127271616837	-0.698502597175006
652	-0.218388998635976	-0.210770230900895
653	-0.218079255556945	-0.541354793479067
654	-0.138860280016826	-0.321092971410822
655	-0.272093342868562	-0.898143013698487
656	-0.192313231017258	-0.287785865149638
657	-0.0567468022131852	-0.278646794416691
658	-0.655835720681385	-1.23258177317134
659	-1.08994548178854	-1.7375927150821
660	-0.354729853641823	-0.725390613835396
661	-0.984595327452155	-1.4089122655388
662	-0.360594198581866	-0.718066739745952
663	-0.517131849768037	-0.608979300748985
664	-0.0825593333628406	-0.6613179518039
665	-0.58502025688529	-1.89930218465984
666	0.0492462304189821	-1.4215595149768
667	-0.067991344443525	0.189899679802533
668	0.0351633642568052	-0.937706095115823
669	-0.173782415182654	-1.11688568294736
670	-0.348683342248419	-0.886092057036645
671	-0.196705736024998	-1.32052984816397
672	-0.351599896766922	-0.614842920375639
673	-0.356541068874591	-0.971825066281793
674	-0.384871555445274	-0.96682797270143
675	-0.356243353800822	-0.801077953927828
676	-0.303260852210903	-1.03864283128539
677	-0.23071501207131	-0.392953391208677
678	-0.187420686278823	-0.198719203921854
679	0.0241574235060547	-0.697637492287091
680	-0.0556136190411433	-0.319131650613273
681	0.307524326203	-0.83149749783548
682	0.0177002759753468	-0.160437118314643
683	-0.244134134657971	-0.59308283509477
684	-0.612971206119086	-1.4953968395123
685	-0.916689359274532	-1.52499608181026
686	-0.295236005865497	-0.866689896254986
687	-1.39381041106676	-0.961750597784109
688	-0.0180773725730761	-0.0481479578380095
689	-0.33506417841187	-0.881356523774967
690	-0.0755477119858164	-0.942853295002109
691	-0.289314580712411	-1.3319451861504
692	-1.39761030247621	-1.70185067417238
693	-0.570480589928113	-0.87745865934101
694	-0.400574032710193	-1.24921552654368
695	-0.485573929900051	-0.932249354137503
696	-0.517472034816471	-1.14718282295952
697	-0.349308470850676	-0.418474087281182
698	-0.371499542217268	-0.772179517356042
699	-1.46196668980768	-1.53079670018424
700	-0.46957237508903	-0.941777183239437
701	-0.479085442612374	-0.683486436677694
702	-0.767871020611991	-1.04283763111311
703	0.147487995909975	-0.786760363209815
704	-0.0387093876970514	-1.52800985498395
705	-0.342600632233848	-0.578028678560643
706	-0.138285917664513	-0.35927705410158
707	-0.198349725460171	-0.559409901909884
708	-0.376148278614269	-0.470898361582295
709	-0.235087570674637	-1.28593674826699
710	-0.316743027785937	-0.757570936643508
711	-0.320424283120542	-0.657460914113461
712	-0.134042320770651	-0.655266587614973
713	-0.270116386696087	-0.347783737507782
714	-1.13349028994517	-1.37989911063964
715	-0.0595506258887955	-0.981880278196548
716	-0.332781505175929	-0.874934894202305
717	-0.00247375296741788	-0.594401287749765
718	-0.460676285445125	-0.667920565712643
719	-0.275650264090432	-1.0162855350929
720	-0.372034371109133	-0.663637289426365
721	-0.407082190958799	-0.832301421494364
722	-0.490549326697961	-1.31573170138977
723	-0.574406828448027	-1.5019386057649
724	-0.180688062187772	-0.573523609489075
725	-0.381578304191449	-0.524121079277133
726	-0.321089524498726	-0.839977853025796
727	-0.252621466719065	-1.16366728938134
728	-0.234637193954211	-1.44904656947204
729	0.133086794757809	-0.603758225676458
730	-0.331733302018936	-0.454258040850536
731	-0.493702429895663	-0.300403405959261
732	-0.252472228390975	-0.686904910484556
733	-0.590482981642551	-0.498886221546201
734	-0.122841633835066	-0.834370835875022
735	-0.329316102745417	-0.909031337230779
736	-0.112184238176659	-0.893484959533597
737	0.0291360618933599	-0.967004436527305
738	-0.234613129868293	-0.676048929269055
739	-0.597054055476557	-0.929000028484406
740	-0.53567206197613	-1.88483067177035
741	-1.51661979999404	-2.40396974396103
742	-0.381432534609064	-0.679623832349306
743	-0.28823525742617	-1.16831848559798
744	-0.280051181919651	-0.246045211841042
745	-0.250061133206531	-1.27748839117753
746	-2.23191554299955	-1.98500558930135
747	-0.338926077981698	-0.45226501057458
748	0.0330816223701166	-1.24155929465856
749	0.0382484595137333	-0.963273067738047
750	-0.388497635226907	-0.439628397032608
751	-0.386106651057136	-1.98958457376947
752	0.0885350271877698	-0.817919865897666
753	-0.321455654121334	-0.69202181842875
754	-0.352918054613913	-1.6386968877041
755	-0.102295791676534	-0.612479328838521
756	-0.309186150432328	-0.68996875473151
757	-0.0483573674464153	-1.64087998709279
758	-0.144297537489224	-0.969768527954269
759	-0.93296508348336	-1.94586419031968
760	-0.233319285963522	-0.802571504920998
761	0.016874213731791	-0.380897404351637
762	-0.298942489347698	-0.428742907863547
763	-0.274595245687461	-0.977661711270109
764	-0.427393845147457	-0.996429285762881
765	-0.292239489549884	-1.0671867740072
766	-0.299185229331929	-0.534766294414925
767	-0.112433821255787	-1.07244592531144
768	-0.193242172465348	-1.02755218484468
769	-1.49276119367447	-1.67818814005194
770	-0.225194671933753	-0.463444388602
771	-0.314257262971487	-1.17912491448639
772	-0.716134378830921	-0.67645563277081
773	-0.159902890752665	-0.78795188032411
774	-0.212267756915173	0.0960699835500932
775	-1.66767551591102	-2.10387074444632
776	-0.239841087359635	-0.397362969435826
777	-0.110959293282678	-1.24831302442114
778	-0.167373078826178	-0.314237977921798
779	-1.20995618148458	-1.46081919406737
780	-0.663737642459436	-1.09122299969691
781	-0.286949474909939	-0.5911012454533
782	-0.358335174971038	-1.17545267560237
783	-0.30422823840772	-1.04910725082791
784	-0.495287446902944	-1.34399791690064
785	0.0510608955291713	-0.8893707592727
786	-0.0301456428706988	-0.396529269715502
787	-0.221882590209053	-0.0788793322441122
788	-0.292834125400116	-0.969483880097811
789	-0.263284550346707	-0.664111455080515
790	-0.0904952808328971	-1.23287695906595
791	-0.127213313053946	-0.669839471242006
792	-0.243500904189282	-0.0333214882858573
793	-0.373330882094248	-0.603176444623026
794	-0.487451565240404	-1.05116455848839
795	-0.157462295375654	-0.885103093092224
796	-0.132835384028656	-0.915749048332239
797	-0.152260957917393	-2.37288776722692
798	-0.282953725482073	-0.693687231499335
799	-0.229229138925883	-0.776236227843724
800	-0.422198109473833	-1.10927957292159
801	-0.487143324890163	-1.19453627917371
802	-0.278940611087861	-0.369384499976449
803	-0.382403266087669	-1.33250556666804
804	-0.319766278341881	-0.502036082299688
805	-0.415461877079237	-0.692312929127891
806	-0.0919624921817763	0.104564137091558
807	-0.201128998436542	-0.948982764455321
808	-0.35101901840669	-0.70078896304077
809	0.110863514601945	-1.39406081578647
810	-0.252003037562524	-0.89665429066268
811	-0.309587105153623	-0.929472874179638
812	-0.25354495318708	-0.611700263257647
813	-0.442503041791373	-0.50254003661005
814	-0.189700152597854	-1.34346326399462
815	-0.404869418671521	-1.01481976131655
816	-0.825096202956929	-1.32591652847008
817	-0.525108296343738	-0.819446057262833
818	-0.454854983397283	-1.36980589865811
819	-0.254834124810831	-1.05376276657306
820	-0.04733517733565	-1.67752302332827
821	-0.127745309606325	-0.797580702503604
822	-1.10296830312389	-1.79897434010888
823	-0.00296794748145133	-1.89096340989962
824	-0.420055715575314	-1.38188233304691
825	-0.590099167662214	-1.13970483481891
826	-0.349680241791989	-1.10622529702501
827	-0.259763850522977	-0.55741835027556
828	-0.411809923343271	-0.778530272461637
829	-0.409671912215076	-1.27710613086596
830	0.000976687412957218	-0.406002160006502
831	-0.394919614233715	-0.398661509139753
832	-0.451250268707457	-1.52541680431207
833	-2.0088974364852	-3.12824581867318
834	-0.0257394060114522	-0.285455631023435
835	-1.21755020756585	-0.748311238126506
836	-0.108845060358557	-1.17865273457563
837	-0.170035953875712	-0.709549635254386
838	-0.213361679659056	-0.648540700537972
839	0.169713240717621	-0.820433615676477
840	-0.429393777117339	-1.32142713499632
841	-0.379815397966093	-1.17348557279268
842	0.516159009076581	-0.629478845788529
843	-0.348197679278689	-1.03609807154525
844	0.205101502351411	-2.21703630113224
845	-0.867860989808305	-1.68611122488972
846	-0.270135197771055	-1.54328916573919
847	-0.219964713042349	-0.658658093081447
848	0.0799362337022552	-0.387266200249927
849	-0.342565092092042	-0.719076703653552
850	-0.191433382605739	-0.867815982470799
851	-0.517226235729622	-0.827642972487448
852	-0.503600956382084	-0.898031302216792
853	-1.58141615334434	-2.57736859818072
854	-0.252878707430205	-0.961561645950862
855	-0.208189150576663	-0.520117811689605
856	-0.36481272775775	-0.536224499729763
857	-0.36972318687747	-1.03228133861805
858	-0.358568668996631	-0.508262920139896
859	-0.254027504444275	-0.882559714682586
860	-0.381713917834255	-0.316252580115566
861	-0.0738429694398376	-0.657400958310492
862	-0.417168862504243	-0.630808384862178
863	-0.0599610363695119	-0.349283815905148
864	-0.27353166626841	-0.698502722259743
865	0.00719162273801534	-0.264291466875195
866	-0.1740192642135	-0.717709440650438
867	-0.293493908992581	-0.761101902057373
868	-0.262798314158575	-1.07552835734642
869	-0.378805454611511	-0.952526852432161
870	-0.296327040203034	-0.698309041981525
871	-0.214795437617643	-0.733892119285193
872	-0.358677804627906	-0.856833550282566
873	-0.396590930484433	-0.741117653244528
874	-0.337257408581784	-0.710760967157379
875	-0.221515593737625	-0.222489781349982
876	-0.0680599500858953	-1.02617921509314
877	-0.114929928405	-0.62194394081244
878	-0.109981375485563	-0.607163905540271
879	-0.0251954988073095	-0.171944312257119
880	-0.314752413495527	-0.439173876434827
881	-0.170952962363419	-0.976971941811415
882	-0.225722956958701	-0.94595351215904
883	-0.90074601832217	-1.40007841811112
884	-0.051744559521878	-0.784529323588656
885	-0.319141208512304	-0.408609678955307
886	0.0125293449505996	-2.00066587823981
887	-0.0239170814866526	-0.393300642203036
888	-0.0728363363454315	0.0245943095560536
889	0.348828587238453	-1.05430464095544
890	-0.144333109539028	-0.87492096829046
891	-0.330259343991025	-0.759136832759988
892	-0.222358060056255	-0.359302990074325
893	-0.0247185006678253	-0.718391501964575
894	-0.30880299303565	-0.651665437993177
895	-0.171916928626626	-1.3792061680301
896	-0.387998011076525	-1.58900371495139
897	-0.463889309359082	-0.56521190496567
898	-1.25742648714809	-1.22188479511643
899	-0.140766414144752	-0.3927903312214
900	-0.168119899328801	-0.919746729363203
901	-0.752891729661632	-1.38495420877661
902	-0.765111548130763	-1.16522472292672
903	-0.636278865616941	-1.07540872015599
904	-0.24998490405593	-0.606095673177374
905	-0.208001276206245	-0.52924865549052
906	0.0289285993749107	-0.715340126856935
907	-0.300731486750764	-0.270715287581987
908	-0.0839987616625709	-0.113765335530964
909	-0.294168209151943	-0.549511448573257
910	-1.66448773836322	-1.76644836124173
911	-0.438913179185712	-1.00283961270077
912	-0.209972237206507	-0.459520815371322
913	-0.183416466071775	-0.342506165832473
914	-0.0247185006678253	0.0609376320239139
915	-0.188587911074068	-0.855105088460348
916	-0.111249035287664	-0.562649934827377
917	-0.263028106257112	-0.567736327101818
918	-0.151649400148656	-0.595302086226961
919	-0.320462212963357	-0.647489261743932
920	-0.441575739270001	-0.559111053478568
921	-0.386750471534474	-0.254978523524426
922	0.112654263749478	-0.563026321934594
923	-0.353200659609751	-0.846439484309488
924	-0.42196484114357	-0.309016031388783
925	-0.186411161200046	-0.836905880352466
926	-0.302389506397818	-1.00056353275229
927	-0.160400302389556	-0.63002824176467
928	-0.561391943382538	-1.44481026886414
929	-0.12832373317983	-0.68548190039903
930	-0.790726092841107	-1.06589301900595
931	-0.0629549378919466	-1.48325629260471
932	-0.0196867097639634	-0.529924075440206
933	-0.0493821534171021	-0.680197466602889
934	-0.439895531224177	-0.880237740665684
935	-0.27029944039313	-0.39478917865519
936	-0.178614378549717	-0.35042487678447
937	-0.162550793586741	-0.598970766511405
938	-0.245436183827097	-0.353983393892052
939	-0.413186278832812	-0.810083792738147
940	-0.354393071950924	-0.397635905382099
941	-0.278753855160585	-0.775643096907992
942	-0.278432090586458	-0.618494613948821
943	-0.330971632527163	-1.82402200246837
944	-0.362386424977327	-2.22753218387445
945	-0.0679372288712117	-0.193392857849146
946	-0.425760543362936	-1.20156324746613
947	-0.21130017224074	-1.05463265912136
948	-0.162631127565423	-1.44241261256294
949	-0.486610587935459	-1.15669041745423
950	-0.252326204831106	-0.992417247328612
951	-0.532907068981829	-1.56846178070192
952	-0.231684854965648	-0.591937674403729
953	-0.166532284673219	-0.514056652425508
954	-0.242138945505559	-0.446080294149311
955	-0.758434784849835	-0.726868116509511
956	-0.342992919308915	-0.904467636847067
957	-0.168105434402185	-0.986317406915498
958	-0.249852466167134	-0.672491602896986
959	-0.29402880842431	-1.08661652159917
960	-0.340575069676183	-0.522361348918007
961	-1.60215467378378	-2.45121747440816
962	-0.578604927789348	-1.18107152593857
963	-0.0967027746474474	-1.05268106328006
964	-0.329182218188451	-0.0424151328419775
965	-0.204163476460168	-0.89892402246734
966	-0.0377970840375237	-2.40940069916754
967	-0.363626000754272	-0.765883822116677
968	-0.521550153969086	-1.1682584983555
969	-0.398243734990451	-0.671170970455598
970	-0.00339156077883304	-0.49630479946779
971	-0.16330654607912	-0.379811178747433
972	-0.411397633398595	-0.48663958882757
973	0.0700629639600946	-1.10883706098632
974	-0.431946584632716	-0.952654894911254
975	-0.112935191887003	-1.77051653206773
976	-0.0993862512267818	-0.790884568462839
977	0.209392854983342	-1.15763513364332
978	-0.420377150577178	-1.00455071749943
979	-1.20051062452495	-0.745985227806711
980	-0.199966276546672	-0.804713757093518
981	-0.186127886958684	-0.706790782193163
982	-1.78289359037701	-0.93091405141716
983	-0.997245557505342	-1.16860916415561
984	-0.277871979010878	-1.32283540995019
985	-0.553847476484911	-1.37372677559533
986	0.0184415212684426	-0.163137148753767
987	-0.202106948593972	-0.56111681055042
988	-0.359099156975367	-0.495866240887075
989	-0.494390084859916	-0.852769765465985
990	-0.381406168345947	-0.60903517831268
991	-0.326525387335828	-0.746702636612688
992	-1.07524311680412	-0.990814961048204
993	-0.291758317209743	-0.421752412671649
994	-0.409369908211711	-0.299019482574282
995	-0.46087512376006	-1.19159795374131
996	-0.180351529739019	-0.737438812086288
997	-0.218443919692123	-1.10439290727582
998	-1.08576790318272	-1.98617273078288
999	-0.182106641696115	-0.408145511459045
1000	-0.699153876824323	-1.39080004394227
1001	-0.00952744987387417	-0.739836083897112
1002	-0.324747233452678	-0.385653610960345
1003	-0.0287089092946948	-0.880682765348242
1004	-0.30147183131684	-1.32425108492474
1005	0.0848851066675288	-0.987919118633777
1006	-0.299320639536615	-0.548658384245757
1007	0.0392354042309849	-1.04869120305562
1008	-0.00579916982598992	-1.85841981176301
1009	-0.0746833917391615	-2.04029569545051
1010	-0.550197654640289	-0.85071382198008
1011	-1.21230318871831	-2.14352141008865
1012	-0.190258780023414	-0.594811391217676
1013	-0.0161963870714522	-0.560852964452577
1014	-0.436628743608962	-0.891644111088081
1015	-0.335375332387329	-0.68273475352636
1016	-1.14569602680236	-1.35105516520054
1017	-0.267648772145485	-0.435875283394242
1018	-0.280706485897937	-0.84748941362019
1019	-0.448770600235409	-0.528614280940076
1020	-0.36693496725409	-0.898558337182353
1021	-0.393223168763645	-0.561431030999102
1022	-0.231238086352927	-0.740772301310846
1023	-0.176848401563363	-0.652671710981594
1024	-0.320355400004228	-0.668561889390807
1025	-0.190945082038744	-0.613250376190569
1026	-0.325232890564585	-0.487965661755792
1027	-0.226453952938431	-0.744939290772051
1028	-0.0350599123879639	-0.369623338410607
1029	-0.0182332086067471	-0.70099742829654
1030	-0.19216270860655	-0.652600226841949
1031	-0.158201822887274	-0.613213967932675
1032	-0.603784256016902	-1.27667517763937
1033	-0.549366818492103	-0.774801532810283
1034	-0.0953623878008825	-0.580404727695053
1035	-0.0406313147879049	-0.872913865527954
1036	-0.188646664272909	-0.716385132632634
1037	-0.43093765708294	-1.22230560033411
1038	0.0316207021930194	-1.1455814731804
1039	-0.248217652577721	-0.287660964320812
1040	-0.527600714329444	-0.513073391556001
1041	-0.646417202895806	-0.871865169354606
1042	-0.238962222544542	-0.428653080687136
1043	-0.293856377259042	-0.892518853482018
1044	-0.273799149547955	-0.618116842501935
1045	0.00933001812656782	-0.665297173723755
1046	-0.00455029778193929	-0.214129831232973
1047	-0.188524813730675	-0.63152758050343
1048	-0.628689414962957	-0.532598996548542
1049	0.41170499279912	-1.54498273736559
1050	-0.561476643660437	-1.0226220759757
1051	-0.458363192663452	-1.30450787738722
1052	-0.0781614786159988	-0.433750937588297
1053	-0.34188836348058	-1.22069795586708
1054	-0.757677431659728	-1.28194472155889
1055	-0.968229064569855	-1.82349166969575
1056	0.0151840747899218	-0.684211631851014
1057	-0.171490236518275	-1.48568925442941
1058	-0.967163578205454	-1.27452915631868
1059	-0.148539587501841	-0.674251890486705
1060	-0.258301885014763	-0.373751246994357
1061	-0.633975503630364	-0.401044056837444
1062	0.0639246281704172	-1.17575226717777
1063	-0.227753329905516	-0.593358911238448
1064	-0.22990593313933	-1.14478309231169
1065	-0.44263996334254	-0.7339485363662
1066	1.66268685090609	-0.280051858728473
1067	-0.236681759140176	-0.987862125166805
1068	-1.54179612072575	-1.77291879097421
1069	-0.244357082544986	-1.17427100967276
1070	0.0373056969546251	-0.877908061083877
1071	-0.161667967327978	-0.947373278692048
1072	-0.830579866334155	-1.53561466032954
1073	-1.48276237123493	-1.94373212411672
1074	-0.318994316864873	-0.803424948329104
1075	-0.373662452602843	-0.642310244274777
1076	-0.0589588109356448	-1.2240653406224
1077	-0.39326161955966	-0.769375376613617
1078	-0.352552497454289	-0.853497099979622
1079	-0.415914056508461	-0.509571672402192
1080	-0.345739852323001	-0.303843935517733
1081	-0.306641444847972	-0.973842441839478
1082	0.044598221149066	-0.67975810367477
1083	-0.366021115113619	-0.154016042715213
1084	-1.56366920776744	-2.06930567231093
1085	0.662531577670179	-0.827971809447112
1086	-0.317365412512933	-1.04340565189993
1087	-0.699584917346381	-1.87022499573111
1088	-0.198526665612837	-0.844713725069043
1089	-0.355537561387609	-0.804840473741902
1090	-0.00485156213468859	-0.924771070883646
1091	0.000634248589641637	-0.502900342642088
1092	0.035185180056429	-0.421611880296135
1093	-0.384364812153075	-1.57899923476007
1094	-0.299622009842798	-0.374303257737764
1095	-0.397183351530996	-1.00093045713156
1096	-0.177766556198305	-0.868196780011227
1097	-0.295176017641293	-0.65958007704102
1098	-0.12892762063857	-0.505210976678368
1099	-0.495180554284539	-0.619993561607791
1100	-1.02602856300977	-2.03944485121348
1101	-0.261695003290478	-0.701126982093159
1102	-0.134718460525996	-0.518800719010122
1103	-0.88093655017346	-1.22064048061703
1104	-0.376306078498178	-0.826828319956529
1105	-0.157997876947958	-0.712630216753862
1106	-0.100086735483365	-0.330836545763493
1107	-0.371803105943224	-1.49976889062916
1108	-0.234614276669539	-0.883469880492416
1109	-0.322682954345662	-0.960688479512005
1110	-0.302941277480514	-0.79098344243611
1111	-0.0921931607341563	-0.821940223112955
1112	-1.06347794391816	-1.52902121871054
1113	-0.309393284122886	-0.249464651225631
1114	-0.510397787655355	-1.07460782260685
1115	-0.290097916842416	-0.428598772199352
1116	-0.357092787636845	-0.436007612389126
1117	-0.253272514413844	-0.517913511264319
1118	-0.256886383967424	-0.151707624861145
1119	-0.355899219752037	-0.517681110255798
1120	-0.0665059897936979	-0.160561224967625
1121	-0.0162224924746804	-1.13275092517468
1122	-0.212752890497222	-0.422912699877493
1123	-0.431307187036045	-0.129192107597508
1124	-0.119810873842142	-0.577854843387409
1125	-2.43750980432448	-2.38792811442402
1126	-0.117373721941575	-0.461562832702044
1127	-0.162420337441406	0.0300602945012209
1128	-0.128359190078218	-0.492034490747528
1129	0.273875469058002	-0.586711234422049
1130	-0.0220465831770935	-0.963929629267728
1131	-0.407463224064518	-0.870045069449562
1132	-0.272547799805668	-0.752392162475453
1133	-0.273628147387614	-0.361529461580524
1134	-0.227773157134197	-0.764655132826111
1135	-0.136796120653754	-0.288735267350033
1136	-0.105365350730611	-0.832231868501219
1137	-0.153649928791414	0.0225724238314026
1138	-0.310700395324552	-0.795424526997174
1139	-0.342284526829987	-0.782380973261589
1140	-0.0791544154368326	-0.611959886294475
1141	-0.362094379796441	-0.876971445607145
1142	0.0598019036756151	-0.372649843468005
1143	-0.158259440106963	-1.11594753602989
1144	-0.377263432310499	-0.876819772354155
1145	-0.348028675399049	-0.467190671282114
1146	-0.393246954608283	-0.863006823755999
1147	-0.314325603694986	-0.722589667808594
1148	-0.193377823431112	-0.32615208960865
1149	-0.397588830386207	-0.852494805360952
1150	-0.766917792402916	-1.14911615320712
1151	-0.305741698718171	-1.43763021911157
1152	-0.331452039363561	-0.350024385694087
1153	-0.273674611341052	-0.914763878512237
1154	-0.0367697263255674	-0.252978810743384
1155	-0.0128521472117549	-0.397355268721728
1156	-0.664958584823163	-1.08938160916951
1157	-0.305024593049689	-0.910085165153468
1158	-0.243644096469226	-0.908087525453316
1159	-0.41496136114001	-0.800507265802312
1160	-0.0878760833446671	-0.571135804602502
1161	-0.298262076315367	-0.565570780193781
1162	-0.4031777506213	-1.17166409937031
1163	-1.43460054022436	-2.74521890213672
1164	-0.567065134180845	-1.00475740839902
1165	-1.01464913986343	-2.54142288436773
1166	-0.18682799719021	-0.929841348954211
1167	-0.367547854905435	-0.531247491546313
1168	-0.89468514404739	-2.15121899174484
1169	-0.503014093277135	-0.659318094022223
1170	-0.309036667000703	-1.01661909386938
1171	-1.73584462265589	-1.82273600808694
1172	-0.0744992399412449	-0.934379974389887
1173	-0.306666330274374	-0.624550721005259
1174	-0.291578653578122	-0.936237337083873
1175	-0.135797556019722	-1.63241469275507
1176	-0.856214575120966	-2.01431858985854
1177	0.0330803811340841	-0.651005616521213
1178	-0.488667940556028	-1.09106973639413
1179	-0.176427995695783	-0.830756656126639
1180	-0.233387811594653	-0.226005508201267
1181	-0.12990528909089	-0.54698555003102
1182	-0.21344792073941	-0.246304317838455
1183	-0.285289111322064	-0.474529826292827
1184	-0.0972961109134358	-0.31106603642012
1185	-0.0101732277250251	-0.449179569062272
1186	-0.151892546421337	-0.864332181903565
1187	-0.384553769123346	-0.387899752238366
1188	-0.239527835813441	-1.08964799597583
1189	-0.455430374061222	-1.05041580239433
1190	-0.501623185458721	-1.32853055004848
1191	0.00707928659949972	-1.66665951724442
1192	-0.436683023559071	-0.414713245328944
1193	-0.176429683564326	-0.823573744075885
1194	-0.469867383729288	-0.611229778277706
1195	-0.413242651125197	-0.558500884873798
1196	-0.244773485817769	-1.21566885524513
1197	-0.354637101724174	-0.903082120348255
1198	-0.42908671341825	-0.624990435805603
1199	-0.45210965301501	-1.01549642806694
1200	-0.380350122364642	-0.923360874031239
1201	-0.296319327395876	-0.19255861930967
1202	-0.208584752137334	-1.19027130427705
1203	-0.721682229966745	-1.00983451732506
1204	-0.435153634268561	-0.769033006538198
1205	-0.296404932485061	-0.597470324494513
1206	-0.498476282367996	-0.72318025584011
1207	-0.00661886304085853	-0.729341450191518
1208	-0.423428020716564	-0.774308627001608
1209	-0.11110603965058	-0.609892444291779
1210	-0.184615776789807	-0.725131224417203
1211	0.051219342758643	-1.06475273609138
1212	0.260218605134856	-1.18082393846909
1213	-0.0902099462437119	-0.351025959208712
1214	-0.546424620258134	-1.20817808937231
1215	-0.0642956626477069	-1.22096116783265
1216	-0.110060204004606	-0.220210258673525
1217	-0.0673228582572006	-2.01725552752865
1218	0.0246356668505398	-0.857742192277864
1219	-0.670051935260028	-0.911526216127816
1220	-0.162475703091834	-0.468107235432198
1221	-0.293454540535876	-1.92860141001372
1222	-0.722890556872132	-1.27930396133254
1223	-0.134169589618504	-0.68270207686657
1224	-0.54395158863785	-1.06946979224053
1225	0.189592364605908	-0.618519500582983
1226	-0.12691011996448	-0.940127951822249
1227	-0.572056749058275	-0.753159330944289
1228	-0.0657719547419206	-0.184091760333672
1229	-0.437431973771728	-1.30186937802631
1230	0.17226815838034	-0.466051742490924
1231	-0.244281619002628	-0.635830915426696
1232	-0.108926275407272	-0.8088554798726
1233	-0.419042793251268	-0.833953218005258
1234	-0.507904813853151	-0.536375979210081
1235	-0.323563605859212	-0.629840193761051
1236	0.062848848413313	-1.63771776617339
1237	-0.272706974323273	-1.21307212624881
1238	-0.039424510651598	-0.761467999612449
1239	-1.63420012252225	-0.695090190375973
1240	-0.0686517190258443	-0.746715927291523
1241	-0.781197108522249	-1.18817331515205
1242	-0.0928609107608775	-0.439720403144528
1243	-0.336419167105628	-0.390545804332868
1244	-0.0768755078314791	-2.09507633963069
1245	-0.294418255154426	-1.06465861280196
1246	-0.255368374153306	-1.22167495181887
1247	-0.310023432945271	-1.01006971899994
1248	-1.35975838599143	-1.52880188076641
1249	-0.307767166493176	-0.412083630908003
1250	-0.389944532107269	-0.965964070085001
1251	-0.255642168432163	-0.267720034243647
1252	-0.0319756575616608	-0.936207059644336
1253	-0.0225037196159541	-0.369990474751946
1254	-0.463724416234689	-0.696303547486614
1255	0.0232242813444464	-0.231926981317623
1256	-0.143840368731017	-0.968492514825736
1257	-0.146313513655818	-0.718658882955274
1258	0.158081598446415	-0.145351563084702
1259	-0.0956829643750398	-0.271111709460641
1260	-0.104724538204288	-0.429943299296862
1261	-0.278562895105431	-0.442693585450844
1262	-0.256116217349716	-0.599459043448322
1263	-0.200602919334105	-0.514901519095448
1264	-0.496238834659142	-1.15914567179796
1265	-0.311241926969406	-0.612024736010546
1266	-0.524624694192544	-1.88402418633807
1267	-0.31486834669569	-0.241862674192064
1268	-0.45915801791587	-0.687340278548013
1269	-0.102787312496781	-0.377370338833953
1270	-0.0947076863396405	-0.473454986513365
1271	0.0682858118487402	-0.585634410937113
1272	-0.0873438368597754	-0.743990273206253
1273	-0.753994909773155	-0.175986607973669
1274	-0.388823710571836	-0.575649433114146
1275	-0.097809924545872	-0.789196964780306
1276	-0.417065289260478	-0.909196970209282
1277	-0.291040025091905	-0.98283160058144
1278	-0.367187047776371	-1.62157781954489
1279	-0.229554533631962	-0.790052184214688
1280	-0.0099333080627613	-0.0556778019614048
1281	-0.209515694213553	-0.411013588024188
1282	-0.633769859197261	-0.848175833874602
1283	0.13665953251137	-0.536949012149127
1284	-0.29273833696865	-0.455852928077582
1285	0.0111496692590583	-0.58590831720018
1286	-0.0670041139494196	-1.27348787462741
1287	-0.0547353675930234	-0.706778574929208
1288	-0.141125777921255	-0.719620696578787
1289	-0.178500950393796	-0.424076151696862
1290	-0.452241668365959	-1.01433518524835
1291	-0.292295402916998	-0.86028608184331
1292	-0.026495059085582	-1.149762714973
1293	-0.343987302197266	-0.816645657272188
1294	-0.101419250094881	-0.666203496818318
1295	-0.352643769465991	-1.29143007612381
1296	0.212366104412849	-0.437700297413737
1297	-0.129903563140394	-0.237174535886476
1298	-0.387514475041977	-0.993045661911266
1299	-0.250334793278326	-1.84699354915016
1300	-0.0591114699882109	-0.12902148210054
1301	-0.28406684310517	-0.691040419268241
1302	-0.544616884666827	-0.677736323209213
1303	-0.16730233201689	-0.787692215405999
1304	-0.47181072037013	-1.07298588729971
1305	-0.225769824497316	-0.398144874467198
1306	-0.504396113811605	-1.31586427800599
1307	-0.120891328682571	-0.510534725208757
1308	-0.218277980617218	-0.681686275740496
1309	-0.202475812729665	-0.809251204166431
1310	0.0130659221706915	-0.508633890422161
1311	-0.204945592403067	-0.938569098398898
1312	-0.346898261449602	-0.752963735881283
1313	-0.476006781093904	-0.962240067355018
1314	-0.443595618510502	-0.815721444661628
1315	-0.449008407681567	-0.458220307210162
1316	-0.389077255180953	-0.576767350091871
1317	0.0713568041832294	-1.55516399965895
1318	-0.529787232876321	-1.18299601799114
1319	-0.305095444443114	-1.1197001291094
1320	-0.411475291101948	-0.300772577274156
1321	-0.152988090052281	-0.454352078541829
1322	-0.788189832993615	-1.07260194257391
1323	-0.00743253401373951	-0.943148436957315
1324	-0.31705899654473	-0.812954476768329
1325	-0.176612906620547	-0.422834708255461
1326	-0.211787200288595	-0.341800403867493
1327	-0.0154089130882682	-0.280861091238585
1328	-0.0668311761065908	-0.731250035118472
1329	-0.748749488428004	-1.32816153999807
1330	-0.657792164202946	-1.14623886724516
1331	-0.146309809515471	-0.980974512071435
1332	0.0166412219060927	-0.673139822146049
1333	-0.745102187043205	-1.4557147828348
1334	0.0161227033837943	-0.0486678873619139
1335	-1.60728546203498	-2.21860966328833
1336	-0.066457374442201	-0.85748337094261
1337	-0.701727360477283	-1.12254689164461
1338	-0.558357725914185	-0.89783840309902
1339	-0.50522749545596	-0.810601373828466
1340	0.274755763792732	-1.10463914421948
1341	-0.347563709170733	-0.442344553863619
1342	-0.380446842748954	-0.423629060302519
1343	-0.453670685452713	-0.647485079883472
1344	-0.0779040208280857	-0.978660393444658
1345	-0.24773881519992	-0.746345322964791
1346	-0.168136806728019	-0.785331777292796
1347	-0.354604270851364	-0.431781039513506
1348	0.0831578917845602	-0.354560611384693
1349	-0.359754128456298	-0.422954699614163
1350	-0.369543036225338	-0.574991897483722
1351	0.169142258823046	-1.66648706335965
1352	-0.393923565200906	-0.430981577485486
1353	-0.351071607705793	-0.672539213021536
1354	-0.294178151452173	-1.0002119983575
1355	-0.0895549204287444	-0.87719583241528
1356	-0.231299403089911	-0.374308000558378
1357	-0.00172181722325596	-0.614982673189218
1358	-0.136211998453238	-0.344746574583889
1359	-0.142919398644575	-0.603850482868693
1360	-0.0395765382649594	-0.24978369062065
1361	-1.23469279021227	-1.17229669166849
1362	-0.654763588660717	-1.21377188563628
1363	-0.361337450227822	-1.02768153932766
1364	-0.337913284781271	-0.408924743213694
1365	-0.228334178381507	-0.576263942841865
1366	-0.234369980186092	-1.05528987532897
1367	-0.407570680886117	-0.46884098088514
1368	0.0459757522637323	-1.07447842416372
1369	-0.36424202569009	-0.279589612376293
1370	-0.256415373436731	0.0612035996691134
1371	0.069165251055086	-1.05711000673706
1372	-0.812469832551355	-1.20116242123996
1373	-0.238100028443599	-0.783480213172575
1374	0.704498927827481	-0.770172181663089
1375	-0.230261228374466	-0.832609825607115
1376	-0.0672618681539644	-0.196442595214416
1377	-0.400221484432694	-1.78778722053098
1378	-0.299484819956983	-1.0756140931727
1379	-0.216946329406541	-0.991386849523281
1380	-0.849754291291144	-1.8178439879369
1381	-0.473404524857453	-0.519065847784362
1382	-1.02575666755726	-1.60386980861516
1383	-0.37391135998165	-0.905152522866605
1384	0.130750205103545	-0.509018552714006
1385	0.217967796371091	-1.25563096644292
1386	0.149480053311543	-0.7581132919185
1387	-0.223035733869677	-2.18869566548677
1388	-0.479281755660652	-1.64212072623264
1389	-0.137352557366335	-0.660980787700839
1390	-0.118904590266013	-1.38836986083269
1391	-0.208006131238522	-1.29931631776216
1392	-0.246560895625983	-1.10754629427614
1393	-0.209069200385871	-0.57877214183581
1394	-1.02905810063086	-1.51337575193838
1395	-0.285705994846449	-1.53910951373277
1396	-0.247788541140422	-1.21549194856629
1397	-0.365398488929405	-0.898037705999212
1398	-0.381475736690328	-1.34402139147553
1399	-0.394002974406546	-1.26300158749246
1400	-0.235786446976294	-0.65258893343031
1401	-0.242394503008862	-0.657345180430946
1402	-0.22847286152024	-0.595968706301483
1403	-0.219756770227216	-0.959484984645201
1404	-2.2771746565394	-1.28933533007345
1405	0.0244319647711406	-0.467942450324964
1406	-0.14155143916952	-0.911671829891635
1407	-0.740497016731269	-1.41952240830455
1408	-0.0657096910500823	-0.967167573236921
1409	-0.457688121462352	-0.59687968263001
1410	-0.184563846450031	-0.629111816020161
1411	-0.343983446624748	-1.26547169296668
1412	-0.460623426473907	-1.03507506730258
1413	-0.502032936191666	-0.890240463449432
1414	-0.241432634145893	-0.699850004378226
1415	-0.0390097001733613	-1.8380671922867
1416	-0.190924180419805	-0.2610167493043
1417	-0.253551829796677	-0.848384164181777
1418	-0.221154319249566	-0.225016660667451
1419	-0.245009467086091	-0.377042119151673
1420	-0.879104548189779	-1.41383629086747
1421	-0.935845886819748	-1.58662508749797
1422	-1.15427153677965	-1.35977291594617
1423	-0.0343420924403361	-0.703160945577933
1424	-0.37355991198048	-0.933717596152927
1425	-0.30874485229483	-0.997247012000373
1426	-0.0497497965311875	-1.0601645922486
1427	-0.189295619873965	-0.672579058974814
1428	-0.353788952733684	-0.497537995941081
1429	-1.06007598292373	-1.56358667075923
1430	-0.568832019871209	-1.13708494333318
1431	-0.340790826413592	-1.40748057419305
1432	-0.367581525176721	-1.28354256223982
1433	-0.707823701213449	-1.54453940774858
1434	-0.287494196765908	-0.605293241851781
