# Supplementary material for: The NELF pausing checkpoint mediates the functional divergence of Cdk9
Source: Nat Commun. 2023 May 13;14:2762. doi: 10.1038/s41467-023-38359-y (PMC10182999; doi:10.1038/s41467-023-38359-y)
Supplement: Supplementary file 10 — Source Data [file 41467_2023_38359_MOESM10_ESM.zip › Source Data/AllPlots/fig4g.tsv]

x	mean	lower	upper	sample.name	rep	drug	KD
LacZKD_DMSO.2	100	386.393340425532	326.912404255319	455.268393617021	LacZKD_DMSO	LacZKD_DMSO	DMSO	LacZ
LacZKD_DMSO.3	200	22.5465319148936	16.4786276595745	49.1573510638298	LacZKD_DMSO	LacZKD_DMSO	DMSO	LacZ
LacZKD_DMSO.4	300	16.0356808510638	12.8623936170213	21.8970957446808	LacZKD_DMSO	LacZKD_DMSO	DMSO	LacZ
LacZKD_DMSO.5	400	14.1613829787234	11.0867234042553	20.0706489361702	LacZKD_DMSO	LacZKD_DMSO	DMSO	LacZ
LacZKD_DMSO.6	500	12.2297872340426	9.98190425531915	16.8902446808511	LacZKD_DMSO	LacZKD_DMSO	DMSO	LacZ
LacZKD_DMSO.7	600	11.2365957446809	9.39593617021277	13.4149787234043	LacZKD_DMSO	LacZKD_DMSO	DMSO	LacZ
LacZKD_DMSO.8	700	10.6116170212766	8.79843617021277	12.840085106383	LacZKD_DMSO	LacZKD_DMSO	DMSO	LacZ
LacZKD_DMSO.9	800	10.0557659574468	8.37472340425532	11.7910425531915	LacZKD_DMSO	LacZKD_DMSO	DMSO	LacZ
LacZKD_DMSO.10	900	9.0581914893617	7.7666170212766	10.4249361702128	LacZKD_DMSO	LacZKD_DMSO	DMSO	LacZ
LacZKD_DMSO.11	1000	9.1804255319149	7.6286170212766	10.9611170212766	LacZKD_DMSO	LacZKD_DMSO	DMSO	LacZ
LacZKD_DMSO.12	1100	8.74963829787234	7.49428723404255	10.1696276595745	LacZKD_DMSO	LacZKD_DMSO	DMSO	LacZ
LacZKD_DMSO.13	1200	8.77636170212766	7.22744680851064	10.7002127659574	LacZKD_DMSO	LacZKD_DMSO	DMSO	LacZ
LacZKD_DMSO.14	1300	8.45014893617021	6.80752127659575	10.7192553191489	LacZKD_DMSO	LacZKD_DMSO	DMSO	LacZ
LacZKD_DMSO.15	1400	7.20876595744681	5.96013829787234	8.45479787234042	LacZKD_DMSO	LacZKD_DMSO	DMSO	LacZ
LacZKD_DMSO.16	1500	7.01576595744681	5.8055	8.19642553191489	LacZKD_DMSO	LacZKD_DMSO	DMSO	LacZ
LacZKD_DMSO.17	1600	6.9238085106383	5.81391489361702	8.29063829787234	LacZKD_DMSO	LacZKD_DMSO	DMSO	LacZ
LacZKD_DMSO.18	1700	6.01146808510638	5.10303191489362	6.9771170212766	LacZKD_DMSO	LacZKD_DMSO	DMSO	LacZ
LacZKD_DMSO.19	1800	6.81965957446809	5.609	8.28157446808511	LacZKD_DMSO	LacZKD_DMSO	DMSO	LacZ
LacZKD_DMSO.20	1900	6.51842553191489	5.42741489361702	7.7916170212766	LacZKD_DMSO	LacZKD_DMSO	DMSO	LacZ
LacZKD_DMSO.21	2000	6.19178723404255	5.1116170212766	7.45374468085106	LacZKD_DMSO	LacZKD_DMSO	DMSO	LacZ
LacZKD_DMSO.22	2100	6.16895744680851	5.12985106382979	7.28393617021277	LacZKD_DMSO	LacZKD_DMSO	DMSO	LacZ
LacZKD_DMSO.23	2200	5.61208510638298	4.70689361702128	6.75935106382979	LacZKD_DMSO	LacZKD_DMSO	DMSO	LacZ
LacZKD_DMSO.24	2300	5.53765957446809	4.4298085106383	7.13473404255319	LacZKD_DMSO	LacZKD_DMSO	DMSO	LacZ
LacZKD_DMSO.25	2400	5.0946170212766	4.2293085106383	6.20112765957447	LacZKD_DMSO	LacZKD_DMSO	DMSO	LacZ
LacZKD_DMSO.26	2500	5.4926170212766	4.3941914893617	6.99162765957447	LacZKD_DMSO	LacZKD_DMSO	DMSO	LacZ
LacZKD_DMSO.27	2600	4.99040425531915	4.07037234042553	6.17340425531915	LacZKD_DMSO	LacZKD_DMSO	DMSO	LacZ
LacZKD_DMSO.28	2700	4.6288085106383	3.74012765957447	5.97834042553192	LacZKD_DMSO	LacZKD_DMSO	DMSO	LacZ
LacZKD_DMSO.29	2800	4.97274468085106	4.13152127659574	6.02618085106383	LacZKD_DMSO	LacZKD_DMSO	DMSO	LacZ
LacZKD_DMSO.30	2900	4.64436170212766	3.85140425531915	5.59472340425532	LacZKD_DMSO	LacZKD_DMSO	DMSO	LacZ
LacZKD_DMSO.31	3000	4.40944680851064	3.75223404255319	5.18171276595745	LacZKD_DMSO	LacZKD_DMSO	DMSO	LacZ
LacZKD_DMSO.32	3100	4.87634042553192	4.07689361702128	5.78940425531915	LacZKD_DMSO	LacZKD_DMSO	DMSO	LacZ
LacZKD_DMSO.33	3200	4.70797872340426	3.8206170212766	5.82673404255319	LacZKD_DMSO	LacZKD_DMSO	DMSO	LacZ
LacZKD_DMSO.34	3300	4.4206170212766	3.65714893617021	5.37296808510638	LacZKD_DMSO	LacZKD_DMSO	DMSO	LacZ
LacZKD_DMSO.35	3400	4.44746808510638	3.67772340425532	5.26598936170213	LacZKD_DMSO	LacZKD_DMSO	DMSO	LacZ
LacZKD_DMSO.36	3500	4.55276595744681	3.69502127659575	5.46215957446809	LacZKD_DMSO	LacZKD_DMSO	DMSO	LacZ
LacZKD_DMSO.37	3600	4.75578723404255	3.95868085106383	5.6666914893617	LacZKD_DMSO	LacZKD_DMSO	DMSO	LacZ
LacZKD_DMSO.38	3700	4.73914893617021	3.97970212765957	6.00807446808511	LacZKD_DMSO	LacZKD_DMSO	DMSO	LacZ
LacZKD_DMSO.39	3800	4.985	4.07445744680851	5.93145744680851	LacZKD_DMSO	LacZKD_DMSO	DMSO	LacZ
LacZKD_DMSO.40	3900	4.32246808510638	3.48437234042553	5.21075531914894	LacZKD_DMSO	LacZKD_DMSO	DMSO	LacZ
LacZKD_DMSO.41	4000	5.04848936170213	4.17545744680851	6.07087234042553	LacZKD_DMSO	LacZKD_DMSO	DMSO	LacZ
LacZKD_DMSO.42	4100	4.55576595744681	3.7858085106383	5.51378723404255	LacZKD_DMSO	LacZKD_DMSO	DMSO	LacZ
LacZKD_DMSO.43	4200	4.51131914893617	3.72535106382979	5.38443617021277	LacZKD_DMSO	LacZKD_DMSO	DMSO	LacZ
LacZKD_DMSO.44	4300	4.72653191489362	3.95201063829787	5.6411914893617	LacZKD_DMSO	LacZKD_DMSO	DMSO	LacZ
LacZKD_DMSO.45	4400	4.59678723404255	3.7693829787234	5.54409574468085	LacZKD_DMSO	LacZKD_DMSO	DMSO	LacZ
LacZKD_DMSO.46	4500	4.42463829787234	3.66477659574468	5.30175531914894	LacZKD_DMSO	LacZKD_DMSO	DMSO	LacZ
LacZKD_DMSO.47	4600	4.6318085106383	3.84984042553191	5.71384042553191	LacZKD_DMSO	LacZKD_DMSO	DMSO	LacZ
LacZKD_DMSO.48	4700	4.70893617021277	3.88858510638298	5.73621276595745	LacZKD_DMSO	LacZKD_DMSO	DMSO	LacZ
LacZKD_DMSO.49	4800	4.75104255319149	3.86885106382979	5.93704255319149	LacZKD_DMSO	LacZKD_DMSO	DMSO	LacZ
LacZKD_DMSO.50	4900	4.93676595744681	3.97324468085106	5.94544680851064	LacZKD_DMSO	LacZKD_DMSO	DMSO	LacZ
LacZKD_DMSO.51	5000	5.32689361702128	4.31634042553191	6.53587234042553	LacZKD_DMSO	LacZKD_DMSO	DMSO	LacZ
LacZKD_DMSO.52	5100	4.36631914893617	3.50467021276596	5.58778723404255	LacZKD_DMSO	LacZKD_DMSO	DMSO	LacZ
LacZKD_DMSO.53	5200	5.3398085106383	4.3401914893617	6.63675531914894	LacZKD_DMSO	LacZKD_DMSO	DMSO	LacZ
LacZKD_DMSO.54	5300	4.74017021276596	3.97225531914894	5.51994680851064	LacZKD_DMSO	LacZKD_DMSO	DMSO	LacZ
LacZKD_DMSO.55	5400	4.51402127659575	3.75635106382979	5.34353191489362	LacZKD_DMSO	LacZKD_DMSO	DMSO	LacZ
LacZKD_DMSO.56	5500	5.00265957446809	4.18705319148936	5.87232978723404	LacZKD_DMSO	LacZKD_DMSO	DMSO	LacZ
LacZKD_DMSO.57	5600	4.77548936170213	3.93591489361702	5.9073085106383	LacZKD_DMSO	LacZKD_DMSO	DMSO	LacZ
LacZKD_DMSO.58	5700	5.01214893617021	4.03902127659574	6.1965	LacZKD_DMSO	LacZKD_DMSO	DMSO	LacZ
LacZKD_DMSO.59	5800	5.27055319148936	4.2491914893617	6.64215957446809	LacZKD_DMSO	LacZKD_DMSO	DMSO	LacZ
LacZKD_DMSO.60	5900	4.94931914893617	3.94864893617021	6.2833829787234	LacZKD_DMSO	LacZKD_DMSO	DMSO	LacZ
LacZKD_DMSO.61	6000	4.73229787234043	3.93029787234043	5.80904255319149	LacZKD_DMSO	LacZKD_DMSO	DMSO	LacZ
LacZKD_FP_05min.2	100	304.448313829787	253.827542553192	357.658835106383	LacZKD_FP_05min	LacZKD_FP_05min	5' FP	LacZ
LacZKD_FP_05min.3	200	10.8627606382979	7.98377393617021	20.9414840425532	LacZKD_FP_05min	LacZKD_FP_05min	5' FP	LacZ
LacZKD_FP_05min.4	300	7.76650531914894	5.4718164893617	12.9637819148936	LacZKD_FP_05min	LacZKD_FP_05min	5' FP	LacZ
LacZKD_FP_05min.5	400	6.42794680851064	4.25620212765957	10.5242393617021	LacZKD_FP_05min	LacZKD_FP_05min	5' FP	LacZ
LacZKD_FP_05min.6	500	4.32239361702128	3.09622340425532	8.57617021276596	LacZKD_FP_05min	LacZKD_FP_05min	5' FP	LacZ
LacZKD_FP_05min.7	600	3.18014361702128	2.45852393617021	4.15731382978723	LacZKD_FP_05min	LacZKD_FP_05min	5' FP	LacZ
LacZKD_FP_05min.8	700	2.66656914893617	2.08553457446809	3.56746276595745	LacZKD_FP_05min	LacZKD_FP_05min	5' FP	LacZ
LacZKD_FP_05min.9	800	2.25799468085106	1.74546542553191	2.91247340425532	LacZKD_FP_05min	LacZKD_FP_05min	5' FP	LacZ
LacZKD_FP_05min.10	900	2.04927127659574	1.56054255319149	2.61435638297872	LacZKD_FP_05min	LacZKD_FP_05min	5' FP	LacZ
LacZKD_FP_05min.11	1000	2.49611170212766	1.71931117021277	3.69433244680851	LacZKD_FP_05min	LacZKD_FP_05min	5' FP	LacZ
LacZKD_FP_05min.12	1100	1.93278191489362	1.38564893617021	2.44359574468085	LacZKD_FP_05min	LacZKD_FP_05min	5' FP	LacZ
LacZKD_FP_05min.13	1200	2.13301595744681	1.47134042553191	4.26977393617021	LacZKD_FP_05min	LacZKD_FP_05min	5' FP	LacZ
LacZKD_FP_05min.14	1300	1.68301595744681	1.24578191489362	2.72647340425532	LacZKD_FP_05min	LacZKD_FP_05min	5' FP	LacZ
LacZKD_FP_05min.15	1400	1.50349468085106	1.14378989361702	2.06788563829787	LacZKD_FP_05min	LacZKD_FP_05min	5' FP	LacZ
LacZKD_FP_05min.16	1500	1.57423404255319	1.25285904255319	2.03371276595745	LacZKD_FP_05min	LacZKD_FP_05min	5' FP	LacZ
LacZKD_FP_05min.17	1600	1.45184042553191	1.16263563829787	1.78756914893617	LacZKD_FP_05min	LacZKD_FP_05min	5' FP	LacZ
LacZKD_FP_05min.18	1700	1.40597872340426	1.14687765957447	1.72401861702128	LacZKD_FP_05min	LacZKD_FP_05min	5' FP	LacZ
LacZKD_FP_05min.19	1800	1.3201914893617	1.08398138297872	1.63329255319149	LacZKD_FP_05min	LacZKD_FP_05min	5' FP	LacZ
LacZKD_FP_05min.20	1900	1.43529255319149	1.13555585106383	1.81659574468085	LacZKD_FP_05min	LacZKD_FP_05min	5' FP	LacZ
LacZKD_FP_05min.21	2000	1.26390957446809	0.980800531914894	1.58143085106383	LacZKD_FP_05min	LacZKD_FP_05min	5' FP	LacZ
LacZKD_FP_05min.22	2100	1.35070212765957	1.07366489361702	1.71304787234043	LacZKD_FP_05min	LacZKD_FP_05min	5' FP	LacZ
LacZKD_FP_05min.23	2200	1.37704787234043	1.09071542553191	1.7206835106383	LacZKD_FP_05min	LacZKD_FP_05min	5' FP	LacZ
LacZKD_FP_05min.24	2300	1.23293617021277	0.971058510638298	1.6901329787234	LacZKD_FP_05min	LacZKD_FP_05min	5' FP	LacZ
LacZKD_FP_05min.25	2400	1.30503191489362	1.03811968085106	1.70895478723404	LacZKD_FP_05min	LacZKD_FP_05min	5' FP	LacZ
LacZKD_FP_05min.26	2500	1.36474468085106	1.02781914893617	1.88356117021277	LacZKD_FP_05min	LacZKD_FP_05min	5' FP	LacZ
LacZKD_FP_05min.27	2600	1.20335106382979	0.936614361702128	1.57130585106383	LacZKD_FP_05min	LacZKD_FP_05min	5' FP	LacZ
LacZKD_FP_05min.28	2700	1.26047872340426	0.964037234042553	1.62357446808511	LacZKD_FP_05min	LacZKD_FP_05min	5' FP	LacZ
LacZKD_FP_05min.29	2800	1.23848936170213	1.00276595744681	1.49510106382979	LacZKD_FP_05min	LacZKD_FP_05min	5' FP	LacZ
LacZKD_FP_05min.30	2900	1.28358510638298	1.04103191489362	1.55425531914894	LacZKD_FP_05min	LacZKD_FP_05min	5' FP	LacZ
LacZKD_FP_05min.31	3000	1.25974468085106	1.02130053191489	1.56311170212766	LacZKD_FP_05min	LacZKD_FP_05min	5' FP	LacZ
LacZKD_FP_05min.32	3100	1.42742553191489	1.11	1.81788829787234	LacZKD_FP_05min	LacZKD_FP_05min	5' FP	LacZ
LacZKD_FP_05min.33	3200	1.39737765957447	1.07916223404255	1.94410372340426	LacZKD_FP_05min	LacZKD_FP_05min	5' FP	LacZ
LacZKD_FP_05min.34	3300	1.39822340425532	1.12843882978723	1.69360372340426	LacZKD_FP_05min	LacZKD_FP_05min	5' FP	LacZ
LacZKD_FP_05min.35	3400	1.31992021276596	1.0501914893617	1.64978457446809	LacZKD_FP_05min	LacZKD_FP_05min	5' FP	LacZ
LacZKD_FP_05min.36	3500	1.32906382978723	1.05615159574468	1.68799468085106	LacZKD_FP_05min	LacZKD_FP_05min	5' FP	LacZ
LacZKD_FP_05min.37	3600	1.35698936170213	1.13144680851064	1.64372872340426	LacZKD_FP_05min	LacZKD_FP_05min	5' FP	LacZ
LacZKD_FP_05min.38	3700	1.44933510638298	1.14751595744681	1.87823936170213	LacZKD_FP_05min	LacZKD_FP_05min	5' FP	LacZ
LacZKD_FP_05min.39	3800	1.67479787234043	1.2980664893617	2.19456382978723	LacZKD_FP_05min	LacZKD_FP_05min	5' FP	LacZ
LacZKD_FP_05min.40	3900	1.21704255319149	0.953545212765958	1.62108510638298	LacZKD_FP_05min	LacZKD_FP_05min	5' FP	LacZ
LacZKD_FP_05min.41	4000	1.60814361702128	1.28651329787234	2.02416223404255	LacZKD_FP_05min	LacZKD_FP_05min	5' FP	LacZ
LacZKD_FP_05min.42	4100	1.43768617021277	1.15598138297872	1.76575531914894	LacZKD_FP_05min	LacZKD_FP_05min	5' FP	LacZ
LacZKD_FP_05min.43	4200	1.29006382978723	1.06664361702128	1.57676329787234	LacZKD_FP_05min	LacZKD_FP_05min	5' FP	LacZ
LacZKD_FP_05min.44	4300	1.54314893617021	1.2551170212766	1.869	LacZKD_FP_05min	LacZKD_FP_05min	5' FP	LacZ
LacZKD_FP_05min.45	4400	1.5785585106383	1.30535904255319	1.91110372340426	LacZKD_FP_05min	LacZKD_FP_05min	5' FP	LacZ
LacZKD_FP_05min.46	4500	1.62025531914894	1.28142287234043	1.99804787234043	LacZKD_FP_05min	LacZKD_FP_05min	5' FP	LacZ
LacZKD_FP_05min.47	4600	1.70881914893617	1.34275531914894	2.22933510638298	LacZKD_FP_05min	LacZKD_FP_05min	5' FP	LacZ
LacZKD_FP_05min.48	4700	1.77794680851064	1.37708776595745	2.36226063829787	LacZKD_FP_05min	LacZKD_FP_05min	5' FP	LacZ
LacZKD_FP_05min.49	4800	1.75696276595745	1.43504521276596	2.09672074468085	LacZKD_FP_05min	LacZKD_FP_05min	5' FP	LacZ
LacZKD_FP_05min.50	4900	1.93563829787234	1.56515425531915	2.32259042553191	LacZKD_FP_05min	LacZKD_FP_05min	5' FP	LacZ
LacZKD_FP_05min.51	5000	2.1538085106383	1.67572340425532	2.88364627659574	LacZKD_FP_05min	LacZKD_FP_05min	5' FP	LacZ
LacZKD_FP_05min.52	5100	1.86068617021277	1.46027393617021	2.44728191489362	LacZKD_FP_05min	LacZKD_FP_05min	5' FP	LacZ
LacZKD_FP_05min.53	5200	1.99434574468085	1.59510638297872	2.45084840425532	LacZKD_FP_05min	LacZKD_FP_05min	5' FP	LacZ
LacZKD_FP_05min.54	5300	1.99018085106383	1.61011436170213	2.44758510638298	LacZKD_FP_05min	LacZKD_FP_05min	5' FP	LacZ
LacZKD_FP_05min.55	5400	1.90597340425532	1.56478723404255	2.33036170212766	LacZKD_FP_05min	LacZKD_FP_05min	5' FP	LacZ
LacZKD_FP_05min.56	5500	1.96919680851064	1.58258776595745	2.43126861702128	LacZKD_FP_05min	LacZKD_FP_05min	5' FP	LacZ
LacZKD_FP_05min.57	5600	2.10971808510638	1.75728989361702	2.56413829787234	LacZKD_FP_05min	LacZKD_FP_05min	5' FP	LacZ
LacZKD_FP_05min.58	5700	2.21028191489362	1.77023138297872	2.70185106382979	LacZKD_FP_05min	LacZKD_FP_05min	5' FP	LacZ
LacZKD_FP_05min.59	5800	2.00229255319149	1.56690957446809	2.54384840425532	LacZKD_FP_05min	LacZKD_FP_05min	5' FP	LacZ
LacZKD_FP_05min.60	5900	2.02578191489362	1.66129787234043	2.45566755319149	LacZKD_FP_05min	LacZKD_FP_05min	5' FP	LacZ
LacZKD_FP_05min.61	6000	2.03843617021277	1.6597579787234	2.44133776595745	LacZKD_FP_05min	LacZKD_FP_05min	5' FP	LacZ
LacZKD_FP_10min.2	100	392.272840425532	332.646382978723	462.425276595745	LacZKD_FP_10min	LacZKD_FP_10min	10' FP	LacZ
LacZKD_FP_10min.3	200	16.0139680851064	11.203164893617	25.43725	LacZKD_FP_10min	LacZKD_FP_10min	10' FP	LacZ
LacZKD_FP_10min.4	300	10.8341808510638	7.9538829787234	18.1430159574468	LacZKD_FP_10min	LacZKD_FP_10min	10' FP	LacZ
LacZKD_FP_10min.5	400	8.41385106382979	5.78071276595745	14.1891436170213	LacZKD_FP_10min	LacZKD_FP_10min	10' FP	LacZ
LacZKD_FP_10min.6	500	5.54887234042553	4.06752659574468	11.1744574468085	LacZKD_FP_10min	LacZKD_FP_10min	10' FP	LacZ
LacZKD_FP_10min.7	600	4.2368085106383	3.27520744680851	5.35605319148936	LacZKD_FP_10min	LacZKD_FP_10min	10' FP	LacZ
LacZKD_FP_10min.8	700	3.71935106382979	2.84363829787234	4.94304787234043	LacZKD_FP_10min	LacZKD_FP_10min	10' FP	LacZ
LacZKD_FP_10min.9	800	2.93406382978723	2.28766489361702	3.61314361702128	LacZKD_FP_10min	LacZKD_FP_10min	10' FP	LacZ
LacZKD_FP_10min.10	900	2.4901170212766	1.98760106382979	3.11576063829787	LacZKD_FP_10min	LacZKD_FP_10min	10' FP	LacZ
LacZKD_FP_10min.11	1000	2.59209574468085	1.94609042553192	3.7653085106383	LacZKD_FP_10min	LacZKD_FP_10min	10' FP	LacZ
LacZKD_FP_10min.12	1100	2.32152127659575	1.76846808510638	3.04317021276596	LacZKD_FP_10min	LacZKD_FP_10min	10' FP	LacZ
LacZKD_FP_10min.13	1200	2.5393829787234	1.75346808510638	5.12691489361702	LacZKD_FP_10min	LacZKD_FP_10min	10' FP	LacZ
LacZKD_FP_10min.14	1300	1.95339361702128	1.35870744680851	3.07021276595745	LacZKD_FP_10min	LacZKD_FP_10min	10' FP	LacZ
LacZKD_FP_10min.15	1400	1.67173404255319	1.28427659574468	2.15118085106383	LacZKD_FP_10min	LacZKD_FP_10min	10' FP	LacZ
LacZKD_FP_10min.16	1500	1.5918829787234	1.14443085106383	2.06886170212766	LacZKD_FP_10min	LacZKD_FP_10min	10' FP	LacZ
LacZKD_FP_10min.17	1600	1.49405319148936	1.14429255319149	1.94485638297872	LacZKD_FP_10min	LacZKD_FP_10min	10' FP	LacZ
LacZKD_FP_10min.18	1700	1.47709574468085	1.11946276595745	1.93860638297872	LacZKD_FP_10min	LacZKD_FP_10min	10' FP	LacZ
LacZKD_FP_10min.19	1800	1.47893617021277	1.04973404255319	1.97430319148936	LacZKD_FP_10min	LacZKD_FP_10min	10' FP	LacZ
LacZKD_FP_10min.20	1900	1.46554255319149	1.13389361702128	1.89546808510638	LacZKD_FP_10min	LacZKD_FP_10min	10' FP	LacZ
LacZKD_FP_10min.21	2000	1.36442553191489	1.01998936170213	1.78273936170213	LacZKD_FP_10min	LacZKD_FP_10min	10' FP	LacZ
LacZKD_FP_10min.22	2100	1.3878829787234	1.05887765957447	1.87884574468085	LacZKD_FP_10min	LacZKD_FP_10min	10' FP	LacZ
LacZKD_FP_10min.23	2200	1.39097872340426	1.04996808510638	1.81346276595745	LacZKD_FP_10min	LacZKD_FP_10min	10' FP	LacZ
LacZKD_FP_10min.24	2300	1.25774468085106	0.925489361702128	2.24812765957447	LacZKD_FP_10min	LacZKD_FP_10min	10' FP	LacZ
LacZKD_FP_10min.25	2400	1.19140425531915	0.917441489361702	1.61269680851064	LacZKD_FP_10min	LacZKD_FP_10min	10' FP	LacZ
LacZKD_FP_10min.26	2500	1.47020212765957	0.995042553191489	2.41844680851064	LacZKD_FP_10min	LacZKD_FP_10min	10' FP	LacZ
LacZKD_FP_10min.27	2600	0.992340425531915	0.787382978723404	1.46468085106383	LacZKD_FP_10min	LacZKD_FP_10min	10' FP	LacZ
LacZKD_FP_10min.28	2700	1.10403191489362	0.822962765957447	1.46284042553191	LacZKD_FP_10min	LacZKD_FP_10min	10' FP	LacZ
LacZKD_FP_10min.29	2800	1.05574468085106	0.795175531914894	1.41282978723404	LacZKD_FP_10min	LacZKD_FP_10min	10' FP	LacZ
LacZKD_FP_10min.30	2900	1.07242553191489	0.850824468085106	1.34934574468085	LacZKD_FP_10min	LacZKD_FP_10min	10' FP	LacZ
LacZKD_FP_10min.31	3000	0.91186170212766	0.719494680851064	1.16087765957447	LacZKD_FP_10min	LacZKD_FP_10min	10' FP	LacZ
LacZKD_FP_10min.32	3100	1.20577659574468	0.94281914893617	1.56717021276596	LacZKD_FP_10min	LacZKD_FP_10min	10' FP	LacZ
LacZKD_FP_10min.33	3200	1.13610638297872	0.83756914893617	1.65334574468085	LacZKD_FP_10min	LacZKD_FP_10min	10' FP	LacZ
LacZKD_FP_10min.34	3300	0.981648936170213	0.782175531914894	1.25429787234043	LacZKD_FP_10min	LacZKD_FP_10min	10' FP	LacZ
LacZKD_FP_10min.35	3400	1.01062765957447	0.798191489361702	1.24403723404255	LacZKD_FP_10min	LacZKD_FP_10min	10' FP	LacZ
LacZKD_FP_10min.36	3500	1.01223404255319	0.771893617021277	1.38984042553192	LacZKD_FP_10min	LacZKD_FP_10min	10' FP	LacZ
LacZKD_FP_10min.37	3600	1.20146808510638	0.928702127659574	1.58091489361702	LacZKD_FP_10min	LacZKD_FP_10min	10' FP	LacZ
LacZKD_FP_10min.38	3700	1.14064893617021	0.880707446808511	1.53556382978723	LacZKD_FP_10min	LacZKD_FP_10min	10' FP	LacZ
LacZKD_FP_10min.39	3800	1.36356382978723	1.05574468085106	1.80639361702128	LacZKD_FP_10min	LacZKD_FP_10min	10' FP	LacZ
LacZKD_FP_10min.40	3900	1.09345744680851	0.84506914893617	1.4416914893617	LacZKD_FP_10min	LacZKD_FP_10min	10' FP	LacZ
LacZKD_FP_10min.41	4000	1.10501063829787	0.876047872340426	1.42025	LacZKD_FP_10min	LacZKD_FP_10min	10' FP	LacZ
LacZKD_FP_10min.42	4100	1.17910638297872	0.90111170212766	1.56617021276596	LacZKD_FP_10min	LacZKD_FP_10min	10' FP	LacZ
LacZKD_FP_10min.43	4200	1.02034042553192	0.830813829787234	1.24354787234043	LacZKD_FP_10min	LacZKD_FP_10min	10' FP	LacZ
LacZKD_FP_10min.44	4300	1.19163829787234	0.941643617021277	1.52003723404255	LacZKD_FP_10min	LacZKD_FP_10min	10' FP	LacZ
LacZKD_FP_10min.45	4400	1.07270212765957	0.828797872340426	1.37889361702128	LacZKD_FP_10min	LacZKD_FP_10min	10' FP	LacZ
LacZKD_FP_10min.46	4500	1.21118085106383	0.894765957446809	1.64927127659574	LacZKD_FP_10min	LacZKD_FP_10min	10' FP	LacZ
LacZKD_FP_10min.47	4600	1.2676914893617	0.971154255319149	1.7146170212766	LacZKD_FP_10min	LacZKD_FP_10min	10' FP	LacZ
LacZKD_FP_10min.48	4700	1.18008510638298	0.919829787234043	1.48719680851064	LacZKD_FP_10min	LacZKD_FP_10min	10' FP	LacZ
LacZKD_FP_10min.49	4800	1.16582978723404	0.936239361702128	1.37256914893617	LacZKD_FP_10min	LacZKD_FP_10min	10' FP	LacZ
LacZKD_FP_10min.50	4900	1.3126914893617	1.01072872340426	1.62285638297872	LacZKD_FP_10min	LacZKD_FP_10min	10' FP	LacZ
LacZKD_FP_10min.51	5000	1.37695744680851	1.03387234042553	1.9228829787234	LacZKD_FP_10min	LacZKD_FP_10min	10' FP	LacZ
LacZKD_FP_10min.52	5100	1.21854255319149	0.910803191489362	1.69315425531915	LacZKD_FP_10min	LacZKD_FP_10min	10' FP	LacZ
LacZKD_FP_10min.53	5200	1.23170212765957	0.977340425531915	1.64529787234043	LacZKD_FP_10min	LacZKD_FP_10min	10' FP	LacZ
LacZKD_FP_10min.54	5300	1.25567021276596	0.997	1.55406914893617	LacZKD_FP_10min	LacZKD_FP_10min	10' FP	LacZ
LacZKD_FP_10min.55	5400	1.24497872340426	0.984212765957447	1.52401063829787	LacZKD_FP_10min	LacZKD_FP_10min	10' FP	LacZ
LacZKD_FP_10min.56	5500	1.2398085106383	1.00027127659574	1.57004787234043	LacZKD_FP_10min	LacZKD_FP_10min	10' FP	LacZ
LacZKD_FP_10min.57	5600	1.21991489361702	0.974952127659575	1.52064361702128	LacZKD_FP_10min	LacZKD_FP_10min	10' FP	LacZ
LacZKD_FP_10min.58	5700	1.27936170212766	1.05347340425532	1.56695212765957	LacZKD_FP_10min	LacZKD_FP_10min	10' FP	LacZ
LacZKD_FP_10min.59	5800	1.34684042553191	1.06845212765957	1.66159042553192	LacZKD_FP_10min	LacZKD_FP_10min	10' FP	LacZ
LacZKD_FP_10min.60	5900	1.3473085106383	1.09523936170213	1.6835	LacZKD_FP_10min	LacZKD_FP_10min	10' FP	LacZ
LacZKD_FP_10min.61	6000	1.26389361702128	1.02895744680851	1.56697340425532	LacZKD_FP_10min	LacZKD_FP_10min	10' FP	LacZ
LacZKD_FP_20min.2	100	333.715686170213	289.315880319149	381.338313829787	LacZKD_FP_20min	LacZKD_FP_20min	20' FP	LacZ
LacZKD_FP_20min.3	200	16.2694574468085	12.1798803191489	25.0301303191489	LacZKD_FP_20min	LacZKD_FP_20min	20' FP	LacZ
LacZKD_FP_20min.4	300	12.2691329787234	8.98228191489362	17.6030531914894	LacZKD_FP_20min	LacZKD_FP_20min	20' FP	LacZ
LacZKD_FP_20min.5	400	9.01389361702128	6.36777659574468	15.5390372340426	LacZKD_FP_20min	LacZKD_FP_20min	20' FP	LacZ
LacZKD_FP_20min.6	500	6.29293617021277	4.800875	11.6233776595745	LacZKD_FP_20min	LacZKD_FP_20min	20' FP	LacZ
LacZKD_FP_20min.7	600	5.29500531914894	4.15823138297872	6.58234308510638	LacZKD_FP_20min	LacZKD_FP_20min	20' FP	LacZ
LacZKD_FP_20min.8	700	4.41074468085106	3.26167553191489	6.02157446808511	LacZKD_FP_20min	LacZKD_FP_20min	20' FP	LacZ
LacZKD_FP_20min.9	800	3.48040425531915	2.77299734042553	4.38694414893617	LacZKD_FP_20min	LacZKD_FP_20min	20' FP	LacZ
LacZKD_FP_20min.10	900	2.93240957446809	2.3797420212766	3.6136835106383	LacZKD_FP_20min	LacZKD_FP_20min	20' FP	LacZ
LacZKD_FP_20min.11	1000	3.09712234042553	2.33008510638298	4.55598404255319	LacZKD_FP_20min	LacZKD_FP_20min	20' FP	LacZ
LacZKD_FP_20min.12	1100	2.7029414893617	2.11322606382979	3.39650265957447	LacZKD_FP_20min	LacZKD_FP_20min	20' FP	LacZ
LacZKD_FP_20min.13	1200	2.67523404255319	2.04471542553191	4.38694680851064	LacZKD_FP_20min	LacZKD_FP_20min	20' FP	LacZ
LacZKD_FP_20min.14	1300	2.53823404255319	1.82193882978723	3.33033510638298	LacZKD_FP_20min	LacZKD_FP_20min	20' FP	LacZ
LacZKD_FP_20min.15	1400	2.13189893617021	1.569875	2.88336968085106	LacZKD_FP_20min	LacZKD_FP_20min	20' FP	LacZ
LacZKD_FP_20min.16	1500	1.98242021276596	1.5130585106383	2.42457180851064	LacZKD_FP_20min	LacZKD_FP_20min	20' FP	LacZ
LacZKD_FP_20min.17	1600	1.75453191489362	1.39552659574468	2.27528457446809	LacZKD_FP_20min	LacZKD_FP_20min	20' FP	LacZ
LacZKD_FP_20min.18	1700	1.86661170212766	1.41295744680851	2.36292553191489	LacZKD_FP_20min	LacZKD_FP_20min	20' FP	LacZ
LacZKD_FP_20min.19	1800	1.68571808510638	1.28748404255319	2.14169946808511	LacZKD_FP_20min	LacZKD_FP_20min	20' FP	LacZ
LacZKD_FP_20min.20	1900	1.71529255319149	1.33698936170213	2.26064627659574	LacZKD_FP_20min	LacZKD_FP_20min	20' FP	LacZ
LacZKD_FP_20min.21	2000	1.57797340425532	1.22224734042553	2.03755053191489	LacZKD_FP_20min	LacZKD_FP_20min	20' FP	LacZ
LacZKD_FP_20min.22	2100	1.52723404255319	1.17539095744681	2.0791170212766	LacZKD_FP_20min	LacZKD_FP_20min	20' FP	LacZ
LacZKD_FP_20min.23	2200	1.54092553191489	1.16962765957447	1.95783244680851	LacZKD_FP_20min	LacZKD_FP_20min	20' FP	LacZ
LacZKD_FP_20min.24	2300	1.44253191489362	1.08431117021277	2.11678723404255	LacZKD_FP_20min	LacZKD_FP_20min	20' FP	LacZ
LacZKD_FP_20min.25	2400	1.29059574468085	0.982031914893617	1.65908776595745	LacZKD_FP_20min	LacZKD_FP_20min	20' FP	LacZ
LacZKD_FP_20min.26	2500	1.47709574468085	1.06936436170213	2.17578191489362	LacZKD_FP_20min	LacZKD_FP_20min	20' FP	LacZ
LacZKD_FP_20min.27	2600	1.09910106382979	0.843170212765957	1.55167287234043	LacZKD_FP_20min	LacZKD_FP_20min	20' FP	LacZ
LacZKD_FP_20min.28	2700	1.19656382978723	0.910731382978724	1.57065691489362	LacZKD_FP_20min	LacZKD_FP_20min	20' FP	LacZ
LacZKD_FP_20min.29	2800	1.17601063829787	0.895010638297872	1.5258164893617	LacZKD_FP_20min	LacZKD_FP_20min	20' FP	LacZ
LacZKD_FP_20min.30	2900	1.1296170212766	0.887380319148936	1.45436436170213	LacZKD_FP_20min	LacZKD_FP_20min	20' FP	LacZ
LacZKD_FP_20min.31	3000	1.01659042553191	0.819962765957447	1.24513031914894	LacZKD_FP_20min	LacZKD_FP_20min	20' FP	LacZ
LacZKD_FP_20min.32	3100	1.32453191489362	0.972537234042553	1.68835372340426	LacZKD_FP_20min	LacZKD_FP_20min	20' FP	LacZ
LacZKD_FP_20min.33	3200	1.25073404255319	0.947005319148936	1.74548404255319	LacZKD_FP_20min	LacZKD_FP_20min	20' FP	LacZ
LacZKD_FP_20min.34	3300	1.04865957446809	0.802063829787234	1.38944946808511	LacZKD_FP_20min	LacZKD_FP_20min	20' FP	LacZ
LacZKD_FP_20min.35	3400	0.989505319148936	0.755204787234042	1.24248404255319	LacZKD_FP_20min	LacZKD_FP_20min	20' FP	LacZ
LacZKD_FP_20min.36	3500	1.0941170212766	0.827127659574468	1.49438031914894	LacZKD_FP_20min	LacZKD_FP_20min	20' FP	LacZ
LacZKD_FP_20min.37	3600	1.10346276595745	0.869630319148936	1.48425531914894	LacZKD_FP_20min	LacZKD_FP_20min	20' FP	LacZ
LacZKD_FP_20min.38	3700	1.15265425531915	0.898273936170213	1.54185638297872	LacZKD_FP_20min	LacZKD_FP_20min	20' FP	LacZ
LacZKD_FP_20min.39	3800	1.27688829787234	0.960079787234043	1.75840425531915	LacZKD_FP_20min	LacZKD_FP_20min	20' FP	LacZ
LacZKD_FP_20min.40	3900	0.998526595744681	0.771393617021277	1.4534335106383	LacZKD_FP_20min	LacZKD_FP_20min	20' FP	LacZ
LacZKD_FP_20min.41	4000	1.20621808510638	0.925050531914894	1.59634840425532	LacZKD_FP_20min	LacZKD_FP_20min	20' FP	LacZ
LacZKD_FP_20min.42	4100	1.06734042553191	0.781364361702128	1.51352127659574	LacZKD_FP_20min	LacZKD_FP_20min	20' FP	LacZ
LacZKD_FP_20min.43	4200	0.968952127659575	0.749601063829787	1.21944414893617	LacZKD_FP_20min	LacZKD_FP_20min	20' FP	LacZ
LacZKD_FP_20min.44	4300	1.05395212765957	0.835380319148936	1.3253085106383	LacZKD_FP_20min	LacZKD_FP_20min	20' FP	LacZ
LacZKD_FP_20min.45	4400	1.03153191489362	0.792412234042553	1.36454521276596	LacZKD_FP_20min	LacZKD_FP_20min	20' FP	LacZ
LacZKD_FP_20min.46	4500	1.08415425531915	0.805797872340426	1.37278723404255	LacZKD_FP_20min	LacZKD_FP_20min	20' FP	LacZ
LacZKD_FP_20min.47	4600	1.09879255319149	0.839893617021277	1.51367021276596	LacZKD_FP_20min	LacZKD_FP_20min	20' FP	LacZ
LacZKD_FP_20min.48	4700	1.09226063829787	0.861228723404255	1.52863563829787	LacZKD_FP_20min	LacZKD_FP_20min	20' FP	LacZ
LacZKD_FP_20min.49	4800	1.02531382978723	0.796146276595745	1.2625664893617	LacZKD_FP_20min	LacZKD_FP_20min	20' FP	LacZ
LacZKD_FP_20min.50	4900	1.25539893617021	0.962414893617021	1.56317819148936	LacZKD_FP_20min	LacZKD_FP_20min	20' FP	LacZ
LacZKD_FP_20min.51	5000	1.28654255319149	0.929095744680851	1.84823670212766	LacZKD_FP_20min	LacZKD_FP_20min	20' FP	LacZ
LacZKD_FP_20min.52	5100	1.12089893617021	0.80688829787234	1.61113563829787	LacZKD_FP_20min	LacZKD_FP_20min	20' FP	LacZ
LacZKD_FP_20min.53	5200	1.19593617021277	0.900146276595745	1.58669680851064	LacZKD_FP_20min	LacZKD_FP_20min	20' FP	LacZ
LacZKD_FP_20min.54	5300	1.12494680851064	0.875542553191489	1.47896010638298	LacZKD_FP_20min	LacZKD_FP_20min	20' FP	LacZ
LacZKD_FP_20min.55	5400	1.16604255319149	0.910422872340426	1.45047340425532	LacZKD_FP_20min	LacZKD_FP_20min	20' FP	LacZ
LacZKD_FP_20min.56	5500	0.998218085106383	0.750377659574468	1.31004255319149	LacZKD_FP_20min	LacZKD_FP_20min	20' FP	LacZ
LacZKD_FP_20min.57	5600	1.10532978723404	0.889093085106383	1.3393164893617	LacZKD_FP_20min	LacZKD_FP_20min	20' FP	LacZ
LacZKD_FP_20min.58	5700	1.05706914893617	0.847989361702128	1.3005585106383	LacZKD_FP_20min	LacZKD_FP_20min	20' FP	LacZ
LacZKD_FP_20min.59	5800	1.21928191489362	0.948404255319149	1.50807712765957	LacZKD_FP_20min	LacZKD_FP_20min	20' FP	LacZ
LacZKD_FP_20min.60	5900	1.11435638297872	0.882393617021277	1.44595744680851	LacZKD_FP_20min	LacZKD_FP_20min	20' FP	LacZ
LacZKD_FP_20min.61	6000	1.03932446808511	0.840829787234043	1.28389361702128	LacZKD_FP_20min	LacZKD_FP_20min	20' FP	LacZ
NELFeKD_DMSO.2	100	194.708909574468	169.968180851064	223.357909574468	NELFeKD_DMSO	NELFeKD_DMSO	DMSO	NELF
NELFeKD_DMSO.3	200	15.1426861702128	12.6018829787234	19.8949920212766	NELFeKD_DMSO	NELFeKD_DMSO	DMSO	NELF
NELFeKD_DMSO.4	300	10.4510957446809	8.58719414893617	14.2717925531915	NELFeKD_DMSO	NELFeKD_DMSO	DMSO	NELF
NELFeKD_DMSO.5	400	9.06359574468085	7.37012234042553	11.9583829787234	NELFeKD_DMSO	NELFeKD_DMSO	DMSO	NELF
NELFeKD_DMSO.6	500	8.91300531914894	6.89412765957447	13.9599122340426	NELFeKD_DMSO	NELFeKD_DMSO	DMSO	NELF
NELFeKD_DMSO.7	600	8.04028723404255	6.66003723404255	9.57182180851064	NELFeKD_DMSO	NELFeKD_DMSO	DMSO	NELF
NELFeKD_DMSO.8	700	7.07265425531915	5.8360585106383	8.59233510638298	NELFeKD_DMSO	NELFeKD_DMSO	DMSO	NELF
NELFeKD_DMSO.9	800	6.75310638297872	5.80729787234043	8.24933244680851	NELFeKD_DMSO	NELFeKD_DMSO	DMSO	NELF
NELFeKD_DMSO.10	900	6.8278829787234	5.72955053191489	7.89832446808511	NELFeKD_DMSO	NELFeKD_DMSO	DMSO	NELF
NELFeKD_DMSO.11	1000	6.82187234042553	5.77995212765958	8.07926595744681	NELFeKD_DMSO	NELFeKD_DMSO	DMSO	NELF
NELFeKD_DMSO.12	1100	6.59733510638298	5.54168085106383	7.91462765957447	NELFeKD_DMSO	NELFeKD_DMSO	DMSO	NELF
NELFeKD_DMSO.13	1200	6.79037234042553	5.60817287234043	8.10168085106383	NELFeKD_DMSO	NELFeKD_DMSO	DMSO	NELF
NELFeKD_DMSO.14	1300	6.07503723404255	4.88985904255319	7.22056914893617	NELFeKD_DMSO	NELFeKD_DMSO	DMSO	NELF
NELFeKD_DMSO.15	1400	5.2510585106383	4.39925531914894	6.37140957446809	NELFeKD_DMSO	NELFeKD_DMSO	DMSO	NELF
NELFeKD_DMSO.16	1500	5.57110638297872	4.77342287234043	6.57326063829787	NELFeKD_DMSO	NELFeKD_DMSO	DMSO	NELF
NELFeKD_DMSO.17	1600	5.4131914893617	4.5924414893617	6.31967021276596	NELFeKD_DMSO	NELFeKD_DMSO	DMSO	NELF
NELFeKD_DMSO.18	1700	5.21569680851064	4.39365159574468	6.06549468085106	NELFeKD_DMSO	NELFeKD_DMSO	DMSO	NELF
NELFeKD_DMSO.19	1800	5.13825531914894	4.26018617021277	6.09196010638298	NELFeKD_DMSO	NELFeKD_DMSO	DMSO	NELF
NELFeKD_DMSO.20	1900	5.22542553191489	4.33681382978723	6.11940957446808	NELFeKD_DMSO	NELFeKD_DMSO	DMSO	NELF
NELFeKD_DMSO.21	2000	4.9386329787234	4.07631382978723	5.9419335106383	NELFeKD_DMSO	NELFeKD_DMSO	DMSO	NELF
NELFeKD_DMSO.22	2100	5.00382978723404	4.23679787234042	6.02993617021277	NELFeKD_DMSO	NELFeKD_DMSO	DMSO	NELF
NELFeKD_DMSO.23	2200	4.93693085106383	4.13099468085106	5.88381117021277	NELFeKD_DMSO	NELFeKD_DMSO	DMSO	NELF
NELFeKD_DMSO.24	2300	4.67362765957447	3.85367287234043	5.67699468085106	NELFeKD_DMSO	NELFeKD_DMSO	DMSO	NELF
NELFeKD_DMSO.25	2400	4.21264361702128	3.49699468085106	5.1018829787234	NELFeKD_DMSO	NELFeKD_DMSO	DMSO	NELF
NELFeKD_DMSO.26	2500	4.47330319148936	3.58635638297872	5.87375	NELFeKD_DMSO	NELFeKD_DMSO	DMSO	NELF
NELFeKD_DMSO.27	2600	4.04821808510638	3.2625079787234	4.92227393617021	NELFeKD_DMSO	NELFeKD_DMSO	DMSO	NELF
NELFeKD_DMSO.28	2700	4.05236170212766	3.41702925531915	5.0469335106383	NELFeKD_DMSO	NELFeKD_DMSO	DMSO	NELF
NELFeKD_DMSO.29	2800	4.04779255319149	3.27964361702128	4.92898670212766	NELFeKD_DMSO	NELFeKD_DMSO	DMSO	NELF
NELFeKD_DMSO.30	2900	3.91778723404255	3.26795478723404	4.74303191489362	NELFeKD_DMSO	NELFeKD_DMSO	DMSO	NELF
NELFeKD_DMSO.31	3000	3.7315	3.15614893617021	4.45150531914894	NELFeKD_DMSO	NELFeKD_DMSO	DMSO	NELF
NELFeKD_DMSO.32	3100	4.4451329787234	3.67169414893617	5.37100265957447	NELFeKD_DMSO	NELFeKD_DMSO	DMSO	NELF
NELFeKD_DMSO.33	3200	4.07527659574468	3.35177659574468	4.94035372340426	NELFeKD_DMSO	NELFeKD_DMSO	DMSO	NELF
NELFeKD_DMSO.34	3300	3.78103191489362	3.18392021276596	4.53133244680851	NELFeKD_DMSO	NELFeKD_DMSO	DMSO	NELF
NELFeKD_DMSO.35	3400	3.75839361702128	3.17953723404255	4.4694920212766	NELFeKD_DMSO	NELFeKD_DMSO	DMSO	NELF
NELFeKD_DMSO.36	3500	3.63920744680851	2.99860372340426	4.40103989361702	NELFeKD_DMSO	NELFeKD_DMSO	DMSO	NELF
NELFeKD_DMSO.37	3600	3.71084042553191	3.16851329787234	4.21173670212766	NELFeKD_DMSO	NELFeKD_DMSO	DMSO	NELF
NELFeKD_DMSO.38	3700	3.807	3.1886914893617	4.65128457446809	NELFeKD_DMSO	NELFeKD_DMSO	DMSO	NELF
NELFeKD_DMSO.39	3800	4.18349468085106	3.39648138297872	4.99373138297872	NELFeKD_DMSO	NELFeKD_DMSO	DMSO	NELF
NELFeKD_DMSO.40	3900	3.52865957446808	2.96338829787234	4.2375664893617	NELFeKD_DMSO	NELFeKD_DMSO	DMSO	NELF
NELFeKD_DMSO.41	4000	4.09647340425532	3.35365425531915	4.9914920212766	NELFeKD_DMSO	NELFeKD_DMSO	DMSO	NELF
NELFeKD_DMSO.42	4100	3.70390425531915	3.12932180851064	4.50937765957447	NELFeKD_DMSO	NELFeKD_DMSO	DMSO	NELF
NELFeKD_DMSO.43	4200	3.59746276595745	2.97664095744681	4.21932180851064	NELFeKD_DMSO	NELFeKD_DMSO	DMSO	NELF
NELFeKD_DMSO.44	4300	3.78874468085106	3.13093085106383	4.47773138297872	NELFeKD_DMSO	NELFeKD_DMSO	DMSO	NELF
NELFeKD_DMSO.45	4400	3.77626063829787	3.13091223404255	4.4884335106383	NELFeKD_DMSO	NELFeKD_DMSO	DMSO	NELF
NELFeKD_DMSO.46	4500	3.92956914893617	3.28566489361702	4.92076595744681	NELFeKD_DMSO	NELFeKD_DMSO	DMSO	NELF
NELFeKD_DMSO.47	4600	3.79797340425532	3.14397074468085	4.47492021276596	NELFeKD_DMSO	NELFeKD_DMSO	DMSO	NELF
NELFeKD_DMSO.48	4700	4.1176329787234	3.43795744680851	4.90728191489362	NELFeKD_DMSO	NELFeKD_DMSO	DMSO	NELF
NELFeKD_DMSO.49	4800	4.00821276595745	3.34456382978723	4.76359042553192	NELFeKD_DMSO	NELFeKD_DMSO	DMSO	NELF
NELFeKD_DMSO.50	4900	3.99421276595745	3.29868617021277	4.92516755319149	NELFeKD_DMSO	NELFeKD_DMSO	DMSO	NELF
NELFeKD_DMSO.51	5000	4.39182978723404	3.5324335106383	5.57807180851064	NELFeKD_DMSO	NELFeKD_DMSO	DMSO	NELF
NELFeKD_DMSO.52	5100	3.73982446808511	2.97340425531915	4.77294946808511	NELFeKD_DMSO	NELFeKD_DMSO	DMSO	NELF
NELFeKD_DMSO.53	5200	4.2593829787234	3.39826595744681	5.45049734042553	NELFeKD_DMSO	NELFeKD_DMSO	DMSO	NELF
NELFeKD_DMSO.54	5300	3.87976063829787	3.21916489361702	4.67969414893617	NELFeKD_DMSO	NELFeKD_DMSO	DMSO	NELF
NELFeKD_DMSO.55	5400	3.89685106382979	3.23913031914894	4.61877925531915	NELFeKD_DMSO	NELFeKD_DMSO	DMSO	NELF
NELFeKD_DMSO.56	5500	3.70925	3.08887234042553	4.42009042553192	NELFeKD_DMSO	NELFeKD_DMSO	DMSO	NELF
NELFeKD_DMSO.57	5600	4.02410106382979	3.33738829787234	4.8793085106383	NELFeKD_DMSO	NELFeKD_DMSO	DMSO	NELF
NELFeKD_DMSO.58	5700	3.92866489361702	3.2271170212766	4.78763563829787	NELFeKD_DMSO	NELFeKD_DMSO	DMSO	NELF
NELFeKD_DMSO.59	5800	4.15251595744681	3.34355585106383	5.02332446808511	NELFeKD_DMSO	NELFeKD_DMSO	DMSO	NELF
NELFeKD_DMSO.60	5900	4.02325	3.3274920212766	4.90332446808511	NELFeKD_DMSO	NELFeKD_DMSO	DMSO	NELF
NELFeKD_DMSO.61	6000	3.78998404255319	3.14072340425532	4.58112234042553	NELFeKD_DMSO	NELFeKD_DMSO	DMSO	NELF
NELFeKD_FP_05min.2	100	201.778170212766	173.018566489362	235.632757978723	NELFeKD_FP_05min	NELFeKD_FP_05min	5' FP	NELF
NELFeKD_FP_05min.3	200	14.0277234042553	10.8116356382979	18.8946888297872	NELFeKD_FP_05min	NELFeKD_FP_05min	5' FP	NELF
NELFeKD_FP_05min.4	300	7.19472340425532	5.44461170212766	10.8895345744681	NELFeKD_FP_05min	NELFeKD_FP_05min	5' FP	NELF
NELFeKD_FP_05min.5	400	5.12594680851064	4.05517553191489	7.77505053191489	NELFeKD_FP_05min	NELFeKD_FP_05min	5' FP	NELF
NELFeKD_FP_05min.6	500	4.19822872340426	3.27586436170213	5.79246276595745	NELFeKD_FP_05min	NELFeKD_FP_05min	5' FP	NELF
NELFeKD_FP_05min.7	600	3.84995212765957	3.06428457446809	4.70299468085106	NELFeKD_FP_05min	NELFeKD_FP_05min	5' FP	NELF
NELFeKD_FP_05min.8	700	3.15418085106383	2.4634414893617	4.1035664893617	NELFeKD_FP_05min	NELFeKD_FP_05min	5' FP	NELF
NELFeKD_FP_05min.9	800	2.52062765957447	2.05021808510638	3.10843882978723	NELFeKD_FP_05min	NELFeKD_FP_05min	5' FP	NELF
NELFeKD_FP_05min.10	900	2.46953191489362	2.04983776595745	2.92911968085106	NELFeKD_FP_05min	NELFeKD_FP_05min	5' FP	NELF
NELFeKD_FP_05min.11	1000	2.69447872340426	2.17644946808511	3.43903191489362	NELFeKD_FP_05min	NELFeKD_FP_05min	5' FP	NELF
NELFeKD_FP_05min.12	1100	2.56002659574468	2.0726914893617	3.04579521276596	NELFeKD_FP_05min	NELFeKD_FP_05min	5' FP	NELF
NELFeKD_FP_05min.13	1200	2.62182978723404	2.01425	3.57282712765957	NELFeKD_FP_05min	NELFeKD_FP_05min	5' FP	NELF
NELFeKD_FP_05min.14	1300	2.29952659574468	1.86603989361702	2.84068617021277	NELFeKD_FP_05min	NELFeKD_FP_05min	5' FP	NELF
NELFeKD_FP_05min.15	1400	2.06428723404255	1.63899734042553	2.60173936170213	NELFeKD_FP_05min	NELFeKD_FP_05min	5' FP	NELF
NELFeKD_FP_05min.16	1500	1.98968085106383	1.58954787234043	2.43629255319149	NELFeKD_FP_05min	NELFeKD_FP_05min	5' FP	NELF
NELFeKD_FP_05min.17	1600	1.86068617021277	1.56165159574468	2.21287765957447	NELFeKD_FP_05min	NELFeKD_FP_05min	5' FP	NELF
NELFeKD_FP_05min.18	1700	1.78096808510638	1.44837234042553	2.14918617021277	NELFeKD_FP_05min	NELFeKD_FP_05min	5' FP	NELF
NELFeKD_FP_05min.19	1800	1.73841489361702	1.43630585106383	2.04360904255319	NELFeKD_FP_05min	NELFeKD_FP_05min	5' FP	NELF
NELFeKD_FP_05min.20	1900	1.75626063829787	1.43378457446809	2.10047340425532	NELFeKD_FP_05min	NELFeKD_FP_05min	5' FP	NELF
NELFeKD_FP_05min.21	2000	1.58632446808511	1.30653989361702	1.86358776595745	NELFeKD_FP_05min	NELFeKD_FP_05min	5' FP	NELF
NELFeKD_FP_05min.22	2100	1.53642553191489	1.26360638297872	1.83059042553191	NELFeKD_FP_05min	NELFeKD_FP_05min	5' FP	NELF
NELFeKD_FP_05min.23	2200	1.54860638297872	1.2498829787234	1.87010372340426	NELFeKD_FP_05min	NELFeKD_FP_05min	5' FP	NELF
NELFeKD_FP_05min.24	2300	1.45488829787234	1.1857420212766	1.76322606382979	NELFeKD_FP_05min	NELFeKD_FP_05min	5' FP	NELF
NELFeKD_FP_05min.25	2400	1.33107446808511	1.08368882978723	1.65439095744681	NELFeKD_FP_05min	NELFeKD_FP_05min	5' FP	NELF
NELFeKD_FP_05min.26	2500	1.73134574468085	1.28564361702128	2.28041489361702	NELFeKD_FP_05min	NELFeKD_FP_05min	5' FP	NELF
NELFeKD_FP_05min.27	2600	1.29909042553191	1.05503191489362	1.61054787234043	NELFeKD_FP_05min	NELFeKD_FP_05min	5' FP	NELF
NELFeKD_FP_05min.28	2700	1.41275	1.14027659574468	1.75903457446808	NELFeKD_FP_05min	NELFeKD_FP_05min	5' FP	NELF
NELFeKD_FP_05min.29	2800	1.3186170212766	1.06108776595745	1.58668085106383	NELFeKD_FP_05min	NELFeKD_FP_05min	5' FP	NELF
NELFeKD_FP_05min.30	2900	1.23917553191489	1.03053191489362	1.53996010638298	NELFeKD_FP_05min	NELFeKD_FP_05min	5' FP	NELF
NELFeKD_FP_05min.31	3000	1.19487234042553	0.954877659574468	1.48141489361702	NELFeKD_FP_05min	NELFeKD_FP_05min	5' FP	NELF
NELFeKD_FP_05min.32	3100	1.39686170212766	1.12555053191489	1.71797872340426	NELFeKD_FP_05min	NELFeKD_FP_05min	5' FP	NELF
NELFeKD_FP_05min.33	3200	1.4285	1.15060372340426	1.76147606382979	NELFeKD_FP_05min	NELFeKD_FP_05min	5' FP	NELF
NELFeKD_FP_05min.34	3300	1.23176063829787	1.00908244680851	1.4969920212766	NELFeKD_FP_05min	NELFeKD_FP_05min	5' FP	NELF
NELFeKD_FP_05min.35	3400	1.28852127659574	1.06112234042553	1.57992287234043	NELFeKD_FP_05min	NELFeKD_FP_05min	5' FP	NELF
NELFeKD_FP_05min.36	3500	1.24232978723404	1.01496542553191	1.5480079787234	NELFeKD_FP_05min	NELFeKD_FP_05min	5' FP	NELF
NELFeKD_FP_05min.37	3600	1.35417021276596	1.11427925531915	1.6285664893617	NELFeKD_FP_05min	NELFeKD_FP_05min	5' FP	NELF
NELFeKD_FP_05min.38	3700	1.44123404255319	1.12936170212766	1.84203457446809	NELFeKD_FP_05min	NELFeKD_FP_05min	5' FP	NELF
NELFeKD_FP_05min.39	3800	1.5791170212766	1.24984840425532	1.94477925531915	NELFeKD_FP_05min	NELFeKD_FP_05min	5' FP	NELF
NELFeKD_FP_05min.40	3900	1.25506382978723	0.998340425531915	1.58681914893617	NELFeKD_FP_05min	NELFeKD_FP_05min	5' FP	NELF
NELFeKD_FP_05min.41	4000	1.38783510638298	1.12555053191489	1.74863829787234	NELFeKD_FP_05min	NELFeKD_FP_05min	5' FP	NELF
NELFeKD_FP_05min.42	4100	1.34562765957447	1.08610638297872	1.6861329787234	NELFeKD_FP_05min	NELFeKD_FP_05min	5' FP	NELF
NELFeKD_FP_05min.43	4200	1.38419680851064	1.14255585106383	1.64589361702128	NELFeKD_FP_05min	NELFeKD_FP_05min	5' FP	NELF
NELFeKD_FP_05min.44	4300	1.3840585106383	1.12544680851064	1.73554787234043	NELFeKD_FP_05min	NELFeKD_FP_05min	5' FP	NELF
NELFeKD_FP_05min.45	4400	1.38937765957447	1.14710372340426	1.6506835106383	NELFeKD_FP_05min	NELFeKD_FP_05min	5' FP	NELF
NELFeKD_FP_05min.46	4500	1.43172340425532	1.154	1.71672340425532	NELFeKD_FP_05min	NELFeKD_FP_05min	5' FP	NELF
NELFeKD_FP_05min.47	4600	1.42331914893617	1.13541755319149	1.80291223404255	NELFeKD_FP_05min	NELFeKD_FP_05min	5' FP	NELF
NELFeKD_FP_05min.48	4700	1.54153723404255	1.25212765957447	1.87643617021277	NELFeKD_FP_05min	NELFeKD_FP_05min	5' FP	NELF
NELFeKD_FP_05min.49	4800	1.51514893617021	1.24274468085106	1.84805585106383	NELFeKD_FP_05min	NELFeKD_FP_05min	5' FP	NELF
NELFeKD_FP_05min.50	4900	1.72238829787234	1.34892021276596	2.18425531914894	NELFeKD_FP_05min	NELFeKD_FP_05min	5' FP	NELF
NELFeKD_FP_05min.51	5000	1.95783510638298	1.4790664893617	2.47783244680851	NELFeKD_FP_05min	NELFeKD_FP_05min	5' FP	NELF
NELFeKD_FP_05min.52	5100	1.60732446808511	1.23896808510638	2.0048670212766	NELFeKD_FP_05min	NELFeKD_FP_05min	5' FP	NELF
NELFeKD_FP_05min.53	5200	1.71315425531915	1.35242021276596	2.20875531914894	NELFeKD_FP_05min	NELFeKD_FP_05min	5' FP	NELF
NELFeKD_FP_05min.54	5300	1.75045744680851	1.4291329787234	2.11346010638298	NELFeKD_FP_05min	NELFeKD_FP_05min	5' FP	NELF
NELFeKD_FP_05min.55	5400	1.62132446808511	1.31931914893617	1.95038563829787	NELFeKD_FP_05min	NELFeKD_FP_05min	5' FP	NELF
NELFeKD_FP_05min.56	5500	1.74184574468085	1.39140425531915	2.12157712765957	NELFeKD_FP_05min	NELFeKD_FP_05min	5' FP	NELF
NELFeKD_FP_05min.57	5600	1.67801595744681	1.39154255319149	2.0851835106383	NELFeKD_FP_05min	NELFeKD_FP_05min	5' FP	NELF
NELFeKD_FP_05min.58	5700	1.83024468085106	1.47969946808511	2.28525	NELFeKD_FP_05min	NELFeKD_FP_05min	5' FP	NELF
NELFeKD_FP_05min.59	5800	1.87454787234043	1.48701063829787	2.35247606382979	NELFeKD_FP_05min	NELFeKD_FP_05min	5' FP	NELF
NELFeKD_FP_05min.60	5900	1.84102127659574	1.50101063829787	2.16769946808511	NELFeKD_FP_05min	NELFeKD_FP_05min	5' FP	NELF
NELFeKD_FP_05min.61	6000	1.76830319148936	1.44334042553191	2.1131835106383	NELFeKD_FP_05min	NELFeKD_FP_05min	5' FP	NELF
NELFeKD_FP_10min.2	100	208.043585106383	177.873691489362	244.839742021277	NELFeKD_FP_10min	NELFeKD_FP_10min	10' FP	NELF
NELFeKD_FP_10min.3	200	16.1465478723404	12.9851143617021	21.8582845744681	NELFeKD_FP_10min	NELFeKD_FP_10min	10' FP	NELF
NELFeKD_FP_10min.4	300	8.78429255319149	6.96411436170213	12.1429574468085	NELFeKD_FP_10min	NELFeKD_FP_10min	10' FP	NELF
NELFeKD_FP_10min.5	400	6.78528723404255	5.34243085106383	9.32116223404255	NELFeKD_FP_10min	NELFeKD_FP_10min	10' FP	NELF
NELFeKD_FP_10min.6	500	5.73954255319149	4.4954920212766	7.86326861702128	NELFeKD_FP_10min	NELFeKD_FP_10min	10' FP	NELF
NELFeKD_FP_10min.7	600	4.9536329787234	3.93534840425532	5.96607180851064	NELFeKD_FP_10min	NELFeKD_FP_10min	10' FP	NELF
NELFeKD_FP_10min.8	700	4.40179787234043	3.49798404255319	5.49690159574468	NELFeKD_FP_10min	NELFeKD_FP_10min	10' FP	NELF
NELFeKD_FP_10min.9	800	3.70142553191489	2.8857420212766	4.61927925531915	NELFeKD_FP_10min	NELFeKD_FP_10min	10' FP	NELF
NELFeKD_FP_10min.10	900	3.57487234042553	2.99915691489362	4.15985372340425	NELFeKD_FP_10min	NELFeKD_FP_10min	10' FP	NELF
NELFeKD_FP_10min.11	1000	3.71976063829787	2.94811436170213	4.54003989361702	NELFeKD_FP_10min	NELFeKD_FP_10min	10' FP	NELF
NELFeKD_FP_10min.12	1100	3.50894680851064	2.88904255319149	4.15871542553191	NELFeKD_FP_10min	NELFeKD_FP_10min	10' FP	NELF
NELFeKD_FP_10min.13	1200	3.39033510638298	2.70381914893617	4.32833510638298	NELFeKD_FP_10min	NELFeKD_FP_10min	10' FP	NELF
NELFeKD_FP_10min.14	1300	3.15418617021277	2.48516489361702	3.85558244680851	NELFeKD_FP_10min	NELFeKD_FP_10min	10' FP	NELF
NELFeKD_FP_10min.15	1400	2.55992021276596	2.03784840425532	3.13457978723404	NELFeKD_FP_10min	NELFeKD_FP_10min	10' FP	NELF
NELFeKD_FP_10min.16	1500	2.69328191489362	2.1051170212766	3.37259042553191	NELFeKD_FP_10min	NELFeKD_FP_10min	10' FP	NELF
NELFeKD_FP_10min.17	1600	2.25942021276596	1.81188563829787	2.78963563829787	NELFeKD_FP_10min	NELFeKD_FP_10min	10' FP	NELF
NELFeKD_FP_10min.18	1700	2.06385638297872	1.63457180851064	2.70482712765957	NELFeKD_FP_10min	NELFeKD_FP_10min	10' FP	NELF
NELFeKD_FP_10min.19	1800	2.09817553191489	1.68600265957447	2.54591223404255	NELFeKD_FP_10min	NELFeKD_FP_10min	10' FP	NELF
NELFeKD_FP_10min.20	1900	2.1763670212766	1.74691489361702	2.70237765957447	NELFeKD_FP_10min	NELFeKD_FP_10min	10' FP	NELF
NELFeKD_FP_10min.21	2000	1.95804787234043	1.55820744680851	2.48551595744681	NELFeKD_FP_10min	NELFeKD_FP_10min	10' FP	NELF
NELFeKD_FP_10min.22	2100	1.8695	1.5062579787234	2.33555053191489	NELFeKD_FP_10min	NELFeKD_FP_10min	10' FP	NELF
NELFeKD_FP_10min.23	2200	1.741	1.393125	2.15702925531915	NELFeKD_FP_10min	NELFeKD_FP_10min	10' FP	NELF
NELFeKD_FP_10min.24	2300	1.69753191489362	1.36710106382979	2.147125	NELFeKD_FP_10min	NELFeKD_FP_10min	10' FP	NELF
NELFeKD_FP_10min.25	2400	1.47103191489362	1.17805585106383	1.86489095744681	NELFeKD_FP_10min	NELFeKD_FP_10min	10' FP	NELF
NELFeKD_FP_10min.26	2500	1.59976595744681	1.18070478723404	2.30525265957447	NELFeKD_FP_10min	NELFeKD_FP_10min	10' FP	NELF
NELFeKD_FP_10min.27	2600	1.4283670212766	1.06100265957447	1.93772074468085	NELFeKD_FP_10min	NELFeKD_FP_10min	10' FP	NELF
NELFeKD_FP_10min.28	2700	1.27007446808511	1.00459574468085	1.67271276595745	NELFeKD_FP_10min	NELFeKD_FP_10min	10' FP	NELF
NELFeKD_FP_10min.29	2800	1.34571808510638	1.04908776595745	1.78991489361702	NELFeKD_FP_10min	NELFeKD_FP_10min	10' FP	NELF
NELFeKD_FP_10min.30	2900	1.20173404255319	0.987401595744681	1.45683776595745	NELFeKD_FP_10min	NELFeKD_FP_10min	10' FP	NELF
NELFeKD_FP_10min.31	3000	1.16563829787234	0.94951329787234	1.46446276595745	NELFeKD_FP_10min	NELFeKD_FP_10min	10' FP	NELF
NELFeKD_FP_10min.32	3100	1.33415425531915	1.05460106382979	1.67195744680851	NELFeKD_FP_10min	NELFeKD_FP_10min	10' FP	NELF
NELFeKD_FP_10min.33	3200	1.22010106382979	0.944518617021277	1.54994414893617	NELFeKD_FP_10min	NELFeKD_FP_10min	10' FP	NELF
NELFeKD_FP_10min.34	3300	1.17622872340426	0.950534574468085	1.51542287234043	NELFeKD_FP_10min	NELFeKD_FP_10min	10' FP	NELF
NELFeKD_FP_10min.35	3400	1.10048404255319	0.904920212765957	1.36220744680851	NELFeKD_FP_10min	NELFeKD_FP_10min	10' FP	NELF
NELFeKD_FP_10min.36	3500	0.994005319148936	0.81013829787234	1.24322606382979	NELFeKD_FP_10min	NELFeKD_FP_10min	10' FP	NELF
NELFeKD_FP_10min.37	3600	1.27825	1.03184308510638	1.60308244680851	NELFeKD_FP_10min	NELFeKD_FP_10min	10' FP	NELF
NELFeKD_FP_10min.38	3700	1.21909574468085	0.968414893617021	1.5694335106383	NELFeKD_FP_10min	NELFeKD_FP_10min	10' FP	NELF
NELFeKD_FP_10min.39	3800	1.24104787234043	0.972303191489362	1.59768617021277	NELFeKD_FP_10min	NELFeKD_FP_10min	10' FP	NELF
NELFeKD_FP_10min.40	3900	1.0650585106383	0.858752659574468	1.37197606382979	NELFeKD_FP_10min	NELFeKD_FP_10min	10' FP	NELF
NELFeKD_FP_10min.41	4000	1.17632978723404	0.938385638297872	1.48475531914894	NELFeKD_FP_10min	NELFeKD_FP_10min	10' FP	NELF
NELFeKD_FP_10min.42	4100	1.17944680851064	0.942960106382979	1.4743670212766	NELFeKD_FP_10min	NELFeKD_FP_10min	10' FP	NELF
NELFeKD_FP_10min.43	4200	1.05527127659574	0.840385638297872	1.30100531914894	NELFeKD_FP_10min	NELFeKD_FP_10min	10' FP	NELF
NELFeKD_FP_10min.44	4300	1.21031382978723	0.943329787234042	1.49538031914894	NELFeKD_FP_10min	NELFeKD_FP_10min	10' FP	NELF
NELFeKD_FP_10min.45	4400	1.14271276595745	0.9165	1.40173936170213	NELFeKD_FP_10min	NELFeKD_FP_10min	10' FP	NELF
NELFeKD_FP_10min.46	4500	1.19617021276596	0.934832446808511	1.48507446808511	NELFeKD_FP_10min	NELFeKD_FP_10min	10' FP	NELF
NELFeKD_FP_10min.47	4600	1.30040425531915	1.0175664893617	1.62195212765957	NELFeKD_FP_10min	NELFeKD_FP_10min	10' FP	NELF
NELFeKD_FP_10min.48	4700	1.36991489361702	1.10669946808511	1.70413031914894	NELFeKD_FP_10min	NELFeKD_FP_10min	10' FP	NELF
NELFeKD_FP_10min.49	4800	1.2089414893617	0.963707446808511	1.49135904255319	NELFeKD_FP_10min	NELFeKD_FP_10min	10' FP	NELF
NELFeKD_FP_10min.50	4900	1.37390425531915	1.12796542553191	1.66728191489362	NELFeKD_FP_10min	NELFeKD_FP_10min	10' FP	NELF
NELFeKD_FP_10min.51	5000	1.32647872340426	1.01672872340426	1.73898936170213	NELFeKD_FP_10min	NELFeKD_FP_10min	10' FP	NELF
NELFeKD_FP_10min.52	5100	1.26621808510638	0.979710106382979	1.68861436170213	NELFeKD_FP_10min	NELFeKD_FP_10min	10' FP	NELF
NELFeKD_FP_10min.53	5200	1.26956914893617	1.01639361702128	1.65246808510638	NELFeKD_FP_10min	NELFeKD_FP_10min	10' FP	NELF
NELFeKD_FP_10min.54	5300	1.2490585106383	1.03638563829787	1.50384308510638	NELFeKD_FP_10min	NELFeKD_FP_10min	10' FP	NELF
NELFeKD_FP_10min.55	5400	1.263	1.02932978723404	1.5126914893617	NELFeKD_FP_10min	NELFeKD_FP_10min	10' FP	NELF
NELFeKD_FP_10min.56	5500	1.29728723404255	1.03522872340426	1.58627393617021	NELFeKD_FP_10min	NELFeKD_FP_10min	10' FP	NELF
NELFeKD_FP_10min.57	5600	1.26722340425532	1.02916223404255	1.54231914893617	NELFeKD_FP_10min	NELFeKD_FP_10min	10' FP	NELF
NELFeKD_FP_10min.58	5700	1.269	1.02259308510638	1.58292287234043	NELFeKD_FP_10min	NELFeKD_FP_10min	10' FP	NELF
NELFeKD_FP_10min.59	5800	1.39039361702128	1.09532180851064	1.67735372340426	NELFeKD_FP_10min	NELFeKD_FP_10min	10' FP	NELF
NELFeKD_FP_10min.60	5900	1.29473936170213	1.05528723404255	1.58035904255319	NELFeKD_FP_10min	NELFeKD_FP_10min	10' FP	NELF
NELFeKD_FP_10min.61	6000	1.29162234042553	1.07042021276596	1.55089893617021	NELFeKD_FP_10min	NELFeKD_FP_10min	10' FP	NELF
NELFeKD_FP_20min.2	100	208.70114893617	178.377087765957	239.313914893617	NELFeKD_FP_20min	NELFeKD_FP_20min	20' FP	NELF
NELFeKD_FP_20min.3	200	17.4220638297872	13.4863138297872	23.1893617021277	NELFeKD_FP_20min	NELFeKD_FP_20min	20' FP	NELF
NELFeKD_FP_20min.4	300	10.2937446808511	7.87013031914894	13.7655026595745	NELFeKD_FP_20min	NELFeKD_FP_20min	20' FP	NELF
NELFeKD_FP_20min.5	400	8.24973936170213	6.1513829787234	11.0035212765957	NELFeKD_FP_20min	NELFeKD_FP_20min	20' FP	NELF
NELFeKD_FP_20min.6	500	7.02039361702128	5.3133670212766	10.2308617021277	NELFeKD_FP_20min	NELFeKD_FP_20min	20' FP	NELF
NELFeKD_FP_20min.7	600	5.5868085106383	4.47823404255319	6.74202127659574	NELFeKD_FP_20min	NELFeKD_FP_20min	20' FP	NELF
NELFeKD_FP_20min.8	700	5.06856382978723	4.0715	6.59201329787234	NELFeKD_FP_20min	NELFeKD_FP_20min	20' FP	NELF
NELFeKD_FP_20min.9	800	4.22580319148936	3.38704787234043	5.25252925531915	NELFeKD_FP_20min	NELFeKD_FP_20min	20' FP	NELF
NELFeKD_FP_20min.10	900	4.51963829787234	3.73460372340426	5.40120744680851	NELFeKD_FP_20min	NELFeKD_FP_20min	20' FP	NELF
NELFeKD_FP_20min.11	1000	4.11701595744681	3.36657180851064	5.1836329787234	NELFeKD_FP_20min	NELFeKD_FP_20min	20' FP	NELF
NELFeKD_FP_20min.12	1100	4.09672340425532	3.29577393617021	5.06212234042553	NELFeKD_FP_20min	NELFeKD_FP_20min	20' FP	NELF
NELFeKD_FP_20min.13	1200	4.05797872340426	3.2831914893617	5.29309574468085	NELFeKD_FP_20min	NELFeKD_FP_20min	20' FP	NELF
NELFeKD_FP_20min.14	1300	3.41589361702128	2.79765957446809	4.15696808510638	NELFeKD_FP_20min	NELFeKD_FP_20min	20' FP	NELF
NELFeKD_FP_20min.15	1400	3.05291489361702	2.35702925531915	3.95649468085106	NELFeKD_FP_20min	NELFeKD_FP_20min	20' FP	NELF
NELFeKD_FP_20min.16	1500	3.13318617021277	2.438875	3.86595478723404	NELFeKD_FP_20min	NELFeKD_FP_20min	20' FP	NELF
NELFeKD_FP_20min.17	1600	2.75138829787234	2.17255319148936	3.42837234042553	NELFeKD_FP_20min	NELFeKD_FP_20min	20' FP	NELF
NELFeKD_FP_20min.18	1700	2.91589893617021	2.2993829787234	3.6903164893617	NELFeKD_FP_20min	NELFeKD_FP_20min	20' FP	NELF
NELFeKD_FP_20min.19	1800	2.56511170212766	2.00168085106383	3.26637765957447	NELFeKD_FP_20min	NELFeKD_FP_20min	20' FP	NELF
NELFeKD_FP_20min.20	1900	2.72205319148936	2.14064095744681	3.43721010638298	NELFeKD_FP_20min	NELFeKD_FP_20min	20' FP	NELF
NELFeKD_FP_20min.21	2000	2.29087234042553	1.83131914893617	2.89842819148936	NELFeKD_FP_20min	NELFeKD_FP_20min	20' FP	NELF
NELFeKD_FP_20min.22	2100	2.25691489361702	1.80313031914894	2.82897872340426	NELFeKD_FP_20min	NELFeKD_FP_20min	20' FP	NELF
NELFeKD_FP_20min.23	2200	2.11748404255319	1.62675531914894	2.64636436170213	NELFeKD_FP_20min	NELFeKD_FP_20min	20' FP	NELF
NELFeKD_FP_20min.24	2300	1.87695744680851	1.43464893617021	2.48087234042553	NELFeKD_FP_20min	NELFeKD_FP_20min	20' FP	NELF
NELFeKD_FP_20min.25	2400	1.68896276595745	1.35265957446809	2.13123138297872	NELFeKD_FP_20min	NELFeKD_FP_20min	20' FP	NELF
NELFeKD_FP_20min.26	2500	1.93108510638298	1.40247074468085	2.53896808510638	NELFeKD_FP_20min	NELFeKD_FP_20min	20' FP	NELF
NELFeKD_FP_20min.27	2600	1.46026063829787	1.09662765957447	1.92040691489362	NELFeKD_FP_20min	NELFeKD_FP_20min	20' FP	NELF
NELFeKD_FP_20min.28	2700	1.46132446808511	1.17368617021277	1.99269946808511	NELFeKD_FP_20min	NELFeKD_FP_20min	20' FP	NELF
NELFeKD_FP_20min.29	2800	1.53202127659574	1.19273138297872	2.02446808510638	NELFeKD_FP_20min	NELFeKD_FP_20min	20' FP	NELF
NELFeKD_FP_20min.30	2900	1.37945744680851	1.11538563829787	1.75170212765957	NELFeKD_FP_20min	NELFeKD_FP_20min	20' FP	NELF
NELFeKD_FP_20min.31	3000	1.24174468085106	1.02425265957447	1.54237234042553	NELFeKD_FP_20min	NELFeKD_FP_20min	20' FP	NELF
NELFeKD_FP_20min.32	3100	1.54781382978723	1.1573829787234	2.00615957446808	NELFeKD_FP_20min	NELFeKD_FP_20min	20' FP	NELF
NELFeKD_FP_20min.33	3200	1.4893085106383	1.18197074468085	1.90567819148936	NELFeKD_FP_20min	NELFeKD_FP_20min	20' FP	NELF
NELFeKD_FP_20min.34	3300	1.3111329787234	1.00367287234043	1.67538031914894	NELFeKD_FP_20min	NELFeKD_FP_20min	20' FP	NELF
NELFeKD_FP_20min.35	3400	1.16667021276596	0.943776595744681	1.42935106382979	NELFeKD_FP_20min	NELFeKD_FP_20min	20' FP	NELF
NELFeKD_FP_20min.36	3500	1.05096808510638	0.844010638297872	1.34946808510638	NELFeKD_FP_20min	NELFeKD_FP_20min	20' FP	NELF
NELFeKD_FP_20min.37	3600	1.24227659574468	0.978265957446808	1.49912765957447	NELFeKD_FP_20min	NELFeKD_FP_20min	20' FP	NELF
NELFeKD_FP_20min.38	3700	1.28527659574468	1.00567819148936	1.644	NELFeKD_FP_20min	NELFeKD_FP_20min	20' FP	NELF
NELFeKD_FP_20min.39	3800	1.39856382978723	1.04407446808511	1.81732712765957	NELFeKD_FP_20min	NELFeKD_FP_20min	20' FP	NELF
NELFeKD_FP_20min.40	3900	1.30835106382979	1.00710904255319	1.70295478723404	NELFeKD_FP_20min	NELFeKD_FP_20min	20' FP	NELF
NELFeKD_FP_20min.41	4000	1.21204255319149	0.932034574468085	1.66097872340426	NELFeKD_FP_20min	NELFeKD_FP_20min	20' FP	NELF
NELFeKD_FP_20min.42	4100	1.11970212765957	0.865837765957447	1.5944335106383	NELFeKD_FP_20min	NELFeKD_FP_20min	20' FP	NELF
NELFeKD_FP_20min.43	4200	1.11970212765957	0.88568085106383	1.41296542553191	NELFeKD_FP_20min	NELFeKD_FP_20min	20' FP	NELF
NELFeKD_FP_20min.44	4300	1.21707446808511	0.956521276595745	1.5198085106383	NELFeKD_FP_20min	NELFeKD_FP_20min	20' FP	NELF
NELFeKD_FP_20min.45	4400	1.16585106382979	0.904172872340425	1.46733776595745	NELFeKD_FP_20min	NELFeKD_FP_20min	20' FP	NELF
NELFeKD_FP_20min.46	4500	1.24109042553191	0.972968085106383	1.57851861702128	NELFeKD_FP_20min	NELFeKD_FP_20min	20' FP	NELF
NELFeKD_FP_20min.47	4600	1.25635106382979	0.963210106382979	1.61276329787234	NELFeKD_FP_20min	NELFeKD_FP_20min	20' FP	NELF
NELFeKD_FP_20min.48	4700	1.28208510638298	0.992606382978724	1.62832978723404	NELFeKD_FP_20min	NELFeKD_FP_20min	20' FP	NELF
NELFeKD_FP_20min.49	4800	1.12751595744681	0.892308510638298	1.40206117021277	NELFeKD_FP_20min	NELFeKD_FP_20min	20' FP	NELF
NELFeKD_FP_20min.50	4900	1.22607446808511	0.932627659574468	1.52034042553192	NELFeKD_FP_20min	NELFeKD_FP_20min	20' FP	NELF
NELFeKD_FP_20min.51	5000	1.36035106382979	1.0327420212766	1.74685372340426	NELFeKD_FP_20min	NELFeKD_FP_20min	20' FP	NELF
NELFeKD_FP_20min.52	5100	1.21216489361702	0.897872340425532	1.70588031914894	NELFeKD_FP_20min	NELFeKD_FP_20min	20' FP	NELF
NELFeKD_FP_20min.53	5200	1.30184574468085	0.987042553191489	1.73003989361702	NELFeKD_FP_20min	NELFeKD_FP_20min	20' FP	NELF
NELFeKD_FP_20min.54	5300	1.24293085106383	0.951202127659575	1.53015957446809	NELFeKD_FP_20min	NELFeKD_FP_20min	20' FP	NELF
NELFeKD_FP_20min.55	5400	1.15153191489362	0.936882978723404	1.39226329787234	NELFeKD_FP_20min	NELFeKD_FP_20min	20' FP	NELF
NELFeKD_FP_20min.56	5500	1.13852127659574	0.891244680851064	1.43571276595745	NELFeKD_FP_20min	NELFeKD_FP_20min	20' FP	NELF
NELFeKD_FP_20min.57	5600	1.12354787234043	0.886989361702128	1.41791489361702	NELFeKD_FP_20min	NELFeKD_FP_20min	20' FP	NELF
NELFeKD_FP_20min.58	5700	1.21707446808511	0.961287234042553	1.50688031914894	NELFeKD_FP_20min	NELFeKD_FP_20min	20' FP	NELF
NELFeKD_FP_20min.59	5800	1.29693617021277	1.00905319148936	1.6668085106383	NELFeKD_FP_20min	NELFeKD_FP_20min	20' FP	NELF
NELFeKD_FP_20min.60	5900	1.19637234042553	0.954659574468085	1.44260638297872	NELFeKD_FP_20min	NELFeKD_FP_20min	20' FP	NELF
NELFeKD_FP_20min.61	6000	1.17501595744681	0.926	1.45144414893617	NELFeKD_FP_20min	NELFeKD_FP_20min	20' FP	NELF
