# Supplementary material for: The NELF pausing checkpoint mediates the functional divergence of Cdk9
Source: Nat Commun. 2023 May 13;14:2762. doi: 10.1038/s41467-023-38359-y (PMC10182999; doi:10.1038/s41467-023-38359-y)
Supplement: Supplementary file 10 — Source Data [file 41467_2023_38359_MOESM10_ESM.zip › Source Data/AllPlots/S4D.tsv]

gene_id	PROcap	symbol	pr	gb	pidx	quant.pr	qpr	flabel
1	FBgn0067779	70.6548843383789	dbr	2.28016618687892	0.882291105981851	24.9962627362016	0.353658536585366	2	Expression-filtered genes
2	FBgn0001142	608.566955566406	Gs1	3.21195774052164	1.05146413755368	144.708353781619	0.823170731707317	4	Expression-filtered genes
3	FBgn0003278	17.4741458892822	RpI135	2.12376754949625	1.33021839836317	6.21654599323294	0.258130081300813	2	Expression-filtered genes
4	FBgn0004583	4664.736328125	ex	3.26345249008222	1.07774388875311	153.358764584648	0.857723577235772	4	Expression-filtered genes
5	FBgn0031265	154.745452880859	CG2794	1.77271584080486	1.05383587628395	5.23455737661471	0.0284552845528455	1	Expression-filtered genes
6	FBgn0010583	2158.24536132812	dock	3.18696685384873	1.04002348851203	140.263078098104	0.804878048780488	4	Expression-filtered genes
7	FBgn0020545	2694.90502929688	kraken	3.1193040682121	1.33009859256796	61.546799722696	0.768292682926829	4	Expression-filtered genes
8	FBgn0015905	22.7360191345215	ast	1.80903251814	1.40826456332612	2.51633208275313	0.0609756097560976	1	Expression-filtered genes
9	FBgn0011818	702.294738769531	oaf	3.23029644447825	1.17274081532901	114.170953779798	0.83739837398374	4	Expression-filtered genes
10	FBgn0031492	21.8323917388916	CG3542	1.87155980144157	1.06284041594177	6.43753177221351	0.0894308943089431	1	Expression-filtered genes
11	FBgn0014906	32.2301216125488	Hydr2	2.90428346971383	0.943850511220642	91.2920497997087	0.65650406504065	3	Expression-filtered genes
12	FBgn0026319	509.434509277344	Traf4	2.84401731957643	1.13456037388331	51.222048815198	0.617886178861789	3	Expression-filtered genes
13	FBgn0083962	287.394439697266	CG34126	2.3425983371527	0.796307152997974	35.1796232507213	0.384146341463415	2	Expression-filtered genes
14	FBgn0031736	641.918884277344	CG11030	2.8381553967298	0.848763176577297	97.5870568361706	0.613821138211382	3	Expression-filtered genes
15	FBgn0031752	2.65515804290771	CG9044	1.8329780804358	1.18110079525152	4.48618609762406	0.0752032520325203	1	Expression-filtered genes
16	FBgn0266449	512.467712402344	Kr-h2	2.21378595393894	1.08414087165484	13.4786092236459	0.321138211382114	2	Expression-filtered genes
17	FBgn0266450	664.453857421875	Kr-h1	2.85635181469255	1.33533451544729	33.1907678162619	0.626016260162602	3	Expression-filtered genes
18	FBgn0031883	179.921005249023	Caper	2.06907858799754	1.2574535712469	6.48074624287442	0.215447154471545	1	Expression-filtered genes
19	FBgn0264953	10666.5859375	Piezo	3.5150313497863	1.0811690160141	271.55783260957	0.965447154471545	4	Expression-filtered genes
20	FBgn0041092	3925.20629882812	tai	3.46181865217782	0.999864261764201	289.7039324789	0.951219512195122	4	Expression-filtered genes
21	FBgn0032120	477.855987548828	CG33298	2.90280678896166	0.816708495339735	121.926552336798	0.652439024390244	3	Expression-filtered genes
22	FBgn0032135	3010.3486328125	GlcAT-S	3.36279008529121	0.943908579991308	262.350263842861	0.898373983739837	4	Expression-filtered genes
23	FBgn0267821	192.036392211914	da	1.9711749192228	1.22131315153725	5.62162365115004	0.152439024390244	1	Expression-filtered genes
24	FBgn0032295	36.2274284362793	CG12299	1.85062173268754	0.84681321396079	10.0880800261821	0.0813008130081301	1	Expression-filtered genes
25	FBgn0027363	13.227349281311	Stam	1.74459805585371	1.07063345789826	4.72024562037204	0.00609756097560976	1	Expression-filtered genes
26	FBgn0032451	246.411407470703	spict	2.80238833171804	1.03583282451376	58.4191867919881	0.591463414634146	3	Expression-filtered genes
27	FBgn0264894	438.034484863281	CG44085	3.24966714233324	0.880967853709809	233.721835663646	0.847560975609756	4	Expression-filtered genes
28	FBgn0259984	180.344955444336	kuz	3.49271287237687	1.19226699493162	199.731184435963	0.957317073170732	4	Expression-filtered genes
29	FBgn0024846	38.1800079345703	p38b	2.50960201047328	1.22272557303236	19.3587110449781	0.453252032520325	2	Expression-filtered genes
30	FBgn0020414	665.60693359375	Idgf3	2.95300711640288	1.22519616947574	53.4331708406207	0.678861788617886	3	Expression-filtered genes
31	FBgn0259735	1217.22863769531	mtgo	3.10984032698014	1.07585797273124	108.139001261701	0.760162601626016	4	Expression-filtered genes
32	FBgn0032694	297.024047851562	MESR3	2.67109319932443	1.34764464282898	21.0595242773496	0.526422764227642	3	Expression-filtered genes
33	FBgn0032728	2.974942445755	Tango6	1.80451425008259	1.20666467161214	3.96140803807624	0.0589430894308943	1	Expression-filtered genes
34	FBgn0086657	53.8130226135254	IKKepsilon	1.8739161128118	1.13931224557867	5.42755042809462	0.0914634146341463	1	Expression-filtered genes
35	FBgn0032886	2356.99975585938	CG9328	3.30742949804568	0.865198762546105	276.841207921872	0.880081300813008	4	Expression-filtered genes
36	FBgn0032916	200.113327026367	CG9257	2.00765177892537	1.41637086155423	3.90194296843251	0.166666666666667	1	Expression-filtered genes
37	FBgn0032943	103.752220153809	Tsp39D	2.77132230394301	1.1402612861427	42.7622962391807	0.563008130081301	3	Expression-filtered genes
38	FBgn0026787	68.6877365112305	Nhe1	1.8713729622823	1.26624992914701	4.02831137912682	0.0873983739837398	1	Expression-filtered genes
39	FBgn0031245	13808.638671875	CG3625	3.22602689010154	0.953766937965578	187.180219462412	0.833333333333333	4	Expression-filtered genes
40	FBgn0003310	1684.0498046875	S	3.39963898518465	1.12060683105677	190.121903643663	0.920731707317073	4	Expression-filtered genes
41	FBgn0261938	113.839988708496	mtRNApol	2.13895049800976	1.07415883500254	11.6089158469991	0.274390243902439	2	Expression-filtered genes
42	FBgn0002543	12244.763671875	robo2	3.42793408902384	1.01758942293866	257.243651763486	0.939024390243902	4	Expression-filtered genes
43	FBgn0031344	114.799346923828	CG7420	1.80091803041684	0.835811016032366	9.22798785738262	0.0548780487804878	1	Expression-filtered genes
44	FBgn0026479	59.4431228637695	Drp1	2.243155912622	1.03771128578836	16.0488761958899	0.339430894308943	2	Expression-filtered genes
45	FBgn0024947	3611.2021484375	NTPase	2.9373616482904	1.319140426578	41.5165466521834	0.676829268292683	3	Expression-filtered genes
46	FBgn0250786	50.3026809692383	Chd1	2.35807625540299	1.28409783519261	11.857098296097	0.394308943089431	2	Expression-filtered genes
47	FBgn0031489	572.279052734375	CG17224	2.32164191986682	1.0001009617307	20.9672251201596	0.371951219512195	2	Expression-filtered genes
48	FBgn0031664	42.9694900512695	CG8892	1.74266819023038	0.933154353014017	6.44931867952423	0.0040650406504065	1	Expression-filtered genes
49	FBgn0031681	5354.49658203125	Pgant5	3.06661566899669	1.17895825209521	77.20713143281	0.735772357723577	3	Expression-filtered genes
50	FBgn0031779	6.74206209182739	CG9175	2.20592668454415	1.30457884257193	7.96797278331292	0.319105691056911	2	Expression-filtered genes
51	FBgn0031799	441.556060791016	Pez	1.97616879409635	0.914328609862098	11.5302887733755	0.154471544715447	1	Expression-filtered genes
52	FBgn0263200	9.61283779144287	Galt	1.92124415413258	1.09302310717912	6.73319274737915	0.126016260162602	1	Expression-filtered genes
53	FBgn0028703	25.3354530334473	Nhe3	2.7740102975243	1.1279660507788	44.2633466402514	0.565040650406504	3	Expression-filtered genes
54	FBgn0015776	7818.95263671875	nrv1	3.36550033964439	0.996695507919917	233.778642107172	0.900406504065041	4	Expression-filtered genes
55	FBgn0015777	676.145263671875	nrv2	2.95669944386742	1.00651417566968	89.1631223140292	0.682926829268293	3	Expression-filtered genes
56	FBgn0031888	3243.77221679688	Pvf2	3.26984361760297	1.18403097156995	121.846384211301	0.859756097560976	4	Expression-filtered genes
57	FBgn0041182	5652.16259765625	Tep2	3.32248253182092	0.960899865350208	229.923131843933	0.886178861788618	4	Expression-filtered genes
58	FBgn0025687	555.097778320312	NA	2.68677140675436	1.01134520329832	47.3615823199468	0.536585365853659	3	Expression-filtered genes
59	FBgn0031952	191.43798828125	cdc14	2.66198816560635	0.890159636851816	59.1328115693805	0.520325203252033	3	Expression-filtered genes
60	FBgn0031985	2.81505036354065	mon2	1.94376648308364	0.964319748235943	9.537767572893	0.140243902439024	1	Expression-filtered genes
61	FBgn0032006	733.052001953125	Pvr	2.68551445805893	1.09608493883809	38.8534438364015	0.534552845528455	3	Expression-filtered genes
62	FBgn0032042	23.1599712371826	CG13398	2.12336401053359	1.23245798850933	7.77868208146638	0.25609756097561	2	Expression-filtered genes
63	FBgn0004914	408.192108154297	Hnf4	2.88188087278423	1.33702275075705	35.0637306903717	0.646341463414634	3	Expression-filtered genes
64	FBgn0032078	111.289001464844	C1GalTA	2.54476328936004	0.903252816893959	43.8036673747345	0.471544715447154	2	Expression-filtered genes
65	FBgn0032079	267.466186523438	CG31886	2.16885679161001	1.05606974638177	12.9654335961189	0.290650406504065	2	Expression-filtered genes
66	FBgn0011705	740.690063476562	rost	3.49874807459353	1.12547719925382	236.195095459695	0.963414634146341	4	Expression-filtered genes
67	FBgn0000273	230.591918945312	Pka-C1	3.11966210779192	0.866829130501897	178.99173480723	0.770325203252033	4	Expression-filtered genes
68	FBgn0051710	199.420227050781	CG31710	3.24929762209448	1.07040916822634	150.969234824682	0.845528455284553	4	Expression-filtered genes
69	FBgn0032172	19.0173416137695	CG5850	2.27481572268946	1.18145340484764	12.3983050568438	0.349593495934959	2	Expression-filtered genes
70	FBgn0032208	2.43954062461853	Ufd4	1.96624853257325	1.30104953847596	4.62592933318001	0.150406504065041	1	Expression-filtered genes
71	FBgn0032216	79.8437728881836	Usp14	2.34869564958595	1.36271426280489	9.68236358194193	0.388211382113821	2	Expression-filtered genes
72	FBgn0262782	533.536743164062	Mdh1	2.34445318854837	1.16622801775975	15.0738840667182	0.386178861788618	2	Expression-filtered genes
73	FBgn0086347	1052.94787597656	Myo31DF	3.51828235312186	1.17192746938554	222.000975979134	0.967479674796748	4	Expression-filtered genes
74	FBgn0032298	3.07910943031311	CG6724	1.90276414392409	1.39777842106761	3.19878994986135	0.115853658536585	1	Expression-filtered genes
75	FBgn0000018	107.979705810547	abo	2.3413172789216	1.41975589402423	8.34759528147931	0.382113821138211	2	Expression-filtered genes
76	FBgn0000146	515.004150390625	aub	2.53208586632921	1.11457846096219	26.152150410649	0.463414634146341	2	Expression-filtered genes
77	FBgn0032330	971.296875	Samuel	3.23820548254853	0.832325256726891	254.612795851187	0.84349593495935	4	Expression-filtered genes
78	FBgn0028490	3849.93139648438	CG31705	3.02054182128164	0.905662334515176	130.280521029758	0.703252032520325	3	Expression-filtered genes
79	FBgn0032378	6.53372859954834	CycY	1.78233285345284	1.2256193813334	3.60340827980014	0.0386178861788618	1	Expression-filtered genes
80	FBgn0027505	18.8501663208008	Rab3-GAP	2.13065052707281	1.10497166649643	10.6091077570637	0.264227642276423	2	Expression-filtered genes
81	FBgn0023407	3169.65551757812	B4	3.55830227921369	1.11618420001455	276.769404427098	0.985772357723577	4	Expression-filtered genes
82	FBgn0016930	349.310974121094	Dyrk2	3.52449634233	0.88842241738032	432.587459151251	0.969512195121951	4	Expression-filtered genes
83	FBgn0001987	1547.73315429688	Gli	3.58059368555881	0.864963235687369	519.553709421538	0.995934959349594	4	Expression-filtered genes
84	FBgn0000307	525.15966796875	chif	2.38418400087363	1.15278887078224	17.0370787208413	0.40650406504065	2	Expression-filtered genes
85	FBgn0263745	5.20614957809448	CR43670	1.7475244456932	0.966308375943139	6.04249180044415	0.0101626016260163	1	Expression-filtered genes
86	FBgn0032633	2453.2568359375	Lrch	3.5585334077637	1.14015043566461	262.049280793707	0.98780487804878	4	Expression-filtered genes
87	FBgn0260632	4303.556640625	dl	3.4214655557155	1.19488465241677	168.492627694586	0.932926829268293	4	Expression-filtered genes
88	FBgn0085370	990.292358398438	Pde11	3.52530792921504	1.2095840404329	206.882563419703	0.973577235772358	4	Expression-filtered genes
89	FBgn0015772	90.2415008544922	Nak	2.3831315319182	0.868923496053564	32.6744311842861	0.404471544715447	2	Expression-filtered genes
90	FBgn0032796	42.0731468200684	CG10188	2.06017164774349	1.13310040090492	8.45417526143111	0.203252032520325	1	Expression-filtered genes
91	FBgn0032815	42.9767723083496	CG10462	2.13164352170447	1.3035853434961	6.73066814461161	0.268292682926829	2	Expression-filtered genes
92	FBgn0250785	523.783630371094	vari	3.38364762772668	0.85029694404625	341.468529000748	0.914634146341463	4	Expression-filtered genes
93	FBgn0250867	267.500061035156	CG42238	3.3931004222866	0.88463820811402	322.449875932948	0.91869918699187	4	Expression-filtered genes
94	FBgn0042085	13.3872413635254	Bap170	1.88400617920016	1.27235804012139	4.08929215238553	0.0975609756097561	1	Expression-filtered genes
95	FBgn0284249	630.561767578125	Adf1	2.13185595395581	1.38071581581991	5.63819559761777	0.270325203252033	2	Expression-filtered genes
96	FBgn0033113	604.322692871094	Spn42Dc	2.79305855477404	0.826614094823658	92.5645000801243	0.57520325203252	3	Expression-filtered genes
97	FBgn0029508	160.52815246582	Tsp42Ea	2.4911868901545	1.39536221870183	12.4688003605336	0.445121951219512	2	Expression-filtered genes
98	FBgn0033127	3986.87573242188	Tsp42Ef	2.9284370775474	1.15311333151061	59.6106347086526	0.672764227642276	3	Expression-filtered genes
99	FBgn0033187	7.43735599517822	PIG-G	1.74517437107575	1.05116892881791	4.9431688136226	0.00813008130081301	1	Expression-filtered genes
100	FBgn0014469	9632.703125	Cyp4e2	3.40567831570753	1.32731294783009	119.774776152769	0.922764227642276	4	Expression-filtered genes
101	FBgn0033313	280.918640136719	Cirl	2.68083910266404	0.8516297868733	67.4853206587321	0.530487804878049	3	Expression-filtered genes
102	FBgn0050349	31.2853374481201	CG30349	2.3355411408456	1.37865267892524	9.05500015158469	0.378048780487805	2	Expression-filtered genes
103	FBgn0041087	815.875427246094	wun2	3.29578683035927	0.784713554139682	324.394346080918	0.876016260162602	4	Expression-filtered genes
104	FBgn0033413	64.5378265380859	prel	2.19308701355185	1.33990736019	7.13147975010229	0.304878048780488	2	Expression-filtered genes
105	FBgn0010316	2429.63134765625	dap	3.26215059878201	1.16147281928768	126.08916813183	0.853658536585366	4	Expression-filtered genes
106	FBgn0033458	3192.83447265625	CG18446	3.01409454069787	0.849506939578609	146.078937413605	0.699186991869919	3	Expression-filtered genes
107	FBgn0285892	3.50306057929993	tea	2.30490179253766	1.37640402598377	8.48199020408335	0.365853658536585	2	Expression-filtered genes
108	FBgn0033473	88.4488143920898	CG12128	2.14318426701062	1.36694566385257	5.9736339032563	0.276422764227642	2	Expression-filtered genes
109	FBgn0050011	378.825500488281	gem	3.35986606204283	1.16596285538289	156.279929508384	0.894308943089431	4	Expression-filtered genes
110	FBgn0033616	116.807647705078	CG7745	2.28848453510944	1.41895183116669	7.4051302865647	0.357723577235772	2	Expression-filtered genes
111	FBgn0050035	257.804931640625	Tret1-1	2.8586081706466	1.03029099199419	67.3468331409786	0.628048780487805	3	Expression-filtered genes
112	FBgn0033673	39.1466445922852	CG8298	1.89601749749912	1.25337677988815	4.39178142576556	0.105691056910569	1	Expression-filtered genes
113	FBgn0027495	2.2312068939209	Smyd4-4	1.97620549587851	1.2263272579718	5.62183685012998	0.15650406504065	1	Expression-filtered genes
114	FBgn0033716	65.3930130004883	Den1	2.26472399110393	1.00537036754911	18.1699454536924	0.345528455284553	2	Expression-filtered genes
115	FBgn0010238	773.976745605469	Lac	3.17557051742816	1.37577651584957	63.0658134148279	0.794715447154472	4	Expression-filtered genes
116	FBgn0033741	165.254638671875	CG8545	2.38155141317615	1.41166936082688	9.33000877806607	0.402439024390244	2	Expression-filtered genes
117	FBgn0011604	13.4914083480835	Iswi	1.93509141372038	1.32117418041842	4.11071372739955	0.136178861788618	1	Expression-filtered genes
118	FBgn0261545	417.366455078125	CG42663	3.14471536928766	0.8557795331457	194.507269001854	0.778455284552846	4	Expression-filtered genes
119	FBgn0027079	8.44515132904053	ValRS	2.11333073224285	1.37150886300366	5.51851044949014	0.25	2	Expression-filtered genes
120	FBgn0013770	225.824279785156	Cp1	2.79234703192292	1.36658497021276	26.6539796441543	0.573170731707317	3	Expression-filtered genes
121	FBgn0015371	4246.95556640625	chn	3.53036992364822	1.16425319458901	232.336118218906	0.975609756097561	4	Expression-filtered genes
122	FBgn0050089	2462.11352539062	CG30089	3.41521577530102	1.04494623124179	234.568420815347	0.928861788617886	4	Expression-filtered genes
123	FBgn0034046	8966.2822265625	tun	3.56042420966802	1.02173595911679	345.691141395718	0.989837398373984	4	Expression-filtered genes
124	FBgn0034083	1920.087890625	lbk	3.32552484789649	0.973364571970341	224.988477027153	0.888211382113821	4	Expression-filtered genes
125	FBgn0015754	39.098201751709	Lis-1	2.31617905037823	1.09447811642906	16.660994996058	0.369918699186992	2	Expression-filtered genes
126	FBgn0028424	25.0713939666748	JhI-26	2.23908102538401	1.22743418593098	10.2718067336398	0.33739837398374	2	Expression-filtered genes
127	FBgn0013763	700.59130859375	Idgf6	3.20140183598031	0.898958168520696	200.652080638546	0.815040650406504	4	Expression-filtered genes
128	FBgn0034158	554.13623046875	CG5522	3.06793737051426	0.978344887524844	122.911489867138	0.73780487804878	3	Expression-filtered genes
129	FBgn0034194	456.929748535156	CG15611	3.03995694535894	0.871806364458729	147.282307898979	0.713414634146341	3	Expression-filtered genes
130	FBgn0028744	18.905891418457	CG5033	2.09560255770413	1.3828353037805	5.16139686773284	0.23780487804878	1	Expression-filtered genes
131	FBgn0003067	4188.1708984375	Pepck1	3.53479233409965	1.0085043609408	335.960309872276	0.977642276422764	4	Expression-filtered genes
132	FBgn0263395	440.373809814453	hppy	3.07241819548177	1.03471666999824	109.069048762024	0.739837398373984	3	Expression-filtered genes
133	FBgn0010434	2532.57934570312	cora	3.16918307727916	1.09341205352458	119.061410636123	0.788617886178862	4	Expression-filtered genes
134	FBgn0034447	41.3778533935547	CG7744	2.22990379529301	1.29186591744066	8.67037492850723	0.327235772357724	2	Expression-filtered genes
135	FBgn0004364	472.131530761719	18w	3.19595718570153	0.939641536720879	180.43286660653	0.810975609756098	4	Expression-filtered genes
136	FBgn0034491	14.235143661499	Hsl	2.03922766965535	1.11671481027776	8.36590366671826	0.186991869918699	1	Expression-filtered genes
137	FBgn0034504	123.07731628418	CG8929	2.35396573267152	1.15963034781127	15.6435525304492	0.390243902439024	2	Expression-filtered genes
138	FBgn0003891	284.795013427734	tud	2.84387719902113	1.21069832792226	42.9713374619864	0.615853658536585	3	Expression-filtered genes
139	FBgn0265191	21594.80078125	Gyg	2.9084319351979	0.861712094737568	111.357594381941	0.66260162601626	3	Expression-filtered genes
140	FBgn0034644	3522.64428710938	CG10082	3.11766297857775	0.958600908950923	144.232147424174	0.766260162601626	4	Expression-filtered genes
141	FBgn0067102	945.50830078125	GlcT	2.7861922274811	1.14263110816616	44.0109881208045	0.571138211382114	3	Expression-filtered genes
142	FBgn0034694	13.8111925125122	Plekhm1	2.05760905622948	0.973935628875305	12.1247677196708	0.199186991869919	1	Expression-filtered genes
143	FBgn0034707	15.2986640930176	MED16	2.07514806672779	1.16407091906966	8.14849020168911	0.221544715447154	1	Expression-filtered genes
144	FBgn0013272	54.1182403564453	Gp150	2.81326666178807	1.16089226418253	44.9132412209919	0.599593495934959	3	Expression-filtered genes
145	FBgn0034722	80.2677230834961	Rtf1	2.02530381670106	1.3729336251444	4.4912806247994	0.176829268292683	1	Expression-filtered genes
146	FBgn0022985	60.4436340332031	qkr58E-2	1.95922390082332	1.21547827529518	5.54300953331943	0.144308943089431	1	Expression-filtered genes
147	FBgn0034763	33.3009262084961	RYBP	2.02707630367208	1.15916248527896	7.37757814584915	0.178861788617886	1	Expression-filtered genes
148	FBgn0261786	20.5048122406006	mi	2.01035826863435	1.10673130344385	8.00989762159879	0.16869918699187	1	Expression-filtered genes
149	FBgn0034897	606.364868164062	Sesn	3.57055204596105	1.08560093255316	305.457725372987	0.99390243902439	4	Expression-filtered genes
150	FBgn0034959	22.8959121704102	Xxylt	2.10450930346655	1.23587107611115	7.38989431306396	0.24390243902439	1	Expression-filtered genes
151	FBgn0034997	842.3447265625	CG3376	2.81893302621219	0.864955827110473	89.9450358239509	0.603658536585366	3	Expression-filtered genes
152	FBgn0003888	1447.94653320312	betaTub60D	3.23475979810861	1.40068344936388	68.2458659474908	0.841463414634146	4	Expression-filtered genes
153	FBgn0015040	3415.5439453125	Cyp9c1	3.34532225920141	1.17178494055412	149.120488823054	0.892276422764228	4	Expression-filtered genes
154	FBgn0033021	3.71867799758911	CG10417	2.12934018949007	1.43790269774087	4.9140264724768	0.260162601626016	2	Expression-filtered genes
155	FBgn0025693	1090.89294433594	ZnT41F	3.07692247966896	0.810403916201046	184.72197507176	0.745934959349594	3	Expression-filtered genes
156	FBgn0000546	501.805938720703	EcR	3.36828614092808	0.842682551815523	335.431302905041	0.902439024390244	4	Expression-filtered genes
157	FBgn0033095	1484.66821289062	chk	3.27188729795067	1.26701852454618	101.127384117912	0.861788617886179	4	Expression-filtered genes
158	FBgn0283450	59.3728332519531	Glo1	2.53716779463737	1.22194146159159	20.6645681147075	0.469512195121951	2	Expression-filtered genes
159	FBgn0010548	74.1022186279297	Aldh-III	2.95543590193149	0.825239441384864	134.957324709797	0.680894308943089	3	Expression-filtered genes
160	FBgn0033188	2811.04614257812	Drat	3.43705898496606	1.4422092306728	98.8211160379659	0.945121951219512	4	Expression-filtered genes
161	FBgn0004133	4773.09619140625	blow	3.26194524562558	0.859172835247168	252.797287905872	0.851626016260163	4	Expression-filtered genes
162	FBgn0033212	619.391174316406	LRR	2.70230018545609	1.08882421022672	41.065392224982	0.538617886178862	3	Expression-filtered genes
163	FBgn0033233	53.575553894043	Kdm4A	2.45049429227435	1.37996642968808	11.763264506352	0.422764227642276	2	Expression-filtered genes
164	FBgn0260398	12.3237209320068	Pbp49	1.76598689584635	1.28664000683253	3.01541359844016	0.024390243902439	1	Expression-filtered genes
165	FBgn0033337	1819.27416992188	CG8272	2.85933257508541	1.26668845372326	39.1420999300573	0.630081300813008	3	Expression-filtered genes
166	FBgn0027561	256.533050537109	CG18659	2.08051826052712	1.28645927670845	6.22384808784845	0.225609756097561	1	Expression-filtered genes
167	FBgn0086656	199.514907836914	shrb	2.11895877776643	1.37523184783636	5.54277092184234	0.254065040650407	2	Expression-filtered genes
168	FBgn0033388	1245.64318847656	CG8046	2.22507332852459	1.02141155960003	15.9831276846376	0.32520325203252	2	Expression-filtered genes
169	FBgn0040765	279.581573486328	luna	2.88538751440921	1.14587436465175	54.8925175950957	0.650406504065041	3	Expression-filtered genes
170	FBgn0033638	283.464904785156	CG9005	2.62830666177456	0.985985262974912	43.8855351693012	0.510162601626016	3	Expression-filtered genes
171	FBgn0027581	1098.89965820312	CG6191	2.92788174390831	1.30203043412519	42.2523929188309	0.670731707317073	3	Expression-filtered genes
172	FBgn0000662	120.262268066406	fl(2)d	2.19618447829908	1.17449737234872	10.5120424488376	0.306910569105691	2	Expression-filtered genes
173	FBgn0086356	12.907564163208	tum	1.78588480763807	1.24910781896379	3.44173151586528	0.0447154471544715	1	Expression-filtered genes
174	FBgn0010397	72.4064178466797	LamC	2.61973959337026	0.84738446522361	59.2045559510868	0.50609756097561	3	Expression-filtered genes
175	FBgn0019938	7.11757183074951	RpI1	2.01910174445528	1.09405952435947	8.41476942155582	0.172764227642276	1	Expression-filtered genes
176	FBgn0019968	330.267059326172	Khc-73	2.53510035362888	0.89874026099721	43.2872595964155	0.465447154471545	2	Expression-filtered genes
177	FBgn0034051	29.0395641326904	Mlf	2.19965234915263	1.30686017628948	7.81253854161014	0.315040650406504	2	Expression-filtered genes
178	FBgn0034062	193.211364746094	CG8388	1.85632400448479	0.875307293896051	9.5723090248859	0.0833333333333333	1	Expression-filtered genes
179	FBgn0262560	59.6030158996582	wcd	2.04115178232539	1.26011075905181	6.04005680803663	0.191056910569106	1	Expression-filtered genes
180	FBgn0028956	159.186019897461	mthl3	3.17844986575929	0.9142320566234	183.74596425395	0.796747967479675	4	Expression-filtered genes
181	FBgn0034223	22.7360191345215	Tes	2.30593898925807	1.08466205602703	16.6447368421053	0.367886178861789	2	Expression-filtered genes
182	FBgn0034246	1.91142249107361	Dcr-2	1.92905473209021	1.343787082408	3.84828873691759	0.130081300813008	1	Expression-filtered genes
183	FBgn0027872	220.833755493164	rdgBbeta	2.27959622858071	1.07687245438734	15.9486443748626	0.351626016260163	2	Expression-filtered genes
184	FBgn0001222	1247.40197753906	Hsf	2.68178195916291	1.34099951766806	21.9170673145438	0.532520325203252	3	Expression-filtered genes
185	FBgn0285917	1246.95874023438	sbb	3.10763997966482	0.834551036053993	187.537854670267	0.758130081300813	4	Expression-filtered genes
186	FBgn0284257	191.069763183594	Ttd14	2.72369245805551	1.2307011221364	31.1165425965799	0.546747967479675	3	Expression-filtered genes
187	FBgn0023214	26566.611328125	edl	3.57006407645199	1.43201271017276	137.420449975268	0.991869918699187	4	Expression-filtered genes
188	FBgn0010651	16930.32421875	MFS14	2.92283155401915	1.04384837639588	75.6803579701466	0.66869918699187	3	Expression-filtered genes
189	FBgn0034405	1478.46374511719	Jheh2	3.07332327424167	0.898280789493743	149.638203212882	0.741869918699187	3	Expression-filtered genes
190	FBgn0025720	34.7956809997559	Ate1	2.23184217450734	1.23012755232139	10.0395586735482	0.329268292682927	2	Expression-filtered genes
191	FBgn0034494	1877.38977050781	CG10444	2.48828413581365	1.04513513514969	27.7427175715625	0.443089430894309	2	Expression-filtered genes
192	FBgn0034501	1626.15466308594	CG13868	3.36183502743689	1.24202869304026	131.766901736173	0.896341463414634	4	Expression-filtered genes
193	FBgn0250850	6.95767974853516	rig	1.7628435492866	1.37514397844165	2.44174086065021	0.0182926829268293	1	Expression-filtered genes
194	FBgn0034583	541.403137207031	CG10527	2.98510299063371	1.37764950678233	40.4998564473979	0.691056910569106	3	Expression-filtered genes
195	FBgn0000395	10705.0712890625	cv-2	3.22557275132958	0.933627727515109	195.859672425294	0.83130081300813	4	Expression-filtered genes
196	FBgn0020257	6185.34130859375	Ppa	3.08540288432273	1.12649019350013	90.9730364956412	0.747967479674797	3	Expression-filtered genes
197	FBgn0040660	39.3622627258301	CG13551	2.57852345907532	1.25596320761529	21.0164931927793	0.485772357723577	2	Expression-filtered genes
198	FBgn0010278	14.7148199081421	Ssrp	2.06252933928211	1.40442573278677	4.55096616310985	0.207317073170732	1	Expression-filtered genes
199	FBgn0028552	10.3008480072021	gammaSnap1	2.06627746061275	1.40228976116688	4.61304508814275	0.209349593495935	1	Expression-filtered genes
200	FBgn0041582	115.647247314453	tamo	2.8245951977265	0.794587372320466	107.153861275711	0.609756097560976	3	Expression-filtered genes
201	FBgn0015801	2137.13745117188	Reg-5	3.06351837327913	1.21905246472394	69.8981865613507	0.731707317073171	3	Expression-filtered genes
202	FBgn0265434	256.421600341797	zip	3.15373302641086	1.29601820201856	72.0634125800908	0.782520325203252	4	Expression-filtered genes
203	FBgn0004919	460.953643798828	gol	2.86735698504299	1.09545617012265	59.1426547521818	0.638211382113821	3	Expression-filtered genes
204	FBgn0035266	42.0731468200684	Gk2	2.15069658596642	1.05925472059368	12.3436007276312	0.284552845528455	2	Expression-filtered genes
205	FBgn0035298	159.66569519043	SCOT	2.90732320294758	1.01732555456172	77.6242913423657	0.660569105691057	3	Expression-filtered genes
206	FBgn0259199	33.7733192443848	Snup	2.59337330491733	1.43193079153232	14.5024879532389	0.489837398373984	2	Expression-filtered genes
207	FBgn0004167	1852.25756835938	kst	3.42195340150505	1.35900070240777	115.598633183154	0.934959349593496	4	Expression-filtered genes
208	FBgn0041164	21.4568824768066	armi	2.08935660082627	0.931691736821666	14.3768871568008	0.229674796747967	1	Expression-filtered genes
209	FBgn0035462	2.2312068939209	IntS10	2.17162408262003	1.38381087944401	6.13498073327204	0.292682926829268	2	Expression-filtered genes
210	FBgn0035464	185.766723632812	PIG-B	2.235678025495	1.23776736232382	9.95200677891595	0.335365853658537	2	Expression-filtered genes
211	FBgn0035515	8465.6591796875	CG14997	3.2906405859952	1.01966867743411	186.625897183489	0.871951219512195	4	Expression-filtered genes
212	FBgn0035558	1888.76611328125	CG11357	2.7764520105024	1.27391348988509	31.8081580463479	0.569105691056911	3	Expression-filtered genes
213	FBgn0028582	27.6223850250244	lqf	2.47887371157391	0.863611302427588	41.2346591648015	0.439024390243902	2	Expression-filtered genes
214	FBgn0027549	17.3820018768311	Nulp1	2.04680526394224	1.19101062793207	7.17454949514469	0.193089430894309	1	Expression-filtered genes
215	FBgn0035850	38.1872901916504	Atg18a	2.1378318256998	0.926320576980851	16.2746346824337	0.272357723577236	2	Expression-filtered genes
216	FBgn0266084	5176.68505859375	Fhos	3.41634338823513	1.10002831723964	207.164373524383	0.930894308943089	4	Expression-filtered genes
217	FBgn0043806	3415.267578125	CG32032	3.06426691378633	1.0120131813045	112.785620314236	0.733739837398374	3	Expression-filtered genes
218	FBgn0035976	2389.56396484375	PGRP-LC	2.98221863950771	0.855541869220375	133.867998535641	0.689024390243902	3	Expression-filtered genes
219	FBgn0035977	1575.15637207031	PGRP-LF	2.90425531712993	1.11073360962811	62.1615317404504	0.654471544715447	3	Expression-filtered genes
220	FBgn0035987	103.204788208008	Cpsf5	2.06170969976081	1.34156509007864	5.24982237687074	0.205284552845528	1	Expression-filtered genes
221	FBgn0267348	3733.13842773438	LanB2	3.45166403317109	0.802438471049472	445.887771666325	0.947154471544715	4	Expression-filtered genes
222	FBgn0036032	2.2312068939209	CG16711	1.78384464551315	1.05644745847492	5.33822883737267	0.040650406504065	1	Expression-filtered genes
223	FBgn0036043	6414.87451171875	CG8177	3.45468113060645	0.897790608109132	360.487759356445	0.949186991869919	4	Expression-filtered genes
224	FBgn0025866	509.589660644531	CalpB	2.47915477521732	1.01077152924365	29.4024314404517	0.441056910569106	2	Expression-filtered genes
225	FBgn0026404	111.080665588379	Dronc	2.28636214529442	1.20720066416201	11.9994538876374	0.355691056910569	2	Expression-filtered genes
226	FBgn0267668	2376.04858398438	lncRNA:CR46006	3.22768473642222	1.28199014788947	88.245910524563	0.835365853658537	4	Expression-filtered genes
227	FBgn0052062	49.3917694091797	Rbfox1	3.32899263701011	1.0420564508084	193.613745339515	0.890243902439024	4	Expression-filtered genes
228	FBgn0026160	4040.90869140625	tna	3.15878933850401	0.918898843510373	173.736270690014	0.784552845528455	4	Expression-filtered genes
229	FBgn0036376	191.132766723633	Liprin-beta	2.05530377618723	1.06260078444816	9.83338383619757	0.195121951219512	1	Expression-filtered genes
230	FBgn0036389	207.654846191406	ssp2	2.50340182226488	0.936424511934889	36.8958321877469	0.447154471544715	2	Expression-filtered genes
231	FBgn0002778	14070.6142578125	mnd	3.19403059041453	1.3190367957939	74.9883494610052	0.808943089430894	4	Expression-filtered genes
232	FBgn0036518	219.074935913086	RhoGAP71E	2.79777080906943	1.44266120980859	22.6521588902832	0.585365853658537	3	Expression-filtered genes
233	FBgn0000414	89.3524398803711	Dab	2.07944084035645	1.13591145557506	8.78070496179019	0.223577235772358	1	Expression-filtered genes
234	FBgn0052170	205.908050537109	CG32170	2.59996053980784	0.962323156866049	43.414757839574	0.495934959349593	2	Expression-filtered genes
235	FBgn0013799	123.50855255127	Deaf1	2.15940099266777	0.995536480088225	14.5835922305574	0.286585365853659	2	Expression-filtered genes
236	FBgn0036926	10.412299156189	CG7646	2.00622850593417	0.953514456267242	11.2905227366951	0.164634146341463	1	Expression-filtered genes
237	FBgn0005198	17.7939300537109	gig	1.91936839705906	0.921677373408061	9.94697493660047	0.121951219512195	1	Expression-filtered genes
238	FBgn0260397	11.89976978302	Su(var)3-3	1.81477016643809	0.939708903046394	7.5	0.0650406504065041	1	Expression-filtered genes
239	FBgn0036980	362.441467285156	RhoBTB	2.36179722317957	0.92171248036262	27.5476618166577	0.396341463414634	2	Expression-filtered genes
240	FBgn0267635	97.5819778442383	lncRNA:CR45973	2.27360192007408	1.42039436251081	7.13193797522086	0.347560975609756	2	Expression-filtered genes
241	FBgn0037057	10472.4794921875	CG10512	3.20114009070538	1.11733759509592	121.28371622653	0.813008130081301	4	Expression-filtered genes
242	FBgn0259785	154.251205444336	pzg	1.92253602900975	1.32830160693329	3.9285693322862	0.128048780487805	1	Expression-filtered genes
243	FBgn0037093	21.1928234100342	Cdk12	2.13063606090392	1.21144894240903	8.30208390946578	0.26219512195122	2	Expression-filtered genes
244	FBgn0262737	940.442749023438	mub	3.28022211647151	0.899556508998399	240.251223192935	0.865853658536585	4	Expression-filtered genes
245	FBgn0027086	103.85164642334	IleRS	2.50644583714472	1.2690737579111	17.2731712698857	0.449186991869919	2	Expression-filtered genes
246	FBgn0037188	37.6107330322266	CG7369	2.82221255303171	1.00616321418635	65.4710549471676	0.607723577235772	3	Expression-filtered genes
247	FBgn0260987	25.5510692596436	vtd	2.57340485306978	1.38580684273213	15.4027409149477	0.483739837398374	2	Expression-filtered genes
248	FBgn0035144	32638.18359375	Kah	3.54790635785873	1.25805512005776	194.91768190023	0.979674796747967	4	Expression-filtered genes
249	FBgn0035232	145.772186279297	CG12099	2.33821138673871	1.44195304410371	7.87514107803954	0.380081300813008	2	Expression-filtered genes
250	FBgn0052311	3133.4306640625	zormin	3.43119399422094	1.39501476019611	108.687408573756	0.941056910569106	4	Expression-filtered genes
251	FBgn0015360	49.8641624450684	oxt	1.94459863303477	1.24979739278886	4.95223494331768	0.142276422764228	1	Expression-filtered genes
252	FBgn0035333	10.6763582229614	CG1317	1.89848109654094	1.30909175572914	3.88498495071713	0.109756097560976	1	Expression-filtered genes
253	FBgn0035390	211.58186340332	scramb2	2.65826450225372	1.04586257711034	40.9639592218683	0.518292682926829	3	Expression-filtered genes
254	FBgn0266918	1820.73986816406	CG32486	3.37143380905866	1.17784587863233	156.166519208073	0.904471544715447	4	Expression-filtered genes
255	FBgn0035473	10.412299156189	mge	1.88637367549788	1.3427083328879	3.49675611160384	0.0995934959349594	1	Expression-filtered genes
256	FBgn0029118	63.0576362609863	ScsbetaG	2.23242047937013	1.06080545652115	14.8461902919711	0.33130081300813	2	Expression-filtered genes
257	FBgn0052412	198.402954101562	QC	1.79673040142418	0.849076818769204	8.86448649394678	0.0528455284552846	1	Expression-filtered genes
258	FBgn0035770	4152.9541015625	pst	3.09502307944338	1.41176360529209	48.2235828824169	0.754065040650406	4	Expression-filtered genes
259	FBgn0052369	1810.97619628906	CG32369	3.32053790960295	1.37943107326508	87.3186145550817	0.884146341463415	4	Expression-filtered genes
260	FBgn0001248	1399.32763671875	Idh	2.8530869411323	1.32107518091741	34.0417407703601	0.621951219512195	3	Expression-filtered genes
261	FBgn0086706	103.427696228027	pix	2.22031145244243	1.28629195011559	8.59052097032615	0.323170731707317	2	Expression-filtered genes
262	FBgn0035989	10173.3779296875	Tat	3.1104540141594	1.01624442045054	124.225168274151	0.76219512195122	4	Expression-filtered genes
263	FBgn0036258	4.14262914657593	eIF3l	1.89884306118814	1.2123774002374	4.85809117180374	0.111788617886179	1	Expression-filtered genes
264	FBgn0036272	64.5451049804688	Sms	2.76285010991644	0.795005336622313	92.8634412437825	0.558943089430894	3	Expression-filtered genes
265	FBgn0036372	35.6993103027344	Abp1	2.18792098967872	0.857240500704307	21.413146534509	0.302845528455285	2	Expression-filtered genes
266	FBgn0036428	13980.9453125	Gbs-70E	3.4637582397869	1.15465673152846	203.751825405441	0.953252032520325	4	Expression-filtered genes
267	FBgn0036463	1303.13366699219	Reck	3.22539290121389	1.10937603140438	130.622162624378	0.829268292682927	4	Expression-filtered genes
268	FBgn0036476	31.2368965148926	sstn	1.78968821494323	1.11504272912124	4.72765183630721	0.0487804878048781	1	Expression-filtered genes
269	FBgn0036505	13.227349281311	CG7945	1.87779449038415	1.02665989826	7.09797707159718	0.0934959349593496	1	Expression-filtered genes
270	FBgn0036509	2.974942445755	CG7739	1.76507033621352	1.10244228171202	4.59862561955728	0.0223577235772358	1	Expression-filtered genes
271	FBgn0036534	16.7861347198486	DCP2	2.25667445865597	0.784039275096961	29.691708183298	0.34349593495935	2	Expression-filtered genes
272	FBgn0263599	59.011890411377	l(3)72Ab	2.28889448507445	1.23022405191052	11.4464399218419	0.359756097560976	2	Expression-filtered genes
273	FBgn0036621	342.680389404297	roq	2.25404933097691	1.02451850535991	16.9641000680478	0.341463414634146	2	Expression-filtered genes
274	FBgn0027080	12.8518390655518	TyrRS	1.76400604401951	1.2590542589657	3.19853999121571	0.0203252032520325	1	Expression-filtered genes
275	FBgn0004569	729.987060546875	aos	3.28160326047851	0.951796346008126	213.701177167312	0.867886178861789	4	Expression-filtered genes
276	FBgn0063485	4646.20361328125	Lasp	3.04141055008651	1.37955659249168	45.9043621955571	0.715447154471545	3	Expression-filtered genes
277	FBgn0004556	4.4624137878418	Dbp73D	1.84220502041042	1.17519206306286	4.64529134426372	0.0792682926829268	1	Expression-filtered genes
278	FBgn0261872	9.55711269378662	scaf6	2.23419447973802	1.2289672408168	10.1210888850851	0.333333333333333	2	Expression-filtered genes
279	FBgn0042641	174.923202514648	frc	2.56142012709248	1.32238264145906	17.3395365552959	0.477642276422764	2	Expression-filtered genes
280	FBgn0036735	28.4072780609131	Edc3	2.17591316180567	1.39028627043355	6.10417381232755	0.294715447154472	2	Expression-filtered genes
281	FBgn0036746	113.728538513184	Crtc	2.0972755350986	1.01407299332069	12.111628514863	0.241869918699187	1	Expression-filtered genes
282	FBgn0036764	357.179565429688	CG5535	2.75272472859108	1.37804932609044	23.6960197145618	0.556910569105691	3	Expression-filtered genes
283	FBgn0000568	1134.33959960938	Eip75B	2.79390260947906	0.873968362605831	83.163784979582	0.58130081300813	3	Expression-filtered genes
284	FBgn0036775	8.1253662109375	RpIIIC53	1.97859246741759	1.42968931081013	3.53918411963073	0.158536585365854	1	Expression-filtered genes
285	FBgn0036816	6004.330078125	Indy	3.03518440259418	1.14206863305605	78.1836190270192	0.709349593495935	3	Expression-filtered genes
286	FBgn0036824	420.421142578125	CG3902	3.38306587570485	1.35192138037853	107.434680179975	0.91260162601626	4	Expression-filtered genes
287	FBgn0036844	3939.68603515625	Mkp3	3.17209749259875	1.2346697406807	86.5820275806426	0.792682926829268	4	Expression-filtered genes
288	FBgn0036862	947.606262207031	Gbs-76A	3.1907738229898	1.15992870416589	107.360646691381	0.806910569105691	4	Expression-filtered genes
289	FBgn0036896	480.881896972656	wnd	3.02383332580276	1.06688008928484	90.563507967295	0.705284552845528	3	Expression-filtered genes
290	FBgn0261556	1114.53735351562	CG42674	3.22506854348976	0.850315334795651	237.002653643113	0.827235772357724	4	Expression-filtered genes
291	FBgn0001247	6.90195417404175	Ide	1.81031990592484	1.10171700900766	5.11214186108611	0.0630081300813008	1	Expression-filtered genes
292	FBgn0027055	33.7321624755859	CSN3	2.06799465585102	1.09610408371108	9.37325802036977	0.211382113821138	1	Expression-filtered genes
293	FBgn0053056	210.101669311523	CG33056	2.74540643934547	0.937906376668751	64.1948314153039	0.554878048780488	3	Expression-filtered genes
294	FBgn0003042	17.4741458892822	Pc	2.17674148994465	1.07525124852897	12.6325271823678	0.296747967479675	2	Expression-filtered genes
295	FBgn0037138	252.8701171875	P5CDh1	1.93161421906847	1.15930319790983	5.91985434361948	0.132113821138211	1	Expression-filtered genes
296	FBgn0004449	1379.21765136719	Ten-m	3.22187697784027	1.06822947460036	142.445096325796	0.82520325203252	4	Expression-filtered genes
297	FBgn0037240	17.2100868225098	Cont	2.09640767818147	1.34088611664205	5.69536499363662	0.239837398373984	1	Expression-filtered genes
298	FBgn0265082	1754.10632324219	Cdep	2.8550334070942	1.07856102897468	59.7685029677769	0.623983739837398	3	Expression-filtered genes
299	FBgn0264785	7260.26904296875	Hph	2.80371874022611	1.26422793863268	34.6330549210137	0.59349593495935	3	Expression-filtered genes
300	FBgn0010051	475.169494628906	Itp-r83A	3.49318463129067	0.918187661358926	375.834782083786	0.959349593495935	4	Expression-filtered genes
301	FBgn0019637	36.1232604980469	Atu	1.80344004398891	1.22082826245666	3.82482686866075	0.0569105691056911	1	Expression-filtered genes
302	FBgn0264495	187.510971069336	gpp	2.77586974595494	0.941970826185549	68.2179901134383	0.567073170731707	3	Expression-filtered genes
303	FBgn0003885	8.1253662109375	alphaTub84D	2.39914350677694	1.33341502869777	11.6339844257578	0.408536585365854	2	Expression-filtered genes
304	FBgn0037592	45.2079811096191	CG11737	2.19909665630562	0.862226818162318	21.7205009887937	0.313008130081301	2	Expression-filtered genes
305	FBgn0278604	3.55878591537476	dmt	1.93290986953782	1.25442963898165	4.76958102097957	0.134146341463415	1	Expression-filtered genes
306	FBgn0037746	3.98273706436157	CG8478	1.77919772401935	1.17730414073329	3.9984676188925	0.0345528455284553	1	Expression-filtered genes
307	FBgn0037810	24.9526596069336	sle	2.08233558885956	1.35280070629046	5.36456957977636	0.227642276422764	1	Expression-filtered genes
308	FBgn0037822	16.6262435913086	CG14683	1.78674787397354	1.06493975135487	5.26996975339871	0.0467479674796748	1	Expression-filtered genes
309	FBgn0259740	118.302406311035	CG42394	2.91505088746596	1.03741554083153	75.4458484044322	0.664634146341463	3	Expression-filtered genes
310	FBgn0040259	423.338165283203	Ugt302C1	3.43381002230055	1.21326401240606	166.167470908084	0.943089430894309	4	Expression-filtered genes
311	FBgn0037979	27.6223850250244	GCC185	2.17719369045002	1.03082632165604	14.007717314356	0.298780487804878	2	Expression-filtered genes
312	FBgn0038100	160.792221069336	Paip2	2.56701930440275	1.28818884057596	19.003362980435	0.479674796747967	2	Expression-filtered genes
313	FBgn0038197	2532.55053710938	foxo	2.66603989998275	1.19453376676034	29.6146178765167	0.522357723577236	3	Expression-filtered genes
314	FBgn0285913	611.697082519531	red	3.26220990627352	0.840877348837807	263.835090806803	0.855691056910569	4	Expression-filtered genes
315	FBgn0263929	294.121948242188	jvl	2.73286117901459	1.10738636595307	42.2157795270671	0.550813008130081	3	Expression-filtered genes
316	FBgn0260659	48.6068725585938	CG42542	2.5277603629247	1.00032559877714	33.6848613539845	0.461382113821138	2	Expression-filtered genes
317	FBgn0063649	15678.6416015625	CG6006	3.55381287271428	1.02981380037344	334.19432618154	0.981707317073171	4	Expression-filtered genes
318	FBgn0038418	5.94988489151001	pad	1.84127654608487	1.195138278511	4.42729302919126	0.0772357723577236	1	Expression-filtered genes
319	FBgn0038463	338.649200439453	CG3534	2.429672356006	0.964126397828584	29.210968619582	0.41869918699187	2	Expression-filtered genes
320	FBgn0020493	631.172241210938	Dad	3.05751643286946	1.03950136592426	104.235359105933	0.727642276422764	3	Expression-filtered genes
321	FBgn0025571	63.3701362609863	SF1	2.05916851129826	1.28973774202464	5.88072362268063	0.201219512195122	1	Expression-filtered genes
322	FBgn0026250	25.1271190643311	eIF1A	2.02899497101662	1.28912051806795	5.49382034020248	0.180894308943089	1	Expression-filtered genes
323	FBgn0010768	729.103088378906	sqz	3.03815542092599	0.809918112156815	169.136488093163	0.711382113821138	3	Expression-filtered genes
324	FBgn0038722	9.34877872467041	Nup58	1.77553035278694	1.33725304725894	2.74332527970174	0.0304878048780488	1	Expression-filtered genes
325	FBgn0051216	689.525207519531	Naam	2.61044003283983	1.19264061938194	26.1697403357907	0.502032520325203	3	Expression-filtered genes
326	FBgn0001169	103.379249572754	H	1.78198143607431	1.15677774690122	4.21894330390903	0.0365853658536585	1	Expression-filtered genes
327	FBgn0261839	4.93480682373047	pre-mod(mdg4)-Y	1.89801311192826	1.18237684262917	5.19560671346224	0.107723577235772	1	Expression-filtered genes
328	FBgn0264491	380.257232666016	how	3.01751935179511	1.03041653491838	97.073975744664	0.701219512195122	3	Expression-filtered genes
329	FBgn0039006	84.1462936401367	Cyp6d4	2.86793099857579	1.28718623001695	38.0841939809085	0.640243902439024	3	Expression-filtered genes
330	FBgn0265042	657.355590820312	Irk1	2.59256589302265	1.10530576279308	30.7086079723792	0.48780487804878	2	Expression-filtered genes
331	FBgn0039109	1658.11120605469	CG10365	3.17052346032215	1.30966955018879	72.5861747831692	0.790650406504065	4	Expression-filtered genes
332	FBgn0039183	12.2534284591675	Dis3	2.17847765315624	1.01870777844568	14.4467405958233	0.300813008130081	2	Expression-filtered genes
333	FBgn0263490	3185.49462890625	mld	3.08553905775505	1.09013632052183	98.9470241456785	0.75	4	Expression-filtered genes
334	FBgn0000140	96.9496917724609	asp	2.10815471933602	0.972431963181985	13.6685597685656	0.247967479674797	1	Expression-filtered genes
335	FBgn0039249	49.2948837280273	CG11168	1.94012908288599	0.991727661949851	8.87976394625599	0.138211382113821	1	Expression-filtered genes
336	FBgn0266719	66.6648635864258	stac	2.29484248841557	0.931165360814153	23.1034654480476	0.361788617886179	2	Expression-filtered genes
337	FBgn0039306	35.4279670715332	RIOK2	1.82525892440965	1.31427549711797	3.24327240762632	0.0691056910569106	1	Expression-filtered genes
338	FBgn0039335	4.99053192138672	Vps33B	1.98378635579601	0.959788832938492	10.5681148132201	0.160569105691057	1	Expression-filtered genes
339	FBgn0261986	86.2176055908203	RASSF8	1.96245220838889	1.02360736575525	8.68650037291788	0.148373983739837	1	Expression-filtered genes
340	FBgn0039419	49139.69140625	CG12290	3.62539119828928	1.08596362326901	346.280132497872	1	4	Expression-filtered genes
341	FBgn0263289	714.158081054688	scrib	3.05252802051274	1.10041707417661	89.559352767759	0.725609756097561	3	Expression-filtered genes
342	FBgn0001197	1256.27111816406	His2Av	2.71995037819528	1.42491388098298	19.7258850141766	0.542682926829268	3	Expression-filtered genes
343	FBgn0029155	1136.42077636719	Men-b	2.86673882966793	0.984474429707937	76.2543107580457	0.634146341463415	3	Expression-filtered genes
344	FBgn0028671	42.4970970153809	Vha100-1	2.80819138532858	1.42328274643127	24.2609967078267	0.595528455284553	3	Expression-filtered genes
345	FBgn0010113	248.761352539062	hdc	3.0007190304042	0.879581822292089	132.171314149615	0.697154471544715	3	Expression-filtered genes
346	FBgn0085376	2812.53637695312	CG34347	3.46804329173433	1.22446119218806	175.219363967502	0.955284552845528	4	Expression-filtered genes
347	FBgn0039875	13.8111925125122	sip3	1.8789007760735	1.30759443832229	3.72654472385568	0.0955284552845529	1	Expression-filtered genes
348	FBgn0037242	11.8367605209351	CG9855	1.92112048377832	1.3947138420009	3.36052121753095	0.123983739837398	1	Expression-filtered genes
349	FBgn0037261	97.9574813842773	CG9775	2.00331940656051	1.22150291354774	6.05085147777631	0.16260162601626	1	Expression-filtered genes
350	FBgn0025825	25.3354530334473	HDAC3	1.7570827226725	1.10698852480259	4.46780487709555	0.016260162601626	1	Expression-filtered genes
351	FBgn0015402	218.905212402344	ksr	2.59687380147246	1.22959290137102	23.2959754575554	0.49390243902439	2	Expression-filtered genes
352	FBgn0037344	16.3621845245361	CG2926	2.05584066998228	1.33238290706853	5.29002546837386	0.197154471544715	1	Expression-filtered genes
353	FBgn0037364	179.010101318359	Rab23	2.74172640232368	1.08934599476167	44.913862754316	0.552845528455285	3	Expression-filtered genes
354	FBgn0250732	12.4836130142212	gfzf	1.96228999982455	1.2325425311289	5.36719616675887	0.146341463414634	1	Expression-filtered genes
355	FBgn0015575	155.75798034668	alpha-Est7	3.10189753916242	1.07283512037682	106.920853971254	0.75609756097561	4	Expression-filtered genes
356	FBgn0037513	268.113037109375	pyd3	2.77126899173501	1.06079318584905	51.3423574389101	0.560975609756098	3	Expression-filtered genes
357	FBgn0037537	57.4202499389648	CG2767	2.81323978997498	1.09852691776934	51.8457154812549	0.597560975609756	3	Expression-filtered genes
358	FBgn0086679	114.903511047363	p	2.40691215185442	1.31931430409051	12.2348274209012	0.410569105691057	2	Expression-filtered genes
359	FBgn0000723	26582.447265625	FER	3.38783043834997	0.903136128329431	305.277158051957	0.916666666666667	4	Expression-filtered genes
360	FBgn0014380	1057.93115234375	RhoL	3.4972852366665	1.04344480578227	284.341618334977	0.961382113821138	4	Expression-filtered genes
361	FBgn0000244	5928.52734375	by	3.62474389416592	0.916422362348093	510.883094528087	0.997967479674797	4	Expression-filtered genes
362	FBgn0037710	108.793731689453	CG9393	2.37391193653196	1.23438312755198	13.7888741860831	0.400406504065041	2	Expression-filtered genes
363	FBgn0051352	1795.23718261719	Unc-115a	3.27820038044167	1.17363636058569	127.222527647506	0.863821138211382	4	Expression-filtered genes
364	FBgn0266720	24.2234916687012	Snap24	2.1461807682352	1.3638295426449	6.05830628159267	0.278455284552846	2	Expression-filtered genes
365	FBgn0040238	5221.98095703125	Best1	3.08819210021347	0.840709733192287	176.800043292386	0.752032520325203	4	Expression-filtered genes
366	FBgn0037807	4599.8271484375	CG6293	3.30309525051008	1.30008111211099	100.696444991193	0.878048780487805	4	Expression-filtered genes
367	FBgn0024957	372.470947265625	Irp-1B	3.04162043262791	1.03214815456718	102.205031887503	0.717479674796748	3	Expression-filtered genes
368	FBgn0037901	40.3700561523438	Exd2	1.90313205723213	1.19616443598514	5.09292899394159	0.117886178861789	1	Expression-filtered genes
369	FBgn0051363	1744.07202148438	Jupiter	2.98848359534301	1.22512052942148	57.9913295658232	0.693089430894309	3	Expression-filtered genes
370	FBgn0260745	3123.48608398438	mfas	3.29152130412731	0.888579613320274	252.895843094173	0.873983739837398	4	Expression-filtered genes
371	FBgn0037978	296.270843505859	KLHL18	2.16391387759145	1.15169154420478	10.2854271711153	0.288617886178862	2	Expression-filtered genes
372	FBgn0002719	633.723205566406	Men	3.284723135542	1.31546442301426	93.1662708757539	0.869918699186992	4	Expression-filtered genes
373	FBgn0038088	101.18920135498	CG10126	2.7938542673637	1.19785854329914	39.4453418384089	0.579268292682927	3	Expression-filtered genes
374	FBgn0004237	237.77978515625	Hrb87F	2.87779391495732	1.34280202925215	34.2761382382895	0.642276422764228	3	Expression-filtered genes
375	FBgn0020510	85.2582550048828	Abi	1.77553945526038	1.1043658879954	4.69000782451077	0.032520325203252	1	Expression-filtered genes
376	FBgn0003862	109.898414611816	trx	2.72144188527719	1.01149643385008	51.2796971246318	0.544715447154472	3	Expression-filtered genes
377	FBgn0285955	762.430603027344	cv-c	3.13784565893071	1.11195357415177	106.143177563594	0.776422764227642	4	Expression-filtered genes
378	FBgn0266064	362.3857421875	GlyS	2.79757704715761	1.11014087581505	48.6895960362157	0.583333333333333	3	Expression-filtered genes
379	FBgn0028984	9611.1962890625	Spn88Ea	3.18568052345168	1.30508899353903	75.9611498033466	0.802845528455285	4	Expression-filtered genes
380	FBgn0267408	1221.17492675781	AOX1	3.05085005167243	1.24682405656584	63.6833638046306	0.721544715447154	3	Expression-filtered genes
381	FBgn0038488	132.808898925781	m-cup	2.10614838397652	1.04012843169299	11.6417951271993	0.245934959349594	1	Expression-filtered genes
382	FBgn0038569	52.0614929199219	CG7218	1.82638096959526	1.10013868717451	5.32405192453909	0.0731707317073171	1	Expression-filtered genes
383	FBgn0261532	92.5768737792969	cdm	2.82119800990807	1.18241465243455	43.5294678055191	0.605691056910569	3	Expression-filtered genes
384	FBgn0051224	331.003509521484	CG31224	2.63131818089804	1.29195849987197	21.8453838917728	0.51219512195122	3	Expression-filtered genes
385	FBgn0038660	3044.95043945312	CG14291	2.45781795843228	1.19693781282258	18.2339242227599	0.426829268292683	2	Expression-filtered genes
386	FBgn0038682	5327.37060546875	CG5835	2.91812460726902	0.907161354504636	102.556514578315	0.666666666666667	3	Expression-filtered genes
387	FBgn0014029	107.652641296387	Sep2	2.41875855157228	1.36504457231984	11.3165482448145	0.416666666666667	2	Expression-filtered genes
388	FBgn0266172	10.9961423873901	pre-mod(mdg4)-E	2.01482599150471	1.06825081546499	8.8425021898434	0.170731707317073	1	Expression-filtered genes
389	FBgn0283499	1632.51904296875	InR	3.41445087822683	1.07106970631153	220.486077797919	0.926829268292683	4	Expression-filtered genes
390	FBgn0011766	1783.08068847656	E2f1	1.88825533432709	1.26022288737944	4.24651289247982	0.101626016260163	1	Expression-filtered genes
391	FBgn0015229	8905.7275390625	glec	3.37315107515499	1.44562638441456	84.6300681775214	0.908536585365854	4	Expression-filtered genes
392	FBgn0019960	30.1103668212891	Mitofilin	1.82623682265492	1.089566017546	5.45344333788973	0.0711382113821138	1	Expression-filtered genes
393	FBgn0053099	995.895874023438	CG33099	3.07686463173142	0.810313184400647	184.735962359933	0.74390243902439	3	Expression-filtered genes
394	FBgn0263143	5.41448307037354	vret	1.76869728555977	0.942968641972242	6.69466182025515	0.0264227642276423	1	Expression-filtered genes
395	FBgn0039045	3883.52734375	CG17119	3.31795605306408	1.36473339824661	89.7889007749444	0.882113821138211	4	Expression-filtered genes
396	FBgn0266282	47.8631401062012	jnj	1.90204370658331	1.16759348186075	5.42563063629596	0.113821138211382	1	Expression-filtered genes
397	FBgn0039182	44.2413444519043	CG5728	2.14723485055559	1.3762565923631	5.9017153405137	0.282520325203252	2	Expression-filtered genes
398	FBgn0039207	3893.91821289062	CG5789	3.55481400220951	1.17050227137895	242.276745316784	0.983739837398374	4	Expression-filtered genes
399	FBgn0027539	23.9037075042725	lili	3.02908027434614	1.07894865527173	89.1521085247726	0.707317073170732	3	Expression-filtered genes
400	FBgn0029157	17.1059188842773	ssh	1.82128092534021	1.11040955856147	5.13891420085074	0.0670731707317073	1	Expression-filtered genes
401	FBgn0039261	8.92482757568359	Ythdf	1.75198887236643	0.949413184664483	6.34710507023502	0.0121951219512195	1	Expression-filtered genes
402	FBgn0039321	227.471649169922	CG10550	2.86707175786173	0.790176048795835	119.370141607697	0.636178861788618	3	Expression-filtered genes
403	FBgn0039328	264.651153564453	CHKov2	2.92963538033687	1.22547598778632	50.6010341267787	0.67479674796748	3	Expression-filtered genes
404	FBgn0004509	3374.70141601562	Fur1	3.42689768468373	0.934827834617637	310.505895236463	0.936991869918699	4	Expression-filtered genes
405	FBgn0039338	93.0565490722656	XNP	2.46562038423021	1.16263683267875	20.0901672176408	0.430894308943089	2	Expression-filtered genes
406	FBgn0051092	991.460021972656	LpR2	3.20300519849829	1.08771932061349	130.402488100831	0.819105691056911	4	Expression-filtered genes
407	FBgn0266668	6.21394395828247	Exo84	2.20176434391654	1.23586539937653	9.24483032065229	0.317073170731707	2	Expression-filtered genes
408	FBgn0039431	4807.08544921875	plum	3.41035808457737	0.885665063307117	334.728754289804	0.92479674796748	4	Expression-filtered genes
409	FBgn0004903	422.621032714844	Rb97D	2.37387751019146	1.38318185713424	9.78803814237489	0.398373983739837	2	Expression-filtered genes
410	FBgn0003495	1546.16015625	spz	3.52510022466244	0.983583441837966	347.949953526049	0.971544715447154	4	Expression-filtered genes
411	FBgn0039492	360.864379882812	CG6051	2.99940330395071	1.07697795551537	83.6421809531986	0.695121951219512	3	Expression-filtered genes
412	FBgn0039559	271.567657470703	NSD	2.47736475326693	1.20698297589715	18.6372477038587	0.436991869918699	2	Expression-filtered genes
413	FBgn0015589	138.799942016602	Apc	3.116973901048	0.836719612029415	190.657673402512	0.764227642276423	4	Expression-filtered genes
414	FBgn0039665	1911.64270019531	CG2310	2.9050531685598	1.04596807232245	72.2911437952593	0.658536585365854	3	Expression-filtered genes
415	FBgn0051040	13.6513004302979	Cog7	2.09199826645378	1.32590288710913	5.83573254009007	0.231707317073171	1	Expression-filtered genes
416	FBgn0039756	2615.19213867188	CG9743	3.20764634868956	0.953100987520465	179.698876216736	0.821138211382114	4	Expression-filtered genes
417	FBgn0028646	854.4189453125	aralar1	2.95956318660558	1.02731392483737	85.5557616236076	0.684959349593496	3	Expression-filtered genes
418	FBgn0043900	19.1772346496582	pygo	2.07281767615813	0.905106126457851	14.7133494458597	0.219512195121951	1	Expression-filtered genes
419	FBgn0039904	11.89976978302	Hcf	2.35486731067688	1.30174653299876	11.3011015560556	0.392276422764228	2	Expression-filtered genes
420	FBgn0004607	127.49129486084	zfh2	2.65189484585974	1.37630361223506	18.862151711003	0.516260162601626	3	Expression-filtered genes
421	FBgn0025740	36.1232604980469	PlexB	2.02210242493138	1.07680604829449	8.81650334532932	0.17479674796748	1	Expression-filtered genes
422	FBgn0051998	30.9171123504639	CG31998	2.52567375429317	1.35711214690165	14.742176531462	0.459349593495935	2	Expression-filtered genes
423	FBgn0026199	436.926452636719	myo	2.63877020949912	1.08609187376755	35.7008318655564	0.514227642276423	3	Expression-filtered genes
424	FBgn0039928	10.9961423873901	Cals	2.09482299868181	1.24255757739248	7.1164830827229	0.235772357723577	1	Expression-filtered genes
425	FBgn0261954	1758.79895019531	east	2.960007814587	1.17346380755997	61.1707784117871	0.686991869918699	3	Expression-filtered genes
426	FBgn0023215	134.713027954102	Mnt	2.46647205441669	1.30211004482006	14.600307733743	0.432926829268293	2	Expression-filtered genes
427	FBgn0000542	107994.921875	ec	3.38069665633009	1.15902247988121	166.599685200979	0.910569105691057	4	Expression-filtered genes
428	FBgn0004368	115.375907897949	Ptp4E	2.83047173984475	0.879270824202457	89.3718845115244	0.611788617886179	3	Expression-filtered genes
429	FBgn0029861	33.3275184631348	CG3815	2.19826590836705	0.961929846052081	17.2320149333159	0.310975609756098	2	Expression-filtered genes
430	FBgn0029867	63.5227432250977	CG3847	2.06833802375145	1.17017294005137	7.90979237310329	0.213414634146341	1	Expression-filtered genes
431	FBgn0261955	297.17919921875	kdn	2.79843724327	1.40603107636044	24.6834673956253	0.58739837398374	3	Expression-filtered genes
432	FBgn0029881	2268.77612304688	pigs	3.05863590804123	1.25611313656298	63.4633175999279	0.729674796747967	3	Expression-filtered genes
433	FBgn0029939	216.315612792969	CG9650	1.79000352039049	0.839341326796837	8.92610915881627	0.0508130081300813	1	Expression-filtered genes
434	FBgn0024250	988.77099609375	brk	2.88514217972766	0.791466076857191	124.072662765889	0.648373983739837	3	Expression-filtered genes
435	FBgn0030052	58.1155433654785	CG12065	2.5107825338125	1.14471428001267	23.2310186678132	0.455284552845528	2	Expression-filtered genes
436	FBgn0030056	154.265777587891	CAH3	2.44869511465379	0.98904024865572	28.8174047257661	0.420731707317073	2	Expression-filtered genes
437	FBgn0026206	20.0251369476318	mei-P26	2.14649625431991	0.930332537157885	16.4499172331208	0.280487804878049	2	Expression-filtered genes
438	FBgn0001186	966.400695800781	Hex-A	3.16674698582133	1.32081850645039	70.133979063532	0.786585365853659	4	Expression-filtered genes
439	FBgn0000711	380.082763671875	flw	2.66895427468394	0.829479063741453	69.0995487007097	0.524390243902439	3	Expression-filtered genes
440	FBgn0030234	2345.49658203125	CG15211	3.04339666649415	1.37156932138604	46.9707338117877	0.719512195121951	3	Expression-filtered genes
441	FBgn0030329	303.519165039062	prtp	2.54782975764362	1.14989851363091	24.9994954707435	0.473577235772358	2	Expression-filtered genes
442	FBgn0030352	96.56689453125	sicily	2.19799896225286	0.871092552743172	21.2278695197312	0.308943089430894	2	Expression-filtered genes
443	FBgn0052654	225.274322509766	Sec16	2.07273870935111	0.951390952189914	13.223540727651	0.217479674796748	1	Expression-filtered genes
444	FBgn0030465	12.4278879165649	CG15743	1.90699056857951	1.12585846634052	6.04132364387499	0.119918699186992	1	Expression-filtered genes
445	FBgn0030482	5694.4345703125	CG1673	3.14805728528597	1.42600103172325	52.7298157199558	0.780487804878049	4	Expression-filtered genes
446	FBgn0052594	1863.4453125	be	2.45507147211859	1.21906229935782	17.2190494306336	0.42479674796748	2	Expression-filtered genes
447	FBgn0030660	13.0117311477661	CG8097	1.78523549030681	1.00040804506184	6.09294762922853	0.0426829268292683	1	Expression-filtered genes
448	FBgn0003392	34.5800628662109	shi	2.79344672321659	0.957959081081429	68.4680000220329	0.577235772357724	3	Expression-filtered genes
449	FBgn0030766	685.966430664062	mthl1	3.18564448388186	0.848212217147352	217.486481215538	0.800813008130081	4	Expression-filtered genes
450	FBgn0250788	79.1969146728516	beta-Spec	2.60705271241063	1.04016901612316	36.8878799896071	0.5	3	Expression-filtered genes
451	FBgn0030891	42.4970970153809	Ada3	1.73542522701808	1.10442906493191	4.27559107742387	0.00203252032520325	1	Expression-filtered genes
452	FBgn0030955	252.167526245117	CG6891	3.13413063047852	1.24637484833185	77.2246203921469	0.774390243902439	4	Expression-filtered genes
453	FBgn0030993	587.347534179688	Mec2	2.86297275502802	1.02945683042556	68.1578566222505	0.632113821138211	3	Expression-filtered genes
454	FBgn0031037	3102.765625	CG14207	2.67589903860963	1.12048015295492	35.9268288986637	0.528455284552846	3	Expression-filtered genes
455	FBgn0031078	73.6298294067383	Nup205	2.11649649988609	1.29212088724053	6.67383726567963	0.252032520325203	2	Expression-filtered genes
456	FBgn0031145	717.586120605469	Ntf-2	2.40786955438406	1.12927569741318	18.9930126270221	0.414634146341463	2	Expression-filtered genes
457	FBgn0031161	39.6263198852539	CG15445	1.86875314532876	1.02001615494292	7.05889936423734	0.0853658536585366	1	Expression-filtered genes
458	FBgn0011710	1445.01525878906	Sep1	2.40706399824001	1.03617260662488	23.4904529802665	0.41260162601626	2	Expression-filtered genes
459	FBgn0023537	1343.373046875	CG17896	2.71889117513128	1.25502995629973	29.0978713114822	0.540650406504065	3	Expression-filtered genes
460	FBgn0260400	596.558288574219	elav	2.72984122725097	0.857793689352915	74.4813496770792	0.548780487804878	3	Expression-filtered genes
461	FBgn0025631	1299.60400390625	moody	3.12965163200534	1.09437328781046	108.462183758208	0.772357723577236	4	Expression-filtered genes
462	FBgn0004860	6669.43115234375	ph-d	3.05220917732155	1.21376869872527	68.9351108992051	0.723577235772358	3	Expression-filtered genes
463	FBgn0004397	482.335510253906	Vinc	3.20289714877891	1.32493854685917	75.5020253739607	0.817073170731707	4	Expression-filtered genes
464	FBgn0023526	672.632385253906	CG2865	3.37284828030205	1.41465419131991	90.8226331651328	0.90650406504065	4	Expression-filtered genes
465	FBgn0003159	7157.0185546875	CG2841	3.23457257914402	0.830833972569009	253.36032448432	0.839430894308943	4	Expression-filtered genes
466	FBgn0015286	242.603134155273	Rala	2.85214407848959	1.14565781253653	50.8728731448675	0.619918699186992	3	Expression-filtered genes
467	FBgn0263987	82.7072601318359	spoon	2.03137008304333	1.3962486166668	4.31639783839785	0.182926829268293	1	Expression-filtered genes
468	FBgn0261383	492.343139648438	IntS6	2.88130375404131	1.38232013200287	31.5488564518754	0.644308943089431	3	Expression-filtered genes
469	FBgn0013987	258.790863037109	MAPk-Ak2	2.60555822097509	1.43743265071017	14.7273826285293	0.497967479674797	2	Expression-filtered genes
470	FBgn0264270	4140.6669921875	Sxl	2.80024112080458	1.25293975990447	35.2615469256838	0.589430894308943	3	Expression-filtered genes
471	FBgn0261592	324.678100585938	RpS6	2.57262477384379	1.42813600940344	13.9472557446201	0.481707317073171	2	Expression-filtered genes
472	FBgn0030309	148.260162353516	CG1572	2.81755727190833	0.813921086067773	100.840777578241	0.601626016260163	3	Expression-filtered genes
473	FBgn0003277	155.649078369141	RpII215	2.50722757867786	1.36636691561264	13.8312255344776	0.451219512195122	2	Expression-filtered genes
474	FBgn0030320	49.3990516662598	CG2247	2.51738462323275	1.04748028098565	29.5055926456318	0.457317073170732	2	Expression-filtered genes
475	FBgn0030336	29.5338077545166	CG1578	1.891881579122	0.876458887974898	10.3615014270668	0.103658536585366	1	Expression-filtered genes
476	FBgn0025463	20.8245983123779	Bap60	1.7526533483154	1.10855825896859	4.4065133413293	0.0142276422764228	1	Expression-filtered genes
477	FBgn0010198	173.644058227539	RpS15Aa	2.29577485192725	1.35527954991292	8.71957468825881	0.363821138211382	2	Expression-filtered genes
478	FBgn0030502	46.7438926696777	tth	2.03954200899275	0.876220728178332	14.565361932434	0.189024390243902	1	Expression-filtered genes
479	FBgn0030520	3921.25024414062	Pdcd4	3.26080465469689	1.20039422193526	114.923920426518	0.849593495934959	4	Expression-filtered genes
480	FBgn0030629	101.293365478516	CG9123	2.09347159113638	0.81818959088623	18.8487259573369	0.233739837398374	1	Expression-filtered genes
481	FBgn0045073	91.6732482910156	Stim	2.32569931713538	0.890270079433979	27.2539363742871	0.373983739837398	2	Expression-filtered genes
482	FBgn0030752	179.552780151367	CDC50	2.4688216193017	1.22598152985203	17.4920250029344	0.434959349593496	2	Expression-filtered genes
483	FBgn0002590	48.0157470703125	RpS5a	2.55082341797964	1.38868099910511	14.5258788892907	0.475609756097561	2	Expression-filtered genes
484	FBgn0052549	245.619232177734	CG32549	2.62135157460873	1.08723732198111	34.2069421068454	0.508130081300813	3	Expression-filtered genes
485	FBgn0010194	516.576477050781	Wnt5	2.59561662815871	0.828558398947566	58.4868496718447	0.491869918699187	2	Expression-filtered genes
486	FBgn0030941	949.214965820312	wgn	3.18215062844032	0.954571724609787	168.880265798436	0.798780487804878	4	Expression-filtered genes
487	FBgn0027603	19.7610778808594	Ulp1	2.03652509935176	0.877521076773482	14.4212870893326	0.184959349593496	1	Expression-filtered genes
488	FBgn0042132	29.7978668212891	CG18809	2.13143419435949	1.34224448482841	6.15445654410503	0.266260162601626	2	Expression-filtered genes
489	FBgn0000084	262.843902587891	AnxB10	2.53574748681521	1.10911684259183	26.7073405502739	0.467479674796748	2	Expression-filtered genes
490	FBgn0031144	39.4664306640625	CG1529	2.33205550598752	1.28786944324951	11.0709799116375	0.376016260162602	2	Expression-filtered genes
491	FBgn0024807	1080.46606445312	DIP1	2.617982685991	1.03205135001064	38.5417416524823	0.504065040650406	3	Expression-filtered genes
492	FBgn0031190	63.93212890625	CG12576	2.45856080212711	0.89167402432151	36.888141726928	0.428861788617886	2	Expression-filtered genes
