# Supplementary material for: The NELF pausing checkpoint mediates the functional divergence of Cdk9
Source: Nat Commun. 2023 May 13;14:2762. doi: 10.1038/s41467-023-38359-y (PMC10182999; doi:10.1038/s41467-023-38359-y)
Supplement: Supplementary file 10 — Source Data [file 41467_2023_38359_MOESM10_ESM.zip › Source Data/AllPlots/S4E.tsv]

DMSO	FP
1	-0.24150510252153	0.427281058893068
2	-0.0108698962853773	0.799873494455913
3	-0.273644417111293	0.827990658012844
4	-0.687280179630826	0.373774814299062
5	-0.0981636977958875	-0.243299382705024
6	-0.122242879036343	0.212896723591077
7	-0.362230933891483	0.929250463622708
8	-0.360060633809552	1.3034630044301
9	-0.281646706931191	-0.495046411083045
10	-0.291621098628171	0.672856686213331
11	-0.958453430920934	0.306959936740872
12	-0.509449807886819	0.176864512731658
13	-0.0354023284307934	2.59940905996361
14	-0.00260551017517944	0.0663960668754494
15	-0.0928704162435567	1.00918611741887
16	-0.177887447451629	0.693322690442037
17	-0.0927825211123184	-0.0365736369099745
18	-0.243552925126926	1.12433795685117
19	-0.198805334009788	0.78297218611157
20	-0.186723168604342	0.0441264602731106
21	-0.00539259042478021	0.250912916866885
22	-1.01312933955224	0.468828956103627
23	-0.0211172832285445	0.0661666666833372
24	0.00437692209716508	-0.0219015524972253
25	-0.286511312409067	1.52372911366146
26	0.0864786221469523	0.789690327244131
27	-0.0558914503075519	0.122463131676173
28	-0.401114849616335	0.00640974246515933
29	-0.0947472929693473	0.829810058976866
30	0.0697084480422585	1.32928889198832
31	-0.0303840853265309	-0.122557571254444
32	-0.259283561747857	1.23919311803008
33	0.00270748159397664	0.044431787150646
34	-0.381093531099064	0.509421788980617
35	-0.289806053167173	0.548478152621252
36	-0.963103529456248	-0.628688429645239
37	0.000449706368917384	0.780637541505923
38	-0.00654804371637073	0.0658613555748474
39	-0.113644950958741	-0.0840615314201322
40	-0.208971457651318	0.871297931923906
41	-0.285956138182642	0.368217919770713
42	-0.0730597127907463	2.18643189655026
43	-0.349369224415877	0.574652839950661
44	-0.00785161458867928	NA
45	-0.501322217852587	0.820681354934947
46	-0.366147772749473	0.33488349786916
47	-0.151365926833845	-0.162852670237
48	-0.618959561470278	1.28031855128799
49	-0.0892254479318483	1.62962488567885
50	-0.012493475690679	0.35380879246088
51	-0.226337071106733	-0.318587597333546
52	-0.0801435060128223	0.521808977976582
53	-0.178383238316802	0.556112951429158
54	-0.30512528951152	0.606419048602121
55	0.01654921516375	1.1216232160427
56	-0.0802632102080585	-0.185487991173946
57	-0.10644478682374	0.340224247528836
58	0.0297460370426952	0.785465237333652
59	0.0735526279089936	0.984569515603096
60	-0.288741655652949	0.504850488621674
61	-0.592094866947223	0.0448889240731672
62	-0.103008496583597	2.206622364713
63	-0.163374022071243	0.611936381717745
64	-0.221805067989166	0.724556642256854
65	-0.222153004640112	0.000589572481908476
66	-0.0115800641689258	-0.188141935643876
67	-0.0470578014505197	-0.0399718400164937
68	-0.200025860516489	1.02404672402024
69	0.0658167636647008	1.21977847423208
70	0.0320153698594001	0.506052102352478
71	-0.662180634142238	0.212560798104862
72	-0.387760829183573	0.652422534213717
73	-0.208364422254104	0.180744771804291
74	-0.0166803812918099	0.152022931220771
75	0.000561657229113068	0.0323350092204252
76	-0.149089693721793	1.74419292421237
77	-0.335210384455827	0.503760757580673
78	-0.254909228340492	0.320657478957761
79	-0.102047627601959	1.57509533770248
80	-0.338844521811234	0.330805419203267
81	-0.0756221054968187	0.162424932508714
82	-0.0971906341117676	0.518748813021323
83	0.0505396805297512	0.0430692835408543
84	0.0249665038116899	1.85114186288821
85	-1.02196708178661	0.0398417999846073
86	-0.250490714057487	0.478302154289068
87	-0.42341636432116	0.173963207280911
88	-0.163108572318526	0.225805206527794
89	-0.387458618908556	-0.180832581160041
90	-0.16073038441393	1.20215197532083
91	-0.344796377847735	0.688765647407351
92	-0.846156871090195	-0.97546486609592
93	-0.25661716280009	0.458964330804991
94	0.516567848464883	0.404194440818557
95	-0.417374671203487	0.73685583284364
96	-0.332415496058298	1.00868762551903
97	-0.518866746023727	2.71812760192573
98	-0.0860145360570363	1.39690410148208
99	-0.00638380491001002	0.487547015840638
100	-0.175151315642567	1.90996512957551
101	-0.234644584922785	0.589626910495046
102	-0.178958610053685	0.485529456292561
103	-0.197609471655591	0.0342724260902859
104	-0.0686751470530463	1.41634208508132
105	-0.101008078469203	0.83999857379781
106	-0.406372178878401	0.0648117952593027
107	-0.108957899818011	0.712866170880068
108	-0.279781983141058	0.799500631276889
109	-0.0986641517496876	0.425478524539411
110	-0.188977094504384	0.485030142830531
111	-0.124403376662999	0.123918208762291
112	-0.0403076296998539	1.14645390997676
113	-0.136934338239738	1.05758878361498
114	-0.333006963449237	0.548322525897763
115	-0.487377104604192	0.670020408266451
116	-0.49384629983253	0.00680645380678171
117	0.134536469977907	0.349244869918846
118	0.0757583279355002	1.44322454366561
119	-1.47646130305641	-0.243738908315156
120	0.0660565814437859	0.225714077707087
121	-0.256341348189888	0.39106905067859
122	-0.00118699070887826	0.14671084208192
123	-0.221795147923905	0.69024093613283
124	-0.182704901072525	0.59884111751945
125	-0.212667426560219	0.0976772412159884
126	-0.0354045764156241	0.783296672887304
127	-0.179693517406559	1.06337863691944
128	-0.23979317674924	-0.0700810565147435
129	-0.233684796180977	0.260286386541166
130	-0.17924086209736	0.725610789760498
131	-1.00582406565854	-0.425856482682764
132	-0.127066684985005	1.04047746072816
133	-0.186943457492228	0.687937024210538
134	-0.105527211703513	-0.0935238270422959
135	-0.231325116913461	0.503777771595956
136	-0.208709425947653	0.0381627504603639
137	0.0182767229311668	0.0547649127016592
138	0.0404771030301456	0.680329520875069
139	-0.757070773384382	0.0505465069738611
140	-0.937285416758372	-0.233293743230918
141	-0.303788945371463	0.530971440795316
142	-0.208863890271562	0.952470949813755
143	-0.396819170551816	-0.163465224146897
144	-0.064574338547025	0.770961295068343
145	-0.342497956790822	0.705463880534582
146	-0.141136267621034	0.0534349638639002
147	-0.0673566602936718	0.516262144219669
148	-0.193986860048764	0.221284620790189
149	-0.365291651513075	0.199408063544886
150	-1.40558103922816	-1.27714506115987
151	-0.392947195406255	0.568691169545724
152	-0.423990689188872	-0.923951386836201
153	-0.0191102513127698	0.0617822476092262
154	-0.456768076137573	-0.261863230147584
155	-0.310133558847689	1.37685411654022
156	-0.310231471732771	0.30274123322328
157	-0.301297839505306	0.268929351578719
158	-1.05908109449165	-1.24369142803442
159	-0.435088813120777	0.178006128618978
160	-0.235626821429203	1.20592032444526
161	-0.297387775841837	-0.275616931267077
162	-0.0604202853132663	0.873129527617103
163	-0.246718332261182	0.793629411304649
164	-0.0257211812137597	0.0491956119354987
165	-0.189672476295302	0.584842548684322
166	-1.78549186530673	-0.476099684137376
167	-0.123774564596772	0.294485561654545
168	-0.243361503852356	1.20019878992336
169	-0.21387117072825	0.602010743015844
170	-0.578653119471668	1.29349200197781
171	-0.560086719092365	0.577574426983053
172	-0.311443539805241	1.46931493511746
173	-0.486606674738419	0.646787447121492
174	-0.308462698456345	-0.084026004451553
175	-0.0681679496420045	-0.00774858529128127
176	-0.289505659224901	-0.874300931203286
177	-0.117689638625477	0.166622354395704
178	-0.171961247665158	-0.295327106291057
179	-0.0861782181583005	2.05514897791094
180	0.052826025217703	1.83051227456071
181	-0.0741998507922374	0.00647447306529432
182	0.0721387843702806	2.59784757445063
183	-0.345736726421768	0.854160181434947
184	-0.242289578553773	0.567675835764974
185	-0.987185321496226	-0.416137579353947
186	-0.852882943789769	-0.710447335673072
187	-0.274432912544322	0.0729568897020768
188	-0.450775211669713	1.65929475073356
189	-0.0164716671100389	0.0370240401770181
190	0.0130691720052903	0.241761670945506
191	-0.331992104785943	2.84308389714448
192	-0.170502386250709	1.56573276479659
193	-0.452176332327249	0.683165639937375
194	-0.149438725934873	-0.155242349303195
195	-0.025305333619102	0.66017695509865
196	0.106547429334006	1.00493774088432
197	-0.367814760500565	0.657128708260424
198	0.000734731237853551	0.234715472360947
199	-0.433612765834753	0.0125819088545219
200	-0.0345859848614112	0.593781270362842
201	-0.432050536741336	0.0857583155454708
202	-0.263447416688655	0.389042540320409
203	-0.0296243944682616	NA
204	-0.196225416233893	0.396271785635408
205	-0.212227368653484	1.27314485130587
206	-0.10989044084628	1.45209816621757
207	-0.330373232822805	0.542309052882446
208	-0.201251413467978	0.916602852098253
209	-0.269428575267434	2.12996830564331
210	-0.286965480205714	-0.0676182904499297
211	-0.334658783774588	0.828405344977495
212	-0.109142584363536	0.857677866323659
213	-0.132408849666723	-0.151436914908417
214	-0.180233519463314	0.877989785926015
215	-1.05662421385136	0.259822012760403
216	-0.301338056714351	-0.312800753570896
217	-0.138662095494943	-0.155257063184789
218	-0.324270624095537	0.0389811803851982
219	-0.191384930458209	-0.495458121662844
220	-0.036186121774939	0.29678877017986
221	-0.229344247765901	0.246955535103482
222	-0.0797979431317074	0.243405008419953
223	-0.312483681322137	-1.01655802689426
224	0.0145424653457329	0.0916535116168602
225	-0.0740979127141653	1.12536468388779
226	-0.0483487424359339	-0.111161603328708
227	-0.043012339639183	0.170823051256546
228	-0.021826099721902	-0.0898722323675078
229	-0.0306508991436391	0.960658347048292
230	-0.0472911121407438	NA
231	-0.242708499880593	1.25872138655067
232	-0.227701446699046	0.370495725043789
233	-0.240077245771324	0.621228454934483
234	-0.036350193701821	0.549432069180101
235	0.140786935782076	2.4442152562486
236	-0.306698542382773	0.0540431432159131
237	-0.104011260541555	0.281997566633038
238	-0.151940599504199	0.725167959703311
239	-0.0814400288299237	0.210284295401619
240	-0.268774984475024	-0.582363141228864
241	-0.165413077647181	0.237681342854572
242	-0.286954504895261	0.276646818948666
243	-0.196333819216709	-0.257951435086955
244	-0.108398237336824	-0.185353006117371
245	-0.311447423040339	0.890219668410248
246	-0.188320295260506	0.841496425159409
247	-0.215663914858632	0.46641419836432
248	-0.0121610117735863	NA
249	-0.584660476314862	0.602015275649915
250	-0.580389050275249	-0.338593489195688
251	-0.684014159884841	-0.393783617503886
252	-0.0151585833364259	0.0225295289457303
253	-0.22454102524081	0.600130141667871
254	-0.045499352740101	0.209541670223564
255	-0.0906586361512807	0.631790406701705
256	-0.120921473045947	0.387701926239317
257	-0.0181658982346939	0.774107950700535
258	-0.228863416131127	0.632760371868674
259	-0.154769934848926	0.223058235953709
260	-0.174535488164365	0.172433230021412
261	-0.0379690092615831	1.37817399977661
262	-0.137211796775166	0.605136281525837
263	-0.150844741063308	0.154806779642638
264	-0.105563859024567	0.521837990300011
265	0.00142885310262168	-0.0464872345412848
266	-0.448420445899637	0.513371482615236
267	-0.17900344175395	0.371726769743716
268	-0.106190229896928	2.07029438272205
269	-0.167591093049476	0.972018591883884
270	-0.197438619931681	0.695480249782218
271	0.0146316758035955	0.325888429243308
272	-0.22269239990378	0.649864916672304
273	-0.151427506362745	0.336558698692931
274	0.00328013932290426	0.0221936912647214
275	-0.0458924631982601	0.117933399891564
276	0.0172370864460799	0.265983415790386
277	-0.154541062180169	0.61017370395566
278	-0.582984831251129	-0.735963776396256
279	0.0126068153323929	-0.0512278517293026
280	-0.0095569577236585	1.43954937459805
281	-0.24347925995405	0.161120499560462
282	-0.743254325825591	1.24758789989794
283	-1.38491582384691	-1.92538416315507
284	-0.758017082940031	-0.272850685452331
285	-0.0732677382309676	0.262026415923909
286	-0.127581974521437	1.34198000690669
287	-0.387075934540862	2.24314063274563
288	-0.109617411156257	0.211110688782239
289	-0.123798891644777	1.10308894397985
290	-0.248871255958873	0.532914438880313
291	-0.14481626706433	-0.00351164337927389
292	-0.0872864264349331	-0.0173468652251963
293	-0.124901451659209	0.248904669756857
294	-0.200671255078793	0.939118804081942
295	-0.0751766736890085	0.559683093401806
296	-0.207839501697323	0.814933110663804
297	-1.77084513791228	-0.420979797596332
298	-0.295452105865633	0.0758665587470957
299	-0.326106183434087	1.06931643398904
300	0.0176987628776358	0.044431787150646
301	0.000561657229113068	-0.0219015524972253
302	-0.419448022946806	-0.13964544488504
303	-0.00785161458867928	-0.0184864924348225
304	-0.21588778969243	0.322393589843505
305	-1.44109426296823	-0.311395006399364
306	0.295566916387357	1.8178832166965
307	-0.226066553368574	0.655616433748472
308	-0.0571389468833817	-0.0518898084914204
309	-0.35031739326004	0.723962276405413
310	-0.0746566694788525	1.73747746862467
311	-0.507161331759983	0.240247750427511
312	-0.094051183802555	0.0577698606810489
313	-0.0997334612697212	1.00058329870547
314	-0.232177333930147	1.61064103493847
315	-0.146786998178969	1.03551462797327
316	0.165778440314564	3.20490170036382
317	0.0167617234086295	1.71121097667998
318	-0.145001834190526	0.576322073997801
319	-0.288061888318457	1.08257867454487
320	-0.0110911020748982	1.7744121887213
321	0.161715934773058	1.5779344174426
322	-0.191687411117606	1.22886860308527
323	-0.111342716481972	1.34549236646674
324	-0.323116842778474	-0.279304781965472
325	-0.132828982060387	0.71848748293246
326	-0.299069346337445	2.22828655565232
327	-0.198100249546517	0.89446226388163
328	-0.067387816112266	0.373466712488511
329	-0.0642131723605219	1.34695493697264
330	1.08272292568673	2.94056887864655
331	-0.010751538038463	-0.253892121051024
332	-0.190790771743019	0.437409360176727
333	-0.510536876723979	0.372726094448372
334	-0.162838365348072	0.930067786305988
335	-0.123111845421113	0.209484287554008
336	-0.0625302414712662	0.214492856904772
337	-1.42397080844766	-0.0810669434168686
338	-0.341010480831217	-0.303848315405788
339	-0.2032545820083	0.483730063280622
340	-0.127932882878368	0.0615452090210113
341	-0.159479913110688	0.656781959854923
342	-0.144568455289515	0.570844472905517
343	0.000240267304748794	0.0720537820133173
344	-0.238783812244391	1.56139108883113
345	-0.00321861880991062	1.56150024942063
346	-0.135686961332945	0.688353172626593
347	-0.0593828746332792	0.966046445464045
348	-0.308978837685197	-0.274959147445784
349	-0.13228542838346	-0.0100318989941904
350	0.0623031653654517	1.7412463804923
351	-0.00269254280498761	-0.0160934733517555
352	0.0244108916014228	1.26216898014213
353	-0.496727194696022	0.172023344896357
354	-0.0133370859243715	NA
355	-0.0720213109761734	0.0021074414254234
356	-0.742619493332342	0.106697588322467
357	0.00226449383821275	0.17144669741646
358	-0.245183704012662	-0.0502254285270595
359	-0.000206096758002432	0.149645525252198
360	-0.383116500767408	0.167391838800971
361	-0.123371827745225	1.52366447766978
362	-0.192643097215529	1.06843242900345
363	-0.250226205591932	-0.0391546779728325
364	-0.993377246537084	-0.506896385799338
365	-0.0443826977046819	1.0389781260326
366	-0.110818875892631	0.45936503670467
367	-0.130965181480522	0.486202537525897
368	-0.237450003639425	0.301465077667865
369	0.0220348801357411	0.123885996219514
370	-0.0675097703986071	0.26323120667822
371	0.014167314227991	0.767139549305434
372	-0.0753266093639919	-0.203223051891668
373	-0.0788366614236022	1.95303874128599
374	0.227415734222757	0.841899912410853
375	-1.01251495909037	-0.0197201823774001
376	-0.232477001752907	-0.169014974965279
377	-0.439283667584686	0.274256045529675
378	0.0867594633380949	0.705191580795169
379	-0.0884650204851476	0.887782795728316
380	-0.0122011748070871	-0.0494079769556697
381	-0.127941307091441	-0.166761481365604
382	-0.157210905614762	0.566607992521528
383	-0.173983988800008	-0.831217913712149
384	-0.230790799420801	0.753177486075662
385	-0.21607032801227	0.609899370264676
386	-0.951500890540177	-0.594513181318705
387	-0.330871490294395	0.111875350304452
388	0.00604256609441331	0.0970101087883246
389	-0.170780750413598	0.0633786092688717
390	-0.313947535880649	0.106646674713649
391	-0.238843357043618	-0.454636841666859
392	0.009888317890666	-0.0311779711718531
393	0.0336631111014187	0.511636084837081
394	-0.347955094042273	-0.0871285397669915
395	-0.289556659647987	-0.232414532420034
396	-0.0288634721196973	-0.20158763067277
397	-0.0924558764292244	0.473765603809151
398	-0.32272704588786	0.175474910606537
399	-0.168114573080001	0.341623686272088
400	-0.0980256302515758	0.735242375109628
401	-0.122225170211678	0.217000686252932
402	-0.190492409720325	0.343593784019002
403	-0.0107386346328902	1.51803281995179
404	-0.714472187029075	-0.650442518574014
405	-0.592864112489658	-1.11083796522382
406	-0.113947082160249	2.22485473547826
407	-0.00274181960831442	0.0874211460935132
408	-0.403001448553759	-0.364414977645933
409	-0.223745332431051	0.958037792591608
410	-0.226284308605079	0.40122122756191
411	-0.0881055555969326	0.137351880750133
412	-0.202897607155079	0.491627927582818
413	-0.155466831442046	0.649315540382954
414	0.276120731681609	1.65651072973512
415	-0.77206802605734	0.255518467689814
416	-0.17693270726756	0.394466349390226
417	-0.211455110681683	0.352613901554236
418	-0.4307221097976	0.10519486949727
419	0.0331971190582265	0.543843568340146
420	-1.38939643224957	-0.0582270122299342
421	-0.117091342064007	1.22925149358665
422	-0.207738968221582	0.86101307423535
423	-0.0974891605204085	0.100559366528327
424	-0.0269855467274315	-0.13117812708033
425	-0.0853952570254344	2.26833867652447
426	-1.31272037659572e-05	0.31385167809153
427	-0.066419870958855	0.63416710846029
428	-0.235490251942784	0.377788766429246
429	-0.169185385062527	0.0663449510159603
430	-0.217969108315519	0.537115910961344
431	0.061968366981632	0.977665935787526
432	-0.337679114009531	1.77079682023329
433	-0.161926508964358	0.135077444242146
434	-0.112681403968275	0.617279144652543
435	-0.255768017943928	1.37018005479928
436	-0.196700370526301	0.777589359659312
437	-0.0277081195660675	1.00223902641977
438	-0.636314710946937	-0.141597995494275
439	-0.0798172274634528	0.745166526240748
440	-0.173736487057961	0.54517974095067
441	-0.0777088846158723	-0.200253673183334
442	-0.0261511664443696	-0.485366257162547
443	-0.151617232881665	0.874352039906002
444	-0.278181024120211	0.182169537892909
445	-0.126015758728599	0.995578605626902
446	-0.00440278437671025	0.22297458566738
447	-0.399278760478715	0.653402026249709
448	-0.0722599695061341	0.131940001363301
449	-0.00628106980227904	1.12921275875408
450	-0.125220727297998	1.63073093061398
451	-0.055494836382113	0.517407554945028
452	-0.193355275218223	0.0553488824361102
453	-0.135210048316282	2.19170210070985
454	-0.178766050845062	0.292338919569459
455	-0.421022145626099	0.886506091446917
456	0.0871721565635786	2.46833781435063
457	-0.314913911943359	0.978083287361805
458	0.15811301458562	2.54659175128499
459	-0.225661269805819	1.33549331528684
460	-0.485048350897156	0.713558165118932
461	-0.0209124681628069	0.0060868594088153
462	-0.0184772066269568	0.769000445598964
463	-0.173318470594131	0.460246283365356
464	0.0458424575757239	1.16537333634462
465	-0.00771474316253332	-0.0566030052548663
466	0.0393957985852276	0.516317097621423
467	-0.257288370809266	1.24246932574059
468	-0.354374682421313	0.0977872252385072
469	0.0421979399181898	0.305939914163557
470	-0.198199090345975	1.30882697603154
471	-0.109482065662182	1.15661900132178
472	-0.0229493632365928	0.212627292508697
473	-0.135315675599049	-0.321591533212833
474	-0.200429841509961	0.527755201580673
475	-0.160771276889822	1.58134812655183
476	-0.195841652002256	1.52970864651701
477	0.0635182700122292	2.60885711977693
478	-0.536023705573333	0.436771209636911
479	-0.380366246116304	0.274013715870054
480	-0.317488615642331	0.100202735487129
481	-0.205287600291067	0.157677358073302
482	-1.25547339613669	-0.540315587032214
483	-0.231349803261981	0.270209127101677
484	0.097157351284654	1.52784503681402
485	-0.143153636784219	0.580237778054185
486	-0.288457772827796	0.617954963521701
487	0.282215067878956	2.73826446641222
488	-0.266898064576104	0.598429619966502
489	-0.526200044483796	-0.0300064104146826
490	-0.00918518828098179	0.940294189978676
491	-0.358245460203264	-0.124669797313861
492	-0.191916720673278	0.766907866751064
493	-0.161943327937713	0.251932834164712
494	-0.11292570479034	0.856220296798182
495	-0.483678239246729	0.179974099148734
496	-0.144864991950745	0.497092279820325
497	-0.197569895351948	1.81160129242506
498	-0.111115256538477	1.04715282450157
499	-0.222297779896394	0.233166559209822
500	-0.162443419862893	0.801585410362755
501	-0.0218529093229323	0.0370240401770181
502	-0.119413760904057	-0.29460999201084
503	-0.111308141747368	1.05502609052661
504	-0.0483333480977331	0.229532745957958
505	-0.158990476700199	0.524233833375352
506	-0.154006935683806	0.0522555449590237
507	-0.0382041868044562	0.0658613555748474
508	-0.0530483489772538	2.25123981530147
509	-0.633031370356561	0.604755277316288
510	-0.0247708645636143	0.373202261788413
511	-0.00785161458867928	-0.0184864924348225
512	0.0279795477944993	0.34946406753558
513	-0.290441255701264	1.14980475742803
514	0.00475823935141151	0.471382318837722
515	-0.233943028006694	2.7061351030853
516	-0.198531768776895	0.32299941935039
517	-0.161982082769306	0.254108928048061
518	-0.211095555623805	0.77927220413867
519	-0.268308607235605	1.5294698991201
520	-0.0347931365350767	1.30705840543523
521	-0.332271351647138	1.05624121392348
522	-0.14803746598929	0.136261624386254
523	-0.422906253590394	0.278984849917592
524	-0.219701462456093	0.33400535573713
525	-0.626899562167451	-0.673360908064779
526	-0.411869368152602	0.964340243053162
527	-0.2971299048039	0.768369108838318
528	0.00621822734042656	0.213345753421764
529	-0.28490335551302	0.109443533515639
530	-0.178948757209787	0.531659577070423
531	-0.140203556048832	0.673561034759103
532	-0.125896279024059	0.832258501792183
533	-0.139127208305749	0.980730415290999
534	-0.0342941240294712	0.175181873612696
535	0.00987586550302668	0.90522801754097
536	-0.613589581133784	1.2759756064468
537	-0.0177834652903054	0.647231096037066
538	-0.0901063819414556	1.46300781592127
539	-0.00813736775327223	-0.099830981537552
540	-0.184965447297975	0.583401501631498
541	0.0384188023721444	0.650336002869338
542	-0.0647006489446898	0.0620687506761802
543	-0.206772203719546	0.423108759940922
544	0.233871797457085	0.968754356008225
545	-0.579815285961776	-0.44443552665525
546	-0.512480478881644	0.194088454934356
547	-0.101960697266764	-0.489054418683535
548	-0.0284446304770865	0.525593217152759
549	-0.706016149757351	0.518204698006184
550	-0.17179692128081	1.2132233305329
551	-0.00654804371637073	0.0189596913857622
552	-0.201960514345731	0.435116939582561
553	0.000180763408227011	-0.0802882974457994
554	-0.0416728639634828	2.64279687234015
555	-0.255036775059431	0.0745529149552065
556	-0.0473307930560885	0.356594336469372
557	-0.689933068143871	0.182383491138043
558	-0.0914459619511462	0.53544161637095
559	-0.0417109753708717	0.623253289036659
560	-0.121764788831567	0.629348793993319
561	-0.140944112810084	0.0886902092686548
562	-0.880274691267431	-1.43608886124511
563	-0.150382913231692	0.24418163200249
564	-0.206035281754381	0.76411920828254
565	-0.850112401814444	-0.7118690240625
566	-0.197602173127958	0.246476486817052
567	-0.373212844738754	-0.0483904459043303
568	-0.127727112284373	0.0900820787612505
569	0.030752460569426	0.0218328970144037
570	-0.0087033555002204	0.1070066043583
571	0.0167789667433114	0.35723876660347
572	-0.0276695580412144	0.213398688082223
573	-0.321575289839795	0.773756152790513
574	-0.0806721735759971	0.439990778889191
575	-0.276223692934432	0.51808936592831
576	-0.268622614622306	1.04641386901372
577	-0.118869635713237	0.662373528109671
578	-0.0943596582310505	0.426999555414882
579	-0.286134817870424	0.261446382309476
580	-0.108940703532325	-0.274212714949061
581	-0.0198301103694814	-0.121074831988351
582	0.0128149538682888	0.0323350092204252
583	-0.0336915226898719	-0.0730549801050698
584	0.0437853879261247	2.8217542142833
585	0.0234271983497695	-0.061607117523032
586	-0.216068253371458	0.829762812418377
587	-0.479491060291805	0.846528680856945
588	-0.0688208649037818	0.663163996661751
589	-0.0693241355998395	0.529569548033345
590	-0.23816651276617	1.03070971495591
591	-0.00785161458867928	-0.0219015524972253
592	-0.125899944566168	-0.506701010330852
593	-0.389576196922305	0.873463626604181
594	-0.21299196944079	0.284144464048427
595	-0.333640692688724	0.239326772078355
596	-0.17196568208587	0.0429983062687292
597	-0.383920174620346	0.767701121645668
598	-0.362807735752355	1.22519327307405
599	-0.354825203273382	-0.368819910175851
600	-1.38390336176147	-0.000106351827514938
601	-0.365586827790302	0.194196388577251
602	-0.320619972078134	-0.0900671123766957
603	-0.524036914289884	-0.354885125773828
604	-0.0424697246680762	1.8565802829891
605	-0.317555564529795	0.28981816619595
606	-0.248780136293937	-0.0995429137046031
607	-0.186597290513563	-0.065961615565745
608	-0.156760991379348	1.26551426530272
609	-0.166545354719529	0.483582758142474
610	-0.26657059809753	0.915978987473494
611	-0.919065476851982	-0.0724605653973829
612	-0.0437535568681456	-0.0348793134979677
613	-0.217450779162685	0.57933173350368
614	-0.00277223138250307	0.126264068624182
615	-0.361566466877321	-0.253935330478979
616	-0.164048149289057	0.680877167987627
617	-0.256553469068271	2.13375226821616
618	-0.403224405510708	0.428717992278897
619	-0.199366914031568	-0.0463341993137473
620	-0.0935238694942053	0.73131205320861
621	-0.111995034146569	0.740015856000067
622	-0.160655430176688	1.20124577537318
623	0.0831318077253177	1.55433466209492
624	-0.473448537083397	-0.375908049423246
625	-0.228916031579914	0.303502960784353
626	-0.218558577681529	-0.286616679879386
627	-0.0647291350329736	0.231011089104153
628	-0.272369542187647	0.376718480956297
629	0.0052091123419563	0.0663960668754494
630	-0.234149207445709	0.144137274361801
631	-0.290071443690479	0.762281838838011
632	-0.0967545410159773	-0.0221707458765814
633	-0.150244585530111	0.0711731982186921
634	-0.329846644220917	0.642067118709087
635	-0.227397793502705	0.888366312769741
636	-0.0643395844419066	0.643037793891075
637	-0.00093057447288233	0.599517368695656
638	-2.23549192202668	-0.214078657929718
639	-0.190124970421044	0.375438097941614
640	0.0136938690466512	0.178703559961116
641	0.00270748159397664	0.200132300251633
642	-0.322236335602488	-0.00716483919360067
643	-0.000464437812292381	0.0300745159136709
644	0.00149441525466959	1.8984046320694
645	-0.097575492229922	0.496854162597492
646	-0.0385729729906984	1.34050076179534
647	0.0315937415087061	1.23884745107755
648	-0.819639340754459	0.0526851507365234
649	-0.328682213484832	1.73250143646412
650	0.0197954218775951	-0.101201227724132
651	-0.205425570033381	0.0153230176469816
652	-0.159305342384819	-0.566748594746864
653	-0.0377042480412446	0.634905949911394
654	-0.232828255084967	1.66807327660036
655	-0.138892216208974	-0.386824258375641
656	-1.4894923066647	-0.0496331639573019
657	-0.185108233223431	-0.0491281179790769
658	-0.178888207612353	0.637964455454395
659	-0.21128117158238	0.0606207897061223
660	-0.116357421524812	0.504216199138315
661	-0.0618972720056987	0.465290947197828
662	-0.198765603104658	-0.190709676473998
663	-0.126340949451403	0.313662742770235
664	-0.00992478139593505	-0.176731769034827
665	-0.0892499537702122	0.629203526200284
666	-0.0829430326307952	-0.0280697192721027
667	-0.0620186493285809	0.169504462573895
668	-0.19231334555136	0.189613648759754
669	-0.172577387953056	0.92935840754433
670	-0.313070183415388	2.25383125618887
671	-0.129284676484895	1.26456000722451
672	-0.0219547463932213	0.723509248836604
673	-0.115292774866106	0.921869470885757
674	-0.132916925476748	1.13823827146979
675	-0.0777482383059636	0.473689390241444
676	-0.00462673711249661	0.102092255291781
677	-0.0840691368517471	0.519612595816274
678	-0.268338756174659	0.0565446767458732
679	-0.235631760332431	0.228658171107386
680	-0.478791608766198	0.921243434102517
681	-0.0394451369029647	0.190168650159079
682	-0.103442650545367	0.215911524375354
683	0.0115342515913783	0.158656942562625
684	-0.0859503727217664	1.19335335575113
685	-0.146184448016325	1.39323651990691
686	-0.203390565619106	0.538962581353909
687	-0.39580861277138	-0.276447037975445
688	-0.289669695235733	0.487582689986428
689	-0.168553858781388	0.124533573274943
690	-0.226965481796392	-0.0536922781405415
691	-0.0871397565593449	0.0582138792505522
692	0.0151445589926936	0.571205464132351
693	-0.258477823640944	0.837545575262201
694	-0.299839031666358	0.43780629575053
695	0.0575817093743971	0.240723198935956
696	-0.213060995304627	2.03296750549469
697	-0.28099841671403	0.831220228305935
698	-0.0780737430933128	0.908842224348933
699	-0.470010903277283	0.567504799053419
700	-0.0943184037086694	1.94072933652552
701	-0.373004151102877	-0.704932608863949
702	-0.52769598451796	0.573780268942225
703	-0.556890124054653	0.156275187838381
704	-0.224556921300887	0.980983517689429
705	-0.150044038379463	0.728994608785868
706	-0.089502484089022	0.452506167866537
707	-0.477430225500626	0.508473894229582
708	-0.451823737099742	0.623224678552562
709	-0.652405988516092	0.24378310538171
710	-0.243297913058675	1.46468233582691
711	-0.133773359145347	0.621323612061194
712	0.0223477393459418	0.966738819644341
713	-0.365113420805367	-0.492681818318757
714	-0.00553434885364478	0.256168421706687
715	-0.308419884299234	0.620461748766842
716	-0.395651041827976	0.0175786006024092
717	-1.81459054298611	-0.385921945410606
718	0.0045999501111275	-0.00474959099804891
719	-0.594837121612919	-0.366086842689539
720	-0.115317116067892	0.387134613349044
721	-0.00033580216609966	0.767239359471054
722	-0.212134950509178	-0.0313188452729554
723	0.172437002888167	1.97979846919453
724	-0.370747629556042	1.05288033308669
725	-0.313004504608294	1.25297761052978
726	0.0921627971423472	2.39550323476053
727	-0.298609951489657	-0.725498246806938
728	0.0165876051163013	0.240381199805872
729	-0.537985180574632	0.0491235560519456
730	-0.160020416857956	1.3551548947519
731	-0.21136381477172	0.907118902500413
732	-0.031852149975234	0.8667310325826
733	-0.361480037589819	-0.733468677200687
734	-0.0659482825939561	0.474769418936756
735	-0.551272603337292	0.505493877385098
736	-0.38157683559394	0.371671159996833
737	-0.593491719479452	-0.783094553652621
738	-0.126381981964521	0.823589382696063
739	-0.291076251565098	0.838734976337544
740	-0.426375321605038	-0.337079068977166
741	-0.0617541786334971	1.18965107428706
742	-0.249530389600764	0.963687605433592
743	-0.149253702526385	0.115008602857658
744	-0.319645244965626	0.595170253120757
745	-0.0875425888903854	0.94350213687653
746	-0.21051886432488	0.831725256259286
747	-0.0138876336505026	0.0370240401770181
748	-0.0470845832800814	0.393099782472032
749	0.00943331420617996	0.00568779275959291
750	-0.242417756614215	0.599603547102412
751	-0.289930032878762	-0.0902271136292133
752	-0.305921166530658	1.14117909313937
753	-0.128896090166819	0.747696438807327
754	-0.285478118732761	0.463521322934874
755	-0.248819070027445	0.660610628613245
756	-0.356044013608963	0.201076214953325
757	-0.228187149151369	0.107112901848126
758	-0.0514925132816974	0.520736200283393
759	-0.0643194023042713	0.321668146282988
760	-0.231493442629969	0.379427849982244
761	-0.0874002386261366	0.212212183859672
762	-0.165477885332375	0.246668959438217
763	-0.785166799730912	0.770847001111177
764	-0.049914423203309	0.703698862498228
765	0.0061295513737613	0.13242355693642
766	-0.0587992374012041	0.333805423454558
767	0.0922657681515052	1.80878890508752
768	-0.0903383968711212	0.146537569630143
769	-0.144666356408645	0.0748879784264142
770	-0.18565564277601	-0.3260208740606
771	-0.0130938348132916	0.0370240401770181
772	-0.279505934132448	0.600103962660086
773	-0.140063595559279	1.14589020010194
774	0.000977550005843085	0.828167345204171
775	-0.33318197357212	-0.1065442384061
776	-1.11576218894081	0.643939348100441
777	-0.0995934857083317	0.276169429411447
778	-0.390684435784217	0.435695999133017
779	-0.800271409203917	-0.0754048205838147
780	-0.592133644731803	0.570747144648445
781	-0.384398551401778	-0.488510879872216
782	-0.296905795777773	0.0454334026524846
783	-0.319168101226364	0.174432584471704
784	-0.215479999788429	-0.652142904237254
785	-0.00921183531795272	0.815894931982811
786	-0.194858616647251	0.930517856879998
787	-0.530739340169022	-0.557920065848288
788	0.0207276612485958	0.738335723997612
789	-0.0920489355030925	0.192636722224051
790	-0.0186374581355543	-0.061607117523032
791	-0.0373782242732155	0.466155572809635
792	-0.0196045385821012	0.15468033775574
793	-0.151002342963946	0.601703171697691
794	-0.266742072235157	1.16095425976946
795	-0.161973762096848	1.09733710061405
796	0.0313100123465093	0.221721503535362
797	-0.371740346923904	0.26417330511443
798	-0.260917137919967	0.724499477661596
799	-0.429696079283685	0.0384181476451224
800	-0.0829945386026037	0.304341832110504
801	-0.549069851014481	-0.191018900814664
802	-0.00562830626219605	0.0295598269744545
803	-0.00785161458867928	NA
804	-0.150908367072121	0.425738575005531
805	-0.348236172168344	0.948586918503271
806	-0.16291900792107	0.293363040357526
807	-0.348574728827457	0.038524470524653
808	-0.326511981302833	0.369102733729266
809	-0.26485697995095	1.1653783172985
810	-0.0919532340898923	1.02082841926652
811	-0.149989586276096	-0.0275409912154377
812	-0.126888253203358	-0.0187037590007981
813	0.0618122194272857	0.19395736532713
814	-0.54947211990623	1.01853452994885
815	-0.159346996551663	0.561599409444094
816	-0.323820406026436	1.03821766411109
817	-0.103992445000697	0.963273228777493
818	-0.588659015285749	-0.244850451443513
819	-0.244847814645117	0.485496125022657
820	-0.146755455229791	0.157007762251482
821	-0.66395427673238	0.17520507959192
822	-0.148655942193038	1.13175252666138
823	-0.248910862719838	-0.129495206592988
824	-0.211653982591627	0.475680683405389
825	-0.178032696356284	0.0667688699782915
826	-2.00216816116013	-0.322104312093306
827	-0.150282579028975	0.647568720145327
828	-0.0916238509130571	0.875237306738755
829	-0.155754741095137	0.173436144681093
830	-0.0282689496937633	0.351473408966264
831	-0.151874366317995	-0.504647015154665
832	-0.267000377736588	-0.0833071395815115
833	-0.319794012002695	0.447370197877342
834	-0.121902332484842	0.587914187195947
835	-0.136309825349912	0.217734557734061
836	-0.129696652346579	0.684399246304739
837	-0.0215566520896009	-0.137533052032081
838	0.00152012415003467	1.36966437545672
839	0.0870220878737397	2.39679317823484
840	-0.263141364878368	0.667879330775055
841	-0.645511300681125	0.85622141756832
842	-0.128236673118373	0.71978583770433
843	-0.103650785424039	0.536229638299738
844	-0.0958839220228375	0.505771438622373
845	-0.216956761849509	-0.648294105367368
846	-0.203127163398421	0.62293208784162
847	-0.087848875960604	1.97627606552311
848	-0.127445621045446	0.401376294630666
849	-0.257502544017307	-0.398476780042325
850	-0.444457068177051	-1.14238159797182
851	-0.262154123722662	0.284264293723807
852	-0.222772656882841	0.777875693185213
853	-0.890571547140873	0.0206650150978781
854	-0.171031563583236	0.371945111735427
855	-0.404362638703778	-0.0712367460782319
856	-0.310435366014215	0.752801615139809
857	-0.122274976917676	0.836179787036632
858	-0.142741156995978	1.08964103210358
859	-0.214068429800386	1.07532385141206
860	-0.670587744204526	0.388970732550982
861	-0.00813736775327223	-0.0431689406785547
862	-0.27467457513067	-0.536773731965773
863	-0.0442347547166999	0.0753268423737969
864	-0.136752156227194	1.06131109339528
865	-0.222253268981199	0.130462644228618
866	0.0285642643099581	1.61555699482911
867	0.000561657229113068	0.0282501248250835
868	-0.02603060400804	0.0323350092204252
869	-0.256810349921037	1.15276712140904
870	-1.42496831472488	-0.427894179855464
871	-0.00527145479854013	0.374460045508388
872	-0.444385563114052	0.848184745452694
873	-0.252052309746499	-0.647842202900005
874	-0.266648208683912	0.602716610201925
875	-0.246039078067879	0.637108822940866
876	-0.364301376688973	0.0646282841519122
877	-0.187598648902859	0.404151418561995
878	-0.199306125153167	0.168096584973497
879	-0.183231342607215	0.739798589228311
880	-0.0961216285891033	1.72246610429675
881	-0.446823069068471	0.747089632030053
882	-0.287701540601492	-0.451034636620061
883	-0.00750149399920131	0.0472689110991786
884	0.0456945738944909	0.877504589629042
885	-0.124617132351891	0.0913841272019958
886	-0.321025765749827	0.405323944485499
887	-0.592612133770402	0.69552051961358
888	-0.0948479768052551	2.36300839266307
889	-0.00173293617658643	NA
890	-0.0784198865801598	1.93499037690834
891	-0.393735549068136	0.900417756711347
892	0.0198918277205288	0.0534096395370216
893	-0.163200624265766	-0.0444387616245745
894	-0.0757996979874768	1.27960299049086
895	-0.487671681267216	0.976510292679911
896	-0.0220705852190331	0.573621135236893
897	-0.250099792805524	0.697118001817972
898	-0.170552176110515	1.79499116353631
899	0.00679068913000845	-0.0484119477008465
900	-0.0822399082830258	0.812207729078372
901	-0.388539832911582	1.39129871610909
902	0.0426036384358843	2.48763595932373
903	-0.607955071492405	0.79260572828504
904	-0.254136243876514	1.00277344878556
905	-0.76877344626264	0.860351540306762
906	-1.00406073050791	-0.0446724648498402
907	-0.051121047581773	0.407615890948438
908	-0.37200290783687	0.740894894514063
909	-0.0951560357863869	-0.0833621014779587
910	-0.268247932618383	0.223410827601675
911	-0.226356964678952	0.369843026470283
912	0.00975165030779417	0.00239798906956494
913	-0.107682032215439	1.27254208827594
914	-0.0464423546424361	0.985640428434566
915	-0.307675917562215	0.246271944377614
916	1.14027135270016	3.6179596145551
917	-0.187804590172991	0.59566729479463
918	-1.12534959179554	-0.0864568966868924
919	-0.186594513100711	1.19394008163562
920	-0.781521429433418	0.155786358755788
921	-0.041771221451597	0.100377323788683
922	-0.166220697790827	0.707178447690219
923	-0.177977101545564	-0.0428767661255698
924	-0.024084695353016	-0.00658828492140697
925	-0.209486614195408	1.00440964136157
926	-0.115223829789819	0.638132123304495
927	-0.364436363402528	0.531686100897003
928	-0.0708811085830198	0.00957923214245355
929	-0.0976477790654765	0.471410231659615
930	-0.231389711210668	2.12242439633286
931	-0.177395574265224	0.621665385534577
932	-0.432597018363384	0.358816171303776
933	0.612823928405849	1.25339983463081
934	-0.133802724126776	1.43799059941356
935	-0.333385499116195	0.115356292007189
936	-0.124364646104861	0.571973950701196
937	-0.287658327281199	0.838061976426096
938	-0.0230053634273494	0.175243907132757
939	0.00101582595824516	-0.048556236628086
940	0.0128149538682888	0.265130525910345
941	-0.222379489580057	0.556466565453518
942	-0.190584438632605	1.20465857890841
943	-0.298060833682194	0.897300087177814
944	-0.0617696568293443	1.02381531316212
945	-0.0714766024543942	0.815176547895134
946	-0.0834363234185229	0.12236925997643
947	-0.281072842055435	0.380696262441159
948	-1.0293509326151	0.212395160267372
949	-0.249929682752198	-0.200997200491525
950	-0.127933572632704	0.770027224794605
951	-0.707471512259054	-0.384434708141461
952	-0.141091102473594	1.35758327692024
953	-0.119633174701624	0.362452015706046
954	-0.146482298394464	-0.403257445202107
955	-0.0992907306275201	0.453152766516031
956	-0.321323908936089	0.010077452368073
957	-0.331996551192655	-0.197554848146755
958	-1.03798662042427	-1.23828889425195
959	-0.227829703128694	0.592627506412531
960	-0.381356057321609	-0.0324136118019688
961	-0.270069610915826	0.526112071356216
962	-0.155734219859828	0.922039589921019
963	-0.0842745202344615	1.55130648315285
964	-0.437045878495107	-1.17137519300122
965	-0.0736613681455956	0.5145708832171
966	0.00298965093378848	0.235079519234868
967	0.0319459998232516	1.20517690431703
968	-0.307808533516378	0.107029393493875
969	-1.97185043050485	0.0196674686870552
970	-0.0250865320227631	0.258410000545201
971	0.184274105275642	1.06478606971574
972	-0.00630298439385521	0.044431787150646
973	0.0101369905550485	0.585378286678998
974	-0.176615886655086	0.78358821651878
975	-0.141948258659593	0.261982012063051
976	-0.112638657566466	-0.477865626354979
977	-0.119308280545047	0.381259127821766
978	-0.257320875410265	0.815145571104144
979	-0.24093914948522	0.431101480503571
980	-0.191713561694131	1.71443813519922
981	-0.0164712258531472	0.108686253719523
982	-0.121166781594339	1.9350109464563
983	-0.174470019040344	-0.388168533495395
984	-0.179578596734883	0.611731823321665
985	-0.200273808514789	0.63231548029642
986	-0.289614830651523	1.52607166091547
987	-0.853793524002484	0.106474907435807
988	-0.313006053311167	1.54112426593165
989	0.169939787787405	1.99265969401559
990	-0.0858713766959439	0.192066414422038
991	-0.415302856864825	0.314436715924648
992	-0.205645351275947	0.419134066600092
993	-0.115792902096011	0.579642150828503
994	-0.122071306865744	0.578286922038452
995	-0.183380139124283	2.09046378504128
996	-0.160730672500877	0.387319528651283
997	-1.37902286014156	0.239878009224545
998	-0.208895492561052	0.0391996287404939
999	-0.268778922082794	0.113034987877401
1000	-0.161939669213478	1.15415370594071
1001	-0.189356019337499	-0.28125288511308
1002	-0.568607772095373	-0.871268698972591
1003	-0.177872731876491	0.719884619889472
1004	-1.42169227923837	-0.175220349846122
1005	-0.429200725085588	0.0955781897615897
1006	-0.35175589767438	0.534597715131848
1007	-0.272957093436483	0.911994430448875
1008	-0.0337578581015744	-0.137533052032081
1009	-0.997123456729468	-0.180152164330937
1010	-0.00300679264700825	0.137024003656437
1011	-0.410413049842676	1.20355831314488
1012	-0.0854086082315397	0.0960961746198324
1013	-0.145563087102185	0.307896259836901
1014	-0.172286637048251	0.309671727404897
1015	-0.103379109201611	1.20800045211534
1016	-0.289917837674852	0.210825167127289
1017	-0.0779204250542277	0.210925134836556
1018	-0.498708989166464	0.539239108139451
1019	-0.0686990414032478	1.05751126130089
1020	-0.00804904913590736	0.0189596913857622
1021	-0.319594991557331	0.6143854267378
1022	-0.0443388108886092	0.340194167503891
1023	-0.432212236930598	1.53073676111437
1024	-0.210195765723114	0.0100646418437496
1025	-0.434916590101694	-0.187286448014182
1026	-0.21317467888679	1.55097275721641
1027	-0.0418628345699658	0.632073310839639
1028	-0.377894960260145	0.677182335133991
1029	-0.306290560079625	1.09404154122588
1030	-0.316588498154258	0.762441382143869
1031	-0.0681510010687644	-0.392062380307193
1032	-0.702640861159535	0.990777795173794
1033	-0.280271976853036	1.04198029418449
1034	-0.119663705934432	0.563742424971593
1035	-0.236417169037773	0.891465330546725
1036	0.0145845697038394	-0.150251199634303
1037	-0.00377113555916005	0.525614590541475
1038	-0.0303395501045209	0.0178509487687131
1039	-0.138693756654239	-0.222499676570128
1040	-0.0856034993775404	0.486233522937304
1041	-0.034528885037293	1.57382799607563
1042	-0.0713708577471169	0.20745897578088
1043	-0.445290203549448	-0.213419981977521
1044	-0.0901541054007703	-0.124673899764836
1045	-0.176664362745773	0.369704862787106
1046	-0.0229269044272872	-0.0519110647451959
1047	0.0662778065496242	1.05018108682847
1048	-0.0599859078834786	-0.0206532795499563
1049	0.0171288170387734	0.645278008928513
1050	-1.02858058479994	-1.11884571301493
1051	-0.87993579931635	0.0794328592736696
1052	-0.0923550839740839	1.28326773673418
1053	-0.15276051351073	0.622562981900678
1054	0.0598234005533232	1.61650284585243
1055	-0.155922385274301	1.03551876854307
1056	0.0155759078980313	0.0208972249869729
1057	0.0479378364561075	0.57696770425053
1058	0.167052350225235	2.53555515401047
1059	-0.194100302877329	0.259953889267643
1060	-0.0686282558996706	0.456761339758283
1061	-0.337444420419892	0.556348759837728
1062	0.0529211013623431	0.832369201633701
1063	-0.158031296807682	0.0198765274361105
1064	-0.00260551017517944	0.0323350092204252
1065	-0.193452843713338	0.0197756438944817
1066	-1.79015960944104	-1.56917776155817
1067	-0.0743709180938935	1.59134464941266
1068	-0.472220294915084	-0.109227002741862
1069	-0.145766819831864	-0.491508615007038
1070	-0.332117549342059	0.0881231648620635
1071	-0.00689276916493005	-0.0898722323675078
1072	-0.261778147150611	-0.169386198069496
1073	-0.173720622853392	1.53982491424
1074	-0.0624033047249629	0.122269787825614
1075	-0.00785161458867928	NA
1076	-0.261545340848935	0.350518299335805
1077	-0.150618032562488	-0.419992991529084
1078	-0.177062368974694	-0.100355621230768
1079	-0.0263788393333456	1.12480409107511
1080	0.00915876650246648	0.137678308092463
1081	-0.185566129258453	0.0894334827423696
1082	0.0571749284691138	1.36285364143574
1083	-0.114520094940888	-0.346430362408119
1084	-0.0114315457095897	-0.0249594189582895
1085	0.136739646563513	0.705578770227396
1086	0.0281286181387465	0.811293807004566
1087	-0.0486028679984832	1.31259391229198
1088	0.0887291077476999	2.51348746109464
1089	-0.217717118998763	1.14168786051725
1090	-0.198173355938931	0.824909950848314
1091	-0.267858111820499	0.591983187566863
1092	-0.445272935240771	-0.661977541038801
1093	-0.166762288155189	0.261052340857208
1094	-0.237266376684809	-0.0100604258654959
1095	-0.074521106615554	0.663207942283322
1096	0.075745288626328	0.641669006854276
1097	-0.139232191902791	0.823392582664947
1098	-0.0438155475083912	-0.32599172459098
1099	-0.350558708547811	0.0282857723691363
1100	-0.0810965706390613	0.423247562583141
1101	-0.194340946965695	1.79104056108839
1102	-0.0786861699364893	-0.0464872345412848
1103	-0.156948575446357	0.214370131746247
1104	-0.00260551017517944	0.0323350092204252
1105	-0.220595436403178	0.364434729511816
1106	0.0223352493597202	0.806098128577965
1107	-0.104425344677967	0.342276740461097
1108	0.0711816896146843	0.058328581174412
1109	-0.0241371636881484	0.188759380993073
1110	-0.0759036426353058	0.138642757978226
1111	-0.0706915629423509	0.663213751662406
1112	-0.382469629676615	0.1519074667832
1113	-0.193961925062176	0.129069850015854
1114	-0.00654804371637073	0.0323350092204252
1115	-0.270898045278679	0.606620660743616
1116	-0.00121690761508265	1.40204641394864
1117	-0.0984485176949097	0.490703587787297
1118	-0.10625693172171	0.528510514274209
1119	-0.0555515216567225	-0.0399666011236617
1120	-0.0182688544099263	0.25771985313299
1121	-0.0542405865945694	-0.0311779711718531
1122	-0.114304044308369	0.351491367551274
1123	-0.14548896896565	0.375156807391308
1124	-0.0935039033945598	0.84851887783738
1125	-0.338293996214846	0.283156325752848
1126	-0.177740402122846	0.809323905022196
1127	-0.396490082565804	0.364529493169755
1128	-0.193583786433527	0.964576910805133
1129	-0.0312332032554572	0.0931679248348512
1130	0.00747176259377914	0.0997403147981153
1131	-0.0865550593747751	0.747146545940057
1132	-0.265575661504686	0.157729377284351
1133	-0.379180004278241	1.10826468021831
1134	-0.180567846839021	0.41015709778481
1135	0.00378129240278789	0.0221936912647214
1136	-0.232359040472881	0.354613388171684
1137	0.0332951088505054	0.488204050809467
1138	-0.497237724649788	-0.224457632893608
1139	-0.236155688594733	0.13959944888003
1140	-0.316635471289258	-0.131891949915003
1141	-0.309351921017915	-0.108567402722304
1142	0.00580581675828907	2.5103266702994
1143	-0.0186504627057803	0.0378774710184532
1144	-0.0196869418483939	-0.0249594189582895
1145	0.0748003357305282	0.300426069376888
1146	-0.604207257402299	0.0804442428625655
1147	-0.734098877912891	1.06359301266004
1148	-0.0291556692160456	-0.0977405197261394
1149	0.029479946504079	1.20080059192284
1150	-1.33082132617373	0.304543600931706
1151	-0.48782163217055	-0.434452688545428
1152	-0.0282344374953671	0.615919048271448
1153	-0.192208079634794	-0.449717367045112
1154	-0.495914766978784	0.806392246285593
1155	-0.344562619426537	-0.151224751848893
1156	0.0736000258249707	0.148785903381509
1157	-0.220741452492894	0.0737532912621343
1158	-0.30653778533616	-0.0445726977676527
1159	-0.0376955867627319	1.2562355758942
1160	-0.126551144725565	0.523805915028439
1161	0.030326544814499	0.162699070278779
1162	-0.153666616934889	-0.828950699582005
1163	0.0846229641237536	1.35968684289207
1164	-0.263799741112168	-0.228346036523522
1165	-0.121009715918838	0.642812528176926
1166	0.0353731216105917	0.359674548558939
1167	-0.246603727387103	0.552933630206947
1168	-0.325672718124465	-0.198249842264369
1169	-0.0657891828686454	0.186555138881359
1170	-0.0960960399897321	0.180997472126675
1171	0.00944809393189641	-0.0070992196137043
1172	-0.0555100753861268	0.580906567214771
1173	-0.165514954350161	0.0432563618065013
1174	-0.148435294648185	0.948411941534302
1175	-0.320411667728768	0.505495169700802
1176	-0.110200342687006	-0.273695452371024
1177	-0.0345572604295497	0.724093362972464
1178	-0.0380634275829295	1.02470221947521
1179	0.0316918443845521	0.696430933271917
1180	-0.329962941998247	0.793323530165772
1181	-0.217674225420702	0.000129847881300859
1182	0.00491706800278368	0.986387921791191
1183	-0.753349896465235	1.39697797862269
1184	-0.13581496437802	0.153189721193848
1185	0.0889451880753328	2.06179289432149
1186	-0.15007559813113	0.123819414736076
1187	-0.0116741619451067	-0.361869974250504
1188	-0.160596948316647	-0.0962791526594743
1189	-0.137374539063838	0.274589767075313
1190	-0.130650571848434	0.724181465538748
1191	-0.138745868496087	-0.126152115412486
1192	-0.413241735293609	-0.496549688530191
1193	-1.12723868785841	0.230904416130818
1194	-0.103459604878323	0.207939483108251
1195	-0.0290615410235148	2.09437944395746
1196	0.0153362893041151	0.862307778662127
1197	0.0599548301336078	0.706572109066614
1198	-0.0271773602760383	-0.0900157044263126
1199	-0.0443724275438296	0.115141462479986
1200	0.00270748159397664	-0.0802882974457994
1201	-0.00264082017776596	0.0323350092204252
1202	-0.102687910343556	0.250106286670168
1203	-0.0850227516719505	0.286751133269222
1204	-0.188902439186021	0.234679811755923
1205	-0.0386750504918555	0.181777439607324
1206	-0.0132343969109788	0.466712963422406
1207	-0.144769588034949	1.40988820484123
1208	-0.0745902137439168	-0.338930670797502
1209	-0.241075963881143	0.857328112915992
1210	-0.120780404253413	0.881404547044923
1211	-0.088268590710435	0.201526593200848
1212	-0.126825655528751	0.440258321671568
1213	-0.120095223199527	0.525338843613596
1214	-0.0429867962268069	0.440161446155854
1215	-0.0309833531940515	0.0173320466184495
1216	0.0815155358126322	0.26330993170036
1217	-0.0925218662181026	0.48772589494637
1218	-0.336395892024107	0.228602013458759
1219	-0.0299274231100678	0.672495056473256
1220	-0.263906046904179	-0.148052611886896
1221	-0.00972219841182861	0.501852589851597
1222	-0.084022832439809	1.06420451124952
1223	-0.34037467396331	0.120915699944757
1224	-0.391362278844054	1.48116353485052
1225	-0.190370569835251	0.47676180581004
1226	-0.0275507863394301	0.0658613555748474
1227	-0.0650023895418731	0.0045127483475159
1228	-0.0102181045914017	0.908318055906594
1229	-0.0954673179194642	0.211368737567899
1230	-0.149428451141335	0.222556637483054
1231	-0.167530463978925	0.699590098023529
1232	-0.662336385498117	-1.12645427542571
1233	-0.804295282494722	0.452237111773103
1234	-0.275852103052982	0.0360773586018266
1235	-0.28334391172494	0.866545888911217
1236	-0.113307926819322	0.552071073550573
1237	-0.260530496707017	-0.543905374432944
1238	-0.148301699966766	0.497611572406035
1239	-0.522461122690276	0.299360653963686
1240	-0.19761926293322	1.81555914959894
1241	-0.487486436384599	0.272549735660363
1242	-1.05436766745589	-0.160210028926259
1243	-0.131369996290538	0.92772653376619
