# Supplementary material for: The NELF pausing checkpoint mediates the functional divergence of Cdk9
Source: Nat Commun. 2023 May 13;14:2762. doi: 10.1038/s41467-023-38359-y (PMC10182999; doi:10.1038/s41467-023-38359-y)
Supplement: Supplementary file 10 — Source Data [file 41467_2023_38359_MOESM10_ESM.zip › Source Data/AllPlots/S5D_bottom.tsv]

rep1	rep2	sample	KD	drug
1	1.07744058447132	1.13051388292561	LacZKD_DMSO	LacZ
RNAi	DMSO
2	2.51147693849164	2.52408908619519	LacZKD_DMSO	LacZ
RNAi	DMSO
3	2.07075432322312	2.11709090995617	LacZKD_DMSO	LacZ
RNAi	DMSO
4	1.01944863749364	0.992800858280878	LacZKD_DMSO	LacZ
RNAi	DMSO
5	1.04618289074088	1.08580414795613	LacZKD_DMSO	LacZ
RNAi	DMSO
6	2.69519789142906	2.78046219684192	LacZKD_DMSO	LacZ
RNAi	DMSO
7	0.832891944759791	0.810178732066239	LacZKD_DMSO	LacZ
RNAi	DMSO
8	0.42422807069598	0.280669407886889	LacZKD_DMSO	LacZ
RNAi	DMSO
9	3.02212883981203	2.93647252275951	LacZKD_DMSO	LacZ
RNAi	DMSO
10	1.96907094929622	2.02706406215105	LacZKD_DMSO	LacZ
RNAi	DMSO
11	0.968296115046256	0.874296231677988	LacZKD_DMSO	LacZ
RNAi	DMSO
12	0.910304168068569	0.999234968286288	LacZKD_DMSO	LacZ
RNAi	DMSO
14	2.75413419409619	2.77876780022532	LacZKD_DMSO	LacZ
RNAi	DMSO
15	2.7024098552635	2.61866592494515	LacZKD_DMSO	LacZ
RNAi	DMSO
16	2.0448845505156	2.12528993880202	LacZKD_DMSO	LacZ
RNAi	DMSO
17	0.498861688992884	0.509148736402258	LacZKD_DMSO	LacZ
RNAi	DMSO
18	-0.302770657240282	0.0118240955943086	LacZKD_DMSO	LacZ
RNAi	DMSO
19	1.24129738710999	1.08580414795613	LacZKD_DMSO	LacZ
RNAi	DMSO
20	-0.177831920631982	-0.532243948755967	LacZKD_DMSO	LacZ
RNAi	DMSO
21	1.97750411683308	1.95489442672122	LacZKD_DMSO	LacZ
RNAi	DMSO
23	0.065206128054312	-0.532243948755967	LacZKD_DMSO	LacZ
RNAi	DMSO
24	2.4084740141032	2.18874179539777	LacZKD_DMSO	LacZ
RNAi	DMSO
25	1.2244294618227	1.26709660069761	LacZKD_DMSO	LacZ
RNAi	DMSO
26	-0.779891911959945	0.0118240955943086	LacZKD_DMSO	LacZ
RNAi	DMSO
27	0.17435059747938	0.467756051244033	LacZKD_DMSO	LacZ
RNAi	DMSO
28	3.04175260558227	2.89042794957132	LacZKD_DMSO	LacZ
RNAi	DMSO
29	-0.0809219076239261	0.120968565019377	LacZKD_DMSO	LacZ
RNAi	DMSO
30	2.20463540138385	2.14399226800734	LacZKD_DMSO	LacZ
RNAi	DMSO
31	0.334051440346892	0.120968565019377	LacZKD_DMSO	LacZ
RNAi	DMSO
32	1.21133416373255	1.06435314687049	LacZKD_DMSO	LacZ
RNAi	DMSO
33	-0.779891911959945	-0.134303940083929	LacZKD_DMSO	LacZ
RNAi	DMSO
34	0.334051440346892	0.166726055580052	LacZKD_DMSO	LacZ
RNAi	DMSO
35	1.50790981797028	1.50518254918466	LacZKD_DMSO	LacZ
RNAi	DMSO
36	0.901349325415642	0.98626999112192	LacZKD_DMSO	LacZ
RNAi	DMSO
37	0.738622027917943	0.768786046908014	LacZKD_DMSO	LacZ
RNAi	DMSO
38	0.450557009418329	0.528453891597645	LacZKD_DMSO	LacZ
RNAi	DMSO
39	0.927678264137991	0.992800858280878	LacZKD_DMSO	LacZ
RNAi	DMSO
40	0.75158700508231	0.768786046908014	LacZKD_DMSO	LacZ
RNAi	DMSO
41	2.58765036156063	2.51170746950731	LacZKD_DMSO	LacZ
RNAi	DMSO
42	2.19553989654932	2.22210438695505	LacZKD_DMSO	LacZ
RNAi	DMSO
44	-0.779891911959945	-0.833273944419948	LacZKD_DMSO	LacZ
RNAi	DMSO
45	1.01249977753831	1.06435314687049	LacZKD_DMSO	LacZ
RNAi	DMSO
46	0.17435059747938	0.397174976958326	LacZKD_DMSO	LacZ
RNAi	DMSO
47	-0.302770657240282	-0.532243948755967	LacZKD_DMSO	LacZ
RNAi	DMSO
48	1.91030416806857	1.95771453066887	LacZKD_DMSO	LacZ
RNAi	DMSO
49	0.123198075031999	0.120968565019377	LacZKD_DMSO	LacZ
RNAi	DMSO
50	1.24949186572526	1.23118404480697	LacZKD_DMSO	LacZ
RNAi	DMSO
51	2.3634352180321	2.26259250905859	LacZKD_DMSO	LacZ
RNAi	DMSO
52	2.83658360192862	2.67780690111917	LacZKD_DMSO	LacZ
RNAi	DMSO
53	0.853576543619642	0.856922135608565	LacZKD_DMSO	LacZ
RNAi	DMSO
54	1.36312288829415	1.2773157658793	LacZKD_DMSO	LacZ
RNAi	DMSO
55	1.95570698773823	1.93313890269245	LacZKD_DMSO	LacZ
RNAi	DMSO
56	-0.177831920631982	-0.231213953091986	LacZKD_DMSO	LacZ
RNAi	DMSO
57	0.75158700508231	0.865696059916071	LacZKD_DMSO	LacZ
RNAi	DMSO
58	1.64824288206884	1.40727530386265	LacZKD_DMSO	LacZ
RNAi	DMSO
59	2.57689854839177	2.45653789469767	LacZKD_DMSO	LacZ
RNAi	DMSO
60	1.08933980777103	1.29383085394486	LacZKD_DMSO	LacZ
RNAi	DMSO
61	0.334051440346892	0.746509652196862	LacZKD_DMSO	LacZ
RNAi	DMSO
62	0.682506085939011	0.598089819739039	LacZKD_DMSO	LacZ
RNAi	DMSO
63	0.123198075031999	0.488945350313971	LacZKD_DMSO	LacZ
RNAi	DMSO
64	1.91733743079977	1.9470433677202	LacZKD_DMSO	LacZ
RNAi	DMSO
65	0.901349325415642	0.930154049142989	LacZKD_DMSO	LacZ
RNAi	DMSO
66	1.00543792305082	1.12576744790115	LacZKD_DMSO	LacZ
RNAi	DMSO
67	0.682506085939011	0.613884086922271	LacZKD_DMSO	LacZ
RNAi	DMSO
68	0.29928933408768	0.120968565019377	LacZKD_DMSO	LacZ
RNAi	DMSO
69	1.40762880887652	1.29383085394486	LacZKD_DMSO	LacZ
RNAi	DMSO
70	2.26110578046355	2.13939164784616	LacZKD_DMSO	LacZ
RNAi	DMSO
71	0.600319329751661	0.671876033899958	LacZKD_DMSO	LacZ
RNAi	DMSO
72	0.600319329751661	0.671876033899958	LacZKD_DMSO	LacZ
RNAi	DMSO
73	0.600319329751661	0.671876033899958	LacZKD_DMSO	LacZ
RNAi	DMSO
74	0.968296115046256	1.04753964786084	LacZKD_DMSO	LacZ
RNAi	DMSO
75	2.06829720503145	1.98429142513983	LacZKD_DMSO	LacZ
RNAi	DMSO
76	-0.478861916295964	-0.833273944419948	LacZKD_DMSO	LacZ
RNAi	DMSO
77	2.12644312984515	2.12528993880202	LacZKD_DMSO	LacZ
RNAi	DMSO
79	1.26932611071024	1.12576744790115	LacZKD_DMSO	LacZ
RNAi	DMSO
80	-0.00174066157630127	0.166726055580052	LacZKD_DMSO	LacZ
RNAi	DMSO
81	0.26150077319828	0.528453891597645	LacZKD_DMSO	LacZ
RNAi	DMSO
82	0.682506085939011	0.734927779647047	LacZKD_DMSO	LacZ
RNAi	DMSO
83	1.95730073074479	1.95418653009847	LacZKD_DMSO	LacZ
RNAi	DMSO
84	2.29162189313514	2.2085133745518	LacZKD_DMSO	LacZ
RNAi	DMSO
85	1.4965698922133	1.58668180406981	LacZKD_DMSO	LacZ
RNAi	DMSO
86	0.220108088040055	0.166726055580052	LacZKD_DMSO	LacZ
RNAi	DMSO
87	1.2244294618227	0.98626999112192	LacZKD_DMSO	LacZ
RNAi	DMSO
88	1.07136643675913	0.882729399214851	LacZKD_DMSO	LacZ
RNAi	DMSO
89	1.86846809902099	1.77844936358739	LacZKD_DMSO	LacZ
RNAi	DMSO
90	-0.177831920631982	-0.231213953091986	LacZKD_DMSO	LacZ
RNAi	DMSO
92	2.45790308131398	2.48185637276365	LacZKD_DMSO	LacZ
RNAi	DMSO
93	1.67950057579929	1.67051673863723	LacZKD_DMSO	LacZ
RNAi	DMSO
94	0.581835924057648	0.819938569355395	LacZKD_DMSO	LacZ
RNAi	DMSO
95	0.542327382773974	0.613884086922271	LacZKD_DMSO	LacZ
RNAi	DMSO
96	1.26543106682671	1.3250885476753	LacZKD_DMSO	LacZ
RNAi	DMSO
97	1.03302144468291	0.874296231677988	LacZKD_DMSO	LacZ
RNAi	DMSO
98	0.475380593143361	0.629124053479008	LacZKD_DMSO	LacZ
RNAi	DMSO
99	-0.779891911959945	-0.833273944419948	LacZKD_DMSO	LacZ
RNAi	DMSO
100	1.2244294618227	1.200149811067	LacZKD_DMSO	LacZ
RNAi	DMSO
101	1.91471328697362	1.92790186873578	LacZKD_DMSO	LacZ
RNAi	DMSO
102	0.960470777534299	0.922600911252543	LacZKD_DMSO	LacZ
RNAi	DMSO
103	-0.177831920631982	0.208118740738277	LacZKD_DMSO	LacZ
RNAi	DMSO
104	0.521138083704036	0.698204972622307	LacZKD_DMSO	LacZ
RNAi	DMSO
105	2.44412289941292	2.36483305445345	LacZKD_DMSO	LacZ
RNAi	DMSO
106	-0.00174066157630127	-0.231213953091986	LacZKD_DMSO	LacZ
RNAi	DMSO
107	1.01249977753831	1.04753964786084	LacZKD_DMSO	LacZ
RNAi	DMSO
108	1.49194969457655	1.53963805855016	LacZKD_DMSO	LacZ
RNAi	DMSO
109	0.635081436010873	0.979639412222907	LacZKD_DMSO	LacZ
RNAi	DMSO
110	2.89880852303836	2.8113615593482	LacZKD_DMSO	LacZ
RNAi	DMSO
111	1.06520612805431	1.0752110744587	LacZKD_DMSO	LacZ
RNAi	DMSO
112	2.08757557589911	2.07252193594792	LacZKD_DMSO	LacZ
RNAi	DMSO
113	-0.779891911959945	-0.532243948755967	LacZKD_DMSO	LacZ
RNAi	DMSO
114	0.901349325415642	0.89911981540302	LacZKD_DMSO	LacZ
RNAi	DMSO
116	2.21398500298127	2.13380578972455	LacZKD_DMSO	LacZ
RNAi	DMSO
117	0.667266119382274	0.779509912299787	LacZKD_DMSO	LacZ
RNAi	DMSO
118	0.475380593143361	0.0118240955943086	LacZKD_DMSO	LacZ
RNAi	DMSO
119	2.6788969697509	2.66434670536134	LacZKD_DMSO	LacZ
RNAi	DMSO
120	0.123198075031999	0.0698160425719953	LacZKD_DMSO	LacZ
RNAi	DMSO
121	2.77592777110125	2.74502136070088	LacZKD_DMSO	LacZ
RNAi	DMSO
122	2.22913383012697	2.18459377454356	LacZKD_DMSO	LacZ
RNAi	DMSO
123	0.450557009418329	0.166726055580052	LacZKD_DMSO	LacZ
RNAi	DMSO
124	0.065206128054312	0.0698160425719953	LacZKD_DMSO	LacZ
RNAi	DMSO
126	3.01235965994332	2.85443333520487	LacZKD_DMSO	LacZ
RNAi	DMSO
127	-0.302770657240282	-0.134303940083929	LacZKD_DMSO	LacZ
RNAi	DMSO
128	0.990960099682199	1.04178731897175	LacZKD_DMSO	LacZ
RNAi	DMSO
129	0.123198075031999	-0.134303940083929	LacZKD_DMSO	LacZ
RNAi	DMSO
130	0.123198075031999	-0.356152689700286	LacZKD_DMSO	LacZ
RNAi	DMSO
131	1.39036980343501	1.46775605124403	LacZKD_DMSO	LacZ
RNAi	DMSO
132	0.396199347095736	0.746509652196862	LacZKD_DMSO	LacZ
RNAi	DMSO
134	-0.779891911959945	0.0698160425719953	LacZKD_DMSO	LacZ
RNAi	DMSO
135	0.334051440346892	0.370846038235977	LacZKD_DMSO	LacZ
RNAi	DMSO
136	0.29928933408768	0.280669407886889	LacZKD_DMSO	LacZ
RNAi	DMSO
137	-0.779891911959945	-0.532243948755967	LacZKD_DMSO	LacZ
RNAi	DMSO
138	0.17435059747938	0.245907301627677	LacZKD_DMSO	LacZ
RNAi	DMSO
139	1.14438737410194	1.33698777097501	LacZKD_DMSO	LacZ
RNAi	DMSO
140	0.697229342759718	0.838823913515769	LacZKD_DMSO	LacZ
RNAi	DMSO
141	1.99898256004279	1.98429142513983	LacZKD_DMSO	LacZ
RNAi	DMSO
142	1.99898256004279	1.98429142513983	LacZKD_DMSO	LacZ
RNAi	DMSO
143	0.651471852199042	0.999234968286288	LacZKD_DMSO	LacZ
RNAi	DMSO
144	0.366236123718293	0.397174976958326	LacZKD_DMSO	LacZ
RNAi	DMSO
145	0.600319329751661	0.856922135608565	LacZKD_DMSO	LacZ
RNAi	DMSO
146	0.697229342759718	0.999234968286288	LacZKD_DMSO	LacZ
RNAi	DMSO
147	0.450557009418329	0.445479656532881	LacZKD_DMSO	LacZ
RNAi	DMSO
148	2.59043609581957	2.47763168495619	LacZKD_DMSO	LacZ
RNAi	DMSO
149	0.498861688992884	0.564666064252089	LacZKD_DMSO	LacZ
RNAi	DMSO
150	0.123198075031999	0.421998560683358	LacZKD_DMSO	LacZ
RNAi	DMSO
151	0.581835924057648	0.658087749414324	LacZKD_DMSO	LacZ
RNAi	DMSO
152	0.450557009418329	0.528453891597645	LacZKD_DMSO	LacZ
RNAi	DMSO
153	-0.302770657240282	0.342817314635733	LacZKD_DMSO	LacZ
RNAi	DMSO
154	0.29928933408768	0.342817314635733	LacZKD_DMSO	LacZ
RNAi	DMSO
156	1.65627073508081	1.76551656234317	LacZKD_DMSO	LacZ
RNAi	DMSO
157	-0.779891911959945	-0.231213953091986	LacZKD_DMSO	LacZ
RNAi	DMSO
158	1.14438737410194	1.10122450682362	LacZKD_DMSO	LacZ
RNAi	DMSO
159	1.02628806202394	0.930154049142989	LacZKD_DMSO	LacZ
RNAi	DMSO
160	2.48681005492414	2.33845250923328	LacZKD_DMSO	LacZ
RNAi	DMSO
161	0.882865919721629	0.922600911252543	LacZKD_DMSO	LacZ
RNAi	DMSO
162	0.882865919721629	0.922600911252543	LacZKD_DMSO	LacZ
RNAi	DMSO
163	1.29199009534618	1.46557913198976	LacZKD_DMSO	LacZ
RNAi	DMSO
164	1.01944863749364	1.01182409559431	LacZKD_DMSO	LacZ
RNAi	DMSO
165	-0.478861916295964	-0.231213953091986	LacZKD_DMSO	LacZ
RNAi	DMSO
166	1.64006383652981	1.6677853177978	LacZKD_DMSO	LacZ
RNAi	DMSO
167	2.15156595872906	2.10873410860236	LacZKD_DMSO	LacZ
RNAi	DMSO
168	1.45310419843221	1.56292540267579	LacZKD_DMSO	LacZ
RNAi	DMSO
169	0.863560764526243	1.16672605558005	LacZKD_DMSO	LacZ
RNAi	DMSO
170	0.635081436010873	0.779509912299787	LacZKD_DMSO	LacZ
RNAi	DMSO
171	0.123198075031999	0.245907301627677	LacZKD_DMSO	LacZ
RNAi	DMSO
172	2.10206305937966	2.16585659686742	LacZKD_DMSO	LacZ
RNAi	DMSO
173	1.95730073074479	1.82282425759288	LacZKD_DMSO	LacZ
RNAi	DMSO
174	0.521138083704036	0.245907301627677	LacZKD_DMSO	LacZ
RNAi	DMSO
175	0.521138083704036	0.734927779647047	LacZKD_DMSO	LacZ
RNAi	DMSO
176	0.635081436010873	0.658087749414324	LacZKD_DMSO	LacZ
RNAi	DMSO
177	1.56646106249069	1.61077085149813	LacZKD_DMSO	LacZ
RNAi	DMSO
178	0.811172695066554	0.800194511159638	LacZKD_DMSO	LacZ
RNAi	DMSO
179	0.75158700508231	0.342817314635733	LacZKD_DMSO	LacZ
RNAi	DMSO
180	1.57229060615142	1.44775942282778	LacZKD_DMSO	LacZ
RNAi	DMSO
181	2.02356520368847	2.00051043023653	LacZKD_DMSO	LacZ
RNAi	DMSO
182	2.33170661292045	2.2646771265742	LacZKD_DMSO	LacZ
RNAi	DMSO
183	2.9039652934404	2.79887953909068	LacZKD_DMSO	LacZ
RNAi	DMSO
184	0.065206128054312	0.445479656532881	LacZKD_DMSO	LacZ
RNAi	DMSO
185	-0.302770657240282	0.370846038235977	LacZKD_DMSO	LacZ
RNAi	DMSO
186	-0.302770657240282	-0.0551226940363046	LacZKD_DMSO	LacZ
RNAi	DMSO
187	1.75030778624314	1.73020714097446	LacZKD_DMSO	LacZ
RNAi	DMSO
188	1.06520612805431	1.12576744790115	LacZKD_DMSO	LacZ
RNAi	DMSO
189	0.065206128054312	0.280669407886889	LacZKD_DMSO	LacZ
RNAi	DMSO
190	1.11220269073054	1.34570300287322	LacZKD_DMSO	LacZ
RNAi	DMSO
191	1.02628806202394	1.200149811067	LacZKD_DMSO	LacZ
RNAi	DMSO
192	0.334051440346892	0.342817314635733	LacZKD_DMSO	LacZ
RNAi	DMSO
193	0.396199347095736	-0.532243948755967	LacZKD_DMSO	LacZ
RNAi	DMSO
194	1.1177351793305	1.069816042572	LacZKD_DMSO	LacZ
RNAi	DMSO
195	0.123198075031999	0.0118240955943086	LacZKD_DMSO	LacZ
RNAi	DMSO
196	-0.779891911959945	-0.833273944419948	LacZKD_DMSO	LacZ
RNAi	DMSO
197	1.07136643675913	1.13520900413399	LacZKD_DMSO	LacZ
RNAi	DMSO
199	2.42013735459383	2.42296258878597	LacZKD_DMSO	LacZ
RNAi	DMSO
200	0.475380593143361	0.734927779647047	LacZKD_DMSO	LacZ
RNAi	DMSO
201	0.618048096712093	0.685239995457939	LacZKD_DMSO	LacZ
RNAi	DMSO
202	0.334051440346892	0.0118240955943086	LacZKD_DMSO	LacZ
RNAi	DMSO
203	0.776410588807342	0.972906029563939	LacZKD_DMSO	LacZ
RNAi	DMSO
204	0.521138083704036	0.280669407886889	LacZKD_DMSO	LacZ
RNAi	DMSO
205	-0.302770657240282	-0.532243948755967	LacZKD_DMSO	LacZ
RNAi	DMSO
206	2.65147185219904	2.54729905864694	LacZKD_DMSO	LacZ
RNAi	DMSO
207	0.334051440346892	0.488945350313971	LacZKD_DMSO	LacZ
RNAi	DMSO
208	-0.478861916295964	-0.356152689700286	LacZKD_DMSO	LacZ
RNAi	DMSO
209	-0.478861916295964	-0.356152689700286	LacZKD_DMSO	LacZ
RNAi	DMSO
210	1.90763704925469	1.78162327161319	LacZKD_DMSO	LacZ
RNAi	DMSO
211	1.90763704925469	1.78162327161319	LacZKD_DMSO	LacZ
RNAi	DMSO
212	1.52760412595327	1.84433300830054	LacZKD_DMSO	LacZ
RNAi	DMSO
213	0.475380593143361	0.421998560683358	LacZKD_DMSO	LacZ
RNAi	DMSO
214	0.17435059747938	-0.0551226940363046	LacZKD_DMSO	LacZ
RNAi	DMSO
215	0.396199347095736	0.564666064252089	LacZKD_DMSO	LacZ
RNAi	DMSO
216	-0.779891911959945	-0.833273944419948	LacZKD_DMSO	LacZ
RNAi	DMSO
217	-0.478861916295964	-0.833273944419948	LacZKD_DMSO	LacZ
RNAi	DMSO
218	1.27318653152347	1.20415255352068	LacZKD_DMSO	LacZ
RNAi	DMSO
219	0.600319329751661	0.613884086922271	LacZKD_DMSO	LacZ
RNAi	DMSO
220	2.25713596779583	2.09869217030822	LacZKD_DMSO	LacZ
RNAi	DMSO
221	-0.302770657240282	-0.134303940083929	LacZKD_DMSO	LacZ
RNAi	DMSO
222	1.31001319947945	1.45452778551028	LacZKD_DMSO	LacZ
RNAi	DMSO
223	1.47778666290924	1.38683414362011	LacZKD_DMSO	LacZ
RNAi	DMSO
224	0.123198075031999	0.370846038235977	LacZKD_DMSO	LacZ
RNAi	DMSO
225	-0.779891911959945	-0.532243948755967	LacZKD_DMSO	LacZ
RNAi	DMSO
226	1.05895717877731	1.04178731897175	LacZKD_DMSO	LacZ
RNAi	DMSO
227	0.123198075031999	0.58169940355087	LacZKD_DMSO	LacZ
RNAi	DMSO
228	-0.779891911959945	-0.356152689700286	LacZKD_DMSO	LacZ
RNAi	DMSO
229	1.07136643675913	0.992800858280878	LacZKD_DMSO	LacZ
RNAi	DMSO
230	1.07136643675913	0.992800858280878	LacZKD_DMSO	LacZ
RNAi	DMSO
231	0.651471852199042	0.734927779647047	LacZKD_DMSO	LacZ
RNAi	DMSO
233	1.89312899516895	1.86308244431338	LacZKD_DMSO	LacZ
RNAi	DMSO
234	1.51014269940257	1.56984657675587	LacZKD_DMSO	LacZ
RNAi	DMSO
235	1.48962103225797	1.65808774941432	LacZKD_DMSO	LacZ
RNAi	DMSO
236	0.618048096712093	0.723028556347339	LacZKD_DMSO	LacZ
RNAi	DMSO
237	0.822168079368018	1.02405855201132	LacZKD_DMSO	LacZ
RNAi	DMSO
238	1.11220269073054	1.2773157658793	LacZKD_DMSO	LacZ
RNAi	DMSO
239	0.651471852199042	0.671876033899958	LacZKD_DMSO	LacZ
RNAi	DMSO
240	1.88192077357732	1.89426731260861	LacZKD_DMSO	LacZ
RNAi	DMSO
241	1.17435059747938	1.13985390917975	LacZKD_DMSO	LacZ
RNAi	DMSO
242	0.366236123718293	0.120968565019377	LacZKD_DMSO	LacZ
RNAi	DMSO
243	0.26150077319828	0.613884086922271	LacZKD_DMSO	LacZ
RNAi	DMSO
244	0.450557009418329	0.488945350313971	LacZKD_DMSO	LacZ
RNAi	DMSO
245	2.8168151177215	2.78842151790933	LacZKD_DMSO	LacZ
RNAi	DMSO
246	1.11220269073054	1.069816042572	LacZKD_DMSO	LacZ
RNAi	DMSO
247	0.799891684656865	1.02405855201132	LacZKD_DMSO	LacZ
RNAi	DMSO
249	1.45310419843221	1.4022545024876	LacZKD_DMSO	LacZ
RNAi	DMSO
250	1.77761528994571	1.79511498563036	LacZKD_DMSO	LacZ
RNAi	DMSO
251	1.61280504129972	1.64239724390448	LacZKD_DMSO	LacZ
RNAi	DMSO
252	1.76168733198664	1.94919867974634	LacZKD_DMSO	LacZ
RNAi	DMSO
253	0.498861688992884	0.397174976958326	LacZKD_DMSO	LacZ
RNAi	DMSO
254	0.873320601815399	0.509148736402258	LacZKD_DMSO	LacZ
RNAi	DMSO
255	1.6986745836339	1.56466606425209	LacZKD_DMSO	LacZ
RNAi	DMSO
256	-0.478861916295964	-0.532243948755967	LacZKD_DMSO	LacZ
RNAi	DMSO
257	1.45310419843221	1.57834576154328	LacZKD_DMSO	LacZ
RNAi	DMSO
258	1.253531843527	1.39203533730591	LacZKD_DMSO	LacZ
RNAi	DMSO
259	1.98353608160299	2.12241380589356	LacZKD_DMSO	LacZ
RNAi	DMSO
260	2.59613726976824	2.6036833862495	LacZKD_DMSO	LacZ
RNAi	DMSO
261	0.764176132390331	0.643847310299714	LacZKD_DMSO	LacZ
RNAi	DMSO
262	0.618048096712093	0.671876033899958	LacZKD_DMSO	LacZ
RNAi	DMSO
263	0.618048096712093	0.671876033899958	LacZKD_DMSO	LacZ
RNAi	DMSO
264	1.27701293937653	1.30344662273646	LacZKD_DMSO	LacZ
RNAi	DMSO
266	0.873320601815399	1.09100534164193	LacZKD_DMSO	LacZ
RNAi	DMSO
267	0.17435059747938	0.120968565019377	LacZKD_DMSO	LacZ
RNAi	DMSO
268	0.776410588807342	1.12576744790115	LacZKD_DMSO	LacZ
RNAi	DMSO
269	2.52524440698369	2.57665917891135	LacZKD_DMSO	LacZ
RNAi	DMSO
270	0.764176132390331	0.819938569355395	LacZKD_DMSO	LacZ
RNAi	DMSO
271	0.26150077319828	0.509148736402258	LacZKD_DMSO	LacZ
RNAi	DMSO
272	1.09516935143176	1.04178731897175	LacZKD_DMSO	LacZ
RNAi	DMSO
273	1.69722934275972	1.77095210866452	LacZKD_DMSO	LacZ
RNAi	DMSO
274	0.498861688992884	0.528453891597645	LacZKD_DMSO	LacZ
RNAi	DMSO
275	1.53607843349697	1.46557913198976	LacZKD_DMSO	LacZ
RNAi	DMSO
276	2.69110625770093	2.75128341610573	LacZKD_DMSO	LacZ
RNAi	DMSO
277	1.23294531274523	1.23118404480697	LacZKD_DMSO	LacZ
RNAi	DMSO
278	0.123198075031999	0.208118740738277	LacZKD_DMSO	LacZ
RNAi	DMSO
279	2.26893817456841	2.20890765009582	LacZKD_DMSO	LacZ
RNAi	DMSO
280	-0.00174066157630127	-0.833273944419948	LacZKD_DMSO	LacZ
RNAi	DMSO
281	2.90378538685875	2.84742408527769	LacZKD_DMSO	LacZ
RNAi	DMSO
282	1.16949809468497	1.1623612501776	LacZKD_DMSO	LacZ
RNAi	DMSO
283	1.51457431420165	1.50117980673098	LacZKD_DMSO	LacZ
RNAi	DMSO
284	-0.302770657240282	-0.833273944419948	LacZKD_DMSO	LacZ
RNAi	DMSO
285	1.88849400473006	1.92030911447296	LacZKD_DMSO	LacZ
RNAi	DMSO
286	3.20826556059681	3.19878043105972	LacZKD_DMSO	LacZ
RNAi	DMSO
287	1.1177351793305	0.992800858280878	LacZKD_DMSO	LacZ
RNAi	DMSO
288	0.450557009418329	0.208118740738277	LacZKD_DMSO	LacZ
RNAi	DMSO
289	1.01944863749364	1.15795213127255	LacZKD_DMSO	LacZ
RNAi	DMSO
291	0.26150077319828	0.245907301627677	LacZKD_DMSO	LacZ
RNAi	DMSO
292	2.2989272711389	2.29866535079048	LacZKD_DMSO	LacZ
RNAi	DMSO
294	0.936111431674854	0.914914082586252	LacZKD_DMSO	LacZ
RNAi	DMSO
295	-0.779891911959945	0.120968565019377	LacZKD_DMSO	LacZ
RNAi	DMSO
296	2.68948822388998	2.62385068188346	LacZKD_DMSO	LacZ
RNAi	DMSO
297	0.711469781874328	0.800194511159638	LacZKD_DMSO	LacZ
RNAi	DMSO
298	0.450557009418329	0.445479656532881	LacZKD_DMSO	LacZ
RNAi	DMSO
299	1.01249977753831	0.930154049142989	LacZKD_DMSO	LacZ
RNAi	DMSO
300	1.36623612371829	1.42440463044924	LacZKD_DMSO	LacZ
RNAi	DMSO
301	1.36623612371829	1.42440463044924	LacZKD_DMSO	LacZ
RNAi	DMSO
302	0.975982943712546	0.999234968286288	LacZKD_DMSO	LacZ
RNAi	DMSO
303	1.66571229131365	1.47207742502668	LacZKD_DMSO	LacZ
RNAi	DMSO
304	0.776410588807342	0.685239995457939	LacZKD_DMSO	LacZ
RNAi	DMSO
305	1.38147609027503	1.33698777097501	LacZKD_DMSO	LacZ
RNAi	DMSO
306	1.57035610637422	1.59808981973904	LacZKD_DMSO	LacZ
RNAi	DMSO
307	1.87041561117199	1.95418653009847	LacZKD_DMSO	LacZ
RNAi	DMSO
308	1.6215086288216	1.62611854333928	LacZKD_DMSO	LacZ
RNAi	DMSO
309	1.79181691984874	1.61233025885365	LacZKD_DMSO	LacZ
RNAi	DMSO
310	1.10092168032085	1.13520900413399	LacZKD_DMSO	LacZ
RNAi	DMSO
311	0.220108088040055	0.0698160425719953	LacZKD_DMSO	LacZ
RNAi	DMSO
312	1.37544412550512	1.5850273468998	LacZKD_DMSO	LacZ
RNAi	DMSO
313	1.07744058447132	1.08053990796377	LacZKD_DMSO	LacZ
RNAi	DMSO
314	-0.478861916295964	-0.356152689700286	LacZKD_DMSO	LacZ
RNAi	DMSO
315	2.69447006407269	2.61897263010049	LacZKD_DMSO	LacZ
RNAi	DMSO
316	0.863560764526243	0.972906029563939	LacZKD_DMSO	LacZ
RNAi	DMSO
317	-0.478861916295964	-0.833273944419948	LacZKD_DMSO	LacZ
RNAi	DMSO
318	0.936111431674854	0.922600911252543	LacZKD_DMSO	LacZ
RNAi	DMSO
319	0.396199347095736	0.245907301627677	LacZKD_DMSO	LacZ
RNAi	DMSO
320	0.396199347095736	0.166726055580052	LacZKD_DMSO	LacZ
RNAi	DMSO
321	0.936111431674854	0.810178732066239	LacZKD_DMSO	LacZ
RNAi	DMSO
323	2.88409154264832	2.80009350069706	LacZKD_DMSO	LacZ
RNAi	DMSO
325	0.42422807069598	0.342817314635733	LacZKD_DMSO	LacZ
RNAi	DMSO
326	1.88662606859494	1.79203850654173	LacZKD_DMSO	LacZ
RNAi	DMSO
327	1.65944078187032	1.73375242173911	LacZKD_DMSO	LacZ
RNAi	DMSO
328	-0.779891911959945	-0.532243948755967	LacZKD_DMSO	LacZ
RNAi	DMSO
329	0.843357378437956	0.992800858280878	LacZKD_DMSO	LacZ
RNAi	DMSO
330	0.29928933408768	0.0118240955943086	LacZKD_DMSO	LacZ
RNAi	DMSO
331	1.14438737410194	1.14899728861962	LacZKD_DMSO	LacZ
RNAi	DMSO
332	0.17435059747938	0.245907301627677	LacZKD_DMSO	LacZ
RNAi	DMSO
333	0.799891684656865	0.685239995457939	LacZKD_DMSO	LacZ
RNAi	DMSO
334	0.26150077319828	0.370846038235977	LacZKD_DMSO	LacZ
RNAi	DMSO
335	0.366236123718293	0.528453891597645	LacZKD_DMSO	LacZ
RNAi	DMSO
336	2.05832730994768	2.00745929019186	LacZKD_DMSO	LacZ
RNAi	DMSO
337	0.667266119382274	0.488945350313971	LacZKD_DMSO	LacZ
RNAi	DMSO
338	0.17435059747938	0.370846038235977	LacZKD_DMSO	LacZ
RNAi	DMSO
339	0.29928933408768	0.528453891597645	LacZKD_DMSO	LacZ
RNAi	DMSO
340	0.618048096712093	0.999234968286288	LacZKD_DMSO	LacZ
RNAi	DMSO
341	0.123198075031999	-0.0551226940363046	LacZKD_DMSO	LacZ
RNAi	DMSO
342	1.03302144468291	1.04178731897175	LacZKD_DMSO	LacZ
RNAi	DMSO
343	0.562530768862261	0.509148736402258	LacZKD_DMSO	LacZ
RNAi	DMSO
344	1.91907809237607	1.88272939921485	LacZKD_DMSO	LacZ
RNAi	DMSO
345	1.67495294804857	1.78372639670095	LacZKD_DMSO	LacZ
RNAi	DMSO
346	-0.00174066157630127	0.120968565019377	LacZKD_DMSO	LacZ
RNAi	DMSO
347	-0.177831920631982	-0.356152689700286	LacZKD_DMSO	LacZ
RNAi	DMSO
348	-0.0809219076239261	-0.356152689700286	LacZKD_DMSO	LacZ
RNAi	DMSO
349	-0.0809219076239261	-0.356152689700286	LacZKD_DMSO	LacZ
RNAi	DMSO
350	0.697229342759718	0.509148736402258	LacZKD_DMSO	LacZ
RNAi	DMSO
351	0.450557009418329	0.671876033899958	LacZKD_DMSO	LacZ
RNAi	DMSO
352	0.764176132390331	0.914914082586252	LacZKD_DMSO	LacZ
RNAi	DMSO
353	2.30468436597439	2.29188188516058	LacZKD_DMSO	LacZ
RNAi	DMSO
354	2.41573103162699	2.29962582552453	LacZKD_DMSO	LacZ
RNAi	DMSO
355	0.220108088040055	0.467756051244033	LacZKD_DMSO	LacZ
RNAi	DMSO
356	1.81450063841548	1.78162327161319	LacZKD_DMSO	LacZ
RNAi	DMSO
357	0.26150077319828	0.370846038235977	LacZKD_DMSO	LacZ
RNAi	DMSO
358	0.697229342759718	0.598089819739039	LacZKD_DMSO	LacZ
RNAi	DMSO
359	2.84961962224051	2.76078695685047	LacZKD_DMSO	LacZ
RNAi	DMSO
360	1.62494180465999	1.58668180406981	LacZKD_DMSO	LacZ
RNAi	DMSO
361	2.89980846891202	2.81450010584888	LacZKD_DMSO	LacZ
RNAi	DMSO
362	0.78830981210705	0.992800858280878	LacZKD_DMSO	LacZ
RNAi	DMSO
363	1.93275778966727	1.90629840003014	LacZKD_DMSO	LacZ
RNAi	DMSO
364	0.711469781874328	0.992800858280878	LacZKD_DMSO	LacZ
RNAi	DMSO
365	0.936111431674854	0.944877305963695	LacZKD_DMSO	LacZ
RNAi	DMSO
366	0.123198075031999	0.280669407886889	LacZKD_DMSO	LacZ
RNAi	DMSO
367	1.07744058447132	1.06435314687049	LacZKD_DMSO	LacZ
RNAi	DMSO
368	0.75158700508231	0.819938569355395	LacZKD_DMSO	LacZ
RNAi	DMSO
369	3.06153013244241	3.00311347490646	LacZKD_DMSO	LacZ
RNAi	DMSO
370	2.06520612805431	2.04467300720924	LacZKD_DMSO	LacZ
RNAi	DMSO
371	1.22870825980197	1.15795213127255	LacZKD_DMSO	LacZ
RNAi	DMSO
372	0.910304168068569	1.05321678075253	LacZKD_DMSO	LacZ
RNAi	DMSO
373	2.79851805837129	2.701893540695	LacZKD_DMSO	LacZ
RNAi	DMSO
374	0.863560764526243	0.671876033899958	LacZKD_DMSO	LacZ
RNAi	DMSO
375	2.34265161210881	2.21903515522738	LacZKD_DMSO	LacZ
RNAi	DMSO
377	1.57804293504051	1.58997192951686	LacZKD_DMSO	LacZ
RNAi	DMSO
378	1.82648945315066	1.82378190843716	LacZKD_DMSO	LacZ
RNAi	DMSO
379	1.82433414112453	1.84796729295564	LacZKD_DMSO	LacZ
RNAi	DMSO
380	1.71286847706689	1.63948250489726	LacZKD_DMSO	LacZ
RNAi	DMSO
381	2.10376952319367	2.07144160085873	LacZKD_DMSO	LacZ
RNAi	DMSO
382	2.32799611322285	2.20455080616839	LacZKD_DMSO	LacZ
RNAi	DMSO
383	0.697229342759718	0.564666064252089	LacZKD_DMSO	LacZ
RNAi	DMSO
384	1.47296111901995	1.54330301263656	LacZKD_DMSO	LacZ
RNAi	DMSO
385	0.065206128054312	0.397174976958326	LacZKD_DMSO	LacZ
RNAi	DMSO
386	2.06271732765062	2.03537049397488	LacZKD_DMSO	LacZ
RNAi	DMSO
387	0.944383957640844	0.874296231677988	LacZKD_DMSO	LacZ
RNAi	DMSO
388	0.863560764526243	1.00557514631731	LacZKD_DMSO	LacZ
RNAi	DMSO
389	-0.00174066157630127	0.208118740738277	LacZKD_DMSO	LacZ
RNAi	DMSO
390	0.990960099682199	0.966066605033633	LacZKD_DMSO	LacZ
RNAi	DMSO
391	1.23294531274523	1.29705982407506	LacZKD_DMSO	LacZ
RNAi	DMSO
392	0.065206128054312	0.397174976958326	LacZKD_DMSO	LacZ
RNAi	DMSO
393	1.06520612805431	1.04178731897175	LacZKD_DMSO	LacZ
RNAi	DMSO
394	0.725258066359961	0.847967292955639	LacZKD_DMSO	LacZ
RNAi	DMSO
395	1.09516935143176	1.09100534164193	LacZKD_DMSO	LacZ
RNAi	DMSO
396	0.618048096712093	0.445479656532881	LacZKD_DMSO	LacZ
RNAi	DMSO
398	0.75158700508231	1.04753964786084	LacZKD_DMSO	LacZ
RNAi	DMSO
399	2.00042540018021	1.95134334821293	LacZKD_DMSO	LacZ
RNAi	DMSO
400	-0.0809219076239261	-0.356152689700286	LacZKD_DMSO	LacZ
RNAi	DMSO
401	0.123198075031999	0.397174976958326	LacZKD_DMSO	LacZ
RNAi	DMSO
402	0.998259338423699	0.992800858280878	LacZKD_DMSO	LacZ
RNAi	DMSO
403	0.334051440346892	0.613884086922271	LacZKD_DMSO	LacZ
RNAi	DMSO
404	0.952501847863024	0.643847310299714	LacZKD_DMSO	LacZ
RNAi	DMSO
405	1.91295500731729	1.73726899546195	LacZKD_DMSO	LacZ
RNAi	DMSO
406	2.59777852737438	2.56047669592813	LacZKD_DMSO	LacZ
RNAi	DMSO
407	2.66368396779031	2.63654807155821	LacZKD_DMSO	LacZ
RNAi	DMSO
408	0.667266119382274	0.89911981540302	LacZKD_DMSO	LacZ
RNAi	DMSO
409	1.35364699641027	1.61388408692227	LacZKD_DMSO	LacZ
RNAi	DMSO
410	1.26543106682671	1.31901439996311	LacZKD_DMSO	LacZ
RNAi	DMSO
411	0.667266119382274	0.89911981540302	LacZKD_DMSO	LacZ
RNAi	DMSO
412	0.542327382773974	0.658087749414324	LacZKD_DMSO	LacZ
RNAi	DMSO
413	1.21574328263761	1.3681231799005	LacZKD_DMSO	LacZ
RNAi	DMSO
414	1.21574328263761	1.3681231799005	LacZKD_DMSO	LacZ
RNAi	DMSO
415	1.10659881321254	1.12576744790115	LacZKD_DMSO	LacZ
RNAi	DMSO
416	0.065206128054312	0.0698160425719953	LacZKD_DMSO	LacZ
RNAi	DMSO
417	1.03302144468291	0.979639412222907	LacZKD_DMSO	LacZ
RNAi	DMSO
418	0.853576543619642	0.856922135608565	LacZKD_DMSO	LacZ
RNAi	DMSO
419	0.334051440346892	0.245907301627677	LacZKD_DMSO	LacZ
RNAi	DMSO
420	0.725258066359961	0.838823913515769	LacZKD_DMSO	LacZ
RNAi	DMSO
421	0.944383957640844	0.922600911252543	LacZKD_DMSO	LacZ
RNAi	DMSO
422	1.52113808370404	1.43154387858959	LacZKD_DMSO	LacZ
RNAi	DMSO
423	0.910304168068569	1.31594516823543	LacZKD_DMSO	LacZ
RNAi	DMSO
424	1.123198075032	1.23860806288618	LacZKD_DMSO	LacZ
RNAi	DMSO
425	0.952501847863024	1.28399735123582	LacZKD_DMSO	LacZ
RNAi	DMSO
426	1.37544412550512	1.38944252672764	LacZKD_DMSO	LacZ
RNAi	DMSO
427	-0.00174066157630127	-0.0551226940363046	LacZKD_DMSO	LacZ
RNAi	DMSO
428	1.91907809237607	1.94776299420118	LacZKD_DMSO	LacZ
RNAi	DMSO
429	1.26932611071024	1.33991232399233	LacZKD_DMSO	LacZ
RNAi	DMSO
430	1.18859103659399	1.16672605558005	LacZKD_DMSO	LacZ
RNAi	DMSO
431	-0.177831920631982	0.208118740738277	LacZKD_DMSO	LacZ
RNAi	DMSO
432	2.60230529841751	2.57885046175337	LacZKD_DMSO	LacZ
RNAi	DMSO
434	0.990960099682199	1.03595777531103	LacZKD_DMSO	LacZ
RNAi	DMSO
435	2.13866261859033	2.02345494596293	LacZKD_DMSO	LacZ
RNAi	DMSO
436	0.220108088040055	0.710794099930327	LacZKD_DMSO	LacZ
RNAi	DMSO
437	1.89862646708017	2.01306316770986	LacZKD_DMSO	LacZ
RNAi	DMSO
438	0.944383957640844	0.944877305963695	LacZKD_DMSO	LacZ
RNAi	DMSO
439	1.38446094382449	1.36538314253447	LacZKD_DMSO	LacZ
RNAi	DMSO
440	1.9549079176289	1.82186449039143	LacZKD_DMSO	LacZ
RNAi	DMSO
441	0.123198075031999	0.421998560683358	LacZKD_DMSO	LacZ
RNAi	DMSO
442	2.58447144265579	2.50974055273082	LacZKD_DMSO	LacZ
RNAi	DMSO
443	-0.00174066157630127	-0.231213953091986	LacZKD_DMSO	LacZ
RNAi	DMSO
444	0.26150077319828	-0.231213953091986	LacZKD_DMSO	LacZ
RNAi	DMSO
445	2.84747394463279	2.78246574419921	LacZKD_DMSO	LacZ
RNAi	DMSO
446	0.396199347095736	0.280669407886889	LacZKD_DMSO	LacZ
RNAi	DMSO
447	2.64236953885366	2.48185637276365	LacZKD_DMSO	LacZ
RNAi	DMSO
448	0.29928933408768	0.467756051244033	LacZKD_DMSO	LacZ
RNAi	DMSO
449	0.78830981210705	0.930154049142989	LacZKD_DMSO	LacZ
RNAi	DMSO
450	1.21133416373255	1.26014774074229	LacZKD_DMSO	LacZ
RNAi	DMSO
451	-0.478861916295964	0.0118240955943086	LacZKD_DMSO	LacZ
RNAi	DMSO
452	0.843357378437956	0.891001925180841	LacZKD_DMSO	LacZ
RNAi	DMSO
453	1.06520612805431	0.914914082586252	LacZKD_DMSO	LacZ
RNAi	DMSO
454	0.832891944759791	0.800194511159638	LacZKD_DMSO	LacZ
RNAi	DMSO
455	-0.302770657240282	-0.231213953091986	LacZKD_DMSO	LacZ
RNAi	DMSO
456	1.07744058447132	1.2773157658793	LacZKD_DMSO	LacZ
RNAi	DMSO
457	0.065206128054312	0.166726055580052	LacZKD_DMSO	LacZ
RNAi	DMSO
458	-0.302770657240282	0.397174976958326	LacZKD_DMSO	LacZ
RNAi	DMSO
459	1.24129738710999	1.20811874073828	LacZKD_DMSO	LacZ
RNAi	DMSO
460	0.711469781874328	0.838823913515769	LacZKD_DMSO	LacZ
RNAi	DMSO
461	0.26150077319828	0.445479656532881	LacZKD_DMSO	LacZ
RNAi	DMSO
462	0.581835924057648	0.685239995457939	LacZKD_DMSO	LacZ
RNAi	DMSO
463	0.450557009418329	0.58169940355087	LacZKD_DMSO	LacZ
RNAi	DMSO
464	0.843357378437956	0.734927779647047	LacZKD_DMSO	LacZ
RNAi	DMSO
465	0.396199347095736	0.397174976958326	LacZKD_DMSO	LacZ
RNAi	DMSO
467	-0.00174066157630127	0.208118740738277	LacZKD_DMSO	LacZ
RNAi	DMSO
468	2.81977286682847	2.69422706656117	LacZKD_DMSO	LacZ
RNAi	DMSO
469	0.682506085939011	0.564666064252089	LacZKD_DMSO	LacZ
RNAi	DMSO
470	2.49587998820499	2.42703600137497	LacZKD_DMSO	LacZ
RNAi	DMSO
471	-0.302770657240282	-0.356152689700286	LacZKD_DMSO	LacZ
RNAi	DMSO
472	1.35364699641027	1.40727530386265	LacZKD_DMSO	LacZ
RNAi	DMSO
473	0.725258066359961	0.509148736402258	LacZKD_DMSO	LacZ
RNAi	DMSO
474	0.725258066359961	0.509148736402258	LacZKD_DMSO	LacZ
RNAi	DMSO
475	-0.0809219076239261	-0.833273944419948	LacZKD_DMSO	LacZ
RNAi	DMSO
476	2.34068201924591	2.32327520691183	LacZKD_DMSO	LacZ
RNAi	DMSO
477	-0.00174066157630127	0.166726055580052	LacZKD_DMSO	LacZ
RNAi	DMSO
478	1.84232211100635	1.79613565468277	LacZKD_DMSO	LacZ
RNAi	DMSO
479	2.48327055300227	2.35226821043443	LacZKD_DMSO	LacZ
RNAi	DMSO
480	0.065206128054312	-0.134303940083929	LacZKD_DMSO	LacZ
RNAi	DMSO
482	0.853576543619642	0.937578067222196	LacZKD_DMSO	LacZ
RNAi	DMSO
483	0.334051440346892	0.467756051244033	LacZKD_DMSO	LacZ
RNAi	DMSO
485	0.475380593143361	0.598089819739039	LacZKD_DMSO	LacZ
RNAi	DMSO
486	3.13153205341635	2.94248209342415	LacZKD_DMSO	LacZ
RNAi	DMSO
487	0.475380593143361	0.397174976958326	LacZKD_DMSO	LacZ
RNAi	DMSO
488	-0.779891911959945	-0.356152689700286	LacZKD_DMSO	LacZ
RNAi	DMSO
489	2.49241393244214	2.42151574297726	LacZKD_DMSO	LacZ
RNAi	DMSO
490	1.13918618041613	1.09614498129434	LacZKD_DMSO	LacZ
RNAi	DMSO
491	1.01249977753831	1.24590730162768	LacZKD_DMSO	LacZ
RNAi	DMSO
492	0.562530768862261	0.280669407886889	LacZKD_DMSO	LacZ
RNAi	DMSO
493	0.220108088040055	0.280669407886889	LacZKD_DMSO	LacZ
RNAi	DMSO
494	-0.779891911959945	-0.833273944419948	LacZKD_DMSO	LacZ
RNAi	DMSO
495	1.52113808370404	1.55411588191878	LacZKD_DMSO	LacZ
RNAi	DMSO
496	1.52113808370404	1.55411588191878	LacZKD_DMSO	LacZ
RNAi	DMSO
497	1.14952701375435	1.26709660069761	LacZKD_DMSO	LacZ
RNAi	DMSO
498	1.50566539704783	1.39717497695833	LacZKD_DMSO	LacZ
RNAi	DMSO
499	-0.0809219076239261	-0.231213953091986	LacZKD_DMSO	LacZ
RNAi	DMSO
500	0.123198075031999	0.629124053479008	LacZKD_DMSO	LacZ
RNAi	DMSO
501	1.9604707775343	1.87087657241985	LacZKD_DMSO	LacZ
RNAi	DMSO
502	0.562530768862261	0.671876033899958	LacZKD_DMSO	LacZ
RNAi	DMSO
503	0.498861688992884	0.509148736402258	LacZKD_DMSO	LacZ
RNAi	DMSO
504	1.9199458139073	1.96051644027087	LacZKD_DMSO	LacZ
RNAi	DMSO
505	0.521138083704036	0.546937297291658	LacZKD_DMSO	LacZ
RNAi	DMSO
506	3.20486036615547	3.16341281118022	LacZKD_DMSO	LacZ
RNAi	DMSO
507	2.89432603361676	2.79521716054717	LacZKD_DMSO	LacZ
RNAi	DMSO
508	1.31701810104811	1.0752110744587	LacZKD_DMSO	LacZ
RNAi	DMSO
509	2.62766893752642	2.62732324447765	LacZKD_DMSO	LacZ
RNAi	DMSO
510	1.80893981363426	1.73139211983214	LacZKD_DMSO	LacZ
RNAi	DMSO
511	0.725258066359961	1.069816042572	LacZKD_DMSO	LacZ
RNAi	DMSO
512	1.62664826847401	1.50914873640226	LacZKD_DMSO	LacZ
RNAi	DMSO
513	0.26150077319828	0.685239995457939	LacZKD_DMSO	LacZ
RNAi	DMSO
514	0.17435059747938	0.120968565019377	LacZKD_DMSO	LacZ
RNAi	DMSO
517	0.667266119382274	0.89911981540302	LacZKD_DMSO	LacZ
RNAi	DMSO
518	1.14952701375435	1.20415255352068	LacZKD_DMSO	LacZ
RNAi	DMSO
519	3.09891702039926	3.00279686449519	LacZKD_DMSO	LacZ
RNAi	DMSO
520	2.30717929394659	2.31285409125829	LacZKD_DMSO	LacZ
RNAi	DMSO
521	1.08343094816051	1.30660514198129	LacZKD_DMSO	LacZ
RNAi	DMSO
522	0.78830981210705	0.930154049142989	LacZKD_DMSO	LacZ
RNAi	DMSO
523	-0.779891911959945	-0.833273944419948	LacZKD_DMSO	LacZ
RNAi	DMSO
524	2.12751944881464	2.13985390917975	LacZKD_DMSO	LacZ
RNAi	DMSO
525	2.06952750183695	2.11854909089596	LacZKD_DMSO	LacZ
RNAi	DMSO
526	-0.0809219076239261	0.0698160425719953	LacZKD_DMSO	LacZ
RNAi	DMSO
527	0.521138083704036	0.810178732066239	LacZKD_DMSO	LacZ
RNAi	DMSO
528	-0.177831920631982	-0.0551226940363046	LacZKD_DMSO	LacZ
RNAi	DMSO
529	0.811172695066554	0.829483887261626	LacZKD_DMSO	LacZ
RNAi	DMSO
530	-0.00174066157630127	0.31285409125829	LacZKD_DMSO	LacZ
RNAi	DMSO
531	0.738622027917943	0.838823913515769	LacZKD_DMSO	LacZ
RNAi	DMSO
532	-0.0809219076239261	0.528453891597645	LacZKD_DMSO	LacZ
RNAi	DMSO
533	2.1285931069187	2.08528058613033	LacZKD_DMSO	LacZ
RNAi	DMSO
534	0.600319329751661	0.685239995457939	LacZKD_DMSO	LacZ
RNAi	DMSO
535	0.682506085939011	0.746509652196862	LacZKD_DMSO	LacZ
RNAi	DMSO
536	2.67004907681339	2.59437442676698	LacZKD_DMSO	LacZ
RNAi	DMSO
537	-0.177831920631982	0.245907301627677	LacZKD_DMSO	LacZ
RNAi	DMSO
538	0.901349325415642	0.999234968286288	LacZKD_DMSO	LacZ
RNAi	DMSO
539	0.682506085939011	0.800194511159638	LacZKD_DMSO	LacZ
RNAi	DMSO
540	0.892205945975773	0.874296231677988	LacZKD_DMSO	LacZ
RNAi	DMSO
541	-0.0809219076239261	-0.134303940083929	LacZKD_DMSO	LacZ
RNAi	DMSO
542	1.51677327830159	1.42199856068336	LacZKD_DMSO	LacZ
RNAi	DMSO
543	1.41323268639452	1.38944252672764	LacZKD_DMSO	LacZ
RNAi	DMSO
544	2.14335210667033	2.10122450682362	LacZKD_DMSO	LacZ
RNAi	DMSO
545	1.00543792305082	1.09100534164193	LacZKD_DMSO	LacZ
RNAi	DMSO
546	-0.779891911959945	-0.532243948755967	LacZKD_DMSO	LacZ
RNAi	DMSO
547	1.14438737410194	1.31901439996311	LacZKD_DMSO	LacZ
RNAi	DMSO
548	0.26150077319828	0.342817314635733	LacZKD_DMSO	LacZ
RNAi	DMSO
549	1.41043978621035	1.54512395652819	LacZKD_DMSO	LacZ
RNAi	DMSO
550	0.811172695066554	1.00557514631731	LacZKD_DMSO	LacZ
RNAi	DMSO
551	0.600319329751661	0.698204972622307	LacZKD_DMSO	LacZ
RNAi	DMSO
552	3.14288542996885	2.97011488056367	LacZKD_DMSO	LacZ
RNAi	DMSO
553	2.32425363859406	2.31254377007188	LacZKD_DMSO	LacZ
RNAi	DMSO
554	1.07136643675913	1.20415255352068	LacZKD_DMSO	LacZ
RNAi	DMSO
555	1.49426593730374	1.49510565901879	LacZKD_DMSO	LacZ
RNAi	DMSO
556	0.901349325415642	0.972906029563939	LacZKD_DMSO	LacZ
RNAi	DMSO
558	0.882865919721629	1.04753964786084	LacZKD_DMSO	LacZ
RNAi	DMSO
559	0.697229342759718	0.598089819739039	LacZKD_DMSO	LacZ
RNAi	DMSO
560	0.799891684656865	1.19610983326526	LacZKD_DMSO	LacZ
RNAi	DMSO
561	-0.177831920631982	0.166726055580052	LacZKD_DMSO	LacZ
RNAi	DMSO
562	1.41323268639452	1.46992211300054	LacZKD_DMSO	LacZ
RNAi	DMSO
563	1.70011503099721	1.82853874111731	LacZKD_DMSO	LacZ
RNAi	DMSO
564	1.59485643405016	1.76987042820023	LacZKD_DMSO	LacZ
RNAi	DMSO
565	2.2001114596238	2.19121172327922	LacZKD_DMSO	LacZ
RNAi	DMSO
566	0.562530768862261	0.58169940355087	LacZKD_DMSO	LacZ
RNAi	DMSO
567	2.08933980777103	2.04352103178075	LacZKD_DMSO	LacZ
RNAi	DMSO
568	0.882865919721629	0.882729399214851	LacZKD_DMSO	LacZ
RNAi	DMSO
569	1.29565504943259	1.34281731463573	LacZKD_DMSO	LacZ
RNAi	DMSO
570	1.65627073508081	1.66641313819846	LacZKD_DMSO	LacZ
RNAi	DMSO
571	0.711469781874328	0.856922135608565	LacZKD_DMSO	LacZ
RNAi	DMSO
572	0.960470777534299	1.1623612501776	LacZKD_DMSO	LacZ
RNAi	DMSO
573	1.89035394111418	1.84615395219217	LacZKD_DMSO	LacZ
RNAi	DMSO
574	2.50091401643372	2.42223976839959	LacZKD_DMSO	LacZ
RNAi	DMSO
575	2.2068798223063	2.19610983326526	LacZKD_DMSO	LacZ
RNAi	DMSO
576	-0.177831920631982	0.166726055580052	LacZKD_DMSO	LacZ
RNAi	DMSO
577	2.08044609461105	2.02526325314969	LacZKD_DMSO	LacZ
RNAi	DMSO
578	2.08044609461105	2.02526325314969	LacZKD_DMSO	LacZ
RNAi	DMSO
579	1.97750411683308	1.91413786346648	LacZKD_DMSO	LacZ
RNAi	DMSO
580	2.56213577612753	2.48059327594921	LacZKD_DMSO	LacZ
RNAi	DMSO
581	2.01737562887077	1.97358408509887	LacZKD_DMSO	LacZ
RNAi	DMSO
582	-0.302770657240282	-0.356152689700286	LacZKD_DMSO	LacZ
RNAi	DMSO
583	2.20328316007787	2.16585659686742	LacZKD_DMSO	LacZ
RNAi	DMSO
584	1.82756311125472	1.79715393060508	LacZKD_DMSO	LacZ
RNAi	DMSO
585	0.396199347095736	0.488945350313971	LacZKD_DMSO	LacZ
RNAi	DMSO
586	1.1177351793305	1.30344662273646	LacZKD_DMSO	LacZ
RNAi	DMSO
587	-0.0809219076239261	-0.231213953091986	LacZKD_DMSO	LacZ
RNAi	DMSO
588	1.64006383652981	1.53408197660607	LacZKD_DMSO	LacZ
RNAi	DMSO
589	0.542327382773974	0.768786046908014	LacZKD_DMSO	LacZ
RNAi	DMSO
590	1.32391180899601	1.37891365998401	LacZKD_DMSO	LacZ
RNAi	DMSO
591	2.58950950173668	2.51268759739319	LacZKD_DMSO	LacZ
RNAi	DMSO
593	0.927678264137991	1.29057769654714	LacZKD_DMSO	LacZ
RNAi	DMSO
594	-0.0809219076239261	0.166726055580052	LacZKD_DMSO	LacZ
RNAi	DMSO
595	-0.00174066157630127	0.120968565019377	LacZKD_DMSO	LacZ
RNAi	DMSO
596	0.764176132390331	0.972906029563939	LacZKD_DMSO	LacZ
RNAi	DMSO
597	0.960470777534299	0.930154049142989	LacZKD_DMSO	LacZ
RNAi	DMSO
598	1.37239643242311	1.50518254918466	LacZKD_DMSO	LacZ
RNAi	DMSO
599	1.46065733632265	1.37084603823598	LacZKD_DMSO	LacZ
RNAi	DMSO
600	0.366236123718293	0.546937297291658	LacZKD_DMSO	LacZ
RNAi	DMSO
602	1.35364699641027	1.56292540267579	LacZKD_DMSO	LacZ
RNAi	DMSO
603	2.50544031568394	2.42536333830413	LacZKD_DMSO	LacZ
RNAi	DMSO
604	0.123198075031999	-0.134303940083929	LacZKD_DMSO	LacZ
RNAi	DMSO
605	0.29928933408768	0.710794099930327	LacZKD_DMSO	LacZ
RNAi	DMSO
606	0.600319329751661	0.98626999112192	LacZKD_DMSO	LacZ
RNAi	DMSO
608	0.366236123718293	0.528453891597645	LacZKD_DMSO	LacZ
RNAi	DMSO
609	2.99228304886467	2.90455456147584	LacZKD_DMSO	LacZ
RNAi	DMSO
610	2.01944863749364	2.08000995734047	LacZKD_DMSO	LacZ
RNAi	DMSO
611	3.26362754828581	3.16231737983241	LacZKD_DMSO	LacZ
RNAi	DMSO
612	0.334051440346892	0.166726055580052	LacZKD_DMSO	LacZ
RNAi	DMSO
613	0.882865919721629	0.944877305963695	LacZKD_DMSO	LacZ
RNAi	DMSO
614	-0.00174066157630127	0.0118240955943086	LacZKD_DMSO	LacZ
RNAi	DMSO
615	1.42422807069598	1.46992211300054	LacZKD_DMSO	LacZ
RNAi	DMSO
616	0.776410588807342	0.914914082586252	LacZKD_DMSO	LacZ
RNAi	DMSO
617	0.17435059747938	0.208118740738277	LacZKD_DMSO	LacZ
RNAi	DMSO
618	2.13970911182417	2.13380578972455	LacZKD_DMSO	LacZ
RNAi	DMSO
619	0.123198075031999	0.421998560683358	LacZKD_DMSO	LacZ
RNAi	DMSO
620	1.04618289074088	1.069816042572	LacZKD_DMSO	LacZ
RNAi	DMSO
621	0.75158700508231	0.999234968286288	LacZKD_DMSO	LacZ
RNAi	DMSO
622	2.66912340438784	2.57530518098872	LacZKD_DMSO	LacZ
RNAi	DMSO
623	1.56646106249069	1.57326623601401	LacZKD_DMSO	LacZ
RNAi	DMSO
624	0.498861688992884	0.421998560683358	LacZKD_DMSO	LacZ
RNAi	DMSO
625	2.00685951018562	1.97018317122847	LacZKD_DMSO	LacZ
RNAi	DMSO
626	2.9754492718516	2.87395547490735	LacZKD_DMSO	LacZ
RNAi	DMSO
627	0.562530768862261	0.810178732066239	LacZKD_DMSO	LacZ
RNAi	DMSO
628	2.45689718744935	2.42223976839959	LacZKD_DMSO	LacZ
RNAi	DMSO
629	1.48492591104959	1.6622703931265	LacZKD_DMSO	LacZ
RNAi	DMSO
630	-0.302770657240282	-0.833273944419948	LacZKD_DMSO	LacZ
RNAi	DMSO
631	0.882865919721629	0.922600911252543	LacZKD_DMSO	LacZ
RNAi	DMSO
632	0.952501847863024	1.12096856501938	LacZKD_DMSO	LacZ
RNAi	DMSO
633	1.09516935143176	1.08580414795613	LacZKD_DMSO	LacZ
RNAi	DMSO
634	2.38742542278823	2.33522353910308	LacZKD_DMSO	LacZ
RNAi	DMSO
635	1.16949809468497	1.34281731463573	LacZKD_DMSO	LacZ
RNAi	DMSO
636	2.43548124082348	2.51755532916302	LacZKD_DMSO	LacZ
RNAi	DMSO
637	2.43548124082348	2.51755532916302	LacZKD_DMSO	LacZ
RNAi	DMSO
638	-0.177831920631982	0.166726055580052	LacZKD_DMSO	LacZ
RNAi	DMSO
640	1.16459076019022	1.18375939487883	LacZKD_DMSO	LacZ
RNAi	DMSO
641	1.76788279342788	1.74536526554812	LacZKD_DMSO	LacZ
RNAi	DMSO
642	1.55052186138925	1.71079409993033	LacZKD_DMSO	LacZ
RNAi	DMSO
643	3.00429729342102	3.0724140232919	LacZKD_DMSO	LacZ
RNAi	DMSO
644	-0.779891911959945	0.166726055580052	LacZKD_DMSO	LacZ
RNAi	DMSO
646	0.667266119382274	0.882729399214851	LacZKD_DMSO	LacZ
RNAi	DMSO
647	-0.177831920631982	0.245907301627677	LacZKD_DMSO	LacZ
RNAi	DMSO
648	0.220108088040055	0.120968565019377	LacZKD_DMSO	LacZ
RNAi	DMSO
649	0.498861688992884	0.613884086922271	LacZKD_DMSO	LacZ
RNAi	DMSO
650	0.17435059747938	-0.134303940083929	LacZKD_DMSO	LacZ
RNAi	DMSO
651	0.697229342759718	0.856922135608565	LacZKD_DMSO	LacZ
RNAi	DMSO
652	0.220108088040055	0.467756051244033	LacZKD_DMSO	LacZ
RNAi	DMSO
653	0.29928933408768	0.421998560683358	LacZKD_DMSO	LacZ
RNAi	DMSO
654	1.24949186572526	1.21204903436671	LacZKD_DMSO	LacZ
RNAi	DMSO
655	0.475380593143361	0.723028556347339	LacZKD_DMSO	LacZ
RNAi	DMSO
656	1.79297969024054	1.91413786346648	LacZKD_DMSO	LacZ
RNAi	DMSO
657	-0.779891911959945	0.0118240955943086	LacZKD_DMSO	LacZ
RNAi	DMSO
658	1.8733206018154	1.79613565468277	LacZKD_DMSO	LacZ
RNAi	DMSO
659	-0.0809219076239261	0.0698160425719953	LacZKD_DMSO	LacZ
RNAi	DMSO
660	0.975982943712546	0.959117745078306	LacZKD_DMSO	LacZ
RNAi	DMSO
661	0.853576543619642	0.966066605033633	LacZKD_DMSO	LacZ
RNAi	DMSO
662	0.521138083704036	0.58169940355087	LacZKD_DMSO	LacZ
RNAi	DMSO
663	1.08933980777103	1.10122450682362	LacZKD_DMSO	LacZ
RNAi	DMSO
664	0.600319329751661	0.874296231677988	LacZKD_DMSO	LacZ
RNAi	DMSO
665	1.52113808370404	1.62309208870909	LacZKD_DMSO	LacZ
RNAi	DMSO
667	0.26150077319828	0.710794099930327	LacZKD_DMSO	LacZ
RNAi	DMSO
668	2.80736993773259	2.71079409993033	LacZKD_DMSO	LacZ
RNAi	DMSO
669	2.80736993773259	2.71079409993033	LacZKD_DMSO	LacZ
RNAi	DMSO
670	2.23546784344927	2.15260141288845	LacZKD_DMSO	LacZ
RNAi	DMSO
671	-0.302770657240282	-0.532243948755967	LacZKD_DMSO	LacZ
RNAi	DMSO
672	-0.0809219076239261	0.208118740738277	LacZKD_DMSO	LacZ
RNAi	DMSO
673	1.51896116444976	1.67860941655893	LacZKD_DMSO	LacZ
RNAi	DMSO
674	1.54232738277397	1.36538314253447	LacZKD_DMSO	LacZ
RNAi	DMSO
675	0.065206128054312	-0.231213953091986	LacZKD_DMSO	LacZ
RNAi	DMSO
676	-0.0809219076239261	0.0698160425719953	LacZKD_DMSO	LacZ
RNAi	DMSO
677	2.76454822535775	2.71413151524754	LacZKD_DMSO	LacZ
RNAi	DMSO
678	1.57229060615142	1.51111832926516	LacZKD_DMSO	LacZ
RNAi	DMSO
679	3.18048371945021	3.03206696120464	LacZKD_DMSO	LacZ
RNAi	DMSO
680	0.42422807069598	0.58169940355087	LacZKD_DMSO	LacZ
RNAi	DMSO
681	2.44876504614899	2.39717497695833	LacZKD_DMSO	LacZ
RNAi	DMSO
682	0.811172695066554	0.723028556347339	LacZKD_DMSO	LacZ
RNAi	DMSO
683	1.74385455485162	1.56292540267579	LacZKD_DMSO	LacZ
RNAi	DMSO
684	1.4269339640719	1.55589213994458	LacZKD_DMSO	LacZ
RNAi	DMSO
685	3.22670247422419	3.14718394785615	LacZKD_DMSO	LacZ
RNAi	DMSO
686	1.20237932107962	1.35141748639765	LacZKD_DMSO	LacZ
RNAi	DMSO
687	1.08933980777103	1.26709660069761	LacZKD_DMSO	LacZ
RNAi	DMSO
688	-0.302770657240282	-0.231213953091986	LacZKD_DMSO	LacZ
RNAi	DMSO
689	0.42422807069598	0.370846038235977	LacZKD_DMSO	LacZ
RNAi	DMSO
690	0.651471852199042	0.397174976958326	LacZKD_DMSO	LacZ
RNAi	DMSO
691	-0.779891911959945	-0.356152689700286	LacZKD_DMSO	LacZ
RNAi	DMSO
692	-0.0809219076239261	0.0698160425719953	LacZKD_DMSO	LacZ
RNAi	DMSO
693	0.944383957640844	0.847967292955639	LacZKD_DMSO	LacZ
RNAi	DMSO
694	1.57421652718746	1.31901439996311	LacZKD_DMSO	LacZ
RNAi	DMSO
696	1.79297969024054	1.8266422556499	LacZKD_DMSO	LacZ
RNAi	DMSO
697	0.952501847863024	1.1534977898463	LacZKD_DMSO	LacZ
RNAi	DMSO
698	0.450557009418329	0.280669407886889	LacZKD_DMSO	LacZ
RNAi	DMSO
699	0.450557009418329	0.280669407886889	LacZKD_DMSO	LacZ
RNAi	DMSO
700	1.55052186138925	1.67592857791115	LacZKD_DMSO	LacZ
RNAi	DMSO
702	1.75792718311333	1.67727106578666	LacZKD_DMSO	LacZ
RNAi	DMSO
703	-0.302770657240282	-0.0551226940363046	LacZKD_DMSO	LacZ
RNAi	DMSO
704	0.42422807069598	0.445479656532881	LacZKD_DMSO	LacZ
RNAi	DMSO
705	1.48017947602513	1.56984657675587	LacZKD_DMSO	LacZ
RNAi	DMSO
706	2.78001471307617	2.76100808439186	LacZKD_DMSO	LacZ
RNAi	DMSO
707	0.521138083704036	0.370846038235977	LacZKD_DMSO	LacZ
RNAi	DMSO
708	2.34850735675786	2.26915976126139	LacZKD_DMSO	LacZ
RNAi	DMSO
709	1.50790981797028	1.42679744356513	LacZKD_DMSO	LacZ
RNAi	DMSO
710	1.08933980777103	1.2530858862548	LacZKD_DMSO	LacZ
RNAi	DMSO
711	1.98053057146327	1.89831482076679	LacZKD_DMSO	LacZ
RNAi	DMSO
712	-0.0809219076239261	0.0118240955943086	LacZKD_DMSO	LacZ
RNAi	DMSO
713	2.05005478398169	1.8665637814473	LacZKD_DMSO	LacZ
RNAi	DMSO
715	0.78830981210705	0.944877305963695	LacZKD_DMSO	LacZ
RNAi	DMSO
717	0.220108088040055	0.546937297291658	LacZKD_DMSO	LacZ
RNAi	DMSO
718	-0.0809219076239261	-0.134303940083929	LacZKD_DMSO	LacZ
RNAi	DMSO
719	-0.177831920631982	-0.356152689700286	LacZKD_DMSO	LacZ
RNAi	DMSO
720	0.065206128054312	-0.0551226940363046	LacZKD_DMSO	LacZ
RNAi	DMSO
721	2.76218623437568	2.78602813145566	LacZKD_DMSO	LacZ
RNAi	DMSO
722	2.57248358304058	2.38761830479957	LacZKD_DMSO	LacZ
RNAi	DMSO
723	0.123198075031999	0.166726055580052	LacZKD_DMSO	LacZ
RNAi	DMSO
724	1.33737938369582	1.2872999867859	LacZKD_DMSO	LacZ
RNAi	DMSO
725	2.09977729367211	2.10223332140476	LacZKD_DMSO	LacZ
RNAi	DMSO
726	1.07136643675913	1.05882065827053	LacZKD_DMSO	LacZ
RNAi	DMSO
727	1.61280504129972	1.59160769221112	LacZKD_DMSO	LacZ
RNAi	DMSO
728	1.02628806202394	1.05882065827053	LacZKD_DMSO	LacZ
RNAi	DMSO
729	1.93443784778529	1.94197231532029	LacZKD_DMSO	LacZ
RNAi	DMSO
730	0.822168079368018	1.04753964786084	LacZKD_DMSO	LacZ
RNAi	DMSO
731	2.31142324773728	2.18874179539777	LacZKD_DMSO	LacZ
RNAi	DMSO
732	2.25192035937043	2.22401169999827	LacZKD_DMSO	LacZ
RNAi	DMSO
733	0.697229342759718	0.598089819739039	LacZKD_DMSO	LacZ
RNAi	DMSO
734	0.75158700508231	0.891001925180841	LacZKD_DMSO	LacZ
RNAi	DMSO
735	0.065206128054312	0.0698160425719953	LacZKD_DMSO	LacZ
RNAi	DMSO
736	2.07258808167691	2.00178215730017	LacZKD_DMSO	LacZ
RNAi	DMSO
737	-0.00174066157630127	0.0118240955943086	LacZKD_DMSO	LacZ
RNAi	DMSO
738	0.123198075031999	0.245907301627677	LacZKD_DMSO	LacZ
RNAi	DMSO
739	2.28680663846305	2.2611971842217	LacZKD_DMSO	LacZ
RNAi	DMSO
740	2.82444216114297	2.79480831657073	LacZKD_DMSO	LacZ
RNAi	DMSO
741	1.47538059314336	1.43623899979797	LacZKD_DMSO	LacZ
RNAi	DMSO
742	-0.00174066157630127	0.31285409125829	LacZKD_DMSO	LacZ
RNAi	DMSO
743	1.64006383652981	1.76442124150556	LacZKD_DMSO	LacZ
RNAi	DMSO
744	0.29928933408768	0.421998560683358	LacZKD_DMSO	LacZ
RNAi	DMSO
745	0.220108088040055	0.342817314635733	LacZKD_DMSO	LacZ
RNAi	DMSO
746	-0.478861916295964	-0.0551226940363046	LacZKD_DMSO	LacZ
RNAi	DMSO
747	1.68697570839416	1.55942300883972	LacZKD_DMSO	LacZ
RNAi	DMSO
748	0.581835924057648	0.613884086922271	LacZKD_DMSO	LacZ
RNAi	DMSO
749	2.00614929828261	1.82759153358392	LacZKD_DMSO	LacZ
RNAi	DMSO
750	1.86158219854415	1.85246779418232	LacZKD_DMSO	LacZ
RNAi	DMSO
751	2.12047521669653	2.11903406524218	LacZKD_DMSO	LacZ
RNAi	DMSO
752	0.17435059747938	0.467756051244033	LacZKD_DMSO	LacZ
RNAi	DMSO
753	1.44021617608011	1.4022545024876	LacZKD_DMSO	LacZ
RNAi	DMSO
754	0.065206128054312	0.370846038235977	LacZKD_DMSO	LacZ
RNAi	DMSO
755	-0.0809219076239261	-0.0551226940363046	LacZKD_DMSO	LacZ
RNAi	DMSO
756	0.396199347095736	0.397174976958326	LacZKD_DMSO	LacZ
RNAi	DMSO
757	-0.478861916295964	-0.134303940083929	LacZKD_DMSO	LacZ
RNAi	DMSO
758	-0.302770657240282	0.0118240955943086	LacZKD_DMSO	LacZ
RNAi	DMSO
759	0.998259338423699	1.05882065827053	LacZKD_DMSO	LacZ
RNAi	DMSO
761	2.48113292203245	2.29962582552453	LacZKD_DMSO	LacZ
RNAi	DMSO
762	1.70582951452164	1.73959765778053	LacZKD_DMSO	LacZ
RNAi	DMSO
763	0.975982943712546	0.907088745074296	LacZKD_DMSO	LacZ
RNAi	DMSO
764	-0.00174066157630127	-0.134303940083929	LacZKD_DMSO	LacZ
RNAi	DMSO
766	-0.0809219076239261	0.280669407886889	LacZKD_DMSO	LacZ
RNAi	DMSO
767	2.14490408383797	2.12719683311435	LacZKD_DMSO	LacZ
RNAi	DMSO
768	0.220108088040055	0.0118240955943086	LacZKD_DMSO	LacZ
RNAi	DMSO
769	0.220108088040055	0.0118240955943086	LacZKD_DMSO	LacZ
RNAi	DMSO
770	0.882865919721629	0.972906029563939	LacZKD_DMSO	LacZ
RNAi	DMSO
771	-0.177831920631982	-0.231213953091986	LacZKD_DMSO	LacZ
RNAi	DMSO
772	0.667266119382274	0.58169940355087	LacZKD_DMSO	LacZ
RNAi	DMSO
773	0.600319329751661	0.658087749414324	LacZKD_DMSO	LacZ
RNAi	DMSO
774	0.75158700508231	0.397174976958326	LacZKD_DMSO	LacZ
RNAi	DMSO
775	-0.779891911959945	-0.231213953091986	LacZKD_DMSO	LacZ
RNAi	DMSO
776	1.63172779400329	1.67727106578666	LacZKD_DMSO	LacZ
RNAi	DMSO
777	1.63172779400329	1.67727106578666	LacZKD_DMSO	LacZ
RNAi	DMSO
778	0.78830981210705	0.907088745074296	LacZKD_DMSO	LacZ
RNAi	DMSO
779	1.81560430986563	1.68523999545794	LacZKD_DMSO	LacZ
RNAi	DMSO
780	0.832891944759791	0.598089819739039	LacZKD_DMSO	LacZ
RNAi	DMSO
781	2.2701009449602	2.17702601221986	LacZKD_DMSO	LacZ
RNAi	DMSO
782	2.08104470874015	2.17998472086357	LacZKD_DMSO	LacZ
RNAi	DMSO
783	1.14952701375435	1.22363090691652	LacZKD_DMSO	LacZ
RNAi	DMSO
784	1.123198075032	1.04753964786084	LacZKD_DMSO	LacZ
RNAi	DMSO
785	1.123198075032	1.04753964786084	LacZKD_DMSO	LacZ
RNAi	DMSO
786	2.10940979054637	2.11611606222496	LacZKD_DMSO	LacZ
RNAi	DMSO
787	2.75540220808283	2.73492777964705	LacZKD_DMSO	LacZ
RNAi	DMSO
788	2.75540220808283	2.73492777964705	LacZKD_DMSO	LacZ
RNAi	DMSO
789	1.29199009534618	1.29705982407506	LacZKD_DMSO	LacZ
RNAi	DMSO
790	2.39764458796992	2.34541529535564	LacZKD_DMSO	LacZ
RNAi	DMSO
791	2.12265486735405	1.94197231532029	LacZKD_DMSO	LacZ
RNAi	DMSO
792	1.55052186138925	1.68392195353003	LacZKD_DMSO	LacZ
RNAi	DMSO
795	-0.00174066157630127	-0.134303940083929	LacZKD_DMSO	LacZ
RNAi	DMSO
796	0.17435059747938	0.509148736402258	LacZKD_DMSO	LacZ
RNAi	DMSO
797	1.28456607726697	1.3735519316119	LacZKD_DMSO	LacZ
RNAi	DMSO
798	2.66085978851924	2.55358158476478	LacZKD_DMSO	LacZ
RNAi	DMSO
799	2.6288566942243	2.55713121206013	LacZKD_DMSO	LacZ
RNAi	DMSO
801	2.03767345759984	1.98561147017406	LacZKD_DMSO	LacZ
RNAi	DMSO
802	1.81670518366652	1.82473745223716	LacZKD_DMSO	LacZ
RNAi	DMSO
803	0.123198075031999	0.467756051244033	LacZKD_DMSO	LacZ
RNAi	DMSO
804	0.065206128054312	0.120968565019377	LacZKD_DMSO	LacZ
RNAi	DMSO
805	2.02696611755887	1.99923496828629	LacZKD_DMSO	LacZ
RNAi	DMSO
806	0.17435059747938	0.245907301627677	LacZKD_DMSO	LacZ
RNAi	DMSO
807	2.29492452868523	2.23823986067514	LacZKD_DMSO	LacZ
RNAi	DMSO
808	1.04618289074088	1.05321678075253	LacZKD_DMSO	LacZ
RNAi	DMSO
809	-0.478861916295964	-0.134303940083929	LacZKD_DMSO	LacZ
RNAi	DMSO
810	3.11795501961963	3.01256796300181	LacZKD_DMSO	LacZ
RNAi	DMSO
811	2.50656455778704	2.46775605124403	LacZKD_DMSO	LacZ
RNAi	DMSO
812	0.220108088040055	0.746509652196862	LacZKD_DMSO	LacZ
RNAi	DMSO
813	1.72661312044493	1.48059327594921	LacZKD_DMSO	LacZ
RNAi	DMSO
814	1.47052809034895	1.62460795231404	LacZKD_DMSO	LacZ
RNAi	DMSO
815	0.738622027917943	0.757790662606551	LacZKD_DMSO	LacZ
RNAi	DMSO
816	1.66571229131365	1.50914873640226	LacZKD_DMSO	LacZ
RNAi	DMSO
817	-0.779891911959945	-0.356152689700286	LacZKD_DMSO	LacZ
RNAi	DMSO
818	1.01249977753831	1.01798440429913	LacZKD_DMSO	LacZ
RNAi	DMSO
819	0.901349325415642	1.23118404480697	LacZKD_DMSO	LacZ
RNAi	DMSO
820	0.983536081602992	1.22742389593366	LacZKD_DMSO	LacZ
RNAi	DMSO
821	0.220108088040055	0.488945350313971	LacZKD_DMSO	LacZ
RNAi	DMSO
822	1.88662606859494	1.77844936358739	LacZKD_DMSO	LacZ
RNAi	DMSO
823	2.69022444119106	2.57699701983224	LacZKD_DMSO	LacZ
RNAi	DMSO
824	2.69022444119106	2.57699701983224	LacZKD_DMSO	LacZ
RNAi	DMSO
825	0.990960099682199	1.06435314687049	LacZKD_DMSO	LacZ
RNAi	DMSO
826	0.498861688992884	0.847967292955639	LacZKD_DMSO	LacZ
RNAi	DMSO
827	0.863560764526243	0.768786046908014	LacZKD_DMSO	LacZ
RNAi	DMSO
828	1.40195167598483	1.66503660936965	LacZKD_DMSO	LacZ
RNAi	DMSO
829	2.55031887261158	2.45093112328185	LacZKD_DMSO	LacZ
RNAi	DMSO
830	0.17435059747938	0.445479656532881	LacZKD_DMSO	LacZ
RNAi	DMSO
831	0.123198075031999	0.280669407886889	LacZKD_DMSO	LacZ
RNAi	DMSO
832	1.18859103659399	1.10122450682362	LacZKD_DMSO	LacZ
RNAi	DMSO
833	1.56253076886226	1.58668180406981	LacZKD_DMSO	LacZ
RNAi	DMSO
834	-0.478861916295964	-0.134303940083929	LacZKD_DMSO	LacZ
RNAi	DMSO
835	1.86158219854415	1.91646237114911	LacZKD_DMSO	LacZ
RNAi	DMSO
836	1.28829394978622	1.29057769654714	LacZKD_DMSO	LacZ
RNAi	DMSO
837	2.23462862679798	2.30185870695683	LacZKD_DMSO	LacZ
RNAi	DMSO
838	2.71883205878796	2.53908563810438	LacZKD_DMSO	LacZ
RNAi	DMSO
839	1.15460653928362	1.10122450682362	LacZKD_DMSO	LacZ
RNAi	DMSO
840	1.40762880887652	1.37624107012268	LacZKD_DMSO	LacZ
RNAi	DMSO
841	1.7451528950769	1.70830529952663	LacZKD_DMSO	LacZ
RNAi	DMSO
842	0.542327382773974	0.467756051244033	LacZKD_DMSO	LacZ
RNAi	DMSO
843	0.635081436010873	0.914914082586252	LacZKD_DMSO	LacZ
RNAi	DMSO
844	-0.478861916295964	-0.231213953091986	LacZKD_DMSO	LacZ
RNAi	DMSO
845	1.77520253661837	1.73257387425357	LacZKD_DMSO	LacZ
RNAi	DMSO
846	-0.177831920631982	-0.0551226940363046	LacZKD_DMSO	LacZ
RNAi	DMSO
847	-0.177831920631982	0.120968565019377	LacZKD_DMSO	LacZ
RNAi	DMSO
848	1.67342642808709	1.76332315120651	LacZKD_DMSO	LacZ
RNAi	DMSO
849	1.67342642808709	1.76332315120651	LacZKD_DMSO	LacZ
RNAi	DMSO
850	-0.177831920631982	-0.532243948755967	LacZKD_DMSO	LacZ
RNAi	DMSO
851	1.94026739144601	2.02163907788791	LacZKD_DMSO	LacZ
RNAi	DMSO
852	0.853576543619642	0.966066605033633	LacZKD_DMSO	LacZ
RNAi	DMSO
853	1.53186194909581	1.46119228174164	LacZKD_DMSO	LacZ
RNAi	DMSO
855	0.776410588807342	0.98626999112192	LacZKD_DMSO	LacZ
RNAi	DMSO
856	-0.0809219076239261	0.208118740738277	LacZKD_DMSO	LacZ
RNAi	DMSO
857	1.73199144901893	1.7360999651951	LacZKD_DMSO	LacZ
RNAi	DMSO
858	1.86651181426312	1.8497730938189	LacZKD_DMSO	LacZ
RNAi	DMSO
859	0.26150077319828	0.280669407886889	LacZKD_DMSO	LacZ
RNAi	DMSO
860	2.81824173385329	2.77919201953319	LacZKD_DMSO	LacZ
RNAi	DMSO
861	0.682506085939011	0.800194511159638	LacZKD_DMSO	LacZ
RNAi	DMSO
862	1.2068798223063	1.2872999867859	LacZKD_DMSO	LacZ
RNAi	DMSO
863	-0.00174066157630127	0.0698160425719953	LacZKD_DMSO	LacZ
RNAi	DMSO
864	2.36654622332583	2.31285409125829	LacZKD_DMSO	LacZ
RNAi	DMSO
865	-0.478861916295964	-0.356152689700286	LacZKD_DMSO	LacZ
RNAi	DMSO
867	2.33771077973014	2.36620697044241	LacZKD_DMSO	LacZ
RNAi	DMSO
868	0.17435059747938	0.208118740738277	LacZKD_DMSO	LacZ
RNAi	DMSO
869	1.8210809837268	1.91568891683621	LacZKD_DMSO	LacZ
RNAi	DMSO
870	0.065206128054312	0.0698160425719953	LacZKD_DMSO	LacZ
RNAi	DMSO
871	1.23294531274523	1.2872999867859	LacZKD_DMSO	LacZ
RNAi	DMSO
872	1.10659881321254	1.20415255352068	LacZKD_DMSO	LacZ
RNAi	DMSO
873	0.711469781874328	1.14899728861962	LacZKD_DMSO	LacZ
RNAi	DMSO
875	2.02219734592179	2.04811071235062	LacZKD_DMSO	LacZ
RNAi	DMSO
876	1.07136643675913	1.20415255352068	LacZKD_DMSO	LacZ
RNAi	DMSO
877	0.220108088040055	0.467756051244033	LacZKD_DMSO	LacZ
RNAi	DMSO
878	0.975982943712546	1.04178731897175	LacZKD_DMSO	LacZ
RNAi	DMSO
879	0.29928933408768	0.245907301627677	LacZKD_DMSO	LacZ
RNAi	DMSO
880	1.78358917343447	1.79816982459322	LacZKD_DMSO	LacZ
RNAi	DMSO
881	0.42422807069598	0.31285409125829	LacZKD_DMSO	LacZ
RNAi	DMSO
882	0.667266119382274	0.546937297291658	LacZKD_DMSO	LacZ
RNAi	DMSO
883	2.18342359942617	2.00745929019186	LacZKD_DMSO	LacZ
RNAi	DMSO
884	1.34721288640486	1.35424677641651	LacZKD_DMSO	LacZ
RNAi	DMSO
885	3.07185550717332	3.02616459103511	LacZKD_DMSO	LacZ
RNAi	DMSO
886	2.72457895053447	2.67552502098396	LacZKD_DMSO	LacZ
RNAi	DMSO
887	-0.302770657240282	-0.0551226940363046	LacZKD_DMSO	LacZ
RNAi	DMSO
888	-0.00174066157630127	-0.0551226940363046	LacZKD_DMSO	LacZ
RNAi	DMSO
889	-0.00174066157630127	-0.0551226940363046	LacZKD_DMSO	LacZ
RNAi	DMSO
890	-0.302770657240282	-0.134303940083929	LacZKD_DMSO	LacZ
RNAi	DMSO
891	-0.478861916295964	0.0698160425719953	LacZKD_DMSO	LacZ
RNAi	DMSO
892	0.936111431674854	0.999234968286288	LacZKD_DMSO	LacZ
RNAi	DMSO
893	2.08223946735309	1.89345326460662	LacZKD_DMSO	LacZ
RNAi	DMSO
894	-0.0809219076239261	0.166726055580052	LacZKD_DMSO	LacZ
RNAi	DMSO
895	2.11938127535766	1.89992332068662	LacZKD_DMSO	LacZ
RNAi	DMSO
896	-0.478861916295964	0.120968565019377	LacZKD_DMSO	LacZ
RNAi	DMSO
897	0.78830981210705	0.865696059916071	LacZKD_DMSO	LacZ
RNAi	DMSO
898	-0.478861916295964	-0.833273944419948	LacZKD_DMSO	LacZ
RNAi	DMSO
899	2.00042540018021	2.02163907788791	LacZKD_DMSO	LacZ
RNAi	DMSO
900	0.542327382773974	0.613884086922271	LacZKD_DMSO	LacZ
RNAi	DMSO
901	2.20643186509082	2.16542121389171	LacZKD_DMSO	LacZ
RNAi	DMSO
902	1.88286591972163	1.85957297485728	LacZKD_DMSO	LacZ
RNAi	DMSO
903	0.975982943712546	0.856922135608565	LacZKD_DMSO	LacZ
RNAi	DMSO
904	0.738622027917943	0.847967292955639	LacZKD_DMSO	LacZ
RNAi	DMSO
905	2.58183592405765	2.42536333830413	LacZKD_DMSO	LacZ
RNAi	DMSO
906	-0.0809219076239261	0.445479656532881	LacZKD_DMSO	LacZ
RNAi	DMSO
907	0.29928933408768	0.768786046908014	LacZKD_DMSO	LacZ
RNAi	DMSO
908	0.697229342759718	0.800194511159638	LacZKD_DMSO	LacZ
RNAi	DMSO
909	1.07744058447132	1.17956328028522	LacZKD_DMSO	LacZ
RNAi	DMSO
910	1.31352977320229	1.61697516389941	LacZKD_DMSO	LacZ
RNAi	DMSO
911	2.05832730994768	2.06872894693078	LacZKD_DMSO	LacZ
RNAi	DMSO
912	2.73862202791794	2.70542543512246	LacZKD_DMSO	LacZ
RNAi	DMSO
913	0.910304168068569	1.17532622734197	LacZKD_DMSO	LacZ
RNAi	DMSO
914	1.96596328321378	2.04696783147553	LacZKD_DMSO	LacZ
RNAi	DMSO
915	1.35044185653506	1.36538314253447	LacZKD_DMSO	LacZ
RNAi	DMSO
916	0.450557009418329	0.757790662606551	LacZKD_DMSO	LacZ
RNAi	DMSO
917	1.3306977983393	1.26363606858811	LacZKD_DMSO	LacZ
RNAi	DMSO
918	2.17627651851542	2.28664146583804	LacZKD_DMSO	LacZ
RNAi	DMSO
919	2.96759758029873	2.89173878092121	LacZKD_DMSO	LacZ
RNAi	DMSO
920	0.065206128054312	-0.134303940083929	LacZKD_DMSO	LacZ
RNAi	DMSO
921	0.450557009418329	0.768786046908014	LacZKD_DMSO	LacZ
RNAi	DMSO
922	2.89128093075514	2.79542143829407	LacZKD_DMSO	LacZ
RNAi	DMSO
923	2.89128093075514	2.79542143829407	LacZKD_DMSO	LacZ
RNAi	DMSO
924	1.06520612805431	1.01182409559431	LacZKD_DMSO	LacZ
RNAi	DMSO
925	2.98600006447007	2.89320875236488	LacZKD_DMSO	LacZ
RNAi	DMSO
926	1.86158219854415	1.73020714097446	LacZKD_DMSO	LacZ
RNAi	DMSO
927	-0.0809219076239261	0.280669407886889	LacZKD_DMSO	LacZ
RNAi	DMSO
928	2.52416755425765	2.53090168835067	LacZKD_DMSO	LacZ
RNAi	DMSO
929	2.52416755425765	2.53090168835067	LacZKD_DMSO	LacZ
RNAi	DMSO
930	0.667266119382274	0.972906029563939	LacZKD_DMSO	LacZ
RNAi	DMSO
931	-0.00174066157630127	0.280669407886889	LacZKD_DMSO	LacZ
RNAi	DMSO
932	0.863560764526243	0.89911981540302	LacZKD_DMSO	LacZ
RNAi	DMSO
933	1.3306977983393	1.39461276019373	LacZKD_DMSO	LacZ
RNAi	DMSO
934	1.77881665857322	1.82186449039143	LacZKD_DMSO	LacZ
RNAi	DMSO
935	1.36623612371829	1.37891365998401	LacZKD_DMSO	LacZ
RNAi	DMSO
936	-0.779891911959945	-0.134303940083929	LacZKD_DMSO	LacZ
RNAi	DMSO
937	-0.779891911959945	-0.134303940083929	LacZKD_DMSO	LacZ
RNAi	DMSO
938	2.11553063407946	1.97830106145065	LacZKD_DMSO	LacZ
RNAi	DMSO
939	2.55796651708115	2.48185637276365	LacZKD_DMSO	LacZ
RNAi	DMSO
940	0.396199347095736	0.280669407886889	LacZKD_DMSO	LacZ
RNAi	DMSO
941	0.17435059747938	0.342817314635733	LacZKD_DMSO	LacZ
RNAi	DMSO
942	-0.177831920631982	-0.532243948755967	LacZKD_DMSO	LacZ
RNAi	DMSO
943	2.9504057501372	2.86412977878054	LacZKD_DMSO	LacZ
RNAi	DMSO
944	0.17435059747938	0.488945350313971	LacZKD_DMSO	LacZ
RNAi	DMSO
945	0.78830981210705	0.937578067222196	LacZKD_DMSO	LacZ
RNAi	DMSO
946	0.26150077319828	0.564666064252089	LacZKD_DMSO	LacZ
RNAi	DMSO
947	1.8694429467522	1.79715393060508	LacZKD_DMSO	LacZ
RNAi	DMSO
948	3.12281790100993	3.05129487049839	LacZKD_DMSO	LacZ
RNAi	DMSO
949	0.843357378437956	0.874296231677988	LacZKD_DMSO	LacZ
RNAi	DMSO
950	1.35364699641027	1.42440463044924	LacZKD_DMSO	LacZ
RNAi	DMSO
951	2.60767586745724	2.52675114476945	LacZKD_DMSO	LacZ
RNAi	DMSO
952	0.220108088040055	0.445479656532881	LacZKD_DMSO	LacZ
RNAi	DMSO
953	1.34068201924591	1.42199856068336	LacZKD_DMSO	LacZ
RNAi	DMSO
954	1.68549093948847	1.63061904456596	LacZKD_DMSO	LacZ
RNAi	DMSO
955	1.72253520802449	1.70830529952663	LacZKD_DMSO	LacZ
RNAi	DMSO
956	-0.177831920631982	-0.231213953091986	LacZKD_DMSO	LacZ
RNAi	DMSO
957	1.36623612371829	1.34856964352482	LacZKD_DMSO	LacZ
RNAi	DMSO
958	-0.302770657240282	0.208118740738277	LacZKD_DMSO	LacZ
RNAi	DMSO
959	0.17435059747938	0.31285409125829	LacZKD_DMSO	LacZ
RNAi	DMSO
960	0.475380593143361	0.245907301627677	LacZKD_DMSO	LacZ
RNAi	DMSO
961	-0.0809219076239261	0.166726055580052	LacZKD_DMSO	LacZ
RNAi	DMSO
962	-0.0809219076239261	0.166726055580052	LacZKD_DMSO	LacZ
RNAi	DMSO
963	2.30965997092651	2.41616901702263	LacZKD_DMSO	LacZ
RNAi	DMSO
964	2.30965997092651	2.41616901702263	LacZKD_DMSO	LacZ
RNAi	DMSO
965	0.123198075031999	0.370846038235977	LacZKD_DMSO	LacZ
RNAi	DMSO
966	2.42801161842611	2.28664146583804	LacZKD_DMSO	LacZ
RNAi	DMSO
967	0.776410588807342	0.789975345977952	LacZKD_DMSO	LacZ
RNAi	DMSO
968	1.88849400473006	1.77310742069066	LacZKD_DMSO	LacZ
RNAi	DMSO
969	0.396199347095736	0.671876033899958	LacZKD_DMSO	LacZ
RNAi	DMSO
970	2.31422968388062	2.17617695137875	LacZKD_DMSO	LacZ
RNAi	DMSO
971	0.123198075031999	0.421998560683358	LacZKD_DMSO	LacZ
RNAi	DMSO
972	0.776410588807342	0.768786046908014	LacZKD_DMSO	LacZ
RNAi	DMSO
973	0.635081436010873	1.02405855201132	LacZKD_DMSO	LacZ
RNAi	DMSO
974	1.99169556892131	2.01182409559431	LacZKD_DMSO	LacZ
RNAi	DMSO
975	1.16949809468497	1.33698777097501	LacZKD_DMSO	LacZ
RNAi	DMSO
976	2.60104255137076	2.57581342502789	LacZKD_DMSO	LacZ
RNAi	DMSO
977	2.60104255137076	2.57581342502789	LacZKD_DMSO	LacZ
RNAi	DMSO
978	0.682506085939011	0.280669407886889	LacZKD_DMSO	LacZ
RNAi	DMSO
979	1.57035610637422	1.49100851087774	LacZKD_DMSO	LacZ
RNAi	DMSO
980	1.32391180899601	1.35705775375034	LacZKD_DMSO	LacZ
RNAi	DMSO
981	2.31387986953878	2.22477228597533	LacZKD_DMSO	LacZ
RNAi	DMSO
982	0.562530768862261	0.613884086922271	LacZKD_DMSO	LacZ
RNAi	DMSO
983	2.93005610455082	2.95361938084137	LacZKD_DMSO	LacZ
RNAi	DMSO
984	0.450557009418329	0.698204972622307	LacZKD_DMSO	LacZ
RNAi	DMSO
985	1.79759988787728	1.75331336025181	LacZKD_DMSO	LacZ
RNAi	DMSO
986	2.37239643242311	2.3778465968381	LacZKD_DMSO	LacZ
RNAi	DMSO
987	1.41323268639452	1.54874309815492	LacZKD_DMSO	LacZ
RNAi	DMSO
988	1.60927417240459	1.67458192727588	LacZKD_DMSO	LacZ
RNAi	DMSO
989	0.396199347095736	0.467756051244033	LacZKD_DMSO	LacZ
RNAi	DMSO
990	1.86257260828218	1.88356377887958	LacZKD_DMSO	LacZ
RNAi	DMSO
991	0.697229342759718	1.13520900413399	LacZKD_DMSO	LacZ
RNAi	DMSO
992	2.00329677911531	2.10823748821445	LacZKD_DMSO	LacZ
RNAi	DMSO
993	0.521138083704036	0.598089819739039	LacZKD_DMSO	LacZ
RNAi	DMSO
994	0.475380593143361	0.564666064252089	LacZKD_DMSO	LacZ
RNAi	DMSO
995	2.51589502829166	2.70037103437881	LacZKD_DMSO	LacZ
RNAi	DMSO
996	2.33538567943596	2.22968388966456	LacZKD_DMSO	LacZ
RNAi	DMSO
997	-0.478861916295964	-0.231213953091986	LacZKD_DMSO	LacZ
RNAi	DMSO
999	1.55656782188858	1.4500272842836	LacZKD_DMSO	LacZ
RNAi	DMSO
1000	-0.478861916295964	0.0118240955943086	LacZKD_DMSO	LacZ
RNAi	DMSO
1001	0.600319329751661	0.342817314635733	LacZKD_DMSO	LacZ
RNAi	DMSO
1002	2.23839239646659	2.17490023958648	LacZKD_DMSO	LacZ
RNAi	DMSO
1003	0.42422807069598	0.342817314635733	LacZKD_DMSO	LacZ
RNAi	DMSO
1004	1.39329435645233	1.34281731463573	LacZKD_DMSO	LacZ
RNAi	DMSO
1005	0.618048096712093	0.488945350313971	LacZKD_DMSO	LacZ
RNAi	DMSO
1006	0.600319329751661	0.768786046908014	LacZKD_DMSO	LacZ
RNAi	DMSO
1007	0.892205945975773	0.757790662606551	LacZKD_DMSO	LacZ
RNAi	DMSO
1008	0.562530768862261	0.874296231677988	LacZKD_DMSO	LacZ
RNAi	DMSO
1009	1.37544412550512	1.37624107012268	LacZKD_DMSO	LacZ
RNAi	DMSO
1010	0.42422807069598	0.528453891597645	LacZKD_DMSO	LacZ
RNAi	DMSO
1011	1.61978180952109	1.78267610723645	LacZKD_DMSO	LacZ
RNAi	DMSO
1012	1.8210809837268	1.84066805421414	LacZKD_DMSO	LacZ
RNAi	DMSO
1013	-0.302770657240282	-0.532243948755967	LacZKD_DMSO	LacZ
RNAi	DMSO
1014	1.35044185653506	1.51697407391421	LacZKD_DMSO	LacZ
RNAi	DMSO
1015	1.52545945748668	1.60605874941031	LacZKD_DMSO	LacZ
RNAi	DMSO
1016	0.065206128054312	0.166726055580052	LacZKD_DMSO	LacZ
RNAi	DMSO
1017	0.334051440346892	0.488945350313971	LacZKD_DMSO	LacZ
RNAi	DMSO
1018	0.910304168068569	0.810178732066239	LacZKD_DMSO	LacZ
RNAi	DMSO
1019	0.521138083704036	0.613884086922271	LacZKD_DMSO	LacZ
RNAi	DMSO
1020	0.725258066359961	0.847967292955639	LacZKD_DMSO	LacZ
RNAi	DMSO
1021	0.697229342759718	0.564666064252089	LacZKD_DMSO	LacZ
RNAi	DMSO
1022	-0.0809219076239261	0.370846038235977	LacZKD_DMSO	LacZ
RNAi	DMSO
1024	1.2068798223063	1.17956328028522	LacZKD_DMSO	LacZ
RNAi	DMSO
1025	1.70155071654236	1.81312978180312	LacZKD_DMSO	LacZ
RNAi	DMSO
1026	1.70155071654236	1.81312978180312	LacZKD_DMSO	LacZ
RNAi	DMSO
1027	2.95975953174943	2.88952445245096	LacZKD_DMSO	LacZ
RNAi	DMSO
1028	-0.177831920631982	0.0118240955943086	LacZKD_DMSO	LacZ
RNAi	DMSO
1029	1.97369114693296	2.00114675926158	LacZKD_DMSO	LacZ
RNAi	DMSO
1030	1.08933980777103	1.02405855201132	LacZKD_DMSO	LacZ
RNAi	DMSO
1031	0.581835924057648	0.685239995457939	LacZKD_DMSO	LacZ
RNAi	DMSO
1032	2.19553989654932	2.1309856857769	LacZKD_DMSO	LacZ
RNAi	DMSO
1033	1.51236415939653	1.3735519316119	LacZKD_DMSO	LacZ
RNAi	DMSO
1034	-0.0809219076239261	0.208118740738277	LacZKD_DMSO	LacZ
RNAi	DMSO
1035	-0.0809219076239261	-0.0551226940363046	LacZKD_DMSO	LacZ
RNAi	DMSO
1036	0.498861688992884	0.528453891597645	LacZKD_DMSO	LacZ
RNAi	DMSO
1037	2.17675666724526	2.12048574731328	LacZKD_DMSO	LacZ
RNAi	DMSO
1038	2.17675666724526	2.12048574731328	LacZKD_DMSO	LacZ
RNAi	DMSO
1039	0.29928933408768	0.757790662606551	LacZKD_DMSO	LacZ
RNAi	DMSO
1040	1.88192077357732	1.95630676774448	LacZKD_DMSO	LacZ
RNAi	DMSO
1041	0.697229342759718	0.598089819739039	LacZKD_DMSO	LacZ
RNAi	DMSO
1042	0.065206128054312	0.120968565019377	LacZKD_DMSO	LacZ
RNAi	DMSO
1043	0.764176132390331	0.819938569355395	LacZKD_DMSO	LacZ
RNAi	DMSO
1044	1.23294531274523	1.33991232399233	LacZKD_DMSO	LacZ
RNAi	DMSO
1045	2.83331544014381	2.7634330852615	LacZKD_DMSO	LacZ
RNAi	DMSO
1046	1.56450036172517	1.64094231965631	LacZKD_DMSO	LacZ
[truncated: 48,695 more rows]
