# Supplementary material for: The NELF pausing checkpoint mediates the functional divergence of Cdk9
Source: Nat Commun. 2023 May 13;14:2762. doi: 10.1038/s41467-023-38359-y (PMC10182999; doi:10.1038/s41467-023-38359-y)
Supplement: Supplementary file 10 — Source Data [file 41467_2023_38359_MOESM10_ESM.zip › Source Data/AllPlots/fig2a.tsv]

x	mean	lower	upper	sample.name	drug	KD
LacZKD_DMSO.1	1	26.4731707317073	20.8920731707317	35.2399390243902	LacZKD_DMSO	DMSO	LacZ RNAi
LacZKD_DMSO.2	2	27.4609756097561	21.0896341463415	38.8330792682927	LacZKD_DMSO	DMSO	LacZ RNAi
LacZKD_DMSO.3	3	16.990243902439	13.0390243902439	23.2628048780488	LacZKD_DMSO	DMSO	LacZ RNAi
LacZKD_DMSO.4	4	26.7448170731707	20.4907774390244	36.005487804878	LacZKD_DMSO	DMSO	LacZ RNAi
LacZKD_DMSO.5	5	22.0033536585366	17.0890243902439	28.8006859756098	LacZKD_DMSO	DMSO	LacZ RNAi
LacZKD_DMSO.6	6	27.3868902439024	20.1944359756098	38.4873475609756	LacZKD_DMSO	DMSO	LacZ RNAi
LacZKD_DMSO.7	7	27.9548780487805	21.3365853658537	38.1292682926829	LacZKD_DMSO	DMSO	LacZ RNAi
LacZKD_DMSO.8	8	29.930487804878	22.8182926829268	44.5685213414634	LacZKD_DMSO	DMSO	LacZ RNAi
LacZKD_DMSO.9	9	27.4609756097561	21.231631097561	37.9810975609756	LacZKD_DMSO	DMSO	LacZ RNAi
LacZKD_DMSO.10	10	34.1286585365854	26.1706554878049	47.3714176829268	LacZKD_DMSO	DMSO	LacZ RNAi
LacZKD_DMSO.11	11	36.6969512195122	28.8932926829268	51.1806402439024	LacZKD_DMSO	DMSO	LacZ RNAi
LacZKD_DMSO.12	12	39.7591463414634	31.6467987804878	56.4530487804878	LacZKD_DMSO	DMSO	LacZ RNAi
LacZKD_DMSO.13	13	42.5743902439024	35.2090701219512	56.9654725609756	LacZKD_DMSO	DMSO	LacZ RNAi
LacZKD_DMSO.14	14	73.3692073170732	57.8298018292683	93.7488567073171	LacZKD_DMSO	DMSO	LacZ RNAi
LacZKD_DMSO.15	15	84.5560975609756	69.5291158536585	103.571341463415	LacZKD_DMSO	DMSO	LacZ RNAi
LacZKD_DMSO.16	16	117.474695121951	93.878506097561	159.962652439024	LacZKD_DMSO	DMSO	LacZ RNAi
LacZKD_DMSO.17	17	110.807012195122	90.1371951219512	135.767606707317	LacZKD_DMSO	DMSO	LacZ RNAi
LacZKD_DMSO.18	18	109.522865853659	86.3835365853658	140.626371951219	LacZKD_DMSO	DMSO	LacZ RNAi
LacZKD_DMSO.19	19	103.373780487805	84.4326219512195	128.846798780488	LacZKD_DMSO	DMSO	LacZ RNAi
LacZKD_DMSO.20	20	105.448170731707	87.4330792682927	129.667911585366	LacZKD_DMSO	DMSO	LacZ RNAi
LacZKD_DMSO.21	21	153.924695121951	120.456631097561	195.147027439024	LacZKD_DMSO	DMSO	LacZ RNAi
LacZKD_DMSO.22	22	165.358536585366	136.057774390244	206.389481707317	LacZKD_DMSO	DMSO	LacZ RNAi
LacZKD_DMSO.23	23	159.629268292683	130.390243902439	198.715472560976	LacZKD_DMSO	DMSO	LacZ RNAi
LacZKD_DMSO.24	24	191.041463414634	156.801676829268	231.955106707317	LacZKD_DMSO	DMSO	LacZ RNAi
LacZKD_DMSO.25	25	215.613109756098	176.749161585366	274.128201219512	LacZKD_DMSO	DMSO	LacZ RNAi
LacZKD_DMSO.26	26	381.539634146341	301.897865853659	491.148932926829	LacZKD_DMSO	DMSO	LacZ RNAi
LacZKD_DMSO.27	27	289.303353658537	237.462118902439	359.264634146341	LacZKD_DMSO	DMSO	LacZ RNAi
LacZKD_DMSO.28	28	547.36737804878	424.811661585366	704.002362804878	LacZKD_DMSO	DMSO	LacZ RNAi
LacZKD_DMSO.29	29	497.95243902439	376.14375	655.624618902439	LacZKD_DMSO	DMSO	LacZ RNAi
LacZKD_DMSO.30	30	1071.52134146341	828.73125	1386.81013719512	LacZKD_DMSO	DMSO	LacZ RNAi
LacZKD_DMSO.31	31	1147.38475609756	900.019893292683	1416.26524390244	LacZKD_DMSO	DMSO	LacZ RNAi
LacZKD_DMSO.32	32	1016.05609756098	791.88612804878	1381.62416158537	LacZKD_DMSO	DMSO	LacZ RNAi
LacZKD_DMSO.33	33	1069.61981707317	846.345045731707	1361.21364329268	LacZKD_DMSO	DMSO	LacZ RNAi
LacZKD_DMSO.34	34	1471.68109756098	1148.56394817073	1886.0837652439	LacZKD_DMSO	DMSO	LacZ RNAi
LacZKD_DMSO.35	35	1345.93353658537	1072.57705792683	1654.7769054878	LacZKD_DMSO	DMSO	LacZ RNAi
LacZKD_DMSO.36	36	1070.18780487805	852.105182926829	1360.17644817073	LacZKD_DMSO	DMSO	LacZ RNAi
LacZKD_DMSO.37	37	1025.24268292683	805.486966463415	1302.61829268293	LacZKD_DMSO	DMSO	LacZ RNAi
LacZKD_DMSO.38	38	1241.30030487805	978.507164634146	1593.4712652439	LacZKD_DMSO	DMSO	LacZ RNAi
LacZKD_DMSO.39	39	1127.67804878049	914.176371951219	1391.7800304878	LacZKD_DMSO	DMSO	LacZ RNAi
LacZKD_DMSO.40	40	1077.2506097561	866.656783536585	1300.37721036585	LacZKD_DMSO	DMSO	LacZ RNAi
LacZKD_DMSO.41	41	1163.88109756098	917.281783536585	1463.40823170732	LacZKD_DMSO	DMSO	LacZ RNAi
LacZKD_DMSO.42	42	1297.55579268293	1028.20609756098	1614.48681402439	LacZKD_DMSO	DMSO	LacZ RNAi
LacZKD_DMSO.43	43	1181.85914634146	937.309527439024	1519.14512195122	LacZKD_DMSO	DMSO	LacZ RNAi
LacZKD_DMSO.44	44	1264.19268292683	1045.70259146341	1586.5381097561	LacZKD_DMSO	DMSO	LacZ RNAi
LacZKD_DMSO.45	45	1317.75640243902	1024.00175304878	1672.58826219512	LacZKD_DMSO	DMSO	LacZ RNAi
LacZKD_DMSO.46	46	1338.32743902439	1088.33254573171	1677.82362804878	LacZKD_DMSO	DMSO	LacZ RNAi
LacZKD_DMSO.47	47	1359.21951219512	1105.26105182927	1693.46181402439	LacZKD_DMSO	DMSO	LacZ RNAi
LacZKD_DMSO.48	48	1254.19115853659	1009.50571646341	1511.44641768293	LacZKD_DMSO	DMSO	LacZ RNAi
LacZKD_DMSO.49	49	1253.10457317073	1002.0724847561	1582.96966463415	LacZKD_DMSO	DMSO	LacZ RNAi
LacZKD_DMSO.50	50	1209.24603658537	946.508460365854	1524.25701219512	LacZKD_DMSO	DMSO	LacZ RNAi
LacZKD_DMSO.51	51	1082.63414634146	882.572789634146	1355.93506097561	LacZKD_DMSO	DMSO	LacZ RNAi
LacZKD_DMSO.52	52	1095.32743902439	848.258917682927	1461.04984756098	LacZKD_DMSO	DMSO	LacZ RNAi
LacZKD_DMSO.53	53	981.087804878049	755.781859756098	1292.68467987805	LacZKD_DMSO	DMSO	LacZ RNAi
LacZKD_DMSO.54	54	889.864024390244	705.539634146342	1122.64024390244	LacZKD_DMSO	DMSO	LacZ RNAi
LacZKD_DMSO.55	55	897.88993902439	720.819740853658	1131.85152439024	LacZKD_DMSO	DMSO	LacZ RNAi
LacZKD_DMSO.56	56	802.887804878049	658.223780487805	981.766920731707	LacZKD_DMSO	DMSO	LacZ RNAi
LacZKD_DMSO.57	57	767.598475609756	618.069512195122	978.352820121951	LacZKD_DMSO	DMSO	LacZ RNAi
LacZKD_DMSO.58	58	695.142987804878	557.07256097561	862.180792682927	LacZKD_DMSO	DMSO	LacZ RNAi
LacZKD_DMSO.59	59	627.848780487805	502.453125	786.990320121951	LacZKD_DMSO	DMSO	LacZ RNAi
LacZKD_DMSO.60	60	561.789329268293	461.496265243902	687.530716463415	LacZKD_DMSO	DMSO	LacZ RNAi
LacZKD_DMSO.61	61	523.190853658537	418.125457317073	645.123018292683	LacZKD_DMSO	DMSO	LacZ RNAi
LacZKD_DMSO.62	62	449.574695121951	369.661280487805	543.866844512195	LacZKD_DMSO	DMSO	LacZ RNAi
LacZKD_DMSO.63	63	442.956402439024	349.831097560976	559.961890243902	LacZKD_DMSO	DMSO	LacZ RNAi
LacZKD_DMSO.64	64	453.007317073171	360.993292682927	567.209908536585	LacZKD_DMSO	DMSO	LacZ RNAi
LacZKD_DMSO.65	65	385.046341463415	307.688871951219	466.984756097561	LacZKD_DMSO	DMSO	LacZ RNAi
LacZKD_DMSO.66	66	374.42743902439	299.946951219512	470.158079268293	LacZKD_DMSO	DMSO	LacZ RNAi
LacZKD_DMSO.67	67	380.625914634146	298.335594512195	475.98612804878	LacZKD_DMSO	DMSO	LacZ RNAi
LacZKD_DMSO.68	68	320.740243902439	261.194131097561	393.899542682927	LacZKD_DMSO	DMSO	LacZ RNAi
LacZKD_DMSO.69	69	303.873475609756	248.26006097561	372.45800304878	LacZKD_DMSO	DMSO	LacZ RNAi
LacZKD_DMSO.70	70	303.231402439024	248.0625	386.824390243902	LacZKD_DMSO	DMSO	LacZ RNAi
LacZKD_DMSO.71	71	294.341158536585	239.82050304878	361.900838414634	LacZKD_DMSO	DMSO	LacZ RNAi
LacZKD_DMSO.72	72	250.927134146341	208.957774390244	296.205640243902	LacZKD_DMSO	DMSO	LacZ RNAi
LacZKD_DMSO.73	73	236.332317073171	190.695731707317	378.032926829268	LacZKD_DMSO	DMSO	LacZ RNAi
LacZKD_DMSO.74	74	257.026829268293	207.284679878049	324.05556402439	LacZKD_DMSO	DMSO	LacZ RNAi
LacZKD_DMSO.75	75	231.096951219512	184.812118902439	291.79756097561	LacZKD_DMSO	DMSO	LacZ RNAi
LacZKD_DMSO.76	76	215.143902439024	176.063871951219	268.954573170732	LacZKD_DMSO	DMSO	LacZ RNAi
LacZKD_DMSO.77	77	201.240548780488	166.185823170732	243.709984756098	LacZKD_DMSO	DMSO	LacZ RNAi
LacZKD_DMSO.78	78	191.732926829268	152.856631097561	237.388033536585	LacZKD_DMSO	DMSO	LacZ RNAi
LacZKD_DMSO.79	79	183.163719512195	152.955411585366	229.868368902439	LacZKD_DMSO	DMSO	LacZ RNAi
LacZKD_DMSO.80	80	175.483536585366	145.503658536585	215.97118902439	LacZKD_DMSO	DMSO	LacZ RNAi
LacZKD_DMSO.81	81	151.751524390244	125.969817073171	184.880030487805	LacZKD_DMSO	DMSO	LacZ RNAi
LacZKD_DMSO.82	82	155.999085365854	129.896341463415	193.467759146341	LacZKD_DMSO	DMSO	LacZ RNAi
LacZKD_DMSO.83	83	142.787195121951	118.135289634146	174.162347560976	LacZKD_DMSO	DMSO	LacZ RNAi
LacZKD_DMSO.84	84	140.663414634146	115.122484756098	172.82881097561	LacZKD_DMSO	DMSO	LacZ RNAi
LacZKD_DMSO.85	85	139.058231707317	112.251676829268	169.562881097561	LacZKD_DMSO	DMSO	LacZ RNAi
LacZKD_DMSO.86	86	130.760670731707	104.855487804878	166.111737804878	LacZKD_DMSO	DMSO	LacZ RNAi
LacZKD_DMSO.87	87	128.217073170732	102.700838414634	161.487576219512	LacZKD_DMSO	DMSO	LacZ RNAi
LacZKD_DMSO.88	88	126.834146341463	104.207240853659	162.64824695122	LacZKD_DMSO	DMSO	LacZ RNAi
LacZKD_DMSO.89	89	121.722256097561	98.8237042682927	153.233231707317	LacZKD_DMSO	DMSO	LacZ RNAi
LacZKD_DMSO.90	90	113.054268292683	91.5139481707317	145.219664634146	LacZKD_DMSO	DMSO	LacZ RNAi
LacZKD_DMSO.91	91	99.2743902439024	83.1176067073171	125.704344512195	LacZKD_DMSO	DMSO	LacZ RNAi
LacZKD_DMSO.92	92	102.015548780488	82.3705792682927	128.667759146341	LacZKD_DMSO	DMSO	LacZ RNAi
LacZKD_DMSO.93	93	94.2859756097561	79.3516006097561	113.702515243902	LacZKD_DMSO	DMSO	LacZ RNAi
LacZKD_DMSO.94	94	94.1625	77.0364329268293	127.488567073171	LacZKD_DMSO	DMSO	LacZ RNAi
LacZKD_DMSO.95	95	89.0506097560976	71.9121951219512	115.079268292683	LacZKD_DMSO	DMSO	LacZ RNAi
LacZKD_DMSO.96	96	88.0628048780488	71.4491615853658	108.763490853659	LacZKD_DMSO	DMSO	LacZ RNAi
LacZKD_DMSO.97	97	82.802743902439	67.5658536585366	112.220807926829	LacZKD_DMSO	DMSO	LacZ RNAi
LacZKD_DMSO.98	98	82.2841463414634	68.3560975609756	100.416539634146	LacZKD_DMSO	DMSO	LacZ RNAi
LacZKD_DMSO.99	99	88.309756097561	69.8871951219512	124.944969512195	LacZKD_DMSO	DMSO	LacZ RNAi
LacZKD_DMSO.100	100	84.0621951219512	69.4241615853659	103.293521341463	LacZKD_DMSO	DMSO	LacZ RNAi
LacZKD_DMSO.101	101	78.6539634146341	62.8676067073171	103.867682926829	LacZKD_DMSO	DMSO	LacZ RNAi
LacZKD_FP.1	1	65.7231707317073	48.2131669207317	89.9774771341463	LacZKD_FP	FP	LacZ RNAi
LacZKD_FP.2	2	67.2987042682927	49.1095083841463	98.1559260670732	LacZKD_FP	FP	LacZ RNAi
LacZKD_FP.3	3	41.2658536585366	30.806269054878	60.8023628048781	LacZKD_FP	FP	LacZ RNAi
LacZKD_FP.4	4	63.1115091463415	46.7342035060976	84.2540967987805	LacZKD_FP	FP	LacZ RNAi
LacZKD_FP.5	5	50.5739329268293	39.3987423780488	64.5936737804878	LacZKD_FP	FP	LacZ RNAi
LacZKD_FP.6	6	58.3753048780488	44.5256288109756	74.0205983231707	LacZKD_FP	FP	LacZ RNAi
LacZKD_FP.7	7	62.294131097561	47.2459984756098	91.2215510670732	LacZKD_FP	FP	LacZ RNAi
LacZKD_FP.8	8	69.4003048780488	51.8064024390244	95.3780678353658	LacZKD_FP	FP	LacZ RNAi
LacZKD_FP.9	9	66.7982469512195	48.2925304878049	89.966006097561	LacZKD_FP	FP	LacZ RNAi
LacZKD_FP.10	10	80.8137195121951	58.2950076219512	120.42480945122	LacZKD_FP	FP	LacZ RNAi
LacZKD_FP.11	11	77.9496951219512	61.7660632621951	130.115301067073	LacZKD_FP	FP	LacZ RNAi
LacZKD_FP.12	12	88.0548780487805	67.5181211890244	123.490243902439	LacZKD_FP	FP	LacZ RNAi
LacZKD_FP.13	13	90.1426067073171	71.6833079268293	115.446646341463	LacZKD_FP	FP	LacZ RNAi
LacZKD_FP.14	14	128.46493902439	104.01415777439	162.03212652439	LacZKD_FP	FP	LacZ RNAi
LacZKD_FP.15	15	141.520045731707	115.967111280488	182.801905487805	LacZKD_FP	FP	LacZ RNAi
LacZKD_FP.16	16	189.39375	154.843387957317	247.010232469512	LacZKD_FP	FP	LacZ RNAi
LacZKD_FP.17	17	182.147789634146	151.391673018293	217.813910060976	LacZKD_FP	FP	LacZ RNAi
LacZKD_FP.18	18	172.189329268293	139.950647865854	215.585194359756	LacZKD_FP	FP	LacZ RNAi
LacZKD_FP.19	19	159.632545731707	132.019092987805	202.73896722561	LacZKD_FP	FP	LacZ RNAi
LacZKD_FP.20	20	162.773475609756	135.842549542683	205.542568597561	LacZKD_FP	FP	LacZ RNAi
LacZKD_FP.21	21	221.693521341463	179.338452743902	277.786356707317	LacZKD_FP	FP	LacZ RNAi
LacZKD_FP.22	22	232.77881097561	193.283231707317	292.059660823171	LacZKD_FP	FP	LacZ RNAi
LacZKD_FP.23	23	232.132698170732	192.43037347561	279.314805640244	LacZKD_FP	FP	LacZ RNAi
LacZKD_FP.24	24	261.890167682927	223.561432926829	308.327458079268	LacZKD_FP	FP	LacZ RNAi
LacZKD_FP.25	25	294.347332317073	246.56953125	361.721665396341	LacZKD_FP	FP	LacZ RNAi
LacZKD_FP.26	26	476.522865853659	389.551733993902	579.071131859756	LacZKD_FP	FP	LacZ RNAi
LacZKD_FP.27	27	408.882698170732	336.345865091463	515.167987804878	LacZKD_FP	FP	LacZ RNAi
LacZKD_FP.28	28	675.716082317073	557.412080792683	843.740625	LacZKD_FP	FP	LacZ RNAi
LacZKD_FP.29	29	645.606478658537	513.08359375	1017.76318597561	LacZKD_FP	FP	LacZ RNAi
LacZKD_FP.30	30	1229.72446646341	979.015224847561	1570.88669969512	LacZKD_FP	FP	LacZ RNAi
LacZKD_FP.31	31	1318.22538109756	1068.42208460366	1626.4154535061	LacZKD_FP	FP	LacZ RNAi
LacZKD_FP.32	32	1210.56570121951	985.256002286585	1587.96653963415	LacZKD_FP	FP	LacZ RNAi
LacZKD_FP.33	33	1269.73971036585	1022.74455030488	1560.94944740854	LacZKD_FP	FP	LacZ RNAi
LacZKD_FP.34	34	1642.13544207317	1330.25129573171	2042.56958841463	LacZKD_FP	FP	LacZ RNAi
LacZKD_FP.35	35	1588.45579268293	1282.47883003049	1937.70870807927	LacZKD_FP	FP	LacZ RNAi
LacZKD_FP.36	36	1295.90274390244	1056.76297637195	1564.03915777439	LacZKD_FP	FP	LacZ RNAi
LacZKD_FP.37	37	1241.52842987805	1003.89443597561	1535.5285632622	LacZKD_FP	FP	LacZ RNAi
LacZKD_FP.38	38	1388.83734756098	1117.23721417683	1691.03033536585	LacZKD_FP	FP	LacZ RNAi
LacZKD_FP.39	39	1268.10975609756	1074.47118902439	1502.44729420732	LacZKD_FP	FP	LacZ RNAi
LacZKD_FP.40	40	1240.36692073171	1030.08481326219	1514.91991234756	LacZKD_FP	FP	LacZ RNAi
LacZKD_FP.41	41	1387.85777439024	1134.72160823171	1676.02501905488	LacZKD_FP	FP	LacZ RNAi
LacZKD_FP.42	42	1462.19542682927	1198.37505716463	1755.87957317073	LacZKD_FP	FP	LacZ RNAi
LacZKD_FP.43	43	1399.40617378049	1152.69125381098	1699.02631478659	LacZKD_FP	FP	LacZ RNAi
LacZKD_FP.44	44	1497.62332317073	1256.96777820122	1793.28729039634	LacZKD_FP	FP	LacZ RNAi
LacZKD_FP.45	45	1496.63841463415	1225.45323932927	1826.41257621951	LacZKD_FP	FP	LacZ RNAi
LacZKD_FP.46	46	1584.86349085366	1332.2951410061	1890.05255335366	LacZKD_FP	FP	LacZ RNAi
LacZKD_FP.47	47	1592.0112804878	1315.83633765244	1909.90758384146	LacZKD_FP	FP	LacZ RNAi
LacZKD_FP.48	48	1477.26890243902	1226.84830411585	1748.35790777439	LacZKD_FP	FP	LacZ RNAi
LacZKD_FP.49	49	1448.09405487805	1200.56575838415	1774.33607088415	LacZKD_FP	FP	LacZ RNAi
LacZKD_FP.50	50	1417.44984756098	1164.73664253049	1739.39049161585	LacZKD_FP	FP	LacZ RNAi
LacZKD_FP.51	51	1307.23132621951	1096.88559451219	1601.3357660061	LacZKD_FP	FP	LacZ RNAi
LacZKD_FP.52	52	1286.05419207317	1026.38527057927	1609.53022103659	LacZKD_FP	FP	LacZ RNAi
LacZKD_FP.53	53	1172.64032012195	962.604173018293	1450.39159679878	LacZKD_FP	FP	LacZ RNAi
LacZKD_FP.54	54	1111.63467987805	913.959508384146	1385.98826219512	LacZKD_FP	FP	LacZ RNAi
LacZKD_FP.55	55	1140.30266768293	931.327458079268	1373.36491996951	LacZKD_FP	FP	LacZ RNAi
LacZKD_FP.56	56	1074.50053353659	910.607964939024	1253.73681402439	LacZKD_FP	FP	LacZ RNAi
LacZKD_FP.57	57	999.662423780488	836.175609756098	1205.14430259146	LacZKD_FP	FP	LacZ RNAi
LacZKD_FP.58	58	969.719283536585	809.333650914634	1166.84891387195	LacZKD_FP	FP	LacZ RNAi
LacZKD_FP.59	59	868.66425304878	729.732393292683	1037.45322027439	LacZKD_FP	FP	LacZ RNAi
LacZKD_FP.60	60	807.408917682927	681.420255335366	971.790605945122	LacZKD_FP	FP	LacZ RNAi
LacZKD_FP.61	61	754.919054878049	641.299504573171	912.364367378049	LacZKD_FP	FP	LacZ RNAi
LacZKD_FP.62	62	648.527591463415	549.484394054878	752.868273628049	LacZKD_FP	FP	LacZ RNAi
LacZKD_FP.63	63	623.511128048781	526.735327743902	741.700952743902	LacZKD_FP	FP	LacZ RNAi
LacZKD_FP.64	64	641.52118902439	537.352839176829	765.717435213415	LacZKD_FP	FP	LacZ RNAi
LacZKD_FP.65	65	558.209451219512	464.518826219512	655.760080030488	LacZKD_FP	FP	LacZ RNAi
LacZKD_FP.66	66	553.423628048781	455.802972560976	687.734260670732	LacZKD_FP	FP	LacZ RNAi
LacZKD_FP.67	67	552.181554878049	456.969283536585	666.993826219512	LacZKD_FP	FP	LacZ RNAi
LacZKD_FP.68	68	482.384832317073	417.447827743902	581.07509527439	LacZKD_FP	FP	LacZ RNAi
LacZKD_FP.69	69	456.011051829268	393.581402439024	532.291711128049	LacZKD_FP	FP	LacZ RNAi
LacZKD_FP.70	70	474.917454268293	391.215967987805	602.139786585366	LacZKD_FP	FP	LacZ RNAi
LacZKD_FP.71	71	470.942073170732	393.534584603659	566.225038109756	LacZKD_FP	FP	LacZ RNAi
LacZKD_FP.72	72	399.022942073171	339.251772103659	469.664119664634	LacZKD_FP	FP	LacZ RNAi
LacZKD_FP.73	73	379.763871951219	312.647903963415	493.186547256098	LacZKD_FP	FP	LacZ RNAi
LacZKD_FP.74	74	381.892149390244	320.243464176829	455.321989329268	LacZKD_FP	FP	LacZ RNAi
LacZKD_FP.75	75	350.352667682927	293.883288871951	426.88515625	LacZKD_FP	FP	LacZ RNAi
LacZKD_FP.76	76	334.870503048781	281.455221036585	394.601924542683	LacZKD_FP	FP	LacZ RNAi
LacZKD_FP.77	77	314.559298780488	271.73125	364.053353658537	LacZKD_FP	FP	LacZ RNAi
LacZKD_FP.78	78	304.566692073171	253.240472560976	366.569645579268	LacZKD_FP	FP	LacZ RNAi
LacZKD_FP.79	79	305.466234756098	259.499256859756	381.712214176829	LacZKD_FP	FP	LacZ RNAi
LacZKD_FP.80	80	286.60625	241.539214939024	334.037385670732	LacZKD_FP	FP	LacZ RNAi
LacZKD_FP.81	81	258.382698170732	217.859127286585	304.262442835366	LacZKD_FP	FP	LacZ RNAi
LacZKD_FP.82	82	256.005792682927	215.591863567073	313.665224847561	LacZKD_FP	FP	LacZ RNAi
LacZKD_FP.83	83	237.155411585366	200.215339176829	278.169169207317	LacZKD_FP	FP	LacZ RNAi
LacZKD_FP.84	84	213.257774390244	180.573723323171	249.035670731707	LacZKD_FP	FP	LacZ RNAi
LacZKD_FP.85	85	214.668445121951	182.078163109756	262.075038109756	LacZKD_FP	FP	LacZ RNAi
LacZKD_FP.86	86	204.074009146341	171.796512957317	242.508650914634	LacZKD_FP	FP	LacZ RNAi
LacZKD_FP.87	87	208.446875	171.316863567073	248.109851371951	LacZKD_FP	FP	LacZ RNAi
LacZKD_FP.88	88	205.307012195122	169.808022103659	271.10927972561	LacZKD_FP	FP	LacZ RNAi
LacZKD_FP.89	89	202.519283536585	164.631383384146	243.961871189024	LacZKD_FP	FP	LacZ RNAi
LacZKD_FP.90	90	189.550076219512	156.271131859756	245.363205030488	LacZKD_FP	FP	LacZ RNAi
LacZKD_FP.91	91	175.656783536585	144.928410823171	211.239272103659	LacZKD_FP	FP	LacZ RNAi
LacZKD_FP.92	92	165.002591463415	135.318349847561	209.379630335366	LacZKD_FP	FP	LacZ RNAi
LacZKD_FP.93	93	148.083612804878	125.394169207317	174.061642530488	LacZKD_FP	FP	LacZ RNAi
LacZKD_FP.94	94	155.70625	124.28534679878	191.798266006098	LacZKD_FP	FP	LacZ RNAi
LacZKD_FP.95	95	150.064100609756	123.24521722561	186.331116615854	LacZKD_FP	FP	LacZ RNAi
LacZKD_FP.96	96	135.779192073171	112.609698932927	165.899733231707	LacZKD_FP	FP	LacZ RNAi
LacZKD_FP.97	97	134.45175304878	111.53769054878	166.630144817073	LacZKD_FP	FP	LacZ RNAi
LacZKD_FP.98	98	131.294817073171	109.506116615854	158.84824695122	LacZKD_FP	FP	LacZ RNAi
LacZKD_FP.99	99	136.085442073171	111.513948170732	175.116177591463	LacZKD_FP	FP	LacZ RNAi
LacZKD_FP.100	100	137.481173780488	112.712671493902	171.148666158537	LacZKD_FP	FP	LacZ RNAi
LacZKD_FP.101	101	127.447484756098	102.445426829268	161.238624237805	LacZKD_FP	FP	LacZ RNAi
NELFeKD_DMSO.1	1	15.3192073170732	12.3831364329268	19.2184260670732	NELFeKD_DMSO	DMSO	NELF RNAi
NELFeKD_DMSO.2	2	15.3766768292683	12.1352134146341	20.8428544207317	NELFeKD_DMSO	DMSO	NELF RNAi
NELFeKD_DMSO.3	3	10.1450457317073	8.00691692073171	13.5615663109756	NELFeKD_DMSO	DMSO	NELF RNAi
NELFeKD_DMSO.4	4	16.1708079268293	12.3317644817073	21.3870807926829	NELFeKD_DMSO	DMSO	NELF RNAi
NELFeKD_DMSO.5	5	13.2522865853659	10.5356326219512	16.5298780487805	NELFeKD_DMSO	DMSO	NELF RNAi
NELFeKD_DMSO.6	6	15.5879573170732	12.1717035060976	19.9263147865854	NELFeKD_DMSO	DMSO	NELF RNAi
NELFeKD_DMSO.7	7	16.1060975609756	13.0209413109756	21.4268102134146	NELFeKD_DMSO	DMSO	NELF RNAi
NELFeKD_DMSO.8	8	17.0614329268293	13.0176829268293	24.5467797256098	NELFeKD_DMSO	DMSO	NELF RNAi
NELFeKD_DMSO.9	9	16.6387957317073	13.0231707317073	22.4431402439024	NELFeKD_DMSO	DMSO	NELF RNAi
NELFeKD_DMSO.10	10	20.584756097561	15.7146341463415	28.3268864329268	NELFeKD_DMSO	DMSO	NELF RNAi
NELFeKD_DMSO.11	11	22.3003048780488	17.9180068597561	31.6343368902439	NELFeKD_DMSO	DMSO	NELF RNAi
NELFeKD_DMSO.12	12	23.0483993902439	18.2784108231707	34.191806402439	NELFeKD_DMSO	DMSO	NELF RNAi
NELFeKD_DMSO.13	13	25.4633384146341	21.0943788109756	32.7967225609756	NELFeKD_DMSO	DMSO	NELF RNAi
NELFeKD_DMSO.14	14	55.1560975609756	42.8877477134146	74.8741425304878	NELFeKD_DMSO	DMSO	NELF RNAi
NELFeKD_DMSO.15	15	63.0810975609756	51.1325647865854	77.3996760670732	NELFeKD_DMSO	DMSO	NELF RNAi
NELFeKD_DMSO.16	16	89.581631097561	70.7686737804878	121.576162347561	NELFeKD_DMSO	DMSO	NELF RNAi
NELFeKD_DMSO.17	17	83.7898628048781	68.6862423780488	102.930354420732	NELFeKD_DMSO	DMSO	NELF RNAi
NELFeKD_DMSO.18	18	79.5646341463415	64.317568597561	103.124618902439	NELFeKD_DMSO	DMSO	NELF RNAi
NELFeKD_DMSO.19	19	71.3658536585366	56.3554115853659	91.4863948170732	NELFeKD_DMSO	DMSO	NELF RNAi
NELFeKD_DMSO.20	20	69.1921493902439	57.2698361280488	84.2854039634146	NELFeKD_DMSO	DMSO	NELF RNAi
NELFeKD_DMSO.21	21	97.5635670731707	77.1052400914634	127.277000762195	NELFeKD_DMSO	DMSO	NELF RNAi
NELFeKD_DMSO.22	22	101.257850609756	81.6519817073171	125.52793445122	NELFeKD_DMSO	DMSO	NELF RNAi
NELFeKD_DMSO.23	23	96.7604420731707	80.8379192073171	118.764691310976	NELFeKD_DMSO	DMSO	NELF RNAi
NELFeKD_DMSO.24	24	110.830487804878	91.1637195121951	136.74277820122	NELFeKD_DMSO	DMSO	NELF RNAi
NELFeKD_DMSO.25	25	128.22637195122	105.561108993902	161.847789634146	NELFeKD_DMSO	DMSO	NELF RNAi
NELFeKD_DMSO.26	26	211.094207317073	164.920979420732	268.486432926829	NELFeKD_DMSO	DMSO	NELF RNAi
NELFeKD_DMSO.27	27	161.503125	134.360499237805	201.729249237805	NELFeKD_DMSO	DMSO	NELF RNAi
NELFeKD_DMSO.28	28	271.25800304878	223.552762957317	331.193921493902	NELFeKD_DMSO	DMSO	NELF RNAi
NELFeKD_DMSO.29	29	247.017911585366	191.620979420732	318.693559451219	NELFeKD_DMSO	DMSO	NELF RNAi
NELFeKD_DMSO.30	30	508.964176829268	396.499923780488	647.781974085366	NELFeKD_DMSO	DMSO	NELF RNAi
NELFeKD_DMSO.31	31	538.102743902439	426.465186737805	678.945922256098	NELFeKD_DMSO	DMSO	NELF RNAi
NELFeKD_DMSO.32	32	455.669283536585	354.266787347561	646.793368902439	NELFeKD_DMSO	DMSO	NELF RNAi
NELFeKD_DMSO.33	33	466.234451219512	367.408727134146	600.711585365854	NELFeKD_DMSO	DMSO	NELF RNAi
NELFeKD_DMSO.34	34	668.704801829268	487.553830030488	876.292473323171	NELFeKD_DMSO	DMSO	NELF RNAi
NELFeKD_DMSO.35	35	605.291463414634	466.413719512195	798.145331554878	NELFeKD_DMSO	DMSO	NELF RNAi
NELFeKD_DMSO.36	36	487.402667682927	375.890453506098	619.545388719512	NELFeKD_DMSO	DMSO	NELF RNAi
NELFeKD_DMSO.37	37	462.687042682927	364.286242378049	603.779954268293	NELFeKD_DMSO	DMSO	NELF RNAi
NELFeKD_DMSO.38	38	572.222027439024	439.925133384146	746.637214176829	NELFeKD_DMSO	DMSO	NELF RNAi
NELFeKD_DMSO.39	39	509.634832317073	404.173780487805	630.039405487805	NELFeKD_DMSO	DMSO	NELF RNAi
NELFeKD_DMSO.40	40	489.526067073171	395.748285060976	624.937080792683	NELFeKD_DMSO	DMSO	NELF RNAi
NELFeKD_DMSO.41	41	544.369054878049	437.110308689024	688.375057164634	NELFeKD_DMSO	DMSO	NELF RNAi
NELFeKD_DMSO.42	42	606.988567073171	479.754153963415	766.69697027439	NELFeKD_DMSO	DMSO	NELF RNAi
NELFeKD_DMSO.43	43	571.935442073171	445.554744664634	737.179858993902	NELFeKD_DMSO	DMSO	NELF RNAi
NELFeKD_DMSO.44	44	621.053048780488	488.364919969512	796.297027439024	NELFeKD_DMSO	DMSO	NELF RNAi
NELFeKD_DMSO.45	45	671.686204268293	513.126067073171	900.016139481707	NELFeKD_DMSO	DMSO	NELF RNAi
NELFeKD_DMSO.46	46	676.556478658537	544.247122713415	873.458155487805	NELFeKD_DMSO	DMSO	NELF RNAi
NELFeKD_DMSO.47	47	693.279573170732	546.558479420732	866.844664634146	NELFeKD_DMSO	DMSO	NELF RNAi
NELFeKD_DMSO.48	48	654.990625	505.328639481707	834.982736280488	NELFeKD_DMSO	DMSO	NELF RNAi
NELFeKD_DMSO.49	49	649.940701219512	515.315282012195	811.226905487805	NELFeKD_DMSO	DMSO	NELF RNAi
NELFeKD_DMSO.50	50	636.550838414634	504.363852896341	812.271074695122	NELFeKD_DMSO	DMSO	NELF RNAi
NELFeKD_DMSO.51	51	581.021951219512	451.086223323171	744.47362804878	NELFeKD_DMSO	DMSO	NELF RNAi
NELFeKD_DMSO.52	52	568.161737804878	435.831592987805	770.592454268293	NELFeKD_DMSO	DMSO	NELF RNAi
NELFeKD_DMSO.53	53	526.987195121951	405.46493902439	748.767816310976	NELFeKD_DMSO	DMSO	NELF RNAi
NELFeKD_DMSO.54	54	503.748932926829	384.067930640244	645.915891768293	NELFeKD_DMSO	DMSO	NELF RNAi
NELFeKD_DMSO.55	55	525.064786585366	404.069798018293	666.120655487805	NELFeKD_DMSO	DMSO	NELF RNAi
NELFeKD_DMSO.56	56	459.223704268293	381.396665396341	551.585423018293	NELFeKD_DMSO	DMSO	NELF RNAi
NELFeKD_DMSO.57	57	449.551448170732	364.247942073171	555.123037347561	NELFeKD_DMSO	DMSO	NELF RNAi
NELFeKD_DMSO.58	58	424.356631097561	338.081230945122	522.028753810976	NELFeKD_DMSO	DMSO	NELF RNAi
NELFeKD_DMSO.59	59	384.151829268293	309.190415396341	474.767358993902	NELFeKD_DMSO	DMSO	NELF RNAi
NELFeKD_DMSO.60	60	351.797179878049	290.244912347561	427.079668445122	NELFeKD_DMSO	DMSO	NELF RNAi
NELFeKD_DMSO.61	61	338.064253048781	273.979820884146	422.812271341463	NELFeKD_DMSO	DMSO	NELF RNAi
NELFeKD_DMSO.62	62	302.151143292683	245.219359756098	374.659432164634	NELFeKD_DMSO	DMSO	NELF RNAi
NELFeKD_DMSO.63	63	287.172789634146	234.398285060976	359.224542682927	NELFeKD_DMSO	DMSO	NELF RNAi
NELFeKD_DMSO.64	64	312.309527439024	250.746131859756	398.722046493902	NELFeKD_DMSO	DMSO	NELF RNAi
NELFeKD_DMSO.65	65	269.940548780488	218.370750762195	333.791177591463	NELFeKD_DMSO	DMSO	NELF RNAi
NELFeKD_DMSO.66	66	267.36074695122	214.174523628049	330.555926067073	NELFeKD_DMSO	DMSO	NELF RNAi
NELFeKD_DMSO.67	67	269.089786585366	215.60996570122	337.859089176829	NELFeKD_DMSO	DMSO	NELF RNAi
NELFeKD_DMSO.68	68	232.09862804878	193.251333841463	284.717721036585	NELFeKD_DMSO	DMSO	NELF RNAi
NELFeKD_DMSO.69	69	224.235594512195	182.269759908537	272.865548780488	NELFeKD_DMSO	DMSO	NELF RNAi
NELFeKD_DMSO.70	70	227.758231707317	184.538433689024	288.246951219512	NELFeKD_DMSO	DMSO	NELF RNAi
NELFeKD_DMSO.71	71	226.803277439024	184.608422256098	278.633384146341	NELFeKD_DMSO	DMSO	NELF RNAi
NELFeKD_DMSO.72	72	194.520198170732	161.393292682927	233.492492378049	NELFeKD_DMSO	DMSO	NELF RNAi
NELFeKD_DMSO.73	73	190.026143292683	151.901962652439	278.171474847561	NELFeKD_DMSO	DMSO	NELF RNAi
NELFeKD_DMSO.74	74	202.535442073171	161.104935213415	250.876676829268	NELFeKD_DMSO	DMSO	NELF RNAi
NELFeKD_DMSO.75	75	186.91181402439	149.463262195122	240.808822408537	NELFeKD_DMSO	DMSO	NELF RNAi
NELFeKD_DMSO.76	76	176.63125	144.105887957317	215.083708079268	NELFeKD_DMSO	DMSO	NELF RNAi
NELFeKD_DMSO.77	77	168.091006097561	136.707107469512	202.151600609756	NELFeKD_DMSO	DMSO	NELF RNAi
NELFeKD_DMSO.78	78	158.600914634146	129.290053353659	207.845198170732	NELFeKD_DMSO	DMSO	NELF RNAi
NELFeKD_DMSO.79	79	156.075762195122	125.770807926829	201.34765625	NELFeKD_DMSO	DMSO	NELF RNAi
NELFeKD_DMSO.80	80	150.644207317073	123.616520579268	184.572332317073	NELFeKD_DMSO	DMSO	NELF RNAi
NELFeKD_DMSO.81	81	129.501600609756	106.754706554878	155.969188262195	NELFeKD_DMSO	DMSO	NELF RNAi
NELFeKD_DMSO.82	82	141.433460365854	115.143597560976	173.30146722561	NELFeKD_DMSO	DMSO	NELF RNAi
NELFeKD_DMSO.83	83	126.022027439024	105.182240853659	152.152305640244	NELFeKD_DMSO	DMSO	NELF RNAi
NELFeKD_DMSO.84	84	123.822332317073	100.230602134146	147.520255335366	NELFeKD_DMSO	DMSO	NELF RNAi
NELFeKD_DMSO.85	85	124.381554878049	100.68574695122	152.320198170732	NELFeKD_DMSO	DMSO	NELF RNAi
NELFeKD_DMSO.86	86	115.208917682927	94.226943597561	140.743025914634	NELFeKD_DMSO	DMSO	NELF RNAi
NELFeKD_DMSO.87	87	117.475762195122	92.6335365853659	146.098875762195	NELFeKD_DMSO	DMSO	NELF RNAi
NELFeKD_DMSO.88	88	114.04306402439	92.3504573170732	140.021951219512	NELFeKD_DMSO	DMSO	NELF RNAi
NELFeKD_DMSO.89	89	106.436051829268	86.4951791158537	133.703296493902	NELFeKD_DMSO	DMSO	NELF RNAi
NELFeKD_DMSO.90	90	101.156021341463	81.8335365853659	125.50868902439	NELFeKD_DMSO	DMSO	NELF RNAi
NELFeKD_DMSO.91	91	93.3148628048781	79.2835175304878	112.997980182927	NELFeKD_DMSO	DMSO	NELF RNAi
NELFeKD_DMSO.92	92	90.0426067073171	75.1017339939025	110.080087652439	NELFeKD_DMSO	DMSO	NELF RNAi
NELFeKD_DMSO.93	93	87.4017530487805	73.7610518292683	104.404363567073	NELFeKD_DMSO	DMSO	NELF RNAi
NELFeKD_DMSO.94	94	86.9896341463415	71.4051448170732	107.062385670732	NELFeKD_DMSO	DMSO	NELF RNAi
NELFeKD_DMSO.95	95	82.9991615853659	67.653887195122	103.022351371951	NELFeKD_DMSO	DMSO	NELF RNAi
NELFeKD_DMSO.96	96	80.0644054878049	67.2753048780488	94.9781821646341	NELFeKD_DMSO	DMSO	NELF RNAi
NELFeKD_DMSO.97	97	76.5774390243902	64.2302591463415	98.2680259146342	NELFeKD_DMSO	DMSO	NELF RNAi
NELFeKD_DMSO.98	98	79.3122713414634	65.6366615853659	94.5457888719512	NELFeKD_DMSO	DMSO	NELF RNAi
NELFeKD_DMSO.99	99	81.5967987804878	65.3579839939024	104.537785823171	NELFeKD_DMSO	DMSO	NELF RNAi
NELFeKD_DMSO.100	100	79.3356707317073	66.1182164634146	96.7222942073171	NELFeKD_DMSO	DMSO	NELF RNAi
NELFeKD_DMSO.101	101	75.2407012195122	62.1302210365854	91.393368902439	NELFeKD_DMSO	DMSO	NELF RNAi
NELFeKD_FP.1	1	25.6769817073171	19.6411966463415	33.883993902439	NELFeKD_FP	FP	NELF RNAi
NELFeKD_FP.2	2	25.052743902439	18.1658536585366	36.683993902439	NELFeKD_FP	FP	NELF RNAi
NELFeKD_FP.3	3	16.7673780487805	12.7801067073171	24.7660823170732	NELFeKD_FP	FP	NELF RNAi
NELFeKD_FP.4	4	25.3596036585366	19.0116615853659	33.8915396341463	NELFeKD_FP	FP	NELF RNAi
NELFeKD_FP.5	5	21.1699695121951	16.503925304878	26.3047256097561	NELFeKD_FP	FP	NELF RNAi
NELFeKD_FP.6	6	23.6193597560976	18.2298399390244	30.6151676829268	NELFeKD_FP	FP	NELF RNAi
NELFeKD_FP.7	7	23.6763719512195	18.5118902439024	34.4182545731707	NELFeKD_FP	FP	NELF RNAi
NELFeKD_FP.8	8	26.9751524390244	20.3968368902439	39.2857088414634	NELFeKD_FP	FP	NELF RNAi
NELFeKD_FP.9	9	25.9669207317073	19.1822408536585	34.718368902439	NELFeKD_FP	FP	NELF RNAi
NELFeKD_FP.10	10	33.7975609756098	24.905449695122	46.1393673780488	NELFeKD_FP	FP	NELF RNAi
NELFeKD_FP.11	11	31.0681402439024	24.0189024390244	49.8203887195122	NELFeKD_FP	FP	NELF RNAi
NELFeKD_FP.12	12	34.0493902439024	26.5414634146341	45.7926067073171	NELFeKD_FP	FP	NELF RNAi
NELFeKD_FP.13	13	36.8513719512195	29.1453506097561	46.1770579268293	NELFeKD_FP	FP	NELF RNAi
NELFeKD_FP.14	14	49.2929878048781	39.2482088414634	61.0876524390244	NELFeKD_FP	FP	NELF RNAi
NELFeKD_FP.15	15	52.5295731707317	42.8709984756098	66.9171112804878	NELFeKD_FP	FP	NELF RNAi
NELFeKD_FP.16	16	69.2045731707317	56.622675304878	84.0187118902439	NELFeKD_FP	FP	NELF RNAi
NELFeKD_FP.17	17	67.9239329268293	56.8730945121951	80.0161966463415	NELFeKD_FP	FP	NELF RNAi
NELFeKD_FP.18	18	65.0817073170732	52.574618902439	79.5555640243903	NELFeKD_FP	FP	NELF RNAi
NELFeKD_FP.19	19	63.8961890243902	52.7571265243902	81.1324695121951	NELFeKD_FP	FP	NELF RNAi
NELFeKD_FP.20	20	64.8801829268293	54.0143673780488	80.3960365853659	NELFeKD_FP	FP	NELF RNAi
NELFeKD_FP.21	21	85.5030487804878	69.1118521341463	106.276143292683	NELFeKD_FP	FP	NELF RNAi
NELFeKD_FP.22	22	91.5734756097561	73.9044207317073	112.419169207317	NELFeKD_FP	FP	NELF RNAi
NELFeKD_FP.23	23	85.7036585365854	71.002362804878	104.881516768293	NELFeKD_FP	FP	NELF RNAi
NELFeKD_FP.24	24	98.3861280487805	82.5504192073171	116.672103658537	NELFeKD_FP	FP	NELF RNAi
NELFeKD_FP.25	25	112.626829268293	95.540625	135.627705792683	NELFeKD_FP	FP	NELF RNAi
NELFeKD_FP.26	26	177.25381097561	144.037538109756	216.847027439024	NELFeKD_FP	FP	NELF RNAi
NELFeKD_FP.27	27	149.488262195122	125.404382621951	180.899771341463	NELFeKD_FP	FP	NELF RNAi
NELFeKD_FP.28	28	243.762652439024	199.436852134146	286.396836890244	NELFeKD_FP	FP	NELF RNAi
NELFeKD_FP.29	29	230.864634146341	181.490853658537	334.783193597561	NELFeKD_FP	FP	NELF RNAi
NELFeKD_FP.30	30	436.967987804878	334.376905487805	559.514977134146	NELFeKD_FP	FP	NELF RNAi
NELFeKD_FP.31	31	453.289786585366	367.669588414634	557.775190548781	NELFeKD_FP	FP	NELF RNAi
NELFeKD_FP.32	32	407.354268292683	323.717568597561	576.29912347561	NELFeKD_FP	FP	NELF RNAi
NELFeKD_FP.33	33	427.636737804878	350.030297256098	520.308612804878	NELFeKD_FP	FP	NELF RNAi
NELFeKD_FP.34	34	553.827286585366	438.193254573171	713.378582317073	NELFeKD_FP	FP	NELF RNAi
NELFeKD_FP.35	35	559.860518292683	449.765739329268	716.801600609756	NELFeKD_FP	FP	NELF RNAi
NELFeKD_FP.36	36	463.245579268293	372.721722560976	565.063109756098	NELFeKD_FP	FP	NELF RNAi
NELFeKD_FP.37	37	445.108079268293	359.725609756098	543.048132621951	NELFeKD_FP	FP	NELF RNAi
NELFeKD_FP.38	38	528.554115853659	424.779649390244	650.23368902439	NELFeKD_FP	FP	NELF RNAi
NELFeKD_FP.39	39	492.11112804878	404.881669207317	585.651410060976	NELFeKD_FP	FP	NELF RNAi
NELFeKD_FP.40	40	468.983536585366	383.595807926829	576.781821646341	NELFeKD_FP	FP	NELF RNAi
NELFeKD_FP.41	41	538.883993902439	435.082660060976	656.582469512195	NELFeKD_FP	FP	NELF RNAi
NELFeKD_FP.42	42	595.748780487805	477.632507621951	733.453467987805	NELFeKD_FP	FP	NELF RNAi
NELFeKD_FP.43	43	579.279115853659	467.400762195122	738.542987804878	NELFeKD_FP	FP	NELF RNAi
NELFeKD_FP.44	44	622.385823170732	516.132774390244	770.613528963415	NELFeKD_FP	FP	NELF RNAi
NELFeKD_FP.45	45	667.391920731707	527.976410060976	855.682012195122	NELFeKD_FP	FP	NELF RNAi
NELFeKD_FP.46	46	694.917225609756	576.377210365854	849.126333841464	NELFeKD_FP	FP	NELF RNAi
NELFeKD_FP.47	47	709.109146341463	572.561166158537	861.929801829268	NELFeKD_FP	FP	NELF RNAi
NELFeKD_FP.48	48	688.7875	555.480487804878	835.210099085366	NELFeKD_FP	FP	NELF RNAi
NELFeKD_FP.49	49	670.355945121951	544.014557926829	819.818407012195	NELFeKD_FP	FP	NELF RNAi
NELFeKD_FP.50	50	681.157926829268	546.649199695122	844.723323170732	NELFeKD_FP	FP	NELF RNAi
NELFeKD_FP.51	51	628.7125	520.789214939024	763.980259146341	NELFeKD_FP	FP	NELF RNAi
NELFeKD_FP.52	52	608.266158536585	486.328544207317	762.182355182927	NELFeKD_FP	FP	NELF RNAi
NELFeKD_FP.53	53	571.542835365854	461.749885670732	722.611737804878	NELFeKD_FP	FP	NELF RNAi
NELFeKD_FP.54	54	563.23368902439	464.256745426829	709.549466463415	NELFeKD_FP	FP	NELF RNAi
NELFeKD_FP.55	55	589.770731707317	489.770121951219	718.755144817073	NELFeKD_FP	FP	NELF RNAi
NELFeKD_FP.56	56	548.372713414634	470.535175304878	641.258841463415	NELFeKD_FP	FP	NELF RNAi
NELFeKD_FP.57	57	535.470274390244	445.883841463415	636.335632621951	NELFeKD_FP	FP	NELF RNAi
NELFeKD_FP.58	58	515.190701219512	428.07206554878	624.935365853659	NELFeKD_FP	FP	NELF RNAi
NELFeKD_FP.59	59	478.944817073171	397.498628048781	567.592263719512	NELFeKD_FP	FP	NELF RNAi
NELFeKD_FP.60	60	445.236737804878	375.942454268293	522.931402439024	NELFeKD_FP	FP	NELF RNAi
NELFeKD_FP.61	61	422.162957317073	347.172027439024	509.084413109756	NELFeKD_FP	FP	NELF RNAi
NELFeKD_FP.62	62	375.92118902439	311.544931402439	451.963033536585	NELFeKD_FP	FP	NELF RNAi
NELFeKD_FP.63	63	368.610365853659	308.372599085366	442.248094512195	NELFeKD_FP	FP	NELF RNAi
NELFeKD_FP.64	64	391.03368902439	326.483650914634	469.696379573171	NELFeKD_FP	FP	NELF RNAi
NELFeKD_FP.65	65	340.524390243902	284.258574695122	405.997599085366	NELFeKD_FP	FP	NELF RNAi
NELFeKD_FP.66	66	347.254573170732	284.66112804878	418.345160060976	NELFeKD_FP	FP	NELF RNAi
NELFeKD_FP.67	67	345.929268292683	287.063757621951	419.933574695122	NELFeKD_FP	FP	NELF RNAi
NELFeKD_FP.68	68	303.837195121951	254.609260670732	364.863681402439	NELFeKD_FP	FP	NELF RNAi
NELFeKD_FP.69	69	289.691768292683	248.231783536585	339.293216463415	NELFeKD_FP	FP	NELF RNAi
NELFeKD_FP.70	70	306.367530487805	259.476981707317	373.165891768293	NELFeKD_FP	FP	NELF RNAi
NELFeKD_FP.71	71	303.523932926829	256.25800304878	360.078048780488	NELFeKD_FP	FP	NELF RNAi
NELFeKD_FP.72	72	262.855335365854	222.15068597561	307.966806402439	NELFeKD_FP	FP	NELF RNAi
NELFeKD_FP.73	73	251.161585365854	206.258841463415	334.205487804878	NELFeKD_FP	FP	NELF RNAi
NELFeKD_FP.74	74	263.479878048781	221.566958841463	309.572370426829	NELFeKD_FP	FP	NELF RNAi
NELFeKD_FP.75	75	244.113262195122	199.828048780488	298.82987804878	NELFeKD_FP	FP	NELF RNAi
NELFeKD_FP.76	76	226.644359756098	192.307278963415	266.018140243902	NELFeKD_FP	FP	NELF RNAi
NELFeKD_FP.77	77	218.585213414634	186.828696646341	254.749618902439	NELFeKD_FP	FP	NELF RNAi
NELFeKD_FP.78	78	215.009146341463	179.511661585366	265.078086890244	NELFeKD_FP	FP	NELF RNAi
NELFeKD_FP.79	79	215.594664634146	183.554649390244	265.617035060976	NELFeKD_FP	FP	NELF RNAi
NELFeKD_FP.80	80	209.126829268293	176.558917682927	245.818330792683	NELFeKD_FP	FP	NELF RNAi
NELFeKD_FP.81	81	186.015853658537	153.733841463415	217.272332317073	NELFeKD_FP	FP	NELF RNAi
NELFeKD_FP.82	82	190.626219512195	160.278925304878	228.150990853659	NELFeKD_FP	FP	NELF RNAi
NELFeKD_FP.83	83	170.630487804878	144.93125	199.877820121951	NELFeKD_FP	FP	NELF RNAi
NELFeKD_FP.84	84	158.600914634146	134.083307926829	187.178582317073	NELFeKD_FP	FP	NELF RNAi
NELFeKD_FP.85	85	163.880487804878	136.446112804878	204.709908536585	NELFeKD_FP	FP	NELF RNAi
NELFeKD_FP.86	86	147.957469512195	125.475609756098	175.860480182927	NELFeKD_FP	FP	NELF RNAi
NELFeKD_FP.87	87	158.871951219512	134.570922256098	188.472713414634	NELFeKD_FP	FP	NELF RNAi
NELFeKD_FP.88	88	154.810823170732	127.731592987805	187.228620426829	NELFeKD_FP	FP	NELF RNAi
NELFeKD_FP.89	89	148.87256097561	124.949657012195	179.40644054878	NELFeKD_FP	FP	NELF RNAi
NELFeKD_FP.90	90	144.867987804878	120.230640243902	178.917606707317	NELFeKD_FP	FP	NELF RNAi
NELFeKD_FP.91	91	132.651829268293	112.500304878049	156.639405487805	NELFeKD_FP	FP	NELF RNAi
NELFeKD_FP.92	92	129.089634146341	106.312652439024	152.966044207317	NELFeKD_FP	FP	NELF RNAi
NELFeKD_FP.93	93	116.968292682927	100.458231707317	136.876981707317	NELFeKD_FP	FP	NELF RNAi
NELFeKD_FP.94	94	121.136432926829	100.741044207317	145.926943597561	NELFeKD_FP	FP	NELF RNAi
NELFeKD_FP.95	95	116.075609756098	97.2683307926829	139.820655487805	NELFeKD_FP	FP	NELF RNAi
NELFeKD_FP.96	96	106.480335365854	91.1053734756098	124.124428353659	NELFeKD_FP	FP	NELF RNAi
NELFeKD_FP.97	97	101.972713414634	87.7605945121951	125.741882621951	NELFeKD_FP	FP	NELF RNAi
NELFeKD_FP.98	98	108.083079268293	91.8205792682927	128.776867378049	NELFeKD_FP	FP	NELF RNAi
NELFeKD_FP.99	99	108.390243902439	91.318368902439	127.484984756098	NELFeKD_FP	FP	NELF RNAi
NELFeKD_FP.100	100	112.02743902439	94.3425304878049	133.148513719512	NELFeKD_FP	FP	NELF RNAi
NELFeKD_FP.101	101	105.074237804878	86.5539634146341	124.970083841463	NELFeKD_FP	FP	NELF RNAi
