# Supplementary material for: The NELF pausing checkpoint mediates the functional divergence of Cdk9
Source: Nat Commun. 2023 May 13;14:2762. doi: 10.1038/s41467-023-38359-y (PMC10182999; doi:10.1038/s41467-023-38359-y)
Supplement: Supplementary file 10 — Source Data [file 41467_2023_38359_MOESM10_ESM.zip › Source Data/AllPlots/fig2c.tsv]

x	sig_p	sig_m	sample
604	0	0	0	NELF FP
605	51.255	0	0	NELF FP
606	102.51	0	0	NELF FP
607	153.765	0	0	NELF FP
608	205.02	0.931372549019608	0	NELF FP
609	256.275	15	0	NELF FP
610	307.53	15	0	NELF FP
611	358.785	15	0	NELF FP
612	410.04	8.12549019607845	0	NELF FP
613	461.295	3.14705882352943	0	NELF FP
614	512.55	3.46862745098041	0	NELF FP
615	563.805	2.95490196078433	0	NELF FP
616	615.06	2.69803921568628	0	NELF FP
617	666.315	2.02352941176472	0	NELF FP
618	717.57	1.76666666666667	0	NELF FP
619	768.825	1.18823529411765	0	NELF FP
620	820.08	2.85882352941178	0	NELF FP
621	871.335	4.20784313725492	0	NELF FP
622	922.59	0.931372549019613	0	NELF FP
623	973.845	2.89019607843139	0	NELF FP
624	1025.1	1.70196078431373	0	NELF FP
625	1076.355	1.86274509803922	0	NELF FP
626	1127.61	2.02352941176471	0	NELF FP
627	1178.865	3.56470588235296	0	NELF FP
628	1230.12	2.85882352941178	0	NELF FP
629	1281.375	0.513725490196082	0	NELF FP
630	1332.63	3.37254901960785	0	NELF FP
631	1383.885	1.60588235294118	0	NELF FP
632	1435.14	1.02745098039216	0	NELF FP
633	1486.395	2.5372549019608	0	NELF FP
634	1537.65	1.44509803921569	0	NELF FP
635	1588.905	0.417647058823531	0	NELF FP
636	1640.16	4.721568627451	0	NELF FP
637	1691.415	1.76666666666667	0	NELF FP
638	1742.67	0.674509803921572	0	NELF FP
639	1793.925	1.34901960784314	0	NELF FP
640	1845.18	1.92745098039217	0	NELF FP
641	1896.435	3.79019607843139	0	NELF FP
642	1947.69	0.674509803921572	0	NELF FP
643	1998.945	0.256862745098041	0	NELF FP
644	2050.2	0.835294117647062	0	NELF FP
645	2101.455	1.44509803921569	0	NELF FP
646	2152.71	1.18823529411765	0	NELF FP
647	2203.965	1.50980392156863	0	NELF FP
648	2255.22	1.50980392156863	0	NELF FP
649	2306.475	0.674509803921572	0	NELF FP
650	2357.73	1.02745098039216	0	NELF FP
651	2408.985	0.835294117647062	0	NELF FP
652	2460.24	1.86274509803922	0	NELF FP
653	2511.495	0.931372549019613	0	NELF FP
654	2562.75	1.92745098039217	0	NELF FP
655	2614.005	0.674509803921572	0	NELF FP
656	2665.26	1.18823529411765	0	NELF FP
657	2716.515	0.931372549019613	0	NELF FP
658	2767.77	0	0	NELF FP
659	2819.025	0.417647058823531	0	NELF FP
660	2870.28	0.770588235294123	0	NELF FP
661	2921.535	0.256862745098041	0	NELF FP
662	2972.79	0.256862745098041	0	NELF FP
663	3024.045	0	0	NELF FP
664	3075.3	1.02745098039216	0	NELF FP
665	3126.555	0.674509803921572	0	NELF FP
666	3177.81	1.50980392156863	0	NELF FP
667	3229.065	0.513725490196082	0	NELF FP
668	3280.32	0.256862745098041	0	NELF FP
669	3331.575	0.835294117647062	0	NELF FP
670	3382.83	0.417647058823531	0	NELF FP
671	3434.085	1.34901960784314	0	NELF FP
672	3485.34	2.44117647058825	0	NELF FP
673	3536.595	1.34901960784314	0	NELF FP
674	3587.85	0	0	NELF FP
675	3639.105	0.835294117647062	0	NELF FP
676	3690.36	0.417647058823531	0	NELF FP
677	3741.615	0	0	NELF FP
678	3792.87	0.674509803921572	0	NELF FP
679	3844.125	0.256862745098041	0	NELF FP
680	3895.38	0	0	NELF FP
681	3946.635	0	0	NELF FP
682	3997.89	0	0	NELF FP
683	4049.145	0.417647058823531	0	NELF FP
684	4100.4	0	0	NELF FP
685	4151.655	0	0	NELF FP
686	4202.91	0	0	NELF FP
687	4254.165	0	0	NELF FP
688	4305.42	0	0	NELF FP
689	4356.675	0.256862745098041	0	NELF FP
690	4407.93	0	0	NELF FP
691	4459.185	0	0	NELF FP
692	4510.44	0	0	NELF FP
693	4561.695	0	0	NELF FP
694	4612.95	0	0	NELF FP
695	4664.205	0.256862745098041	0	NELF FP
696	4715.46	0	0	NELF FP
697	4766.715	0.256862745098041	0	NELF FP
698	4817.97	0	0	NELF FP
699	4869.225	0	0	NELF FP
700	4920.48	0	0	NELF FP
701	4971.735	0.256862745098041	0	NELF FP
702	5022.99	0	0	NELF FP
703	5074.245	0.417647058823531	0	NELF FP
704	5125.5	0.417647058823531	0	NELF FP
705	5176.755	0	0	NELF FP
706	5228.01	0	0	NELF FP
707	5279.265	0	0	NELF FP
708	5330.52	0	0	NELF FP
709	5381.775	0.256862745098041	0	NELF FP
710	5433.03	0	0	NELF FP
711	5484.285	0	0	NELF FP
712	5535.54	0	0	NELF FP
713	5586.795	0.417647058823531	0	NELF FP
714	5638.05	0	0	NELF FP
715	5689.305	0	0	NELF FP
716	5740.56	0.256862745098041	0	NELF FP
717	5791.815	0.674509803921572	0	NELF FP
718	5843.07	0.417647058823531	0	NELF FP
719	5894.325	0	0	NELF FP
720	5945.58	0.674509803921572	0	NELF FP
721	5996.835	0.417647058823531	0	NELF FP
722	6048.09	0	0	NELF FP
723	6099.345	0	0	NELF FP
724	6150.6	0	0	NELF FP
725	6201.855	0.417647058823531	0	NELF FP
726	6253.11	0	0	NELF FP
727	6304.365	0.417647058823531	0	NELF FP
728	6355.62	0.417647058823531	0	NELF FP
729	6406.875	0	0	NELF FP
730	6458.13	1.0921568627451	0	NELF FP
731	6509.385	0.513725490196082	0	NELF FP
732	6560.64	0.256862745098041	0	NELF FP
733	6611.895	0.256862745098041	0	NELF FP
734	6663.15	0	0	NELF FP
735	6714.405	0	0	NELF FP
736	6765.66	0	0	NELF FP
737	6816.915	0.417647058823531	0	NELF FP
738	6868.17	0	0	NELF FP
739	6919.425	0	0	NELF FP
740	6970.68	0	0	NELF FP
741	7021.935	0	0	NELF FP
742	7073.19	0.417647058823531	0	NELF FP
743	7124.445	0.835294117647062	0	NELF FP
744	7175.7	0.256862745098041	0	NELF FP
745	7226.955	0.417647058823531	0	NELF FP
746	7278.21	0.417647058823531	0	NELF FP
747	7329.465	0	0	NELF FP
748	7380.72	0	0	NELF FP
749	7431.975	0	0	NELF FP
750	7483.23	0	0	NELF FP
751	7534.485	0.674509803921572	0	NELF FP
752	7585.74	0	0	NELF FP
753	7636.995	0	0	NELF FP
754	7688.25	0	0	NELF FP
755	7739.505	0.256862745098041	0	NELF FP
756	7790.76	0.256862745098041	0	NELF FP
757	7842.015	0.417647058823531	0	NELF FP
758	7893.27	0.256862745098041	0	NELF FP
759	7944.525	0	0	NELF FP
760	7995.78	0	0	NELF FP
761	8047.035	0.417647058823531	0	NELF FP
762	8098.29	0.835294117647062	0	NELF FP
763	8149.545	0.256862745098041	0	NELF FP
764	8200.8	0	0	NELF FP
765	8252.055	0	0	NELF FP
766	8303.31	0	0	NELF FP
767	8354.565	0	0	NELF FP
768	8405.82	0.256862745098041	0	NELF FP
769	8457.075	0	0	NELF FP
770	8508.33	0	0	NELF FP
771	8559.585	0	0	NELF FP
772	8610.84	0.417647058823531	0	NELF FP
773	8662.095	0	0	NELF FP
774	8713.35	0	0	NELF FP
775	8764.605	0	0	NELF FP
776	8815.86	0	0	NELF FP
777	8867.115	0	0	NELF FP
778	8918.37	0	0	NELF FP
779	8969.625	0.417647058823531	0	NELF FP
780	9020.88	0.256862745098041	0	NELF FP
781	9072.135	0	0	NELF FP
782	9123.39	0	0	NELF FP
783	9174.645	0	0	NELF FP
784	9225.9	0	0	NELF FP
785	9277.155	0.256862745098041	0	NELF FP
786	9328.41	0.256862745098041	0	NELF FP
787	9379.665	0	0	NELF FP
788	9430.92	0.256862745098041	0	NELF FP
789	9482.175	0	0	NELF FP
790	9533.43	0.256862745098041	0	NELF FP
791	9584.685	0.417647058823531	0	NELF FP
792	9635.94	0	0	NELF FP
793	9687.195	0	0	NELF FP
794	9738.45	0	0	NELF FP
795	9789.705	0	0	NELF FP
796	9840.96	0	0	NELF FP
797	9892.215	0	0	NELF FP
798	9943.47	0.674509803921572	0	NELF FP
799	9994.725	0.256862745098041	0	NELF FP
800	10045.98	0.256862745098041	0	NELF FP
801	10097.235	0	0	NELF FP
802	10148.49	0.256862745098041	0	NELF FP
803	10199.745	0.674509803921572	0	NELF FP
804	10251	0	0	NELF FP
