# Supplementary material for: The NELF pausing checkpoint mediates the functional divergence of Cdk9
Source: Nat Commun. 2023 May 13;14:2762. doi: 10.1038/s41467-023-38359-y (PMC10182999; doi:10.1038/s41467-023-38359-y)
Supplement: Supplementary file 10 — Source Data [file 41467_2023_38359_MOESM10_ESM.zip › Source Data/AllPlots/S4A_left.tsv]

gene	baseMean	log2FoldChange	padj	sample	region	drug	KD	gb	pr
4795	1066	3.7685	-1.56917776155817	1.67639227920571e-05	NELFeKD_FP	gb	FP	NELF RNAi	0.839341326796837	1.79000352039049
4291	562	7.2414	-1.43608886124511	2.00935901225759e-05	NELFeKD_FP	gb	FP	NELF RNAi	1.13591145557506	2.07944084035645
3879	150	4.74315	-1.27714506115987	7.71200853065921e-05	NELFeKD_FP	gb	FP	NELF RNAi	1.05606974638177	2.16885679161001
3887	158	7.60435	-1.24369142803442	9.26620499533965e-06	NELFeKD_FP	gb	FP	NELF RNAi	1.09517458386387	1.73140945076684
4687	958	70.5383	-1.23828889425195	2.91081642359456e-08	NELFeKD_FP	gb	FP	NELF RNAi	1.96798217057872	2.51619282705726
4693	964	38.83685	-1.17137519300122	4.92437919345265e-08	NELFeKD_FP	gb	FP	NELF RNAi	1.26022288737944	1.88825533432709
4579	850	199.32775	-1.14238159797182	1.13729529835368e-07	NELFeKD_FP	gb	FP	NELF RNAi	2.13454460368984	3.09909093991332
4961	1232	1.213	-1.12645427542571	0.0252854120989538	NELFeKD_FP	gb	FP	NELF RNAi	0.360484542323364	1.61315972948384
4779	1050	15.347	-1.11884571301493	6.6092158647761e-06	NELFeKD_FP	gb	FP	NELF RNAi	1.30211004482006	2.46647205441669
4134	405	148.322875	-1.11083796522382	9.19662096897632e-07	NELFeKD_FP	gb	FP	NELF RNAi	2.33010636064053	3.46501473501945
3952	223	14.09095	-1.01655802689426	1.85664245914527e-05	NELFeKD_FP	gb	FP	NELF RNAi	1.14344107441473	1.51433852373368
3821	92	53.32025	-0.97546486609592	1.41977060138092e-06	NELFeKD_FP	gb	FP	NELF RNAi	1.96266180577867	3.24625175803772
3881	152	1.581275	-0.923951386836201	0.037731013683833	NELFeKD_FP	gb	FP	NELF RNAi	0.73865770234113	2.10710816994855
3905	176	44.031175	-0.874300931203286	2.50312111734366e-05	NELFeKD_FP	gb	FP	NELF RNAi	1.84721316872771	3.41044577818382
4731	1002	36.790575	-0.871268698972591	7.24265679256913e-05	NELFeKD_FP	gb	FP	NELF RNAi	1.83071743041841	2.52704798185128
4112	383	0.322375	-0.831217913712149	0.114650069704714	NELFeKD_FP	gb	FP	NELF RNAi	0.00578089995465233	2.46955362740611
4891	1162	3.41525	-0.828950699582005	0.0243727152799346	NELFeKD_FP	gb	FP	NELF RNAi	0.734711842052038	0.854731017213942
4466	737	0.784625	-0.783094553652621	0.130639297273881	NELFeKD_FP	gb	FP	NELF RNAi	0.0976563578442118	2.80464042272254
4007	278	26.55615	-0.735963776396256	0.00149073609115775	NELFeKD_FP	gb	FP	NELF RNAi	1.30868710842806	0.915254694336808
4462	733	12.850475	-0.733468677200687	0.00335799759559674	NELFeKD_FP	gb	FP	NELF RNAi	1.15930319790983	1.93161421906847
4456	727	36.274175	-0.725498246806938	0.000672082001541153	NELFeKD_FP	gb	FP	NELF RNAi	1.67482372369231	2.84892509958066
4294	565	3.310025	-0.7118690240625	0.0782427491280569	NELFeKD_FP	gb	FP	NELF RNAi	0.962323156866049	2.59996053980784
3915	186	2.7128	-0.710447335673072	0.0605715496592484	NELFeKD_FP	gb	FP	NELF RNAi	0.615063207076673	1.48103752810473
4430	701	6.23875	-0.704932608863949	0.0173933886778862	NELFeKD_FP	gb	FP	NELF RNAi	1.01407299332069	2.0972755350986
4254	525	2.9717	-0.673360908064779	0.0611985099183469	NELFeKD_FP	gb	FP	NELF RNAi	0.855541869220375	2.98221863950771
4821	1092	2.1575	-0.661977541038801	0.0945079653263047	NELFeKD_FP	gb	FP	NELF RNAi	0.489656195240599	1.93969892350937
4513	784	36.85705	-0.652142904237254	0.00272456655187353	NELFeKD_FP	gb	FP	NELF RNAi	1.47077090577598	2.21533017084332
4133	404	0.744275	-0.650442518574014	0.174893470550201	NELFeKD_FP	gb	FP	NELF RNAi	0.416107712323562	2.27229250448957
4574	845	1.08655	-0.648294105367368	0.16556261330681	NELFeKD_FP	gb	FP	NELF RNAi	0.269483756780027	2.99622065866299
4602	873	0.686775	-0.647842202900005	0.181574139992294	NELFeKD_FP	gb	FP	NELF RNAi	0.073846604038422	1.41486476077638
3765	36	16.317075	-0.628688429645239	0.00925523313769643	NELFeKD_FP	gb	FP	NELF RNAi	1.33533451544729	2.85635181469255
4115	386	1.625025	-0.594513181318705	0.152893372229417	NELFeKD_FP	gb	FP	NELF RNAi	1.02141155960003	2.22507332852459
3969	240	0.317975	-0.582363141228864	0.209058981685816	NELFeKD_FP	gb	FP	NELF RNAi	0.0792626686298531	2.02147253213977
4381	652	2.1627	-0.566748594746864	0.144474198681831	NELFeKD_FP	gb	FP	NELF RNAi	0.438498838051922	2.00289036191123
4516	787	254.76125	-0.557920065848288	0.00464688390460145	NELFeKD_FP	gb	FP	NELF RNAi	2.45169208515866	2.45356561869382
4966	1237	120.21575	-0.543905374432944	0.00668573247710887	NELFeKD_FP	gb	FP	NELF RNAi	1.88235929817072	1.80291048941904
4211	482	0.5646	-0.540315587032214	0.253175384345816	NELFeKD_FP	gb	FP	NELF RNAi	0.393614682791628	2.69218925385204
4591	862	68.33015	-0.536773731965773	0.00885977395507846	NELFeKD_FP	gb	FP	NELF RNAi	1.88771222156	2.75341566624191
4093	364	1.76025	-0.506896385799338	0.21480209489898	NELFeKD_FP	gb	FP	NELF RNAi	0.810403916201046	3.07692247966896
4321	592	21.1242	-0.506701010330852	0.0258816852611123	NELFeKD_FP	gb	FP	NELF RNAi	1.21144894240903	2.13063606090392
4560	831	3.3096	-0.504647015154665	0.145015848613402	NELFeKD_FP	gb	FP	NELF RNAi	0.991727661949851	1.94012908288599
4921	1192	17	-0.496549688530191	0.0503989355645953	NELFeKD_FP	gb	FP	NELF RNAi	1.35527954991292	2.29577485192725
3948	219	1.48905	-0.495458121662844	0.240540637188035	NELFeKD_FP	gb	FP	NELF RNAi	0.489617515803119	2.71902928932584
3738	9	290.324175	-0.495046411083045	0.0116425183760185	NELFeKD_FP	gb	FP	NELF RNAi	2.6835299447961	3.09637080582155
4442	713	5.9426	-0.492681818318757	0.144969087848229	NELFeKD_FP	gb	FP	NELF RNAi	1.15992870416589	3.1907738229898
4798	1069	50.5103	-0.491508615007038	0.0227564996767578	NELFeKD_FP	gb	FP	NELF RNAi	1.69220425196015	2.87607646974637
4276	547	4.895475	-0.489054418683535	0.125576204111778	NELFeKD_FP	gb	FP	NELF RNAi	0.718146551559513	0.84560958569483
4510	781	6.765475	-0.488510879872216	0.0945079653263047	NELFeKD_FP	gb	FP	NELF RNAi	1.10738636595307	2.73286117901459
4705	976	125.561725	-0.477865626354979	0.281735682194348	NELFeKD_FP	gb	FP	NELF RNAi	1.99854909842227	2.94357130207691
3895	166	0.5796	-0.476099684137376	0.301504154362465	NELFeKD_FP	gb	FP	NELF RNAi	0.305276113882876	2.80517246449357
4120	391	0.904725	-0.454636841666859	0.312054883281855	NELFeKD_FP	gb	FP	NELF RNAi	0.409954246090079	1.68006796364462
4611	882	70.662875	-0.451034636620061	0.0334500450739952	NELFeKD_FP	gb	FP	NELF RNAi	2.20675566840767	3.10781620143577
4882	1153	0.403275	-0.449717367045112	0.319264104046741	NELFeKD_FP	gb	FP	NELF RNAi	0.243942919568034	2.10622320457837
4274	545	34.13335	-0.44443552665525	0.0496479835591023	NELFeKD_FP	gb	FP	NELF RNAi	1.68882833829363	1.37280617680343
4880	1151	0.2223	-0.434452688545428	0.270855342342353	NELFeKD_FP	gb	FP	NELF RNAi	0.048043452897569	1.42433025522903
4599	870	1.4453	-0.427894179855464	0.304102912361404	NELFeKD_FP	gb	FP	NELF RNAi	0.526077458507669	2.98880891638072
3860	131	4.727225	-0.425856482682764	0.192244575157588	NELFeKD_FP	gb	FP	NELF RNAi	1.00651417566968	2.95669944386742
4026	297	1.17295	-0.420979797596332	0.330500219935007	NELFeKD_FP	gb	FP	NELF RNAi	0.471295379071167	2.30923081615003
4806	1077	5.451525	-0.419992991529084	0.167660541916254	NELFeKD_FP	gb	FP	NELF RNAi	0.930332537157885	2.14649625431991
3914	185	0.5574	-0.416137579353947	0.361111380120404	NELFeKD_FP	gb	FP	NELF RNAi	0.163943652850319	2.15607871379606
4683	954	1.44125	-0.403257445202107	0.344246338270117	NELFeKD_FP	gb	FP	NELF RNAi	0.669000576707375	2.37985053706288
4578	849	41.647825	-0.398476780042325	0.0693679032695669	NELFeKD_FP	gb	FP	NELF RNAi	1.87490257215161	2.2807297097355
3980	251	0.941925	-0.393783617503886	0.376510817527851	NELFeKD_FP	gb	FP	NELF RNAi	0.542071913591678	3.28685498894104
4712	983	5.25415	-0.388168533495395	0.213289179085402	NELFeKD_FP	gb	FP	NELF RNAi	0.935227554611662	1.59176837306215
4384	655	0.39435	-0.386824258375641	0.384149488286876	NELFeKD_FP	gb	FP	NELF RNAi	0.160963470751036	1.86896607329625
4680	951	10.3992	-0.384434708141461	0.145746391160894	NELFeKD_FP	gb	FP	NELF RNAi	1.56168651132359	3.19759603084126
4353	624	100.20345	-0.375908049423246	0.362117608021763	NELFeKD_FP	gb	FP	NELF RNAi	2.22780793341204	2.92402134713005
4328	599	60.326575	-0.368819910175851	0.0903183562997716	NELFeKD_FP	gb	FP	NELF RNAi	1.9422795882956	2.53994288081224
4448	719	2.430925	-0.366086842689539	0.327627958037374	NELFeKD_FP	gb	FP	NELF RNAi	0.850315334795651	3.22506854348976
4137	408	92.63865	-0.364414977645933	0.103901519986634	NELFeKD_FP	gb	FP	NELF RNAi	2.02791433301335	3.42295586507648
4916	1187	0.546025	-0.361869974250504	0.42656595687455	NELFeKD_FP	gb	FP	NELF RNAi	0.609111294783035	0.937317247762494
4332	603	36.3407	-0.354885125773828	0.113805726660871	NELFeKD_FP	gb	FP	NELF RNAi	1.56516161082063	3.2459180873609
4812	1083	2.635475	-0.346430362408119	0.357691846278899	NELFeKD_FP	gb	FP	NELF RNAi	1.37156932138604	3.04339666649415
4937	1208	3.2562	-0.338930670797502	0.342483399514494	NELFeKD_FP	gb	FP	NELF RNAi	0.639247362265076	2.57821989624487
3979	250	5.72535	-0.338593489195688	0.271425838653302	NELFeKD_FP	gb	FP	NELF RNAi	1.16596285538289	3.35986606204283
4469	740	10.634025	-0.337079068977166	0.225456594516162	NELFeKD_FP	gb	FP	NELF RNAi	1.26422793863268	2.80371874022611
4499	770	27.1774	-0.3260208740606	0.155054215024494	NELFeKD_FP	gb	FP	NELF RNAi	1.44059347450322	1.35076634182493
4827	1098	0.703075	-0.32599172459098	0.476495058358713	NELFeKD_FP	gb	FP	NELF RNAi	0.29101345396538	0.726930864121466
4555	826	0.912275	-0.322104312093306	0.476495058358713	NELFeKD_FP	gb	FP	NELF RNAi	0.489589383139239	2.7493416392534
4202	473	62.8976	-0.321591533212833	0.146629422255991	NELFeKD_FP	gb	FP	NELF RNAi	1.72219920492205	2.63077303753798
3780	51	6.14595	-0.318587597333546	0.289173907759821	NELFeKD_FP	gb	FP	NELF RNAi	1.18390231373151	1.28462809557566
3945	216	23.220225	-0.312800753570896	0.211865507087503	NELFeKD_FP	gb	FP	NELF RNAi	1.39536221870183	2.4911868901545
4067	338	56.78065	-0.303848315405788	0.184237167771171	NELFeKD_FP	gb	FP	NELF RNAi	1.91824742975711	2.83248607971231
3907	178	12.9437	-0.295327106291057	0.312054883281855	NELFeKD_FP	gb	FP	NELF RNAi	1.65885554099065	1.98552975831632
4231	502	1.477475	-0.29460999201084	0.489321976923214	NELFeKD_FP	gb	FP	NELF RNAi	0.769560090138731	1.45442560162315
4355	626	38.21735	-0.286616679879386	0.233289526915591	NELFeKD_FP	gb	FP	NELF RNAi	1.5402506187782	3.0865464126238
4053	324	16.113125	-0.279304781965472	0.319264104046741	NELFeKD_FP	gb	FP	NELF RNAi	1.71255921418405	2.4694029773411
4416	687	22.151375	-0.276447037975445	0.256110881641297	NELFeKD_FP	gb	FP	NELF RNAi	1.55005551839925	3.16110779688119
3890	161	1.7629	-0.275616931267077	0.506041252130543	NELFeKD_FP	gb	FP	NELF RNAi	0.467297255551788	2.50425910081105
4077	348	101.212525	-0.274959147445784	0.254359309685572	NELFeKD_FP	gb	FP	NELF RNAi	2.13875136889404	2.87267725924618
4309	580	9.479225	-0.274212714949061	0.324400828369827	NELFeKD_FP	gb	FP	NELF RNAi	1.42039436251081	2.27360192007408
4905	1176	0.905	-0.273695452371024	0.542733789346126	NELFeKD_FP	gb	FP	NELF RNAi	0.825015323756028	1.56811955247286
4013	284	1.276075	-0.272850685452331	0.530271060526303	NELFeKD_FP	gb	FP	NELF RNAi	0.249858472417371	2.75154295012096
3883	154	2.98785	-0.261863230147584	0.479370321804323	NELFeKD_FP	gb	FP	NELF RNAi	0.866829130501897	3.11966210779192
3972	243	1.426575	-0.257951435086955	0.547444305247962	NELFeKD_FP	gb	FP	NELF RNAi	0.740713931137363	1.43629387005204
4344	615	33.57615	-0.253935330478979	0.270855342342353	NELFeKD_FP	gb	FP	NELF RNAi	1.65762035562853	2.7142188663507
4547	818	2.785025	-0.244850451443513	0.536856283297966	NELFeKD_FP	gb	FP	NELF RNAi	1.10530576279308	2.59256589302265
3734	5	16.227825	-0.243299382705024	0.357960371629168	NELFeKD_FP	gb	FP	NELF RNAi	1.47103670828271	3.50298165211892
3869	140	0.503025	-0.233293743230918	0.600565241938827	NELFeKD_FP	gb	FP	NELF RNAi	0.500521198492334	2.31393415137545
4124	395	19.0286	-0.232414532420034	0.353712960593846	NELFeKD_FP	gb	FP	NELF RNAi	1.14587436465175	2.88538751440921
4893	1164	25.832325	-0.228346036523522	0.337822573260445	NELFeKD_FP	gb	FP	NELF RNAi	1.53715550250358	2.57805326214859
4867	1138	7.995325	-0.224457632893608	0.445913802471046	NELFeKD_FP	gb	FP	NELF RNAi	1.25502995629973	2.71889117513128
4768	1039	14.46215	-0.222499676570128	0.404192204010895	NELFeKD_FP	gb	FP	NELF RNAi	1.48461227656942	2.18959136594551
4367	638	0.546225	-0.214078657929718	0.631824300847188	NELFeKD_FP	gb	FP	NELF RNAi	0.849076818769204	1.79673040142418
4772	1043	3.804125	-0.213419981977521	0.545023363312391	NELFeKD_FP	gb	FP	NELF RNAi	1.17346380755997	2.960007814587
4101	372	4.856675	-0.203223051891668	0.568489588386392	NELFeKD_FP	gb	FP	NELF RNAi	1.26168803123604	1.51274441434158
4678	949	2.874775	-0.200997200491525	0.595541962700971	NELFeKD_FP	gb	FP	NELF RNAi	1.12423025903659	1.47916486130021
4170	441	34.4233	-0.200253673183334	0.478754993767266	NELFeKD_FP	gb	FP	NELF RNAi	1.43201271017276	3.57006407645199
4897	1168	25.318625	-0.198249842264369	0.438023949592255	NELFeKD_FP	gb	FP	NELF RNAi	1.42813600940344	2.57262477384379
4686	957	8.1054	-0.197554848146755	0.518948723720129	NELFeKD_FP	gb	FP	NELF RNAi	1.2667489659082	1.58478902795147
4530	801	4.15945	-0.191018900814664	0.582566633646646	NELFeKD_FP	gb	FP	NELF RNAi	1.19264061938194	2.61044003283983
4754	1025	16.995325	-0.187286448014182	0.478754993767266	NELFeKD_FP	gb	FP	NELF RNAi	1.37630361223506	2.65189484585974
3785	56	1.0891	-0.185487991173946	0.681913413342681	NELFeKD_FP	gb	FP	NELF RNAi	0.84681321396079	1.85062173268754
3973	244	8.76335	-0.185353006117371	0.555271347698992	NELFeKD_FP	gb	FP	NELF RNAi	1.16147281928768	3.26215059878201
3818	89	8.684575	-0.180832581160041	0.550609445523555	NELFeKD_FP	gb	FP	NELF RNAi	1.55921425308187	2.63894053891092
4738	1009	0.185375	-0.180152164330937	0.618475729375211	NELFeKD_FP	gb	FP	NELF RNAi	0.152204229912186	2.6830393794512
4733	1004	0.202925	-0.175220349846122	0.636530796875652	NELFeKD_FP	gb	FP	NELF RNAi	0.368189227412173	2.46299885527888
4801	1072	15.802575	-0.169386198069496	0.530368693077134	NELFeKD_FP	gb	FP	NELF RNAi	1.14471428001267	2.5107825338125
4105	376	1.8587	-0.169014974965279	0.684815493139541	NELFeKD_FP	gb	FP	NELF RNAi	1.19213168592435	1.57043785592399
4110	381	4.0344	-0.166761481365604	0.63143165149451	NELFeKD_FP	gb	FP	NELF RNAi	1.28664000683253	1.76598689584635
3872	143	26.018825	-0.163465224146897	0.521797691979457	NELFeKD_FP	gb	FP	NELF RNAi	1.73981592403602	2.63042126393458
3776	47	0.430475	-0.162852670237	0.718835440629319	NELFeKD_FP	gb	FP	NELF RNAi	0.230008016480567	2.30158336842819
4971	1242	0.212725	-0.160210028926259	0.681913413342681	NELFeKD_FP	gb	FP	NELF RNAi	0.193514175028669	1.9887227896504
3946	217	19.4214	-0.155257063184789	0.553362373377834	NELFeKD_FP	gb	FP	NELF RNAi	1.66259187116004	2.93459262233629
3923	194	68.5068	-0.155242349303195	0.724399720581684	NELFeKD_FP	gb	FP	NELF RNAi	1.7505899620427	3.45357054754774
3942	213	6.437075	-0.151436914908417	0.63143165149451	NELFeKD_FP	gb	FP	NELF RNAi	1.38071581581991	2.13185595395581
4884	1155	15.437125	-0.151224751848893	0.741537105113448	NELFeKD_FP	gb	FP	NELF RNAi	1.74685907100579	3.14199981871292
4949	1220	18.1279	-0.148052611886896	0.585497921703708	NELFeKD_FP	gb	FP	NELF RNAi	1.38868099910511	2.55082341797964
4167	438	2.024025	-0.141597995494275	0.739190505629618	NELFeKD_FP	gb	FP	NELF RNAi	0.834551036053993	3.10763997966482
4031	302	42.543625	-0.13964544488504	0.593459338045721	NELFeKD_FP	gb	FP	NELF RNAi	1.77236040269138	2.77812175354841
4869	1140	32.728825	-0.131891949915003	0.612135454460582	NELFeKD_FP	gb	FP	NELF RNAi	1.79934141114813	2.64582763451467
4552	823	2.39475	-0.129495206592988	0.752816303097292	NELFeKD_FP	gb	FP	NELF RNAi	0.655815291182723	1.1360622867269
4920	1191	1.293225	-0.126152115412486	0.790671326322966	NELFeKD_FP	gb	FP	NELF RNAi	0.360654937414085	2.47563342194483
4773	1044	0.410175	-0.124673899764836	0.789942992014005	NELFeKD_FP	gb	FP	NELF RNAi	0.407025297340046	2.39768804479594
4220	491	3.47425	-0.124669797313861	0.754397683491	NELFeKD_FP	gb	FP	NELF RNAi	1.05925472059368	2.15069658596642
3760	31	1.601075	-0.122557571254444	0.788129327510876	NELFeKD_FP	gb	FP	NELF RNAi	0.573706873392269	2.21544125391698
4797	1068	0.2744	-0.109227002741862	0.802639902524426	NELFeKD_FP	gb	FP	NELF RNAi	0.335141843999394	3.06962999274292
4870	1141	0.552125	-0.108567402722304	0.825243320067092	NELFeKD_FP	gb	FP	NELF RNAi	0.658686176227414	1.98104805891317
4504	775	24.714425	-0.1065442384061	0.708186312080957	NELFeKD_FP	gb	FP	NELF RNAi	1.73749002463177	2.47272610613434
4807	1078	2.597475	-0.100355621230768	0.813230075191248	NELFeKD_FP	gb	FP	NELF RNAi	0.974144252242232	0.892956767421714
4335	606	54.72915	-0.0995429137046031	0.681913413342681	NELFeKD_FP	gb	FP	NELF RNAi	1.86175135456115	2.73077097417595
4877	1148	21.64135	-0.0977405197261394	0.713804252714054	NELFeKD_FP	gb	FP	NELF RNAi	1.32493854685917	3.20289714877891
4917	1188	0.460775	-0.0962791526594743	0.845590270215308	NELFeKD_FP	gb	FP	NELF RNAi	0.326007967759606	2.02937363049933
3863	134	12.273025	-0.0935238270422959	0.755141450495067	NELFeKD_FP	gb	FP	NELF RNAi	1.26510568371187	1.4451291772103
4480	751	1.748875	-0.0902271136292133	0.849492864424677	NELFeKD_FP	gb	FP	NELF RNAi	0.862226818162318	2.19909665630562
4331	602	65.886175	-0.0900671123766957	0.741537105113448	NELFeKD_FP	gb	FP	NELF RNAi	2.37324619829394	3.411501816045
4123	394	0.87315	-0.0871285397669915	0.856969375196517	NELFeKD_FP	gb	FP	NELF RNAi	0.685645466784519	2.15666573496789
4647	918	0.331925	-0.0864568966868924	0.851488127862626	NELFeKD_FP	gb	FP	NELF RNAi	0.109468862731079	2.34059876752729
3768	39	0.322125	-0.0840615314201322	0.852778477231996	NELFeKD_FP	gb	FP	NELF RNAi	0.0899845482865975	0.921998431308271
3903	174	7.143275	-0.084026004451553	0.813230075191248	NELFeKD_FP	gb	FP	NELF RNAi	1.2256193813334	1.78233285345284
4638	909	1.795825	-0.0833621014779587	0.852778477231996	NELFeKD_FP	gb	FP	NELF RNAi	1.19616443598514	1.90313205723213
4561	832	2.663225	-0.0833071395815115	0.849803530171069	NELFeKD_FP	gb	FP	NELF RNAi	0.931165360814153	2.29484248841557
4066	337	0.630875	-0.0810669434168686	0.869619141114002	NELFeKD_FP	gb	FP	NELF RNAi	0.558192389239849	2.12109510075854
4508	779	0.598625	-0.0754048205838147	0.881509994125701	NELFeKD_FP	gb	FP	NELF RNAi	0.426856770248295	3.23387441401868
4340	611	0.9478	-0.0724605653973829	0.888005817428817	NELFeKD_FP	gb	FP	NELF RNAi	0.696500547077615	3.20346696449403
4584	855	0.7949	-0.0712367460782319	0.890595203418531	NELFeKD_FP	gb	FP	NELF RNAi	0.905123687600279	1.46522293619918
3857	128	3.7462	-0.0700810565147435	0.862335899751207	NELFeKD_FP	gb	FP	NELF RNAi	1.09302310717912	1.92124415413258
3939	210	196.520525	-0.0676182904499297	0.794503989624622	NELFeKD_FP	gb	FP	NELF RNAi	2.36742790915534	2.92841070405462
4336	607	1.6477	-0.065961615565745	0.891200523992759	NELFeKD_FP	gb	FP	NELF RNAi	1.10843309182009	1.3792556480889
4419	690	2.346875	-0.0536922781405415	0.905405047939104	NELFeKD_FP	gb	FP	NELF RNAi	1.2590542589657	1.76400604401951
4008	279	0.69335	-0.0512278517293026	0.915630277072563	NELFeKD_FP	gb	FP	NELF RNAi	0.802544548848089	1.1561173679752
4087	358	0.892375	-0.0502254285270595	0.916636599555605	NELFeKD_FP	gb	FP	NELF RNAi	0.654296895067564	3.01182663136629
4385	656	1.681575	-0.0496331639573019	0.915630277072563	NELFeKD_FP	gb	FP	NELF RNAi	0.700108533684154	3.2797187757353
4386	657	53.422625	-0.0491281179790769	0.856969375196517	NELFeKD_FP	gb	FP	NELF RNAi	1.95416879375899	2.54224265843235
4296	567	0.66275	-0.0483904459043303	0.917930526335446	NELFeKD_FP	gb	FP	NELF RNAi	0.962005692723112	1.59334422756541
4348	619	2.15205	-0.0463341993137473	0.915630277072563	NELFeKD_FP	gb	FP	NELF RNAi	1.24979739278886	1.94459863303477
4635	906	0.197375	-0.0446724648498402	0.912271346902118	NELFeKD_FP	gb	FP	NELF RNAi	0.444099469839274	2.56009711051806
4887	1158	27.619125	-0.0445726977676527	0.880145211340831	NELFeKD_FP	gb	FP	NELF RNAi	1.55330580795592	2.18213777993464
4622	893	1.119625	-0.0444387616245745	0.923112452005696	NELFeKD_FP	gb	FP	NELF RNAi	0.953635279221587	1.30352003690728
4652	923	7.239775	-0.0428767661255698	0.906485487940697	NELFeKD_FP	gb	FP	NELF RNAi	1.1043658879954	1.77553945526038
4848	1119	2.1851	-0.0399666011236617	0.923992179979378	NELFeKD_FP	gb	FP	NELF RNAi	0.577965473901427	2.65028857698625
4092	363	57.370675	-0.0391546779728325	0.891200523992759	NELFeKD_FP	gb	FP	NELF RNAi	1.91721684675122	3.146677923006
3746	17	41.089725	-0.0365736369099745	0.905405047939104	NELFeKD_FP	gb	FP	NELF RNAi	1.5738583841178	3.18904821447142
4689	960	0.63755	-0.0324136118019688	0.949045974991272	NELFeKD_FP	gb	FP	NELF RNAi	0.388123413281653	1.67576230729912
4451	722	22.765375	-0.0313188452729554	0.917930526335446	NELFeKD_FP	gb	FP	NELF RNAi	1.47193790336834	2.41610063173973
4218	489	0.695	-0.0300064104146826	0.952378692994088	NELFeKD_FP	gb	FP	NELF RNAi	0.662316231873447	3.37342705408824
4104	375	1.50425	-0.0197201823774001	0.970626811381122	NELFeKD_FP	gb	FP	NELF RNAi	0.859172835247168	3.26194524562558
4021	292	1.1747	-0.0173468652251963	0.972158400946229	NELFeKD_FP	gb	FP	NELF RNAi	1.01801669559424	1.72939160070798
4080	351	1.4036	-0.0160934733517555	0.973423924767026	NELFeKD_FP	gb	FP	NELF RNAi	0.215644171639228	2.03313211731098
4823	1094	6.350375	-0.0100604258654959	0.982890432637401	NELFeKD_FP	gb	FP	NELF RNAi	0.951390952189914	2.07273870935111
4078	349	1.4359	-0.0100318989941904	0.985194890762912	NELFeKD_FP	gb	FP	NELF RNAi	1.02751676878112	1.45203190365681
3904	175	1.47175	-0.00774858529128127	0.989943819726546	NELFeKD_FP	gb	FP	NELF RNAi	1.10497166649643	2.13065052707281
4371	642	0.616325	-0.00716483919360067	0.989943819726546	NELFeKD_FP	gb	FP	NELF RNAi	0.848093623309517	1.46715655979268
4900	1171	1.635475	-0.0070992196137043	0.989943819726546	NELFeKD_FP	gb	FP	NELF RNAi	0.788141845831028	1.67739477176443
4020	291	1.616525	-0.00351164337927389	0.993712842072218	NELFeKD_FP	gb	FP	NELF RNAi	1.22743418593098	2.23908102538401
4329	600	7.9554	-0.000106351827514938	0.999573950141764	NELFeKD_FP	gb	FP	NELF RNAi	1.25805512005776	3.54790635785873
4910	1181	9.932125	0.000129847881300859	0.999704194016538	NELFeKD_FP	gb	FP	NELF RNAi	1.14175774672498	0.97780359953627
3794	65	3.618625	0.000589572481908476	0.999704194016538	NELFeKD_FP	gb	FP	NELF RNAi	1.15575570325106	1.56398509652326
4084	355	4.400225	0.0021074414254234	0.997542694202068	NELFeKD_FP	gb	FP	NELF RNAi	1.00746078433539	1.47025241665699
4956	1227	0.331625	0.0045127483475159	0.994527714524737	NELFeKD_FP	gb	FP	NELF RNAi	0.228509431975882	1.28516334003456
4478	749	0.339825	0.00568779275959291	0.993156169918975	NELFeKD_FP	gb	FP	NELF RNAi	0.00702192557868067	3.23751056160278
3757	28	1.511825	0.00640974246515933	0.992287184123237	NELFeKD_FP	gb	FP	NELF RNAi	0.796307152997974	2.3425983371527
3910	181	0.35855	0.00647447306529432	0.992287184123237	NELFeKD_FP	gb	FP	NELF RNAi	0.0417971802240518	3.25958193442901
3845	116	0.766475	0.00680645380678171	0.992287184123237	NELFeKD_FP	gb	FP	NELF RNAi	0.400818506544011	2.85794911855267
4753	1024	5.3707	0.0100646418437496	0.985194890762912	NELFeKD_FP	gb	FP	NELF RNAi	1.16999019648527	1.51587053352771
4685	956	5.13275	0.010077452368073	0.984636409691572	NELFeKD_FP	gb	FP	NELF RNAi	1.36504457231984	2.41875855157228
3928	199	1.42495	0.0125819088545219	0.984636409691572	NELFeKD_FP	gb	FP	NELF RNAi	0.419125171584357	2.36803711701574
4380	651	5.599175	0.0153230176469816	0.971611467790363	NELFeKD_FP	gb	FP	NELF RNAi	1.28629195011559	2.22031145244243
4445	716	2.139125	0.0175786006024092	0.972158400946229	NELFeKD_FP	gb	FP	NELF RNAi	1.06688008928484	3.02383332580276
4698	969	0.98015	0.0196674686870552	0.972158400946229	NELFeKD_FP	gb	FP	NELF RNAi	0.810313184400647	3.07686463173142
4794	1065	0.669375	0.0197756438944817	0.972158400946229	NELFeKD_FP	gb	FP	NELF RNAi	0.254149126034868	2.87041224576008
4792	1063	2.469275	0.0198765274361105	0.970339158564299	NELFeKD_FP	gb	FP	NELF RNAi	0.690951007276084	2.39401059547607
4582	853	1.2397	0.0206650150978781	0.971594537616262	NELFeKD_FP	gb	FP	NELF RNAi	0.674323678767484	3.17126010448216
4828	1099	13.94305	0.0282857723691363	0.960865380304127	NELFeKD_FP	gb	FP	NELF RNAi	1.42600103172325	3.14805728528597
3832	103	0.396125	0.0342724260902859	0.947007348369167	NELFeKD_FP	gb	FP	NELF RNAi	0.543291825230498	0.944124725249083
4963	1234	9.9884	0.0360773586018266	0.913748079304732	NELFeKD_FP	gb	FP	NELF RNAi	1.34224448482841	2.13143419435949
4528	799	1.54825	0.0384181476451224	0.935782425166247	NELFeKD_FP	gb	FP	NELF RNAi	0.809918112156815	3.03815542092599
4536	807	31.14425	0.038524470524653	0.904802356372921	NELFeKD_FP	gb	FP	NELF RNAi	1.68987156742938	2.37040806534622
3947	218	3.0666	0.0389811803851982	0.923992179979378	NELFeKD_FP	gb	FP	NELF RNAi	1.15311333151061	2.9284370775474
4727	998	8.8054	0.0391996287404939	0.911399258587055	NELFeKD_FP	gb	FP	NELF RNAi	0.983583441837966	3.52510022466244
3814	85	0.514025	0.0398417999846073	0.935782425166247	NELFeKD_FP	gb	FP	NELF RNAi	0.371852579091743	2.17805272929123
4325	596	1.352775	0.0429983062687292	0.926795368239057	NELFeKD_FP	gb	FP	NELF RNAi	0.733062781577372	3.19773391787115
4902	1173	0.97585	0.0432563618065013	0.928939901043412	NELFeKD_FP	gb	FP	NELF RNAi	0.401525468644719	2.74693140992551
3749	20	0.279075	0.0441264602731106	0.920300729185407	NELFeKD_FP	gb	FP	NELF RNAi	0.694379219284088	2.05000059828576
3790	61	2.30495	0.0448889240731672	0.917930526335446	NELFeKD_FP	gb	FP	NELF RNAi	0.880967853709809	3.24966714233324
4511	782	2.408875	0.0454334026524846	0.917930526335446	NELFeKD_FP	gb	FP	NELF RNAi	1.00032559877714	2.5277603629247
4458	729	2.781025	0.0491235560519456	0.910918014144393	NELFeKD_FP	gb	FP	NELF RNAi	0.937906376668751	2.74540643934547
3893	164	0.469975	0.0491956119354987	0.917930526335446	NELFeKD_FP	gb	FP	NELF RNAi	0.346968766331261	0.745972134854524
3868	139	2.611325	0.0505465069738611	0.910918014144393	NELFeKD_FP	gb	FP	NELF RNAi	0.960899865350208	3.32248253182092
4235	506	20.2192	0.0522555449590237	0.874421741056271	NELFeKD_FP	gb	FP	NELF RNAi	1.27391348988509	2.7764520105024
4377	648	0.42145	0.0526851507365234	0.914030721853492	NELFeKD_FP	gb	FP	NELF RNAi	0.507835640115189	1.93547199685933
3875	146	2.7366	0.0534349638639002	0.906485487940697	NELFeKD_FP	gb	FP	NELF RNAi	1.23245798850933	2.12336401053359
3965	236	47.850575	0.0540431432159131	0.852778477231996	NELFeKD_FP	gb	FP	NELF RNAi	2.02399064710108	2.69996318504207
4181	452	12.0062	0.0553488824361102	0.867748485483978	NELFeKD_FP	gb	FP	NELF RNAi	1.24202869304026	3.36183502743689
4407	678	1.024875	0.0565446767458732	0.910918014144393	NELFeKD_FP	gb	FP	NELF RNAi	0.941838024474495	1.13559374497755
4041	312	0.48185	0.0577698606810489	0.910918014144393	NELFeKD_FP	gb	FP	NELF RNAi	0.769608076032103	0.98723041139336
4420	691	14.270025	0.0582138792505522	0.910918014144393	NELFeKD_FP	gb	FP	NELF RNAi	0.951796346008126	3.28160326047851
4388	659	2.55635	0.0606207897061223	0.893458775865439	NELFeKD_FP	gb	FP	NELF RNAi	0.818610186360084	1.54208749528383
4069	340	0.507175	0.0615452090210113	0.905405047939104	NELFeKD_FP	gb	FP	NELF RNAi	0.710937770328562	1.54916271942282
4271	542	0.259925	0.0620687506761802	0.893458775865439	NELFeKD_FP	gb	FP	NELF RNAi	0.180992737855013	1.01288992714828
4118	389	12.008425	0.0633786092688717	0.847785652138896	NELFeKD_FP	gb	FP	NELF RNAi	1.56397739252061	2.01702081139265
4605	876	7.828675	0.0646282841519122	0.851488127862626	NELFeKD_FP	gb	FP	NELF RNAi	1.60258652550997	2.54741654160814
3835	106	1.3813	0.0648117952593027	0.898248547770628	NELFeKD_FP	gb	FP	NELF RNAi	1.02831906096428	1.40471828837819
4158	429	0.548725	0.0663449510159603	0.898248547770628	NELFeKD_FP	gb	FP	NELF RNAi	0.772627879088161	0.428053761379631
4554	825	1.599225	0.0667688699782915	0.891200523992759	NELFeKD_FP	gb	FP	NELF RNAi	1.01870777844568	2.17847765315624
4072	343	0.55405	0.0720537820133173	0.891200523992759	NELFeKD_FP	gb	FP	NELF RNAi	0.758910000867365	1.18938502593404
3916	187	0.824925	0.0729568897020768	0.890595203418531	NELFeKD_FP	gb	FP	NELF RNAi	0.966308375943139	1.7475244456932
4886	1157	22.792725	0.0737532912621343	0.807709299271264	NELFeKD_FP	gb	FP	NELF RNAi	1.3962486166668	2.03137008304333
4284	555	2.4482	0.0745529149552065	0.864551501947203	NELFeKD_FP	gb	FP	NELF RNAi	0.436921601134511	3.21502381787151
4498	769	3.347325	0.0748879784264142	0.853045777596852	NELFeKD_FP	gb	FP	NELF RNAi	1.26731842473337	1.56027137489951
4592	863	26.588125	0.0753268423737969	0.802639902524426	NELFeKD_FP	gb	FP	NELF RNAi	1.64001434415357	2.67868359802501
4027	298	12.41315	0.0758665587470957	0.807588895781538	NELFeKD_FP	gb	FP	NELF RNAi	0.871806364458729	3.03995694535894
4780	1051	4.10515	0.0794328592736696	0.849803530171069	NELFeKD_FP	gb	FP	NELF RNAi	1.15902247988121	3.38069665633009
4875	1146	2.90775	0.0804442428625655	0.852778477231996	NELFeKD_FP	gb	FP	NELF RNAi	1.09437328781046	3.12965163200534
3930	201	2.31535	0.0857583155454708	0.849803530171069	NELFeKD_FP	gb	FP	NELF RNAi	1.3035853434961	2.13164352170447
4799	1070	0.388475	0.0881231648620635	0.852778477231996	NELFeKD_FP	gb	FP	NELF RNAi	0.699180586097791	1.93330882600614
4290	561	1.596475	0.0886902092686548	0.852366173450702	NELFeKD_FP	gb	FP	NELF RNAi	0.755442250601355	1.04231950643533
4810	1081	1.208125	0.0894334827423696	0.852778477231996	NELFeKD_FP	gb	FP	NELF RNAi	0.829479063741453	2.66895427468394
4614	885	9.41485	0.0913841272019958	0.773031732004983	NELFeKD_FP	gb	FP	NELF RNAi	1.2325425311289	1.96228999982455
4858	1129	4.63475	0.0931679248348512	0.809639208875422	NELFeKD_FP	gb	FP	NELF RNAi	1.29212088724053	2.11649649988609
4734	1005	27.0968	0.0955781897615897	0.775138863518241	NELFeKD_FP	gb	FP	NELF RNAi	1.80739937441837	3.14423644736599
4741	1012	2.3528	0.0960961746198324	0.831127940994037	NELFeKD_FP	gb	FP	NELF RNAi	1.09998088404139	1.11520264914922
3854	125	2.146925	0.0976772412159884	0.827417264650089	NELFeKD_FP	gb	FP	NELF RNAi	0.778650402080586	1.37579616783501
4197	468	0.54715	0.0977872252385072	0.84710637933384	NELFeKD_FP	gb	FP	NELF RNAi	0.824213725704497	1.67253424317817
4209	480	9.461875	0.100202735487129	0.751122834983396	NELFeKD_FP	gb	FP	NELF RNAi	1.09545617012265	2.86735698504299
4152	423	0.595725	0.100559366528327	0.844037702894232	NELFeKD_FP	gb	FP	NELF RNAi	0.595468664194809	0.553215301402137
4405	676	0.4162	0.102092255291781	0.835241212088248	NELFeKD_FP	gb	FP	NELF RNAi	0.732974441376136	1.38043737786975
4147	418	0.592475	0.10519486949727	0.833338528921984	NELFeKD_FP	gb	FP	NELF RNAi	0.768521558557585	2.3129702989312
4716	987	1.6303	0.106474907435807	0.827072628289259	NELFeKD_FP	gb	FP	NELF RNAi	0.790176048795835	2.86707175786173
4119	390	0.705925	0.106646674713649	0.831127940994037	NELFeKD_FP	gb	FP	NELF RNAi	0.559777992608733	3.19670332131317
4085	356	1.352475	0.106697588322467	0.826722774933345	NELFeKD_FP	gb	FP	NELF RNAi	1.17178494055412	3.34532225920141
4299	570	1.267675	0.1070066043583	0.825325518248104	NELFeKD_FP	gb	FP	NELF RNAi	0.860104323232677	1.14560035765225
4697	968	1.630325	0.107029393493875	0.819806019265998	NELFeKD_FP	gb	FP	NELF RNAi	1.089566017546	1.82623682265492
4486	757	1.0723	0.107112901848126	0.827417264650089	NELFeKD_FP	gb	FP	NELF RNAi	0.84060787900929	1.0948291080501
4710	981	2.82825	0.108686253719523	0.794503989624622	NELFeKD_FP	gb	FP	NELF RNAi	0.722975137339094	1.62974080072994
4258	529	4.37815	0.109443533515639	0.768346466917312	NELFeKD_FP	gb	FP	NELF RNAi	0.802438471049472	3.45166403317109
4116	387	29.83585	0.111875350304452	0.686523057369745	NELFeKD_FP	gb	FP	NELF RNAi	1.74619131192327	3.06410751072379
4472	743	28.55735	0.115008602857658	0.689176792701186	NELFeKD_FP	gb	FP	NELF RNAi	1.46445973896545	1.64372402574956
4664	935	0.32895	0.115356292007189	0.802639902524426	NELFeKD_FP	gb	FP	NELF RNAi	0.231807158845246	2.15789099657407
4952	1223	3.16845	0.120915699944757	0.760317049255285	NELFeKD_FP	gb	FP	NELF RNAi	1.08723732198111	2.62135157460873
4803	1074	1.312275	0.122269787825614	0.799160034639142	NELFeKD_FP	gb	FP	NELF RNAi	0.754598671017982	2.81423693806785
4675	946	0.55295	0.12236925997643	0.802639902524426	NELFeKD_FP	gb	FP	NELF RNAi	0.697386288306894	1.27895927068422
3756	27	0.56195	0.122463131676173	0.802639902524426	NELFeKD_FP	gb	FP	NELF RNAi	0.80098842754576	1.29474721415849
4915	1186	3.174	0.123819414736076	0.759796481199695	NELFeKD_FP	gb	FP	NELF RNAi	0.876458887974898	1.891881579122
4098	369	20.9321	0.123885996219514	0.64369940572825	NELFeKD_FP	gb	FP	NELF RNAi	1.46002800760361	2.31568124410935
3840	111	6.4136	0.123918208762291	0.712204434745708	NELFeKD_FP	gb	FP	NELF RNAi	1.03771128578836	2.243155912622
4418	689	6.82565	0.124533573274943	0.702997007679823	NELFeKD_FP	gb	FP	NELF RNAi	1.02451850535991	2.25404933097691
4842	1113	0.706775	0.129069850015854	0.793782134769236	NELFeKD_FP	gb	FP	NELF RNAi	0.373900002376287	1.43204683837968
4594	865	42.730425	0.130462644228618	0.608674423106052	NELFeKD_FP	gb	FP	NELF RNAi	1.5446018983101	3.09350275757249
4162	433	1.21885	0.135077444242146	0.773031732004983	NELFeKD_FP	gb	FP	NELF RNAi	1.08466205602703	2.30593898925807
4251	522	0.988675	0.136261624386254	0.775138863518241	NELFeKD_FP	gb	FP	NELF RNAi	0.638202128350426	1.34617198070686
4140	411	3.650425	0.137351880750133	0.71276704076198	NELFeKD_FP	gb	FP	NELF RNAi	1.24910781896379	1.78588480763807
4809	1080	0.548925	0.137678308092463	0.773031732004983	NELFeKD_FP	gb	FP	NELF RNAi	0.522962338922474	1.02568468339481
4839	1110	0.411375	0.138642757978226	0.766927319268891	NELFeKD_FP	gb	FP	NELF RNAi	0.708246637449958	1.80024438845183
4868	1139	2.33675	0.13959944888003	0.738186763528189	NELFeKD_FP	gb	FP	NELF RNAi	0.857793689352915	2.72984122725097
4359	630	128.247425	0.144137274361801	0.751122834983396	NELFeKD_FP	gb	FP	NELF RNAi	2.48172017293739	3.42189442862938
4497	768	1.905875	0.146537569630143	0.734849890307419	NELFeKD_FP	gb	FP	NELF RNAi	1.03082632165604	2.17719369045002
3851	122	0.455075	0.14671084208192	0.750243849744998	NELFeKD_FP	gb	FP	NELF RNAi	0.19450046643775	2.59522001531225
4841	1112	8.155525	0.1519074667832	0.619731871611792	NELFeKD_FP	gb	FP	NELF RNAi	0.95795908108143	2.79344672321659
4913	1184	10.0827	0.153189721193848	0.600565241938827	NELFeKD_FP	gb	FP	NELF RNAi	1.36636691561264	2.50722757867786
4521	792	0.311025	0.15468033775574	0.719040181550183	NELFeKD_FP	gb	FP	NELF RNAi	0.0501960220505442	1.78754548306243
4649	920	3.2947	0.155786358755788	0.681913413342681	NELFeKD_FP	gb	FP	NELF RNAi	1.19785854329914	2.7938542673637
4432	703	3.37155	0.156275187838381	0.677355195988853	NELFeKD_FP	gb	FP	NELF RNAi	1.37804932609044	2.75272472859108
4549	820	16.55955	0.157007762251482	0.557117051830655	NELFeKD_FP	gb	FP	NELF RNAi	1.56396791048359	1.97001195908594
4210	481	1.48975	0.157677358073302	0.724399720581684	NELFeKD_FP	gb	FP	NELF RNAi	0.532767114714318	3.11156577522181
4861	1132	4.7702	0.157729377284351	0.649403683705282	NELFeKD_FP	gb	FP	NELF RNAi	1.02001615494292	1.86875314532876
4010	281	2.903525	0.161120499560462	0.677355195988853	NELFeKD_FP	gb	FP	NELF RNAi	1.18449126861346	1.70971505430778
3810	81	1.800325	0.162424932508714	0.702997007679823	NELFeKD_FP	gb	FP	NELF RNAi	1.14863812485291	1.42868136929898
4890	1161	39.215825	0.162699070278779	0.538262696162607	NELFeKD_FP	gb	FP	NELF RNAi	1.81027100446169	3.57750369107096
3906	177	1.738225	0.166622354395704	0.698602453575636	NELFeKD_FP	gb	FP	NELF RNAi	0.71901829986477	1.55984081785637
4089	360	1.892575	0.167391838800971	0.701205135920998	NELFeKD_FP	gb	FP	NELF RNAi	0.972532601017959	1.48570013701458
4607	878	1.44085	0.168096584973497	0.702997007679823	NELFeKD_FP	gb	FP	NELF RNAi	1.10698852480259	1.7570827226725
3956	227	0.99645	0.170823051256546	0.71452532595275	NELFeKD_FP	gb	FP	NELF RNAi	0.62578045460518	2.82137463677059
4082	353	26.012775	0.172023344896357	0.515239340555112	NELFeKD_FP	gb	FP	NELF RNAi	1.40068344936388	3.23475979810861
3989	260	1.928125	0.172433230021412	0.691381226252275	NELFeKD_FP	gb	FP	NELF RNAi	1.25337677988815	1.89601749749912
4558	829	3.4201	0.173436144681093	0.637602931616478	NELFeKD_FP	gb	FP	NELF RNAi	1.34401824603955	1.17013698454267
3816	87	31.135075	0.173963207280911	0.5071064505732	NELFeKD_FP	gb	FP	NELF RNAi	1.85152709994838	2.54016329720236
4512	783	113.05155	0.174432584471704	0.456357762200131	NELFeKD_FP	gb	FP	NELF RNAi	2.06611133460847	3.39831334141639
4263	534	6.5749	0.175181873612696	0.600565241938827	NELFeKD_FP	gb	FP	NELF RNAi	1.20720066416201	2.28636214529442
4550	821	3.968975	0.17520507959192	0.634748557684901	NELFeKD_FP	gb	FP	NELF RNAi	1.30966955018879	3.17052346032215
4127	398	2.47505	0.175474910606537	0.672006576410672	NELFeKD_FP	gb	FP	NELF RNAi	0.985985262974912	2.62830666177456
3741	12	0.14295	0.176864512731658	0.608674423106052	NELFeKD_FP	gb	FP	NELF RNAi	0.0823275046924414	3.27496383755274
3888	159	12.08515	0.178006128618978	0.530271060526303	NELFeKD_FP	gb	FP	NELF RNAi	1.30104953847596	1.96624853257325
4224	495	171.299925	0.179974099148734	0.445913802471046	NELFeKD_FP	gb	FP	NELF RNAi	2.25988235716568	3.18202819528813
3802	73	64.23545	0.180744771804291	0.440332524515421	NELFeKD_FP	gb	FP	NELF RNAi	2.03889652448983	3.05667211762399
4899	1170	1.056225	0.180997472126675	0.692954776752758	NELFeKD_FP	gb	FP	NELF RNAi	0.679763935940666	1.56502092834529
4173	444	12.575875	0.182169537892909	0.530271060526303	NELFeKD_FP	gb	FP	NELF RNAi	1.49828677034532	2.07406363292531
4286	557	3.915625	0.182383491138043	0.623298068030605	NELFeKD_FP	gb	FP	NELF RNAi	1.3190367957939	3.19403059041453
4898	1169	1.767	0.186555138881359	0.663191193979629	NELFeKD_FP	gb	FP	NELF RNAi	0.910631073979302	1.32996707273466
4838	1109	4.52435	0.188759380993073	0.582566633646646	NELFeKD_FP	gb	FP	NELF RNAi	1.00040804506184	1.78523549030681
4397	668	8.901825	0.189613648759754	0.536856283297966	NELFeKD_FP	gb	FP	NELF RNAi	1.2123774002374	1.89884306118814
4410	681	2.5438	0.190168650159079	0.637599291749973	NELFeKD_FP	gb	FP	NELF RNAi	1.02665989826	1.87779449038415
4719	990	3.6729	0.192066414422038	0.598731678120999	NELFeKD_FP	gb	FP	NELF RNAi	1.16263683267875	2.46562038423021
4518	789	0.55835	0.192636722224051	0.677355195988853	NELFeKD_FP	gb	FP	NELF RNAi	0.586117314842047	0.989838995363262
4542	813	0.380475	0.19395736532713	0.650240659421666	NELFeKD_FP	gb	FP	NELF RNAi	0.434165557390535	1.50874176450206
4275	546	18.9361	0.194088454934356	0.484909082393313	NELFeKD_FP	gb	FP	NELF RNAi	1.50024951444524	2.97352073544391
4330	601	10.71245	0.194196388577251	0.502612649278878	NELFeKD_FP	gb	FP	NELF RNAi	1.18194357845201	4.0058238280182
3878	149	3.1569	0.199408063544886	0.608674423106052	NELFeKD_FP	gb	FP	NELF RNAi	0.903252816893959	2.54476328936004
4485	756	1.507	0.201076214953325	0.63917428696369	NELFeKD_FP	gb	FP	NELF RNAi	1.06591473534439	1.31723780893683
4940	1211	2.2672	0.201526593200848	0.611312654600734	NELFeKD_FP	gb	FP	NELF RNAi	0.972487490389128	1.612224740042
4771	1042	1.691875	0.20745897578088	0.6236593054409	NELFeKD_FP	gb	FP	NELF RNAi	0.828589011829423	1.15491064578852
4923	1194	2.580975	0.207939483108251	0.593459338045721	NELFeKD_FP	gb	FP	NELF RNAi	0.876220728178332	2.03954200899275
4064	335	2.134125	0.209484287554008	0.608674423106052	NELFeKD_FP	gb	FP	NELF RNAi	1.21547827529518	1.95922390082332
3983	254	0.668975	0.209541670223564	0.643970732411096	NELFeKD_FP	gb	FP	NELF RNAi	0.67519384994256	1.36590429616243
4745	1016	33.06425	0.210825167127289	0.387428520215676	NELFeKD_FP	gb	FP	NELF RNAi	1.88077787580543	2.73150737770461
4017	288	64.793025	0.211110688782239	0.392676269681742	NELFeKD_FP	gb	FP	NELF RNAi	1.79741834020249	3.31235446675446
4958	1229	1.821775	0.211368737567899	0.616298720983218	NELFeKD_FP	gb	FP	NELF RNAi	0.798904312560221	1.55778381111384
4490	761	1.7474	0.212212183859672	0.619100893804256	NELFeKD_FP	gb	FP	NELF RNAi	1.06493975135487	1.78674787397353
4677	948	1.773925	0.212395160267372	0.611312654600734	NELFeKD_FP	gb	FP	NELF RNAi	1.19693781282258	2.45781795843228
3800	71	1.804125	0.212560798104862	0.611312654600734	NELFeKD_FP	gb	FP	NELF RNAi	1.22519616947574	2.95300711640288
3735	6	1.121525	0.212896723591077	0.630416592856893	NELFeKD_FP	gb	FP	NELF RNAi	1.05383587628395	1.77271584080486
4832	1103	2.668875	0.214370131746247	0.594791808334421	NELFeKD_FP	gb	FP	NELF RNAi	0.709723527850437	1.86726856254175
4411	682	2.041225	0.215911524375354	0.600565241938827	NELFeKD_FP	gb	FP	NELF RNAi	1.10244228171202	1.76507033621352
4130	401	0.9677	0.217000686252932	0.628242431895396	NELFeKD_FP	gb	FP	NELF RNAi	0.923062592830286	1.48162175594634
4564	835	3.2263	0.217734557734061	0.568489588386392	NELFeKD_FP	gb	FP	NELF RNAi	1.02360736575525	1.96245220838889
3877	148	8.623875	0.221284620790189	0.447317636153188	NELFeKD_FP	gb	FP	NELF RNAi	1.33702275075705	2.88188087278423
4959	1230	0.943175	0.222556637483054	0.619731871611792	NELFeKD_FP	gb	FP	NELF RNAi	0.697434232580172	1.36178447942987
3988	259	1.682475	0.223058235953709	0.611982684046755	NELFeKD_FP	gb	FP	NELF RNAi	0.47235779756324	3.09369172185341
4639	910	47.47915	0.223410827601675	0.339613521906949	NELFeKD_FP	gb	FP	NELF RNAi	2.09993603334355	3.35051927071734
3817	88	6.700475	0.225805206527794	0.479943003013353	NELFeKD_FP	gb	FP	NELF RNAi	1.67636913904046	1.93361381209779
4947	1218	0.9171	0.228602013458759	0.611312654600734	NELFeKD_FP	gb	FP	NELF RNAi	0.58908629528534	3.16953189861195
4408	679	20.297375	0.228658171107386	0.384149488286876	NELFeKD_FP	gb	FP	NELF RNAi	1.10937603140438	3.22539290121389
4922	1193	0.3699	0.230904416130818	0.598731678120999	NELFeKD_FP	gb	FP	NELF RNAi	0.754394209465818	2.65172250207072
4356	627	1.01585	0.231011089104153	0.608690338460298	NELFeKD_FP	gb	FP	NELF RNAi	0.440070367604296	1.96213365395151
4228	499	1.51985	0.233166559209822	0.593459338045721	NELFeKD_FP	gb	FP	NELF RNAi	1.38381087944401	2.17162408262003
4933	1204	0.61355	0.234679811755923	0.60633037191518	NELFeKD_FP	gb	FP	NELF RNAi	0.81818959088623	2.09347159113638
3927	198	84.216975	0.234715472360947	0.281735682194348	NELFeKD_FP	gb	FP	NELF RNAi	1.56254087691302	3.78958307398676
3970	241	3.8383	0.237681342854572	0.510143280973456	NELFeKD_FP	gb	FP	NELF RNAi	0.784713554139682	3.29578683035927
4324	595	8.32705	0.239326772078355	0.451570825068503	NELFeKD_FP	gb	FP	NELF RNAi	1.2690737579111	2.50644583714472
4726	997	0.81755	0.239878009224545	0.599468695475029	NELFeKD_FP	gb	FP	NELF RNAi	0.3477299675865	2.66455336856334
4040	311	0.636375	0.240247750427511	0.599940301401631	NELFeKD_FP	gb	FP	NELF RNAi	0.324375067468242	2.97832708371559
3951	222	1.11015	0.243405008419953	0.587361079691421	NELFeKD_FP	gb	FP	NELF RNAi	0.535898293227045	3.30803541534565
4438	709	2.58	0.24378310538171	0.530627136300971	NELFeKD_FP	gb	FP	NELF RNAi	1.14206863305605	3.03518440259418
4292	563	0.4727	0.24418163200249	0.59134003246299	NELFeKD_FP	gb	FP	NELF RNAi	0.236782805240757	3.19748056326868
4644	915	16.760025	0.246271944377614	0.326719140296484	NELFeKD_FP	gb	FP	NELF RNAi	1.60946367438015	2.21653271956728
4295	566	0.684525	0.246476486817052	0.593459338045721	NELFeKD_FP	gb	FP	NELF RNAi	0.752169495339528	1.28692778495926
4491	762	0.5903	0.246668959438217	0.59134003246299	NELFeKD_FP	gb	FP	NELF RNAi	0.850646235183066	1.58922330949055
3950	221	1.2313	0.246955535103482	0.580358337573441	NELFeKD_FP	gb	FP	NELF RNAi	1.05116892881791	1.74517437107575
4022	293	1.355875	0.248904669756857	0.571423771796428	NELFeKD_FP	gb	FP	NELF RNAi	1.01325550600082	1.44527329739324
4222	493	2.481625	0.251932834164712	0.518035426296502	NELFeKD_FP	gb	FP	NELF RNAi	1.43193079153232	2.59337330491733
4246	517	1.842525	0.254108928048061	0.545023363312391	NELFeKD_FP	gb	FP	NELF RNAi	0.926320576980851	2.1378318256998
4144	415	2.68965	0.255518467689814	0.534521941821671	NELFeKD_FP	gb	FP	NELF RNAi	0.84738446522361	2.61973959337026
4699	970	1.372475	0.258410000545201	0.554097976060669	NELFeKD_FP	gb	FP	NELF RNAi	0.942968641972242	1.76869728555977
3944	215	0.82575	0.259822012760403	0.569716646187478	NELFeKD_FP	gb	FP	NELF RNAi	0.826614094823658	2.79305855477404
4788	1059	1.539825	0.259953889267643	0.542425501709888	NELFeKD_FP	gb	FP	NELF RNAi	0.961929846052081	2.19826590836705
3858	129	2.21265	0.260286386541166	0.5263293324923	NELFeKD_FP	gb	FP	NELF RNAi	1.1279660507788	2.7740102975243
4822	1093	4.0784	0.261052340857208	0.44636618695578	NELFeKD_FP	gb	FP	NELF RNAi	1.04768948879445	1.57126907528061
4308	579	1.986675	0.261446382309476	0.521797691979457	NELFeKD_FP	gb	FP	NELF RNAi	0.92171248036262	2.36179722317957
4704	975	12.087575	0.261982012063051	0.324400828369827	NELFeKD_FP	gb	FP	NELF RNAi	1.67879734866524	2.54157643599904
4014	285	22.350875	0.262026415923909	0.342332250409467	NELFeKD_FP	gb	FP	NELF RNAi	1.04494623124179	3.41521577530102
4099	370	0.9625	0.26323120667822	0.564768962489763	NELFeKD_FP	gb	FP	NELF RNAi	1.22194146159159	2.53716779463737
4945	1216	4.51945	0.26330993170036	0.441695355252473	NELFeKD_FP	gb	FP	NELF RNAi	0.993853790126473	1.33157912119696
4526	797	8.2981	0.26417330511443	0.363512130821172	NELFeKD_FP	gb	FP	NELF RNAi	1.28912051806795	2.02899497101662
3886	157	1.7905	0.268929351578719	0.521797691979457	NELFeKD_FP	gb	FP	NELF RNAi	1.18145340484764	2.27481572268946
4212	483	9.500675	0.270209127101677	0.340727052497758	NELFeKD_FP	gb	FP	NELF RNAi	1.79880389880753	3.10911160656594
4970	1241	2.806475	0.272549735660363	0.479943003013353	NELFeKD_FP	gb	FP	NELF RNAi	0.89167402432151	2.45856080212711
4208	479	10.0291	0.274013715870054	0.347055526345894	NELFeKD_FP	gb	FP	NELF RNAi	1.29601820201856	3.15373302641086
4106	377	7.525875	0.274256045529675	0.37682765356456	NELFeKD_FP	gb	FP	NELF RNAi	1.08882421022672	2.70230018545609
4918	1189	0.3573	0.274589767075313	0.530627136300971	NELFeKD_FP	gb	FP	NELF RNAi	0.121354630139406	2.12374142067528
4506	777	0.365875	0.276169429411447	0.527399676609628	NELFeKD_FP	gb	FP	NELF RNAi	0.381489622297753	1.77062928660686
3971	242	2.91065	0.276646818948666	0.468721505792449	NELFeKD_FP	gb	FP	NELF RNAi	1.33990736019	2.19308701355185
4252	523	1.655775	0.278984849917592	0.51017087187457	NELFeKD_FP	gb	FP	NELF RNAi	0.964085122874025	1.70229695311629
3966	237	1.23095	0.281997566633038	0.525239526783892	NELFeKD_FP	gb	FP	NELF RNAi	0.792248068384116	1.67703405445633
4854	1125	12.3316	0.283156325752848	0.333728141204126	NELFeKD_FP	gb	FP	NELF RNAi	1.24637484833185	3.13413063047852
4323	594	0.3573	0.284144464048427	0.518035426296502	NELFeKD_FP	gb	FP	NELF RNAi	0.268648164671602	2.94021581124153
4580	851	1.4355	0.284264293723807	0.511405102656869	NELFeKD_FP	gb	FP	NELF RNAi	0.983026068122969	1.47545689320187
4932	1203	0.356875	0.286751133269222	0.517251395897922	NELFeKD_FP	gb	FP	NELF RNAi	0.115602191776946	1.15572308554753
4334	605	15.081	0.28981816619595	0.262501527069225	NELFeKD_FP	gb	FP	NELF RNAi	1.60162303419525	1.86123711310663
4183	454	2.2403	0.292338919569459	0.467246385802016	NELFeKD_FP	gb	FP	NELF RNAi	1.37514397844165	1.7628435492866
4535	806	0.44425	0.293363040357526	0.517890462464194	NELFeKD_FP	gb	FP	NELF RNAi	0.732924240073361	2.06367292928068
3896	167	3.628175	0.294485561654545	0.403296254899724	NELFeKD_FP	gb	FP	NELF RNAi	1.39777842106761	1.90276414392409
3949	220	0.6564	0.29678877017986	0.521797691979457	NELFeKD_FP	gb	FP	NELF RNAi	0.622685375653471	2.14160966467556
4968	1239	0.282225	0.299360653963686	0.478754993767266	NELFeKD_FP	gb	FP	NELF RNAi	0.157690927838292	1.71735839771977
4874	1145	0.902125	0.300426069376888	0.510684500226462	NELFeKD_FP	gb	FP	NELF RNAi	0.68629432884251	0.773347541980823
4097	368	0.36545	0.301465077667865	0.492865020043195	NELFeKD_FP	gb	FP	NELF RNAi	0.539013334939513	2.92890487678413
3885	156	6.735775	0.30274123322328	0.306788157726926	NELFeKD_FP	gb	FP	NELF RNAi	1.45943093921423	2.117815480288
4354	625	14.180125	0.303502960784353	0.233771170682652	NELFeKD_FP	gb	FP	NELF RNAi	1.58354278487853	2.26550648317749
4529	800	2.6761	0.304341832110504	0.417152344657343	NELFeKD_FP	gb	FP	NELF RNAi	1.33725304725894	1.77553035278694
4879	1150	1.515	0.304543600931706	0.482690169270436	NELFeKD_FP	gb	FP	NELF RNAi	0.830833972569009	3.23457257914402
3740	11	1.173875	0.306959936740872	0.491209043255754	NELFeKD_FP	gb	FP	NELF RNAi	0.663071637662598	3.37333325747269
4742	1013	7.96505	0.307896259836901	0.281735682194348	NELFeKD_FP	gb	FP	NELF RNAi	1.66216286574102	2.43179784163831
4743	1014	1.88445	0.309671727404897	0.445913802471046	NELFeKD_FP	gb	FP	NELF RNAi	1.32590288710913	2.09199826645378
4392	663	1.1825	0.313662742770235	0.478754993767266	NELFeKD_FP	gb	FP	NELF RNAi	1.02051044215755	1.18376081718866
4155	426	8.877625	0.31385167809153	0.259872409291135	NELFeKD_FP	gb	FP	NELF RNAi	1.30686017628948	2.19965234915263
4720	991	2.6606	0.314436715924648	0.417517550748899	NELFeKD_FP	gb	FP	NELF RNAi	1.08771932061349	3.20300519849829
3807	78	1.571575	0.320657478957761	0.469829703460091	NELFeKD_FP	gb	FP	NELF RNAi	1.20666467161214	1.80451425008259
4488	759	2.72555	0.321668146282988	0.384149488286876	NELFeKD_FP	gb	FP	NELF RNAi	1.17730414073329	1.77919772401935
4033	304	4.0115	0.322393589843505	0.333728141204126	NELFeKD_FP	gb	FP	NELF RNAi	1.3828353037805	2.09560255770413
4245	516	2.244325	0.32299941935039	0.417867269828354	NELFeKD_FP	gb	FP	NELF RNAi	1.19101062793207	2.04680526394224
3809	80	1.935875	0.330805419203267	0.417517550748899	NELFeKD_FP	gb	FP	NELF RNAi	0.744128624384017	2.51997623214872
4495	766	22.13615	0.333805423454558	0.447063868754256	NELFeKD_FP	gb	FP	NELF RNAi	1.71315692386529	3.59364357573898
4253	524	1.70205	0.33400535573713	0.419143713164843	NELFeKD_FP	gb	FP	NELF RNAi	1.0120131813045	3.06426691378633
3775	46	2.110125	0.33488349786916	0.396602880737021	NELFeKD_FP	gb	FP	NELF RNAi	0.999864261764201	3.46181865217782
4002	273	7.135525	0.336558698692931	0.258770485216385	NELFeKD_FP	gb	FP	NELF RNAi	1.37150886300366	2.11333073224285
4751	1022	3.023175	0.340194167503891	0.342483399514494	NELFeKD_FP	gb	FP	NELF RNAi	0.905106126457851	2.07281767615813
3786	57	4.46065	0.340224247528836	0.306788157726926	NELFeKD_FP	gb	FP	NELF RNAi	1.07063345789826	1.74459805585371
4128	399	0.3313	0.341623686272088	0.420439681772528	NELFeKD_FP	gb	FP	NELF RNAi	0.482916439502271	1.23041698678641
4836	1107	3.645625	0.342276740461097	0.330586469597345	NELFeKD_FP	gb	FP	NELF RNAi	1.04441627464175	0.906186839123265
4131	402	1.334425	0.343593784019002	0.42760272155608	NELFeKD_FP	gb	FP	NELF RNAi	1.09982129798054	1.53727746289257
3846	117	0.163525	0.349244869918846	0.324031624569554	NELFeKD_FP	gb	FP	NELF RNAi	0.403322172383454	0.847001655530179
4805	1076	25.45525	0.350518299335805	0.144134015825152	NELFeKD_FP	gb	FP	NELF RNAi	1.62390359959323	2.1357335662758
4559	830	1.449075	0.351473408966264	0.421323543445221	NELFeKD_FP	gb	FP	NELF RNAi	0.691901101405482	3.12186863167063
4851	1122	8.809075	0.351491367551274	0.212863159669483	NELFeKD_FP	gb	FP	NELF RNAi	1.04016901612316	2.60705271241063
4146	417	9.995125	0.352613901554236	0.208869412006216	NELFeKD_FP	gb	FP	NELF RNAi	1.51066362074171	2.29438409926254
4865	1136	1.50215	0.354613388171684	0.400578091235217	NELFeKD_FP	gb	FP	NELF RNAi	0.83918255120058	1.52553716039106
4661	932	1.043	0.358816171303776	0.419534343416823	NELFeKD_FP	gb	FP	NELF RNAi	0.525624559543978	3.1541509696126
4682	953	41.76665	0.362452015706046	0.155726683580366	NELFeKD_FP	gb	FP	NELF RNAi	1.67570847328158	2.95672739290274
4834	1105	4.214975	0.364434729511816	0.269713454751978	NELFeKD_FP	gb	FP	NELF RNAi	1.21906229935782	2.45507147211859
4856	1127	2.72495	0.364529493169755	0.324270662008479	NELFeKD_FP	gb	FP	NELF RNAi	1.02945683042556	2.86297275502802
3770	41	18.40575	0.368217919770713	0.144134015825152	NELFeKD_FP	gb	FP	NELF RNAi	1.53651867250593	3.16083896404786
4537	808	298.030575	0.369102733729266	0.101940344432469	NELFeKD_FP	gb	FP	NELF RNAi	2.4926819017103	3.66406857758687
4774	1045	41.829925	0.369704862787106	0.100212373758523	NELFeKD_FP	gb	FP	NELF RNAi	2.15934863759782	3.07275597308878
4640	911	19.3306	0.369843026470283	0.136349871463476	NELFeKD_FP	gb	FP	NELF RNAi	1.22512052942148	2.98848359534301
3961	232	2.242175	0.370495725043789	0.333728141204126	NELFeKD_FP	gb	FP	NELF RNAi	0.682672951425266	3.6442418814161
4465	736	10.5401	0.371671159996833	0.168794331957171	NELFeKD_FP	gb	FP	NELF RNAi	1.2242727186644	1.25852953368251
3996	267	5.7821	0.371726769743716	0.234443455615167	NELFeKD_FP	gb	FP	NELF RNAi	1.41166936082688	2.38155141317615
4583	854	1.44225	0.371945111735427	0.379433736452676	NELFeKD_FP	gb	FP	NELF RNAi	1.16365251210681	1.5071505823371
4062	333	3.34365	0.372726094448372	0.284971917694377	NELFeKD_FP	gb	FP	NELF RNAi	1.16089226418253	2.81326666178807
4057	328	1.1349	0.373466712488511	0.393882832582519	NELFeKD_FP	gb	FP	NELF RNAi	0.973935628875305	2.05760905622948
3733	4	6.799975	0.373774814299062	0.210864664558995	NELFeKD_FP	gb	FP	NELF RNAi	1.07774388875311	3.26345249008222
4600	871	2.501325	0.374460045508388	0.31689358925392	NELFeKD_FP	gb	FP	NELF RNAi	0.8769405817452	1.72701840645914
4852	1123	1.35735	0.375156807391308	0.388009632678649	NELFeKD_FP	gb	FP	NELF RNAi	0.37081830226335	3.19983570893045
4368	639	3.8838	0.375438097941614	0.281735682194348	NELFeKD_FP	gb	FP	NELF RNAi	1.27742927140132	1.61858409334123
4357	628	6.827075	0.376718480956297	0.218289877764376	NELFeKD_FP	gb	FP	NELF RNAi	1.3427083328879	1.88637367549788
4157	428	1.9626	0.377788766429246	0.345862116027792	NELFeKD_FP	gb	FP	NELF RNAi	1.06851702419286	1.57427729823207
4489	760	5.629625	0.379427849982244	0.214200178295282	NELFeKD_FP	gb	FP	NELF RNAi	1.35280070629046	2.08233558885956
4676	947	6.6728	0.380696262441159	0.216929332051329	NELFeKD_FP	gb	FP	NELF RNAi	1.29195849987197	2.63131818089804
4706	977	1.807125	0.381259127821766	0.342057970495529	NELFeKD_FP	gb	FP	NELF RNAi	1.16759348186075	1.90204370658331
4449	720	0.30885	0.387134613349044	0.363512130821172	NELFeKD_FP	gb	FP	NELF RNAi	0.445273297393243	2.26769784493632
4725	996	0.8904	0.387319528651283	0.391624060003496	NELFeKD_FP	gb	FP	NELF RNAi	0.589041546589626	1.67333429747687
3985	256	2.20345	0.387701926239317	0.313999223522772	NELFeKD_FP	gb	FP	NELF RNAi	1.41895183116669	2.28848453510944
4589	860	1.034075	0.388970732550982	0.382625597106656	NELFeKD_FP	gb	FP	NELF RNAi	0.761251074308663	2.79338714853049
3931	202	0.174975	0.389042540320409	0.275621284118371	NELFeKD_FP	gb	FP	NELF RNAi	0.0348890353267313	2.71110567768417
3850	121	1.4329	0.39106905067859	0.351258772773433	NELFeKD_FP	gb	FP	NELF RNAi	0.933154353014017	1.74266819023038
4477	748	3.225425	0.393099782472032	0.281735682194348	NELFeKD_FP	gb	FP	NELF RNAi	1.10856586932096	1.57888264457201
4145	416	2.0924	0.394466349390226	0.312054883281855	NELFeKD_FP	gb	FP	NELF RNAi	1.09405952435947	2.01910174445528
3933	204	8.6693	0.396271785635408	0.180782822818227	NELFeKD_FP	gb	FP	NELF RNAi	1.14998461316047	1.65033181185328
4139	410	5.001925	0.40122122756191	0.218788151637574	NELFeKD_FP	gb	FP	NELF RNAi	1.17449737234872	2.19618447829908
4577	848	2.690725	0.401376294630666	0.281735682194348	NELFeKD_FP	gb	FP	NELF RNAi	1.19562155959977	1.55453458592111
4606	877	6.942975	0.404151418561995	0.176845010139625	NELFeKD_FP	gb	FP	NELF RNAi	1.22150291354774	2.00331940656051
3823	94	1.621425	0.404194440818557	0.330908594436881	NELFeKD_FP	gb	FP	NELF RNAi	0.565543824181814	2.92146966421757
4615	886	3.6288	0.405323944485499	0.233045261694438	NELFeKD_FP	gb	FP	NELF RNAi	1.07283512037682	3.10189753916242
4636	907	3.67525	0.407615890948438	0.228454696970515	NELFeKD_FP	gb	FP	NELF RNAi	1.1899048992654	1.65985442512662
4863	1134	1.6713	0.41015709778481	0.31548563915403	NELFeKD_FP	gb	FP	NELF RNAi	0.909576085481347	1.61691903442264
4721	992	2.3374	0.419134066600092	0.287790438187716	NELFeKD_FP	gb	FP	NELF RNAi	1.23586539937653	2.20176434391654
4272	543	2.15825	0.423108759940922	0.274183439423073	NELFeKD_FP	gb	FP	NELF RNAi	1.11624734256801	1.51031707984334
4829	1100	15.1054	0.423247562583141	0.151899401861495	NELFeKD_FP	gb	FP	NELF RNAi	1.51661766391194	2.89085216477965
3838	109	1.982275	0.425478524539411	0.283449206868802	NELFeKD_FP	gb	FP	NELF RNAi	1.05419157679643	1.64136502741545
4533	804	4.727225	0.425738575005531	0.180634431609388	NELFeKD_FP	gb	FP	NELF RNAi	1.15677774690122	1.78198143607431
4307	578	1.5652	0.426999555414882	0.302366999545914	NELFeKD_FP	gb	FP	NELF RNAi	0.939708903046394	1.81477016643809
3730	1	2.961875	0.427281058893068	0.23765918570651	NELFeKD_FP	gb	FP	NELF RNAi	0.882291105981851	2.28016618687892
4347	618	16.87555	0.428717992278897	0.0893200601238999	NELFeKD_FP	gb	FP	NELF RNAi	1.39501476019611	3.43119399422094
4708	979	2.935425	0.431101480503571	0.226588555607922	NELFeKD_FP	gb	FP	NELF RNAi	1.3762565923631	2.14723485055559
4281	552	1.846425	0.435116939582561	0.294791570404382	NELFeKD_FP	gb	FP	NELF RNAi	0.936424511934889	2.50340182226488
4507	778	3.53055	0.435695999133017	0.202404535900084	NELFeKD_FP	gb	FP	NELF RNAi	1.19453376676034	2.66603989998275
4207	478	12.89275	0.436771209636911	0.0893200601238999	NELFeKD_FP	gb	FP	NELF RNAi	1.85117759913985	3.07589307292602
4061	332	1.489325	0.437409360176727	0.296167064475146	NELFeKD_FP	gb	FP	NELF RNAi	1.16407091906966	2.07514806672779
4423	694	1.452125	0.43780629575053	0.301504154362465	NELFeKD_FP	gb	FP	NELF RNAi	1.17519206306286	1.84220502041042
4303	574	2.6457	0.439990778889191	0.232617956579196	NELFeKD_FP	gb	FP	NELF RNAi	0.995536480088225	2.15940099266777
4941	1212	2.06445	0.440258321671568	0.260057705455354	NELFeKD_FP	gb	FP	NELF RNAi	0.640925938893333	1.71450369422496
4562	833	2.9747	0.447370197877342	0.21480209489898	NELFeKD_FP	gb	FP	NELF RNAi	1.31427549711797	1.82525892440965
4962	1233	0.608875	0.452237111773103	0.329139476171722	NELFeKD_FP	gb	FP	NELF RNAi	0.415774383209107	3.03874332041332
4435	706	3.6861	0.452506167866537	0.188167750257738	NELFeKD_FP	gb	FP	NELF RNAi	1.42968931081013	1.97859246741759
4684	955	1.264825	0.453152766516031	0.296167064475146	NELFeKD_FP	gb	FP	NELF RNAi	0.503474036406119	2.74349859365269
4789	1060	4.4968	0.456761339758283	0.163003195328458	NELFeKD_FP	gb	FP	NELF RNAi	1.17017294005137	2.06833802375145
3822	93	21.403875	0.458964330804991	0.048697466295938	NELFeKD_FP	gb	FP	NELF RNAi	1.47276997511318	1.34455927791017
4095	366	1.644875	0.45936503670467	0.265712572738357	NELFeKD_FP	gb	FP	NELF RNAi	0.842682551815523	3.36828614092808
4192	463	2.4849	0.460246283365356	0.216389533599685	NELFeKD_FP	gb	FP	NELF RNAi	1.14425186953122	1.64332187492962
4483	754	12.4864	0.463521322934874	0.0812427365775748	NELFeKD_FP	gb	FP	NELF RNAi	1.69176578472054	2.35880969721703
4390	661	0.91145	0.465290947197828	0.306788157726926	NELFeKD_FP	gb	FP	NELF RNAi	0.630140453962165	0.638738779789369
4520	791	1.820125	0.466155572809635	0.254428708163461	NELFeKD_FP	gb	FP	NELF RNAi	1.195138278511	1.84127654608487
3976	247	3.4525	0.46641419836432	0.185017361014971	NELFeKD_FP	gb	FP	NELF RNAi	1.36694566385257	2.14318426701062
3751	22	0.59995	0.468828956103627	0.312930581972633	NELFeKD_FP	gb	FP	NELF RNAi	0.443290374535448	2.81670005052312
4658	929	6.689075	0.471410231659615	0.130639297273881	NELFeKD_FP	gb	FP	NELF RNAi	1.11014087581505	2.79757704715761
4126	397	1.565675	0.473765603809151	0.275621284118371	NELFeKD_FP	gb	FP	NELF RNAi	0.224299926079827	2.87257855721168
4463	734	11.59815	0.474769418936756	0.0815760860455185	NELFeKD_FP	gb	FP	NELF RNAi	1.06822947460036	3.22187697784027
4553	824	7.9221	0.475680683405389	0.0904893281774812	NELFeKD_FP	gb	FP	NELF RNAi	1.45509964754386	2.27371061916162
4954	1225	3.4736	0.47676180581004	0.167563552129876	NELFeKD_FP	gb	FP	NELF RNAi	0.954571724609787	3.18215062844032
3815	86	5.384825	0.478302154289068	0.117105150196386	NELFeKD_FP	gb	FP	NELF RNAi	1.41637086155423	2.00765177892537
4338	609	6.987	0.483582758142474	0.09744197866586	NELFeKD_FP	gb	FP	NELF RNAi	1.44195304410371	2.33821138673871
4068	339	1.9936	0.483730063280622	0.220620836851147	NELFeKD_FP	gb	FP	NELF RNAi	1.15916248527896	2.02707630367208
3839	110	3.2911	0.485030142830531	0.168291707551336	NELFeKD_FP	gb	FP	NELF RNAi	1.19448867196118	1.71800732497073
4548	819	12.1846	0.485496125022657	0.0599002657835943	NELFeKD_FP	gb	FP	NELF RNAi	1.75828951274073	2.611049842023
3831	102	1.20445	0.485529456292561	0.272113840967527	NELFeKD_FP	gb	FP	NELF RNAi	0.162870455362319	2.41291434539887
4096	367	6.068875	0.486202537525897	0.100375448961657	NELFeKD_FP	gb	FP	NELF RNAi	1.26701852454618	3.27188729795067
4769	1040	7.606125	0.486233522937304	0.114650069704714	NELFeKD_FP	gb	FP	NELF RNAi	0.717208507477464	2.8267272125952
3828	99	14.13485	0.487547015840638	0.060077171803786	NELFeKD_FP	gb	FP	NELF RNAi	1.91716941836049	3.57114396912331
4417	688	0.571425	0.487582689986428	0.296167064475146	NELFeKD_FP	gb	FP	NELF RNAi	0.784647599482576	1.48257347388392
4946	1217	1.4388	0.48772589494637	0.249270512477805	NELFeKD_FP	gb	FP	NELF RNAi	0.965888124629755	1.31579197534962
4846	1117	1.4528	0.490703587787297	0.25466993154334	NELFeKD_FP	gb	FP	NELF RNAi	0.40783686837975	2.76745141981202
4141	412	3.531375	0.491627927582818	0.155433332262075	NELFeKD_FP	gb	FP	NELF RNAi	0.685322912650528	2.99579517413068
4374	645	0.395875	0.496854162597492	0.281735682194348	NELFeKD_FP	gb	FP	NELF RNAi	0.0677216238805742	2.46623721370349
4225	496	15.0215	0.497092279820325	0.0732194046935117	NELFeKD_FP	gb	FP	NELF RNAi	1.53187630622823	2.75694403629683
4967	1238	0.66365	0.497611572406035	0.287553875824004	NELFeKD_FP	gb	FP	NELF RNAi	0.135641416386668	2.99790153037655
4950	1221	1.9815	0.501852589851597	0.214060106507215	NELFeKD_FP	gb	FP	NELF RNAi	0.869495737459201	1.31787537841456
3806	77	10.816875	0.503760757580673	0.0562992297207689	NELFeKD_FP	gb	FP	NELF RNAi	1.34764464282898	2.67109319932443
3864	135	6.57005	0.503777771595956	0.10694543560357	NELFeKD_FP	gb	FP	NELF RNAi	1.18403097156995	3.26984361760297
4389	660	1.67805	0.504216199138315	0.222096492158535	NELFeKD_FP	gb	FP	NELF RNAi	0.919723821347545	1.65120772627954
3789	60	1.9884	0.504850488621674	0.210864664558995	NELFeKD_FP	gb	FP	NELF RNAi	1.03583282451376	2.80238833171804
4464	735	9.12485	0.505493877385098	0.0610502421658118	NELFeKD_FP	gb	FP	NELF RNAi	1.50664571561667	2.43789596372849
4904	1175	18.949375	0.505495169700802	0.0405962067964826	NELFeKD_FP	gb	FP	NELF RNAi	1.66072867266191	2.89142719754904
4436	707	0.46895	0.508473894229582	0.276812517444005	NELFeKD_FP	gb	FP	NELF RNAi	0.163191201870468	2.47702569942218
3763	34	2.647975	0.509421788980617	0.171279694916838	NELFeKD_FP	gb	FP	NELF RNAi	1.18110079525152	1.8329780804358
4122	393	1.391875	0.511636084837081	0.231961097316867	NELFeKD_FP	gb	FP	NELF RNAi	0.637482224358689	3.23201619229535
3995	266	30.75695	0.513371482615236	0.0410580096703681	NELFeKD_FP	gb	FP	NELF RNAi	1.37577651584957	3.17557051742816
4694	965	5.51555	0.5145708832171	0.105530209276448	NELFeKD_FP	gb	FP	NELF RNAi	1.5098195752215	2.12369895798812
3876	147	0.7804	0.516262144219669	0.272113840967527	NELFeKD_FP	gb	FP	NELF RNAi	0.197184037515843	2.43782465601437
4180	451	1.486225	0.517407554945028	0.218289877764376	NELFeKD_FP	gb	FP	NELF RNAi	1.06477049391427	1.47122935011069
4304	575	12.29955	0.51808936592831	0.0413217251103613	NELFeKD_FP	gb	FP	NELF RNAi	1.07431898371699	1.52503832498128
4278	549	0.549775	0.518204698006184	0.274183439423073	NELFeKD_FP	gb	FP	NELF RNAi	0.580054945880185	3.13700728120349
3811	82	2.20425	0.518748813021323	0.180782822818227	NELFeKD_FP	gb	FP	NELF RNAi	1.13931224557867	1.8739161128118
4406	677	7.1851	0.519612595816274	0.0782427491280569	NELFeKD_FP	gb	FP	NELF RNAi	1.15465673152846	3.4637582397869
4487	758	3.1258	0.520736200283393	0.162485371173848	NELFeKD_FP	gb	FP	NELF RNAi	1.25442963898165	1.93290986953782
3781	52	4.565825	0.521808977976582	0.0990261440879513	NELFeKD_FP	gb	FP	NELF RNAi	1.06183589887818	1.54037640609671
3993	264	2.728875	0.521837990300011	0.155316526884435	NELFeKD_FP	gb	FP	NELF RNAi	1.00537036754911	2.26472399110393
4889	1160	11.7711	0.523805915028439	0.041103138567224	NELFeKD_FP	gb	FP	NELF RNAi	1.43743265071017	2.60555822097509
4234	505	1.63565	0.524233833375352	0.212491505026872	NELFeKD_FP	gb	FP	NELF RNAi	1.05037878944275	1.54873941547216
4942	1213	4.599675	0.525338843613596	0.09744197866586	NELFeKD_FP	gb	FP	NELF RNAi	1.22598152985203	2.4688216193017
4277	548	3.975275	0.525593217152759	0.11563497786033	NELFeKD_FP	gb	FP	NELF RNAi	0.989564383321826	1.39969102370537
4766	1037	1.9684	0.525614590541475	0.189335845700958	NELFeKD_FP	gb	FP	NELF RNAi	0.569640140649943	2.41384229317355
4690	961	40.4529	0.526112071356216	0.0144409927071323	NELFeKD_FP	gb	FP	NELF RNAi	1.91656763985897	3.28572486259671
4203	474	4.435775	0.527755201580673	0.10694543560357	NELFeKD_FP	gb	FP	NELF RNAi	1.40228976116688	2.06627746061275
4847	1118	1.1454	0.528510514274209	0.231961097316867	NELFeKD_FP	gb	FP	NELF RNAi	0.971417342584623	1.33998776680335
4318	589	14.70935	0.529569548033345	0.0311513446062604	NELFeKD_FP	gb	FP	NELF RNAi	1.32830160693329	1.92253602900975
3870	141	3.6985	0.530971440795316	0.117942187513133	NELFeKD_FP	gb	FP	NELF RNAi	1.01134520329832	2.68677140675436
4259	530	1.3822	0.531659577070423	0.216389533599685	NELFeKD_FP	gb	FP	NELF RNAi	1.05644745847492	1.78384464551315
4656	927	7.905725	0.531686100897003	0.0689327627592983	NELFeKD_FP	gb	FP	NELF RNAi	1.658886262541	2.60814853611598
4019	290	6.8374	0.532914438880313	0.0657433573288174	NELFeKD_FP	gb	FP	NELF RNAi	1.09447811642906	2.31617905037823
4735	1006	3.633525	0.534597715131848	0.113190027120691	NELFeKD_FP	gb	FP	NELF RNAi	1.55433982667582	3.72179637885554
4287	558	2.650925	0.53544161637095	0.150008915819314	NELFeKD_FP	gb	FP	NELF RNAi	1.00826474137249	1.09884265979151
4572	843	1.67	0.536229638299738	0.197922600597461	NELFeKD_FP	gb	FP	NELF RNAi	0.6833892931833	1.20814563453535
4159	430	2.45005	0.537115910961344	0.153218686572077	NELFeKD_FP	gb	FP	NELF RNAi	1.26011075905181	2.04115178232539
4415	686	1.5328	0.538962581353909	0.198993400547691	NELFeKD_FP	gb	FP	NELF RNAi	0.415173745335861	1.93749657796607
4747	1018	1.48385	0.539239108139451	0.202869774147308	NELFeKD_FP	gb	FP	NELF RNAi	1.02731392483737	2.95956318660558
3936	207	2.0949	0.542309052882446	0.167563552129876	NELFeKD_FP	gb	FP	NELF RNAi	0.88463820811402	3.3931004222866
4148	419	1.618275	0.543843568340146	0.198904162820345	NELFeKD_FP	gb	FP	NELF RNAi	1.05470878793805	1.37845695371415
4169	440	2.052875	0.54517974095067	0.168291707551336	NELFeKD_FP	gb	FP	NELF RNAi	0.751638941873056	3.31078292279041
3843	114	7.3461	0.548322525897763	0.0517202502245756	NELFeKD_FP	gb	FP	NELF RNAi	1.28409783519261	2.35807625540299
3764	35	3.8879	0.548478152621252	0.0984826444134674	NELFeKD_FP	gb	FP	NELF RNAi	1.08414087165484	2.21378595393894
3963	234	8.3442	0.549432069180101	0.0605270125066093	NELFeKD_FP	gb	FP	NELF RNAi	1.22436340342144	1.66877716461419
4965	1236	3.2536	0.552071073550573	0.113704253243291	NELFeKD_FP	gb	FP	NELF RNAi	1.28786944324951	2.33205550598752
4896	1167	9.65265	0.552933630206947	0.0385266544418345	NELFeKD_FP	gb	FP	NELF RNAi	1.25293975990447	2.80024112080458
3782	53	5.25915	0.556112951429158	0.0694059131927589	NELFeKD_FP	gb	FP	NELF RNAi	1.22236134876923	1.26979304386123
4790	1061	8.76085	0.556348759837728	0.0496479835591023	NELFeKD_FP	gb	FP	NELF RNAi	1.40603107636044	2.79843724327
4670	941	1.363425	0.556466565453518	0.198904162820345	NELFeKD_FP	gb	FP	NELF RNAi	1.04012843169299	2.10614838397652
4024	295	9.2656	0.559683093401806	0.0442898252171804	NELFeKD_FP	gb	FP	NELF RNAi	0.978344887524844	3.06793737051426
4544	815	38.09425	0.561599409444094	0.0127254132865419	NELFeKD_FP	gb	FP	NELF RNAi	2.00459605340942	3.10305528629999
4763	1034	35.2989	0.563742424971593	0.0109466674158966	NELFeKD_FP	gb	FP	NELF RNAi	1.57858936064299	2.45579089561086
4111	382	2.0464	0.566607992521528	0.156255860664373	NELFeKD_FP	gb	FP	NELF RNAi	1.26668845372326	2.85933257508541
4428	699	19.5405	0.567504799053419	0.0150945097661392	NELFeKD_FP	gb	FP	NELF RNAi	1.61362752763745	3.16725011730545
3913	184	5.537675	0.567675835764974	0.0614245015909515	NELFeKD_FP	gb	FP	NELF RNAi	1.15278887078224	2.38418400087363
3880	151	3.9941	0.568691169545724	0.0854652025007247	NELFeKD_FP	gb	FP	NELF RNAi	1.12547719925382	3.49874807459353
4509	780	2.67315	0.570747144648445	0.122304794565014	NELFeKD_FP	gb	FP	NELF RNAi	0.840877348837807	3.26220990627352
4071	342	1.117775	0.570844472905517	0.21480209489898	NELFeKD_FP	gb	FP	NELF RNAi	0.567993330102181	2.35184170452564
4421	692	0.59555	0.571205464132351	0.232992201605624	NELFeKD_FP	gb	FP	NELF RNAi	0.577491799837225	1.32611046097083
4665	936	20.61085	0.571973950701196	0.0346053531790964	NELFeKD_FP	gb	FP	NELF RNAi	1.75336758159655	2.47535152292802
4625	896	2.0199	0.573621135236893	0.150051105333408	NELFeKD_FP	gb	FP	NELF RNAi	0.916422362348093	3.62474389416592
4431	702	1.56645	0.573780268942225	0.181981786797382	NELFeKD_FP	gb	FP	NELF RNAi	0.77093297425266	3.13821298735011
3772	43	25.382875	0.574652839950661	0.0258241659002442	NELFeKD_FP	gb	FP	NELF RNAi	1.71308672194961	2.96490775877481
4047	318	1.892075	0.576322073997801	0.161421050628533	NELFeKD_FP	gb	FP	NELF RNAi	1.11671481027776	2.03922766965535
4786	1057	2.248925	0.57696770425053	0.136349871463476	NELFeKD_FP	gb	FP	NELF RNAi	0.777598983485593	1.75849745041125
3900	171	2.01915	0.577574426983053	0.144969087848229	NELFeKD_FP	gb	FP	NELF RNAi	0.832325256726891	3.23820548254853
4723	994	1.545125	0.578286922038452	0.175127433097464	NELFeKD_FP	gb	FP	NELF RNAi	0.920680191910827	1.40851555306252
4342	613	17.84805	0.57933173350368	0.0136543163288359	NELFeKD_FP	gb	FP	NELF RNAi	1.51809918807302	2.79318827413758
4722	993	1.588	0.579642150828503	0.173111958636727	NELFeKD_FP	gb	FP	NELF RNAi	0.885665063307117	3.41035808457737
4214	485	45.481425	0.580237778054185	0.00880853826255678	NELFeKD_FP	gb	FP	NELF RNAi	2.15094124424649	2.27468826542359
4901	1172	1.699875	0.580906567214771	0.163108325674777	NELFeKD_FP	gb	FP	NELF RNAi	0.789240405025891	1.27883930851129
4269	540	0.849125	0.583401501631498	0.213007842448126	NELFeKD_FP	gb	FP	NELF RNAi	0.839474904855724	1.18008284517754
3894	165	4.5525	0.584842548684322	0.0741709318923188	NELFeKD_FP	gb	FP	NELF RNAi	1.17192746938554	3.51828235312186
4563	834	0.667075	0.587914187195947	0.220267725177655	NELFeKD_FP	gb	FP	NELF RNAi	0.959788832938492	1.98378635579601
3830	101	3.65215	0.589626910495046	0.0887485440438232	NELFeKD_FP	gb	FP	NELF RNAi	1.07415883500254	2.13895049800976
4820	1091	0.903775	0.591983187566863	0.20759810020053	NELFeKD_FP	gb	FP	NELF RNAi	0.871092552743172	2.19799896225286
4688	959	1.966475	0.592627506412531	0.137843301917866	NELFeKD_FP	gb	FP	NELF RNAi	1.10428989274756	0.976407300257485
3929	200	3.187175	0.593781270362842	0.0893200601238999	NELFeKD_FP	gb	FP	NELF RNAi	1.13310040090492	2.06017164774349
4473	744	5.445975	0.595170253120757	0.0560950166213623	NELFeKD_FP	gb	FP	NELF RNAi	0.941970826185549	2.77586974595494
4646	917	1.58365	0.59566729479463	0.171279694916838	NELFeKD_FP	gb	FP	NELF RNAi	1.15169154420478	2.16391387759145
4217	488	32.832975	0.598429619966502	0.0131056223517023	NELFeKD_FP	gb	FP	NELF RNAi	1.77603616095057	3.0714364429539
3853	124	9.1699	0.59884111751945	0.0258241659002442	NELFeKD_FP	gb	FP	NELF RNAi	1.17895825209521	3.06661566899669
4479	750	4.76515	0.599603547102412	0.0683106530800096	NELFeKD_FP	gb	FP	NELF RNAi	1.50726809758542	2.00743837164268
4501	772	7.648175	0.600103962660086	0.0346053531790964	NELFeKD_FP	gb	FP	NELF RNAi	1.28818884057596	2.56701930440275
3982	253	3.18475	0.600130141667871	0.0909123797154747	NELFeKD_FP	gb	FP	NELF RNAi	0.887335930399167	1.42312704126579
4522	793	1.52075	0.601703171697691	0.163108325674777	NELFeKD_FP	gb	FP	NELF RNAi	0.964126397828584	2.429672356006
3898	169	3.788625	0.602010743015844	0.071466074491095	NELFeKD_FP	gb	FP	NELF RNAi	1.41975589402423	2.3413172789216
3978	249	1.1814	0.602015275649915	0.180796551626896	NELFeKD_FP	gb	FP	NELF RNAi	0.538114818144955	3.00234719607879
4603	874	5.7845	0.602716610201925	0.0425698160906226	NELFeKD_FP	gb	FP	NELF RNAi	1.20066859234905	1.57178159623575
4238	509	2.435175	0.604755277316288	0.124080763115951	NELFeKD_FP	gb	FP	NELF RNAi	0.671124224939944	2.5359760471404
3991	262	2.921425	0.605136281525837	0.0914017915281173	NELFeKD_FP	gb	FP	NELF RNAi	1.2263272579718	1.97620549587851
3783	54	9.95515	0.606419048602121	0.0225493733621618	NELFeKD_FP	gb	FP	NELF RNAi	1.22131315153725	1.9711749192228
4844	1115	16.8618	0.606620660743616	0.012037265459851	NELFeKD_FP	gb	FP	NELF RNAi	1.65492868334756	2.41244122635592
4114	385	7.20595	0.609899370264676	0.0339423303306097	NELFeKD_FP	gb	FP	NELF RNAi	1.37523184783636	2.11895877776643
4006	277	25.95475	0.61017370395566	0.0122439745976602	NELFeKD_FP	gb	FP	NELF RNAi	1.36658497021276	2.79234703192292
4713	984	3.61345	0.611731823321665	0.0707271576448703	NELFeKD_FP	gb	FP	NELF RNAi	1.11040955856147	1.82128092534021
3792	63	4.042675	0.611936381717745	0.0693679032695669	NELFeKD_FP	gb	FP	NELF RNAi	1.5287422407565	2.36318781869029
4750	1021	41.719125	0.6143854267378	0.00480176531151418	NELFeKD_FP	gb	FP	NELF RNAi	1.90594799166906	2.95777448458249
4163	434	5.784525	0.617279144652543	0.0424403010973396	NELFeKD_FP	gb	FP	NELF RNAi	1.343787082408	1.92905473209021
4215	486	15.3558	0.617954963521701	0.0121886287410439	NELFeKD_FP	gb	FP	NELF RNAi	1.99443385088131	3.69503145370396
4444	715	4.639075	0.620461748766842	0.0489575488994154	NELFeKD_FP	gb	FP	NELF RNAi	1.54854265343455	2.13922163994193
3962	233	3.58455	0.621228454934483	0.0716460874574566	NELFeKD_FP	gb	FP	NELF RNAi	1.37865267892524	2.3355411408456
4440	711	5.6435	0.621323612061194	0.0437458044203838	NELFeKD_FP	gb	FP	NELF RNAi	1.46254960011233	1.67995908266163
4660	931	1.589725	0.621665385534577	0.144134015825152	NELFeKD_FP	gb	FP	NELF RNAi	1.02309497360494	1.54636372690521
4782	1053	0.64175	0.622562981900678	0.201433979318345	NELFeKD_FP	gb	FP	NELF RNAi	0.299605347098278	2.19707232260243
4575	846	2.12535	0.62293208784162	0.114650069704714	NELFeKD_FP	gb	FP	NELF RNAi	0.984474429707937	2.86673882966793
4437	708	0.906725	0.623224678552562	0.188167750257738	NELFeKD_FP	gb	FP	NELF RNAi	0.72184357748966	1.91831479041629
4288	559	18.4888	0.623253289036659	0.0103046666261624	NELFeKD_FP	gb	FP	NELF RNAi	1.44266120980859	2.79777080906943
4394	665	1.4384	0.629203526200284	0.150051105333408	NELFeKD_FP	gb	FP	NELF RNAi	0.944858815512095	1.31416753866264
4289	560	1.1174	0.629348793993319	0.167563552129876	NELFeKD_FP	gb	FP	NELF RNAi	0.760405518463664	1.50276841232569
3984	255	1.0852	0.631790406701705	0.168291707551336	NELFeKD_FP	gb	FP	NELF RNAi	0.842111325198741	1.32074847798717
4756	1027	9.4837	0.632073310839639	0.0184559455971271	NELFeKD_FP	gb	FP	NELF RNAi	0.943119663895095	1.3253822348283
4714	985	10.2594	0.63231548029642	0.0205696537460367	NELFeKD_FP	gb	FP	NELF RNAi	0.949413184664483	1.75198887236643
3987	258	2.60425	0.632760371868674	0.0984826444134674	NELFeKD_FP	gb	FP	NELF RNAi	1.03029099199419	2.8586081706466
4156	427	0.890375	0.63416710846029	0.180634431609388	NELFeKD_FP	gb	FP	NELF RNAi	0.875307293896051	1.85632400448479
4382	653	1.958425	0.634905949911394	0.116380490810617	NELFeKD_FP	gb	FP	NELF RNAi	0.632042033725212	3.12863307528783
4604	875	4.2202	0.637108822940866	0.0574108864189562	NELFeKD_FP	gb	FP	NELF RNAi	1.3947138420009	1.92112048377832
4387	658	14.33585	0.637964455454395	0.0156932620815186	NELFeKD_FP	gb	FP	NELF RNAi	1.44839207687218	1.99608461031282
4655	926	2.468775	0.638132123304495	0.0990261440879513	NELFeKD_FP	gb	FP	NELF RNAi	1.11195357415177	3.13784565893071
4825	1096	31.77725	0.641669006854276	0.0202907564155493	NELFeKD_FP	gb	FP	NELF RNAi	1.80486509293112	3.38228677100163
4363	634	7.623825	0.642067118709087	0.0216901052007137	NELFeKD_FP	gb	FP	NELF RNAi	1.50007722262244	2.0658167755505
4894	1165	1.27025	0.642812528176926	0.155433332262075	NELFeKD_FP	gb	FP	NELF RNAi	0.896585460475046	1.63077862701491
4365	636	8.3015	0.643037793891075	0.0214742146615935	NELFeKD_FP	gb	FP	NELF RNAi	1.36163577471296	1.71766010310567
4505	776	2.24425	0.643939348100441	0.09744197866586	NELFeKD_FP	gb	FP	NELF RNAi	0.662094081518164	3.05485627177467
4778	1049	15.997175	0.645278008928513	0.013201539991863	NELFeKD_FP	gb	FP	NELF RNAi	1.59297214258958	3.43980163652725
3902	173	1.17455	0.646787447121492	0.156600032463321	NELFeKD_FP	gb	FP	NELF RNAi	0.905662334515176	3.02054182128164
4266	537	4.1956	0.647231096037066	0.0562960325722989	NELFeKD_FP	gb	FP	NELF RNAi	1.04895717377884	1.47552954746372
4556	827	2.86325	0.647568720145327	0.0720996902414783	NELFeKD_FP	gb	FP	NELF RNAi	1.09013632052183	3.08553905775505
4142	413	29.132825	0.649315540382954	0.00304066726645579	NELFeKD_FP	gb	FP	NELF RNAi	1.85611007841425	3.0837346652953
4001	272	16.394125	0.649864916672304	0.0073464758569346	NELFeKD_FP	gb	FP	NELF RNAi	1.66393520221571	2.50174920102007
3801	72	3.049875	0.652422534213717	0.0693679032695669	NELFeKD_FP	gb	FP	NELF RNAi	1.07585797273124	3.10984032698014
4176	447	107.1395	0.653402026249709	0.0034133291170315	NELFeKD_FP	gb	FP	NELF RNAi	2.04834866109254	3.27890786238185
4036	307	0.37765	0.655616433748472	0.181981786797382	NELFeKD_FP	gb	FP	NELF RNAi	0.66535346617636	2.84406925067398
4070	341	3.366325	0.656781959854923	0.0605534155594543	NELFeKD_FP	gb	FP	NELF RNAi	1.10673130344385	2.01035826863435
3926	197	2.23855	0.657128708260424	0.0919353263204341	NELFeKD_FP	gb	FP	NELF RNAi	0.868923496053564	2.3831315319182
3924	195	13.604025	0.66017695509865	0.0117867879571805	NELFeKD_FP	gb	FP	NELF RNAi	1.2095840404329	3.52530792921504
4484	755	17.50585	0.660610628613245	0.00573047156149936	NELFeKD_FP	gb	FP	NELF RNAi	1.66254275545966	3.13228218834896
4306	577	2.65215	0.662373528109671	0.0903183562997716	NELFeKD_FP	gb	FP	NELF RNAi	0.921677373408061	1.91936839705906
4824	1095	1.31755	0.663207942283322	0.136484259792731	NELFeKD_FP	gb	FP	NELF RNAi	1.12585846634052	1.90699056857951
4840	1111	3.30745	0.663213751662406	0.0586008249295617	NELFeKD_FP	gb	FP	NELF RNAi	1.27263457275212	1.58402009476349
4569	840	2.37745	0.667879330775055	0.0839073325381683	NELFeKD_FP	gb	FP	NELF RNAi	1.10041707417661	3.05252802051274
3844	115	3.9612	0.670020408266451	0.0503989355645953	NELFeKD_FP	gb	FP	NELF RNAi	1.0001009617307	2.32164191986682
4948	1219	1.50205	0.672495056473256	0.122304794565014	NELFeKD_FP	gb	FP	NELF RNAi	0.692919589251275	1.13522013778963
3739	10	3.921625	0.672856686213331	0.0429619744885413	NELFeKD_FP	gb	FP	NELF RNAi	1.40826456332612	1.80903251814
4260	531	1.78745	0.673561034759103	0.100923374558993	NELFeKD_FP	gb	FP	NELF RNAi	1.20928976640856	1.54309288989412
4757	1028	6.32945	0.677182335133991	0.0216901052007137	NELFeKD_FP	gb	FP	NELF RNAi	1.07680604829449	2.02210242493138
4345	616	6.96465	0.680877167987627	0.0309809111076197	NELFeKD_FP	gb	FP	NELF RNAi	1.61011748830134	2.70053541705544
3922	193	8.532975	0.683165639937375	0.0133900048931893	NELFeKD_FP	gb	FP	NELF RNAi	1.19488465241677	3.4214655557155
4565	836	13.484475	0.684399246304739	0.00751628893051535	NELFeKD_FP	gb	FP	NELF RNAi	1.71253332709839	3.5971384717048
3862	133	1.1285	0.687937024210538	0.144134015825152	NELFeKD_FP	gb	FP	NELF RNAi	0.703549298238231	2.19513204357976
4075	346	3.41295	0.688353172626593	0.0458705265063518	NELFeKD_FP	gb	FP	NELF RNAi	1.29759420026367	1.63788481776655
3820	91	43.3003	0.688765647407351	0.000935796168167849	NELFeKD_FP	gb	FP	NELF RNAi	1.74913700861473	2.95922175411026
3852	123	2.02875	0.69024093613283	0.0901664534574429	NELFeKD_FP	gb	FP	NELF RNAi	0.940325941258863	1.66277907382695
3745	16	2.196725	0.693322690442037	0.0845095405087476	NELFeKD_FP	gb	FP	NELF RNAi	1.06284041594177	1.87155980144157
3999	270	3.893875	0.695480249782218	0.041103138567224	NELFeKD_FP	gb	FP	NELF RNAi	0.8557795331457	3.14471536928766
4616	887	2.223625	0.69552051961358	0.0741709318923188	NELFeKD_FP	gb	FP	NELF RNAi	1.06079318584905	2.77126899173501
4908	1179	23.69925	0.696430933271917	0.0118232115120799	NELFeKD_FP	gb	FP	NELF RNAi	1.65682285929797	2.05101449137926
4626	897	2.48695	0.697118001817972	0.065472205329775	NELFeKD_FP	gb	FP	NELF RNAi	1.23438312755198	2.37391193653196
4960	1231	1.406175	0.699590098023529	0.110533524008209	NELFeKD_FP	gb	FP	NELF RNAi	0.596302885173295	3.01520619510382
4493	764	3.4251	0.703698862498228	0.0769364971495782	NELFeKD_FP	gb	FP	NELF RNAi	1.21326401240606	3.43381002230055
3874	145	10.75205	0.705463880534582	0.00637948978342078	NELFeKD_FP	gb	FP	NELF RNAi	1.09608493883809	2.68551445805893
4814	1085	10.2661	0.705578770227396	0.0141502961280478	NELFeKD_FP	gb	FP	NELF RNAi	1.17092585394651	1.62415312939615
4926	1197	1.1028	0.706572109066614	0.135607364750129	NELFeKD_FP	gb	FP	NELF RNAi	0.337978107859259	2.75606377077379
4651	922	12.297775	0.707178447690219	0.00508265659308978	NELFeKD_FP	gb	FP	NELF RNAi	1.34280202925215	2.87779391495732
3836	107	24.5719	0.712866170880068	0.00624318798806596	NELFeKD_FP	gb	FP	NELF RNAi	1.6067367713794	2.82819942278243
4189	460	18.662725	0.713558165118932	0.00717131519023491	NELFeKD_FP	gb	FP	NELF RNAi	1.63362320853798	3.39108655413528
4054	325	3.076125	0.71848748293246	0.0547789931940973	NELFeKD_FP	gb	FP	NELF RNAi	0.856470592597572	1.69764773824671
4571	842	9.527025	0.71978583770433	0.00690042935968989	NELFeKD_FP	gb	FP	NELF RNAi	1.42491388098298	2.71995037819528
4732	1003	3.3033	0.719884619889472	0.041103138567224	NELFeKD_FP	gb	FP	NELF RNAi	1.20698297589715	2.47736475326693
4401	672	8.034	0.723509248836604	0.0116038084715425	NELFeKD_FP	gb	FP	NELF RNAi	1.63587212592181	0.881142046107794
4038	309	2.6986	0.723962276405413	0.0562722136624092	NELFeKD_FP	gb	FP	NELF RNAi	1.03471666999824	3.07241819548177
4906	1177	0.610375	0.724093362972464	0.155332062291657	NELFeKD_FP	gb	FP	NELF RNAi	0.764450749888527	3.09694701332172
4919	1190	5.055075	0.724181465538748	0.0333845899843583	NELFeKD_FP	gb	FP	NELF RNAi	1.10855825896859	1.7526533483154
4527	798	3.382875	0.724499477661596	0.0368024601456142	NELFeKD_FP	gb	FP	NELF RNAi	0.953828526059541	1.64803050536577
3793	64	2.002	0.724556642256854	0.071466074491095	NELFeKD_FP	gb	FP	NELF RNAi	1.22272557303236	2.50960201047328
3859	130	5.507825	0.725610789760498	0.0159661253288503	NELFeKD_FP	gb	FP	NELF RNAi	0.996695507919917	3.36550033964439
4434	705	4.031	0.728994608785868	0.0284707535906757	NELFeKD_FP	gb	FP	NELF RNAi	0.873968362605831	2.79390260947906
4349	620	3.92305	0.73131205320861	0.0346053531790964	NELFeKD_FP	gb	FP	NELF RNAi	1.30909175572914	1.89848109654094
4129	400	7.285825	0.735242375109628	0.00912987947613478	NELFeKD_FP	gb	FP	NELF RNAi	1.45004924067243	2.50376345370942
3824	95	3.58755	0.73685583284364	0.0311513446062604	NELFeKD_FP	gb	FP	NELF RNAi	1.26624992914701	1.8713729622823
4517	788	3.563025	0.738335723997612	0.030591201659349	NELFeKD_FP	gb	FP	NELF RNAi	1.02981380037344	3.55381287271428
4608	879	2.558975	0.739798589228311	0.0489575488994154	NELFeKD_FP	gb	FP	NELF RNAi	1.22959290137102	2.59687380147246
4350	621	2.661425	0.740015856000067	0.0470628248822086	NELFeKD_FP	gb	FP	NELF RNAi	0.556009856603534	2.82732112315424
4637	908	0.720225	0.740894894514063	0.144753845480892	NELFeKD_FP	gb	FP	NELF RNAi	0.634300896684962	3.34116194152468
4168	439	3.895425	0.745166526240748	0.025205007381382	NELFeKD_FP	gb	FP	NELF RNAi	1.2307011221364	2.72369245805551
4610	881	5.536875	0.747089632030053	0.0149866633000664	NELFeKD_FP	gb	FP	NELF RNAi	1.08934599476167	2.74172640232368
4860	1131	10.178075	0.747146545940057	0.00481874088318306	NELFeKD_FP	gb	FP	NELF RNAi	1.12927569741318	2.40786955438406
4482	753	22.737975	0.747696438807327	0.00112931270958642	NELFeKD_FP	gb	FP	NELF RNAi	1.78184527507237	2.5825244138721
4585	856	7.605175	0.752801615139809	0.00710347106257098	NELFeKD_FP	gb	FP	NELF RNAi	1.42328274643127	2.80819138532858
4113	384	19.138175	0.753177486075662	0.00315664793845192	NELFeKD_FP	gb	FP	NELF RNAi	1.28645927670845	2.08051826052712
4360	631	0.71905	0.762281838838011	0.134423191695959	NELFeKD_FP	gb	FP	NELF RNAi	0.492652151030876	2.37403171892856
4759	1030	3.18755	0.762441382143869	0.0316277603983639	NELFeKD_FP	gb	FP	NELF RNAi	1.27835226461461	1.47320951691359
4293	564	5.2577	0.76411920828254	0.0132591432449238	NELFeKD_FP	gb	FP	NELF RNAi	1.4748923188572	2.21785819739643
4221	492	1.90985	0.766907866751064	0.0626654427483377	NELFeKD_FP	gb	FP	NELF RNAi	1.01732555456172	2.90732320294758
4100	371	34.279025	0.767139549305434	0.0007643937163021	NELFeKD_FP	gb	FP	NELF RNAi	1.9077318571634	3.13667388591595
4450	721	4.7682	0.767239359471054	0.0193154653561774	NELFeKD_FP	gb	FP	NELF RNAi	1.10171700900766	1.81031990592484
4326	597	1.50195	0.767701121645668	0.0829657516903366	NELFeKD_FP	gb	FP	NELF RNAi	1.00616321418635	2.82221255303171
4256	527	4.936375	0.768369108838318	0.0202907564155493	NELFeKD_FP	gb	FP	NELF RNAi	1.34156509007864	2.06170969976081
4679	950	4.202525	0.770027224794605	0.0226144705348112	NELFeKD_FP	gb	FP	NELF RNAi	0.907161354504636	2.91812460726902
4492	763	1.73945	0.770847001111177	0.0717770430541371	NELFeKD_FP	gb	FP	NELF RNAi	1.03741554083153	2.91505088746596
3873	144	2.0017	0.770961295068343	0.0608737956732202	NELFeKD_FP	gb	FP	NELF RNAi	0.964319748235943	1.94376648308364
4302	573	4.25935	0.773756152790513	0.0227564996767578	NELFeKD_FP	gb	FP	NELF RNAi	1.48465922947772	2.3797255556718
3986	257	0.658225	0.774107950700535	0.134423191695959	NELFeKD_FP	gb	FP	NELF RNAi	0.44475502058424	2.787777223919
4165	436	10.66075	0.777589359659312	0.00309743001157104	NELFeKD_FP	gb	FP	NELF RNAi	1.34099951766806	2.68178195916291
4581	852	7.0963	0.777875693185213	0.00604554286688715	NELFeKD_FP	gb	FP	NELF RNAi	1.57817831540892	2.52765502994372
4247	518	1.0572	0.77927220413867	0.100212373758523	NELFeKD_FP	gb	FP	NELF RNAi	0.895363144194972	0.689575215759938
3748	19	5.121525	0.78297218611157	0.0131056223517023	NELFeKD_FP	gb	FP	NELF RNAi	0.948628103442631	1.37995330277978
3855	126	3.9123	0.783296672887304	0.0225493733621618	NELFeKD_FP	gb	FP	NELF RNAi	1.30457884257193	2.20592668454415
4703	974	11.7882	0.78358821651878	0.00276167903087159	NELFeKD_FP	gb	FP	NELF RNAi	1.46097259808869	1.77723645963733
3755	26	7.202825	0.789690327244131	0.00619160929063983	NELFeKD_FP	gb	FP	NELF RNAi	1.13456037388331	2.84401731957643
4632	903	7.437275	0.79260572828504	0.00534977200610279	NELFeKD_FP	gb	FP	NELF RNAi	1.30008111211099	3.30309525051008
4909	1180	49.11745	0.793323530165772	0.000117980820943528	NELFeKD_FP	gb	FP	NELF RNAi	2.19615220280793	3.16284657638174
3892	163	5.3695	0.793629411304649	0.0103321099201669	NELFeKD_FP	gb	FP	NELF RNAi	1.16622801775975	2.34445318854837
3837	108	7.5796	0.799500631276889	0.00460219926384148	NELFeKD_FP	gb	FP	NELF RNAi	1.48060907299299	3.06024452140868
3731	2	3.169225	0.799873494455913	0.0248261365782851	NELFeKD_FP	gb	FP	NELF RNAi	1.05146413755368	3.21195774052164
4229	500	2.8967	0.801585410362755	0.0376901486321825	NELFeKD_FP	gb	FP	NELF RNAi	1.23776736232382	2.235678025495
4883	1154	4.623025	0.806392246285593	0.0154646308230525	NELFeKD_FP	gb	FP	NELF RNAi	1.14565781253653	2.85214407848959
4855	1126	1.566025	0.809323905022196	0.0657535220632453	NELFeKD_FP	gb	FP	NELF RNAi	0.984372019679533	1.43797240843935
4815	1086	3.320325	0.811293807004566	0.0227564996767578	NELFeKD_FP	gb	FP	NELF RNAi	0.979971537313646	0.866804048820225
4629	900	9.569975	0.812207729078372	0.00252254919285216	NELFeKD_FP	gb	FP	NELF RNAi	1.3638295426449	2.1461807682352
4025	296	0.939175	0.814933110663804	0.0984826444134674	NELFeKD_FP	gb	FP	NELF RNAi	0.957041905432551	1.5092630235399
4707	978	3.091825	0.815145571104144	0.0263673152502421	NELFeKD_FP	gb	FP	NELF RNAi	1.25035534129457	1.61061758311221
4674	945	2.909575	0.815176547895134	0.0257349782342182	NELFeKD_FP	gb	FP	NELF RNAi	1.04572578590626	1.23312307852108
4514	785	3.0909	0.815894931982811	0.0227564996767578	NELFeKD_FP	gb	FP	NELF RNAi	1.21349916295072	1.63900810352324
3774	45	1.360675	0.820681354934947	0.0716460874574566	NELFeKD_FP	gb	FP	NELF RNAi	0.759737703835156	3.53894619895884
4826	1097	70.198025	0.823392582664947	0.000127772852020492	NELFeKD_FP	gb	FP	NELF RNAi	2.03873388612114	3.34507123667539
4467	738	7.8212	0.823589382696063	0.00365978455643833	NELFeKD_FP	gb	FP	NELF RNAi	1.34088611664205	2.09640767818147
4819	1090	1.0426	0.824909950848314	0.0936404479284242	NELFeKD_FP	gb	FP	NELF RNAi	0.717741215695277	2.4647726258898
3732	3	2.4765	0.827990658012844	0.0412777855841622	NELFeKD_FP	gb	FP	NELF RNAi	1.33021839836317	2.12376754949625
3940	211	13.5623	0.828405344977495	0.000868305831966784	NELFeKD_FP	gb	FP	NELF RNAi	1.47879404379392	1.98155360217196
4315	586	15.3237	0.829762812418377	0.0012920928533453	NELFeKD_FP	gb	FP	NELF RNAi	1.89803521873581	3.57513534525404
3758	29	2.212925	0.829810058976866	0.0405962067964826	NELFeKD_FP	gb	FP	NELF RNAi	0.562438596370044	2.84510052168992
4426	697	3.1502	0.831220228305935	0.0202907564155493	NELFeKD_FP	gb	FP	NELF RNAi	1.32238264145906	2.56142012709248
4475	746	4.2251	0.831725256259286	0.0117867879571805	NELFeKD_FP	gb	FP	NELF RNAi	1.33341502869777	2.39914350677694
4261	532	3.14735	0.832258501792183	0.0387240610714971	NELFeKD_FP	gb	FP	NELF RNAi	0.897790608109132	3.45468113060645
4791	1062	7.051025	0.832369201633701	0.00370960595446515	NELFeKD_FP	gb	FP	NELF RNAi	1.25611313656298	3.05863590804123
4586	857	22.49475	0.836179787036632	0.00123112692264587	NELFeKD_FP	gb	FP	NELF RNAi	1.7022344564844	2.20310499132809
4422	693	7.72435	0.837545575262201	0.00288763983428272	NELFeKD_FP	gb	FP	NELF RNAi	1.37955659249168	3.04141055008651
4666	937	13.8936	0.838061976426096	0.000618546771362323	NELFeKD_FP	gb	FP	NELF RNAi	1.86093976124801	2.94076767553967
4468	739	2.767275	0.838734976337544	0.0309838133226341	NELFeKD_FP	gb	FP	NELF RNAi	1.07856102897468	2.8550334070942
3834	105	1.40315	0.83999857379781	0.0650919501884258	NELFeKD_FP	gb	FP	NELF RNAi	0.835811016032366	1.80091803041684
3975	246	3.5545	0.841496425159409	0.0145327233581991	NELFeKD_FP	gb	FP	NELF RNAi	1.37640402598377	2.30490179253766
4103	374	20.170925	0.841899912410853	0.00035049437064551	NELFeKD_FP	gb	FP	NELF RNAi	1.4422092306728	3.43705898496606
4316	587	6.2038	0.846528680856945	0.00714365987627754	NELFeKD_FP	gb	FP	NELF RNAi	1.11733759509592	3.20114009070538
4601	872	5.791625	0.848184745452694	0.00490901165895243	NELFeKD_FP	gb	FP	NELF RNAi	1.30759443832229	1.8789007760735
4853	1124	3.126525	0.84851887783738	0.0179221586994287	NELFeKD_FP	gb	FP	NELF RNAi	1.10442906493191	1.73542522701808
3912	183	6.831575	0.854160181434947	0.00309526933852461	NELFeKD_FP	gb	FP	NELF RNAi	1.52377572219098	3.5568011403441
4223	494	4.431	0.856220296798182	0.00910217540094772	NELFeKD_FP	gb	FP	NELF RNAi	1.08840810228467	1.63677365434712
4570	841	0.96745	0.85622141756832	0.08428030174183	NELFeKD_FP	gb	FP	NELF RNAi	0.733630540624665	3.29385364855246
4938	1209	1.329225	0.857328112915992	0.0650860934809577	NELFeKD_FP	gb	FP	NELF RNAi	0.693271756219048	2.74409143937519
3941	212	5.723025	0.857677866323659	0.00484124180855317	NELFeKD_FP	gb	FP	NELF RNAi	1.27235804012139	1.88400617920016
4634	905	4.49915	0.860351540306762	0.012646161101866	NELFeKD_FP	gb	FP	NELF RNAi	1.55603852634217	3.334521905909
4151	422	2.5589	0.86101307423535	0.0243871077465383	NELFeKD_FP	gb	FP	NELF RNAi	0.89874026099721	2.53510035362888
4925	1196	0.828975	0.862307778662127	0.0932431217294884	NELFeKD_FP	gb	FP	NELF RNAi	0.244004828091453	2.10203988347942
4964	1235	2.1661	0.866545888911217	0.030591201659349	NELFeKD_FP	gb	FP	NELF RNAi	1.10911684259183	2.53574748681521
4461	732	1.36765	0.8667310325826	0.0593651207825774	NELFeKD_FP	gb	FP	NELF RNAi	0.42620210284358	2.87077950703994
3769	40	5.2115	0.871297931923906	0.00507360780818931	NELFeKD_FP	gb	FP	NELF RNAi	1.2574535712469	2.06907858799754
3891	162	7.9771	0.873129527617103	0.00280231115093671	NELFeKD_FP	gb	FP	NELF RNAi	1.5173239233476	2.30987811284597
4322	593	2.771425	0.873463626604181	0.0202907564155493	NELFeKD_FP	gb	FP	NELF RNAi	0.899556508998399	3.28022211647151
4172	443	4.585125	0.874352039906002	0.00667628332004267	NELFeKD_FP	gb	FP	NELF RNAi	1.04384837639588	2.92283155401915
4557	828	2.3462	0.875237306738755	0.0254180592275827	NELFeKD_FP	gb	FP	NELF RNAi	0.972431963181985	2.10815471933602
4613	884	0.999275	0.877504589629042	0.0787174896496437	NELFeKD_FP	gb	FP	NELF RNAi	0.726700726848333	1.40508156989641
3943	214	15.2022	0.877989785926015	0.000220600177798343	NELFeKD_FP	gb	FP	NELF RNAi	1.6072903890432	3.21728511027581
4939	1210	1.383575	0.881404547044923	0.0566514101774683	NELFeKD_FP	gb	FP	NELF RNAi	0.451579213815334	2.85581373393472
4184	455	0.382625	0.886506091446917	0.111108611359773	NELFeKD_FP	gb	FP	NELF RNAi	0.229605059841375	2.5870326219181
4108	379	2.1098	0.887782795728316	0.0297713855520094	NELFeKD_FP	gb	FP	NELF RNAi	1.37996642968808	2.45049429227435
4364	635	1.972175	0.888366312769741	0.0361083408562856	NELFeKD_FP	gb	FP	NELF RNAi	1.06080545652115	2.23242047937013
3974	245	2.12855	0.890219668410248	0.0297713855520094	NELFeKD_FP	gb	FP	NELF RNAi	0.849506939578609	3.01409454069787
4764	1035	10.412225	0.891465330546725	0.000595479383401414	NELFeKD_FP	gb	FP	NELF RNAi	1.24255757739248	2.09482299868181
4056	327	6.617325	0.89446226388163	0.00205440481257827	NELFeKD_FP	gb	FP	NELF RNAi	1.14263110816616	2.7861922274811
4672	943	1.5757	0.897300087177814	0.0496479835591023	NELFeKD_FP	gb	FP	NELF RNAi	1.10013868717451	1.82638096959526
4620	891	2.777925	0.900417756711347	0.0162487761542402	NELFeKD_FP	gb	FP	NELF RNAi	1.31931430409051	2.40691215185442
4264	535	11.71295	0.90522801754097	0.000389321213681146	NELFeKD_FP	gb	FP	NELF RNAi	1.28199014788947	3.22768473642222
4460	731	2.7212	0.907118902500413	0.0156144515641578	NELFeKD_FP	gb	FP	NELF RNAi	1.26976387524244	1.48263422711643
4957	1228	3.23095	0.908318055906594	0.011475664480635	NELFeKD_FP	gb	FP	NELF RNAi	0.877521076773482	2.03652509935176
4427	698	7.53675	0.908842224348933	0.00141686603490105	NELFeKD_FP	gb	FP	NELF RNAi	1.39028627043355	2.17591316180567
4736	1007	3.124025	0.911994430448875	0.012383590846045	NELFeKD_FP	gb	FP	NELF RNAi	0.836719612029415	3.116973901048
4339	610	18.70545	0.915978987473494	0.000229631726016506	NELFeKD_FP	gb	FP	NELF RNAi	1.82749350099029	2.44245507472308
3937	208	9.60705	0.916602852098253	0.000712172137974473	NELFeKD_FP	gb	FP	NELF RNAi	1.5610992956898	2.60107275016812
4409	680	2.146975	0.921243434102517	0.0243727152799346	NELFeKD_FP	gb	FP	NELF RNAi	1.11504272912124	1.78968821494323
4402	673	2.9541	0.921869470885757	0.0121886287410439	NELFeKD_FP	gb	FP	NELF RNAi	0.937236964097989	1.44217785299746
4691	962	3.1076	0.922039589921019	0.0118949452370297	NELFeKD_FP	gb	FP	NELF RNAi	1.06825081546499	2.01482599150471
4972	1243	4.36145	0.92772653376619	0.00475728986774843	NELFeKD_FP	gb	FP	NELF RNAi	0.931940716647409	1.29612198258358
3736	7	2.2177	0.929250463622708	0.021239446951472	NELFeKD_FP	gb	FP	NELF RNAi	1.04002348851203	3.18696685384873
4398	669	1.828875	0.92935840754433	0.0317138355645865	NELFeKD_FP	gb	FP	NELF RNAi	0.551968158275235	2.66208793531857
4063	334	3.998975	0.930067786305988	0.00649837659650049	NELFeKD_FP	gb	FP	NELF RNAi	1.3729336251444	2.02530381670106
4515	786	1.484975	0.930517856879998	0.0394662841128696	NELFeKD_FP	gb	FP	NELF RNAi	0.734105443339587	3.28108696861211
4023	294	4.402175	0.939118804081942	0.00654392209214276	NELFeKD_FP	gb	FP	NELF RNAi	0.898958168520697	3.20140183598031
4474	745	77.30865	0.94350213687653	6.2973260114481e-06	NELFeKD_FP	gb	FP	NELF RNAi	2.2127503570586	3.79747514907263
4903	1174	3.921725	0.948411941534302	0.0050109325275421	NELFeKD_FP	gb	FP	NELF RNAi	0.574309127290558	3.02482562249156
4534	805	42.992975	0.948586918503271	9.15178797767312e-06	NELFeKD_FP	gb	FP	NELF RNAi	1.67428253782444	3.22064891870138
3871	142	3.574625	0.952470949813755	0.00603859156499844	NELFeKD_FP	gb	FP	NELF RNAi	0.890159636851816	2.66198816560635
4138	409	9.1526	0.958037792591608	0.000305996160214092	NELFeKD_FP	gb	FP	NELF RNAi	1.30203043412519	2.92788174390831
3958	229	6.29695	0.960658347048292	0.00444832499550043	NELFeKD_FP	gb	FP	NELF RNAi	1.32731294783009	3.40567831570753
4546	817	2.468125	0.963273228777493	0.0136305024449608	NELFeKD_FP	gb	FP	NELF RNAi	1.28718623001695	2.86793099857579
4471	742	3.109	0.963687605433592	0.00830565152023994	NELFeKD_FP	gb	FP	NELF RNAi	1.22082826245666	1.80344004398891
4255	526	14.7095	0.964340243053162	5.23085695604426e-05	NELFeKD_FP	gb	FP	NELF RNAi	1.11073360962811	2.90425531712993
4857	1128	5.515425	0.964576910805133	0.0019672740578626	NELFeKD_FP	gb	FP	NELF RNAi	1.12048015295492	2.67589903860963
4076	347	4.052075	0.966046445464045	0.00391482122989981	NELFeKD_FP	gb	FP	NELF RNAi	1.23587107611115	2.10450930346655
4441	712	6.8997	0.966738819644341	0.00210529954961383	NELFeKD_FP	gb	FP	NELF RNAi	1.2346697406807	3.17209749259875
4273	544	14.497425	0.968754356008225	0.00119973230884155	NELFeKD_FP	gb	FP	NELF RNAi	1.77242183233689	3.41456082290611
3998	269	4.46555	0.972018591883884	0.0028694036058868	NELFeKD_FP	gb	FP	NELF RNAi	1.32117418041842	1.93509141372038
4624	895	3.734725	0.976510292679911	0.00529617656212229	NELFeKD_FP	gb	FP	NELF RNAi	1.04344480578227	3.4972852366665
4160	431	1.364975	0.977665935787526	0.0374464816135927	NELFeKD_FP	gb	FP	NELF RNAi	0.0364691989154626	2.81518893389103
4186	457	5.025825	0.978083287361805	0.00224735239560508	NELFeKD_FP	gb	FP	NELF RNAi	1.37764950678233	2.98510299063371
4262	533	2.4212	0.980730415290999	0.0131056223517023	NELFeKD_FP	gb	FP	NELF RNAi	1.01077152924365	2.47915477521732
4433	704	0.755175	0.980983517689429	0.0697120865305944	NELFeKD_FP	gb	FP	NELF RNAi	0.432917204464506	3.0724859190372
3788	59	3.00505	0.984569515603096	0.00898681523823713	NELFeKD_FP	gb	FP	NELF RNAi	0.681792802879944	3.10104059931354
4643	914	0.503975	0.985640428434566	0.088078179979621	NELFeKD_FP	gb	FP	NELF RNAi	0.0706196162107035	2.66229992895597
4911	1182	1.126825	0.986387921791191	0.0503882841287586	NELFeKD_FP	gb	FP	NELF RNAi	0.313661619709889	2.39400708952812
4761	1032	5.09655	0.990777795173794	0.00221093406923433	NELFeKD_FP	gb	FP	NELF RNAi	1.08609187376755	2.63877020949912
4174	445	1.606875	0.995578605626902	0.0258946134403304	NELFeKD_FP	gb	FP	NELF RNAi	0.898280789493743	3.07332327424167
4042	313	3.607925	1.00058329870547	0.00431708416637674	NELFeKD_FP	gb	FP	NELF RNAi	0.722035121208774	2.13527262117922
4166	437	22.87515	1.00223902641977	0.000766478449991906	NELFeKD_FP	gb	FP	NELF RNAi	2.13366398952036	3.06102296742506
4633	904	1.93685	1.00277344878556	0.0181479630331174	NELFeKD_FP	gb	FP	NELF RNAi	1.03214815456718	3.04162043262791
4654	925	2.765225	1.00440964136157	0.00861934457236102	NELFeKD_FP	gb	FP	NELF RNAi	1.01149643385008	2.72144188527719
3925	196	30.796	1.00493774088432	2.80824978782028e-06	NELFeKD_FP	gb	FP	NELF RNAi	1.61618107061873	2.67649561764678
3825	96	14.84765	1.00868762551903	5.03092280161169e-05	NELFeKD_FP	gb	FP	NELF RNAi	1.60770239337288	3.63214236514592
3744	15	0.706975	1.00918611741887	0.0719914072558556	NELFeKD_FP	gb	FP	NELF RNAi	0.42586014507784	2.51640943006698
4543	814	2.261675	1.01853452994885	0.012588262719938	NELFeKD_FP	gb	FP	NELF RNAi	1.03041653491838	3.01751935179511
4539	810	5.97375	1.02082841926652	0.00070521364993338	NELFeKD_FP	gb	FP	NELF RNAi	1.18237684262917	1.89801311192826
4673	944	2.20195	1.02381531316212	0.0141482572933999	NELFeKD_FP	gb	FP	NELF RNAi	1.18241465243455	2.82119800990807
3797	68	1.033	1.02404672402024	0.0496479835591023	NELFeKD_FP	gb	FP	NELF RNAi	0.572909340054573	3.11762173927597
4907	1178	11.60435	1.02470221947521	0.000185496082245541	NELFeKD_FP	gb	FP	NELF RNAi	1.5347483768587	3.45491262751778
4319	590	0.853275	1.03070971495591	0.0532241094737773	NELFeKD_FP	gb	FP	NELF RNAi	0.484773033645037	3.33853293665064
4044	315	3.203275	1.03551462797327	0.00460219926384148	NELFeKD_FP	gb	FP	NELF RNAi	1.29186591744066	2.22990379529301
4784	1055	5.38725	1.03551876854307	0.00175007052178018	NELFeKD_FP	gb	FP	NELF RNAi	0.879270824202457	2.83047173984475
4545	816	1.2368	1.03821766411109	0.0359600938311625	NELFeKD_FP	gb	FP	NELF RNAi	0.679164332552692	3.34165947833498
4094	365	214.860025	1.0389781260326	5.0273193691335e-07	NELFeKD_FP	gb	FP	NELF RNAi	2.21609045521729	3.46846567430476
3861	132	7.24305	1.04047746072816	0.000229124606563694	NELFeKD_FP	gb	FP	NELF RNAi	1.51719919804748	2.21730690022956
4762	1033	14.7124	1.04198029418449	2.5208128786538e-05	NELFeKD_FP	gb	FP	NELF RNAi	1.56929781361905	2.47201627538161
4305	576	3.262025	1.04641386901372	0.00508265659308978	NELFeKD_FP	gb	FP	NELF RNAi	0.953514456267242	2.00622850593417
4227	498	2.168975	1.04715282450157	0.0115621939620655	NELFeKD_FP	gb	FP	NELF RNAi	0.931691736821666	2.08935660082627
4776	1047	1.298475	1.05018108682847	0.0311513446062604	NELFeKD_FP	gb	FP	NELF RNAi	0.645434551259187	3.06475515462125
4453	724	1.16415	1.05288033308669	0.0339423303306097	NELFeKD_FP	gb	FP	NELF RNAi	0.545384441220217	3.19007798208696
4232	503	1.50275	1.05502609052661	0.0232979774715772	NELFeKD_FP	gb	FP	NELF RNAi	1.01966867743411	3.2906405859952
4250	521	1.042375	1.05624121392348	0.0394316109059869	NELFeKD_FP	gb	FP	NELF RNAi	0.565886171791542	2.7575307758426
4748	1019	0.449275	1.05751126130089	0.0782427491280569	NELFeKD_FP	gb	FP	NELF RNAi	0.287370579451534	2.61433870431994
3842	113	8.272875	1.05758878361498	0.00040247367380984	NELFeKD_FP	gb	FP	NELF RNAi	1.63230313584273	2.72134578682346
4593	864	3.141225	1.06131109339528	0.00374399287832327	NELFeKD_FP	gb	FP	NELF RNAi	0.879581822292089	3.0007190304042
3856	127	3.45045	1.06337863691944	0.00267809366983627	NELFeKD_FP	gb	FP	NELF RNAi	0.914328609862098	1.97616879409635
4876	1147	3.460725	1.06359301266004	0.00275795387147173	NELFeKD_FP	gb	FP	NELF RNAi	1.21376869872527	3.05220917732155
4951	1222	1.2409	1.06420451124952	0.0312476593285081	NELFeKD_FP	gb	FP	NELF RNAi	0.615057938494684	2.325884943969
4700	971	7.342375	1.06478606971574	0.00030762452891254	NELFeKD_FP	gb	FP	NELF RNAi	1.36473339824661	3.31795605306408
4091	362	19.731625	1.06843242900345	6.93194780853566e-06	NELFeKD_FP	gb	FP	NELF RNAi	1.69407736404518	2.54489458830491
4028	299	1.465225	1.06931643398904	0.0216901052007137	NELFeKD_FP	gb	FP	NELF RNAi	0.751783178155842	3.52231627385045
4588	859	31.988525	1.07532385141206	3.89857537555255e-07	NELFeKD_FP	gb	FP	NELF RNAi	2.04602959936402	3.32318313368385
4048	319	5.8821	1.08257867454487	0.000460021301254257	NELFeKD_FP	gb	FP	NELF RNAi	1.15963034781127	2.35396573267152
4587	858	18.2824	1.08964103210358	1.64733610850436e-05	NELFeKD_FP	gb	FP	NELF RNAi	1.50790408649678	3.36722943531
4758	1029	18.64485	1.09404154122588	8.74760127257889e-06	NELFeKD_FP	gb	FP	NELF RNAi	1.35711214690165	2.52567375429317
4524	795	5.600775	1.09733710061405	0.000485395549172402	NELFeKD_FP	gb	FP	NELF RNAi	1.28973774202464	2.05916851129826
4018	289	3.9257	1.10308894397985	0.00123112692264587	NELFeKD_FP	gb	FP	NELF RNAi	0.973364571970341	3.32552484789649
4862	1133	3.8923	1.10826468021831	0.00127151370248112	NELFeKD_FP	gb	FP	NELF RNAi	1.03617260662488	2.40706399824001
3747	18	3.267675	1.12433795685117	0.00226161939786783	NELFeKD_FP	gb	FP	NELF RNAi	0.943850511220642	2.90428346971383
4808	1079	9.07515	1.12480409107511	0.0010544024635611	NELFeKD_FP	gb	FP	NELF RNAi	1.32081850645039	3.16674698582133
3954	225	16.323325	1.12536468388779	1.92517852072332e-06	NELFeKD_FP	gb	FP	NELF RNAi	1.54095074716019	2.12193800481256
4178	449	3.30155	1.12921275875408	0.00220713426818101	NELFeKD_FP	gb	FP	NELF RNAi	1.23012755232139	2.23184217450734
4551	822	12.2894	1.13175252666138	7.74523181389174e-06	NELFeKD_FP	gb	FP	NELF RNAi	1.58748814959002	3.38135811828443
4403	674	2.01845	1.13823827146979	0.00736766520259642	NELFeKD_FP	gb	FP	NELF RNAi	0.857240500704307	2.18792098967872
4481	752	15.91445	1.14117909313937	1.04808308229768e-06	NELFeKD_FP	gb	FP	NELF RNAi	1.81497985000421	3.35429417561484
4818	1089	4.6964	1.14168786051725	0.000632968088489651	NELFeKD_FP	gb	FP	NELF RNAi	1.14989851363091	2.54782975764362
4502	773	0.84645	1.14589020010194	0.0437458044203838	NELFeKD_FP	gb	FP	NELF RNAi	0.115826773079751	2.95190891523007
3841	112	11.529275	1.14645390997676	4.79519494675831e-05	NELFeKD_FP	gb	FP	NELF RNAi	1.319140426578	2.9373616482904
4242	513	2.77055	1.14980475742803	0.00280467679345469	NELFeKD_FP	gb	FP	NELF RNAi	0.863611302427588	2.47887371157391
4598	869	6.0527	1.15276712140904	0.000104998437619958	NELFeKD_FP	gb	FP	NELF RNAi	1.22446119218806	3.46804329173433
4729	1000	2.262425	1.15415370594071	0.0062082522987317	NELFeKD_FP	gb	FP	NELF RNAi	1.07697795551537	2.99940330395071
4200	471	7.402875	1.15661900132178	3.95656491924327e-05	NELFeKD_FP	gb	FP	NELF RNAi	1.40442573278677	2.06252933928211
4523	794	4.0358	1.16095425976946	0.000968984903013693	NELFeKD_FP	gb	FP	NELF RNAi	1.03950136592426	3.05751643286946
4193	464	1.029	1.16537333634462	0.0311513446062604	NELFeKD_FP	gb	FP	NELF RNAi	0.064345657162171	2.33799057250639
4538	809	17.6274	1.1653783172985	4.06022890728099e-07	NELFeKD_FP	gb	FP	NELF RNAi	1.58562905649768	1.8155545056429
4470	741	2.003525	1.18965107428706	0.00614665094170245	NELFeKD_FP	gb	FP	NELF RNAi	0.918187661358926	3.49318463129067
4413	684	4.506675	1.19335335575113	0.000256079028183528	NELFeKD_FP	gb	FP	NELF RNAi	0.784039275096961	2.25667445865597
4648	919	9.753875	1.19394008163562	7.38285717164642e-06	NELFeKD_FP	gb	FP	NELF RNAi	1.31546442301426	3.284723135542
3897	168	16.096375	1.20019878992336	4.29138640025891e-07	NELFeKD_FP	gb	FP	NELF RNAi	1.480629895491	2.65634643628995
4878	1149	11.500475	1.20080059192284	2.58205700781303e-05	NELFeKD_FP	gb	FP	NELF RNAi	1.41465419131991	3.37284828030205
4351	622	1.58875	1.20124577537318	0.0103321099201669	NELFeKD_FP	gb	FP	NELF RNAi	1.04586257711034	2.65826450225372
3819	90	2.989225	1.20215197532083	0.00180214768109406	NELFeKD_FP	gb	FP	NELF RNAi	1.1402612861427	2.77132230394301
4740	1011	4.995175	1.20355831314488	0.000253680629956883	NELFeKD_FP	gb	FP	NELF RNAi	1.04596807232245	2.9050531685598
4671	942	3.77145	1.20465857890841	0.00134328456478953	NELFeKD_FP	gb	FP	NELF RNAi	1.15591648031248	1.62824584477034
4696	967	9.480825	1.20517690431703	5.04642273342484e-06	NELFeKD_FP	gb	FP	NELF RNAi	1.44562638441456	3.37315107515499
3889	160	6.018025	1.20592032444526	5.90684379362212e-05	NELFeKD_FP	gb	FP	NELF RNAi	1.36271426280489	2.34869564958595
4744	1015	4.300775	1.20800045211534	0.000286011574684626	NELFeKD_FP	gb	FP	NELF RNAi	0.953100987520465	3.20764634868956
4279	550	2.89295	1.2132233305329	0.00135069882008098	NELFeKD_FP	gb	FP	NELF RNAi	1.06260078444816	2.05530377618723
4327	598	13.02345	1.22519327307405	5.98696859681698e-07	NELFeKD_FP	gb	FP	NELF RNAi	1.38580684273213	2.57340485306978
4051	322	7.49505	1.22886860308527	1.60432555346829e-05	NELFeKD_FP	gb	FP	NELF RNAi	1.21069832792226	2.84387719902113
4150	421	2.114775	1.22925149358665	0.00460219926384148	NELFeKD_FP	gb	FP	NELF RNAi	0.589159002083335	3.17678723705495
4376	647	7.449325	1.23884745107755	3.68669250590826e-05	NELFeKD_FP	gb	FP	NELF RNAi	1.37943107326508	3.32053790960295
3761	32	1.007075	1.23919311803008	0.0222738292724627	NELFeKD_FP	gb	FP	NELF RNAi	0.848763176577297	2.8381553967298
4196	467	3.907375	1.24246932574059	0.000754409549951982	NELFeKD_FP	gb	FP	NELF RNAi	1.12649019350013	3.08540288432273
4011	282	4.717575	1.24758789989794	0.000256079028183528	NELFeKD_FP	gb	FP	NELF RNAi	1.16425319458901	3.53036992364822
4454	725	3.0642	1.25297761052978	0.000805349348273098	NELFeKD_FP	gb	FP	NELF RNAi	1.09610408371108	2.06799465585102
4662	933	4.975975	1.25339983463081	8.23199468756014e-05	NELFeKD_FP	gb	FP	NELF RNAi	1.24682405656584	3.05085005167243
4888	1159	17.908625	1.2562355758942	5.11422357574784e-08	NELFeKD_FP	gb	FP	NELF RNAi	1.38232013200287	2.88130375404131
3960	231	6.0492	1.25872138655067	3.95728149365023e-05	NELFeKD_FP	gb	FP	NELF RNAi	0.8516297868733	2.68083910266404
4400	671	1.6049	1.26456000722451	0.010495410879355	NELFeKD_FP	gb	FP	NELF RNAi	0.450883915329062	3.31447743902188
4337	608	8.500775	1.26551426530272	1.45368461667447e-05	NELFeKD_FP	gb	FP	NELF RNAi	1.45169166304915	2.15286370911525
4642	913	0.9924	1.27254208827594	0.0206483808843324	NELFeKD_FP	gb	FP	NELF RNAi	0.881070664229968	1.70615642043237
3934	205	6.418625	1.27314485130587	5.36419380059023e-05	NELFeKD_FP	gb	FP	NELF RNAi	0.85029694404625	3.38364762772668
4265	536	1.94725	1.2759756064468	0.00377328614034949	NELFeKD_FP	gb	FP	NELF RNAi	1.0420564508084	3.32899263701011
4623	894	2.598875	1.27960299049086	0.00160108570828971	NELFeKD_FP	gb	FP	NELF RNAi	0.903136128329431	3.38783043834997
3777	48	1.818075	1.28031855128799	0.00508265659308978	NELFeKD_FP	gb	FP	NELF RNAi	0.816708495339735	2.90280678896166
4781	1052	15.54795	1.28326773673418	6.94694067309918e-08	NELFeKD_FP	gb	FP	NELF RNAi	1.63657564907418	3.02917835246603
3899	170	5.25845	1.29349200197781	6.72273189710552e-05	NELFeKD_FP	gb	FP	NELF RNAi	1.11457846096219	2.53208586632921
3737	8	3.848875	1.3034630044301	0.000174219777890719	NELFeKD_FP	gb	FP	NELF RNAi	1.33009859256796	3.1193040682121
4249	520	2.5626	1.30705840543523	0.00123112692264587	NELFeKD_FP	gb	FP	NELF RNAi	0.737315913934823	3.28711975537361
4199	470	3.43335	1.30882697603154	0.000329597556809717	NELFeKD_FP	gb	FP	NELF RNAi	1.25596320761529	2.57852345907532
4816	1087	0.8931	1.31259391229198	0.0255050847660405	NELFeKD_FP	gb	FP	NELF RNAi	0.325135797475298	2.37448714104643
3759	30	0.807725	1.32928889198832	0.0260713853317425	NELFeKD_FP	gb	FP	NELF RNAi	0.20699443589498	3.40722854487709
4188	459	1.391225	1.33549331528684	0.00974240234909871	NELFeKD_FP	gb	FP	NELF RNAi	0.625947476616141	3.05911118685504
4375	646	10.723775	1.34050076179534	0.0156993631993086	NELFeKD_FP	gb	FP	NELF RNAi	1.41176360529209	3.09502307944338
4015	286	2.63095	1.34198000690669	0.000926987966746948	NELFeKD_FP	gb	FP	NELF RNAi	1.02173595911679	3.56042420966802
4052	323	5.77685	1.34549236646674	5.27813651126855e-05	NELFeKD_FP	gb	FP	NELF RNAi	0.861712094737568	2.9084319351979
4058	329	1.53265	1.34695493697264	0.0050661538649186	NELFeKD_FP	gb	FP	NELF RNAi	0.694238745490925	3.01518260594592
4459	730	2.3907	1.3551548947519	0.00109997859122074	NELFeKD_FP	gb	FP	NELF RNAi	1.07525124852897	2.17674148994465
4681	952	0.840025	1.35758327692024	0.0216901052007137	NELFeKD_FP	gb	FP	NELF RNAi	0.603690957980549	3.61539065569926
4892	1163	35.1779	1.35968684289207	1.47427789384091e-08	NELFeKD_FP	gb	FP	NELF RNAi	1.49873533415609	3.09098412158079
4811	1082	16.17675	1.36285364143574	7.59432853200754e-09	NELFeKD_FP	gb	FP	NELF RNAi	1.99076749788465	3.4735318570064
4567	838	5.46605	1.36966437545672	6.87173222837253e-05	NELFeKD_FP	gb	FP	NELF RNAi	1.08596362326901	3.62539119828928
4164	435	2.747925	1.37018005479928	0.000655374315633233	NELFeKD_FP	gb	FP	NELF RNAi	1.07687245438734	2.27959622858071
3884	155	3.4711	1.37685411654022	0.000240449271153044	NELFeKD_FP	gb	FP	NELF RNAi	1.07040916822634	3.24929762209448
3990	261	1.5061	1.37817399977661	0.00468843908699286	NELFeKD_FP	gb	FP	NELF RNAi	0.633291671849449	2.6272593184646
4630	901	3.40415	1.39129871610909	0.000396977237557038	NELFeKD_FP	gb	FP	NELF RNAi	0.840709733192287	3.08819210021347
4414	685	3.880675	1.39323651990691	8.25693952224211e-05	NELFeKD_FP	gb	FP	NELF RNAi	1.23022405191052	2.28889448507445
3827	98	1.514725	1.39690410148208	0.0050109325275421	NELFeKD_FP	gb	FP	NELF RNAi	0.548131344747943	3.00139001270725
4912	1183	2.481525	1.39697797862269	0.000678752816412054	NELFeKD_FP	gb	FP	NELF RNAi	0.813921086067773	2.81755727190833
4845	1116	2.31275	1.40204641394864	0.000933399765775435	NELFeKD_FP	gb	FP	NELF RNAi	0.848212217147352	3.18564448388186
4936	1207	2.2418	1.40988820484123	0.00119973230884155	NELFeKD_FP	gb	FP	NELF RNAi	0.890270079433979	2.32569931713538
3833	104	3.355625	1.41634208508132	0.000135158973749177	NELFeKD_FP	gb	FP	NELF RNAi	1.01758942293866	3.42793408902384
4663	934	0.959425	1.43799059941356	0.0120556759131933	NELFeKD_FP	gb	FP	NELF RNAi	0.345515857864299	3.20980217053676
4009	280	10.380325	1.43954937459805	2.08595343136764e-07	NELFeKD_FP	gb	FP	NELF RNAi	1.90185510812448	3.32716994962724
3935	206	3.2463	1.45209816621757	0.000245495963092394	NELFeKD_FP	gb	FP	NELF RNAi	0.705801726856826	2.532989929411
4267	538	2.98025	1.46300781592127	0.000141373074839087	NELFeKD_FP	gb	FP	NELF RNAi	0.918898843510373	3.15878933850401
4439	710	8.989725	1.46468233582691	4.62059908453115e-07	NELFeKD_FP	gb	FP	NELF RNAi	1.35192138037853	3.38306587570485
3901	172	1.109	1.46931493511746	0.00741727758690469	NELFeKD_FP	gb	FP	NELF RNAi	0.494502447046173	3.17581293189062
4953	1224	3.13515	1.48116353485052	0.000125682736318791	NELFeKD_FP	gb	FP	NELF RNAi	0.828558398947566	2.59561662815871
4090	361	15.972475	1.52366447766978	8.53697066364177e-11	NELFeKD_FP	gb	FP	NELF RNAi	1.43790269774087	2.12934018949007
3754	25	1.816475	1.52372911366146	0.00138734391652716	NELFeKD_FP	gb	FP	NELF RNAi	0.577710041160962	3.05527949519663
4715	986	4.965675	1.52607166091547	5.87705156756545e-06	NELFeKD_FP	gb	FP	NELF RNAi	1.5515747177335	2.30684196451907
4213	484	25.48495	1.52784503681402	1.1786027370104e-11	NELFeKD_FP	gb	FP	NELF RNAi	1.59308355216637	3.88245232978324
4248	519	8.255275	1.5294698991201	1.6403795262641e-07	NELFeKD_FP	gb	FP	NELF RNAi	1.10002831723964	3.41634338823513
4205	476	3.75525	1.52970864651701	3.85386347552412e-05	NELFeKD_FP	gb	FP	NELF RNAi	1.21905246472394	3.06351837327913
4752	1023	8.448525	1.53073676111437	6.16790412087066e-08	NELFeKD_FP	gb	FP	NELF RNAi	1.30174653299876	2.35486731067688
4802	1073	6.470725	1.53982491424	2.44458613948318e-07	NELFeKD_FP	gb	FP	NELF RNAi	0.98904024865572	2.44869511465379
4717	988	2.001225	1.54112426593165	0.000658291721062631	NELFeKD_FP	gb	FP	NELF RNAi	1.22547598778632	2.92963538033687
4755	1026	7.7665	1.55097275721641	6.67113424054971e-08	NELFeKD_FP	gb	FP	NELF RNAi	1.08123205682969	1.71926497742075
4692	963	4.689575	1.55130648315285	8.74760127257889e-06	NELFeKD_FP	gb	FP	NELF RNAi	1.07106970631153	3.41445087822683
4352	623	5.434425	1.55433466209492	3.13264833330578e-06	NELFeKD_FP	gb	FP	NELF RNAi	1.17784587863233	3.37143380905866
4073	344	6.11125	1.56139108883113	2.35493821561674e-07	NELFeKD_FP	gb	FP	NELF RNAi	1.08560093255316	3.57055204596105
4074	345	28.08565	1.56150024942063	1.61292805429188e-10	NELFeKD_FP	gb	FP	NELF RNAi	1.96198376965581	3.45312274880258
3921	192	1.31715	1.56573276479659	0.00309526933852461	NELFeKD_FP	gb	FP	NELF RNAi	0.41709785641132	3.43804012800466
4204	475	2.9095	1.58134812655183	0.000117172449178917	NELFeKD_FP	gb	FP	NELF RNAi	0.794587372320466	2.8245951977265
4796	1067	3.565425	1.59134464941266	2.07578441868937e-05	NELFeKD_FP	gb	FP	NELF RNAi	0.791466076857191	2.88514217972766
4043	314	5.37835	1.61064103493847	2.97662677437299e-07	NELFeKD_FP	gb	FP	NELF RNAi	1.21674435618402	1.57252600320841
4595	866	1.2334	1.61555699482911	0.00550572879262337	NELFeKD_FP	gb	FP	NELF RNAi	0.484598758882028	3.32205800711098
3778	49	3.897925	1.62962488567885	5.34127203877952e-06	NELFeKD_FP	gb	FP	NELF RNAi	0.943908579991308	3.36279008529121
4179	450	1.766475	1.63073093061398	0.000702513686817002	NELFeKD_FP	gb	FP	NELF RNAi	1.04513513514969	2.48828413581365
4143	414	24.554525	1.65651072973512	3.68459744691503e-10	NELFeKD_FP	gb	FP	NELF RNAi	1.88113176784046	3.31369114784117
3917	188	6.778475	1.65929475073356	7.33478596210726e-08	NELFeKD_FP	gb	FP	NELF RNAi	1.46244292259067	2.91130305971005
4383	654	3.347025	1.66807327660036	1.06728845140884e-05	NELFeKD_FP	gb	FP	NELF RNAi	1.01624442045054	3.1104540141594
4046	317	5.472275	1.71121097667998	2.25213930201166e-07	NELFeKD_FP	gb	FP	NELF RNAi	0.939641536720879	3.19595718570153
4709	980	11.22535	1.71443813519922	3.99797092572039e-10	NELFeKD_FP	gb	FP	NELF RNAi	1.17050227137895	3.55481400220951
4609	880	12.72545	1.72246610429675	1.1786027370104e-11	NELFeKD_FP	gb	FP	NELF RNAi	1.33238290706853	2.05584066998228
4378	649	9.398275	1.73250143646412	1.59986987259932e-10	NELFeKD_FP	gb	FP	NELF RNAi	1.32107518091741	2.8530869411323
4039	310	9.73805	1.73747746862467	7.28490723798018e-11	NELFeKD_FP	gb	FP	NELF RNAi	1.09341205352458	3.16918307727916
4079	350	10.069975	1.7412463804923	8.2176063937749e-09	NELFeKD_FP	gb	FP	NELF RNAi	0.864955827110473	2.81893302621219
3805	76	1.42615	1.74419292421237	0.000949430446857729	NELFeKD_FP	gb	FP	NELF RNAi	0.494777054077684	3.15986717085496
4161	432	2.23265	1.77079682023329	8.30499199715412e-05	NELFeKD_FP	gb	FP	NELF RNAi	0.9142320566234	3.17844986575929
4049	320	0.795325	1.7744121887213	0.00814000022036158	NELFeKD_FP	gb	FP	NELF RNAi	0.398239568528281	3.40915212783169
4830	1101	1.5651	1.79104056108839	0.000440637886053168	NELFeKD_FP	gb	FP	NELF RNAi	0.701133905418087	2.97704134161286
4627	898	14.595575	1.79499116353631	7.35660391065955e-12	NELFeKD_FP	gb	FP	NELF RNAi	1.17363636058569	3.27820038044167
4226	497	12.9427	1.81160129242506	1.83088467500223e-12	NELFeKD_FP	gb	FP	NELF RNAi	1.35900070240777	3.42195340150505
4969	1240	10.366375	1.81555914959894	5.03842410045506e-10	NELFeKD_FP	gb	FP	NELF RNAi	1.03205135001064	2.617982685991
4035	306	8.146525	1.8178832166965	0.00314900298161823	NELFeKD_FP	gb	FP	NELF RNAi	1.0085043609408	3.53479233409965
3909	180	4.724425	1.83051227456071	6.42161872534128e-08	NELFeKD_FP	gb	FP	NELF RNAi	0.88842241738032	3.52449634233
3813	84	2.957275	1.85114186288821	2.99120634730886e-06	NELFeKD_FP	gb	FP	NELF RNAi	0.865198762546105	3.30742949804568
4333	604	0.4365	1.8565802829891	0.0231079836040508	NELFeKD_FP	gb	FP	NELF RNAi	0.226735198436064	3.39179943696209
3829	100	5.279975	1.90996512957551	3.18745057544365e-09	NELFeKD_FP	gb	FP	NELF RNAi	1.12060683105677	3.39963898518465
4619	890	1.904175	1.93499037690834	6.42723541081272e-05	NELFeKD_FP	gb	FP	NELF RNAi	0.23163522281691	3.00184692173835
4711	982	6.3319	1.9350109464563	1.68884689298997e-09	NELFeKD_FP	gb	FP	NELF RNAi	1.07894865527173	3.02908027434614
4429	700	3.3712	1.94072933652552	3.45380849804387e-07	NELFeKD_FP	gb	FP	NELF RNAi	0.717772408811738	2.57488222973401
4102	373	3.9399	1.95303874128599	6.55077386623822e-08	NELFeKD_FP	gb	FP	NELF RNAi	0.825239441384864	2.95543590193149
4718	989	6.092125	1.99265969401559	1.89783855950795e-10	NELFeKD_FP	gb	FP	NELF RNAi	0.934827834617637	3.42689768468373
4425	696	7.424225	2.03296750549469	3.79614737321937e-12	NELFeKD_FP	gb	FP	NELF RNAi	1.2289672408168	2.23419447973802
3908	179	7.532775	2.05514897791094	1.05460459908318e-11	NELFeKD_FP	gb	FP	NELF RNAi	1.11618420001455	3.55830227921369
4914	1185	12.1477	2.06179289432149	5.55228234110468e-15	NELFeKD_FP	gb	FP	NELF RNAi	1.04748028098565	2.51738462323275
3997	268	3.440225	2.07029438272205	6.5254825262987e-08	NELFeKD_FP	gb	FP	NELF RNAi	0.53457180584074	2.97719687537099
4724	995	10.2783	2.09046378504128	1.55861535541507e-14	NELFeKD_FP	gb	FP	NELF RNAi	1.38318185713424	2.37387751019146
4924	1195	14.568875	2.09437944395746	4.13272044444301e-16	NELFeKD_FP	gb	FP	NELF RNAi	1.20039422193526	3.26080465469689
4659	930	23.619425	2.12242439633286	6.13515121612259e-19	NELFeKD_FP	gb	FP	NELF RNAi	1.30508899353903	3.18568052345168
3938	209	97.94035	2.12996830564331	1.54070081575649e-28	NELFeKD_FP	gb	FP	NELF RNAi	2.15964583431742	3.67823938953807
4346	617	8.70405	2.13375226821616	5.78356933703937e-12	NELFeKD_FP	gb	FP	NELF RNAi	1.31935854324539	3.73756594763362
3771	42	9.167925	2.18643189655026	1.55861535541507e-14	NELFeKD_FP	gb	FP	NELF RNAi	1.0811690160141	3.5150313497863
4182	453	3.28955	2.19170210070985	1.37075029690342e-07	NELFeKD_FP	gb	FP	NELF RNAi	0.414329781460498	3.38074581860575
3791	62	6.7677	2.206622364713	3.86951945662228e-13	NELFeKD_FP	gb	FP	NELF RNAi	1.19226699493162	3.49271287237687
4135	406	2.276325	2.22485473547826	1.63086195847747e-06	NELFeKD_FP	gb	FP	NELF RNAi	0.594867472862688	2.89601197965316
4055	326	18.704725	2.22828655565232	2.58173355944787e-20	NELFeKD_FP	gb	FP	NELF RNAi	0.958600908950923	3.11766297857775
4016	287	3.2038	2.24314063274563	5.70847982942215e-08	NELFeKD_FP	gb	FP	NELF RNAi	0.578289571065519	3.14107905384518
4237	508	2.894625	2.25123981530147	2.97662677437299e-07	NELFeKD_FP	gb	FP	NELF RNAi	0.604506849267865	3.10935569025441
4399	670	1.560375	2.25383125618887	2.68714768460108e-05	NELFeKD_FP	gb	FP	NELF RNAi	0.795005336622313	2.76285010991644
4154	425	11.475225	2.26833867652447	3.05581149089588e-15	NELFeKD_FP	gb	FP	NELF RNAi	1.23902592514071	3.73268029963329
4617	888	9.560725	2.36300839266307	1.12211956247381e-15	NELFeKD_FP	gb	FP	NELF RNAi	1.09852691776934	2.81323978997498
4455	726	0.91875	2.39550323476053	0.00061615428229023	NELFeKD_FP	gb	FP	NELF RNAi	0.262759495406119	3.36486628372999
4568	839	1.063925	2.39679317823484	0.000275901241986019	NELFeKD_FP	gb	FP	NELF RNAi	0.227687500222503	3.38187781175825
4185	456	2.214925	2.46833781435063	2.97662677437299e-07	NELFeKD_FP	gb	FP	NELF RNAi	0.303401272489308	2.79810985736805
4871	1142	0.313875	2.5103266702994	0.0222738292724627	NELFeKD_FP	gb	FP	NELF RNAi	0.0455478929036548	2.65280263595797
4817	1088	1.305425	2.51348746109464	2.68824296993114e-05	NELFeKD_FP	gb	FP	NELF RNAi	0.176518105464446	3.33952547375786
4787	1058	1.898125	2.53555515401047	7.56181676977887e-07	NELFeKD_FP	gb	FP	NELF RNAi	0.00803564797117502	3.23880156993592
4187	458	2.39175	2.54659175128499	5.70847982942215e-08	NELFeKD_FP	gb	FP	NELF RNAi	0.933627727515109	3.22557275132958
3911	182	10.115875	2.59784757445063	3.14021873926195e-16	NELFeKD_FP	gb	FP	NELF RNAi	0.864963235687369	3.58059368555881
3742	13	23.5597	2.59940905996361	5.85150316059115e-28	NELFeKD_FP	gb	FP	NELF RNAi	1.17274081532901	3.23029644447825
4206	477	1.183525	2.60885711977693	4.50369138127971e-05	NELFeKD_FP	gb	FP	NELF RNAi	0.23159700556491	3.07558965883507
4283	554	1.3803	2.64279687234015	1.06728845140884e-05	NELFeKD_FP	gb	FP	NELF RNAi	0.301740571252983	2.70102240002638
4244	515	1.526825	2.7061351030853	2.67521273496952e-06	NELFeKD_FP	gb	FP	NELF RNAi	0.517852123815238	3.35861589790534
3826	97	4.21675	2.71812760192573	1.38649738510975e-11	NELFeKD_FP	gb	FP	NELF RNAi	0.953766937965578	3.22602689010154
4216	487	14.261675	2.73826446641222	7.93820758937277e-26	NELFeKD_FP	gb	FP	NELF RNAi	1.39591582945869	3.98881068776034
4313	584	2.39625	2.8217542142833	5.29787542830152e-09	NELFeKD_FP	gb	FP	NELF RNAi	0.366642383941627	3.08516128768365
3920	191	12.5219	2.84308389714448	1.36684815517234e-23	NELFeKD_FP	gb	FP	NELF RNAi	1.14015043566461	3.5585334077637
4059	330	3.411375	2.94056887864655	7.35660391065955e-12	NELFeKD_FP	gb	FP	NELF RNAi	0.357339188585991	3.2784915737776
4645	916	16.077	3.6179596145551	4.66700958452504e-43	NELFeKD_FP	gb	FP	NELF RNAi	0.888579613320274	3.29152130412731
