# Supplementary material for: The NELF pausing checkpoint mediates the functional divergence of Cdk9
Source: Nat Commun. 2023 May 13;14:2762. doi: 10.1038/s41467-023-38359-y (PMC10182999; doi:10.1038/s41467-023-38359-y)
Supplement: Supplementary file 10 — Source Data [file 41467_2023_38359_MOESM10_ESM.zip › Source Data/AllPlots/S5B.tsv]

sample	ratio	rep	KD	drug
rep1.1	LacZKD_DMSO_rep1	1	rep1	LacZ RNAi	DMSO
rep1.3	LacZKD_FP_05min_rep1	0.792171979633985	rep1	LacZ RNAi	5' FP
rep1.5	LacZKD_FP_10min_rep1	0.859029420741203	rep1	LacZ RNAi	10' FP
rep1.7	LacZKD_FP_20min_rep1	0.747489234667723	rep1	LacZ RNAi	20' FP
rep1.9	NELFeKD_DMSO_rep1	0.587422404277519	rep1	NELF RNAi	DMSO
rep1.11	NELFeKD_FP_05min_rep1	0.466862073754809	rep1	NELF RNAi	5' FP
rep1.13	NELFeKD_FP_10min_rep1	0.457059617285926	rep1	NELF RNAi	10' FP
rep1.15	NELFeKD_FP_20min_rep1	0.468840671742698	rep1	NELF RNAi	20' FP
rep2.2	LacZKD_DMSO_rep2	1	rep2	LacZ RNAi	DMSO
rep2.4	LacZKD_FP_05min_rep2	0.746301578560147	rep2	LacZ RNAi	5' FP
rep2.6	LacZKD_FP_10min_rep2	0.79792942013092	rep2	LacZ RNAi	10' FP
rep2.8	LacZKD_FP_20min_rep2	0.739438655001306	rep2	LacZ RNAi	20' FP
rep2.10	NELFeKD_DMSO_rep2	0.602782555063644	rep2	NELF RNAi	DMSO
rep2.12	NELFeKD_FP_05min_rep2	0.477328949793984	rep2	NELF RNAi	5' FP
rep2.14	NELFeKD_FP_10min_rep2	0.462074905182683	rep2	NELF RNAi	10' FP
rep2.16	NELFeKD_FP_20min_rep2	0.46313225123403	rep2	NELF RNAi	20' FP
