# Supplementary material for: The NELF pausing checkpoint mediates the functional divergence of Cdk9
Source: Nat Commun. 2023 May 13;14:2762. doi: 10.1038/s41467-023-38359-y (PMC10182999; doi:10.1038/s41467-023-38359-y)
Supplement: Supplementary file 10 — Source Data [file 41467_2023_38359_MOESM10_ESM.zip › Source Data/AllPlots/S4F.tsv]

DMSO.gb	FP.gb	DMSO.pr	FP.pr
1	-0.24150510252153	0.427281058893068	-1.0817148504424	-1.30206085136457
2	-0.0108698962853773	0.799873494455913	-0.730544896660849	-0.824391481127095
3	-0.273644417111293	0.827990658012844	-0.632636169915465	-0.831490249387681
4	-0.687280179630826	0.373774814299062	-1.36828956854194	-1.90098335188318
5	-0.0981636977958875	-0.243299382705024	-0.712676228330609	-1.10296346925014
6	-0.122242879036343	0.212896723591077	-0.463916762649097	-0.811284119440109
7	-0.362230933891483	0.929250463622708	-0.945929188708869	-1.100883665702
8	-0.360060633809552	1.3034630044301	-0.849161163110523	-1.11679184791001
9	-0.281646706931191	-0.495046411083045	-0.502526240886039	-1.01004075811733
10	-0.291621098628171	0.672856686213331	-0.673917631774335	-1.3252145397152
11	-0.958453430920934	0.306959936740872	-1.38143878856238	-1.60374398619904
12	-0.509449807886819	0.176864512731658	-1.19175352143584	-1.50331547224374
13	-0.0354023284307934	2.59940905996361	-0.64758802213605	-0.765501525327124
14	-0.00260551017517944	0.0663960668754494	-1.16284042472114	-1.33916883285983
15	-0.0928704162435567	1.00918611741887	-0.669394513581363	-1.10724545530715
16	-0.177887447451629	0.693322690442037	-0.674130799081331	-0.955508214656172
17	-0.0927825211123184	-0.0365736369099745	-0.365605674182297	-0.501495673147622
18	-0.243552925126926	1.12433795685117	-1.45276778907693	-1.49591442856102
19	-0.198805334009788	0.78297218611157	-0.607405819005468	-1.96569051848133
20	-0.186723168604342	0.0441264602731106	-0.670707810359635	-0.926634213449543
21	-0.00539259042478021	0.250912916866885	-1.24315040398914	-1.22018170920139
22	-1.01312933955224	0.468828956103627	-1.62192920973627	-1.7157290303321
23	-0.0211172832285445	0.0661666666833372	-1.62916100605264	-1.83552114819449
24	0.00437692209716508	-0.0219015524972253	-2.23500117004866	-2.22460765011667
25	-0.286511312409067	1.52372911366146	-0.888111610248859	-0.953660218349176
26	0.0864786221469523	0.789690327244131	-0.865934843732113	-0.991135795163249
27	-0.0558914503075519	0.122463131676173	-0.420801213118583	-0.280099283786774
28	-0.401114849616335	0.00640974246515933	-0.748069646787041	-1.08952067792708
29	-0.0947472929693473	0.829810058976866	-0.892454924072307	-1.01049647240438
30	0.0697084480422585	1.32928889198832	-0.748515930252505	-0.873455913344108
31	-0.0303840853265309	-0.122557571254444	-1.07376745938102	-0.937867681545266
32	-0.259283561747857	1.23919311803008	-0.672305530793739	-0.696736310640525
33	0.00270748159397664	0.044431787150646	-1.42104005655712	-1.44179633656579
34	-0.381093531099064	0.509421788980617	-0.824393940754992	-1.19721784454179
35	-0.289806053167173	0.548478152621252	-1.32391785777308	-1.22846498409284
36	-0.963103529456248	-0.628688429645239	-1.11452367494672	-0.960808606011301
37	0.000449706368917384	0.780637541505923	-1.08348229265453	-0.769296231879703
38	-0.00654804371637073	0.0658613555748474	-1.15135022751617	-1.49649548210997
39	-0.113644950958741	-0.0840615314201322	-0.549899997592323	-0.554217522638588
40	-0.208971457651318	0.871297931923906	-0.480881841084373	-1.20621225991986
41	-0.285956138182642	0.368217919770713	-0.595839030977921	-0.669463623423028
42	-0.0730597127907463	2.18643189655026	-0.365812987902568	-0.463866330910435
43	-0.349369224415877	0.574652839950661	-0.804480788744342	-0.838697520479447
44	-0.00785161458867928	NA	-0.532774223725665	-0.49302297322161
45	-0.501322217852587	0.820681354934947	-1.33085596747973	-1.53284131880254
46	-0.366147772749473	0.33488349786916	-0.813947469288394	-1.03160409377781
47	-0.151365926833845	-0.162852670237	-1.50607394667831	-1.47651491426133
48	-0.618959561470278	1.28031855128799	-1.16542650415041	-1.4317325624985
49	-0.0892254479318483	1.62962488567885	-0.756001279676617	-1.08826531888284
50	-0.012493475690679	0.35380879246088	-1.09699698990525	-1.02317722868835
51	-0.226337071106733	-0.318587597333546	-0.703344767218628	-1.23402840443964
52	-0.0801435060128223	0.521808977976582	-0.461046354730965	-1.5335784802489
53	-0.178383238316802	0.556112951429158	-0.402178158709223	-1.20758714857136
54	-0.30512528951152	0.606419048602121	-0.782889316202447	-1.14848800220946
55	0.01654921516375	1.1216232160427	-1.04131583672403	-1.19729007006251
56	-0.0802632102080585	-0.185487991173946	-0.433325284086508	-0.683604170707444
57	-0.10644478682374	0.340224247528836	-1.01136708727126	-1.42292337523975
58	0.0297460370426952	0.785465237333652	-1.24231870405849	-1.43681597776636
59	0.0735526279089936	0.984569515603096	-0.676082730206578	-0.657114566800512
60	-0.288741655652949	0.504850488621674	-0.769279519047495	-0.864428697061866
61	-0.592094866947223	0.0448889240731672	-1.26111925088434	-1.29977386909729
62	-0.103008496583597	2.206622364713	-0.322052879866999	-0.605544893226207
63	-0.163374022071243	0.611936381717745	-0.58917810444713	-0.892174639139579
64	-0.221805067989166	0.724556642256854	-0.911172024475053	-1.03195911677104
65	-0.222153004640112	0.000589572481908476	-0.657830348933423	-1.65766144676726
66	-0.0115800641689258	-0.188141935643876	-0.758782548830172	-0.938407639641799
67	-0.0470578014505197	-0.0399718400164937	-1.4538487483687	-1.2363305533008
68	-0.200025860516489	1.02404672402024	-0.979220494922601	-0.982998531692828
69	0.0658167636647008	1.21977847423208	-1.03827361310054	-1.02116566743152
70	0.0320153698594001	0.506052102352478	-0.102050768900122	-0.0283263282516308
71	-0.662180634142238	0.212560798104862	-1.32876677777148	-1.38280890257414
72	-0.387760829183573	0.652422534213717	-1.16465739511552	-1.06878420491062
73	-0.208364422254104	0.180744771804291	-0.662743613411499	-0.98137127866081
74	-0.0166803812918099	0.152022931220771	-0.918064401268156	-0.748079744376771
75	0.000561657229113068	0.0323350092204252	-1.11099184848717	-1.64327314995636
76	-0.149089693721793	1.74419292421237	-1.23577059232405	-1.25648927838063
77	-0.335210384455827	0.503760757580673	-0.477254130236547	-0.558902498217541
78	-0.254909228340492	0.320657478957761	-0.466964255474401	-0.846784381296579
79	-0.102047627601959	1.57509533770248	-1.10912351405307	-0.990351535707914
80	-0.338844521811234	0.330805419203267	-1.07952888887502	-1.13161300320064
81	-0.0756221054968187	0.162424932508714	-0.317922146633642	-1.14325431409039
82	-0.0971906341117676	0.518748813021323	-0.613855974816701	-1.1527249137033
83	0.0505396805297512	0.0430692835408543	-0.61909490748867	-1.16442636058282
84	0.0249665038116899	1.85114186288821	-0.830404307398968	-0.920453022508399
85	-1.02196708178661	0.0398417999846073	-1.53477650871459	-1.88186962079804
86	-0.250490714057487	0.478302154289068	-0.742671689490578	-1.14480583182266
87	-0.42341636432116	0.173963207280911	-0.676402296756419	-1.08224425351865
88	-0.163108572318526	0.225805206527794	-0.781152460462998	-1.53553241385911
89	-0.387458618908556	-0.180832581160041	-0.917353578841476	-1.04492692856529
90	-0.16073038441393	1.20215197532083	-0.391751741305525	-0.632979414681297
91	-0.344796377847735	0.688765647407351	-0.93391106309061	-1.4513070237344
92	-0.846156871090195	-0.97546486609592	-1.20539676473691	-1.42353804734301
93	-0.25661716280009	0.458964330804991	-1.36275791845654	-1.69604944279062
94	0.516567848464883	0.404194440818557	-0.576679396417296	-0.635550218796671
95	-0.417374671203487	0.73685583284364	-0.61817679902424	-1.59539100781405
96	-0.332415496058298	1.00868762551903	-0.730805094759603	-0.727073383209681
97	-0.518866746023727	2.71812760192573	-1.07239977543479	-1.44853849950644
98	-0.0860145360570363	1.39690410148208	-0.82961809606145	-1.02490424855359
99	-0.00638380491001002	0.487547015840638	-0.575946840528722	-0.574009381007571
100	-0.175151315642567	1.90996512957551	-0.9345864421723	-0.752460552528194
101	-0.234644584922785	0.589626910495046	-1.2065306693773	-1.46315032236088
102	-0.178958610053685	0.485529456292561	-2.06444069638459	-2.05554711430875
103	-0.197609471655591	0.0342724260902859	-0.110173154362339	-0.578916755634167
104	-0.0686751470530463	1.41634208508132	-0.68823268079661	-0.873128803221153
105	-0.101008078469203	0.83999857379781	-0.44053671974517	-0.427285154046999
106	-0.406372178878401	0.0648117952593027	-0.691698744174181	-0.689207998237383
107	-0.108957899818011	0.712866170880068	-0.499653901538178	-0.718185422386538
108	-0.279781983141058	0.799500631276889	-1.23025778067335	-1.06443711404929
109	-0.0986641517496876	0.425478524539411	-0.877815039756583	-1.06196720301328
110	-0.188977094504384	0.485030142830531	-0.75842167068341	-1.65366254874263
111	-0.124403376662999	0.123918208762291	-0.600721848595506	-1.16128912534312
112	-0.0403076296998539	1.14645390997676	-0.76620260248867	-0.966631949531208
113	-0.136934338239738	1.05758878361498	-0.576248588148521	-0.994072631407272
114	-0.333006963449237	0.548322525897763	-0.716359153925423	-1.25359843603496
115	-0.487377104604192	0.670020408266451	-0.604415197770195	-0.847315025169325
116	-0.49384629983253	0.00680645380678171	-2.01454065704041	-2.18848050356844
117	0.134536469977907	0.349244869918846	-0.116749562431166	-0.468475216200085
118	0.0757583279355002	1.44322454366561	-1.11022019565427	-1.38747931449413
119	-1.47646130305641	-0.243738908315156	-1.89653753707048	-2.1653778579559
120	0.0660565814437859	0.225714077707087	-0.247645789244671	-0.241161945184529
121	-0.256341348189888	0.39106905067859	-0.369480754826192	-0.869646337326767
122	-0.00118699070887826	0.14671084208192	-0.895225959134172	-1.03730109350817
123	-0.221795147923905	0.69024093613283	-0.687441306070182	-1.35173495458075
124	-0.182704901072525	0.59884111751945	-0.502670073835337	-1.21505267300791
125	-0.212667426560219	0.0976772412159884	-0.484647681570855	-1.08155338632799
126	-0.0354045764156241	0.783296672887304	-1.06717708540266	-1.35296652267443
127	-0.179693517406559	1.06337863691944	-0.843278221551267	-1.26232869039661
128	-0.23979317674924	-0.0700810565147435	-0.622045161292203	-0.740063140653512
129	-0.233684796180977	0.260286386541166	-0.796356887909413	-1.05795723703666
130	-0.17924086209736	0.725610789760498	-0.611972580497286	-0.801000098198549
131	-1.00582406565854	-0.425856482682764	-1.29443795931738	-1.60813920812307
132	-0.127066684985005	1.04047746072816	-0.831022143176759	-1.28575316351782
133	-0.186943457492228	0.687937024210538	-1.29509968006282	-1.12285569115308
134	-0.105527211703513	-0.0935238270422959	-0.459198187964149	-1.09040307313204
135	-0.231325116913461	0.503777771595956	-0.897443442561872	-1.02928715244982
136	-0.208709425947653	0.0381627504603639	-2.12486669551145	-2.37793611087121
137	0.0182767229311668	0.0547649127016592	-1.72453939847772	-1.87064057159953
138	0.0404771030301456	0.680329520875069	-1.69986331654777	-1.98511674344177
139	-0.757070773384382	0.0505465069738611	-0.891011270706639	-0.933004742771531
140	-0.937285416758372	-0.233293743230918	-1.80534453849391	-2.18180205965419
141	-0.303788945371463	0.530971440795316	-1.53966828147201	-1.32962879440999
142	-0.208863890271562	0.952470949813755	-0.891144207289668	-0.791356586199487
143	-0.396819170551816	-0.163465224146897	-0.521850952058236	-0.71645371134964
144	-0.064574338547025	0.770961295068343	-0.597306811614667	-0.970431618159771
145	-0.342497956790822	0.705463880534582	-0.437989897395068	-0.681375685725701
146	-0.141136267621034	0.0534349638639002	-0.582376887583621	-1.18511465481967
147	-0.0673566602936718	0.516262144219669	-1.37666089054323	-1.57371685652364
148	-0.193986860048764	0.221284620790189	-1.32800256812513	-1.57015095915675
149	-0.365291651513075	0.199408063544886	-1.24934312376194	-1.5077115045111
150	-1.40558103922816	-1.27714506115987	-1.16821342329643	-1.54213054186353
151	-0.392947195406255	0.568691169545724	-1.47591534480595	-1.64796334216337
152	-0.423990689188872	-0.923951386836201	-0.668654561051905	-0.720692848103702
153	-0.0191102513127698	0.0617822476092262	-1.58131728110744	-1.53667562345437
154	-0.456768076137573	-0.261863230147584	-1.1308923654533	-1.2752695296372
155	-0.310133558847689	1.37685411654022	-0.884726027636465	-0.967339937136027
156	-0.310231471732771	0.30274123322328	-0.473985031655452	-1.0956741375094
157	-0.301297839505306	0.268929351578719	-0.757139705515846	-1.04306702978557
158	-1.05908109449165	-1.24369142803442	-0.787516121522366	-1.25953602826088
159	-0.435088813120777	0.178006128618978	-0.870417786119213	-1.64971954682281
160	-0.235626821429203	1.20592032444526	-1.40145858994736	-1.97612978599663
161	-0.297387775841837	-0.275616931267077	-1.14621736318559	-1.14917182297057
162	-0.0604202853132663	0.873129527617103	-0.338390813158984	-0.584036763367229
163	-0.246718332261182	0.793629411304649	-0.59519021174135	-1.00300955033134
164	-0.0257211812137597	0.0491956119354987	-0.181299800002444	-0.21751680743038
165	-0.189672476295302	0.584842548684322	-0.51721982647508	-0.65495243485767
166	-1.78549186530673	-0.476099684137376	-1.86985768065303	-2.04067882389845
167	-0.123774564596772	0.294485561654545	-0.682074209483076	-1.22357308914306
168	-0.243361503852356	1.20019878992336	-0.683757960961061	-1.39906095352536
169	-0.21387117072825	0.602010743015844	-1.04276545310926	-1.16350243333103
170	-0.578653119471668	1.29349200197781	-1.12028649144288	-1.42070674057817
171	-0.560086719092365	0.577574426983053	-1.37590542181948	-1.4177783088397
172	-0.311443539805241	1.46931493511746	-1.14504770592897	-1.31651082339763
173	-0.486606674738419	0.646787447121492	-1.2370041204131	-1.77930347567426
174	-0.308462698456345	-0.084026004451553	-0.722935301741019	-1.82235843534428
175	-0.0681679496420045	-0.00774858529128127	-0.497325709197616	-0.583017919609663
176	-0.289505659224901	-0.874300931203286	-0.638783171311501	-0.814181447048065
177	-0.117689638625477	0.166622354395704	-0.52696900900718	-0.981866893185665
178	-0.171961247665158	-0.295327106291057	-0.286140026092985	-1.09065429769975
179	-0.0861782181583005	2.05514897791094	-0.829685341504377	-1.16447966344138
180	0.052826025217703	1.83051227456071	-0.565980555221023	-0.577616546823749
181	-0.0741998507922374	0.00647447306529432	-1.41600619898666	-1.57438870854677
182	0.0721387843702806	2.59784757445063	-0.83573605439776	-0.70760816742136
183	-0.345736726421768	0.854160181434947	-0.621906152361343	-0.797821343453818
184	-0.242289578553773	0.567675835764974	-0.785940056422791	-1.13919426290319
185	-0.987185321496226	-0.416137579353947	-1.73339332174509	-1.79270418529622
186	-0.852882943789769	-0.710447335673072	-0.795842991951247	-1.16874432658926
187	-0.274432912544322	0.0729568897020768	-0.615212217595515	-1.00934291433876
188	-0.450775211669713	1.65929475073356	-0.796265618281204	-1.35529603219281
189	-0.0164716671100389	0.0370240401770181	-0.871816257652235	-0.987964094418971
190	0.0130691720052903	0.241761670945506	-0.727589594827873	-0.945258655597014
191	-0.331992104785943	2.84308389714448	-0.629232969169969	-0.980453959101845
192	-0.170502386250709	1.56573276479659	-0.942191770856489	-1.05629940067175
193	-0.452176332327249	0.683165639937375	-0.993889179308703	-1.09199936641104
194	-0.149438725934873	-0.155242349303195	-0.941814031195489	-1.08004411189431
195	-0.025305333619102	0.66017695509865	-1.15130012053895	-1.18334908624413
196	0.106547429334006	1.00493774088432	0.220096241893288	-0.167983731191754
197	-0.367814760500565	0.657128708260424	-0.989835740077961	-1.52156611805415
198	0.000734731237853551	0.234715472360947	-0.549138411521153	-0.619197050580857
199	-0.433612765834753	0.0125819088545219	-1.97652959703751	-1.87608244885657
200	-0.0345859848614112	0.593781270362842	-0.899289234989953	-1.72988544239062
201	-0.432050536741336	0.0857583155454708	-0.974396999280386	-1.26963834608364
202	-0.263447416688655	0.389042540320409	-1.90391401801074	-2.0526884333684
203	-0.0296243944682616	NA	-1.37480846068698	-1.57854365908735
204	-0.196225416233893	0.396271785635408	-0.818494804523975	-1.99557685178923
205	-0.212227368653484	1.27314485130587	-1.21064514265976	-1.32169476213878
206	-0.10989044084628	1.45209816621757	-1.01968933736626	-1.04374454202428
207	-0.330373232822805	0.542309052882446	-1.0802326130579	-1.15203936143122
208	-0.201251413467978	0.916602852098253	-1.10717246285195	-1.43811699978636
209	-0.269428575267434	2.12996830564331	-0.472884376324179	-0.349168571840188
210	-0.286965480205714	-0.0676182904499297	-0.622373379378024	-1.25836586276064
211	-0.334658783774588	0.828405344977495	-0.414409271886027	-1.15637377030174
212	-0.109142584363536	0.857677866323659	-0.710941868180925	-1.4449819216953
213	-0.132408849666723	-0.151436914908417	-1.01080562059844	-1.45769471812488
214	-0.180233519463314	0.877989785926015	-0.670100700116001	-0.83126088771009
215	-1.05662421385136	0.259822012760403	-2.01777180486142	-1.70889973027701
216	-0.301338056714351	-0.312800753570896	-1.25715405516417	-1.24788627151621
217	-0.138662095494943	-0.155257063184789	-0.435261886801352	-0.748201221800401
218	-0.324270624095537	0.0389811803851982	-1.00619696884879	-1.33162992089133
219	-0.191384930458209	-0.495458121662844	-1.81203860100021	-1.89940000918862
220	-0.036186121774939	0.29678877017986	-0.453544558896418	-0.707810646603151
221	-0.229344247765901	0.246955535103482	-0.376284752632891	-0.416934645797067
222	-0.0797979431317074	0.243405008419953	-0.863390922745532	-1.27187528402284
223	-0.312483681322137	-1.01655802689426	-0.492570449172408	-0.897905153992089
224	0.0145424653457329	0.0916535116168602	-0.887524083264309	-0.787829652536286
225	-0.0740979127141653	1.12536468388779	-0.637682236789587	-1.66008858296239
226	-0.0483487424359339	-0.111161603328708	-0.512401731556487	-0.152704861005988
227	-0.043012339639183	0.170823051256546	-0.748709071402771	-0.78313285219813
228	-0.021826099721902	-0.0898722323675078	-0.020554795857724	-0.148636068116601
229	-0.0306508991436391	0.960658347048292	-0.712419489880193	-0.927069476847357
230	-0.0472911121407438	NA	-2.61698407316375	-2.70392363421446
231	-0.242708499880593	1.25872138655067	-0.555074077824865	-1.05418796100967
232	-0.227701446699046	0.370495725043789	-0.496131492358579	-0.82767029624144
233	-0.240077245771324	0.621228454934483	-0.551349125780353	-0.805258349213304
234	-0.036350193701821	0.549432069180101	-0.326054729529645	-1.40662965906337
235	0.140786935782076	2.4442152562486	-0.333808303072464	-0.786090503582809
236	-0.306698542382773	0.0540431432159131	-0.679021342499106	-1.35809874028101
237	-0.104011260541555	0.281997566633038	-0.591223531810553	-0.704179866123792
238	-0.151940599504199	0.725167959703311	-1.41895923620771	-1.08819831199013
239	-0.0814400288299237	0.210284295401619	-0.533353521550856	-0.347163020067978
240	-0.268774984475024	-0.582363141228864	-1.08493914036725	-1.2768035079147
241	-0.165413077647181	0.237681342854572	-1.2019464365496	-1.38286359175403
242	-0.286954504895261	0.276646818948666	-1.10252002090581	-1.09706114857132
243	-0.196333819216709	-0.257951435086955	-1.2160724655664	-1.46609190729625
244	-0.108398237336824	-0.185353006117371	-0.666227596118433	-0.735447109948249
245	-0.311447423040339	0.890219668410248	-1.50657617014661	-1.14584908546482
246	-0.188320295260506	0.841496425159409	-1.03510126825031	-1.4198448383675
247	-0.215663914858632	0.46641419836432	-0.545312063347478	-1.50260690604427
248	-0.0121610117735863	NA	-0.0808384459650408	0.101847264009781
249	-0.584660476314862	0.602015275649915	-1.259717962004	-1.31780672379319
250	-0.580389050275249	-0.338593489195688	-0.962832836916737	-1.23595746008581
251	-0.684014159884841	-0.393783617503886	-1.29896979498395	-1.5256338892779
252	-0.0151585833364259	0.0225295289457303	-0.309757591835881	-0.709522788706313
253	-0.22454102524081	0.600130141667871	-0.75663008085337	-2.01511273438162
254	-0.045499352740101	0.209541670223564	-0.606024023959021	-0.737411955349928
255	-0.0906586361512807	0.631790406701705	-0.299475213190974	-0.647226783091884
256	-0.120921473045947	0.387701926239317	-0.77177485513876	-0.821613271092889
257	-0.0181658982346939	0.774107950700535	-0.937582145126248	-0.916552306003706
258	-0.228863416131127	0.632760371868674	-1.17990614929301	-1.60275030733777
259	-0.154769934848926	0.223058235953709	-1.18250088445941	-1.15194475508487
260	-0.174535488164365	0.172433230021412	-0.623960869793721	-1.29858487443675
261	-0.0379690092615831	1.37817399977661	-0.460939369985515	-0.589387383020222
262	-0.137211796775166	0.605136281525837	-0.828884143013426	-1.08112203421043
263	-0.150844741063308	0.154806779642638	-2.25110491329579	-2.36257612729236
264	-0.105563859024567	0.521837990300011	-0.775907080503772	-1.10439298201708
265	0.00142885310262168	-0.0464872345412848	-0.47590394592223	-0.434462705355139
266	-0.448420445899637	0.513371482615236	-0.7563709005355	-0.862349788565475
267	-0.17900344175395	0.371726769743716	-0.714957626830085	-1.0734321383424
268	-0.106190229896928	2.07029438272205	-1.02024904699892	-1.24336859791508
269	-0.167591093049476	0.972018591883884	-0.965789133376919	-1.2556789176747
270	-0.197438619931681	0.695480249782218	-0.843474846670409	-0.977391646154717
271	0.0146316758035955	0.325888429243308	-0.357454200637946	-0.41969901836074
272	-0.22269239990378	0.649864916672304	-0.654095662310892	-1.52437302137804
273	-0.151427506362745	0.336558698692931	-0.642444649256376	-1.13735265173
274	0.00328013932290426	0.0221936912647214	-1.28406967268173	-1.28913790870898
275	-0.0458924631982601	0.117933399891564	-1.68561872558933	-2.1592006793279
276	0.0172370864460799	0.265983415790386	-0.27142455145634	-0.585735765661148
277	-0.154541062180169	0.61017370395566	-0.462908193494624	-0.467388988916193
278	-0.582984831251129	-0.735963776396256	-0.534619745476853	-0.360585639103533
279	0.0126068153323929	-0.0512278517293026	-0.267160917080135	-0.903845620798731
280	-0.0095569577236585	1.43954937459805	-0.550465088831434	-0.579872836007213
281	-0.24347925995405	0.161120499560462	-0.654404789156653	-1.01761274856053
282	-0.743254325825591	1.24758789989794	-1.42202729722169	-1.04068542292664
283	-1.38491582384691	-1.92538416315507	-2.24998099637574	-1.95844156913365
284	-0.758017082940031	-0.272850685452331	-1.66590526702398	-1.64176904895932
285	-0.0732677382309676	0.262026415923909	-1.00376936587071	-1.19281360939915
286	-0.127581974521437	1.34198000690669	-0.80345765201747	-0.957593826649934
287	-0.387075934540862	2.24314063274563	-1.24217441853535	-1.34745161079912
288	-0.109617411156257	0.211110688782239	-0.260563098412224	-0.513825397116412
289	-0.123798891644777	1.10308894397985	-0.528506568108391	-0.665070263436843
290	-0.248871255958873	0.532914438880313	-0.9316665901275	-1.27705972879884
291	-0.14481626706433	-0.00351164337927389	-0.843301073871409	-1.05833044810861
292	-0.0872864264349331	-0.0173468652251963	-0.642083391333849	-0.895608979664955
293	-0.124901451659209	0.248904669756857	-0.405128070390232	-0.745534179109934
294	-0.200671255078793	0.939118804081942	-1.05510207164832	-0.768224523221042
295	-0.0751766736890085	0.559683093401806	-1.05136446252454	-1.43620953286712
296	-0.207839501697323	0.814933110663804	-0.627555139129651	-0.698094082639617
297	-1.77084513791228	-0.420979797596332	-2.1933233169917	-2.50899085871956
298	-0.295452105865633	0.0758665587470957	-1.07854728960018	-1.51644623609766
299	-0.326106183434087	1.06931643398904	-0.931557451316586	-1.30220679940934
300	0.0176987628776358	0.044431787150646	-0.215572106302601	-0.646249642075303
301	0.000561657229113068	-0.0219015524972253	-1.25641652996104	-0.968384322466492
302	-0.419448022946806	-0.13964544488504	-0.380699600503878	-0.862736862249613
303	-0.00785161458867928	-0.0184864924348225	-0.660992344801427	-2.08765374030114
304	-0.21588778969243	0.322393589843505	-0.896022311026155	-1.07919167880341
305	-1.44109426296823	-0.311395006399364	-2.69328397168041	-2.70619299821748
306	0.295566916387357	1.8178832166965	-0.528951094256575	-0.854580989067766
307	-0.226066553368574	0.655616433748472	-1.65810743204555	-1.76219513053852
308	-0.0571389468833817	-0.0518898084914204	-1.53466949587004	-1.56284165530256
309	-0.35031739326004	0.723962276405413	-0.909359777695365	-1.24187371535274
310	-0.0746566694788525	1.73747746862467	-0.788814992693243	-0.991268354599458
311	-0.507161331759983	0.240247750427511	-2.11982913626135	-2.05984032639069
312	-0.094051183802555	0.0577698606810489	-0.154090332191502	-0.200220073337384
313	-0.0997334612697212	1.00058329870547	-0.838532011249804	-0.961607303927118
314	-0.232177333930147	1.61064103493847	-0.795465855234643	-1.4356964831768
315	-0.146786998178969	1.03551462797327	-0.678811001925667	-0.93710781670334
316	0.165778440314564	3.20490170036382	-0.668491171862992	-0.712458529507321
317	0.0167617234086295	1.71121097667998	-0.949931543670423	-1.01769405344901
318	-0.145001834190526	0.576322073997801	-1.15213488751896	-1.21867275665806
319	-0.288061888318457	1.08257867454487	-0.669345755755962	-1.19884812586684
320	-0.0110911020748982	1.7744121887213	-0.544197637890782	-0.795083224223143
321	0.161715934773058	1.5779344174426	-1.14539880438041	-1.24953398959578
322	-0.191687411117606	1.22886860308527	-0.952895162975491	-1.13133729178589
323	-0.111342716481972	1.34549236646674	-0.780272112409148	-0.655636300409432
324	-0.323116842778474	-0.279304781965472	-0.314990095854781	-1.03268112430093
325	-0.132828982060387	0.71848748293246	-1.00960398102674	-1.72696953255009
326	-0.299069346337445	2.22828655565232	-0.876740433788166	-0.973255408547105
327	-0.198100249546517	0.89446226388163	-0.679501707780424	-0.817258531977093
328	-0.067387816112266	0.373466712488511	-0.965110920849386	-1.36654046759306
329	-0.0642131723605219	1.34695493697264	-1.35591282363548	-1.57182624243898
330	1.08272292568673	2.94056887864655	-0.539934860550909	-0.662436599118632
331	-0.010751538038463	-0.253892121051024	-1.30059419985544	-1.53303410244089
332	-0.190790771743019	0.437409360176727	-0.911145389271164	-0.802276104990051
333	-0.510536876723979	0.372726094448372	-1.01765974326652	-1.15489498109712
334	-0.162838365348072	0.930067786305988	-0.583637381167492	-1.06042124448889
335	-0.123111845421113	0.209484287554008	-0.922546626237936	-1.26611785570435
336	-0.0625302414712662	0.214492856904772	-0.839264269152048	-0.892396231165261
337	-1.42397080844766	-0.0810669434168686	-1.76187918103487	-2.20709554920958
338	-0.341010480831217	-0.303848315405788	-0.575701456092227	-0.749108081400814
339	-0.2032545820083	0.483730063280622	-0.852700441792707	-1.43022879558484
340	-0.127932882878368	0.0615452090210113	-0.725093987505076	-0.935390712550372
341	-0.159479913110688	0.656781959854923	-0.9761103292368	-1.46194787269162
342	-0.144568455289515	0.570844472905517	-0.933091424367278	-0.923699103911146
343	0.000240267304748794	0.0720537820133173	-0.0182037538222925	-0.69710733259376
344	-0.238783812244391	1.56139108883113	-0.884270388073204	-0.963173429148399
345	-0.00321861880991062	1.56150024942063	-0.530810572389795	-0.696534316422228
346	-0.135686961332945	0.688353172626593	-0.55863642784368	-1.26684082288444
347	-0.0593828746332792	0.966046445464045	-0.748667866162411	-0.935363176415617
348	-0.308978837685197	-0.274959147445784	-0.49724737713113	-1.12479493814389
349	-0.13228542838346	-0.0100318989941904	-1.09805614939674	-0.97234944829398
350	0.0623031653654517	1.7412463804923	-1.0109133494035	-0.672966572514863
351	-0.00269254280498761	-0.0160934733517555	-1.23168910498676	-1.47274388898402
352	0.0244108916014228	1.26216898014213	-1.38859181988084	-1.51045378857616
353	-0.496727194696022	0.172023344896357	-1.05962375797309	-1.31886488533617
354	-0.0133370859243715	NA	0.0103302983467351	0.155893158676113
355	-0.0720213109761734	0.0021074414254234	-0.381527390276889	-1.53654145202225
356	-0.742619493332342	0.106697588322467	-1.13167923525158	-1.20320520096979
357	0.00226449383821275	0.17144669741646	-1.87195197269393	-2.06056756558278
358	-0.245183704012662	-0.0502254285270595	-1.41659001989422	-1.80762892164532
359	-0.000206096758002432	0.149645525252198	-0.689547387123191	-0.841082986118368
360	-0.383116500767408	0.167391838800971	-0.992831385372235	-1.54253040089351
361	-0.123371827745225	1.52366447766978	-0.803212660082958	-1.62404157360257
362	-0.192643097215529	1.06843242900345	-0.748706053276929	-0.985462780748396
363	-0.250226205591932	-0.0391546779728325	-0.757442682530214	-1.27591661841781
364	-0.993377246537084	-0.506896385799338	-1.69671561015045	-2.00088696279691
365	-0.0443826977046819	1.0389781260326	-0.0969511027026688	-0.498151511840287
366	-0.110818875892631	0.45936503670467	-0.72011838922297	-1.08226799706556
367	-0.130965181480522	0.486202537525897	-0.775387606141455	-0.721608213546608
368	-0.237450003639425	0.301465077667865	-1.41969097979687	-1.36716377248508
369	0.0220348801357411	0.123885996219514	-0.634600813148791	-1.29000759346155
370	-0.0675097703986071	0.26323120667822	-0.24841471629457	-0.326249964484354
371	0.014167314227991	0.767139549305434	-0.353002229385296	-0.382890267365312
372	-0.0753266093639919	-0.203223051891668	-0.165325388625321	-1.17364803941664
373	-0.0788366614236022	1.95303874128599	-0.813668624169366	-0.919593841040818
374	0.227415734222757	0.841899912410853	-0.50677373502541	-0.536053608477064
375	-1.01251495909037	-0.0197201823774001	-1.41446838033313	-1.60354853422402
376	-0.232477001752907	-0.169014974965279	-0.74341176197497	-1.03600269817922
377	-0.439283667584686	0.274256045529675	-1.13605087002718	-1.3966383625088
378	0.0867594633380949	0.705191580795169	-0.672795716976247	-0.826475134036319
379	-0.0884650204851476	0.887782795728316	-0.472483675934263	-0.56438377731899
380	-0.0122011748070871	-0.0494079769556697	-0.242398496277401	-0.0952538966009221
381	-0.127941307091441	-0.166761481365604	-0.40013571914539	-0.922803480275836
382	-0.157210905614762	0.566607992521528	-1.04502036730677	-0.941145856641583
383	-0.173983988800008	-0.831217913712149	-1.82716802241515	-1.97683426237189
384	-0.230790799420801	0.753177486075662	-0.891369588597343	-2.12506681904275
385	-0.21607032801227	0.609899370264676	-0.781011996579991	-1.22715484571179
386	-0.951500890540177	-0.594513181318705	-1.39690054646581	-1.99012116568096
387	-0.330871490294395	0.111875350304452	-0.719154306656833	-1.03483106033056
388	0.00604256609441331	0.0970101087883246	-0.733676468828246	-0.560290943977779
389	-0.170780750413598	0.0633786092688717	-0.404682697841362	-1.53363072890182
390	-0.313947535880649	0.106646674713649	-1.14130000838591	-1.47329399926996
391	-0.238843357043618	-0.454636841666859	-0.39960296650375	-1.43762205919297
392	0.009888317890666	-0.0311779711718531	-1.78455482648617	-1.88527127196219
393	0.0336631111014187	0.511636084837081	-0.749451286812463	-0.911775323507949
394	-0.347955094042273	-0.0871285397669915	-1.02154989474187	-1.03911523705371
395	-0.289556659647987	-0.232414532420034	-1.19130284294942	-1.92914280698216
396	-0.0288634721196973	-0.20158763067277	-1.43041985554521	-0.959119299832909
397	-0.0924558764292244	0.473765603809151	-0.866601906882388	-0.925421976624223
398	-0.32272704588786	0.175474910606537	-0.634237398238606	-0.807599046617152
399	-0.168114573080001	0.341623686272088	-0.645526775667634	-0.875983699297261
400	-0.0980256302515758	0.735242375109628	-0.579348946915862	-0.959256843440282
401	-0.122225170211678	0.217000686252932	-0.244394488739424	-0.628375815479179
402	-0.190492409720325	0.343593784019002	-0.825961168024458	-1.26591089957592
403	-0.0107386346328902	1.51803281995179	-1.39640551522819	-1.36301351455848
404	-0.714472187029075	-0.650442518574014	-2.09757729374221	-2.11294809154641
405	-0.592864112489658	-1.11083796522382	-0.909565992168903	-1.29458273863721
406	-0.113947082160249	2.22485473547826	-0.645775904666412	-0.715456324895391
407	-0.00274181960831442	0.0874211460935132	-1.49655224272367	-1.47207569484287
408	-0.403001448553759	-0.364414977645933	-0.643918228377416	-0.733087998508108
409	-0.223745332431051	0.958037792591608	-0.847492866755402	-1.46757967740469
410	-0.226284308605079	0.40122122756191	-0.459582723474469	-1.3265215037803
411	-0.0881055555969326	0.137351880750133	-0.297276330819195	-0.60548143700964
412	-0.202897607155079	0.491627927582818	-1.03785535903983	-1.68911770941199
413	-0.155466831442046	0.649315540382954	-0.564380124462174	-0.72764576018606
414	0.276120731681609	1.65651072973512	-0.405378765941562	-0.419189256157214
415	-0.77206802605734	0.255518467689814	-1.79204532096717	-1.90585596232872
416	-0.17693270726756	0.394466349390226	-0.624535892565391	-0.950795295389053
417	-0.211455110681683	0.352613901554236	-0.918465221534763	-1.5141460334051
418	-0.4307221097976	0.10519486949727	-0.866727053508256	-0.756723479869553
419	0.0331971190582265	0.543843568340146	-0.349537078923757	-0.867092103387687
420	-1.38939643224957	-0.0582270122299342	-2.22115558537568	-2.30086101709366
421	-0.117091342064007	1.22925149358665	-1.00335135281956	-0.965770632922945
422	-0.207738968221582	0.86101307423535	-1.21481726057358	-1.43906913370729
423	-0.0974891605204085	0.100559366528327	-0.344398470449069	-0.69585159332905
424	-0.0269855467274315	-0.13117812708033	-0.571948720044983	-0.696301018789599
425	-0.0853952570254344	2.26833867652447	-0.80597471524586	-1.01470482625869
426	-1.31272037659572e-05	0.31385167809153	-0.312270200091416	-1.28057273918475
427	-0.066419870958855	0.63416710846029	-1.0801456137376	-1.37697442066085
428	-0.235490251942784	0.377788766429246	-0.277043323681835	-0.696951627218238
429	-0.169185385062527	0.0663449510159603	0.026082486880533	-0.566534919950518
430	-0.217969108315519	0.537115910961344	-0.528373011478876	-1.04623444636919
431	0.061968366981632	0.977665935787526	-1.3340005706858	-1.26052248662713
432	-0.337679114009531	1.77079682023329	-0.984996716114936	-0.919896494226044
433	-0.161926508964358	0.135077444242146	-0.751045230868286	-0.811378801697918
434	-0.112681403968275	0.617279144652543	-0.754210312586971	-0.839835085270748
435	-0.255768017943928	1.37018005479928	-0.51406021672751	-0.60491909589354
436	-0.196700370526301	0.777589359659312	-0.719130811397181	-0.948648498032076
437	-0.0277081195660675	1.00223902641977	-0.623792779867699	-0.790019362763519
438	-0.636314710946937	-0.141597995494275	-1.08709724024399	-1.33411370117631
439	-0.0798172274634528	0.745166526240748	-0.782965521021328	-0.999502276267149
440	-0.173736487057961	0.54517974095067	-0.857403798823306	-1.01520225999022
441	-0.0777088846158723	-0.200253673183334	-0.568053939000671	-0.63478185033282
442	-0.0261511664443696	-0.485366257162547	-2.06432453436456	-2.03064632056994
443	-0.151617232881665	0.874352039906002	-1.07853000600364	-1.11615986067807
444	-0.278181024120211	0.182169537892909	-0.771152238813367	-1.13992940008248
445	-0.126015758728599	0.995578605626902	-1.34982504032059	-1.5083352190081
446	-0.00440278437671025	0.22297458566738	-1.7513872029043	-1.90370856287886
447	-0.399278760478715	0.653402026249709	-0.365941758338459	-0.730495641924924
448	-0.0722599695061341	0.131940001363301	-2.35393023759945	-2.36085903485949
449	-0.00628106980227904	1.12921275875408	-1.07645033081685	-1.08279618575863
450	-0.125220727297998	1.63073093061398	-1.18829597958996	-1.60738179740162
451	-0.055494836382113	0.517407554945028	-0.600112479454696	-0.785302584759043
452	-0.193355275218223	0.0553488824361102	-0.871918309543456	-0.811178931273986
453	-0.135210048316282	2.19170210070985	-1.25618838870266	-1.19067146531385
454	-0.178766050845062	0.292338919569459	-0.553068534136325	-0.769867832595933
455	-0.421022145626099	0.886506091446917	-1.11497255202686	-1.2737802985736
456	0.0871721565635786	2.46833781435063	-0.583962300972018	-0.710444981460673
457	-0.314913911943359	0.978083287361805	-0.733059028437419	-1.05357671392798
458	0.15811301458562	2.54659175128499	-0.618203496257282	-0.829918174486337
459	-0.225661269805819	1.33549331528684	-0.626293351090252	-1.07983912657545
460	-0.485048350897156	0.713558165118932	-0.604475161351703	-0.628946718465745
461	-0.0209124681628069	0.0060868594088153	-0.691837971860109	-0.628888278191861
462	-0.0184772066269568	0.769000445598964	-1.59486949285108	-1.69470055048341
463	-0.173318470594131	0.460246283365356	-0.786011947344825	-1.44531731839362
464	0.0458424575757239	1.16537333634462	-0.88708785201076	-0.836464750711702
465	-0.00771474316253332	-0.0566030052548663	-1.0328270970723	-1.42213565618834
466	0.0393957985852276	0.516317097621423	-0.897710052682124	-1.32635998936595
467	-0.257288370809266	1.24246932574059	-0.537210361582769	-0.679191814725749
468	-0.354374682421313	0.0977872252385072	-0.540720762613242	-0.722580262179066
469	0.0421979399181898	0.305939914163557	-1.93304585825499	-1.95784140125416
470	-0.198199090345975	1.30882697603154	-0.985597776387321	-1.0751135637706
471	-0.109482065662182	1.15661900132178	-0.818689072804691	-0.790598172252165
472	-0.0229493632365928	0.212627292508697	-1.34898357602389	-1.56553714609803
473	-0.135315675599049	-0.321591533212833	-0.574289825217051	-0.698098611646113
474	-0.200429841509961	0.527755201580673	-0.146122423251447	-0.690500684563073
475	-0.160771276889822	1.58134812655183	-1.22469075628505	-1.32990689822398
476	-0.195841652002256	1.52970864651701	-0.770566618955698	-0.760475401157777
477	0.0635182700122292	2.60885711977693	-0.957692184887822	-1.01237906296078
478	-0.536023705573333	0.436771209636911	-0.907206221622467	-0.915520063574283
479	-0.380366246116304	0.274013715870054	-1.07656086571384	-1.11754225916266
480	-0.317488615642331	0.100202735487129	-1.37581897790538	-1.44498331156304
481	-0.205287600291067	0.157677358073302	-1.50130393894468	-1.83130523880585
482	-1.25547339613669	-0.540315587032214	-1.90451947475352	-2.03757506867662
483	-0.231349803261981	0.270209127101677	-0.924651118922519	-1.00073704722616
484	0.097157351284654	1.52784503681402	-0.476271285677851	-0.853558998912254
485	-0.143153636784219	0.580237778054185	-0.512094696590939	-1.27561060470402
486	-0.288457772827796	0.617954963521701	-0.59376085354357	-0.704488453144789
487	0.282215067878956	2.73826446641222	-0.51468767661193	-0.638341604587759
488	-0.266898064576104	0.598429619966502	-0.913165920779364	-1.25653587144084
489	-0.526200044483796	-0.0300064104146826	-1.00856702255127	-1.28794075554872
490	-0.00918518828098179	0.940294189978676	-1.40515980864135	-1.45221787211567
491	-0.358245460203264	-0.124669797313861	-1.35923540377387	-1.78578385059711
492	-0.191916720673278	0.766907866751064	-1.25103619852741	-1.28177224459215
493	-0.161943327937713	0.251932834164712	-0.533255747573013	-0.92252267919138
494	-0.11292570479034	0.856220296798182	-1.22252133788913	-1.64551968632442
495	-0.483678239246729	0.179974099148734	-0.669389509606038	-0.306406473721306
496	-0.144864991950745	0.497092279820325	-1.11576775079094	-1.29565720274069
497	-0.197569895351948	1.81160129242506	-0.65878809149677	-0.855556447907738
498	-0.111115256538477	1.04715282450157	-0.811709429691315	-1.02799802604751
499	-0.222297779896394	0.233166559209822	-0.745381197446823	-1.06264235697147
500	-0.162443419862893	0.801585410362755	-0.798769731647565	-0.734251949778517
501	-0.0218529093229323	0.0370240401770181	-0.124919862093851	0.0503234047286019
502	-0.119413760904057	-0.29460999201084	-0.725963856517398	-1.84261062923594
503	-0.111308141747368	1.05502609052661	-0.967243993316729	-1.01532636342322
504	-0.0483333480977331	0.229532745957958	-1.39957917133126	-1.43654197140093
505	-0.158990476700199	0.524233833375352	-0.764017348774363	-1.09927371823121
506	-0.154006935683806	0.0522555449590237	-1.09686525348647	-1.43886964614501
507	-0.0382041868044562	0.0658613555748474	-0.204673196180791	-1.0190234360867
508	-0.0530483489772538	2.25123981530147	-0.976820055559018	-1.15804483533907
509	-0.633031370356561	0.604755277316288	-1.45619677329054	-1.56942033220936
510	-0.0247708645636143	0.373202261788413	-1.50848073913804	-1.5733956160236
511	-0.00785161458867928	-0.0184864924348225	-0.0854129244444482	-0.384071343449107
512	0.0279795477944993	0.34946406753558	-0.422302001345149	-0.32643419936594
513	-0.290441255701264	1.14980475742803	-0.942959858757979	-1.38901903230096
514	0.00475823935141151	0.471382318837722	-1.56526475255322	-1.64648361360371
515	-0.233943028006694	2.7061351030853	-0.637699623796668	-0.813040391529794
516	-0.198531768776895	0.32299941935039	-0.34593670742305	-0.561718910263105
517	-0.161982082769306	0.254108928048061	-0.64054571706534	-0.744470563430106
518	-0.211095555623805	0.77927220413867	-0.256207401116379	-1.46781516508517
519	-0.268308607235605	1.5294698991201	-0.954446621387149	-1.07288832715044
520	-0.0347931365350767	1.30705840543523	-0.659011176049624	-0.979185539229092
521	-0.332271351647138	1.05624121392348	-1.22046212693945	-0.716164049856425
522	-0.14803746598929	0.136261624386254	-1.26997671863045	-1.60887005406205
523	-0.422906253590394	0.278984849917592	-1.00882956307423	-1.11912302166831
524	-0.219701462456093	0.33400535573713	-1.51077820835794	-1.89885055414283
525	-0.626899562167451	-0.673360908064779	-1.19335383887414	-1.44667790096039
526	-0.411869368152602	0.964340243053162	-0.988145435382006	-1.16094062396051
527	-0.2971299048039	0.768369108838318	-0.801470300628163	-1.43378173762642
528	0.00621822734042656	0.213345753421764	-1.07540604221115	-1.61530825397276
529	-0.28490335551302	0.109443533515639	-1.06663299284604	-1.33371874285012
530	-0.178948757209787	0.531659577070423	-0.878886978905383	-0.949288811907992
531	-0.140203556048832	0.673561034759103	-0.413543683305343	-0.943522202954334
532	-0.125896279024059	0.832258501792183	-0.888588972868079	-1.13858421074012
533	-0.139127208305749	0.980730415290999	-1.41960457356403	-1.34294191886104
534	-0.0342941240294712	0.175181873612696	-0.997964991095098	-1.1030705742703
535	0.00987586550302668	0.90522801754097	-0.844868611716849	-0.842346850349138
536	-0.613589581133784	1.2759756064468	-0.87661942863318	-0.899443882706483
537	-0.0177834652903054	0.647231096037066	-0.104163896194992	-0.883800216063782
538	-0.0901063819414556	1.46300781592127	-0.71514280241124	-0.71926908832194
539	-0.00813736775327223	-0.099830981537552	-0.837311351678611	-0.97209824305512
540	-0.184965447297975	0.583401501631498	-0.658995663679548	-1.38471796034273
541	0.0384188023721444	0.650336002869338	-1.0632632958814	-1.33786596135198
542	-0.0647006489446898	0.0620687506761802	-0.444340942143764	-0.344807375967211
543	-0.206772203719546	0.423108759940922	-0.85099953386384	-1.4966704315241
544	0.233871797457085	0.968754356008225	-0.304563173565942	-0.569645494961172
545	-0.579815285961776	-0.44443552665525	-0.986599373739487	-0.716006746198631
546	-0.512480478881644	0.194088454934356	-0.758833068869628	-0.972477324016144
547	-0.101960697266764	-0.489054418683535	-0.361407246968722	-0.479932724949408
548	-0.0284446304770865	0.525593217152759	-0.469866536990877	-1.80263963540515
549	-0.706016149757351	0.518204698006184	-1.26751919329898	-1.44000669462013
550	-0.17179692128081	1.2132233305329	-0.666298423904112	-1.09872132850266
551	-0.00654804371637073	0.0189596913857622	-0.386241329953879	-0.912696878656616
552	-0.201960514345731	0.435116939582561	-0.81547234385521	-1.11024977779766
553	0.000180763408227011	-0.0802882974457994	-1.86495411431005	-2.09032576326978
554	-0.0416728639634828	2.64279687234015	-0.583545163335379	-0.634815432931371
555	-0.255036775059431	0.0745529149552065	-1.52242509476185	-1.77439333939362
556	-0.0473307930560885	0.356594336469372	-0.996088458341849	-1.26944898657182
557	-0.689933068143871	0.182383491138043	-0.699678032788038	-0.958131116658904
558	-0.0914459619511462	0.53544161637095	-0.212240145266781	-1.1770669173277
559	-0.0417109753708717	0.623253289036659	-0.542445608064141	-0.859503340491707
560	-0.121764788831567	0.629348793993319	-0.322236318860209	-0.83058204024687
561	-0.140944112810084	0.0886902092686548	-0.289357403754415	-0.68750022607117
562	-0.880274691267431	-1.43608886124511	-1.23376980863793	-1.14330085680519
563	-0.150382913231692	0.24418163200249	-1.74230443295497	-2.31787474598634
564	-0.206035281754381	0.76411920828254	-0.726698228202505	-0.867924042097879
565	-0.850112401814444	-0.7118690240625	-1.41045596154138	-1.39938194462486
566	-0.197602173127958	0.246476486817052	-0.718900664680768	-0.837397996631519
567	-0.373212844738754	-0.0483904459043303	-0.610495589172593	-1.25174394513616
568	-0.127727112284373	0.0900820787612505	-1.90038272893271	-1.94440357875278
569	0.030752460569426	0.0218328970144037	-1.42333173661024	-1.99573346614987
570	-0.0087033555002204	0.1070066043583	0.191015425681055	-0.117259932109135
571	0.0167789667433114	0.35723876660347	-0.939634045482605	-1.39099554382601
572	-0.0276695580412144	0.213398688082223	-1.11616354406799	-1.31509422075864
573	-0.321575289839795	0.773756152790513	-0.88782453970891	-1.22486704180479
574	-0.0806721735759971	0.439990778889191	-1.32159320871759	-1.52013964252912
575	-0.276223692934432	0.51808936592831	-0.617077653888131	-2.31693237459132
576	-0.268622614622306	1.04641386901372	-0.973297773136547	-1.33231825980489
577	-0.118869635713237	0.662373528109671	-0.968055968826216	-1.5091421461546
578	-0.0943596582310505	0.426999555414882	-0.802319102412345	-0.799601901532038
579	-0.286134817870424	0.261446382309476	-1.04002067252158	-1.1212635628335
580	-0.108940703532325	-0.274212714949061	-0.394145956167427	-1.27301288107515
581	-0.0198301103694814	-0.121074831988351	-0.200128289345746	-0.39415891637749
582	0.0128149538682888	0.0323350092204252	-0.698484795765726	-0.180683162415173
583	-0.0336915226898719	-0.0730549801050698	-0.320994768046508	-0.587035553327105
584	0.0437853879261247	2.8217542142833	-0.83294411864352	-1.16641553004862
585	0.0234271983497695	-0.061607117523032	-0.16188012918891	-0.136904506832669
586	-0.216068253371458	0.829762812418377	-0.59287958759935	-0.91467103816584
587	-0.479491060291805	0.846528680856945	-1.4967979347856	-1.87962138036136
588	-0.0688208649037818	0.663163996661751	-1.52670949148678	-1.70030736493006
589	-0.0693241355998395	0.529569548033345	-0.868015618014114	-1.48544506207811
590	-0.23816651276617	1.03070971495591	-0.963290311579074	-1.35375105854163
591	-0.00785161458867928	-0.0219015524972253	-0.0499223574041072	-0.0822857919813543
592	-0.125899944566168	-0.506701010330852	-0.882964847337719	-1.60208743820669
593	-0.389576196922305	0.873463626604181	-1.33309505265706	-1.37469556638017
594	-0.21299196944079	0.284144464048427	-1.70335146986906	-1.87858695849353
595	-0.333640692688724	0.239326772078355	-0.878916076147377	-1.3396295090288
596	-0.17196568208587	0.0429983062687292	-1.25086256114561	-1.6449899106492
597	-0.383920174620346	0.767701121645668	-0.933866252990076	-1.13310120805504
598	-0.362807735752355	1.22519327307405	-1.14868059935191	-1.68929793590107
599	-0.354825203273382	-0.368819910175851	-0.773904480060678	-1.5221469843961
600	-1.38390336176147	-0.000106351827514938	-1.52801668240937	-1.34673823764854
601	-0.365586827790302	0.194196388577251	-0.942958682192345	-1.12843781696407
602	-0.320619972078134	-0.0900671123766957	-0.685981659548841	-1.03405291128574
603	-0.524036914289884	-0.354885125773828	-1.04428588745565	-1.37431855901784
604	-0.0424697246680762	1.8565802829891	-0.788417783361895	-0.906712167326884
605	-0.317555564529795	0.28981816619595	-0.579399703990417	-1.33239327225845
606	-0.248780136293937	-0.0995429137046031	-0.561295775089169	-1.01857854181396
607	-0.186597290513563	-0.065961615565745	-0.472377394488685	-1.07525698089737
608	-0.156760991379348	1.26551426530272	-1.28708019282487	-1.44060663685958
609	-0.166545354719529	0.483582758142474	-0.759054499512115	-1.18914142425076
610	-0.26657059809753	0.915978987473494	-0.659577549899858	-1.43124190452722
611	-0.919065476851982	-0.0724605653973829	-1.38147469198495	-1.69221813804528
612	-0.0437535568681456	-0.0348793134979677	-0.980931288053189	-1.26136591876513
613	-0.217450779162685	0.57933173350368	-0.876099519350492	-1.28194901919452
614	-0.00277223138250307	0.126264068624182	-0.595980781727469	-0.436797709480166
615	-0.361566466877321	-0.253935330478979	-0.669420380218221	-1.29107712519713
616	-0.164048149289057	0.680877167987627	-1.01772457497099	-0.998384158080503
617	-0.256553469068271	2.13375226821616	-0.663918878323582	-0.88066781562642
618	-0.403224405510708	0.428717992278897	-0.834196482361215	-0.823105748788163
619	-0.199366914031568	-0.0463341993137473	-0.525665794914376	-1.20274890554148
620	-0.0935238694942053	0.73131205320861	-0.841715272102023	-1.21111850085784
621	-0.111995034146569	0.740015856000067	-1.16543672124364	-1.2035559675121
622	-0.160655430176688	1.20124577537318	-1.45155182447965	-1.6684820740805
623	0.0831318077253177	1.55433466209492	-0.604696085943844	-0.616053648273702
624	-0.473448537083397	-0.375908049423246	-0.301534402891061	-0.668755569805174
625	-0.228916031579914	0.303502960784353	-0.68846457840411	-1.36417663491065
626	-0.218558577681529	-0.286616679879386	-0.50001698673117	-1.07437940186733
627	-0.0647291350329736	0.231011089104153	-0.835909685331966	-1.4075599117352
628	-0.272369542187647	0.376718480956297	-0.910477226370376	-1.85311512966829
629	0.0052091123419563	0.0663960668754494	-0.968353865358914	-1.28383070062466
630	-0.234149207445709	0.144137274361801	-0.676242437166995	-0.915198302302956
631	-0.290071443690479	0.762281838838011	-0.930576352123489	-0.708117925985354
632	-0.0967545410159773	-0.0221707458765814	-1.88697444223153	-1.80183671918212
633	-0.150244585530111	0.0711731982186921	-2.40520109222558	-2.15964817547791
634	-0.329846644220917	0.642067118709087	-0.681045774632194	-1.47598142119156
635	-0.227397793502705	0.888366312769741	-1.16963310256897	-1.21989998867809
636	-0.0643395844419066	0.643037793891075	-0.247201365570893	-1.24756963360018
637	-0.00093057447288233	0.599517368695656	-1.27784684628887	-1.7184579783149
638	-2.23549192202668	-0.214078657929718	-1.98513144617294	-2.27656278571696
639	-0.190124970421044	0.375438097941614	-0.453929766934657	-0.8168920432743
640	0.0136938690466512	0.178703559961116	-1.24250024599885	-1.15725965490791
641	0.00270748159397664	0.200132300251633	-0.964799916224754	-1.26682552147146
642	-0.322236335602488	-0.00716483919360067	-0.440908391699769	-0.620459397465623
643	-0.000464437812292381	0.0300745159136709	-1.98954582188568	-2.20441224990856
644	0.00149441525466959	1.8984046320694	-0.81967062809925	-1.22068691110559
645	-0.097575492229922	0.496854162597492	-1.64032752640343	-1.42028824496414
646	-0.0385729729906984	1.34050076179534	-0.61505770642021	-0.563792035161712
647	0.0315937415087061	1.23884745107755	-0.971154119655506	-0.961970227003658
648	-0.819639340754459	0.0526851507365234	-1.94632161387189	-1.8371285196836
649	-0.328682213484832	1.73250143646412	-0.804066250339662	-1.28365164828438
650	0.0197954218775951	-0.101201227724132	-0.382393541508266	-0.467104163514048
651	-0.205425570033381	0.0153230176469816	-0.42998909528461	-0.972203458662395
652	-0.159305342384819	-0.566748594746864	-0.979042749351106	-0.665908748601493
653	-0.0377042480412446	0.634905949911394	-0.998074123353637	-0.983980701566116
654	-0.232828255084967	1.66807327660036	-1.06894562335144	-1.3290816277785
655	-0.138892216208974	-0.386824258375641	-1.02863198657775	-1.30516774883449
656	-1.4894923066647	-0.0496331639573019	-1.67819759238778	-1.9852932307218
657	-0.185108233223431	-0.0491281179790769	-0.465650119619814	-1.10941040134142
658	-0.178888207612353	0.637964455454395	-1.18036790837086	-1.83133699993932
659	-0.21128117158238	0.0606207897061223	-0.677730956207127	-1.42566688938691
660	-0.116357421524812	0.504216199138315	-0.789459277549678	-0.949591830998728
661	-0.0618972720056987	0.465290947197828	0.0970433766264472	-0.0950227736274059
662	-0.198765603104658	-0.190709676473998	-2.10479028960786	-2.17021626050896
663	-0.126340949451403	0.313662742770235	-0.399099250735776	-1.34624592722392
664	-0.00992478139593505	-0.176731769034827	-1.24995205353922	-1.5860204653243
665	-0.0892499537702122	0.629203526200284	-0.315678278502578	-1.22782813324788
666	-0.0829430326307952	-0.0280697192721027	-1.46240504062108	-1.53296519378332
667	-0.0620186493285809	0.169504462573895	-1.09333438728948	-1.18748920406561
668	-0.19231334555136	0.189613648759754	-0.593000259198513	-1.32019365299017
669	-0.172577387953056	0.92935840754433	-1.1767738530427	-1.25102124758952
670	-0.313070183415388	2.25383125618887	-1.05054870839712	-0.962660975074086
671	-0.129284676484895	1.26456000722451	-1.34574170848291	-1.1245037184384
672	-0.0219547463932213	0.723509248836604	-0.398724485776345	-1.71172426568028
673	-0.115292774866106	0.921869470885757	-0.079204268741957	-0.984872288129107
674	-0.132916925476748	1.13823827146979	-0.970844031373213	-1.36707123374997
675	-0.0777482383059636	0.473689390241444	-0.665254565077225	-0.792067847459392
676	-0.00462673711249661	0.102092255291781	-1.23254070927619	-1.12290780046523
677	-0.0840691368517471	0.519612595816274	-0.67131235065549	-0.847204985665406
678	-0.268338756174659	0.0565446767458732	-0.0330892363914707	0.0994253129326912
679	-0.235631760332431	0.228658171107386	-0.605164827130067	-0.748216778071513
680	-0.478791608766198	0.921243434102517	-1.05210006735287	-1.60929490805736
681	-0.0394451369029647	0.190168650159079	-0.886389578568782	-0.62974652245151
682	-0.103442650545367	0.215911524375354	-0.917040604422153	-1.0770934106067
683	0.0115342515913783	0.158656942562625	-2.37393434952732	-2.76250206618175
684	-0.0859503727217664	1.19335335575113	-0.696037872856251	-1.38233833023945
685	-0.146184448016325	1.39323651990691	-0.77770442932501	-1.04959188280176
686	-0.203390565619106	0.538962581353909	-1.11038277612297	-1.43274263688803
687	-0.39580861277138	-0.276447037975445	-1.19613149375718	-1.3288747893801
688	-0.289669695235733	0.487582689986428	-0.37095684314067	-0.848087121329475
689	-0.168553858781388	0.124533573274943	-1.33371439397987	-1.25706997828352
690	-0.226965481796392	-0.0536922781405415	-0.502924033078075	-1.04510259179103
691	-0.0871397565593449	0.0582138792505522	-0.694280746500681	-0.612145656828051
692	0.0151445589926936	0.571205464132351	0.105137222780472	-0.150173988792821
693	-0.258477823640944	0.837545575262201	-0.950712885762317	-0.830260027293291
694	-0.299839031666358	0.43780629575053	-0.70258969787487	-0.710346145337328
695	0.0575817093743971	0.240723198935956	-1.39510101489305	-1.5833535879283
696	-0.213060995304627	2.03296750549469	-0.897668746449161	-1.46086458369111
697	-0.28099841671403	0.831220228305935	-0.931068771698676	-0.871355988189731
698	-0.0780737430933128	0.908842224348933	-0.613416315973683	-0.816210694488165
699	-0.470010903277283	0.567504799053419	-0.50479141722618	-0.863626228035312
700	-0.0943184037086694	1.94072933652552	-1.34496042339189	-1.56340264549109
701	-0.373004151102877	-0.704932608863949	-1.01617109284446	-1.60275594232079
702	-0.52769598451796	0.573780268942225	-1.3226850242371	-1.51680805408026
703	-0.556890124054653	0.156275187838381	-0.820966818919209	-1.03499918438081
704	-0.224556921300887	0.980983517689429	-1.37124227874369	-1.38011727554634
705	-0.150044038379463	0.728994608785868	-1.05876747772334	-1.13983266862972
706	-0.089502484089022	0.452506167866537	-0.798956381770187	-1.29148950484925
707	-0.477430225500626	0.508473894229582	-1.79997637786311	-1.79362295391558
708	-0.451823737099742	0.623224678552562	-1.38265447861415	-1.21190193973878
709	-0.652405988516092	0.24378310538171	-1.14137220470178	-1.32794594690882
710	-0.243297913058675	1.46468233582691	-1.10810798507312	-1.0237717125069
711	-0.133773359145347	0.621323612061194	-0.558877366638571	-0.816643840567853
712	0.0223477393459418	0.966738819644341	-0.780556682294326	-0.818151925921762
713	-0.365113420805367	-0.492681818318757	-1.27861789287157	-1.20420763299225
714	-0.00553434885364478	0.256168421706687	-0.407240011601962	-1.05464212672324
715	-0.308419884299234	0.620461748766842	-0.399958100346788	-0.797429389231661
716	-0.395651041827976	0.0175786006024092	-1.52673542436194	-1.73914224667696
717	-1.81459054298611	-0.385921945410606	-3.12902491020914	-2.75626333164525
718	0.0045999501111275	-0.00474959099804891	-0.286538516011545	-0.729443363583928
719	-0.594837121612919	-0.366086842689539	-0.749994696426674	-1.24492984972366
720	-0.115317116067892	0.387134613349044	-1.17983114727412	-1.32378526884172
721	-0.00033580216609966	0.767239359471054	-0.711260662339636	-1.04022573897951
722	-0.212134950509178	-0.0313188452729554	-0.650177650059962	-0.884893727031056
723	0.172437002888167	1.97979846919453	-0.822535356626916	-0.967067642118052
724	-0.370747629556042	1.05288033308669	-1.32282331105176	-1.67126318340776
725	-0.313004504608294	1.25297761052978	-1.1747726947243	-1.1687872788174
726	0.0921627971423472	2.39550323476053	-0.629198109805545	-1.13450508063877
727	-0.298609951489657	-0.725498246806938	-1.03772042586082	-0.979576996741447
728	0.0165876051163013	0.240381199805872	-2.21828387330507	-2.3754039420887
729	-0.537985180574632	0.0491235560519456	-1.68725099026056	-2.16806495964114
730	-0.160020416857956	1.3551548947519	-1.54425862014859	-1.28458725747152
731	-0.21136381477172	0.907118902500413	-0.659808575375222	-0.763099789559868
732	-0.031852149975234	0.8667310325826	-0.390304918818137	-0.467083184426148
733	-0.361480037589819	-0.733468677200687	-0.720828439549525	-1.07605600756598
734	-0.0659482825939561	0.474769418936756	-0.869514554317734	-1.23678683039878
735	-0.551272603337292	0.505493877385098	-0.829165371318094	-1.12883224239312
736	-0.38157683559394	0.371671159996833	-0.897924885409826	-1.78261866083719
737	-0.593491719479452	-0.783094553652621	-2.57855782684351	-2.51466896033469
738	-0.126381981964521	0.823589382696063	-0.962888007914702	-1.48229793591857
739	-0.291076251565098	0.838734976337544	-0.537172673473927	-0.756899658813297
740	-0.426375321605038	-0.337079068977166	-1.03403660514263	-1.141049711206
741	-0.0617541786334971	1.18965107428706	-0.509549547025945	-0.636360965476688
742	-0.249530389600764	0.963687605433592	-0.88382033326728	-1.06654951262055
743	-0.149253702526385	0.115008602857658	-0.317685357430326	-1.8856194652904
744	-0.319645244965626	0.595170253120757	-0.631905290713273	-0.90372186477675
745	-0.0875425888903854	0.94350213687653	-0.352304801811709	-0.6643829119434
746	-0.21051886432488	0.831725256259286	-0.699627483490158	-1.11244578647362
747	-0.0138876336505026	0.0370240401770181	-0.265768274279718	-0.640493641198784
748	-0.0470845832800814	0.393099782472032	-0.71905279772142	-1.20936590446658
749	0.00943331420617996	0.00568779275959291	-0.762764819112768	-0.983679538808332
750	-0.242417756614215	0.599603547102412	-1.07680130509507	-1.64815140179375
751	-0.289930032878762	-0.0902271136292133	-0.953886097977718	-1.81240123110018
752	-0.305921166530658	1.14117909313937	-0.699842467988531	-0.616472876384567
753	-0.128896090166819	0.747696438807327	-0.735308625828665	-1.21873659508262
754	-0.285478118732761	0.463521322934874	-0.858429448606038	-1.40722912016815
755	-0.248819070027445	0.660610628613245	-0.743566757647094	-1.05438893601744
756	-0.356044013608963	0.201076214953325	-0.712200991210049	-1.29025012528478
757	-0.228187149151369	0.107112901848126	-0.223774717600985	-0.92233016197004
758	-0.0514925132816974	0.520736200283393	-1.02734315195697	-0.992436527834079
759	-0.0643194023042713	0.321668146282988	-0.608871512549645	-0.747117937592878
760	-0.231493442629969	0.379427849982244	-0.440708588942505	-0.746809540867336
761	-0.0874002386261366	0.212212183859672	-0.978089310973703	-0.956806723127535
762	-0.165477885332375	0.246668959438217	-0.946778738297749	-1.30428606757867
763	-0.785166799730912	0.770847001111177	-1.40147305419068	-1.67112257355075
764	-0.049914423203309	0.703698862498228	-0.785735742896504	-0.951151358447194
765	0.0061295513737613	0.13242355693642	-2.00140952891475	-2.01052031959467
766	-0.0587992374012041	0.333805423454558	-0.394513145861366	-0.385724423427022
767	0.0922657681515052	1.80878890508752	-1.05586888652955	-1.05264639945064
768	-0.0903383968711212	0.146537569630143	-0.876526278566798	-1.30300203482034
769	-0.144666356408645	0.0748879784264142	-0.761182406738805	-1.38690919363321
770	-0.18565564277601	-0.3260208740606	-0.360722088634781	-1.69468500554908
771	-0.0130938348132916	0.0370240401770181	-0.718242537908843	-0.728215677832858
772	-0.279505934132448	0.600103962660086	-0.647535565569207	-0.941878723753655
773	-0.140063595559279	1.14589020010194	-1.38054731612734	-1.16278422321822
774	0.000977550005843085	0.828167345204171	-1.59041929832462	-1.65990074813277
775	-0.33318197357212	-0.1065442384061	-0.567707029158112	-1.22667278325167
776	-1.11576218894081	0.643939348100441	-1.22297715437865	-1.12610643082193
777	-0.0995934857083317	0.276169429411447	-0.394430602280573	-0.431239561116851
778	-0.390684435784217	0.435695999133017	-0.921311391347954	-1.06753546580405
779	-0.800271409203917	-0.0754048205838147	-1.38837958287844	-1.32819369503796
780	-0.592133644731803	0.570747144648445	-1.16639420730111	-1.5426689853472
781	-0.384398551401778	-0.488510879872216	-1.07683642934086	-1.54015632923921
782	-0.296905795777773	0.0454334026524846	-0.607522055201504	-1.24563559024147
783	-0.319168101226364	0.174432584471704	-0.53086175099247	-0.904770686851064
784	-0.215479999788429	-0.652142904237254	-0.271739065514867	-0.812281779247416
785	-0.00921183531795272	0.815894931982811	-0.114285418903253	0.240814257583824
786	-0.194858616647251	0.930517856879998	-0.552182305877552	-0.803605663220875
787	-0.530739340169022	-0.557920065848288	-1.00454465741772	-1.57968300560334
788	0.0207276612485958	0.738335723997612	-0.458900892941981	-0.536964464923264
789	-0.0920489355030925	0.192636722224051	-0.344062488402224	-1.25462895407981
790	-0.0186374581355543	-0.061607117523032	0.0617804296938888	-0.207582015348406
791	-0.0373782242732155	0.466155572809635	-0.856358329361011	-0.800229057820723
792	-0.0196045385821012	0.15468033775574	-0.564291935568673	-0.57257349783138
793	-0.151002342963946	0.601703171697691	-0.569301623923078	-0.826463993622468
794	-0.266742072235157	1.16095425976946	-0.649030277754138	-0.740325246589673
795	-0.161973762096848	1.09733710061405	-0.560876302011209	-0.876988689287487
796	0.0313100123465093	0.221721503535362	-0.564541195369999	-0.70394283239671
797	-0.371740346923904	0.26417330511443	-0.848170018281969	-1.51765382632149
798	-0.260917137919967	0.724499477661596	-1.00140921306348	-1.31654602877808
799	-0.429696079283685	0.0384181476451224	-1.44640107247988	-1.19951878470725
800	-0.0829945386026037	0.304341832110504	-0.687020164607764	-1.26037597853103
801	-0.549069851014481	-0.191018900814664	-1.07295094484855	-1.75342280217617
802	-0.00562830626219605	0.0295598269744545	-1.47840344428781	-0.749140025675987
803	-0.00785161458867928	NA	-0.531953399689958	-0.301729264626151
804	-0.150908367072121	0.425738575005531	-0.881466002187491	-1.45940282405249
805	-0.348236172168344	0.948586918503271	-0.600307953450268	-0.700298846276758
806	-0.16291900792107	0.293363040357526	-0.355136581675189	-0.519093927173361
807	-0.348574728827457	0.038524470524653	-0.811734217723264	-1.6282443852493
808	-0.326511981302833	0.369102733729266	-0.397453614233622	-0.78550816094647
809	-0.26485697995095	1.1653783172985	-0.777177938142723	-1.60135684695246
810	-0.0919532340898923	1.02082841926652	-0.619920444484994	-1.14289698973773
811	-0.149989586276096	-0.0275409912154377	-1.82385924261463	-1.53966059393835
812	-0.126888253203358	-0.0187037590007981	-2.22795445568614	-2.084185800567
813	0.0618122194272857	0.19395736532713	-0.19415038819437	-0.907483346592838
814	-0.54947211990623	1.01853452994885	-1.2033382250845	-1.29725641571239
815	-0.159346996551663	0.561599409444094	-1.05608091884304	-1.28791368336665
816	-0.323820406026436	1.03821766411109	-1.15847885786451	-0.810271218150955
817	-0.103992445000697	0.963273228777493	-0.994611079047037	-1.49470963570249
818	-0.588659015285749	-0.244850451443513	-1.56961116800462	-1.76560240400685
819	-0.244847814645117	0.485496125022657	-0.59368504640266	-1.16574392208914
820	-0.146755455229791	0.157007762251482	-0.447505646879159	-1.13909131454835
821	-0.66395427673238	0.17520507959192	-0.729027349628397	-0.899602718841044
822	-0.148655942193038	1.13175252666138	-0.987852941246781	-0.951504873210755
823	-0.248910862719838	-0.129495206592988	-0.673479686058154	-0.774868081503228
824	-0.211653982591627	0.475680683405389	-1.08815407244884	-1.13610827582589
825	-0.178032696356284	0.0667688699782915	-0.523958662743488	-0.962975869098608
826	-2.00216816116013	-0.322104312093306	-2.45248867491351	-2.31742485899653
827	-0.150282579028975	0.647568720145327	-1.18280665719037	-1.17904836038025
828	-0.0916238509130571	0.875237306738755	-1.05393274237193	-1.04053988087022
829	-0.155754741095137	0.173436144681093	-0.0424029961587433	-0.0480138260871183
830	-0.0282689496937633	0.351473408966264	-0.900996796436308	-0.946636773558888
831	-0.151874366317995	-0.504647015154665	-0.767522620992349	-0.826267284836133
832	-0.267000377736588	-0.0833071395815115	-1.16954245254892	-1.49883602539216
833	-0.319794012002695	0.447370197877342	-0.672723491145898	-0.95644606869528
834	-0.121902332484842	0.587914187195947	-0.380971333117295	-0.323651252374054
835	-0.136309825349912	0.217734557734061	-0.488020095136081	-1.12470846174357
836	-0.129696652346579	0.684399246304739	-0.95328285287016	-0.857391378618565
837	-0.0215566520896009	-0.137533052032081	-1.76491469790281	-1.50097317759606
838	0.00152012415003467	1.36966437545672	-0.792457767506668	-1.03099945890249
839	0.0870220878737397	2.39679317823484	-1.1591795952702	-1.10102422301198
840	-0.263141364878368	0.667879330775055	-1.00551631428315	-0.957796387765585
841	-0.645511300681125	0.85622141756832	-0.74728822352052	-1.08419241363293
842	-0.128236673118373	0.71978583770433	-0.806536696400382	-1.20285131718572
843	-0.103650785424039	0.536229638299738	-0.707658545527324	-0.99824458590792
844	-0.0958839220228375	0.505771438622373	-0.932240547554322	-1.20802737024487
845	-0.216956761849509	-0.648294105367368	-1.17036665419009	-1.38573414764533
846	-0.203127163398421	0.62293208784162	-1.32436540127277	-1.48904890245637
847	-0.087848875960604	1.97627606552311	-1.37511773278404	-1.48404581113127
848	-0.127445621045446	0.401376294630666	-0.56293088564957	-1.51198090225386
849	-0.257502544017307	-0.398476780042325	-0.497880741648996	-1.28737498830016
850	-0.444457068177051	-1.14238159797182	-0.854645282408391	-1.21799278148651
851	-0.262154123722662	0.284264293723807	-0.610180230123154	-0.786291503721433
852	-0.222772656882841	0.777875693185213	-0.748200284391771	-1.38563722411676
853	-0.890571547140873	0.0206650150978781	-0.992486292265751	-1.27937053437109
854	-0.171031563583236	0.371945111735427	-0.423294833402781	-0.994590856317873
855	-0.404362638703778	-0.0712367460782319	-0.300360319014745	-0.687852242636446
856	-0.310435366014215	0.752801615139809	-1.19298094037162	-1.51240881820894
857	-0.122274976917676	0.836179787036632	-0.739087018137016	-1.44677099789042
858	-0.142741156995978	1.08964103210358	-1.1063297377442	-1.08345353914867
859	-0.214068429800386	1.07532385141206	-0.409090994746127	-0.411760571066083
860	-0.670587744204526	0.388970732550982	-1.3916229613753	-1.5265193667303
861	-0.00813736775327223	-0.0431689406785547	-0.741299821456226	-0.941981993459137
862	-0.27467457513067	-0.536773731965773	-0.386196609977041	-0.75346961317493
863	-0.0442347547166999	0.0753268423737969	-0.882118946995293	-0.712486177203933
864	-0.136752156227194	1.06131109339528	-1.32560116979339	-0.965019913342651
865	-0.222253268981199	0.130462644228618	-0.550060052243724	-0.623423264345741
866	0.0285642643099581	1.61555699482911	-1.05044909745924	-1.28446746387339
867	0.000561657229113068	0.0282501248250835	-1.85660105628945	-1.6147155257467
868	-0.02603060400804	0.0323350092204252	-2.03759613772658	-1.95825629645074
869	-0.256810349921037	1.15276712140904	-0.852862814396482	-0.94570670542489
870	-1.42496831472488	-0.427894179855464	-2.14484134027783	-2.10282717841285
871	-0.00527145479854013	0.374460045508388	-0.596386231369944	-1.37944201830919
872	-0.444385563114052	0.848184745452694	-0.893036787594544	-1.69704240219095
873	-0.252052309746499	-0.647842202900005	-0.683735771143908	-0.438140229948019
874	-0.266648208683912	0.602716610201925	-0.437638914856123	-1.01986159637032
875	-0.246039078067879	0.637108822940866	-0.848882038572702	-1.07285141238586
876	-0.364301376688973	0.0646282841519122	-0.530019537750541	-1.31961368425222
877	-0.187598648902859	0.404151418561995	-0.899887491591542	-1.64585075765527
878	-0.199306125153167	0.168096584973497	-0.742036604586055	-1.12027809113781
879	-0.183231342607215	0.739798589228311	-0.654170974867697	-1.04858183777538
880	-0.0961216285891033	1.72246610429675	-0.670120652390864	-1.29866484927729
881	-0.446823069068471	0.747089632030053	-0.6145802770722	-0.503539908629469
882	-0.287701540601492	-0.451034636620061	-0.479254293939356	-0.802144277379927
883	-0.00750149399920131	0.0472689110991786	-0.371894601351097	0.0242716296678109
884	0.0456945738944909	0.877504589629042	-0.702379881175854	-1.39084021396828
885	-0.124617132351891	0.0913841272019958	-0.654070222907729	-1.28599617535606
886	-0.321025765749827	0.405323944485499	-1.27687046915291	-1.44108724586536
887	-0.592612133770402	0.69552051961358	-0.776388586867359	-0.82723735554201
888	-0.0948479768052551	2.36300839266307	-0.582210917475728	-0.892038424084872
889	-0.00173293617658643	NA	-0.870826080696717	-0.702332799674499
890	-0.0784198865801598	1.93499037690834	-0.717845115595747	-0.868930125285464
891	-0.393735549068136	0.900417756711347	-1.22379620524424	-1.31474615866281
892	0.0198918277205288	0.0534096395370216	-1.14521787772824	-0.901331269117868
893	-0.163200624265766	-0.0444387616245745	-0.289352532567467	-0.932763579275049
894	-0.0757996979874768	1.27960299049086	-0.512652480655229	-0.738890351853552
895	-0.487671681267216	0.976510292679911	-0.87353316481815	-1.14935889569604
896	-0.0220705852190331	0.573621135236893	-0.425520734142127	-0.678278055305155
897	-0.250099792805524	0.697118001817972	-0.894021460838798	-0.97374999306131
898	-0.170552176110515	1.79499116353631	-0.620685964163727	-0.835663373074554
899	0.00679068913000845	-0.0484119477008465	-0.666982953227323	-0.734164574547309
900	-0.0822399082830258	0.812207729078372	-0.633113988646691	-1.35832997989679
901	-0.388539832911582	1.39129871610909	-0.533850949813229	-0.665813945546848
902	0.0426036384358843	2.48763595932373	-1.54762710373773	-1.76233035541292
903	-0.607955071492405	0.79260572828504	-1.02380196912486	-1.12890344719624
904	-0.254136243876514	1.00277344878556	-1.30544503982368	-1.48247890597573
905	-0.76877344626264	0.860351540306762	-1.2831525000664	-1.39693033073327
906	-1.00406073050791	-0.0446724648498402	-1.82432821169642	-1.6954344485392
907	-0.051121047581773	0.407615890948438	-1.48584174213688	-1.69831937484439
908	-0.37200290783687	0.740894894514063	-1.27712876888089	-1.50192572483324
909	-0.0951560357863869	-0.0833621014779587	-0.675745189540128	-1.29757991742332
910	-0.268247932618383	0.223410827601675	-0.374951168131579	-0.552402344465839
911	-0.226356964678952	0.369843026470283	-0.402213309096536	-0.945057260783228
912	0.00975165030779417	0.00239798906956494	-1.17569382695741	-1.09840127103061
913	-0.107682032215439	1.27254208827594	-0.594932782064573	-0.948683157605356
914	-0.0464423546424361	0.985640428434566	-1.14640408073816	-1.15428322359744
915	-0.307675917562215	0.246271944377614	-0.735942765443834	-1.44901143410412
916	1.14027135270016	3.6179596145551	-0.281339740901214	-0.440625849601225
917	-0.187804590172991	0.59566729479463	-0.989186815806633	-1.20164411850082
918	-1.12534959179554	-0.0864568966868924	-1.7742197170819	-2.40536513309346
919	-0.186594513100711	1.19394008163562	-0.949321171540043	-1.1340423615348
920	-0.781521429433418	0.155786358755788	-1.53679902390175	-1.7428120195579
921	-0.041771221451597	0.100377323788683	-1.94417289110406	-2.05247910837971
922	-0.166220697790827	0.707178447690219	-0.804849180933418	-1.21814339121704
923	-0.177977101545564	-0.0428767661255698	-0.643932959392782	-1.26183709490685
924	-0.024084695353016	-0.00658828492140697	-1.22249412063631	-2.08637220761257
925	-0.209486614195408	1.00440964136157	-0.770858027780825	-0.904174551205888
926	-0.115223829789819	0.638132123304495	-0.854663363353673	-0.743995192004417
927	-0.364436363402528	0.531686100897003	-0.511053482703027	-0.952265424057809
928	-0.0708811085830198	0.00957923214245355	-0.305595034112256	-0.344081834470079
929	-0.0976477790654765	0.471410231659615	-0.975310831075662	-1.17353012914086
930	-0.231389711210668	2.12242439633286	-0.680726273793714	-0.576306678722709
931	-0.177395574265224	0.621665385534577	-0.154994257857035	-1.0414914249294
932	-0.432597018363384	0.358816171303776	-2.07046428489897	-2.18118146815471
933	0.612823928405849	1.25339983463081	-0.829577720909074	-0.860773647947178
934	-0.133802724126776	1.43799059941356	-1.04460970510706	-1.20448640876891
935	-0.333385499116195	0.115356292007189	-1.87105480568368	-2.14664326338137
936	-0.124364646104861	0.571973950701196	-0.84609687972962	-1.37055285152918
937	-0.287658327281199	0.838061976426096	-0.806577864650021	-0.920334187898764
938	-0.0230053634273494	0.175243907132757	-0.926032369067972	-1.05670970135232
939	0.00101582595824516	-0.048556236628086	-0.504556496062322	-0.933346028659746
940	0.0128149538682888	0.265130525910345	-0.422708456622268	-0.880349872866448
941	-0.222379489580057	0.556466565453518	-1.57985103983481	-1.79547132350817
942	-0.190584438632605	1.20465857890841	-0.375626376095626	-1.33236986636133
943	-0.298060833682194	0.897300087177814	-1.00212984351673	-1.21199072068043
944	-0.0617696568293443	1.02381531316212	-0.870128099538627	-0.887841916488197
945	-0.0714766024543942	0.815176547895134	-0.660799375971106	-1.65420379457549
946	-0.0834363234185229	0.12236925997643	-0.507537394665105	-0.399725536023038
947	-0.281072842055435	0.380696262441159	-0.621497913295789	-1.37074040977034
948	-1.0293509326151	0.212395160267372	-2.04025292659796	-2.70908206841808
949	-0.249929682752198	-0.200997200491525	-0.702899106877876	-0.881359027058802
950	-0.127933572632704	0.770027224794605	-0.520404082981352	-0.970716153198118
951	-0.707471512259054	-0.384434708141461	-1.22211477100909	-1.37253917664909
952	-0.141091102473594	1.35758327692024	-0.825632052741866	-1.00726931501767
953	-0.119633174701624	0.362452015706046	-0.713983768333648	-0.795089733432884
954	-0.146482298394464	-0.403257445202107	-1.50137536707338	-1.16355494752028
955	-0.0992907306275201	0.453152766516031	-0.885156605689542	-0.720955554100061
956	-0.321323908936089	0.010077452368073	-0.962114723872033	-1.13369858113005
957	-0.331996551192655	-0.197554848146755	-0.79206439955038	-1.14206423941385
958	-1.03798662042427	-1.23828889425195	-1.53031408299481	-1.8895613759529
959	-0.227829703128694	0.592627506412531	-0.251094795635743	-1.50210879817944
960	-0.381356057321609	-0.0324136118019688	-1.07530506991565	-1.18261692657043
961	-0.270069610915826	0.526112071356216	-0.43723578406855	-0.813371418498633
962	-0.155734219859828	0.922039589921019	-0.519453990711968	-1.23152582730151
963	-0.0842745202344615	1.55130648315285	-0.15167729454821	-0.298379671105644
964	-0.437045878495107	-1.17137519300122	-0.519077482351859	-1.10814963422278
965	-0.0736613681455956	0.5145708832171	-0.160486328688051	-0.964764452332382
966	0.00298965093378848	0.235079519234868	-1.13460903262031	-1.53338472621219
967	0.0319459998232516	1.20517690431703	-0.4241759269166	-0.500366734220758
968	-0.307808533516378	0.107029393493875	-0.129741731170073	-0.544482393477361
969	-1.97185043050485	0.0196674686870552	-2.38931313910298	-2.53897523781063
970	-0.0250865320227631	0.258410000545201	-0.462938213842013	-0.43498071685635
971	0.184274105275642	1.06478606971574	-0.586967612369962	-0.603624829414877
972	-0.00630298439385521	0.044431787150646	-0.965199642821267	-0.926606714070929
973	0.0101369905550485	0.585378286678998	-0.871078978404144	-1.1767061594474
974	-0.176615886655086	0.78358821651878	-0.36268768728284	-0.96833024613565
975	-0.141948258659593	0.261982012063051	-0.766238741344208	-1.31331816089699
976	-0.112638657566466	-0.477865626354979	-0.289188901753018	-0.61075466681074
977	-0.119308280545047	0.381259127821766	-0.83348597192534	-0.747262100626285
978	-0.257320875410265	0.815145571104144	-0.796715897068865	-1.36980079910933
979	-0.24093914948522	0.431101480503571	-0.784103289096282	-1.19614379291794
980	-0.191713561694131	1.71443813519922	-0.612828682978362	-0.690896308369197
981	-0.0164712258531472	0.108686253719523	-0.878127595661153	-1.06339732323457
982	-0.121166781594339	1.9350109464563	-1.11732650823634	-1.45621638187407
983	-0.174470019040344	-0.388168533495395	-0.877966265772897	-1.54537956360297
984	-0.179578596734883	0.611731823321665	-0.468819455491839	-1.21449843629496
985	-0.200273808514789	0.63231548029642	-0.864523277675634	-1.56704878970007
986	-0.289614830651523	1.52607166091547	-0.724025486832107	-1.03380662000868
987	-0.853793524002484	0.106474907435807	-1.1503193677021	-1.37374480708582
988	-0.313006053311167	1.54112426593165	-1.43897528389816	-1.6387494438141
989	0.169939787787405	1.99265969401559	-0.354553979152698	-0.621549197048324
990	-0.0858713766959439	0.192066414422038	-0.916321124975248	-1.35600441476309
991	-0.415302856864825	0.314436715924648	-1.09027796959367	-1.25971207775958
992	-0.205645351275947	0.419134066600092	-0.91136855019133	-1.39083227380929
993	-0.115792902096011	0.579642150828503	-0.801541097403005	-0.950687907087893
994	-0.122071306865744	0.578286922038452	-0.573274627425769	-1.19840503596468
995	-0.183380139124283	2.09046378504128	-0.56407908654168	-1.13054395233259
996	-0.160730672500877	0.387319528651283	-1.17232274359717	-2.01976992852767
997	-1.37902286014156	0.239878009224545	-2.74646214822758	-2.76408333218945
998	-0.208895492561052	0.0391996287404939	-1.00702070265562	-1.18941753210413
999	-0.268778922082794	0.113034987877401	-2.54155070008628	-1.8321297100431
1000	-0.161939669213478	1.15415370594071	-0.532486928842022	-0.767773531711199
1001	-0.189356019337499	-0.28125288511308	-2.15177299694177	-2.07611797266487
1002	-0.568607772095373	-0.871268698972591	-0.661003222308089	-1.30076489171052
1003	-0.177872731876491	0.719884619889472	-1.01778234681625	-1.12615968132747
1004	-1.42169227923837	-0.175220349846122	-1.82373636520842	-2.10691169434473
1005	-0.429200725085588	0.0955781897615897	-0.935959662563503	-0.964063341925199
1006	-0.35175589767438	0.534597715131848	-0.624342102845175	-0.585742824987602
1007	-0.272957093436483	0.911994430448875	-0.937865936270986	-0.923873733689591
1008	-0.0337578581015744	-0.137533052032081	-1.63126007324191	-1.79035411868594
1009	-0.997123456729468	-0.180152164330937	-2.01553529964149	-2.2439945140698
1010	-0.00300679264700825	0.137024003656437	-0.651851861588006	-0.655098165334607
1011	-0.410413049842676	1.20355831314488	-1.09274173157469	-1.16614418058661
1012	-0.0854086082315397	0.0960961746198324	-0.227191733792072	-1.32338227373497
1013	-0.145563087102185	0.307896259836901	-0.249484698273297	-0.698678068923113
1014	-0.172286637048251	0.309671727404897	-0.475986285030593	-0.802506750387366
1015	-0.103379109201611	1.20800045211534	-0.86585755802874	-0.835546848970562
1016	-0.289917837674852	0.210825167127289	-0.389861278131686	-0.819706154549606
1017	-0.0779204250542277	0.210925134836556	-1.09096714445219	-0.970098663163779
1018	-0.498708989166464	0.539239108139451	-1.05185132605321	-1.26862174711943
1019	-0.0686990414032478	1.05751126130089	-1.33011417029732	-1.35193406323353
1020	-0.00804904913590736	0.0189596913857622	-1.66863854102583	-1.48918006786956
1021	-0.319594991557331	0.6143854267378	-0.415929553483617	-0.716638833811033
1022	-0.0443388108886092	0.340194167503891	-0.825043961169679	-1.05495489321548
1023	-0.432212236930598	1.53073676111437	-0.613051676055382	-1.36837001830297
1024	-0.210195765723114	0.0100646418437496	-0.559965874654522	-0.703840390371241
1025	-0.434916590101694	-0.187286448014182	-1.21704748945755	-1.83219783722062
1026	-0.21317467888679	1.55097275721641	-0.904345743428727	-1.7748645273229
1027	-0.0418628345699658	0.632073310839639	-0.626263991731719	-2.12754861227069
1028	-0.377894960260145	0.677182335133991	-1.01688134803837	-1.58223435089371
1029	-0.306290560079625	1.09404154122588	-0.924821651347762	-1.77830777184433
1030	-0.316588498154258	0.762441382143869	-0.193315831911242	-0.764583769548033
1031	-0.0681510010687644	-0.392062380307193	-1.18714108872473	-1.97698573858521
1032	-0.702640861159535	0.990777795173794	-1.01133488465047	-1.42016088444518
1033	-0.280271976853036	1.04198029418449	-0.768876089588295	-1.47130942190538
1034	-0.119663705934432	0.563742424971593	-0.598896165955852	-1.61049019881856
1035	-0.236417169037773	0.891465330546725	-0.724929309637286	-1.50531511515489
1036	0.0145845697038394	-0.150251199634303	-0.731043245975157	-1.17362484478546
1037	-0.00377113555916005	0.525614590541475	-0.775844915409844	-0.879300693943438
1038	-0.0303395501045209	0.0178509487687131	-0.611357993775793	-0.459845135908119
1039	-0.138693756654239	-0.222499676570128	-0.727023549359835	-1.2611895807153
1040	-0.0856034993775404	0.486233522937304	-1.06633965488631	-0.870877509812535
1041	-0.034528885037293	1.57382799607563	-1.18237655596718	-1.23077445569673
1042	-0.0713708577471169	0.20745897578088	-0.352648691408718	-1.32786892014879
1043	-0.445290203549448	-0.213419981977521	-1.20978603005699	-1.40925564137284
1044	-0.0901541054007703	-0.124673899764836	-1.22244563117078	-1.06264582880018
1045	-0.176664362745773	0.369704862787106	-0.220961766991986	-0.5711532546013
1046	-0.0229269044272872	-0.0519110647451959	-2.01876510381361	-2.03824553793048
1047	0.0662778065496242	1.05018108682847	-0.859331291635065	-0.74823936952546
1048	-0.0599859078834786	-0.0206532795499563	-0.91301294497643	-0.992425088579546
1049	0.0171288170387734	0.645278008928513	-0.466804511727233	-0.875343569580172
1050	-1.02858058479994	-1.11884571301493	-1.92771863526771	-1.97337011618408
1051	-0.87993579931635	0.0794328592736696	-1.28084146068963	-1.68187687796947
1052	-0.0923550839740839	1.28326773673418	-0.684393263883367	-0.861637825879219
1053	-0.15276051351073	0.622562981900678	-1.07092430698362	-1.13951432163262
1054	0.0598234005533232	1.61650284585243	-0.619776186892947	-0.698287617761576
1055	-0.155922385274301	1.03551876854307	-0.941727754088627	-1.05198951839439
1056	0.0155759078980313	0.0208972249869729	-0.754595125984992	-0.72500392931951
1057	0.0479378364561075	0.57696770425053	-0.185186484296281	-1.01252288467859
1058	0.167052350225235	2.53555515401047	-0.467379548958185	-0.709708472309943
1059	-0.194100302877329	0.259953889267643	-0.637424132909534	-0.677562964912878
1060	-0.0686282558996706	0.456761339758283	-0.810249200206462	-1.36663228135049
1061	-0.337444420419892	0.556348759837728	-0.835543128971272	-1.01662136246814
1062	0.0529211013623431	0.832369201633701	-0.537668435556588	-0.863854390680614
1063	-0.158031296807682	0.0198765274361105	-0.631303737103646	-0.733333865042746
1064	-0.00260551017517944	0.0323350092204252	-1.63731057344128	-1.3391035136726
1065	-0.193452843713338	0.0197756438944817	-1.21453931826586	-1.63609853790231
1066	-1.79015960944104	-1.56917776155817	-0.696484218187751	-0.778921804328472
1067	-0.0743709180938935	1.59134464941266	-0.749508904668991	-0.91569280218033
1068	-0.472220294915084	-0.109227002741862	-1.18965325729795	-1.45316041880512
1069	-0.145766819831864	-0.491508615007038	-0.441084246444317	-0.659101419408802
1070	-0.332117549342059	0.0881231648620635	-0.39179703605643	-0.852713761981767
1071	-0.00689276916493005	-0.0898722323675078	-2.09575854945555	-2.17105105860916
1072	-0.261778147150611	-0.169386198069496	-1.0628181869254	-1.4656427433396
1073	-0.173720622853392	1.53982491424	-1.23107594590452	-1.49286093634075
1074	-0.0624033047249629	0.122269787825614	-1.01155705619285	-0.955716313357695
1075	-0.00785161458867928	NA	-1.52947244645539	-1.92816262800434
1076	-0.261545340848935	0.350518299335805	-0.413215080851489	-1.14074826646106
1077	-0.150618032562488	-0.419992991529084	-0.967343214629966	-1.37642928387333
1078	-0.177062368974694	-0.100355621230768	-0.269657613111399	-1.89067783394704
1079	-0.0263788393333456	1.12480409107511	-0.937763741643389	-1.19441909232882
1080	0.00915876650246648	0.137678308092463	-0.371687163132918	-0.64978149137968
1081	-0.185566129258453	0.0894334827423696	-0.697889295743313	-1.01003699930346
1082	0.0571749284691138	1.36285364143574	-0.232491147372179	-0.359118639262658
1083	-0.114520094940888	-0.346430362408119	-0.969956947903859	-1.39225554353805
1084	-0.0114315457095897	-0.0249594189582895	-0.719564686340801	-1.64407232866671
1085	0.136739646563513	0.705578770227396	-0.145858097805181	-1.05646580035958
1086	0.0281286181387465	0.811293807004566	-0.272392651280828	-1.66728367273857
1087	-0.0486028679984832	1.31259391229198	-0.431893500510107	-0.56709069567932
1088	0.0887291077476999	2.51348746109464	-0.601063921153232	-0.680154727606984
1089	-0.217717118998763	1.14168786051725	-0.516370975754187	-0.681244812838608
1090	-0.198173355938931	0.824909950848314	-1.16038334907242	-1.32975175436291
1091	-0.267858111820499	0.591983187566863	-0.613423097667735	-0.791979824127412
1092	-0.445272935240771	-0.661977541038801	-1.88464768777993	-1.85354091183907
1093	-0.166762288155189	0.261052340857208	-0.243068045419905	-1.07094585309585
1094	-0.237266376684809	-0.0100604258654959	-0.688940648534245	-1.19742214277331
1095	-0.074521106615554	0.663207942283322	-0.475058111731107	-0.829260660970976
1096	0.075745288626328	0.641669006854276	-0.587144828056343	-0.673909492003401
1097	-0.139232191902791	0.823392582664947	-0.745664911048165	-1.04607140192332
1098	-0.0438155475083912	-0.32599172459098	-0.17720699822511	-0.989643582672714
1099	-0.350558708547811	0.0282857723691363	-0.576823949532841	-0.65996779552454
1100	-0.0810965706390613	0.423247562583141	-0.790837663479856	-0.592120637648897
1101	-0.194340946965695	1.79104056108839	-0.910767157428812	-1.07102243949019
1102	-0.0786861699364893	-0.0464872345412848	-1.62232738501914	-1.81626027111587
1103	-0.156948575446357	0.214370131746247	-0.791367665350595	-1.4134118097334
1104	-0.00260551017517944	0.0323350092204252	-0.0563729585910845	0.0612235918080685
1105	-0.220595436403178	0.364434729511816	-0.849678690088141	-1.18244621257227
1106	0.0223352493597202	0.806098128577965	-0.538281259952573	-0.776723372222615
1107	-0.104425344677967	0.342276740461097	-0.457345437381486	-0.769678516853256
1108	0.0711816896146843	0.058328581174412	-0.587316327074459	-0.784533059516071
1109	-0.0241371636881484	0.188759380993073	-0.708132633605367	-0.546251737751733
1110	-0.0759036426353058	0.138642757978226	-0.72096278413019	-0.575013734706884
1111	-0.0706915629423509	0.663213751662406	-0.425468176768399	-0.987377538185359
1112	-0.382469629676615	0.1519074667832	-1.01579652936388	-1.1768564324849
1113	-0.193961925062176	0.129069850015854	-0.860881372747554	-0.616807880046104
1114	-0.00654804371637073	0.0323350092204252	-1.1496660434723	-1.30890618056776
1115	-0.270898045278679	0.606620660743616	-0.817729374179484	-1.29909348382279
1116	-0.00121690761508265	1.40204641394864	-0.667732143034891	-1.11494688740027
1117	-0.0984485176949097	0.490703587787297	-1.2928327511776	-1.31220455531631
1118	-0.10625693172171	0.528510514274209	-0.238120784234115	-0.0179372041720406
1119	-0.0555515216567225	-0.0399666011236617	-0.994702721027995	-1.28513921934882
1120	-0.0182688544099263	0.25771985313299	-1.84820466719325	-2.41372448895301
1121	-0.0542405865945694	-0.0311779711718531	-0.130156096546774	0.0324864299978947
1122	-0.114304044308369	0.351491367551274	-0.692354068736372	-1.22672223531291
1123	-0.14548896896565	0.375156807391308	-0.679302888056126	-0.898097395971795
1124	-0.0935039033945598	0.84851887783738	-0.791852353230052	-1.30124107638121
1125	-0.338293996214846	0.283156325752848	-1.07453603678637	-1.41744425076222
1126	-0.177740402122846	0.809323905022196	-0.39978861127423	-1.10841706300511
1127	-0.396490082565804	0.364529493169755	-1.31730555197118	-1.50518705306066
1128	-0.193583786433527	0.964576910805133	-0.511958907054604	-0.517567547900419
1129	-0.0312332032554572	0.0931679248348512	-0.81079237144975	-1.12595716692403
1130	0.00747176259377914	0.0997403147981153	-0.509996232538934	-0.552088015096397
1131	-0.0865550593747751	0.747146545940057	-0.940145465873604	-1.22898889659352
1132	-0.265575661504686	0.157729377284351	-0.754301626496697	-1.14981680666198
1133	-0.379180004278241	1.10826468021831	-0.963811520027059	-1.04126430846735
1134	-0.180567846839021	0.41015709778481	-0.816760991782294	-1.38235267755673
1135	0.00378129240278789	0.0221936912647214	-0.459411486905763	-0.10521760679888
1136	-0.232359040472881	0.354613388171684	-0.578545831050049	-1.18083428780564
1137	0.0332951088505054	0.488204050809467	-1.55625576635202	-1.59856686336071
1138	-0.497237724649788	-0.224457632893608	-1.18453603556299	-1.29147078544369
1139	-0.236155688594733	0.13959944888003	-1.1207997629689	-1.32401400806362
1140	-0.316635471289258	-0.131891949915003	-0.301840392626849	-0.794571373102452
1141	-0.309351921017915	-0.108567402722304	-1.07412277046186	-1.05458248838439
1142	0.00580581675828907	2.5103266702994	-0.944735992154671	-1.08553747699036
1143	-0.0186504627057803	0.0378774710184532	-0.814542314436021	-1.12904109716291
1144	-0.0196869418483939	-0.0249594189582895	-0.424117708050499	-0.473011138007011
1145	0.0748003357305282	0.300426069376888	-0.282536856255311	-1.5251639197023
1146	-0.604207257402299	0.0804442428625655	-1.32948328097685	-1.63948114541447
1147	-0.734098877912891	1.06359301266004	-1.14765012413299	-1.38829478196235
1148	-0.0291556692160456	-0.0977405197261394	-0.982268651102333	-1.0394208859837
1149	0.029479946504079	1.20080059192284	-0.674650706751064	-0.798074038613776
1150	-1.33082132617373	0.304543600931706	-1.45580242489374	-1.99125974148013
1151	-0.48782163217055	-0.434452688545428	-2.21730973985587	-1.69843017713772
1152	-0.0282344374953671	0.615919048271448	-0.858923370100464	-0.905902390118511
1153	-0.192208079634794	-0.449717367045112	-1.12395098914211	-1.77254991895695
1154	-0.495914766978784	0.806392246285593	-0.899275519236773	-1.1944962563906
1155	-0.344562619426537	-0.151224751848893	-0.813160516417255	-0.955675574383651
1156	0.0736000258249707	0.148785903381509	-1.10243210491048	-0.882254654038889
1157	-0.220741452492894	0.0737532912621343	-0.424917556187324	-1.18186605171121
1158	-0.30653778533616	-0.0445726977676527	-0.64887511569987	-1.1280623863414
1159	-0.0376955867627319	1.2562355758942	-0.98023540299902	-1.05361870512702
1160	-0.126551144725565	0.523805915028439	-0.747818955274362	-1.04080775565948
1161	0.030326544814499	0.162699070278779	-0.783856078281272	-0.915010718195473
1162	-0.153666616934889	-0.828950699582005	-0.434153457058908	-0.995697882510894
1163	0.0846229641237536	1.35968684289207	-0.35572124665088	-0.101004907549478
1164	-0.263799741112168	-0.228346036523522	-0.424826804449641	-0.52483682267413
1165	-0.121009715918838	0.642812528176926	-0.576340985213059	-1.21352038880857
1166	0.0353731216105917	0.359674548558939	-1.66779385140436	-1.83622649100081
1167	-0.246603727387103	0.552933630206947	-0.432137604347819	-1.11082516040087
1168	-0.325672718124465	-0.198249842264369	-0.674412980071344	-0.862155280118357
1169	-0.0657891828686454	0.186555138881359	-0.87768615520881	-1.27967307382777
1170	-0.0960960399897321	0.180997472126675	-0.375532316469828	-1.02727521982555
1171	0.00944809393189641	-0.0070992196137043	-0.346251642648952	-0.847007859123978
1172	-0.0555100753861268	0.580906567214771	-0.605200436932638	-1.03134088763828
1173	-0.165514954350161	0.0432563618065013	-1.21522962440399	-1.4971318298446
1174	-0.148435294648185	0.948411941534302	-1.0293987411769	-1.22260116686775
1175	-0.320411667728768	0.505495169700802	-0.41039752018717	-0.889257650896648
1176	-0.110200342687006	-0.273695452371024	-0.577652048452896	-1.11572249974994
1177	-0.0345572604295497	0.724093362972464	-1.05663466919228	-1.40329456785301
1178	-0.0380634275829295	1.02470221947521	-0.470143990356586	-0.403986967744961
1179	0.0316918443845521	0.696430933271917	-1.07594063917762	-1.92479721207602
1180	-0.329962941998247	0.793323530165772	-0.28199073708098	-0.628791353566797
1181	-0.217674225420702	0.000129847881300859	0.0624913336055733	-1.05189750978461
1182	0.00491706800278368	0.986387921791191	-1.05785537094228	-1.34335848908595
1183	-0.753349896465235	1.39697797862269	-1.20268994091382	-1.4314683962238
1184	-0.13581496437802	0.153189721193848	-0.784802514076267	-1.09725000145019
1185	0.0889451880753328	2.06179289432149	-0.770942513747929	-1.17455585454111
1186	-0.15007559813113	0.123819414736076	-0.834032501566266	-1.11239145522813
1187	-0.0116741619451067	-0.361869974250504	-0.197887778859202	-0.951279794375308
1188	-0.160596948316647	-0.0962791526594743	-1.78852281423363	-1.66269427234221
1189	-0.137374539063838	0.274589767075313	-1.07699963395579	-1.02021383217689
1190	-0.130650571848434	0.724181465538748	-0.992507500801254	-1.33992465410426
1191	-0.138745868496087	-0.126152115412486	-1.818757249326	-2.25599095613629
1192	-0.413241735293609	-0.496549688530191	-0.521152512729503	-0.760856079355781
1193	-1.12723868785841	0.230904416130818	-1.60513286795255	-1.66391989049224
1194	-0.103459604878323	0.207939483108251	-0.906473115451044	-1.69138801719348
1195	-0.0290615410235148	2.09437944395746	-0.509136739132056	-0.579709302801099
1196	0.0153362893041151	0.862307778662127	-1.25676746337805	-0.993286375238231
1197	0.0599548301336078	0.706572109066614	-0.76030518242303	-0.937072847840657
1198	-0.0271773602760383	-0.0900157044263126	-2.18978542565552	-2.32823011144232
1199	-0.0443724275438296	0.115141462479986	-1.64353724513618	-1.84089816645932
1200	0.00270748159397664	-0.0802882974457994	-0.662058407248049	-1.69839276529256
1201	-0.00264082017776596	0.0323350092204252	-1.38920801450033	-1.51764211727716
1202	-0.102687910343556	0.250106286670168	-1.30061227386563	-1.3539648036468
1203	-0.0850227516719505	0.286751133269222	-1.10602001943266	-0.0832529477270337
1204	-0.188902439186021	0.234679811755923	-0.580275191904474	-0.793201391968114
1205	-0.0386750504918555	0.181777439607324	-1.51437676674631	-1.39273161766555
1206	-0.0132343969109788	0.466712963422406	-1.54044772875426	-1.85370224607016
1207	-0.144769588034949	1.40988820484123	-1.21672911737996	-1.58362479675976
1208	-0.0745902137439168	-0.338930670797502	-0.899524780245937	-1.19185646399101
1209	-0.241075963881143	0.857328112915992	-1.3455752938447	-1.60284858775579
1210	-0.120780404253413	0.881404547044923	-1.26457494377034	-1.63670180341262
1211	-0.088268590710435	0.201526593200848	-0.654237267066495	-1.28260079194748
1212	-0.126825655528751	0.440258321671568	-0.659023786657965	-1.25717658114603
1213	-0.120095223199527	0.525338843613596	-0.598450983469643	-1.27120730743253
1214	-0.0429867962268069	0.440161446155854	-0.961563508509634	-0.932307880472328
1215	-0.0309833531940515	0.0173320466184495	-1.29056814549554	-1.24119066525759
1216	0.0815155358126322	0.26330993170036	-0.469747129962907	-1.41870929213483
1217	-0.0925218662181026	0.48772589494637	-0.912016317131561	-1.51416056836355
1218	-0.336395892024107	0.228602013458759	-1.4208603587505	-1.67057944926337
1219	-0.0299274231100678	0.672495056473256	-0.96628306328371	-1.43196448510281
1220	-0.263906046904179	-0.148052611886896	-0.598643434453187	-0.850025071418739
1221	-0.00972219841182861	0.501852589851597	-0.630935841623743	-1.07301739616818
1222	-0.084022832439809	1.06420451124952	-1.2668032177844	-1.11852071765508
1223	-0.34037467396331	0.120915699944757	-1.04710774122008	-1.41665361127557
1224	-0.391362278844054	1.48116353485052	-0.891983437451781	-1.0960962478213
1225	-0.190370569835251	0.47676180581004	-0.70204032063392	-0.657845806069027
1226	-0.0275507863394301	0.0658613555748474	-1.83732073852713	-1.35695232972377
1227	-0.0650023895418731	0.0045127483475159	-0.261927321810412	-1.11927662995078
1228	-0.0102181045914017	0.908318055906594	-0.849740523487114	-1.59089591162926
1229	-0.0954673179194642	0.211368737567899	-0.226029177376711	-1.13912304408206
1230	-0.149428451141335	0.222556637483054	-0.378627688361082	-1.28080338973617
1231	-0.167530463978925	0.699590098023529	-1.41522717442892	-1.52579851750738
1232	-0.662336385498117	-1.12645427542571	-1.5865374775102	-1.25203841711124
1233	-0.804295282494722	0.452237111773103	-1.36139797142256	-1.57717122906924
1234	-0.275852103052982	0.0360773586018266	-0.935082895559424	-1.47289576506075
1235	-0.28334391172494	0.866545888911217	-0.99898446582848	-1.30866932567059
1236	-0.113307926819322	0.552071073550573	-0.674122715358132	-0.950757633943456
1237	-0.260530496707017	-0.543905374432944	-0.499035886074592	-0.995185291651602
1238	-0.148301699966766	0.497611572406035	-1.56520432219639	-1.66965532121491
1239	-0.522461122690276	0.299360653963686	-1.13777222905981	-1.15290313514624
1240	-0.19761926293322	1.81555914959894	-1.40851241914102	-2.08332884507349
1241	-0.487486436384599	0.272549735660363	-1.28472861830961	-1.25130242995966
1242	-1.05436766745589	-0.160210028926259	-1.54535663057177	-1.89172223505
1243	-0.131369996290538	0.92772653376619	-0.606299735863631	-1.79185033869236
