# Supplementary material for: The NELF pausing checkpoint mediates the functional divergence of Cdk9
Source: Nat Commun. 2023 May 13;14:2762. doi: 10.1038/s41467-023-38359-y (PMC10182999; doi:10.1038/s41467-023-38359-y)
Supplement: Supplementary file 10 — Source Data [file 41467_2023_38359_MOESM10_ESM.zip › Source Data/AllPlots/fig2b.tsv]

x	mean	lower	upper	sample.name	drug	KD
LacZKD_DMSO.2	100	506.539531914894	450.874436170213	562.453659574468	LacZKD_DMSO	DMSO	LacZ RNAi
LacZKD_DMSO.3	200	22.431829787234	18.3301276595745	30.8420425531915	LacZKD_DMSO	DMSO	LacZ RNAi
LacZKD_DMSO.4	300	15.6812553191489	13.0117021276596	19.4744680851064	LacZKD_DMSO	DMSO	LacZ RNAi
LacZKD_DMSO.5	400	13.5838723404255	11.4502978723404	16.9789787234043	LacZKD_DMSO	DMSO	LacZ RNAi
LacZKD_DMSO.6	500	12.7807659574468	10.4567553191489	16.521414893617	LacZKD_DMSO	DMSO	LacZ RNAi
LacZKD_DMSO.7	600	12.3292340425532	10.332670212766	14.3912872340426	LacZKD_DMSO	DMSO	LacZ RNAi
LacZKD_DMSO.8	700	11.1159574468085	9.66657446808511	13.0858085106383	LacZKD_DMSO	DMSO	LacZ RNAi
LacZKD_DMSO.9	800	10.9711914893617	9.32792553191489	12.9436276595745	LacZKD_DMSO	DMSO	LacZ RNAi
LacZKD_DMSO.10	900	10.6213404255319	9.19263829787234	12.2017021276596	LacZKD_DMSO	DMSO	LacZ RNAi
LacZKD_DMSO.11	1000	11.2245319148936	9.44770212765957	13.5149361702128	LacZKD_DMSO	DMSO	LacZ RNAi
LacZKD_DMSO.12	1100	10.7316382978723	9.18315957446809	12.4007553191489	LacZKD_DMSO	DMSO	LacZ RNAi
LacZKD_DMSO.13	1200	10.9143191489362	9.24175531914894	12.9108829787234	LacZKD_DMSO	DMSO	LacZ RNAi
LacZKD_DMSO.14	1300	10.5007021276596	8.86002127659574	12.3387127659574	LacZKD_DMSO	DMSO	LacZ RNAi
LacZKD_DMSO.15	1400	9.39427659574468	8.01986170212766	10.7997127659574	LacZKD_DMSO	DMSO	LacZ RNAi
LacZKD_DMSO.16	1500	9.25812765957447	8.06036170212766	10.8867446808511	LacZKD_DMSO	DMSO	LacZ RNAi
LacZKD_DMSO.17	1600	9.29431914893617	8.10172340425532	10.9169042553191	LacZKD_DMSO	DMSO	LacZ RNAi
LacZKD_DMSO.18	1700	8.93757446808511	7.72774468085106	10.3817872340426	LacZKD_DMSO	DMSO	LacZ RNAi
LacZKD_DMSO.19	1800	8.8738085106383	7.64415957446808	10.1508510638298	LacZKD_DMSO	DMSO	LacZ RNAi
LacZKD_DMSO.20	1900	9.15472340425532	7.86475531914894	10.7230212765957	LacZKD_DMSO	DMSO	LacZ RNAi
LacZKD_DMSO.21	2000	8.8203829787234	7.70189361702128	10.1396489361702	LacZKD_DMSO	DMSO	LacZ RNAi
LacZKD_DMSO.22	2100	8.586	7.3796170212766	9.99660638297872	LacZKD_DMSO	DMSO	LacZ RNAi
LacZKD_DMSO.23	2200	8.39642553191489	7.20296808510638	9.60797872340425	LacZKD_DMSO	DMSO	LacZ RNAi
LacZKD_DMSO.24	2300	8.26717021276596	7.01511702127659	9.97247872340425	LacZKD_DMSO	DMSO	LacZ RNAi
LacZKD_DMSO.25	2400	7.83631914893617	6.73764893617021	9.18229787234043	LacZKD_DMSO	DMSO	LacZ RNAi
LacZKD_DMSO.26	2500	7.82942553191489	6.7273085106383	9.28742553191489	LacZKD_DMSO	DMSO	LacZ RNAi
LacZKD_DMSO.27	2600	7.52955319148936	6.45931914893617	8.98065957446808	LacZKD_DMSO	DMSO	LacZ RNAi
LacZKD_DMSO.28	2700	7.46751063829787	6.42140425531915	8.58772340425532	LacZKD_DMSO	DMSO	LacZ RNAi
LacZKD_DMSO.29	2800	6.966	6.13445744680851	8.14653191489362	LacZKD_DMSO	DMSO	LacZ RNAi
LacZKD_DMSO.30	2900	7.35548936170213	6.36194680851064	8.55411702127659	LacZKD_DMSO	DMSO	LacZ RNAi
LacZKD_DMSO.31	3000	6.88672340425532	6.00778723404255	8.05174468085106	LacZKD_DMSO	DMSO	LacZ RNAi
LacZKD_DMSO.32	3100	7.57263829787234	6.39727659574468	8.81779787234042	LacZKD_DMSO	DMSO	LacZ RNAi
LacZKD_DMSO.33	3200	7.4433829787234	6.41364893617021	8.59806382978723	LacZKD_DMSO	DMSO	LacZ RNAi
LacZKD_DMSO.34	3300	6.8126170212766	5.88714893617021	7.89577659574468	LacZKD_DMSO	DMSO	LacZ RNAi
LacZKD_DMSO.35	3400	6.74540425531915	5.7871914893617	7.86820212765957	LacZKD_DMSO	DMSO	LacZ RNAi
LacZKD_DMSO.36	3500	6.69370212765957	5.71739361702128	7.80357446808511	LacZKD_DMSO	DMSO	LacZ RNAi
LacZKD_DMSO.37	3600	6.885	5.94746808510638	7.84062765957447	LacZKD_DMSO	DMSO	LacZ RNAi
LacZKD_DMSO.38	3700	7.05389361702128	6.1241170212766	8.32145744680851	LacZKD_DMSO	DMSO	LacZ RNAi
LacZKD_DMSO.39	3800	7.22623404255319	6.12842553191489	8.32835106382979	LacZKD_DMSO	DMSO	LacZ RNAi
LacZKD_DMSO.40	3900	6.82123404255319	5.76220212765957	8.05260638297872	LacZKD_DMSO	DMSO	LacZ RNAi
LacZKD_DMSO.41	4000	7.02459574468085	5.98279787234042	8.30594680851064	LacZKD_DMSO	DMSO	LacZ RNAi
LacZKD_DMSO.42	4100	6.89878723404255	5.87939361702128	7.99831914893617	LacZKD_DMSO	DMSO	LacZ RNAi
LacZKD_DMSO.43	4200	6.7316170212766	5.70791489361702	7.75531914893617	LacZKD_DMSO	DMSO	LacZ RNAi
LacZKD_DMSO.44	4300	6.83157446808511	5.76564893617021	7.9423085106383	LacZKD_DMSO	DMSO	LacZ RNAi
LacZKD_DMSO.45	4400	6.804	5.7828829787234	7.8526914893617	LacZKD_DMSO	DMSO	LacZ RNAi
LacZKD_DMSO.46	4500	6.8936170212766	5.85612765957447	8.0103829787234	LacZKD_DMSO	DMSO	LacZ RNAi
LacZKD_DMSO.47	4600	6.94531914893617	5.99141489361702	8.05346808510638	LacZKD_DMSO	DMSO	LacZ RNAi
LacZKD_DMSO.48	4700	7.51748936170213	6.41364893617021	8.87294680851064	LacZKD_DMSO	DMSO	LacZ RNAi
LacZKD_DMSO.49	4800	6.89017021276596	5.89059574468085	7.92421276595745	LacZKD_DMSO	DMSO	LacZ RNAi
LacZKD_DMSO.50	4900	7.24691489361702	6.16375531914894	8.41193617021277	LacZKD_DMSO	DMSO	LacZ RNAi
LacZKD_DMSO.51	5000	7.29689361702128	6.14048936170213	8.71525531914894	LacZKD_DMSO	DMSO	LacZ RNAi
LacZKD_DMSO.52	5100	6.77470212765957	5.67947872340426	8.00004255319149	LacZKD_DMSO	DMSO	LacZ RNAi
LacZKD_DMSO.53	5200	6.97978723404255	5.94574468085106	8.44381914893617	LacZKD_DMSO	DMSO	LacZ RNAi
LacZKD_DMSO.54	5300	6.78676595744681	5.82424468085106	7.83890425531915	LacZKD_DMSO	DMSO	LacZ RNAi
LacZKD_DMSO.55	5400	6.71610638297872	5.84147872340426	7.71481914893617	LacZKD_DMSO	DMSO	LacZ RNAi
LacZKD_DMSO.56	5500	6.81434042553191	5.81735106382979	7.90697872340425	LacZKD_DMSO	DMSO	LacZ RNAi
LacZKD_DMSO.57	5600	6.79193617021277	5.88370212765957	7.89491489361702	LacZKD_DMSO	DMSO	LacZ RNAi
LacZKD_DMSO.58	5700	6.85570212765957	5.83803191489362	7.99745744680851	LacZKD_DMSO	DMSO	LacZ RNAi
LacZKD_DMSO.59	5800	7.33825531914894	6.08964893617021	8.95222340425532	LacZKD_DMSO	DMSO	LacZ RNAi
LacZKD_DMSO.60	5900	7.14868085106383	6.01640425531915	8.43606382978723	LacZKD_DMSO	DMSO	LacZ RNAi
LacZKD_DMSO.61	6000	6.96427659574468	5.89231914893617	8.13877659574468	LacZKD_DMSO	DMSO	LacZ RNAi
LacZKD_FP.2	100	468.796329787234	418.532178191489	528.1605	LacZKD_FP	FP	LacZ RNAi
LacZKD_FP.3	200	19.8102978723404	15.2093058510638	26.1824015957447	LacZKD_FP	FP	LacZ RNAi
LacZKD_FP.4	300	12.5990691489362	9.11992021276596	19.4501143617021	LacZKD_FP	FP	LacZ RNAi
LacZKD_FP.5	400	9.27179787234043	6.398875	13.7873005319149	LacZKD_FP	FP	LacZ RNAi
LacZKD_FP.6	500	6.54235638297872	4.89981382978723	10.3127686170213	LacZKD_FP	FP	LacZ RNAi
LacZKD_FP.7	600	5.3999414893617	4.13156382978723	7.02598936170213	LacZKD_FP	FP	LacZ RNAi
LacZKD_FP.8	700	4.3038085106383	3.25676861702128	5.70053191489362	LacZKD_FP	FP	LacZ RNAi
LacZKD_FP.9	800	3.68535106382979	2.81826329787234	4.74685638297872	LacZKD_FP	FP	LacZ RNAi
LacZKD_FP.10	900	3.15737234042553	2.51272074468085	3.91350265957447	LacZKD_FP	FP	LacZ RNAi
LacZKD_FP.11	1000	3.2736170212766	2.40090691489362	4.69282978723404	LacZKD_FP	FP	LacZ RNAi
LacZKD_FP.12	1100	2.73599468085106	2.09955319148936	3.45956382978723	LacZKD_FP	FP	LacZ RNAi
LacZKD_FP.13	1200	2.93221808510638	2.08270478723404	5.85294946808511	LacZKD_FP	FP	LacZ RNAi
LacZKD_FP.14	1300	2.80845212765957	1.94203457446808	4.13603191489362	LacZKD_FP	FP	LacZ RNAi
LacZKD_FP.15	1400	2.037	1.57431117021277	2.6532420212766	LacZKD_FP	FP	LacZ RNAi
LacZKD_FP.16	1500	1.84893085106383	1.44872074468085	2.41751329787234	LacZKD_FP	FP	LacZ RNAi
LacZKD_FP.17	1600	1.86926063829787	1.48668085106383	2.32977127659574	LacZKD_FP	FP	LacZ RNAi
LacZKD_FP.18	1700	1.7249414893617	1.36935638297872	2.15788031914894	LacZKD_FP	FP	LacZ RNAi
LacZKD_FP.19	1800	1.72419680851064	1.34921276595745	2.20157446808511	LacZKD_FP	FP	LacZ RNAi
LacZKD_FP.20	1900	1.7564414893617	1.39986968085106	2.22315159574468	LacZKD_FP	FP	LacZ RNAi
LacZKD_FP.21	2000	1.67542021276596	1.32024468085106	2.13639627659574	LacZKD_FP	FP	LacZ RNAi
LacZKD_FP.22	2100	1.51013829787234	1.22926329787234	1.96323936170213	LacZKD_FP	FP	LacZ RNAi
LacZKD_FP.23	2200	1.75249468085106	1.35312234042553	2.26109308510638	LacZKD_FP	FP	LacZ RNAi
LacZKD_FP.24	2300	1.58103191489362	1.20582446808511	2.2458085106383	LacZKD_FP	FP	LacZ RNAi
LacZKD_FP.25	2400	1.52559042553191	1.20474468085106	1.86819946808511	LacZKD_FP	FP	LacZ RNAi
LacZKD_FP.26	2500	1.75807978723404	1.29272872340426	2.56825531914894	LacZKD_FP	FP	LacZ RNAi
LacZKD_FP.27	2600	1.39307446808511	1.05420744680851	2.00920478723404	LacZKD_FP	FP	LacZ RNAi
LacZKD_FP.28	2700	1.35371808510638	1.06938031914894	1.71779255319149	LacZKD_FP	FP	LacZ RNAi
LacZKD_FP.29	2800	1.29425531914894	1.04707712765957	1.63245212765957	LacZKD_FP	FP	LacZ RNAi
LacZKD_FP.30	2900	1.35107446808511	1.10411968085106	1.63988031914894	LacZKD_FP	FP	LacZ RNAi
LacZKD_FP.31	3000	1.24063829787234	1.01161170212766	1.50432978723404	LacZKD_FP	FP	LacZ RNAi
LacZKD_FP.32	3100	1.56416489361702	1.22641489361702	1.9719335106383	LacZKD_FP	FP	LacZ RNAi
LacZKD_FP.33	3200	1.47189893617021	1.14747872340426	1.88147340425532	LacZKD_FP	FP	LacZ RNAi
LacZKD_FP.34	3300	1.27850531914894	1.02244680851064	1.56557978723404	LacZKD_FP	FP	LacZ RNAi
LacZKD_FP.35	3400	1.20493085106383	0.975997340425532	1.42040425531915	LacZKD_FP	FP	LacZ RNAi
LacZKD_FP.36	3500	1.35673404255319	1.08704787234043	1.67923670212766	LacZKD_FP	FP	LacZ RNAi
LacZKD_FP.37	3600	1.44036170212766	1.15220744680851	1.80263031914894	LacZKD_FP	FP	LacZ RNAi
LacZKD_FP.38	3700	1.41668085106383	1.16410372340426	1.77239627659574	LacZKD_FP	FP	LacZ RNAi
LacZKD_FP.39	3800	1.56509574468085	1.18227393617021	2.09748670212766	LacZKD_FP	FP	LacZ RNAi
LacZKD_FP.40	3900	1.41076063829787	1.12789361702128	1.88374468085106	LacZKD_FP	FP	LacZ RNAi
LacZKD_FP.41	4000	1.49230319148936	1.20843085106383	1.85928191489362	LacZKD_FP	FP	LacZ RNAi
LacZKD_FP.42	4100	1.4571914893617	1.18072872340426	1.92023404255319	LacZKD_FP	FP	LacZ RNAi
LacZKD_FP.43	4200	1.37479255319149	1.13053723404255	1.63559840425532	LacZKD_FP	FP	LacZ RNAi
LacZKD_FP.44	4300	1.44832978723404	1.20083510638298	1.79832978723404	LacZKD_FP	FP	LacZ RNAi
LacZKD_FP.45	4400	1.36887234042553	1.12167553191489	1.65142287234043	LacZKD_FP	FP	LacZ RNAi
LacZKD_FP.46	4500	1.48478191489362	1.23103191489362	1.78315691489362	LacZKD_FP	FP	LacZ RNAi
LacZKD_FP.47	4600	1.53717021276596	1.22561436170213	2.03482180851064	LacZKD_FP	FP	LacZ RNAi
LacZKD_FP.48	4700	1.79140425531915	1.41111436170213	2.37992553191489	LacZKD_FP	FP	LacZ RNAi
LacZKD_FP.49	4800	1.57727127659574	1.31596276595745	1.8634335106383	LacZKD_FP	FP	LacZ RNAi
LacZKD_FP.50	4900	1.68409574468085	1.37332180851064	2.05677127659574	LacZKD_FP	FP	LacZ RNAi
LacZKD_FP.51	5000	1.76668085106383	1.39138031914894	2.55557712765957	LacZKD_FP	FP	LacZ RNAi
LacZKD_FP.52	5100	1.62251063829787	1.25610904255319	2.2665664893617	LacZKD_FP	FP	LacZ RNAi
LacZKD_FP.53	5200	1.77967553191489	1.43140691489362	2.32567553191489	LacZKD_FP	FP	LacZ RNAi
LacZKD_FP.54	5300	1.78995212765957	1.43015957446808	2.17990425531915	LacZKD_FP	FP	LacZ RNAi
LacZKD_FP.55	5400	1.88333510638298	1.51170212765957	2.40183776595745	LacZKD_FP	FP	LacZ RNAi
LacZKD_FP.56	5500	1.76102127659574	1.42692021276596	2.19180053191489	LacZKD_FP	FP	LacZ RNAi
LacZKD_FP.57	5600	1.88210638297872	1.51937234042553	2.31407712765957	LacZKD_FP	FP	LacZ RNAi
LacZKD_FP.58	5700	1.88590425531915	1.54625531914894	2.27840691489362	LacZKD_FP	FP	LacZ RNAi
LacZKD_FP.59	5800	2.03603191489362	1.65778989361702	2.41518617021277	LacZKD_FP	FP	LacZ RNAi
LacZKD_FP.60	5900	1.96454255319149	1.58160904255319	2.33381117021277	LacZKD_FP	FP	LacZ RNAi
LacZKD_FP.61	6000	1.88884574468085	1.55351595744681	2.26034840425532	LacZKD_FP	FP	LacZ RNAi
NELFeKD_DMSO.2	100	342.763925531915	303.985204787234	381.687063829787	NELFeKD_DMSO	DMSO	NELF RNAi
NELFeKD_DMSO.3	200	23.0442180851064	19.5365026595745	27.1994175531915	NELFeKD_DMSO	DMSO	NELF RNAi
NELFeKD_DMSO.4	300	13.6786382978723	11.6145664893617	17.413579787234	NELFeKD_DMSO	DMSO	NELF RNAi
NELFeKD_DMSO.5	400	11.2741755319149	9.45824734042553	13.8697367021277	NELFeKD_DMSO	DMSO	NELF RNAi
NELFeKD_DMSO.6	500	10.3644734042553	8.52570744680851	14.3520877659574	NELFeKD_DMSO	DMSO	NELF RNAi
NELFeKD_DMSO.7	600	9.69687765957447	8.08532978723404	11.6623510638298	NELFeKD_DMSO	DMSO	NELF RNAi
NELFeKD_DMSO.8	700	8.75643085106383	7.52367021276596	10.3064627659574	NELFeKD_DMSO	DMSO	NELF RNAi
NELFeKD_DMSO.9	800	8.39138829787234	7.21070478723404	9.97860372340426	NELFeKD_DMSO	DMSO	NELF RNAi
NELFeKD_DMSO.10	900	8.24411170212766	7.09331117021277	9.53421010638298	NELFeKD_DMSO	DMSO	NELF RNAi
NELFeKD_DMSO.11	1000	8.03024468085106	6.84408510638298	9.59355585106383	NELFeKD_DMSO	DMSO	NELF RNAi
NELFeKD_DMSO.12	1100	7.97158510638298	6.79467553191489	9.46334574468085	NELFeKD_DMSO	DMSO	NELF RNAi
NELFeKD_DMSO.13	1200	7.98497872340426	6.65925	9.56993085106383	NELFeKD_DMSO	DMSO	NELF RNAi
NELFeKD_DMSO.14	1300	7.69247872340426	6.55426329787234	8.96195744680851	NELFeKD_DMSO	DMSO	NELF RNAi
NELFeKD_DMSO.15	1400	6.89295212765957	5.81787765957447	8.03656117021277	NELFeKD_DMSO	DMSO	NELF RNAi
NELFeKD_DMSO.16	1500	6.7325	5.73872606382979	7.88423936170213	NELFeKD_DMSO	DMSO	NELF RNAi
NELFeKD_DMSO.17	1600	6.84572340425532	5.82525531914894	8.03715691489362	NELFeKD_DMSO	DMSO	NELF RNAi
NELFeKD_DMSO.18	1700	6.65785638297872	5.71270744680851	7.78075531914894	NELFeKD_DMSO	DMSO	NELF RNAi
NELFeKD_DMSO.19	1800	6.69984574468085	5.72753989361702	7.70948936170213	NELFeKD_DMSO	DMSO	NELF RNAi
NELFeKD_DMSO.20	1900	6.7083670212766	5.7682420212766	7.97191489361702	NELFeKD_DMSO	DMSO	NELF RNAi
NELFeKD_DMSO.21	2000	6.54836170212766	5.5999414893617	7.64567021276596	NELFeKD_DMSO	DMSO	NELF RNAi
NELFeKD_DMSO.22	2100	6.2763670212766	5.38028723404255	7.45636436170213	NELFeKD_DMSO	DMSO	NELF RNAi
NELFeKD_DMSO.23	2200	6.34360638297872	5.40893617021277	7.4402420212766	NELFeKD_DMSO	DMSO	NELF RNAi
NELFeKD_DMSO.24	2300	6.14156914893617	5.18425531914894	7.47082446808511	NELFeKD_DMSO	DMSO	NELF RNAi
NELFeKD_DMSO.25	2400	5.79589893617021	4.96802925531915	6.98506914893617	NELFeKD_DMSO	DMSO	NELF RNAi
NELFeKD_DMSO.26	2500	5.94025531914894	5.09394414893617	7.16990425531915	NELFeKD_DMSO	DMSO	NELF RNAi
NELFeKD_DMSO.27	2600	5.79069680851064	4.87672872340426	6.84825531914894	NELFeKD_DMSO	DMSO	NELF RNAi
NELFeKD_DMSO.28	2700	5.63742021276596	4.84432978723404	6.49914627659575	NELFeKD_DMSO	DMSO	NELF RNAi
NELFeKD_DMSO.29	2800	5.43831382978723	4.77613297872341	6.29701595744681	NELFeKD_DMSO	DMSO	NELF RNAi
NELFeKD_DMSO.30	2900	5.57712765957447	4.80918882978723	6.48288829787234	NELFeKD_DMSO	DMSO	NELF RNAi
NELFeKD_DMSO.31	3000	5.24028191489362	4.52691223404255	6.03601329787234	NELFeKD_DMSO	DMSO	NELF RNAi
NELFeKD_DMSO.32	3100	5.76386170212766	4.91645212765957	6.82054255319149	NELFeKD_DMSO	DMSO	NELF RNAi
NELFeKD_DMSO.33	3200	5.61057446808511	4.80226861702128	6.55993617021277	NELFeKD_DMSO	DMSO	NELF RNAi
NELFeKD_DMSO.34	3300	5.17529787234043	4.47532712765957	5.97567819148936	NELFeKD_DMSO	DMSO	NELF RNAi
NELFeKD_DMSO.35	3400	5.09434042553191	4.36292287234043	6.05008244680851	NELFeKD_DMSO	DMSO	NELF RNAi
NELFeKD_DMSO.36	3500	5.0256329787234	4.32913829787234	5.82510904255319	NELFeKD_DMSO	DMSO	NELF RNAi
NELFeKD_DMSO.37	3600	5.21360638297872	4.50444946808511	5.90880585106383	NELFeKD_DMSO	DMSO	NELF RNAi
NELFeKD_DMSO.38	3700	5.33813829787234	4.59107180851064	6.34972872340426	NELFeKD_DMSO	DMSO	NELF RNAi
NELFeKD_DMSO.39	3800	5.55735106382979	4.72007712765958	6.40585638297872	NELFeKD_DMSO	DMSO	NELF RNAi
NELFeKD_DMSO.40	3900	5.1851329787234	4.44171542553191	6.04664095744681	NELFeKD_DMSO	DMSO	NELF RNAi
NELFeKD_DMSO.41	4000	5.51254787234043	4.64036436170213	6.59940425531915	NELFeKD_DMSO	DMSO	NELF RNAi
NELFeKD_DMSO.42	4100	5.26948936170213	4.51276329787234	6.2386170212766	NELFeKD_DMSO	DMSO	NELF RNAi
NELFeKD_DMSO.43	4200	5.14970744680851	4.36808776595745	6.10058776595745	NELFeKD_DMSO	DMSO	NELF RNAi
NELFeKD_DMSO.44	4300	5.40350531914894	4.59253723404255	6.28425531914894	NELFeKD_DMSO	DMSO	NELF RNAi
NELFeKD_DMSO.45	4400	5.24412234042553	4.42442287234043	6.12921010638298	NELFeKD_DMSO	DMSO	NELF RNAi
NELFeKD_DMSO.46	4500	5.3411329787234	4.43609042553192	6.25537765957447	NELFeKD_DMSO	DMSO	NELF RNAi
NELFeKD_DMSO.47	4600	5.49220744680851	4.66276861702128	6.25979521276596	NELFeKD_DMSO	DMSO	NELF RNAi
NELFeKD_DMSO.48	4700	5.72515957446809	4.78585372340426	6.79210638297872	NELFeKD_DMSO	DMSO	NELF RNAi
NELFeKD_DMSO.49	4800	5.27440425531915	4.50309840425532	6.28057978723404	NELFeKD_DMSO	DMSO	NELF RNAi
NELFeKD_DMSO.50	4900	5.56915957446808	4.64022872340426	6.62660638297872	NELFeKD_DMSO	DMSO	NELF RNAi
NELFeKD_DMSO.51	5000	5.64431382978723	4.68130053191489	6.71198670212766	NELFeKD_DMSO	DMSO	NELF RNAi
NELFeKD_DMSO.52	5100	5.19411170212766	4.31111170212766	6.42679787234043	NELFeKD_DMSO	DMSO	NELF RNAi
NELFeKD_DMSO.53	5200	5.36615425531915	4.55550265957447	6.4943085106383	NELFeKD_DMSO	DMSO	NELF RNAi
NELFeKD_DMSO.54	5300	5.12981914893617	4.38004255319149	5.98389095744681	NELFeKD_DMSO	DMSO	NELF RNAi
NELFeKD_DMSO.55	5400	5.03348936170213	4.31721542553191	5.85897872340426	NELFeKD_DMSO	DMSO	NELF RNAi
NELFeKD_DMSO.56	5500	5.2141170212766	4.35323404255319	6.1618670212766	NELFeKD_DMSO	DMSO	NELF RNAi
NELFeKD_DMSO.57	5600	5.05586170212766	4.31958776595745	5.96499734042553	NELFeKD_DMSO	DMSO	NELF RNAi
NELFeKD_DMSO.58	5700	5.12202659574468	4.39400265957447	6.13523138297872	NELFeKD_DMSO	DMSO	NELF RNAi
NELFeKD_DMSO.59	5800	5.54130319148936	4.61321276595745	6.71485372340426	NELFeKD_DMSO	DMSO	NELF RNAi
NELFeKD_DMSO.60	5900	5.24733510638298	4.40128457446809	6.20384840425532	NELFeKD_DMSO	DMSO	NELF RNAi
NELFeKD_DMSO.61	6000	5.19547872340426	4.43442819148936	6.11709840425532	NELFeKD_DMSO	DMSO	NELF RNAi
NELFeKD_FP.2	100	316.657446808511	283.943159574468	356.156175531915	NELFeKD_FP	FP	NELF RNAi
NELFeKD_FP.3	200	25.8594787234043	21.6202340425532	31.3790585106383	NELFeKD_FP	FP	NELF RNAi
NELFeKD_FP.4	300	13.5945212765957	11.0537180851064	17.7662606382979	NELFeKD_FP	FP	NELF RNAi
NELFeKD_FP.5	400	9.85758510638298	7.87267021276596	12.6577925531915	NELFeKD_FP	FP	NELF RNAi
NELFeKD_FP.6	500	8.25857446808511	6.75579255319149	10.6199787234043	NELFeKD_FP	FP	NELF RNAi
NELFeKD_FP.7	600	7.19528723404255	5.93179255319149	8.8406914893617	NELFeKD_FP	FP	NELF RNAi
NELFeKD_FP.8	700	6.4445	5.41711702127659	7.74840425531915	NELFeKD_FP	FP	NELF RNAi
NELFeKD_FP.9	800	6.1876170212766	5.10360106382979	7.31111170212766	NELFeKD_FP	FP	NELF RNAi
NELFeKD_FP.10	900	5.46862765957447	4.65076595744681	6.37466489361702	NELFeKD_FP	FP	NELF RNAi
NELFeKD_FP.11	1000	5.74898936170213	4.7911329787234	6.85763829787234	NELFeKD_FP	FP	NELF RNAi
NELFeKD_FP.12	1100	5.27935106382979	4.42422872340425	6.13062765957447	NELFeKD_FP	FP	NELF RNAi
NELFeKD_FP.13	1200	5.31594680851064	4.22532978723404	6.43995744680851	NELFeKD_FP	FP	NELF RNAi
NELFeKD_FP.14	1300	4.80786170212766	3.95142021276596	5.70630319148936	NELFeKD_FP	FP	NELF RNAi
NELFeKD_FP.15	1400	4.02795744680851	3.36992021276596	4.7715585106383	NELFeKD_FP	FP	NELF RNAi
NELFeKD_FP.16	1500	3.86291489361702	3.23176063829787	4.54249468085106	NELFeKD_FP	FP	NELF RNAi
NELFeKD_FP.17	1600	3.57465957446809	2.99623936170213	4.2135	NELFeKD_FP	FP	NELF RNAi
NELFeKD_FP.18	1700	3.4388085106383	2.89256382978723	4.20764893617021	NELFeKD_FP	FP	NELF RNAi
NELFeKD_FP.19	1800	3.34608510638298	2.76476595744681	4.0098085106383	NELFeKD_FP	FP	NELF RNAi
NELFeKD_FP.20	1900	3.29154255319149	2.70840957446809	3.92627659574468	NELFeKD_FP	FP	NELF RNAi
NELFeKD_FP.21	2000	2.98731914893617	2.46677659574468	3.62882978723404	NELFeKD_FP	FP	NELF RNAi
NELFeKD_FP.22	2100	2.83126595744681	2.36373936170213	3.45995744680851	NELFeKD_FP	FP	NELF RNAi
NELFeKD_FP.23	2200	2.81078723404255	2.30093617021277	3.37882978723404	NELFeKD_FP	FP	NELF RNAi
NELFeKD_FP.24	2300	2.55543617021277	2.06137765957447	3.30078723404255	NELFeKD_FP	FP	NELF RNAi
NELFeKD_FP.25	2400	2.35002127659574	1.92074468085106	2.76970744680851	NELFeKD_FP	FP	NELF RNAi
NELFeKD_FP.26	2500	2.36572340425532	1.92547872340426	2.95291489361702	NELFeKD_FP	FP	NELF RNAi
NELFeKD_FP.27	2600	2.2103085106383	1.72260638297872	2.93341489361702	NELFeKD_FP	FP	NELF RNAi
NELFeKD_FP.28	2700	1.94765957446808	1.62471276595745	2.34796808510638	NELFeKD_FP	FP	NELF RNAi
NELFeKD_FP.29	2800	1.77205319148936	1.48198404255319	2.18437765957447	NELFeKD_FP	FP	NELF RNAi
NELFeKD_FP.30	2900	1.83058510638298	1.55691489361702	2.17788829787234	NELFeKD_FP	FP	NELF RNAi
NELFeKD_FP.31	3000	1.66313829787234	1.39886170212766	1.98007446808511	NELFeKD_FP	FP	NELF RNAi
NELFeKD_FP.32	3100	1.85307446808511	1.54507446808511	2.24123404255319	NELFeKD_FP	FP	NELF RNAi
NELFeKD_FP.33	3200	1.68139361702128	1.39589893617021	2.03585638297872	NELFeKD_FP	FP	NELF RNAi
NELFeKD_FP.34	3300	1.52525531914894	1.27631914893617	1.89553723404255	NELFeKD_FP	FP	NELF RNAi
NELFeKD_FP.35	3400	1.48558510638298	1.22435638297872	1.78399468085106	NELFeKD_FP	FP	NELF RNAi
NELFeKD_FP.36	3500	1.47006382978723	1.21910106382979	1.77273936170213	NELFeKD_FP	FP	NELF RNAi
NELFeKD_FP.37	3600	1.51915957446809	1.26814893617021	1.81596808510638	NELFeKD_FP	FP	NELF RNAi
NELFeKD_FP.38	3700	1.55072340425532	1.29732978723404	1.87133510638298	NELFeKD_FP	FP	NELF RNAi
NELFeKD_FP.39	3800	1.53923404255319	1.26640957446809	1.91526063829787	NELFeKD_FP	FP	NELF RNAi
NELFeKD_FP.40	3900	1.40065957446809	1.14841489361702	1.71920212765957	NELFeKD_FP	FP	NELF RNAi
NELFeKD_FP.41	4000	1.51987234042553	1.22214893617021	1.84685106382979	NELFeKD_FP	FP	NELF RNAi
NELFeKD_FP.42	4100	1.47907446808511	1.21375531914894	1.93568617021277	NELFeKD_FP	FP	NELF RNAi
NELFeKD_FP.43	4200	1.38046808510638	1.12744680851064	1.63839361702128	NELFeKD_FP	FP	NELF RNAi
NELFeKD_FP.44	4300	1.40467021276596	1.1465	1.74769680851064	NELFeKD_FP	FP	NELF RNAi
NELFeKD_FP.45	4400	1.39454255319149	1.15253191489362	1.67911170212766	NELFeKD_FP	FP	NELF RNAi
NELFeKD_FP.46	4500	1.40784042553191	1.14592553191489	1.74292021276596	NELFeKD_FP	FP	NELF RNAi
NELFeKD_FP.47	4600	1.48118085106383	1.21351063829787	1.81756382978723	NELFeKD_FP	FP	NELF RNAi
NELFeKD_FP.48	4700	1.58815957446809	1.27403191489362	2.00997872340426	NELFeKD_FP	FP	NELF RNAi
NELFeKD_FP.49	4800	1.408	1.18518085106383	1.63182978723404	NELFeKD_FP	FP	NELF RNAi
NELFeKD_FP.50	4900	1.52960638297872	1.26015425531915	1.84651063829787	NELFeKD_FP	FP	NELF RNAi
NELFeKD_FP.51	5000	1.58085106382979	1.27371808510638	1.95263829787234	NELFeKD_FP	FP	NELF RNAi
NELFeKD_FP.52	5100	1.4646170212766	1.18122340425532	1.84890425531915	NELFeKD_FP	FP	NELF RNAi
NELFeKD_FP.53	5200	1.55226595744681	1.23477659574468	1.95853191489362	NELFeKD_FP	FP	NELF RNAi
NELFeKD_FP.54	5300	1.54024468085106	1.26342553191489	1.837	NELFeKD_FP	FP	NELF RNAi
NELFeKD_FP.55	5400	1.49003191489362	1.2155	1.81287765957447	NELFeKD_FP	FP	NELF RNAi
NELFeKD_FP.56	5500	1.49893617021277	1.21332446808511	1.83477127659574	NELFeKD_FP	FP	NELF RNAi
NELFeKD_FP.57	5600	1.50610638297872	1.23024468085106	1.80197872340426	NELFeKD_FP	FP	NELF RNAi
NELFeKD_FP.58	5700	1.57197872340426	1.29531914893617	1.89679255319149	NELFeKD_FP	FP	NELF RNAi
NELFeKD_FP.59	5800	1.61777659574468	1.32993085106383	1.94795212765957	NELFeKD_FP	FP	NELF RNAi
NELFeKD_FP.60	5900	1.55908510638298	1.29887234042553	1.81615425531915	NELFeKD_FP	FP	NELF RNAi
NELFeKD_FP.61	6000	1.53010638297872	1.28888829787234	1.82660638297872	NELFeKD_FP	FP	NELF RNAi
