# Supplementary material for: The NELF pausing checkpoint mediates the functional divergence of Cdk9
Source: Nat Commun. 2023 May 13;14:2762. doi: 10.1038/s41467-023-38359-y (PMC10182999; doi:10.1038/s41467-023-38359-y)
Supplement: Supplementary file 10 — Source Data [file 41467_2023_38359_MOESM10_ESM.zip › Source Data/AllPlots/fig2f.tsv]

x	mean	lower	upper	sample.name	drug
DMSO.1	0	-0.585513524686622	-0.816803754042216	-0.331881745251879	DMSO	DMSO
DMSO.2	20	-1.01577585367694	-1.11282914568148	-0.918951804845467	DMSO	DMSO
DMSO.3	40	-1.28675270484847	-1.36487861072407	-1.20953150037701	DMSO	DMSO
DMSO.4	60	-0.783551518078972	-0.882911530356231	-0.685887161703323	DMSO	DMSO
DMSO.5	80	-0.219100334806079	-0.329303535225094	-0.107688822786814	DMSO	DMSO
DMSO.6	100	0.0693710369375335	-0.0493058161030223	0.191804019806008	DMSO	DMSO
DMSO.7	120	0.247380497341893	0.118856904461571	0.367816944924862	DMSO	DMSO
DMSO.8	140	0.353937360015173	0.201127195116354	0.493141970265717	DMSO	DMSO
DMSO.9	160	0.311646676361655	0.160043644511091	0.473712666103015	DMSO	DMSO
DMSO.10	180	0.189055914284756	0.0428067785539803	0.337781379581483	DMSO	DMSO
DMSO.11	200	0.112241113406386	-0.0616312072879317	0.27080930677157	DMSO	DMSO
DMSO.12	220	0.0892699325951608	-0.0748458156467665	0.265444093024324	DMSO	DMSO
DMSO.13	240	0.0673754112970287	-0.103744003715391	0.253612772158629	DMSO	DMSO
DMSO.14	260	-0.0600963705387723	-0.219856183876496	0.112033877845673	DMSO	DMSO
DMSO.15	280	-0.0478365102154567	-0.219346171032675	0.13749656361783	DMSO	DMSO
DMSO.16	300	-0.0521263918945255	-0.213102105836659	0.125523127614385	DMSO	DMSO
DMSO.17	320	-0.152480903351883	-0.337624251697041	0.0287006481158788	DMSO	DMSO
DMSO.18	340	-0.217866014261292	-0.375836524335889	-0.0546454689667248	DMSO	DMSO
DMSO.19	360	-0.210067931764804	-0.394769662601333	-0.0215963579224841	DMSO	DMSO
DMSO.20	380	-0.276621007706403	-0.435295406457438	-0.0999425873872219	DMSO	DMSO
DMSO.21	400	-0.183072230685427	-0.348407634148564	-0.0122571364484782	DMSO	DMSO
DMSO.22	420	-0.193498885325601	-0.360431630192894	-0.0205334938061804	DMSO	DMSO
DMSO.23	440	-0.245751656286939	-0.405294196897535	-0.0877943914768591	DMSO	DMSO
DMSO.24	460	-0.215225508108422	-0.386060554138042	-0.0307461857521716	DMSO	DMSO
DMSO.25	480	-0.280703457646447	-0.467254882501732	-0.091897726579254	DMSO	DMSO
DMSO.26	500	-0.314285791523371	-0.472063957451773	-0.127553257375529	DMSO	DMSO
DMSO.27	520	-0.260753092314731	-0.424530214627794	-0.0964035315522547	DMSO	DMSO
DMSO.28	540	-0.260235446395517	-0.422529611872845	-0.0709307567127868	DMSO	DMSO
DMSO.29	560	-0.317711888614097	-0.494704959445706	-0.132378042068292	DMSO	DMSO
DMSO.30	580	-0.354214032442116	-0.513868700518601	-0.181944055692315	DMSO	DMSO
DMSO.31	600	-0.349243343600356	-0.538409508213736	-0.176314611215816	DMSO	DMSO
DMSO.32	620	-0.367029615282763	-0.536112005552066	-0.159399432714322	DMSO	DMSO
DMSO.33	640	-0.291056887578623	-0.468784867900068	-0.102891762203835	DMSO	DMSO
DMSO.34	660	-0.211049512503181	-0.371545283509307	-0.0314533072503283	DMSO	DMSO
DMSO.35	680	-0.381215214780645	-0.580265941335344	-0.203030635671702	DMSO	DMSO
DMSO.36	700	-0.349661516817579	-0.523740279884986	-0.182861201680018	DMSO	DMSO
DMSO.37	720	-0.33102584215802	-0.50559695433497	-0.123403352845895	DMSO	DMSO
DMSO.38	740	-0.342738521775462	-0.523597332726293	-0.159250551581687	DMSO	DMSO
DMSO.39	760	-0.313920316629632	-0.517540340315712	-0.122445543994088	DMSO	DMSO
DMSO.40	780	-0.380681773625777	-0.560117692330298	-0.200354772520951	DMSO	DMSO
DMSO.41	800	-0.312457313642529	-0.484193340615519	-0.132165649199508	DMSO	DMSO
DMSO.42	820	-0.3598320909682	-0.531476379894722	-0.167434005596581	DMSO	DMSO
DMSO.43	840	-0.273858709525026	-0.445065595039683	-0.0914596271985608	DMSO	DMSO
DMSO.44	860	-0.386065159217053	-0.570962827027549	-0.200155492463828	DMSO	DMSO
DMSO.45	880	-0.422090713428086	-0.584509540809099	-0.253383992752116	DMSO	DMSO
DMSO.46	900	-0.336495681163168	-0.505988722774817	-0.155136871725499	DMSO	DMSO
DMSO.47	920	-0.397288223332882	-0.581500429282545	-0.206017146361323	DMSO	DMSO
DMSO.48	940	-0.321259471709456	-0.472141520446476	-0.157196368819628	DMSO	DMSO
DMSO.49	960	-0.397203228301304	-0.591326651554498	-0.214189981088173	DMSO	DMSO
DMSO.50	980	-0.478063905036293	-0.657278871359934	-0.292499808230175	DMSO	DMSO
DMSO.51	1000	-0.340361238858638	-0.522357949163987	-0.151102500434199	DMSO	DMSO
DMSO.52	1020	-0.509454086095936	-0.68837035207635	-0.337042260849307	DMSO	DMSO
DMSO.53	1040	-0.425150326011044	-0.608256425275083	-0.244271192490663	DMSO	DMSO
DMSO.54	1060	-0.373041912980391	-0.570999179331947	-0.181707910251361	DMSO	DMSO
DMSO.55	1080	-0.425068343560583	-0.615419558474314	-0.241718098667042	DMSO	DMSO
DMSO.56	1100	-0.411096805358373	-0.589415135826777	-0.230684175234073	DMSO	DMSO
DMSO.57	1120	-0.563085186495826	-0.73770248143369	-0.355836796807389	DMSO	DMSO
DMSO.58	1140	-0.328980199886973	-0.521615839993257	-0.140760388416211	DMSO	DMSO
DMSO.59	1160	-0.492008728737386	-0.683583951084847	-0.331589230134693	DMSO	DMSO
DMSO.60	1180	-0.432353354105047	-0.615824127371375	-0.241898742055726	DMSO	DMSO
DMSO.61	1200	-0.416638019105563	-0.607620155742157	-0.237460729402756	DMSO	DMSO
DMSO.62	1220	-0.391948149081748	-0.557291262717737	-0.218079320565401	DMSO	DMSO
DMSO.63	1240	-0.473675371547869	-0.653075273014616	-0.293931476940055	DMSO	DMSO
DMSO.64	1260	-0.443248588738696	-0.625339709634221	-0.2475540525876	DMSO	DMSO
DMSO.65	1280	-0.381337643342836	-0.563571174701879	-0.195768430536104	DMSO	DMSO
DMSO.66	1300	-0.373031078442472	-0.588541596495681	-0.184027289877366	DMSO	DMSO
DMSO.67	1320	-0.470630104022242	-0.641910739095071	-0.284716033570868	DMSO	DMSO
DMSO.68	1340	-0.333635196323735	-0.508868957270018	-0.147132633486874	DMSO	DMSO
DMSO.69	1360	-0.351948720542246	-0.552738664358038	-0.14740433935192	DMSO	DMSO
DMSO.70	1380	-0.525205518092631	-0.706191745289659	-0.349777104351871	DMSO	DMSO
DMSO.71	1400	-0.421223476381463	-0.632242480256112	-0.234515385717589	DMSO	DMSO
DMSO.72	1420	-0.389753738456808	-0.593914178216936	-0.179209876069595	DMSO	DMSO
DMSO.73	1440	-0.43136477980733	-0.627473959416521	-0.235310402296188	DMSO	DMSO
DMSO.74	1460	-0.477848207079326	-0.683784146383474	-0.280460205239414	DMSO	DMSO
DMSO.75	1480	-0.416279243435142	-0.6041712461335	-0.222221569215906	DMSO	DMSO
DMSO.76	1500	-0.495815989888088	-0.671425363147399	-0.32259453576785	DMSO	DMSO
DMSO.77	1520	-0.470832200267694	-0.669434049346306	-0.282678972181528	DMSO	DMSO
DMSO.78	1540	-0.418837041229941	-0.6224076681172	-0.21011767821326	DMSO	DMSO
DMSO.79	1560	-0.423484403694357	-0.596023082283667	-0.246504769658379	DMSO	DMSO
DMSO.80	1580	-0.409709539403507	-0.587648307897386	-0.226882328127854	DMSO	DMSO
DMSO.81	1600	-0.479703350078165	-0.692462050187521	-0.295366985707034	DMSO	DMSO
DMSO.82	1620	-0.455238946789995	-0.636296786945797	-0.27049424100167	DMSO	DMSO
DMSO.83	1640	-0.396538811469985	-0.599782820836437	-0.207859557649719	DMSO	DMSO
DMSO.84	1660	-0.38374353988792	-0.560104625334079	-0.215123003256763	DMSO	DMSO
DMSO.85	1680	-0.468192293143204	-0.669406761075663	-0.252865522050611	DMSO	DMSO
DMSO.86	1700	-0.372276426873773	-0.558090882746887	-0.181884839907252	DMSO	DMSO
DMSO.87	1720	-0.30419921777821	-0.500933443893351	-0.100264844154704	DMSO	DMSO
DMSO.88	1740	-0.379507888718375	-0.57293288424557	-0.196874123936171	DMSO	DMSO
DMSO.89	1760	-0.365961507491057	-0.57411968777848	-0.177822510979298	DMSO	DMSO
DMSO.90	1780	-0.430037491239922	-0.625988313631131	-0.231536889941001	DMSO	DMSO
DMSO.91	1800	-0.333927665882003	-0.55328737802424	-0.131734148344319	DMSO	DMSO
DMSO.92	1820	-0.368477205084491	-0.567414473926098	-0.193822831602933	DMSO	DMSO
DMSO.93	1840	-0.406813509514069	-0.620157309368444	-0.200216827821285	DMSO	DMSO
DMSO.94	1860	-0.377255375946818	-0.584957585293208	-0.182979731616292	DMSO	DMSO
DMSO.95	1880	-0.469765101796337	-0.66514056903612	-0.248288439593292	DMSO	DMSO
DMSO.96	1900	-0.392181891223781	-0.606672951737683	-0.19860138157165	DMSO	DMSO
DMSO.97	1920	-0.550411515394317	-0.738368351160691	-0.36889127690293	DMSO	DMSO
DMSO.98	1940	-0.373991019610917	-0.543037832599477	-0.183520780817737	DMSO	DMSO
DMSO.99	1960	-0.41001450761724	-0.580357393026975	-0.215346235689903	DMSO	DMSO
DMSO.100	1980	-0.534594454149432	-0.721281338858558	-0.342875981113108	DMSO	DMSO
DMSO.101	2000	-0.418483835801427	-0.58351923846476	-0.255182117940616	DMSO	DMSO
DMSO.102	2020	-0.323376871611716	-0.517434363740648	-0.127690165853614	DMSO	DMSO
DMSO.103	2040	-0.343415085137319	-0.552066607930636	-0.138595795055832	DMSO	DMSO
DMSO.104	2060	-0.388756846554942	-0.573688036057793	-0.182453353906542	DMSO	DMSO
DMSO.105	2080	-0.487871879484342	-0.686265429942032	-0.295524116728343	DMSO	DMSO
DMSO.106	2100	-0.342699872831176	-0.565554496321099	-0.141762089874515	DMSO	DMSO
DMSO.107	2120	-0.341063038777185	-0.539078279645536	-0.140951701091807	DMSO	DMSO
DMSO.108	2140	-0.428399358386968	-0.613409758583753	-0.254823600515147	DMSO	DMSO
DMSO.109	2160	-0.399558452334856	-0.595538338736525	-0.175545665778237	DMSO	DMSO
DMSO.110	2180	-0.33049500604356	-0.51498679242308	-0.131876395166334	DMSO	DMSO
DMSO.111	2200	-0.405443393647458	-0.625571348201983	-0.202239645650791	DMSO	DMSO
DMSO.112	2220	-0.391507347111605	-0.582008919261123	-0.202025961555684	DMSO	DMSO
DMSO.113	2240	-0.340039274257283	-0.524874998182652	-0.137763617780139	DMSO	DMSO
DMSO.114	2260	-0.453687932487042	-0.663535952672787	-0.232519127625606	DMSO	DMSO
DMSO.115	2280	-0.377349257471112	-0.580400186934556	-0.163052623140542	DMSO	DMSO
DMSO.116	2300	-0.329705647158298	-0.541600919397686	-0.128540942015513	DMSO	DMSO
DMSO.117	2320	-0.439649236004086	-0.633029898053514	-0.236089190948312	DMSO	DMSO
DMSO.118	2340	-0.367812193935121	-0.547967588005033	-0.178865125788365	DMSO	DMSO
DMSO.119	2360	-0.426149470277124	-0.61787693006694	-0.235117461503897	DMSO	DMSO
DMSO.120	2380	-0.371723267165792	-0.551656831065845	-0.1959956010331	DMSO	DMSO
DMSO.121	2400	-0.513747621110787	-0.703609591535405	-0.307709854425619	DMSO	DMSO
DMSO.122	2420	-0.506127441369463	-0.713577674102029	-0.303687782134985	DMSO	DMSO
DMSO.123	2440	-0.462608740036765	-0.6576062907108	-0.271014430824831	DMSO	DMSO
DMSO.124	2460	-0.391544554308937	-0.581228233078025	-0.184474488020908	DMSO	DMSO
DMSO.125	2480	-0.250519668192968	-0.43367820168366	-0.0826068934801053	DMSO	DMSO
DMSO.126	2500	-0.426034068904033	-0.630610648067527	-0.225452740014319	DMSO	DMSO
DMSO.127	2520	-0.356370918787207	-0.54335463120974	-0.154739225710593	DMSO	DMSO
DMSO.128	2540	-0.336917914554736	-0.530518017524787	-0.126179814801226	DMSO	DMSO
DMSO.129	2560	-0.418230976892639	-0.596024374481687	-0.253149862216616	DMSO	DMSO
DMSO.130	2580	-0.42597265859852	-0.612008156161143	-0.221907791517531	DMSO	DMSO
DMSO.131	2600	-0.384962394362215	-0.579205547745829	-0.203089169941057	DMSO	DMSO
DMSO.132	2620	-0.431284742687984	-0.639469923789064	-0.220627521777659	DMSO	DMSO
DMSO.133	2640	-0.339649012088374	-0.526983275497143	-0.131512131552058	DMSO	DMSO
DMSO.134	2660	-0.403024270638969	-0.598341985628867	-0.209843627329589	DMSO	DMSO
DMSO.135	2680	-0.299555126990757	-0.505378519144622	-0.0931988132808466	DMSO	DMSO
DMSO.136	2700	-0.457171051640573	-0.675816200677358	-0.237027339830607	DMSO	DMSO
DMSO.137	2720	-0.369377113371975	-0.568690917345453	-0.164628885217822	DMSO	DMSO
DMSO.138	2740	-0.393171270152134	-0.615210821601648	-0.136420117002365	DMSO	DMSO
DMSO.139	2760	-0.413517999332418	-0.593654252739021	-0.220593874273184	DMSO	DMSO
DMSO.140	2780	-0.326562680667037	-0.528292963569676	-0.113760388211083	DMSO	DMSO
DMSO.141	2800	-0.347291660030696	-0.546351977575713	-0.139859271022786	DMSO	DMSO
DMSO.142	2820	-0.421898793690159	-0.612497812361076	-0.232428975233881	DMSO	DMSO
DMSO.143	2840	-0.263274469273852	-0.462652812755791	-0.0672596001646324	DMSO	DMSO
DMSO.144	2860	-0.395539150406403	-0.609836031140023	-0.196249920199314	DMSO	DMSO
DMSO.145	2880	-0.399495542539497	-0.609165626941129	-0.219915304917488	DMSO	DMSO
DMSO.146	2900	-0.299460398311975	-0.519656282098542	-0.075455584099357	DMSO	DMSO
DMSO.147	2920	-0.345375782911384	-0.550152682915349	-0.139835778347994	DMSO	DMSO
DMSO.148	2940	-0.354748706655907	-0.562965710701232	-0.156630895919048	DMSO	DMSO
DMSO.149	2960	-0.421522521105292	-0.60674095519807	-0.244033260643679	DMSO	DMSO
DMSO.150	2980	-0.388407341744397	-0.582177078899935	-0.176225376803372	DMSO	DMSO
DMSO.151	3000	-0.294635908933453	-0.483054023078693	-0.0839106563101251	DMSO	DMSO
FP.1	0	-1.31630603319696	-1.56461511068306	-1.06607078625617	FP	FP
FP.2	20	-1.71981876001647	-1.81475244831643	-1.62392256901146	FP	FP
FP.3	40	-1.55987708093322	-1.63887284691705	-1.47625268918045	FP	FP
FP.4	60	-0.885259423175141	-0.993509600093947	-0.779151711094488	FP	FP
FP.5	80	-0.253317461216862	-0.368548221019205	-0.124007474939915	FP	FP
FP.6	100	0.120534061822238	-0.01446732115504	0.255897752916816	FP	FP
FP.7	120	0.304199289404355	0.162312512681382	0.450047732832162	FP	FP
FP.8	140	0.528477927956281	0.365878697170321	0.69766890666255	FP	FP
FP.9	160	0.600504945814974	0.414588952025382	0.790853388324354	FP	FP
FP.10	180	0.65058905620411	0.454344622478566	0.847932078957186	FP	FP
FP.11	200	0.613341606162717	0.397946204042845	0.845115530344491	FP	FP
FP.12	220	0.610127801041397	0.383599779680927	0.846548275562689	FP	FP
FP.13	240	0.528133351482593	0.291136052541044	0.76246998496124	FP	FP
FP.14	260	0.464728452224597	0.215237079838873	0.72804550881409	FP	FP
FP.15	280	0.535379160227912	0.303936207176719	0.748105493397982	FP	FP
FP.16	300	0.474724937694048	0.257273926273299	0.685123958623802	FP	FP
FP.17	320	0.398485989328363	0.163624336988655	0.610200699283569	FP	FP
FP.18	340	0.262105317165006	0.0350492130610223	0.516369810081133	FP	FP
FP.19	360	0.383683453232949	0.141045139549475	0.620967746721014	FP	FP
FP.20	380	0.34522450371902	0.104265468337786	0.593070751189982	FP	FP
FP.21	400	0.489336806706814	0.259525151326065	0.741730263759476	FP	FP
FP.22	420	0.477728857622947	0.257004703926423	0.712381825464236	FP	FP
FP.23	440	0.500865894519593	0.24873415032928	0.747612498220342	FP	FP
FP.24	460	0.410018173983184	0.150858611430818	0.66002467112501	FP	FP
FP.25	480	0.53453691836655	0.306659761603058	0.766430889897706	FP	FP
FP.26	500	0.446967899794837	0.16586540018119	0.683324087479214	FP	FP
FP.27	520	0.391340869486444	0.161396260041416	0.636474914223836	FP	FP
FP.28	540	0.446283700087797	0.170977258601343	0.69200634422119	FP	FP
FP.29	560	0.461800120283266	0.194276792331388	0.734164264760754	FP	FP
FP.30	580	0.506899462608617	0.273711547316926	0.748610161895492	FP	FP
FP.31	600	0.607200627037096	0.366489666263255	0.853617906098929	FP	FP
FP.32	620	0.626348424616412	0.378719608344388	0.889471882934975	FP	FP
FP.33	640	0.477603454837546	0.225409321008421	0.733329720965975	FP	FP
FP.34	660	0.517277618439632	0.273412099990389	0.794598843560302	FP	FP
FP.35	680	0.615448555124374	0.341778174700687	0.885911436154624	FP	FP
FP.36	700	0.570765287624982	0.306532148061334	0.83259648244332	FP	FP
FP.37	720	0.742599374884415	0.458500241430144	1.04539508409202	FP	FP
FP.38	740	0.543896677398903	0.243367626927103	0.852781278751471	FP	FP
FP.39	760	0.758606700927772	0.486412680245523	1.01279494475294	FP	FP
FP.40	780	0.736283313229198	0.43694090275611	1.01168930259336	FP	FP
FP.41	800	0.703953603044827	0.40762592150467	0.984632127900212	FP	FP
FP.42	820	0.593974204813069	0.320138959372246	0.883331306635036	FP	FP
FP.43	840	0.657291011976184	0.374399066681933	0.948446013083109	FP	FP
FP.44	860	0.620938110933816	0.359824732883469	0.900475064137285	FP	FP
FP.45	880	0.607798983860361	0.340186181627431	0.892315328141925	FP	FP
FP.46	900	0.643011222356151	0.37677220855711	0.924953998103769	FP	FP
FP.47	920	0.666819166352403	0.395490464957525	0.951149897693056	FP	FP
FP.48	940	0.738547394118122	0.458972344455195	1.02634832487167	FP	FP
FP.49	960	0.689056077706614	0.394626507808635	0.94022755291444	FP	FP
FP.50	980	0.730536754533104	0.419677391184893	1.04068300783265	FP	FP
FP.51	1000	0.797214503456818	0.462057350481409	1.10092101254134	FP	FP
FP.52	1020	0.666711520791892	0.33637875681351	1.02484004099329	FP	FP
FP.53	1040	0.923896268281426	0.568508325883241	1.23067170293052	FP	FP
FP.54	1060	0.771863097423855	0.465723136469995	1.08400468060217	FP	FP
FP.55	1080	0.7793016684326	0.449126373837024	1.09554647179219	FP	FP
FP.56	1100	0.845507984527926	0.503223207012396	1.18599175717243	FP	FP
FP.57	1120	0.660672437188047	0.355507860379049	0.966109273192356	FP	FP
FP.58	1140	0.723138101014411	0.441430131103788	1.03425818819852	FP	FP
FP.59	1160	0.749085891481982	0.479165676984539	1.02194802020821	FP	FP
FP.60	1180	0.598744263045998	0.307085710566731	0.927282102315441	FP	FP
FP.61	1200	0.658245457642368	0.349187420286167	1.00147642023342	FP	FP
FP.62	1220	0.679095784058378	0.324991799994336	1.00136390194207	FP	FP
FP.63	1240	0.592261398695126	0.24384733487935	0.924545519069788	FP	FP
FP.64	1260	0.783089406821862	0.442933780774433	1.10564847521714	FP	FP
FP.65	1280	0.582112924465159	0.284403019418846	0.908757452969333	FP	FP
FP.66	1300	0.73409474757569	0.426858584143773	1.05313325025124	FP	FP
FP.67	1320	0.713163865702168	0.395535860812157	1.01822342102783	FP	FP
FP.68	1340	0.712377304302733	0.383223419062611	1.05631811793389	FP	FP
FP.69	1360	0.720359465041899	0.384039532622675	1.03386978487175	FP	FP
FP.70	1380	0.716398857055622	0.372001522724051	1.05675076428398	FP	FP
FP.71	1400	0.662828015718692	0.363610425695598	0.981084012967907	FP	FP
FP.72	1420	0.53659787775124	0.197276275911595	0.887175022855282	FP	FP
FP.73	1440	0.724551053346942	0.419454782632075	1.07313150301746	FP	FP
FP.74	1460	0.669700324015079	0.314152513372843	1.03117701646864	FP	FP
FP.75	1480	0.633779945622392	0.312046308841557	0.978223753866004	FP	FP
FP.76	1500	0.760003854591551	0.397332363618077	1.11651157978344	FP	FP
FP.77	1520	0.750615668797229	0.417687662965075	1.07204384903837	FP	FP
FP.78	1540	0.719953247296058	0.366575838394759	1.04416682810597	FP	FP
FP.79	1560	0.631900783827918	0.294308247544539	0.977548597502129	FP	FP
FP.80	1580	0.601065976020037	0.284549033571102	0.932799648962112	FP	FP
FP.81	1600	0.73726417501581	0.403174308539967	1.08330822590477	FP	FP
FP.82	1620	0.435042032719777	0.113091065601725	0.739671512900802	FP	FP
FP.83	1640	0.613456746010866	0.248630703083549	0.956271259759726	FP	FP
FP.84	1660	0.554593936457369	0.229005188536315	0.903276137589909	FP	FP
FP.85	1680	0.48052766707667	0.0978732731983992	0.842422249927487	FP	FP
FP.86	1700	0.632766548920643	0.316656283127177	0.957836091012759	FP	FP
FP.87	1720	0.681777998677165	0.310457076724046	1.05453225817492	FP	FP
FP.88	1740	0.679510377769949	0.332430483080669	1.02267933837114	FP	FP
FP.89	1760	0.546850302474837	0.201053023535597	0.910859687206175	FP	FP
FP.90	1780	0.424636479439936	0.0119927158379237	0.801424579523323	FP	FP
FP.91	1800	0.586480953277396	0.2045934512753	0.95484767754991	FP	FP
FP.92	1820	0.554645713257363	0.195680327498179	0.987648351712625	FP	FP
FP.93	1840	0.453029270290952	0.117811563274607	0.781147709075056	FP	FP
FP.94	1860	0.560699938446008	0.224026880048785	0.922700049555956	FP	FP
FP.95	1880	0.497740481773237	0.142236743450056	0.835605058096826	FP	FP
FP.96	1900	0.564797447264093	0.151368969074596	0.971517849873438	FP	FP
FP.97	1920	0.286698432010509	-0.0770691632600564	0.653557695254513	FP	FP
FP.98	1940	0.546692437490428	0.228541629654471	0.869675895347601	FP	FP
FP.99	1960	0.475232140286846	0.115882267022463	0.845693281364703	FP	FP
FP.100	1980	0.479448474595785	0.170016081311917	0.834449378748718	FP	FP
FP.101	2000	0.425888909549811	0.110276320873296	0.723856225214957	FP	FP
FP.102	2020	0.333237536490442	0.00413467105748521	0.672908547880086	FP	FP
FP.103	2040	0.495664474006418	0.116933781935412	0.827103090497063	FP	FP
FP.104	2060	0.399737970022785	0.034051987756794	0.745520089657292	FP	FP
FP.105	2080	0.32026077263253	0.0480703207588723	0.61172418921474	FP	FP
FP.106	2100	0.53234552778582	0.166742917926057	0.886758595647388	FP	FP
FP.107	2120	0.484995708842039	0.136508483982168	0.814257700355796	FP	FP
FP.108	2140	0.535505474993085	0.175371696323145	0.848507054522546	FP	FP
FP.109	2160	0.351266642003734	-0.0059154264192613	0.714130444673921	FP	FP
FP.110	2180	0.374917470447003	0.0477086778646566	0.73809494232672	FP	FP
FP.111	2200	0.408765587441913	0.0527280513053143	0.751934685103322	FP	FP
FP.112	2220	0.399704686245851	-0.000389520652398376	0.806818000846568	FP	FP
FP.113	2240	0.330360543134477	-0.0624704139810969	0.737630711862809	FP	FP
FP.114	2260	0.356377400194793	0.0298516407717197	0.704632168606943	FP	FP
FP.115	2280	0.295195961669652	-0.068636278619941	0.667035945398949	FP	FP
FP.116	2300	0.380383632434197	0.0318029130805951	0.762847242976995	FP	FP
FP.117	2320	0.390969660366309	0.0141583399136748	0.784654596679103	FP	FP
FP.118	2340	0.21961387428269	-0.112218868997422	0.592256420315206	FP	FP
FP.119	2360	0.202209906913968	-0.158769307117003	0.604595790382032	FP	FP
FP.120	2380	0.303177657426807	-0.137801649580908	0.745903735244115	FP	FP
FP.121	2400	0.353001215432779	0.001761184677428	0.712142134762047	FP	FP
FP.122	2420	0.208955870155401	-0.132870437330766	0.59522258958403	FP	FP
FP.123	2440	0.272933775112328	-0.0746419293233201	0.578714415219064	FP	FP
FP.124	2460	0.110385631969482	-0.222035237643365	0.435880454811849	FP	FP
FP.125	2480	0.129112300846173	-0.189635489547116	0.473530879195783	FP	FP
FP.126	2500	0.461735051469874	0.0487659911444414	0.86744745707049	FP	FP
FP.127	2520	0.423678008359802	0.047823654442529	0.837824898173263	FP	FP
FP.128	2540	0.40512830960799	-0.00705855859045547	0.779854808626469	FP	FP
FP.129	2560	0.280796832748828	-0.0226441957436948	0.599543485094469	FP	FP
FP.130	2580	0.40418151139149	0.0827829875936004	0.739346319111704	FP	FP
FP.131	2600	0.256686809694959	-0.0390301797118471	0.575949049818008	FP	FP
FP.132	2620	0.297239638900035	-0.0447939198304715	0.668545280618083	FP	FP
FP.133	2640	0.357031113336639	-0.0723573663595704	0.770607766615675	FP	FP
FP.134	2660	0.205898366471566	-0.149643760490471	0.59080064067918	FP	FP
FP.135	2680	0.291875510230818	-0.0738001899947643	0.678197623588853	FP	FP
FP.136	2700	0.215204573660888	-0.153577114658014	0.544952274338829	FP	FP
FP.137	2720	0.0171588607380522	-0.339994377739038	0.3931141209885	FP	FP
FP.138	2740	0.137452232190167	-0.161501472941636	0.487563279033641	FP	FP
FP.139	2760	0.0792749568513744	-0.228925654272275	0.406074483659133	FP	FP
FP.140	2780	0.184370571923141	-0.143693257627394	0.524056507593833	FP	FP
FP.141	2800	0.184257677472078	-0.176702847495503	0.553192170465773	FP	FP
FP.142	2820	0.164981424628431	-0.199901903687384	0.54126193425037	FP	FP
FP.143	2840	0.0321083227021016	-0.348776119621645	0.410149940622559	FP	FP
FP.144	2860	0.176773448846395	-0.161802081357141	0.51563490526392	FP	FP
FP.145	2880	0.0624584795490687	-0.281931582241369	0.404181004924658	FP	FP
FP.146	2900	-0.0430286332872387	-0.358274751579351	0.281727058253191	FP	FP
FP.147	2920	-0.0487455387233382	-0.396913773450496	0.331814355924888	FP	FP
FP.148	2940	0.323194356271642	-0.0158970157194077	0.629868211062637	FP	FP
FP.149	2960	0.126018489993109	-0.242865565523848	0.47079227499845	FP	FP
FP.150	2980	0.00477418730446075	-0.360943273032918	0.355687206290368	FP	FP
FP.151	3000	0.102582130176264	-0.327364511336351	0.508719944653793	FP	FP
