# Supplementary material for: The NELF pausing checkpoint mediates the functional divergence of Cdk9
Source: Nat Commun. 2023 May 13;14:2762. doi: 10.1038/s41467-023-38359-y (PMC10182999; doi:10.1038/s41467-023-38359-y)
Supplement: Supplementary file 10 — Source Data [file 41467_2023_38359_MOESM10_ESM.zip › Source Data/AllPlots/fig3b.tsv]

bin.gb	bin.pr	region	KD	drug	log2FoldChange
646	-0.579417421247491	-0.157002866112433	gb	NELF RNAi	FP	-0.061607117523032
647	-1.53442640643098	0.182819721163537	gb	NELF RNAi	FP	0.0323350092204252
648	-1.37525824223373	0.182819721163537	gb	NELF RNAi	FP	-0.0494079769556697
649	-1.05692191383924	0.182819721163537	gb	NELF RNAi	FP	-0.061607117523032
650	-0.897753749641987	0.182819721163537	gb	NELF RNAi	FP	0.0370240401770181
651	-0.420249257050242	0.182819721163537	gb	NELF RNAi	FP	-0.0311779711718531
652	-1.37525824223373	0.352731014801522	gb	NELF RNAi	FP	NA
653	-0.897753749641987	0.352731014801522	gb	NELF RNAi	FP	NA
654	0.693927892330497	0.352731014801522	gb	NELF RNAi	FP	0.0663449510159603
655	-1.85276273482548	0.522642308439507	gb	NELF RNAi	FP	-0.0184864924348225
656	-1.69359457062823	0.522642308439507	gb	NELF RNAi	FP	-0.0464872345412848
657	-1.05692191383924	0.522642308439507	gb	NELF RNAi	FP	-0.121074831988351
658	-0.897753749641987	0.522642308439507	gb	NELF RNAi	FP	-0.0730549801050698
659	0.534759728133248	0.522642308439507	gb	NELF RNAi	FP	0.100559366528327
660	-1.53442640643098	0.692553602077493	gb	NELF RNAi	FP	NA
661	-1.37525824223373	0.692553602077493	gb	NELF RNAi	FP	-0.0898722323675078
662	-0.897753749641987	0.692553602077493	gb	NELF RNAi	FP	0.0060868594088153
663	-0.738585585444739	0.692553602077493	gb	NELF RNAi	FP	0.0514426978759327
664	-0.579417421247491	0.692553602077493	gb	NELF RNAi	FP	0.225714077707087
665	0.216423399738751	0.692553602077493	gb	NELF RNAi	FP	-0.32599172459098
666	0.375591563936	0.692553602077493	gb	NELF RNAi	FP	0.0491956119354987
667	0.693927892330497	0.692553602077493	gb	NELF RNAi	FP	0.382858508287358
668	0.853096056527745	0.692553602077493	gb	NELF RNAi	FP	0.77927220413867
669	-1.85276273482548	0.862464895715477	gb	NELF RNAi	FP	0.0472689110991786
670	-1.69359457062823	0.862464895715477	gb	NELF RNAi	FP	0.0370240401770181
671	-1.21609007803648	0.862464895715477	gb	NELF RNAi	FP	-0.13117812708033
672	-0.420249257050242	0.862464895715477	gb	NELF RNAi	FP	-0.0507911855931273
673	0.057255235541503	0.862464895715477	gb	NELF RNAi	FP	-0.0840615314201322
674	0.375591563936	0.862464895715477	gb	NELF RNAi	FP	0.349244869918846
675	0.534759728133248	0.862464895715477	gb	NELF RNAi	FP	-0.163798774080109
676	0.693927892330497	0.862464895715477	gb	NELF RNAi	FP	-0.65900255913277
677	1.01226422072499	0.862464895715477	gb	NELF RNAi	FP	0.351071642078298
678	1.33060054911949	0.862464895715477	gb	NELF RNAi	FP	-0.735963776396256
679	1.64893687751399	0.862464895715477	gb	NELF RNAi	FP	0.723509248836604
680	-1.85276273482548	1.03237618935346	gb	NELF RNAi	FP	-0.0184864924348225
681	-1.53442640643098	1.03237618935346	gb	NELF RNAi	FP	0.0720860509743807
682	-1.37525824223373	1.03237618935346	gb	NELF RNAi	FP	0.0283678531053188
683	-1.21609007803648	1.03237618935346	gb	NELF RNAi	FP	-0.137533052032081
684	-1.05692191383924	1.03237618935346	gb	NELF RNAi	FP	0.150464505142509
685	-0.897753749641987	1.03237618935346	gb	NELF RNAi	FP	0.0295598269744545
686	-0.101912928655745	1.03237618935346	gb	NELF RNAi	FP	-0.392062380307193
687	0.216423399738751	1.03237618935346	gb	NELF RNAi	FP	0.0620687506761802
688	0.534759728133248	1.03237618935346	gb	NELF RNAi	FP	0.165157515158257
689	0.693927892330497	1.03237618935346	gb	NELF RNAi	FP	0.0732300349748518
690	0.853096056527745	1.03237618935346	gb	NELF RNAi	FP	0.107112901848126
691	1.01226422072499	1.03237618935346	gb	NELF RNAi	FP	0.53544161637095
692	1.17143238492224	1.03237618935346	gb	NELF RNAi	FP	0.229617842971221
693	-2.01193089902273	1.20228748299145	gb	NELF RNAi	FP	0.0189596913857622
694	-1.69359457062823	1.20228748299145	gb	NELF RNAi	FP	0.0323350092204252
695	-1.53442640643098	1.20228748299145	gb	NELF RNAi	FP	-0.0431689406785547
696	-1.37525824223373	1.20228748299145	gb	NELF RNAi	FP	0.0323350092204252
697	-1.05692191383924	1.20228748299145	gb	NELF RNAi	FP	-0.20158763067277
698	-0.738585585444739	1.20228748299145	gb	NELF RNAi	FP	0.154861501311035
699	-0.579417421247491	1.20228748299145	gb	NELF RNAi	FP	0.0774835969912777
700	0.057255235541503	1.20228748299145	gb	NELF RNAi	FP	0.286751133269222
701	0.216423399738751	1.20228748299145	gb	NELF RNAi	FP	0.0045127483475159
702	0.534759728133248	1.20228748299145	gb	NELF RNAi	FP	0.341623686272088
703	0.693927892330497	1.20228748299145	gb	NELF RNAi	FP	0.253354836164468
704	0.853096056527745	1.20228748299145	gb	NELF RNAi	FP	0.285509159451229
705	1.01226422072499	1.20228748299145	gb	NELF RNAi	FP	0.395127989137081
706	1.17143238492224	1.20228748299145	gb	NELF RNAi	FP	0.203065504697482
707	1.33060054911949	1.20228748299145	gb	NELF RNAi	FP	0.173436144681093
708	-2.01193089902273	1.37219877662943	gb	NELF RNAi	FP	0.0323350092204252
709	-1.69359457062823	1.37219877662943	gb	NELF RNAi	FP	0.0282501248250835
710	-1.53442640643098	1.37219877662943	gb	NELF RNAi	FP	0.0225295289457303
711	-1.21609007803648	1.37219877662943	gb	NELF RNAi	FP	0.0378016654008715
712	-1.05692191383924	1.37219877662943	gb	NELF RNAi	FP	0.0323350092204252
713	-0.897753749641987	1.37219877662943	gb	NELF RNAi	FP	0.0169687390306176
714	-0.101912928655745	1.37219877662943	gb	NELF RNAi	FP	0.210284295401619
715	0.057255235541503	1.37219877662943	gb	NELF RNAi	FP	-0.541147445722717
716	0.375591563936	1.37219877662943	gb	NELF RNAi	FP	0.129069850015854
717	0.534759728133248	1.37219877662943	gb	NELF RNAi	FP	0.571205464132351
718	0.693927892330497	1.37219877662943	gb	NELF RNAi	FP	0.142199335702271
719	0.853096056527745	1.37219877662943	gb	NELF RNAi	FP	0.455810263224917
720	1.01226422072499	1.37219877662943	gb	NELF RNAi	FP	0.438983169654934
721	1.17143238492224	1.37219877662943	gb	NELF RNAi	FP	0.0482316584714844
722	1.33060054911949	1.37219877662943	gb	NELF RNAi	FP	-0.0935238270422959
723	1.48976871331674	1.37219877662943	gb	NELF RNAi	FP	0.0664717283721958
724	1.64893687751399	1.37219877662943	gb	NELF RNAi	FP	-0.44443552665525
725	-2.01193089902273	1.54211007026742	gb	NELF RNAi	FP	0.0658613555748474
726	-1.53442640643098	1.54211007026742	gb	NELF RNAi	FP	0.0323350092204252
727	-1.21609007803648	1.54211007026742	gb	NELF RNAi	FP	0.0370240401770181
728	-0.897753749641987	1.54211007026742	gb	NELF RNAi	FP	-0.00474959099804891
729	-0.738585585444739	1.54211007026742	gb	NELF RNAi	FP	0.102254067543342
730	-0.101912928655745	1.54211007026742	gb	NELF RNAi	FP	0.473689390241444
731	0.375591563936	1.54211007026742	gb	NELF RNAi	FP	-0.466248455049288
732	0.693927892330497	1.54211007026742	gb	NELF RNAi	FP	0.0656132987727275
733	0.853096056527745	1.54211007026742	gb	NELF RNAi	FP	0.163591531126524
734	1.01226422072499	1.54211007026742	gb	NELF RNAi	FP	0.334862774633233
735	1.17143238492224	1.54211007026742	gb	NELF RNAi	FP	0.330990051066912
736	1.33060054911949	1.54211007026742	gb	NELF RNAi	FP	0.340331744662328
737	-1.69359457062823	1.7120213639054	gb	NELF RNAi	FP	-0.0219015524972253
738	-1.53442640643098	1.7120213639054	gb	NELF RNAi	FP	0.0189596913857622
739	-1.37525824223373	1.7120213639054	gb	NELF RNAi	FP	-0.0219015524972253
740	-1.05692191383924	1.7120213639054	gb	NELF RNAi	FP	-0.0484119477008465
741	-0.897753749641987	1.7120213639054	gb	NELF RNAi	FP	0.219144937006274
742	-0.738585585444739	1.7120213639054	gb	NELF RNAi	FP	-0.142535046111439
743	-0.579417421247491	1.7120213639054	gb	NELF RNAi	FP	-0.072536326051511
744	-0.420249257050242	1.7120213639054	gb	NELF RNAi	FP	-0.048556236628086
745	-0.101912928655745	1.7120213639054	gb	NELF RNAi	FP	-0.0275409912154377
746	0.057255235541503	1.7120213639054	gb	NELF RNAi	FP	0.15468033775574
747	0.216423399738751	1.7120213639054	gb	NELF RNAi	FP	0.299360653963686
748	0.375591563936	1.7120213639054	gb	NELF RNAi	FP	-0.0702936746857938
749	0.534759728133248	1.7120213639054	gb	NELF RNAi	FP	0.387319528651283
750	0.693927892330497	1.7120213639054	gb	NELF RNAi	FP	0.274472287695545
751	0.853096056527745	1.7120213639054	gb	NELF RNAi	FP	0.243537745550229
752	1.01226422072499	1.7120213639054	gb	NELF RNAi	FP	0.446853473318216
753	1.17143238492224	1.7120213639054	gb	NELF RNAi	FP	0.361704551192953
754	1.33060054911949	1.7120213639054	gb	NELF RNAi	FP	0.284602993115248
755	1.48976871331674	1.7120213639054	gb	NELF RNAi	FP	0.506640143812544
756	-1.85276273482548	1.88193265754339	gb	NELF RNAi	FP	NA
757	-1.37525824223373	1.88193265754339	gb	NELF RNAi	FP	0.106176155772192
758	-1.21609007803648	1.88193265754339	gb	NELF RNAi	FP	0.0916535116168602
759	-1.05692191383924	1.88193265754339	gb	NELF RNAi	FP	0.111567673555881
760	-0.897753749641987	1.88193265754339	gb	NELF RNAi	FP	0.0418775293478375
761	-0.738585585444739	1.88193265754339	gb	NELF RNAi	FP	0.0882436755630478
762	-0.420249257050242	1.88193265754339	gb	NELF RNAi	FP	1.51803281995179
763	-0.261081092852994	1.88193265754339	gb	NELF RNAi	FP	0.152022931220771
764	-0.101912928655745	1.88193265754339	gb	NELF RNAi	FP	0.177444678050642
765	0.216423399738751	1.88193265754339	gb	NELF RNAi	FP	-0.386824258375641
766	0.375591563936	1.88193265754339	gb	NELF RNAi	FP	0.384986835229031
767	0.534759728133248	1.88193265754339	gb	NELF RNAi	FP	-0.304646195151139
768	0.693927892330497	1.88193265754339	gb	NELF RNAi	FP	0.266090183284775
769	0.853096056527745	1.88193265754339	gb	NELF RNAi	FP	0.41497412678598
770	1.01226422072499	1.88193265754339	gb	NELF RNAi	FP	0.257412313055245
771	1.17143238492224	1.88193265754339	gb	NELF RNAi	FP	0.374488439121274
772	1.33060054911949	1.88193265754339	gb	NELF RNAi	FP	0.463827368622708
773	1.64893687751399	1.88193265754339	gb	NELF RNAi	FP	0.56033389667408
774	1.80810504171124	1.88193265754339	gb	NELF RNAi	FP	-0.543905374432944
775	-1.53442640643098	2.05184395118137	gb	NELF RNAi	FP	-0.0167174573310513
776	-1.37525824223373	2.05184395118137	gb	NELF RNAi	FP	0.17144669741646
777	-1.21609007803648	2.05184395118137	gb	NELF RNAi	FP	0.0395104421220234
778	-1.05692191383924	2.05184395118137	gb	NELF RNAi	FP	0.0221936912647214
779	-0.897753749641987	2.05184395118137	gb	NELF RNAi	FP	0.223317904776112
780	-0.738585585444739	2.05184395118137	gb	NELF RNAi	FP	0.19720236605801
781	-0.579417421247491	2.05184395118137	gb	NELF RNAi	FP	-0.213518837994068
782	-0.420249257050242	2.05184395118137	gb	NELF RNAi	FP	-0.28125288511308
783	0.057255235541503	2.05184395118137	gb	NELF RNAi	FP	-0.153886687076775
784	0.216423399738751	2.05184395118137	gb	NELF RNAi	FP	0.0590717273347503
785	0.375591563936	2.05184395118137	gb	NELF RNAi	FP	-0.331513873703169
786	0.534759728133248	2.05184395118137	gb	NELF RNAi	FP	-0.0810669434168686
787	0.693927892330497	2.05184395118137	gb	NELF RNAi	FP	0.0611108019555196
788	0.853096056527745	2.05184395118137	gb	NELF RNAi	FP	0.633610496615944
789	1.01226422072499	2.05184395118137	gb	NELF RNAi	FP	0.553695086174892
790	1.17143238492224	2.05184395118137	gb	NELF RNAi	FP	0.375074693244387
791	1.33060054911949	2.05184395118137	gb	NELF RNAi	FP	0.562510463148451
792	1.48976871331674	2.05184395118137	gb	NELF RNAi	FP	0.57751892121617
793	1.64893687751399	2.05184395118137	gb	NELF RNAi	FP	0.250540708772222
794	-1.21609007803648	2.22175524481936	gb	NELF RNAi	FP	-0.0898722323675078
795	-1.05692191383924	2.22175524481936	gb	NELF RNAi	FP	0.0208972249869729
796	-0.897753749641987	2.22175524481936	gb	NELF RNAi	FP	0.369321967554011
797	-0.738585585444739	2.22175524481936	gb	NELF RNAi	FP	-0.0518898084914204
798	-0.579417421247491	2.22175524481936	gb	NELF RNAi	FP	0.181495639336981
799	-0.420249257050242	2.22175524481936	gb	NELF RNAi	FP	0.210925134836556
800	0.057255235541503	2.22175524481936	gb	NELF RNAi	FP	-0.385921945410606
801	0.216423399738751	2.22175524481936	gb	NELF RNAi	FP	-0.154544652527919
802	0.375591563936	2.22175524481936	gb	NELF RNAi	FP	0.0997742191650789
803	0.534759728133248	2.22175524481936	gb	NELF RNAi	FP	-0.122557571254444
804	0.693927892330497	2.22175524481936	gb	NELF RNAi	FP	0.299199084874469
805	0.853096056527745	2.22175524481936	gb	NELF RNAi	FP	0.376429694623639
806	1.01226422072499	2.22175524481936	gb	NELF RNAi	FP	0.28588103812434
807	1.17143238492224	2.22175524481936	gb	NELF RNAi	FP	0.72136243652872
808	1.33060054911949	2.22175524481936	gb	NELF RNAi	FP	0.468442645306833
809	1.48976871331674	2.22175524481936	gb	NELF RNAi	FP	0.337558290977737
810	1.64893687751399	2.22175524481936	gb	NELF RNAi	FP	0.461984897399533
811	1.80810504171124	2.22175524481936	gb	NELF RNAi	FP	-0.398476780042325
812	2.12644137010573	2.22175524481936	gb	NELF RNAi	FP	0.580237778054185
813	-1.37525824223373	2.39166653845734	gb	NELF RNAi	FP	0.200132300251633
814	-1.05692191383924	2.39166653845734	gb	NELF RNAi	FP	0.373202261788413
815	-0.897753749641987	2.39166653845734	gb	NELF RNAi	FP	0.257625639515999
816	-0.738585585444739	2.39166653845734	gb	NELF RNAi	FP	0.0173320466184495
817	-0.579417421247491	2.39166653845734	gb	NELF RNAi	FP	-0.0221707458765814
818	-0.420249257050242	2.39166653845734	gb	NELF RNAi	FP	-0.036388138291217
819	-0.261081092852994	2.39166653845734	gb	NELF RNAi	FP	0.938798465401629
820	-0.101912928655745	2.39166653845734	gb	NELF RNAi	FP	0.169392149819479
821	0.057255235541503	2.39166653845734	gb	NELF RNAi	FP	0.186138172135767
822	0.216423399738751	2.39166653845734	gb	NELF RNAi	FP	0.500895800256115
823	0.375591563936	2.39166653845734	gb	NELF RNAi	FP	0.314252896319042
824	0.534759728133248	2.39166653845734	gb	NELF RNAi	FP	0.24089347229155
825	0.693927892330497	2.39166653845734	gb	NELF RNAi	FP	0.322185682765821
826	0.853096056527745	2.39166653845734	gb	NELF RNAi	FP	0.52148455470733
827	1.01226422072499	2.39166653845734	gb	NELF RNAi	FP	0.979953293605613
828	1.17143238492224	2.39166653845734	gb	NELF RNAi	FP	0.571529805606766
829	1.33060054911949	2.39166653845734	gb	NELF RNAi	FP	0.732718224821438
830	1.48976871331674	2.39166653845734	gb	NELF RNAi	FP	0.625659574223546
831	1.64893687751399	2.39166653845734	gb	NELF RNAi	FP	0.283500059507694
832	1.80810504171124	2.39166653845734	gb	NELF RNAi	FP	0.46046956658953
833	2.44477769850023	2.39166653845734	gb	NELF RNAi	FP	-0.557920065848288
834	-1.05692191383924	2.56157783209533	gb	NELF RNAi	FP	0.0766265780618971
835	-0.738585585444739	2.56157783209533	gb	NELF RNAi	FP	0.248994239425384
836	-0.579417421247491	2.56157783209533	gb	NELF RNAi	FP	0.25771985313299
837	-0.420249257050242	2.56157783209533	gb	NELF RNAi	FP	0.606075911958289
838	-0.101912928655745	2.56157783209533	gb	NELF RNAi	FP	0.345133866413011
839	0.216423399738751	2.56157783209533	gb	NELF RNAi	FP	0.649800522264827
840	0.375591563936	2.56157783209533	gb	NELF RNAi	FP	0.482256826284515
841	0.534759728133248	2.56157783209533	gb	NELF RNAi	FP	-0.275616931267077
842	0.693927892330497	2.56157783209533	gb	NELF RNAi	FP	0.89460525470696
843	0.853096056527745	2.56157783209533	gb	NELF RNAi	FP	0.78938157954972
844	1.01226422072499	2.56157783209533	gb	NELF RNAi	FP	0.717832225570392
845	1.17143238492224	2.56157783209533	gb	NELF RNAi	FP	0.514394125913146
846	1.33060054911949	2.56157783209533	gb	NELF RNAi	FP	0.537174537155305
847	1.48976871331674	2.56157783209533	gb	NELF RNAi	FP	0.260022216636157
848	1.64893687751399	2.56157783209533	gb	NELF RNAi	FP	0.433268271822871
849	1.80810504171124	2.56157783209533	gb	NELF RNAi	FP	0.0400883163460673
850	1.96727320590848	2.56157783209533	gb	NELF RNAi	FP	-0.552078974135626
851	-1.21609007803648	2.73148912573331	gb	NELF RNAi	FP	0.0617822476092262
852	-1.05692191383924	2.73148912573331	gb	NELF RNAi	FP	0.136372906940644
853	-0.738585585444739	2.73148912573331	gb	NELF RNAi	FP	1.1216232160427
854	-0.579417421247491	2.73148912573331	gb	NELF RNAi	FP	0.412595555649301
855	-0.420249257050242	2.73148912573331	gb	NELF RNAi	FP	0.769000445598964
856	-0.261081092852994	2.73148912573331	gb	NELF RNAi	FP	0.407651106247925
857	-0.101912928655745	2.73148912573331	gb	NELF RNAi	FP	0.699187140229725
858	0.057255235541503	2.73148912573331	gb	NELF RNAi	FP	0.815916204237856
859	0.216423399738751	2.73148912573331	gb	NELF RNAi	FP	-0.226501424891634
860	0.375591563936	2.73148912573331	gb	NELF RNAi	FP	0.705470826011854
861	0.534759728133248	2.73148912573331	gb	NELF RNAi	FP	0.263537225517339
862	0.693927892330497	2.73148912573331	gb	NELF RNAi	FP	0.399868262355852
863	0.853096056527745	2.73148912573331	gb	NELF RNAi	FP	0.811839020817423
864	1.01226422072499	2.73148912573331	gb	NELF RNAi	FP	0.575454481928094
865	1.17143238492224	2.73148912573331	gb	NELF RNAi	FP	0.673518678342645
866	1.33060054911949	2.73148912573331	gb	NELF RNAi	FP	0.246051379415277
867	1.48976871331674	2.73148912573331	gb	NELF RNAi	FP	0.728743924188028
868	1.64893687751399	2.73148912573331	gb	NELF RNAi	FP	0.512959040876349
869	1.80810504171124	2.73148912573331	gb	NELF RNAi	FP	-0.00945439715411807
870	1.96727320590848	2.73148912573331	gb	NELF RNAi	FP	-0.24136529437493
871	-0.897753749641987	2.9014004193713	gb	NELF RNAi	FP	0.097727392243001
872	-0.579417421247491	2.9014004193713	gb	NELF RNAi	FP	0.400048812966034
873	-0.420249257050242	2.9014004193713	gb	NELF RNAi	FP	0.598323309248246
874	-0.261081092852994	2.9014004193713	gb	NELF RNAi	FP	0.85329246230684
875	-0.101912928655745	2.9014004193713	gb	NELF RNAi	FP	1.97627606552311
876	0.057255235541503	2.9014004193713	gb	NELF RNAi	FP	1.14589020010194
877	0.216423399738751	2.9014004193713	gb	NELF RNAi	FP	0.25922857058402
878	0.375591563936	2.9014004193713	gb	NELF RNAi	FP	0.492803747993089
879	0.534759728133248	2.9014004193713	gb	NELF RNAi	FP	1.09510575861061
880	0.693927892330497	2.9014004193713	gb	NELF RNAi	FP	0.775928392257678
881	0.853096056527745	2.9014004193713	gb	NELF RNAi	FP	1.11396832540492
882	1.01226422072499	2.9014004193713	gb	NELF RNAi	FP	0.673336987840353
883	1.17143238492224	2.9014004193713	gb	NELF RNAi	FP	0.569103745303778
884	1.33060054911949	2.9014004193713	gb	NELF RNAi	FP	0.790096786242269
885	1.48976871331674	2.9014004193713	gb	NELF RNAi	FP	0.758876922750351
886	1.64893687751399	2.9014004193713	gb	NELF RNAi	FP	0.111886038748402
887	1.80810504171124	2.9014004193713	gb	NELF RNAi	FP	0.763413811916723
888	1.96727320590848	2.9014004193713	gb	NELF RNAi	FP	-0.0557761716743224
889	2.12644137010573	2.9014004193713	gb	NELF RNAi	FP	-0.274959147445784
890	2.28560953430298	2.9014004193713	gb	NELF RNAi	FP	-0.375908049423246
891	2.44477769850023	2.9014004193713	gb	NELF RNAi	FP	-0.0676182904499297
892	-0.579417421247491	3.07131171300928	gb	NELF RNAi	FP	2.48763595932373
893	-0.261081092852994	3.07131171300928	gb	NELF RNAi	FP	0.466712963422406
894	-0.101912928655745	3.07131171300928	gb	NELF RNAi	FP	0.816174679814898
895	0.057255235541503	3.07131171300928	gb	NELF RNAi	FP	0.497611572406035
896	0.216423399738751	3.07131171300928	gb	NELF RNAi	FP	1.29851779710597
897	0.375591563936	3.07131171300928	gb	NELF RNAi	FP	1.03643696025099
898	0.534759728133248	3.07131171300928	gb	NELF RNAi	FP	0.886072306607702
899	0.693927892330497	3.07131171300928	gb	NELF RNAi	FP	0.735163062967236
900	0.853096056527745	3.07131171300928	gb	NELF RNAi	FP	0.447404982656321
901	1.01226422072499	3.07131171300928	gb	NELF RNAi	FP	0.964880803438918
902	1.17143238492224	3.07131171300928	gb	NELF RNAi	FP	0.724659099237715
903	1.33060054911949	3.07131171300928	gb	NELF RNAi	FP	0.580192226957588
904	1.48976871331674	3.07131171300928	gb	NELF RNAi	FP	0.56196999544711
905	1.64893687751399	3.07131171300928	gb	NELF RNAi	FP	0.971939182673714
906	1.80810504171124	3.07131171300928	gb	NELF RNAi	FP	0.287279183615027
907	1.96727320590848	3.07131171300928	gb	NELF RNAi	FP	0.367582263145247
908	2.12644137010573	3.07131171300928	gb	NELF RNAi	FP	0.0765207637450203
909	2.28560953430298	3.07131171300928	gb	NELF RNAi	FP	-0.451034636620061
910	2.60394586269748	3.07131171300928	gb	NELF RNAi	FP	-0.495046411083045
911	-0.579417421247491	3.24122300664727	gb	NELF RNAi	FP	-0.0206532795499563
912	-0.420249257050242	3.24122300664727	gb	NELF RNAi	FP	0.35723876660347
913	-0.101912928655745	3.24122300664727	gb	NELF RNAi	FP	0.663163996661751
914	0.057255235541503	3.24122300664727	gb	NELF RNAi	FP	0.94087608035231
915	0.216423399738751	3.24122300664727	gb	NELF RNAi	FP	0.24418163200249
916	0.375591563936	3.24122300664727	gb	NELF RNAi	FP	1.00290406450789
917	0.534759728133248	3.24122300664727	gb	NELF RNAi	FP	0.81067408443564
918	0.693927892330497	3.24122300664727	gb	NELF RNAi	FP	0.454687010853691
919	0.853096056527745	3.24122300664727	gb	NELF RNAi	FP	0.947654526618331
920	1.01226422072499	3.24122300664727	gb	NELF RNAi	FP	1.01310180215508
921	1.17143238492224	3.24122300664727	gb	NELF RNAi	FP	1.00939257548505
922	1.33060054911949	3.24122300664727	gb	NELF RNAi	FP	0.759544711669554
923	1.48976871331674	3.24122300664727	gb	NELF RNAi	FP	-0.161887238030005
924	1.64893687751399	3.24122300664727	gb	NELF RNAi	FP	0.589376966643183
925	1.80810504171124	3.24122300664727	gb	NELF RNAi	FP	0.933810709258679
926	1.96727320590848	3.24122300664727	gb	NELF RNAi	FP	0.208657018890786
927	2.12644137010573	3.24122300664727	gb	NELF RNAi	FP	0.72336277820774
928	2.28560953430298	3.24122300664727	gb	NELF RNAi	FP	0.179974099148734
929	-0.420249257050242	3.41113430028525	gb	NELF RNAi	FP	0.940294189978676
930	-0.261081092852994	3.41113430028525	gb	NELF RNAi	FP	1.44322454366561
931	-0.101912928655745	3.41113430028525	gb	NELF RNAi	FP	1.38955510145183
932	0.216423399738751	3.41113430028525	gb	NELF RNAi	FP	2.09833060981349
933	0.375591563936	3.41113430028525	gb	NELF RNAi	FP	1.84394901807591
934	0.534759728133248	3.41113430028525	gb	NELF RNAi	FP	1.8684224090206
935	0.693927892330497	3.41113430028525	gb	NELF RNAi	FP	0.514016521237835
936	0.853096056527745	3.41113430028525	gb	NELF RNAi	FP	0.783177148975904
937	1.01226422072499	3.41113430028525	gb	NELF RNAi	FP	1.14855368224112
938	1.17143238492224	3.41113430028525	gb	NELF RNAi	FP	0.846876843000084
939	1.33060054911949	3.41113430028525	gb	NELF RNAi	FP	1.16641499189479
940	1.48976871331674	3.41113430028525	gb	NELF RNAi	FP	1.03709536675605
941	1.64893687751399	3.41113430028525	gb	NELF RNAi	FP	0.83019623356961
942	1.80810504171124	3.41113430028525	gb	NELF RNAi	FP	0.344411835099078
943	1.96727320590848	3.41113430028525	gb	NELF RNAi	FP	0.964576174094686
944	2.12644137010573	3.41113430028525	gb	NELF RNAi	FP	0.19892170603669
945	2.28560953430298	3.41113430028525	gb	NELF RNAi	FP	-0.0359299195956126
946	2.44477769850023	3.41113430028525	gb	NELF RNAi	FP	0.0270350809925525
947	0.534759728133248	3.58104559392324	gb	NELF RNAi	FP	1.35758327692024
948	0.693927892330497	3.58104559392324	gb	NELF RNAi	FP	0.753497837989259
949	0.853096056527745	3.58104559392324	gb	NELF RNAi	FP	1.66732699474941
950	1.01226422072499	3.58104559392324	gb	NELF RNAi	FP	1.25392452873242
951	1.17143238492224	3.58104559392324	gb	NELF RNAi	FP	1.38199565478304
952	1.33060054911949	3.58104559392324	gb	NELF RNAi	FP	-0.000106351827514938
953	1.48976871331674	3.58104559392324	gb	NELF RNAi	FP	0.136869041848863
954	1.64893687751399	3.58104559392324	gb	NELF RNAi	FP	0.675630765092777
955	1.80810504171124	3.58104559392324	gb	NELF RNAi	FP	0.162699070278779
956	1.96727320590848	3.58104559392324	gb	NELF RNAi	FP	0.658654914129507
957	2.44477769850023	3.58104559392324	gb	NELF RNAi	FP	0.369102733729266
958	1.17143238492224	3.75095688756122	gb	NELF RNAi	FP	2.26833867652447
959	1.33060054911949	3.75095688756122	gb	NELF RNAi	FP	2.13375226821616
960	1.48976871331674	3.75095688756122	gb	NELF RNAi	FP	0.384656593746397
961	1.96727320590848	3.75095688756122	gb	NELF RNAi	FP	0.617954963521701
962	2.12644137010573	3.75095688756122	gb	NELF RNAi	FP	2.12996830564331
963	2.28560953430298	3.75095688756122	gb	NELF RNAi	FP	0.94350213687653
964	1.17143238492224	3.92086818119921	gb	NELF RNAi	FP	0.194196388577251
965	1.33060054911949	3.92086818119921	gb	NELF RNAi	FP	2.73826446641222
966	1.64893687751399	3.92086818119921	gb	NELF RNAi	FP	1.52784503681402
