# Supplementary material for: The NELF pausing checkpoint mediates the functional divergence of Cdk9
Source: Nat Commun. 2023 May 13;14:2762. doi: 10.1038/s41467-023-38359-y (PMC10182999; doi:10.1038/s41467-023-38359-y)
Supplement: Supplementary file 10 — Source Data [file 41467_2023_38359_MOESM10_ESM.zip › Source Data/AllPlots/S4B.tsv]

bin.pr	bin.gb	value
2	-0.157002866112433	-2.01193089902273	0
3	0.182819721163538	-2.01193089902273	0
4	0.352731014801523	-2.01193089902273	0
5	0.522642308439508	-2.01193089902273	0
6	0.692553602077493	-2.01193089902273	0
7	0.862464895715478	-2.01193089902273	0
8	1.03237618935346	-2.01193089902273	0
9	1.20228748299145	-2.01193089902273	1
10	1.37219877662943	-2.01193089902273	1
11	1.54211007026742	-2.01193089902273	1
12	1.7120213639054	-2.01193089902273	0
13	1.88193265754339	-2.01193089902273	0
14	2.05184395118137	-2.01193089902273	0
15	2.22175524481936	-2.01193089902273	0
16	2.39166653845734	-2.01193089902273	0
17	2.56157783209533	-2.01193089902273	0
18	2.73148912573331	-2.01193089902273	0
19	2.9014004193713	-2.01193089902273	0
20	3.07131171300928	-2.01193089902273	0
21	3.24122300664727	-2.01193089902273	0
22	3.41113430028525	-2.01193089902273	0
23	3.58104559392324	-2.01193089902273	0
24	3.75095688756122	-2.01193089902273	0
25	3.92086818119921	-2.01193089902273	0
27	-0.157002866112433	-1.85276273482548	0
28	0.182819721163538	-1.85276273482548	0
29	0.352731014801523	-1.85276273482548	0
30	0.522642308439508	-1.85276273482548	1
31	0.692553602077493	-1.85276273482548	0
32	0.862464895715478	-1.85276273482548	3
33	1.03237618935346	-1.85276273482548	1
34	1.20228748299145	-1.85276273482548	0
35	1.37219877662943	-1.85276273482548	0
36	1.54211007026742	-1.85276273482548	0
37	1.7120213639054	-1.85276273482548	0
38	1.88193265754339	-1.85276273482548	1
39	2.05184395118137	-1.85276273482548	0
40	2.22175524481936	-1.85276273482548	0
41	2.39166653845734	-1.85276273482548	0
42	2.56157783209533	-1.85276273482548	0
43	2.73148912573331	-1.85276273482548	0
44	2.9014004193713	-1.85276273482548	0
45	3.07131171300928	-1.85276273482548	0
46	3.24122300664727	-1.85276273482548	0
47	3.41113430028525	-1.85276273482548	0
48	3.58104559392324	-1.85276273482548	0
49	3.75095688756122	-1.85276273482548	0
50	3.92086818119921	-1.85276273482548	0
52	-0.157002866112433	-1.69359457062823	0
53	0.182819721163538	-1.69359457062823	0
54	0.352731014801523	-1.69359457062823	0
55	0.522642308439508	-1.69359457062823	1
56	0.692553602077493	-1.69359457062823	0
57	0.862464895715478	-1.69359457062823	1
58	1.03237618935346	-1.69359457062823	0
59	1.20228748299145	-1.69359457062823	1
60	1.37219877662943	-1.69359457062823	1
61	1.54211007026742	-1.69359457062823	0
62	1.7120213639054	-1.69359457062823	1
63	1.88193265754339	-1.69359457062823	0
64	2.05184395118137	-1.69359457062823	0
65	2.22175524481936	-1.69359457062823	0
66	2.39166653845734	-1.69359457062823	0
67	2.56157783209533	-1.69359457062823	0
68	2.73148912573331	-1.69359457062823	0
69	2.9014004193713	-1.69359457062823	0
70	3.07131171300928	-1.69359457062823	0
71	3.24122300664727	-1.69359457062823	0
72	3.41113430028525	-1.69359457062823	0
73	3.58104559392324	-1.69359457062823	0
74	3.75095688756122	-1.69359457062823	0
75	3.92086818119921	-1.69359457062823	0
77	-0.157002866112433	-1.53442640643098	0
78	0.182819721163538	-1.53442640643098	1
79	0.352731014801523	-1.53442640643098	0
80	0.522642308439508	-1.53442640643098	0
81	0.692553602077493	-1.53442640643098	1
82	0.862464895715478	-1.53442640643098	0
83	1.03237618935346	-1.53442640643098	2
84	1.20228748299145	-1.53442640643098	1
85	1.37219877662943	-1.53442640643098	1
86	1.54211007026742	-1.53442640643098	1
87	1.7120213639054	-1.53442640643098	1
88	1.88193265754339	-1.53442640643098	0
89	2.05184395118137	-1.53442640643098	2
90	2.22175524481936	-1.53442640643098	0
91	2.39166653845734	-1.53442640643098	0
92	2.56157783209533	-1.53442640643098	0
93	2.73148912573331	-1.53442640643098	0
94	2.9014004193713	-1.53442640643098	0
95	3.07131171300928	-1.53442640643098	0
96	3.24122300664727	-1.53442640643098	0
97	3.41113430028525	-1.53442640643098	0
98	3.58104559392324	-1.53442640643098	0
99	3.75095688756122	-1.53442640643098	0
100	3.92086818119921	-1.53442640643098	0
102	-0.157002866112433	-1.37525824223373	0
103	0.182819721163538	-1.37525824223373	1
104	0.352731014801523	-1.37525824223373	1
105	0.522642308439508	-1.37525824223373	0
106	0.692553602077493	-1.37525824223373	1
107	0.862464895715478	-1.37525824223373	0
108	1.03237618935346	-1.37525824223373	2
109	1.20228748299145	-1.37525824223373	1
110	1.37219877662943	-1.37525824223373	0
111	1.54211007026742	-1.37525824223373	0
112	1.7120213639054	-1.37525824223373	1
113	1.88193265754339	-1.37525824223373	3
114	2.05184395118137	-1.37525824223373	1
115	2.22175524481936	-1.37525824223373	0
116	2.39166653845734	-1.37525824223373	1
117	2.56157783209533	-1.37525824223373	0
118	2.73148912573331	-1.37525824223373	0
119	2.9014004193713	-1.37525824223373	0
120	3.07131171300928	-1.37525824223373	0
121	3.24122300664727	-1.37525824223373	0
122	3.41113430028525	-1.37525824223373	0
123	3.58104559392324	-1.37525824223373	0
124	3.75095688756122	-1.37525824223373	0
125	3.92086818119921	-1.37525824223373	0
127	-0.157002866112433	-1.21609007803648	0
128	0.182819721163538	-1.21609007803648	0
129	0.352731014801523	-1.21609007803648	0
130	0.522642308439508	-1.21609007803648	0
131	0.692553602077493	-1.21609007803648	0
132	0.862464895715478	-1.21609007803648	1
133	1.03237618935346	-1.21609007803648	1
134	1.20228748299145	-1.21609007803648	0
135	1.37219877662943	-1.21609007803648	2
136	1.54211007026742	-1.21609007803648	1
137	1.7120213639054	-1.21609007803648	0
138	1.88193265754339	-1.21609007803648	1
139	2.05184395118137	-1.21609007803648	3
140	2.22175524481936	-1.21609007803648	1
141	2.39166653845734	-1.21609007803648	0
142	2.56157783209533	-1.21609007803648	0
143	2.73148912573331	-1.21609007803648	1
144	2.9014004193713	-1.21609007803648	0
145	3.07131171300928	-1.21609007803648	0
146	3.24122300664727	-1.21609007803648	0
147	3.41113430028525	-1.21609007803648	0
148	3.58104559392324	-1.21609007803648	0
149	3.75095688756122	-1.21609007803648	0
150	3.92086818119921	-1.21609007803648	0
152	-0.157002866112433	-1.05692191383924	0
153	0.182819721163538	-1.05692191383924	1
154	0.352731014801523	-1.05692191383924	0
155	0.522642308439508	-1.05692191383924	1
156	0.692553602077493	-1.05692191383924	0
157	0.862464895715478	-1.05692191383924	0
158	1.03237618935346	-1.05692191383924	2
159	1.20228748299145	-1.05692191383924	1
160	1.37219877662943	-1.05692191383924	1
161	1.54211007026742	-1.05692191383924	0
162	1.7120213639054	-1.05692191383924	1
163	1.88193265754339	-1.05692191383924	2
164	2.05184395118137	-1.05692191383924	1
165	2.22175524481936	-1.05692191383924	1
166	2.39166653845734	-1.05692191383924	1
167	2.56157783209533	-1.05692191383924	3
168	2.73148912573331	-1.05692191383924	2
169	2.9014004193713	-1.05692191383924	0
170	3.07131171300928	-1.05692191383924	0
171	3.24122300664727	-1.05692191383924	0
172	3.41113430028525	-1.05692191383924	0
173	3.58104559392324	-1.05692191383924	0
174	3.75095688756122	-1.05692191383924	0
175	3.92086818119921	-1.05692191383924	0
177	-0.157002866112433	-0.897753749641987	0
178	0.182819721163538	-0.897753749641987	1
179	0.352731014801523	-0.897753749641987	1
180	0.522642308439508	-0.897753749641987	1
181	0.692553602077493	-0.897753749641987	1
182	0.862464895715478	-0.897753749641987	0
183	1.03237618935346	-0.897753749641987	1
184	1.20228748299145	-0.897753749641987	0
185	1.37219877662943	-0.897753749641987	3
186	1.54211007026742	-0.897753749641987	2
187	1.7120213639054	-0.897753749641987	5
188	1.88193265754339	-0.897753749641987	5
189	2.05184395118137	-0.897753749641987	3
190	2.22175524481936	-0.897753749641987	3
191	2.39166653845734	-0.897753749641987	2
192	2.56157783209533	-0.897753749641987	0
193	2.73148912573331	-0.897753749641987	0
194	2.9014004193713	-0.897753749641987	3
195	3.07131171300928	-0.897753749641987	0
196	3.24122300664727	-0.897753749641987	0
197	3.41113430028525	-0.897753749641987	0
198	3.58104559392324	-0.897753749641987	0
199	3.75095688756122	-0.897753749641987	0
200	3.92086818119921	-0.897753749641987	0
202	-0.157002866112433	-0.738585585444739	0
203	0.182819721163538	-0.738585585444739	0
204	0.352731014801523	-0.738585585444739	0
205	0.522642308439508	-0.738585585444739	0
206	0.692553602077493	-0.738585585444739	2
207	0.862464895715478	-0.738585585444739	0
208	1.03237618935346	-0.738585585444739	0
209	1.20228748299145	-0.738585585444739	3
210	1.37219877662943	-0.738585585444739	0
211	1.54211007026742	-0.738585585444739	4
212	1.7120213639054	-0.738585585444739	2
213	1.88193265754339	-0.738585585444739	2
214	2.05184395118137	-0.738585585444739	2
215	2.22175524481936	-0.738585585444739	1
216	2.39166653845734	-0.738585585444739	1
217	2.56157783209533	-0.738585585444739	4
218	2.73148912573331	-0.738585585444739	1
219	2.9014004193713	-0.738585585444739	0
220	3.07131171300928	-0.738585585444739	0
221	3.24122300664727	-0.738585585444739	0
222	3.41113430028525	-0.738585585444739	0
223	3.58104559392324	-0.738585585444739	0
224	3.75095688756122	-0.738585585444739	0
225	3.92086818119921	-0.738585585444739	0
227	-0.157002866112433	-0.579417421247491	1
228	0.182819721163538	-0.579417421247491	0
229	0.352731014801523	-0.579417421247491	0
230	0.522642308439508	-0.579417421247491	0
231	0.692553602077493	-0.579417421247491	1
232	0.862464895715478	-0.579417421247491	0
233	1.03237618935346	-0.579417421247491	0
234	1.20228748299145	-0.579417421247491	2
235	1.37219877662943	-0.579417421247491	0
236	1.54211007026742	-0.579417421247491	0
237	1.7120213639054	-0.579417421247491	2
238	1.88193265754339	-0.579417421247491	0
239	2.05184395118137	-0.579417421247491	2
240	2.22175524481936	-0.579417421247491	2
241	2.39166653845734	-0.579417421247491	1
242	2.56157783209533	-0.579417421247491	1
243	2.73148912573331	-0.579417421247491	2
244	2.9014004193713	-0.579417421247491	2
245	3.07131171300928	-0.579417421247491	1
246	3.24122300664727	-0.579417421247491	1
247	3.41113430028525	-0.579417421247491	0
248	3.58104559392324	-0.579417421247491	0
249	3.75095688756122	-0.579417421247491	0
250	3.92086818119921	-0.579417421247491	0
252	-0.157002866112433	-0.420249257050242	0
253	0.182819721163538	-0.420249257050242	1
254	0.352731014801523	-0.420249257050242	0
255	0.522642308439508	-0.420249257050242	0
256	0.692553602077493	-0.420249257050242	0
257	0.862464895715478	-0.420249257050242	2
258	1.03237618935346	-0.420249257050242	0
259	1.20228748299145	-0.420249257050242	0
260	1.37219877662943	-0.420249257050242	0
261	1.54211007026742	-0.420249257050242	0
262	1.7120213639054	-0.420249257050242	1
263	1.88193265754339	-0.420249257050242	1
264	2.05184395118137	-0.420249257050242	1
265	2.22175524481936	-0.420249257050242	1
266	2.39166653845734	-0.420249257050242	2
267	2.56157783209533	-0.420249257050242	4
268	2.73148912573331	-0.420249257050242	1
269	2.9014004193713	-0.420249257050242	2
270	3.07131171300928	-0.420249257050242	0
271	3.24122300664727	-0.420249257050242	1
272	3.41113430028525	-0.420249257050242	1
273	3.58104559392324	-0.420249257050242	0
274	3.75095688756122	-0.420249257050242	0
275	3.92086818119921	-0.420249257050242	0
277	-0.157002866112433	-0.261081092852994	0
278	0.182819721163538	-0.261081092852994	0
279	0.352731014801523	-0.261081092852994	0
280	0.522642308439508	-0.261081092852994	0
281	0.692553602077493	-0.261081092852994	0
282	0.862464895715478	-0.261081092852994	0
283	1.03237618935346	-0.261081092852994	0
284	1.20228748299145	-0.261081092852994	0
285	1.37219877662943	-0.261081092852994	0
286	1.54211007026742	-0.261081092852994	0
287	1.7120213639054	-0.261081092852994	0
288	1.88193265754339	-0.261081092852994	1
289	2.05184395118137	-0.261081092852994	0
290	2.22175524481936	-0.261081092852994	0
291	2.39166653845734	-0.261081092852994	3
292	2.56157783209533	-0.261081092852994	0
293	2.73148912573331	-0.261081092852994	4
294	2.9014004193713	-0.261081092852994	2
295	3.07131171300928	-0.261081092852994	1
296	3.24122300664727	-0.261081092852994	0
297	3.41113430028525	-0.261081092852994	1
298	3.58104559392324	-0.261081092852994	0
299	3.75095688756122	-0.261081092852994	0
300	3.92086818119921	-0.261081092852994	0
302	-0.157002866112433	-0.101912928655745	0
303	0.182819721163538	-0.101912928655745	0
304	0.352731014801523	-0.101912928655745	0
305	0.522642308439508	-0.101912928655745	0
306	0.692553602077493	-0.101912928655745	0
307	0.862464895715478	-0.101912928655745	0
308	1.03237618935346	-0.101912928655745	1
309	1.20228748299145	-0.101912928655745	0
310	1.37219877662943	-0.101912928655745	1
311	1.54211007026742	-0.101912928655745	1
312	1.7120213639054	-0.101912928655745	1
313	1.88193265754339	-0.101912928655745	4
314	2.05184395118137	-0.101912928655745	0
315	2.22175524481936	-0.101912928655745	0
316	2.39166653845734	-0.101912928655745	5
317	2.56157783209533	-0.101912928655745	2
318	2.73148912573331	-0.101912928655745	6
319	2.9014004193713	-0.101912928655745	1
320	3.07131171300928	-0.101912928655745	3
321	3.24122300664727	-0.101912928655745	1
322	3.41113430028525	-0.101912928655745	4
323	3.58104559392324	-0.101912928655745	0
324	3.75095688756122	-0.101912928655745	0
325	3.92086818119921	-0.101912928655745	0
327	-0.157002866112433	0.057255235541503	0
328	0.182819721163538	0.057255235541503	0
329	0.352731014801523	0.057255235541503	0
330	0.522642308439508	0.057255235541503	0
331	0.692553602077493	0.057255235541503	0
332	0.862464895715478	0.057255235541503	1
333	1.03237618935346	0.057255235541503	0
334	1.20228748299145	0.057255235541503	1
335	1.37219877662943	0.057255235541503	2
336	1.54211007026742	0.057255235541503	0
337	1.7120213639054	0.057255235541503	1
338	1.88193265754339	0.057255235541503	0
339	2.05184395118137	0.057255235541503	2
340	2.22175524481936	0.057255235541503	1
341	2.39166653845734	0.057255235541503	4
342	2.56157783209533	0.057255235541503	0
343	2.73148912573331	0.057255235541503	5
344	2.9014004193713	0.057255235541503	1
345	3.07131171300928	0.057255235541503	1
346	3.24122300664727	0.057255235541503	5
347	3.41113430028525	0.057255235541503	0
348	3.58104559392324	0.057255235541503	0
349	3.75095688756122	0.057255235541503	0
350	3.92086818119921	0.057255235541503	0
352	-0.157002866112433	0.216423399738751	0
353	0.182819721163538	0.216423399738751	0
354	0.352731014801523	0.216423399738751	0
355	0.522642308439508	0.216423399738751	0
356	0.692553602077493	0.216423399738751	1
357	0.862464895715478	0.216423399738751	0
358	1.03237618935346	0.216423399738751	1
359	1.20228748299145	0.216423399738751	1
360	1.37219877662943	0.216423399738751	0
361	1.54211007026742	0.216423399738751	0
362	1.7120213639054	0.216423399738751	1
363	1.88193265754339	0.216423399738751	1
364	2.05184395118137	0.216423399738751	4
365	2.22175524481936	0.216423399738751	3
366	2.39166653845734	0.216423399738751	2
367	2.56157783209533	0.216423399738751	4
368	2.73148912573331	0.216423399738751	2
369	2.9014004193713	0.216423399738751	3
370	3.07131171300928	0.216423399738751	3
371	3.24122300664727	0.216423399738751	1
372	3.41113430028525	0.216423399738751	5
373	3.58104559392324	0.216423399738751	0
374	3.75095688756122	0.216423399738751	0
375	3.92086818119921	0.216423399738751	0
377	-0.157002866112433	0.375591563936	0
378	0.182819721163538	0.375591563936	0
379	0.352731014801523	0.375591563936	0
380	0.522642308439508	0.375591563936	0
381	0.692553602077493	0.375591563936	1
382	0.862464895715478	0.375591563936	1
383	1.03237618935346	0.375591563936	0
384	1.20228748299145	0.375591563936	0
385	1.37219877662943	0.375591563936	1
386	1.54211007026742	0.375591563936	2
387	1.7120213639054	0.375591563936	3
388	1.88193265754339	0.375591563936	2
389	2.05184395118137	0.375591563936	2
390	2.22175524481936	0.375591563936	4
391	2.39166653845734	0.375591563936	6
392	2.56157783209533	0.375591563936	2
393	2.73148912573331	0.375591563936	9
394	2.9014004193713	0.375591563936	5
395	3.07131171300928	0.375591563936	4
396	3.24122300664727	0.375591563936	6
397	3.41113430028525	0.375591563936	3
398	3.58104559392324	0.375591563936	0
399	3.75095688756122	0.375591563936	0
400	3.92086818119921	0.375591563936	0
402	-0.157002866112433	0.534759728133248	0
403	0.182819721163538	0.534759728133248	0
404	0.352731014801523	0.534759728133248	0
405	0.522642308439508	0.534759728133248	1
406	0.692553602077493	0.534759728133248	0
407	0.862464895715478	0.534759728133248	2
408	1.03237618935346	0.534759728133248	2
409	1.20228748299145	0.534759728133248	1
410	1.37219877662943	0.534759728133248	1
411	1.54211007026742	0.534759728133248	0
412	1.7120213639054	0.534759728133248	1
413	1.88193265754339	0.534759728133248	2
414	2.05184395118137	0.534759728133248	1
415	2.22175524481936	0.534759728133248	1
416	2.39166653845734	0.534759728133248	5
417	2.56157783209533	0.534759728133248	1
418	2.73148912573331	0.534759728133248	6
419	2.9014004193713	0.534759728133248	6
420	3.07131171300928	0.534759728133248	13
421	3.24122300664727	0.534759728133248	9
422	3.41113430028525	0.534759728133248	2
423	3.58104559392324	0.534759728133248	1
424	3.75095688756122	0.534759728133248	0
425	3.92086818119921	0.534759728133248	0
427	-0.157002866112433	0.693927892330497	0
428	0.182819721163538	0.693927892330497	0
429	0.352731014801523	0.693927892330497	1
430	0.522642308439508	0.693927892330497	0
431	0.692553602077493	0.693927892330497	2
432	0.862464895715478	0.693927892330497	2
433	1.03237618935346	0.693927892330497	2
434	1.20228748299145	0.693927892330497	6
435	1.37219877662943	0.693927892330497	7
436	1.54211007026742	0.693927892330497	5
437	1.7120213639054	0.693927892330497	2
438	1.88193265754339	0.693927892330497	4
439	2.05184395118137	0.693927892330497	5
440	2.22175524481936	0.693927892330497	3
441	2.39166653845734	0.693927892330497	5
442	2.56157783209533	0.693927892330497	6
443	2.73148912573331	0.693927892330497	4
444	2.9014004193713	0.693927892330497	4
445	3.07131171300928	0.693927892330497	11
446	3.24122300664727	0.693927892330497	9
447	3.41113430028525	0.693927892330497	4
448	3.58104559392324	0.693927892330497	3
449	3.75095688756122	0.693927892330497	0
450	3.92086818119921	0.693927892330497	0
452	-0.157002866112433	0.853096056527745	0
453	0.182819721163538	0.853096056527745	0
454	0.352731014801523	0.853096056527745	0
455	0.522642308439508	0.853096056527745	0
456	0.692553602077493	0.853096056527745	1
457	0.862464895715478	0.853096056527745	0
458	1.03237618935346	0.853096056527745	1
459	1.20228748299145	0.853096056527745	5
460	1.37219877662943	0.853096056527745	8
461	1.54211007026742	0.853096056527745	10
462	1.7120213639054	0.853096056527745	11
463	1.88193265754339	0.853096056527745	5
464	2.05184395118137	0.853096056527745	6
465	2.22175524481936	0.853096056527745	8
466	2.39166653845734	0.853096056527745	5
467	2.56157783209533	0.853096056527745	5
468	2.73148912573331	0.853096056527745	7
469	2.9014004193713	0.853096056527745	12
470	3.07131171300928	0.853096056527745	13
471	3.24122300664727	0.853096056527745	14
472	3.41113430028525	0.853096056527745	8
473	3.58104559392324	0.853096056527745	3
474	3.75095688756122	0.853096056527745	0
475	3.92086818119921	0.853096056527745	0
477	-0.157002866112433	1.01226422072499	0
478	0.182819721163538	1.01226422072499	0
479	0.352731014801523	1.01226422072499	0
480	0.522642308439508	1.01226422072499	0
481	0.692553602077493	1.01226422072499	0
482	0.862464895715478	1.01226422072499	3
483	1.03237618935346	1.01226422072499	1
484	1.20228748299145	1.01226422072499	3
485	1.37219877662943	1.01226422072499	15
486	1.54211007026742	1.01226422072499	15
487	1.7120213639054	1.01226422072499	17
488	1.88193265754339	1.01226422072499	8
489	2.05184395118137	1.01226422072499	10
490	2.22175524481936	1.01226422072499	16
491	2.39166653845734	1.01226422072499	4
492	2.56157783209533	1.01226422072499	11
493	2.73148912573331	1.01226422072499	10
494	2.9014004193713	1.01226422072499	12
495	3.07131171300928	1.01226422072499	14
496	3.24122300664727	1.01226422072499	15
497	3.41113430028525	1.01226422072499	8
498	3.58104559392324	1.01226422072499	8
499	3.75095688756122	1.01226422072499	0
500	3.92086818119921	1.01226422072499	0
502	-0.157002866112433	1.17143238492224	0
503	0.182819721163538	1.17143238492224	0
504	0.352731014801523	1.17143238492224	0
505	0.522642308439508	1.17143238492224	0
506	0.692553602077493	1.17143238492224	0
507	0.862464895715478	1.17143238492224	0
508	1.03237618935346	1.17143238492224	3
509	1.20228748299145	1.17143238492224	3
510	1.37219877662943	1.17143238492224	2
511	1.54211007026742	1.17143238492224	15
512	1.7120213639054	1.17143238492224	19
513	1.88193265754339	1.17143238492224	19
514	2.05184395118137	1.17143238492224	18
515	2.22175524481936	1.17143238492224	10
516	2.39166653845734	1.17143238492224	10
517	2.56157783209533	1.17143238492224	10
518	2.73148912573331	1.17143238492224	12
519	2.9014004193713	1.17143238492224	11
520	3.07131171300928	1.17143238492224	11
521	3.24122300664727	1.17143238492224	10
522	3.41113430028525	1.17143238492224	12
523	3.58104559392324	1.17143238492224	7
524	3.75095688756122	1.17143238492224	1
525	3.92086818119921	1.17143238492224	1
527	-0.157002866112433	1.33060054911949	0
528	0.182819721163538	1.33060054911949	0
529	0.352731014801523	1.33060054911949	0
530	0.522642308439508	1.33060054911949	0
531	0.692553602077493	1.33060054911949	0
532	0.862464895715478	1.33060054911949	1
533	1.03237618935346	1.33060054911949	0
534	1.20228748299145	1.33060054911949	1
535	1.37219877662943	1.33060054911949	1
536	1.54211007026742	1.33060054911949	7
537	1.7120213639054	1.33060054911949	6
538	1.88193265754339	1.33060054911949	16
539	2.05184395118137	1.33060054911949	22
540	2.22175524481936	1.33060054911949	12
541	2.39166653845734	1.33060054911949	11
542	2.56157783209533	1.33060054911949	10
543	2.73148912573331	1.33060054911949	10
544	2.9014004193713	1.33060054911949	10
545	3.07131171300928	1.33060054911949	5
546	3.24122300664727	1.33060054911949	13
547	3.41113430028525	1.33060054911949	4
548	3.58104559392324	1.33060054911949	1
549	3.75095688756122	1.33060054911949	1
550	3.92086818119921	1.33060054911949	1
552	-0.157002866112433	1.48976871331674	0
553	0.182819721163538	1.48976871331674	0
554	0.352731014801523	1.48976871331674	0
555	0.522642308439508	1.48976871331674	0
556	0.692553602077493	1.48976871331674	0
557	0.862464895715478	1.48976871331674	0
558	1.03237618935346	1.48976871331674	0
559	1.20228748299145	1.48976871331674	0
560	1.37219877662943	1.48976871331674	2
561	1.54211007026742	1.48976871331674	0
562	1.7120213639054	1.48976871331674	3
563	1.88193265754339	1.48976871331674	0
564	2.05184395118137	1.48976871331674	13
565	2.22175524481936	1.48976871331674	11
566	2.39166653845734	1.48976871331674	11
567	2.56157783209533	1.48976871331674	7
568	2.73148912573331	1.48976871331674	6
569	2.9014004193713	1.48976871331674	3
570	3.07131171300928	1.48976871331674	6
571	3.24122300664727	1.48976871331674	4
572	3.41113430028525	1.48976871331674	6
573	3.58104559392324	1.48976871331674	3
574	3.75095688756122	1.48976871331674	2
575	3.92086818119921	1.48976871331674	0
577	-0.157002866112433	1.64893687751399	0
578	0.182819721163538	1.64893687751399	0
579	0.352731014801523	1.64893687751399	0
580	0.522642308439508	1.64893687751399	0
581	0.692553602077493	1.64893687751399	0
582	0.862464895715478	1.64893687751399	1
583	1.03237618935346	1.64893687751399	0
584	1.20228748299145	1.64893687751399	0
585	1.37219877662943	1.64893687751399	1
586	1.54211007026742	1.64893687751399	0
587	1.7120213639054	1.64893687751399	0
588	1.88193265754339	1.64893687751399	3
589	2.05184395118137	1.64893687751399	3
590	2.22175524481936	1.64893687751399	3
591	2.39166653845734	1.64893687751399	6
592	2.56157783209533	1.64893687751399	7
593	2.73148912573331	1.64893687751399	5
594	2.9014004193713	1.64893687751399	7
595	3.07131171300928	1.64893687751399	2
596	3.24122300664727	1.64893687751399	4
597	3.41113430028525	1.64893687751399	3
598	3.58104559392324	1.64893687751399	3
599	3.75095688756122	1.64893687751399	0
600	3.92086818119921	1.64893687751399	1
602	-0.157002866112433	1.80810504171124	0
603	0.182819721163538	1.80810504171124	0
604	0.352731014801523	1.80810504171124	0
605	0.522642308439508	1.80810504171124	0
606	0.692553602077493	1.80810504171124	0
607	0.862464895715478	1.80810504171124	0
608	1.03237618935346	1.80810504171124	0
609	1.20228748299145	1.80810504171124	0
610	1.37219877662943	1.80810504171124	0
611	1.54211007026742	1.80810504171124	0
612	1.7120213639054	1.80810504171124	0
613	1.88193265754339	1.80810504171124	1
614	2.05184395118137	1.80810504171124	0
615	2.22175524481936	1.80810504171124	1
616	2.39166653845734	1.80810504171124	3
617	2.56157783209533	1.80810504171124	6
618	2.73148912573331	1.80810504171124	3
619	2.9014004193713	1.80810504171124	2
620	3.07131171300928	1.80810504171124	7
621	3.24122300664727	1.80810504171124	2
622	3.41113430028525	1.80810504171124	5
623	3.58104559392324	1.80810504171124	1
624	3.75095688756122	1.80810504171124	0
625	3.92086818119921	1.80810504171124	0
627	-0.157002866112433	1.96727320590848	0
628	0.182819721163538	1.96727320590848	0
629	0.352731014801523	1.96727320590848	0
630	0.522642308439508	1.96727320590848	0
631	0.692553602077493	1.96727320590848	0
632	0.862464895715478	1.96727320590848	0
633	1.03237618935346	1.96727320590848	0
634	1.20228748299145	1.96727320590848	0
635	1.37219877662943	1.96727320590848	0
636	1.54211007026742	1.96727320590848	0
637	1.7120213639054	1.96727320590848	0
638	1.88193265754339	1.96727320590848	0
639	2.05184395118137	1.96727320590848	0
640	2.22175524481936	1.96727320590848	0
641	2.39166653845734	1.96727320590848	0
642	2.56157783209533	1.96727320590848	3
643	2.73148912573331	1.96727320590848	2
644	2.9014004193713	1.96727320590848	3
645	3.07131171300928	1.96727320590848	4
646	3.24122300664727	1.96727320590848	3
647	3.41113430028525	1.96727320590848	5
648	3.58104559392324	1.96727320590848	2
649	3.75095688756122	1.96727320590848	1
650	3.92086818119921	1.96727320590848	0
652	-0.157002866112433	2.12644137010573	0
653	0.182819721163538	2.12644137010573	0
654	0.352731014801523	2.12644137010573	0
655	0.522642308439508	2.12644137010573	0
656	0.692553602077493	2.12644137010573	0
657	0.862464895715478	2.12644137010573	0
658	1.03237618935346	2.12644137010573	0
659	1.20228748299145	2.12644137010573	0
660	1.37219877662943	2.12644137010573	0
661	1.54211007026742	2.12644137010573	0
662	1.7120213639054	2.12644137010573	0
663	1.88193265754339	2.12644137010573	0
664	2.05184395118137	2.12644137010573	0
665	2.22175524481936	2.12644137010573	1
666	2.39166653845734	2.12644137010573	0
667	2.56157783209533	2.12644137010573	0
668	2.73148912573331	2.12644137010573	0
669	2.9014004193713	2.12644137010573	1
670	3.07131171300928	2.12644137010573	3
671	3.24122300664727	2.12644137010573	2
672	3.41113430028525	2.12644137010573	2
673	3.58104559392324	2.12644137010573	0
674	3.75095688756122	2.12644137010573	1
675	3.92086818119921	2.12644137010573	0
677	-0.157002866112433	2.28560953430298	0
678	0.182819721163538	2.28560953430298	0
679	0.352731014801523	2.28560953430298	0
680	0.522642308439508	2.28560953430298	0
681	0.692553602077493	2.28560953430298	0
682	0.862464895715478	2.28560953430298	0
683	1.03237618935346	2.28560953430298	0
684	1.20228748299145	2.28560953430298	0
685	1.37219877662943	2.28560953430298	0
686	1.54211007026742	2.28560953430298	0
687	1.7120213639054	2.28560953430298	0
688	1.88193265754339	2.28560953430298	0
689	2.05184395118137	2.28560953430298	0
690	2.22175524481936	2.28560953430298	0
691	2.39166653845734	2.28560953430298	0
692	2.56157783209533	2.28560953430298	0
693	2.73148912573331	2.28560953430298	0
694	2.9014004193713	2.28560953430298	1
695	3.07131171300928	2.28560953430298	1
696	3.24122300664727	2.28560953430298	1
697	3.41113430028525	2.28560953430298	2
698	3.58104559392324	2.28560953430298	0
699	3.75095688756122	2.28560953430298	1
700	3.92086818119921	2.28560953430298	0
702	-0.157002866112433	2.44477769850023	0
703	0.182819721163538	2.44477769850023	0
704	0.352731014801523	2.44477769850023	0
705	0.522642308439508	2.44477769850023	0
706	0.692553602077493	2.44477769850023	0
707	0.862464895715478	2.44477769850023	0
708	1.03237618935346	2.44477769850023	0
709	1.20228748299145	2.44477769850023	0
710	1.37219877662943	2.44477769850023	0
711	1.54211007026742	2.44477769850023	0
712	1.7120213639054	2.44477769850023	0
713	1.88193265754339	2.44477769850023	0
714	2.05184395118137	2.44477769850023	0
715	2.22175524481936	2.44477769850023	0
716	2.39166653845734	2.44477769850023	1
717	2.56157783209533	2.44477769850023	0
718	2.73148912573331	2.44477769850023	0
719	2.9014004193713	2.44477769850023	1
720	3.07131171300928	2.44477769850023	0
721	3.24122300664727	2.44477769850023	0
722	3.41113430028525	2.44477769850023	2
723	3.58104559392324	2.44477769850023	1
724	3.75095688756122	2.44477769850023	0
725	3.92086818119921	2.44477769850023	0
727	-0.157002866112433	2.60394586269748	0
728	0.182819721163538	2.60394586269748	0
729	0.352731014801523	2.60394586269748	0
730	0.522642308439508	2.60394586269748	0
731	0.692553602077493	2.60394586269748	0
732	0.862464895715478	2.60394586269748	0
733	1.03237618935346	2.60394586269748	0
734	1.20228748299145	2.60394586269748	0
735	1.37219877662943	2.60394586269748	0
736	1.54211007026742	2.60394586269748	0
737	1.7120213639054	2.60394586269748	0
738	1.88193265754339	2.60394586269748	0
739	2.05184395118137	2.60394586269748	0
740	2.22175524481936	2.60394586269748	0
741	2.39166653845734	2.60394586269748	0
742	2.56157783209533	2.60394586269748	0
743	2.73148912573331	2.60394586269748	0
744	2.9014004193713	2.60394586269748	0
745	3.07131171300928	2.60394586269748	1
746	3.24122300664727	2.60394586269748	0
747	3.41113430028525	2.60394586269748	0
748	3.58104559392324	2.60394586269748	0
749	3.75095688756122	2.60394586269748	0
750	3.92086818119921	2.60394586269748	0
