# Supplementary material for: The NELF pausing checkpoint mediates the functional divergence of Cdk9
Source: Nat Commun. 2023 May 13;14:2762. doi: 10.1038/s41467-023-38359-y (PMC10182999; doi:10.1038/s41467-023-38359-y)
Supplement: Supplementary file 10 — Source Data [file 41467_2023_38359_MOESM10_ESM.zip › Source Data/AllPlots/S5F.tsv]

x	mean	lower	upper	sample.name	KD	rep	drug
LacZKD_FP_05min_rep1.1	0	-0.630818027762412	-0.957598072846066	-0.277599321589188	LacZKD_FP_05min_rep1	LacZ RNAi	rep1	5' FP
LacZKD_FP_05min_rep1.2	1000	-2.53840256304202	-2.9847069162807	-2.02742621144434	LacZKD_FP_05min_rep1	LacZ RNAi	rep1	5' FP
LacZKD_FP_05min_rep1.3	2000	-3.01057922949124	-3.41497117143729	-2.54161569762173	LacZKD_FP_05min_rep1	LacZ RNAi	rep1	5' FP
LacZKD_FP_05min_rep1.4	3000	-2.75351218221257	-3.15941749939029	-2.19136853553401	LacZKD_FP_05min_rep1	LacZ RNAi	rep1	5' FP
LacZKD_FP_05min_rep1.5	4000	-2.63012727974273	-3.01058461014194	-2.23292370841497	LacZKD_FP_05min_rep1	LacZ RNAi	rep1	5' FP
LacZKD_FP_05min_rep1.6	5000	-2.13203400183465	-2.41058354820459	-1.81032456506879	LacZKD_FP_05min_rep1	LacZ RNAi	rep1	5' FP
LacZKD_FP_05min_rep1.7	6000	-2.1356634405489	-2.66010150413743	-1.5610303083564	LacZKD_FP_05min_rep1	LacZ RNAi	rep1	5' FP
LacZKD_FP_05min_rep1.8	7000	-1.53135299895603	-1.98051092216177	-0.996732083079594	LacZKD_FP_05min_rep1	LacZ RNAi	rep1	5' FP
LacZKD_FP_05min_rep1.9	8000	-1.21968760273437	-1.70266374171703	-0.723333161295807	LacZKD_FP_05min_rep1	LacZ RNAi	rep1	5' FP
LacZKD_FP_05min_rep1.10	9000	-1.28418325523415	-1.71512929043535	-0.808915624396261	LacZKD_FP_05min_rep1	LacZ RNAi	rep1	5' FP
LacZKD_FP_05min_rep1.11	10000	-1.01790326935229	-1.50818349754066	-0.567003722095526	LacZKD_FP_05min_rep1	LacZ RNAi	rep1	5' FP
LacZKD_FP_05min_rep1.12	11000	-0.939267963587308	-1.42833170043253	-0.397759507847008	LacZKD_FP_05min_rep1	LacZ RNAi	rep1	5' FP
LacZKD_FP_05min_rep1.13	12000	-0.555599344110086	-0.878856476765004	-0.176098872622944	LacZKD_FP_05min_rep1	LacZ RNAi	rep1	5' FP
LacZKD_FP_05min_rep1.14	13000	-1.00392479170066	-1.37301903989484	-0.613960709442728	LacZKD_FP_05min_rep1	LacZ RNAi	rep1	5' FP
LacZKD_FP_05min_rep1.15	14000	-0.635796088177955	-1.05207292248368	-0.328447476025083	LacZKD_FP_05min_rep1	LacZ RNAi	rep1	5' FP
LacZKD_FP_05min_rep1.16	15000	-0.497884276996563	-0.797073695342253	-0.143802445486825	LacZKD_FP_05min_rep1	LacZ RNAi	rep1	5' FP
LacZKD_FP_05min_rep1.17	16000	-0.543938601779414	-0.849990678863021	-0.317356826720137	LacZKD_FP_05min_rep1	LacZ RNAi	rep1	5' FP
LacZKD_FP_05min_rep1.18	17000	-0.263955940035199	-0.558698058599029	0.0476134130612489	LacZKD_FP_05min_rep1	LacZ RNAi	rep1	5' FP
LacZKD_FP_05min_rep1.19	18000	-0.333299609578722	-0.598535991320538	-0.112403049095696	LacZKD_FP_05min_rep1	LacZ RNAi	rep1	5' FP
LacZKD_FP_05min_rep1.20	19000	-0.40872566802055	-0.820033160437179	0.00867103048881921	LacZKD_FP_05min_rep1	LacZ RNAi	rep1	5' FP
LacZKD_FP_05min_rep1.21	20000	-0.603713168260935	-0.895150811445986	-0.329503797912402	LacZKD_FP_05min_rep1	LacZ RNAi	rep1	5' FP
LacZKD_FP_05min_rep1.22	21000	-0.0112341134001667	-0.36619118821347	0.390984165128186	LacZKD_FP_05min_rep1	LacZ RNAi	rep1	5' FP
LacZKD_FP_05min_rep1.23	22000	-0.276689917085786	-0.573811853294721	0.052625659223861	LacZKD_FP_05min_rep1	LacZ RNAi	rep1	5' FP
LacZKD_FP_05min_rep1.24	23000	-0.108491392066147	-0.321128864271792	0.147633471199953	LacZKD_FP_05min_rep1	LacZ RNAi	rep1	5' FP
LacZKD_FP_05min_rep1.25	24000	-0.527792443710714	-0.855293266892329	-0.195506091953671	LacZKD_FP_05min_rep1	LacZ RNAi	rep1	5' FP
LacZKD_FP_05min_rep1.26	25000	-0.0836080035169279	-0.43103926581279	0.209314489487563	LacZKD_FP_05min_rep1	LacZ RNAi	rep1	5' FP
LacZKD_FP_05min_rep1.27	26000	-0.0327179457147455	-0.244416801324863	0.27122697798097	LacZKD_FP_05min_rep1	LacZ RNAi	rep1	5' FP
LacZKD_FP_05min_rep1.28	27000	-0.194460456223368	-0.492790480469926	0.063485808542534	LacZKD_FP_05min_rep1	LacZ RNAi	rep1	5' FP
LacZKD_FP_05min_rep1.29	28000	-0.0344157080587612	-0.383723201056798	0.406629483691626	LacZKD_FP_05min_rep1	LacZ RNAi	rep1	5' FP
LacZKD_FP_05min_rep1.30	29000	-0.242589447540933	-0.614014749828377	0.159535058053958	LacZKD_FP_05min_rep1	LacZ RNAi	rep1	5' FP
LacZKD_FP_05min_rep1.31	30000	-0.00235323825268736	-0.323758926403232	0.304344831792146	LacZKD_FP_05min_rep1	LacZ RNAi	rep1	5' FP
LacZKD_FP_05min_rep1.32	31000	-0.189214748425929	-0.496614266328967	0.0954028196977417	LacZKD_FP_05min_rep1	LacZ RNAi	rep1	5' FP
LacZKD_FP_05min_rep1.33	32000	-0.149950860890294	-0.470933599042248	0.143222411419099	LacZKD_FP_05min_rep1	LacZ RNAi	rep1	5' FP
LacZKD_FP_05min_rep1.34	33000	-0.0677149410042664	-0.393649254444524	0.195349896544473	LacZKD_FP_05min_rep1	LacZ RNAi	rep1	5' FP
LacZKD_FP_05min_rep1.35	34000	0.176055884172555	-0.112181157248946	0.479217812968807	LacZKD_FP_05min_rep1	LacZ RNAi	rep1	5' FP
LacZKD_FP_05min_rep1.36	35000	-0.14984917462692	-0.421242443995708	0.0904971942619533	LacZKD_FP_05min_rep1	LacZ RNAi	rep1	5' FP
LacZKD_FP_05min_rep1.37	36000	0.051952066427262	-0.297049104987406	0.390500006008714	LacZKD_FP_05min_rep1	LacZ RNAi	rep1	5' FP
LacZKD_FP_05min_rep1.38	37000	-0.401181223399561	-0.947073401243162	-0.0203689757194281	LacZKD_FP_05min_rep1	LacZ RNAi	rep1	5' FP
LacZKD_FP_05min_rep1.39	38000	-0.0934286919744587	-0.41271659880059	0.232844322991678	LacZKD_FP_05min_rep1	LacZ RNAi	rep1	5' FP
LacZKD_FP_05min_rep1.40	39000	0.119199938973038	-0.304650103455527	0.427201754834669	LacZKD_FP_05min_rep1	LacZ RNAi	rep1	5' FP
LacZKD_FP_05min_rep1.41	40000	-0.0744024052921838	-0.369489087832478	0.239081317169643	LacZKD_FP_05min_rep1	LacZ RNAi	rep1	5' FP
LacZKD_FP_05min_rep1.42	41000	-0.169609964536895	-0.519393796410185	0.162783234489877	LacZKD_FP_05min_rep1	LacZ RNAi	rep1	5' FP
LacZKD_FP_05min_rep1.43	42000	0.125962932928398	-0.304650103455527	0.5845138128666	LacZKD_FP_05min_rep1	LacZ RNAi	rep1	5' FP
LacZKD_FP_05min_rep1.44	43000	-0.260134955383275	-0.624658726491423	0.0579199759291813	LacZKD_FP_05min_rep1	LacZ RNAi	rep1	5' FP
LacZKD_FP_05min_rep1.45	44000	-0.116007613112551	-0.417338243343162	0.174456076072739	LacZKD_FP_05min_rep1	LacZ RNAi	rep1	5' FP
LacZKD_FP_05min_rep1.46	45000	0.17606386291224	-0.240446560737209	0.502704818602077	LacZKD_FP_05min_rep1	LacZ RNAi	rep1	5' FP
LacZKD_FP_05min_rep1.47	46000	-0.212466713278632	-0.514652341775631	0.0881931970434987	LacZKD_FP_05min_rep1	LacZ RNAi	rep1	5' FP
LacZKD_FP_05min_rep1.48	47000	-0.236466151699005	-0.624385935546407	0.21562005278712	LacZKD_FP_05min_rep1	LacZ RNAi	rep1	5' FP
LacZKD_FP_05min_rep1.49	48000	-0.207745884860193	-0.490388863183679	0.0749565219669908	LacZKD_FP_05min_rep1	LacZ RNAi	rep1	5' FP
LacZKD_FP_05min_rep1.50	49000	-0.2852555495732	-0.602317469480327	-0.0532149406638008	LacZKD_FP_05min_rep1	LacZ RNAi	rep1	5' FP
LacZKD_FP_05min_rep1.51	50000	0.0921740228266057	-0.331420730078254	0.504454177922794	LacZKD_FP_05min_rep1	LacZ RNAi	rep1	5' FP
LacZKD_FP_10min_rep1.1	0	-0.529739384402352	-0.865837949369757	-0.198667972478488	LacZKD_FP_10min_rep1	LacZ RNAi	rep1	10' FP
LacZKD_FP_10min_rep1.2	1000	-2.41315073632243	-2.90284385177944	-1.92598998644541	LacZKD_FP_10min_rep1	LacZ RNAi	rep1	10' FP
LacZKD_FP_10min_rep1.3	2000	-2.62186301086518	-3.137361601313	-2.12814716473379	LacZKD_FP_10min_rep1	LacZ RNAi	rep1	10' FP
LacZKD_FP_10min_rep1.4	3000	-3.26541927351113	-3.76875774284521	-2.59578006983902	LacZKD_FP_10min_rep1	LacZ RNAi	rep1	10' FP
LacZKD_FP_10min_rep1.5	4000	-2.9071488472909	-3.37976230148597	-2.49796958718149	LacZKD_FP_10min_rep1	LacZ RNAi	rep1	10' FP
LacZKD_FP_10min_rep1.6	5000	-2.76239553869341	-3.12119567334305	-2.40848591444007	LacZKD_FP_10min_rep1	LacZ RNAi	rep1	10' FP
LacZKD_FP_10min_rep1.7	6000	-2.89391274161031	-3.21712152526247	-2.51312166424157	LacZKD_FP_10min_rep1	LacZ RNAi	rep1	10' FP
LacZKD_FP_10min_rep1.8	7000	-2.40527277986035	-2.84943494553289	-1.86556737365838	LacZKD_FP_10min_rep1	LacZ RNAi	rep1	10' FP
LacZKD_FP_10min_rep1.9	8000	-2.04595188112271	-2.61362259927136	-1.55406273872568	LacZKD_FP_10min_rep1	LacZ RNAi	rep1	10' FP
LacZKD_FP_10min_rep1.10	9000	-2.30895024088915	-2.67071404398375	-1.91565719116727	LacZKD_FP_10min_rep1	LacZ RNAi	rep1	10' FP
LacZKD_FP_10min_rep1.11	10000	-2.18527475587289	-2.74791312662121	-1.70143423505698	LacZKD_FP_10min_rep1	LacZ RNAi	rep1	10' FP
LacZKD_FP_10min_rep1.12	11000	-2.26806010253079	-2.80304163443156	-1.69105776979429	LacZKD_FP_10min_rep1	LacZ RNAi	rep1	10' FP
LacZKD_FP_10min_rep1.13	12000	-1.82171778694272	-2.35268166151432	-1.30895024088915	LacZKD_FP_10min_rep1	LacZ RNAi	rep1	10' FP
LacZKD_FP_10min_rep1.14	13000	-2.17890863881962	-2.72113666049681	-1.47768210717928	LacZKD_FP_10min_rep1	LacZ RNAi	rep1	10' FP
LacZKD_FP_10min_rep1.15	14000	-1.69328746783592	-2.18366697829163	-1.13185739414594	LacZKD_FP_10min_rep1	LacZ RNAi	rep1	10' FP
LacZKD_FP_10min_rep1.16	15000	-1.66552853956171	-2.15174323167408	-1.13375224548597	LacZKD_FP_10min_rep1	LacZ RNAi	rep1	10' FP
LacZKD_FP_10min_rep1.17	16000	-1.87302603181985	-2.34145494673933	-1.38828530128556	LacZKD_FP_10min_rep1	LacZ RNAi	rep1	10' FP
LacZKD_FP_10min_rep1.18	17000	-1.30895024088915	-1.85242646305625	-0.894910847621824	LacZKD_FP_10min_rep1	LacZ RNAi	rep1	10' FP
LacZKD_FP_10min_rep1.19	18000	-1.33046816781564	-1.78234370121172	-0.935593455530268	LacZKD_FP_10min_rep1	LacZ RNAi	rep1	10' FP
LacZKD_FP_10min_rep1.20	19000	-1.10143149124973	-1.61397698173115	-0.645611603746693	LacZKD_FP_10min_rep1	LacZ RNAi	rep1	10' FP
LacZKD_FP_10min_rep1.21	20000	-1.41701159716506	-1.74877417672467	-1.05686854601324	LacZKD_FP_10min_rep1	LacZ RNAi	rep1	10' FP
LacZKD_FP_10min_rep1.22	21000	-0.792739502042964	-1.16691252576138	-0.413655126197284	LacZKD_FP_10min_rep1	LacZ RNAi	rep1	10' FP
LacZKD_FP_10min_rep1.23	22000	-0.824451724374666	-1.18917512273438	-0.490205526655865	LacZKD_FP_10min_rep1	LacZ RNAi	rep1	10' FP
LacZKD_FP_10min_rep1.24	23000	-0.680781830910583	-1.02603027196723	-0.36828300821515	LacZKD_FP_10min_rep1	LacZ RNAi	rep1	10' FP
LacZKD_FP_10min_rep1.25	24000	-0.837111254467967	-1.11987613980146	-0.548690837714093	LacZKD_FP_10min_rep1	LacZ RNAi	rep1	10' FP
LacZKD_FP_10min_rep1.26	25000	-0.571359498859383	-0.922387944132577	-0.224555146057716	LacZKD_FP_10min_rep1	LacZ RNAi	rep1	10' FP
LacZKD_FP_10min_rep1.27	26000	-0.387779824672135	-0.704747162263444	-0.0979607411734784	LacZKD_FP_10min_rep1	LacZ RNAi	rep1	10' FP
LacZKD_FP_10min_rep1.28	27000	-0.470759183279233	-0.737471263968131	-0.222447194928543	LacZKD_FP_10min_rep1	LacZ RNAi	rep1	10' FP
LacZKD_FP_10min_rep1.29	28000	-0.400767159212866	-0.707909525375441	-0.0800449077151893	LacZKD_FP_10min_rep1	LacZ RNAi	rep1	10' FP
LacZKD_FP_10min_rep1.30	29000	-0.232948694166627	-0.542473830857584	0.0354292059263918	LacZKD_FP_10min_rep1	LacZ RNAi	rep1	10' FP
LacZKD_FP_10min_rep1.31	30000	-0.215436167395234	-0.477372025538996	0.0245208389039252	LacZKD_FP_10min_rep1	LacZ RNAi	rep1	10' FP
LacZKD_FP_10min_rep1.32	31000	-0.318352606180908	-0.705898882845663	-0.0171560254985203	LacZKD_FP_10min_rep1	LacZ RNAi	rep1	10' FP
LacZKD_FP_10min_rep1.33	32000	-0.124906538137891	-0.473018694156254	0.165725186612881	LacZKD_FP_10min_rep1	LacZ RNAi	rep1	10' FP
LacZKD_FP_10min_rep1.34	33000	-0.353850648405399	-0.642080893991202	-0.0219708435259748	LacZKD_FP_10min_rep1	LacZ RNAi	rep1	10' FP
LacZKD_FP_10min_rep1.35	34000	-0.0182418484065383	-0.395186036758378	0.245281299473245	LacZKD_FP_10min_rep1	LacZ RNAi	rep1	10' FP
LacZKD_FP_10min_rep1.36	35000	-0.265970602891854	-0.571313022214306	0.018171576037133	LacZKD_FP_10min_rep1	LacZ RNAi	rep1	10' FP
LacZKD_FP_10min_rep1.37	36000	0.0692122902428669	-0.190933275025677	0.37856947478431	LacZKD_FP_10min_rep1	LacZ RNAi	rep1	10' FP
LacZKD_FP_10min_rep1.38	37000	-0.0499632191963173	-0.351616267789033	0.309586455999123	LacZKD_FP_10min_rep1	LacZ RNAi	rep1	10' FP
LacZKD_FP_10min_rep1.39	38000	-0.245393537401807	-0.608080108461959	0.0846023196565241	LacZKD_FP_10min_rep1	LacZ RNAi	rep1	10' FP
LacZKD_FP_10min_rep1.40	39000	-0.0367899827772471	-0.281922939244737	0.202109745317051	LacZKD_FP_10min_rep1	LacZ RNAi	rep1	10' FP
LacZKD_FP_10min_rep1.41	40000	-0.0935854492987742	-0.291773474009125	0.20577318137424	LacZKD_FP_10min_rep1	LacZ RNAi	rep1	10' FP
LacZKD_FP_10min_rep1.42	41000	-0.248490194997985	-0.553002037837111	0.0574807949717874	LacZKD_FP_10min_rep1	LacZ RNAi	rep1	10' FP
LacZKD_FP_10min_rep1.43	42000	0.0885125125552907	-0.413019239544244	0.514489737370859	LacZKD_FP_10min_rep1	LacZ RNAi	rep1	10' FP
LacZKD_FP_10min_rep1.44	43000	-0.234688978534108	-0.449144227181183	0.0131312757009377	LacZKD_FP_10min_rep1	LacZ RNAi	rep1	10' FP
LacZKD_FP_10min_rep1.45	44000	-0.282963883647747	-0.529550655799243	0.0631626581122898	LacZKD_FP_10min_rep1	LacZ RNAi	rep1	10' FP
LacZKD_FP_10min_rep1.46	45000	-0.0409236442142379	-0.346246903671713	0.284626686028991	LacZKD_FP_10min_rep1	LacZ RNAi	rep1	10' FP
LacZKD_FP_10min_rep1.47	46000	-0.396628376167084	-0.662556535552062	-0.188412279438688	LacZKD_FP_10min_rep1	LacZ RNAi	rep1	10' FP
LacZKD_FP_10min_rep1.48	47000	-0.27168558930385	-0.651161949723641	0.103460667666997	LacZKD_FP_10min_rep1	LacZ RNAi	rep1	10' FP
LacZKD_FP_10min_rep1.49	48000	-0.152655125735139	-0.563800716168521	0.209787111820179	LacZKD_FP_10min_rep1	LacZ RNAi	rep1	10' FP
LacZKD_FP_10min_rep1.50	49000	-0.304095995153106	-0.572706355157781	-0.0690018214879073	LacZKD_FP_10min_rep1	LacZ RNAi	rep1	10' FP
LacZKD_FP_10min_rep1.51	50000	0.123331446582337	-0.200951909695727	0.443512373341732	LacZKD_FP_10min_rep1	LacZ RNAi	rep1	10' FP
LacZKD_FP_20min_rep1.1	0	-0.962523586149218	-1.27751056934671	-0.574336874655759	LacZKD_FP_20min_rep1	LacZ RNAi	rep1	20' FP
LacZKD_FP_20min_rep1.2	1000	-2.01410759009289	-2.58862820590736	-1.42963526717193	LacZKD_FP_20min_rep1	LacZ RNAi	rep1	20' FP
LacZKD_FP_20min_rep1.3	2000	-2.6042317745141	-3.20566899842246	-1.91769613309132	LacZKD_FP_20min_rep1	LacZ RNAi	rep1	20' FP
LacZKD_FP_20min_rep1.4	3000	-2.4872281519601	-2.90878256564275	-2.03184557633316	LacZKD_FP_20min_rep1	LacZ RNAi	rep1	20' FP
LacZKD_FP_20min_rep1.5	4000	-2.46835664068117	-2.86218047689695	-2.14797221235693	LacZKD_FP_20min_rep1	LacZ RNAi	rep1	20' FP
LacZKD_FP_20min_rep1.6	5000	-2.5405743402923	-2.93746031518464	-2.14723143076448	LacZKD_FP_20min_rep1	LacZ RNAi	rep1	20' FP
LacZKD_FP_20min_rep1.7	6000	-2.60547451997588	-3.26670363493067	-2.12521488273074	LacZKD_FP_20min_rep1	LacZ RNAi	rep1	20' FP
LacZKD_FP_20min_rep1.8	7000	-2.23641109339897	-2.72028685268938	-1.7292862063996	LacZKD_FP_20min_rep1	LacZ RNAi	rep1	20' FP
LacZKD_FP_20min_rep1.9	8000	-2.0067696147239	-2.4384344510794	-1.59689404915702	LacZKD_FP_20min_rep1	LacZ RNAi	rep1	20' FP
LacZKD_FP_20min_rep1.10	9000	-2.05679552454588	-2.5335370043975	-1.58281183240061	LacZKD_FP_20min_rep1	LacZ RNAi	rep1	20' FP
LacZKD_FP_20min_rep1.11	10000	-2.21585740257692	-2.7101773834519	-1.73061180615722	LacZKD_FP_20min_rep1	LacZ RNAi	rep1	20' FP
LacZKD_FP_20min_rep1.12	11000	-2.34257378159064	-2.85000518488858	-1.78617893017442	LacZKD_FP_20min_rep1	LacZ RNAi	rep1	20' FP
LacZKD_FP_20min_rep1.13	12000	-1.96622646659006	-2.44387549196337	-1.53617056617845	LacZKD_FP_20min_rep1	LacZ RNAi	rep1	20' FP
LacZKD_FP_20min_rep1.14	13000	-2.49172677391438	-2.89737514084265	-1.9508327428009	LacZKD_FP_20min_rep1	LacZ RNAi	rep1	20' FP
LacZKD_FP_20min_rep1.15	14000	-2.15097772224889	-2.57574294036883	-1.65032599130448	LacZKD_FP_20min_rep1	LacZ RNAi	rep1	20' FP
LacZKD_FP_20min_rep1.16	15000	-1.99189205303766	-2.32020238297113	-1.65753563696698	LacZKD_FP_20min_rep1	LacZ RNAi	rep1	20' FP
LacZKD_FP_20min_rep1.17	16000	-2.81090225984083	-3.33466824835969	-2.35350652777218	LacZKD_FP_20min_rep1	LacZ RNAi	rep1	20' FP
LacZKD_FP_20min_rep1.18	17000	-1.90871396509212	-2.32694636728288	-1.48480925109509	LacZKD_FP_20min_rep1	LacZ RNAi	rep1	20' FP
LacZKD_FP_20min_rep1.19	18000	-2.57102680220835	-3.10695194471818	-2.07027346240319	LacZKD_FP_20min_rep1	LacZ RNAi	rep1	20' FP
LacZKD_FP_20min_rep1.20	19000	-2.11676031727811	-2.65640344363984	-1.46425083528706	LacZKD_FP_20min_rep1	LacZ RNAi	rep1	20' FP
LacZKD_FP_20min_rep1.21	20000	-2.54200678751137	-2.95669738909196	-2.12521488273074	LacZKD_FP_20min_rep1	LacZ RNAi	rep1	20' FP
LacZKD_FP_20min_rep1.22	21000	-1.98644789496629	-2.47543474180129	-1.45854821606408	LacZKD_FP_20min_rep1	LacZ RNAi	rep1	20' FP
LacZKD_FP_20min_rep1.23	22000	-2.21742716829946	-2.73641109339897	-1.66126778297095	LacZKD_FP_20min_rep1	LacZ RNAi	rep1	20' FP
LacZKD_FP_20min_rep1.24	23000	-1.78617893017442	-2.25860815307819	-1.36700633618401	LacZKD_FP_20min_rep1	LacZ RNAi	rep1	20' FP
LacZKD_FP_20min_rep1.25	24000	-2.16642533245353	-2.6749827195062	-1.67081981846874	LacZKD_FP_20min_rep1	LacZ RNAi	rep1	20' FP
LacZKD_FP_20min_rep1.26	25000	-1.47260125438912	-1.9418061997939	-1.0913032097253	LacZKD_FP_20min_rep1	LacZ RNAi	rep1	20' FP
LacZKD_FP_20min_rep1.27	26000	-1.85217935174662	-2.22555670772421	-1.4781794457486	LacZKD_FP_20min_rep1	LacZ RNAi	rep1	20' FP
LacZKD_FP_20min_rep1.28	27000	-1.67654852842681	-2.07225776835231	-1.23677448749495	LacZKD_FP_20min_rep1	LacZ RNAi	rep1	20' FP
LacZKD_FP_20min_rep1.29	28000	-1.61193685343863	-2.06064804658536	-1.05533523158146	LacZKD_FP_20min_rep1	LacZ RNAi	rep1	20' FP
LacZKD_FP_20min_rep1.30	29000	-1.77089426181838	-2.1516359122771	-1.29001191958839	LacZKD_FP_20min_rep1	LacZ RNAi	rep1	20' FP
LacZKD_FP_20min_rep1.31	30000	-1.60881779732385	-2.02747919204362	-1.05679984449007	LacZKD_FP_20min_rep1	LacZ RNAi	rep1	20' FP
LacZKD_FP_20min_rep1.32	31000	-1.33874500086183	-1.81816045954041	-0.901238821854952	LacZKD_FP_20min_rep1	LacZ RNAi	rep1	20' FP
LacZKD_FP_20min_rep1.33	32000	-1.31785996067314	-1.67191623436861	-0.832733632370164	LacZKD_FP_20min_rep1	LacZ RNAi	rep1	20' FP
LacZKD_FP_20min_rep1.34	33000	-1.42729404835014	-1.9195977541716	-0.897271669164912	LacZKD_FP_20min_rep1	LacZ RNAi	rep1	20' FP
LacZKD_FP_20min_rep1.35	34000	-0.701149668492587	-1.2135092485924	-0.236560808452527	LacZKD_FP_20min_rep1	LacZ RNAi	rep1	20' FP
LacZKD_FP_20min_rep1.36	35000	-0.985160923134374	-1.45901093062815	-0.504193276334026	LacZKD_FP_20min_rep1	LacZ RNAi	rep1	20' FP
LacZKD_FP_20min_rep1.37	36000	-0.827410010270409	-1.21279763951359	-0.451406546847263	LacZKD_FP_20min_rep1	LacZ RNAi	rep1	20' FP
LacZKD_FP_20min_rep1.38	37000	-0.970979199793413	-1.52459526809474	-0.587716650006703	LacZKD_FP_20min_rep1	LacZ RNAi	rep1	20' FP
LacZKD_FP_20min_rep1.39	38000	-0.901077968354354	-1.36293253908705	-0.462435672965913	LacZKD_FP_20min_rep1	LacZ RNAi	rep1	20' FP
LacZKD_FP_20min_rep1.40	39000	-0.692255475454636	-1.21043317455347	-0.229391348359113	LacZKD_FP_20min_rep1	LacZ RNAi	rep1	20' FP
LacZKD_FP_20min_rep1.41	40000	-0.54802988328646	-0.957781307433311	-0.153791507406037	LacZKD_FP_20min_rep1	LacZ RNAi	rep1	20' FP
LacZKD_FP_20min_rep1.42	41000	-0.487900274952474	-0.850738321092183	-0.16769613309132	LacZKD_FP_20min_rep1	LacZ RNAi	rep1	20' FP
LacZKD_FP_20min_rep1.43	42000	-0.432882957613079	-0.885929292324575	0.052789926528252	LacZKD_FP_20min_rep1	LacZ RNAi	rep1	20' FP
LacZKD_FP_20min_rep1.44	43000	-0.716646911305647	-1.10855416389589	-0.337691522935839	LacZKD_FP_20min_rep1	LacZ RNAi	rep1	20' FP
LacZKD_FP_20min_rep1.45	44000	-0.586492840018068	-1.12521488273074	-0.145681730952123	LacZKD_FP_20min_rep1	LacZ RNAi	rep1	20' FP
LacZKD_FP_20min_rep1.46	45000	-0.0660354875466792	-0.444413027309075	0.27846257829806	LacZKD_FP_20min_rep1	LacZ RNAi	rep1	20' FP
LacZKD_FP_20min_rep1.47	46000	-0.237431318338373	-0.588907751914564	-0.0472123707294685	LacZKD_FP_20min_rep1	LacZ RNAi	rep1	20' FP
LacZKD_FP_20min_rep1.48	47000	-0.30483974327729	-0.773742512229364	0.120440315324661	LacZKD_FP_20min_rep1	LacZ RNAi	rep1	20' FP
LacZKD_FP_20min_rep1.49	48000	-0.408212286697514	-0.882595324528401	-0.0415736891495709	LacZKD_FP_20min_rep1	LacZ RNAi	rep1	20' FP
LacZKD_FP_20min_rep1.50	49000	-0.432269305921078	-0.732897459951981	-0.129379938093895	LacZKD_FP_20min_rep1	LacZ RNAi	rep1	20' FP
LacZKD_FP_20min_rep1.51	50000	-0.293307391652051	-0.59507148515081	0.0499472948350665	LacZKD_FP_20min_rep1	LacZ RNAi	rep1	20' FP
NELFeKD_FP_05min_rep1.1	0	-0.378221997291827	-0.616324360448354	-0.101159009660808	NELFeKD_FP_05min_rep1	NELF RNAi	rep1	5' FP
NELFeKD_FP_05min_rep1.2	1000	-1.25611233754379	-1.70161535602957	-0.762320642800414	NELFeKD_FP_05min_rep1	NELF RNAi	rep1	5' FP
NELFeKD_FP_05min_rep1.3	2000	-1.45645217025233	-1.93663820772248	-0.962408194831208	NELFeKD_FP_05min_rep1	NELF RNAi	rep1	5' FP
NELFeKD_FP_05min_rep1.4	3000	-1.95144603193586	-2.4119982402906	-1.52051025475527	NELFeKD_FP_05min_rep1	NELF RNAi	rep1	5' FP
NELFeKD_FP_05min_rep1.5	4000	-2.14570341683694	-2.56170435749025	-1.73056694067181	NELFeKD_FP_05min_rep1	NELF RNAi	rep1	5' FP
NELFeKD_FP_05min_rep1.6	5000	-2.19114148735201	-2.56867422778141	-1.89205130166713	NELFeKD_FP_05min_rep1	NELF RNAi	rep1	5' FP
NELFeKD_FP_05min_rep1.7	6000	-1.46446899748046	-1.73180589790738	-1.10393107562924	NELFeKD_FP_05min_rep1	NELF RNAi	rep1	5' FP
NELFeKD_FP_05min_rep1.8	7000	-1.40511166650731	-1.90186285893287	-0.837880185659854	NELFeKD_FP_05min_rep1	NELF RNAi	rep1	5' FP
NELFeKD_FP_05min_rep1.9	8000	-1.27094105677631	-1.75908789506945	-0.834958795021639	NELFeKD_FP_05min_rep1	NELF RNAi	rep1	5' FP
NELFeKD_FP_05min_rep1.10	9000	-0.79809054953187	-1.22894982449193	-0.454175893185802	NELFeKD_FP_05min_rep1	NELF RNAi	rep1	5' FP
NELFeKD_FP_05min_rep1.11	10000	-0.757477268308316	-1.12007520952696	-0.357856283036306	NELFeKD_FP_05min_rep1	NELF RNAi	rep1	5' FP
NELFeKD_FP_05min_rep1.12	11000	-1.13224779829844	-1.62792152755606	-0.65637102072547	NELFeKD_FP_05min_rep1	NELF RNAi	rep1	5' FP
NELFeKD_FP_05min_rep1.13	12000	-0.693781975671118	-1.13327892015179	-0.267692363756364	NELFeKD_FP_05min_rep1	NELF RNAi	rep1	5' FP
NELFeKD_FP_05min_rep1.14	13000	-0.607319766064901	-0.889871302769096	-0.355531116534866	NELFeKD_FP_05min_rep1	NELF RNAi	rep1	5' FP
NELFeKD_FP_05min_rep1.15	14000	-0.301970358842388	-0.675962950027078	-0.0460127706159261	NELFeKD_FP_05min_rep1	NELF RNAi	rep1	5' FP
NELFeKD_FP_05min_rep1.16	15000	-0.193252798592692	-0.457505353033669	0.0426772461057336	NELFeKD_FP_05min_rep1	NELF RNAi	rep1	5' FP
NELFeKD_FP_05min_rep1.17	16000	-0.338767621782065	-0.640575501474464	-0.0341998423807239	NELFeKD_FP_05min_rep1	NELF RNAi	rep1	5' FP
NELFeKD_FP_05min_rep1.18	17000	-0.153463194827231	-0.437660577403006	0.109724992007525	NELFeKD_FP_05min_rep1	NELF RNAi	rep1	5' FP
NELFeKD_FP_05min_rep1.19	18000	-0.184386284358053	-0.515346054144939	0.131221917525359	NELFeKD_FP_05min_rep1	NELF RNAi	rep1	5' FP
NELFeKD_FP_05min_rep1.20	19000	-0.049533169844808	-0.291039927720478	0.239381462232172	NELFeKD_FP_05min_rep1	NELF RNAi	rep1	5' FP
NELFeKD_FP_05min_rep1.21	20000	-0.0376356681110632	-0.271215278861413	0.153506684035438	NELFeKD_FP_05min_rep1	NELF RNAi	rep1	5' FP
NELFeKD_FP_05min_rep1.22	21000	-0.0601339427088085	-0.426437032883507	0.195689842095368	NELFeKD_FP_05min_rep1	NELF RNAi	rep1	5' FP
NELFeKD_FP_05min_rep1.23	22000	-0.208621998233954	-0.472845866072049	0.166174308527349	NELFeKD_FP_05min_rep1	NELF RNAi	rep1	5' FP
NELFeKD_FP_05min_rep1.24	23000	-0.191141487352008	-0.556387095559668	0.190776226845423	NELFeKD_FP_05min_rep1	NELF RNAi	rep1	5' FP
NELFeKD_FP_05min_rep1.25	24000	0.0960875447911803	-0.0968481157542339	0.242986474271018	NELFeKD_FP_05min_rep1	NELF RNAi	rep1	5' FP
NELFeKD_FP_05min_rep1.26	25000	-0.0988170425466074	-0.37624043774342	0.151700551026416	NELFeKD_FP_05min_rep1	NELF RNAi	rep1	5' FP
NELFeKD_FP_05min_rep1.27	26000	-0.223324948053285	-0.524313785302056	0.0687769452599295	NELFeKD_FP_05min_rep1	NELF RNAi	rep1	5' FP
NELFeKD_FP_05min_rep1.28	27000	0.0559956790471246	-0.199349964947065	0.309218509945805	NELFeKD_FP_05min_rep1	NELF RNAi	rep1	5' FP
NELFeKD_FP_05min_rep1.29	28000	-0.0510574652861234	-0.338869429115094	0.244546259094465	NELFeKD_FP_05min_rep1	NELF RNAi	rep1	5' FP
NELFeKD_FP_05min_rep1.30	29000	-0.0139687502322724	-0.305393271358263	0.237813978217254	NELFeKD_FP_05min_rep1	NELF RNAi	rep1	5' FP
NELFeKD_FP_05min_rep1.31	30000	-0.0237570706905294	-0.260932810567181	0.160802121861654	NELFeKD_FP_05min_rep1	NELF RNAi	rep1	5' FP
NELFeKD_FP_05min_rep1.32	31000	0.208829861329684	-0.099945625165168	0.506541067208281	NELFeKD_FP_05min_rep1	NELF RNAi	rep1	5' FP
NELFeKD_FP_05min_rep1.33	32000	-0.197571570333151	-0.454175893185802	0.0487623899825328	NELFeKD_FP_05min_rep1	NELF RNAi	rep1	5' FP
NELFeKD_FP_05min_rep1.34	33000	-0.141530984966463	-0.462370415768355	0.0861943090025091	NELFeKD_FP_05min_rep1	NELF RNAi	rep1	5' FP
NELFeKD_FP_05min_rep1.35	34000	0.0926617166589744	-0.126655429269413	0.349427691196898	NELFeKD_FP_05min_rep1	NELF RNAi	rep1	5' FP
NELFeKD_FP_05min_rep1.36	35000	-0.0710696011047259	-0.285040818454745	0.130770414581361	NELFeKD_FP_05min_rep1	NELF RNAi	rep1	5' FP
NELFeKD_FP_05min_rep1.37	36000	-0.0113462476061332	-0.276949130516751	0.239878531146217	NELFeKD_FP_05min_rep1	NELF RNAi	rep1	5' FP
NELFeKD_FP_05min_rep1.38	37000	-0.394476807023381	-0.645079890383881	-0.108410091459881	NELFeKD_FP_05min_rep1	NELF RNAi	rep1	5' FP
NELFeKD_FP_05min_rep1.39	38000	0.0511193305663685	-0.254569763808857	0.366252095426059	NELFeKD_FP_05min_rep1	NELF RNAi	rep1	5' FP
NELFeKD_FP_05min_rep1.40	39000	-0.19473923805411	-0.509019589788645	0.100856752369545	NELFeKD_FP_05min_rep1	NELF RNAi	rep1	5' FP
NELFeKD_FP_05min_rep1.41	40000	-0.0635931941474314	-0.325652394935958	0.15775206475236	NELFeKD_FP_05min_rep1	NELF RNAi	rep1	5' FP
NELFeKD_FP_05min_rep1.42	41000	-0.220765872495107	-0.458276229717786	0.0642041949108767	NELFeKD_FP_05min_rep1	NELF RNAi	rep1	5' FP
NELFeKD_FP_05min_rep1.43	42000	-0.0678211486110431	-0.454175893185802	0.225595300157768	NELFeKD_FP_05min_rep1	NELF RNAi	rep1	5' FP
NELFeKD_FP_05min_rep1.44	43000	-0.085693096102699	-0.454175893185802	0.206788154257879	NELFeKD_FP_05min_rep1	NELF RNAi	rep1	5' FP
NELFeKD_FP_05min_rep1.45	44000	-0.10999385759046	-0.361790719938241	0.203575019678163	NELFeKD_FP_05min_rep1	NELF RNAi	rep1	5' FP
NELFeKD_FP_05min_rep1.46	45000	0.0311368057474411	-0.225085875385176	0.258238108050025	NELFeKD_FP_05min_rep1	NELF RNAi	rep1	5' FP
NELFeKD_FP_05min_rep1.47	46000	-0.141326816687415	-0.336454203806668	0.0816525593663899	NELFeKD_FP_05min_rep1	NELF RNAi	rep1	5' FP
NELFeKD_FP_05min_rep1.48	47000	0.0215219457655028	-0.174074929441697	0.223896011926836	NELFeKD_FP_05min_rep1	NELF RNAi	rep1	5' FP
NELFeKD_FP_05min_rep1.49	48000	-0.290996549224552	-0.562550082651856	-0.0216406832288563	NELFeKD_FP_05min_rep1	NELF RNAi	rep1	5' FP
NELFeKD_FP_05min_rep1.50	49000	-0.18063471878143	-0.441279091731397	0.0743830011244697	NELFeKD_FP_05min_rep1	NELF RNAi	rep1	5' FP
NELFeKD_FP_05min_rep1.51	50000	0.0233235272617102	-0.30475332722425	0.344450451315296	NELFeKD_FP_05min_rep1	NELF RNAi	rep1	5' FP
NELFeKD_FP_10min_rep1.1	0	-0.152003975043362	-0.367096758377405	0.0587729968995142	NELFeKD_FP_10min_rep1	NELF RNAi	rep1	10' FP
NELFeKD_FP_10min_rep1.2	1000	-0.909368016209965	-1.37139358959332	-0.370754812679285	NELFeKD_FP_10min_rep1	NELF RNAi	rep1	10' FP
NELFeKD_FP_10min_rep1.3	2000	-1.25740552865113	-1.67652099838875	-0.777713129500604	NELFeKD_FP_10min_rep1	NELF RNAi	rep1	10' FP
NELFeKD_FP_10min_rep1.4	3000	-2.04998082351874	-2.39680908992603	-1.67805538460301	NELFeKD_FP_10min_rep1	NELF RNAi	rep1	10' FP
NELFeKD_FP_10min_rep1.5	4000	-2.36817753995404	-2.64252857212941	-2.06652547159871	NELFeKD_FP_10min_rep1	NELF RNAi	rep1	10' FP
NELFeKD_FP_10min_rep1.6	5000	-2.31933158101427	-2.65551149836549	-1.95677124544712	NELFeKD_FP_10min_rep1	NELF RNAi	rep1	10' FP
NELFeKD_FP_10min_rep1.7	6000	-2.09878666748686	-2.53731712848605	-1.55866155804828	NELFeKD_FP_10min_rep1	NELF RNAi	rep1	10' FP
NELFeKD_FP_10min_rep1.8	7000	-1.8061167851406	-2.20344462023305	-1.25679633654245	NELFeKD_FP_10min_rep1	NELF RNAi	rep1	10' FP
NELFeKD_FP_10min_rep1.9	8000	-1.8842405631896	-2.46226602584475	-1.33974643338813	NELFeKD_FP_10min_rep1	NELF RNAi	rep1	10' FP
NELFeKD_FP_10min_rep1.10	9000	-1.73884955729243	-2.19937854396996	-1.2251058639271	NELFeKD_FP_10min_rep1	NELF RNAi	rep1	10' FP
NELFeKD_FP_10min_rep1.11	10000	-1.69350192953048	-2.18509240733147	-1.26400610144651	NELFeKD_FP_10min_rep1	NELF RNAi	rep1	10' FP
NELFeKD_FP_10min_rep1.12	11000	-1.87044342997827	-2.3076013191674	-1.43706050508699	NELFeKD_FP_10min_rep1	NELF RNAi	rep1	10' FP
NELFeKD_FP_10min_rep1.13	12000	-1.72898921188107	-2.24097701473917	-1.30173380363407	NELFeKD_FP_10min_rep1	NELF RNAi	rep1	10' FP
NELFeKD_FP_10min_rep1.14	13000	-1.82995799640517	-2.23542678683523	-1.33872967278397	NELFeKD_FP_10min_rep1	NELF RNAi	rep1	10' FP
NELFeKD_FP_10min_rep1.15	14000	-1.26186424444161	-1.72561345161184	-0.855854343385841	NELFeKD_FP_10min_rep1	NELF RNAi	rep1	10' FP
NELFeKD_FP_10min_rep1.16	15000	-1.50577605916774	-2.01614398313125	-0.992122461548531	NELFeKD_FP_10min_rep1	NELF RNAi	rep1	10' FP
NELFeKD_FP_10min_rep1.17	16000	-1.59079139604484	-2.07234241365204	-1.10510940185994	NELFeKD_FP_10min_rep1	NELF RNAi	rep1	10' FP
NELFeKD_FP_10min_rep1.18	17000	-1.06350437867505	-1.53888425384811	-0.607332354375535	NELFeKD_FP_10min_rep1	NELF RNAi	rep1	10' FP
NELFeKD_FP_10min_rep1.19	18000	-0.962408292428815	-1.31427074187192	-0.531977303576455	NELFeKD_FP_10min_rep1	NELF RNAi	rep1	10' FP
NELFeKD_FP_10min_rep1.20	19000	-0.835335180130189	-1.18591280336634	-0.49074003108793	NELFeKD_FP_10min_rep1	NELF RNAi	rep1	10' FP
NELFeKD_FP_10min_rep1.21	20000	-0.656043305692435	-0.902852154910897	-0.483141988335009	NELFeKD_FP_10min_rep1	NELF RNAi	rep1	10' FP
NELFeKD_FP_10min_rep1.22	21000	-0.587315023474408	-0.870768554002715	-0.299192841737732	NELFeKD_FP_10min_rep1	NELF RNAi	rep1	10' FP
NELFeKD_FP_10min_rep1.23	22000	-0.763163512226312	-1.09475096140229	-0.432582918383739	NELFeKD_FP_10min_rep1	NELF RNAi	rep1	10' FP
NELFeKD_FP_10min_rep1.24	23000	-0.594552843381338	-0.997705012986806	-0.267880434313721	NELFeKD_FP_10min_rep1	NELF RNAi	rep1	10' FP
NELFeKD_FP_10min_rep1.25	24000	-0.337088036069935	-0.677483146033477	-0.042649029458379	NELFeKD_FP_10min_rep1	NELF RNAi	rep1	10' FP
NELFeKD_FP_10min_rep1.26	25000	-0.592785224011527	-0.881597941773884	-0.293251576769778	NELFeKD_FP_10min_rep1	NELF RNAi	rep1	10' FP
NELFeKD_FP_10min_rep1.27	26000	-0.32375642819851	-0.615864932571722	-0.0285529733218026	NELFeKD_FP_10min_rep1	NELF RNAi	rep1	10' FP
NELFeKD_FP_10min_rep1.28	27000	-0.0440446481086269	-0.314251776759838	0.205619423653614	NELFeKD_FP_10min_rep1	NELF RNAi	rep1	10' FP
NELFeKD_FP_10min_rep1.29	28000	0.0859511875441099	-0.220262534594897	0.352520897685949	NELFeKD_FP_10min_rep1	NELF RNAi	rep1	10' FP
NELFeKD_FP_10min_rep1.30	29000	-0.216243208282472	-0.430080019304206	0.0172800962033239	NELFeKD_FP_10min_rep1	NELF RNAi	rep1	10' FP
NELFeKD_FP_10min_rep1.31	30000	-0.246941280049364	-0.424449815285156	-0.0429751030352829	NELFeKD_FP_10min_rep1	NELF RNAi	rep1	10' FP
NELFeKD_FP_10min_rep1.32	31000	0.117370781550183	-0.16665461531689	0.434357635332352	NELFeKD_FP_10min_rep1	NELF RNAi	rep1	10' FP
NELFeKD_FP_10min_rep1.33	32000	-0.107362025480303	-0.371862867600127	0.118855234333716	NELFeKD_FP_10min_rep1	NELF RNAi	rep1	10' FP
NELFeKD_FP_10min_rep1.34	33000	-0.0941873221778512	-0.37498735135473	0.201221173726361	NELFeKD_FP_10min_rep1	NELF RNAi	rep1	10' FP
NELFeKD_FP_10min_rep1.35	34000	-0.0697469539682095	-0.319969359427784	0.181314662438241	NELFeKD_FP_10min_rep1	NELF RNAi	rep1	10' FP
NELFeKD_FP_10min_rep1.36	35000	0.0361550281323255	-0.204073330732752	0.220940103193972	NELFeKD_FP_10min_rep1	NELF RNAi	rep1	10' FP
NELFeKD_FP_10min_rep1.37	36000	-0.177778139206754	-0.420567708688248	0.0678024253541968	NELFeKD_FP_10min_rep1	NELF RNAi	rep1	10' FP
NELFeKD_FP_10min_rep1.38	37000	-0.119268809753097	-0.313639445773694	0.0480731329539216	NELFeKD_FP_10min_rep1	NELF RNAi	rep1	10' FP
NELFeKD_FP_10min_rep1.39	38000	-0.0775158723071142	-0.338884886508539	0.254694303416706	NELFeKD_FP_10min_rep1	NELF RNAi	rep1	10' FP
NELFeKD_FP_10min_rep1.40	39000	-0.258457755490571	-0.452986359772152	-0.0317110918144757	NELFeKD_FP_10min_rep1	NELF RNAi	rep1	10' FP
NELFeKD_FP_10min_rep1.41	40000	-0.130660250728991	-0.367237264973488	0.0932320384953986	NELFeKD_FP_10min_rep1	NELF RNAi	rep1	10' FP
NELFeKD_FP_10min_rep1.42	41000	-0.133560156609807	-0.520909432368456	0.214209276678803	NELFeKD_FP_10min_rep1	NELF RNAi	rep1	10' FP
NELFeKD_FP_10min_rep1.43	42000	0.132090316863872	-0.253995426428876	0.455454498203208	NELFeKD_FP_10min_rep1	NELF RNAi	rep1	10' FP
NELFeKD_FP_10min_rep1.44	43000	-0.11644930785158	-0.593665039575535	0.141796020841339	NELFeKD_FP_10min_rep1	NELF RNAi	rep1	10' FP
NELFeKD_FP_10min_rep1.45	44000	-0.0363840088633108	-0.362639934006072	0.244042585038612	NELFeKD_FP_10min_rep1	NELF RNAi	rep1	10' FP
NELFeKD_FP_10min_rep1.46	45000	-0.000246397109795182	-0.234266091043001	0.216788965027713	NELFeKD_FP_10min_rep1	NELF RNAi	rep1	10' FP
NELFeKD_FP_10min_rep1.47	46000	-0.0404108044300878	-0.328590757444112	0.195053038279018	NELFeKD_FP_10min_rep1	NELF RNAi	rep1	10' FP
NELFeKD_FP_10min_rep1.48	47000	-0.289491039727106	-0.615955739639622	0.0398598418894109	NELFeKD_FP_10min_rep1	NELF RNAi	rep1	10' FP
NELFeKD_FP_10min_rep1.49	48000	-0.143918923181997	-0.388522279410331	0.105108552433513	NELFeKD_FP_10min_rep1	NELF RNAi	rep1	10' FP
NELFeKD_FP_10min_rep1.50	49000	-0.224487311324679	-0.416306191978931	-0.0251206836361469	NELFeKD_FP_10min_rep1	NELF RNAi	rep1	10' FP
NELFeKD_FP_10min_rep1.51	50000	0.00942141865894443	-0.229806154154061	0.252155798716914	NELFeKD_FP_10min_rep1	NELF RNAi	rep1	10' FP
NELFeKD_FP_20min_rep1.1	0	-0.17746262205162	-0.417403197340332	0.0860912165279597	NELFeKD_FP_20min_rep1	NELF RNAi	rep1	20' FP
NELFeKD_FP_20min_rep1.2	1000	-0.774283478653467	-1.2539886892865	-0.24931662419285	NELFeKD_FP_20min_rep1	NELF RNAi	rep1	20' FP
NELFeKD_FP_20min_rep1.3	2000	-0.883281336329718	-1.3951636684678	-0.316404494044906	NELFeKD_FP_20min_rep1	NELF RNAi	rep1	20' FP
NELFeKD_FP_20min_rep1.4	3000	-1.40634628518081	-1.95968509097597	-0.903357866859108	NELFeKD_FP_20min_rep1	NELF RNAi	rep1	20' FP
NELFeKD_FP_20min_rep1.5	4000	-1.59853884002211	-2.04096930287318	-1.21476384269093	NELFeKD_FP_20min_rep1	NELF RNAi	rep1	20' FP
NELFeKD_FP_20min_rep1.6	5000	-1.88396238713733	-2.50993897590565	-1.46409538635803	NELFeKD_FP_20min_rep1	NELF RNAi	rep1	20' FP
NELFeKD_FP_20min_rep1.7	6000	-1.890012466233	-2.29320847043077	-1.34310838829051	NELFeKD_FP_20min_rep1	NELF RNAi	rep1	20' FP
NELFeKD_FP_20min_rep1.8	7000	-2.02516176556537	-2.53788175168625	-1.47471224015569	NELFeKD_FP_20min_rep1	NELF RNAi	rep1	20' FP
NELFeKD_FP_20min_rep1.9	8000	-2.09824601116174	-2.73758517546879	-1.47455076963499	NELFeKD_FP_20min_rep1	NELF RNAi	rep1	20' FP
NELFeKD_FP_20min_rep1.10	9000	-1.45954902623835	-1.88250114748042	-0.983868316358379	NELFeKD_FP_20min_rep1	NELF RNAi	rep1	20' FP
NELFeKD_FP_20min_rep1.11	10000	-1.65737727174512	-2.12905787672534	-1.19368532767805	NELFeKD_FP_20min_rep1	NELF RNAi	rep1	20' FP
NELFeKD_FP_20min_rep1.12	11000	-1.77718091580759	-2.53764760496004	-1.19324120757832	NELFeKD_FP_20min_rep1	NELF RNAi	rep1	20' FP
NELFeKD_FP_20min_rep1.13	12000	-2.22816977175033	-2.62604955140007	-1.81370838322557	NELFeKD_FP_20min_rep1	NELF RNAi	rep1	20' FP
NELFeKD_FP_20min_rep1.14	13000	-2.20471118589609	-2.63201316626373	-1.82256945207604	NELFeKD_FP_20min_rep1	NELF RNAi	rep1	20' FP
NELFeKD_FP_20min_rep1.15	14000	-1.9321577019823	-2.44361234956669	-1.40500983638192	NELFeKD_FP_20min_rep1	NELF RNAi	rep1	20' FP
NELFeKD_FP_20min_rep1.16	15000	-1.85664127942241	-2.39604888238329	-1.40137250448304	NELFeKD_FP_20min_rep1	NELF RNAi	rep1	20' FP
NELFeKD_FP_20min_rep1.17	16000	-1.90175150160627	-2.41565708058143	-1.44658894013332	NELFeKD_FP_20min_rep1	NELF RNAi	rep1	20' FP
NELFeKD_FP_20min_rep1.18	17000	-1.56802608299197	-2.1099151232422	-1.07151134426564	NELFeKD_FP_20min_rep1	NELF RNAi	rep1	20' FP
NELFeKD_FP_20min_rep1.19	18000	-1.52180929339642	-2.10955395285575	-0.830110434169901	NELFeKD_FP_20min_rep1	NELF RNAi	rep1	20' FP
NELFeKD_FP_20min_rep1.20	19000	-1.60356763202271	-2.23641574046454	-0.965010416846678	NELFeKD_FP_20min_rep1	NELF RNAi	rep1	20' FP
NELFeKD_FP_20min_rep1.21	20000	-1.52885134336785	-1.88914598262077	-1.17776355196904	NELFeKD_FP_20min_rep1	NELF RNAi	rep1	20' FP
NELFeKD_FP_20min_rep1.22	21000	-1.62824874328601	-2.21016104252233	-1.03999367964332	NELFeKD_FP_20min_rep1	NELF RNAi	rep1	20' FP
NELFeKD_FP_20min_rep1.23	22000	-1.74995850663663	-2.23133722091624	-1.30671530071109	NELFeKD_FP_20min_rep1	NELF RNAi	rep1	20' FP
NELFeKD_FP_20min_rep1.24	23000	-1.41927302747897	-1.90042913644024	-0.957204297080312	NELFeKD_FP_20min_rep1	NELF RNAi	rep1	20' FP
NELFeKD_FP_20min_rep1.25	24000	-1.45156453857766	-2.03564640706465	-0.926962539577273	NELFeKD_FP_20min_rep1	NELF RNAi	rep1	20' FP
NELFeKD_FP_20min_rep1.26	25000	-1.42978072351983	-1.84761748697916	-0.964764818003316	NELFeKD_FP_20min_rep1	NELF RNAi	rep1	20' FP
NELFeKD_FP_20min_rep1.27	26000	-1.40920297590851	-1.83168616361028	-0.901064936512825	NELFeKD_FP_20min_rep1	NELF RNAi	rep1	20' FP
NELFeKD_FP_20min_rep1.28	27000	-1.06605010802323	-1.65018079612215	-0.529946165799472	NELFeKD_FP_20min_rep1	NELF RNAi	rep1	20' FP
NELFeKD_FP_20min_rep1.29	28000	-1.30854729670829	-1.75149016118602	-0.886957072217162	NELFeKD_FP_20min_rep1	NELF RNAi	rep1	20' FP
NELFeKD_FP_20min_rep1.30	29000	-0.816105382042246	-1.35056205235954	-0.383419466170803	NELFeKD_FP_20min_rep1	NELF RNAi	rep1	20' FP
NELFeKD_FP_20min_rep1.31	30000	-1.22431825416478	-1.96842617151142	-0.491885501820822	NELFeKD_FP_20min_rep1	NELF RNAi	rep1	20' FP
NELFeKD_FP_20min_rep1.32	31000	-0.840510142329569	-1.30118214112204	-0.216096594373481	NELFeKD_FP_20min_rep1	NELF RNAi	rep1	20' FP
NELFeKD_FP_20min_rep1.33	32000	-1.06353872401854	-1.4770384631891	-0.670975442545522	NELFeKD_FP_20min_rep1	NELF RNAi	rep1	20' FP
NELFeKD_FP_20min_rep1.34	33000	-0.758773246441725	-1.33260658529364	-0.223900928425378	NELFeKD_FP_20min_rep1	NELF RNAi	rep1	20' FP
NELFeKD_FP_20min_rep1.35	34000	-0.897224232164956	-1.26099638681012	-0.508930996840422	NELFeKD_FP_20min_rep1	NELF RNAi	rep1	20' FP
NELFeKD_FP_20min_rep1.36	35000	-0.68048475523878	-0.955033230018421	-0.390676831919543	NELFeKD_FP_20min_rep1	NELF RNAi	rep1	20' FP
NELFeKD_FP_20min_rep1.37	36000	-0.922282592330354	-1.31330354352579	-0.50698577327322	NELFeKD_FP_20min_rep1	NELF RNAi	rep1	20' FP
NELFeKD_FP_20min_rep1.38	37000	-1.25248451376613	-1.74864875135997	-0.780261630839542	NELFeKD_FP_20min_rep1	NELF RNAi	rep1	20' FP
NELFeKD_FP_20min_rep1.39	38000	-0.494387097570322	-0.964800644258254	0.0442674284551354	NELFeKD_FP_20min_rep1	NELF RNAi	rep1	20' FP
NELFeKD_FP_20min_rep1.40	39000	-0.642568888023345	-1.02967628690269	-0.184830759014509	NELFeKD_FP_20min_rep1	NELF RNAi	rep1	20' FP
NELFeKD_FP_20min_rep1.41	40000	-0.457477256276053	-0.820047335660761	-0.0620786072128666	NELFeKD_FP_20min_rep1	NELF RNAi	rep1	20' FP
NELFeKD_FP_20min_rep1.42	41000	-0.33960256746453	-0.674462103376294	0.0250958099883442	NELFeKD_FP_20min_rep1	NELF RNAi	rep1	20' FP
NELFeKD_FP_20min_rep1.43	42000	-0.109134042423052	-0.68461071060374	0.224346783697692	NELFeKD_FP_20min_rep1	NELF RNAi	rep1	20' FP
NELFeKD_FP_20min_rep1.44	43000	-0.56656734130082	-1.02945859473292	-0.122898442207261	NELFeKD_FP_20min_rep1	NELF RNAi	rep1	20' FP
NELFeKD_FP_20min_rep1.45	44000	-0.0722134002770259	-0.339378145845314	0.18891361833787	NELFeKD_FP_20min_rep1	NELF RNAi	rep1	20' FP
NELFeKD_FP_20min_rep1.46	45000	-0.407008060650551	-0.650122334218449	-0.152622674747632	NELFeKD_FP_20min_rep1	NELF RNAi	rep1	20' FP
NELFeKD_FP_20min_rep1.47	46000	-0.159135981706307	-0.509923326011534	0.226442165716829	NELFeKD_FP_20min_rep1	NELF RNAi	rep1	20' FP
NELFeKD_FP_20min_rep1.48	47000	-0.0489214051529502	-0.400115850585654	0.281013494391343	NELFeKD_FP_20min_rep1	NELF RNAi	rep1	20' FP
NELFeKD_FP_20min_rep1.49	48000	-0.551566125692234	-0.943072601436666	-0.235084834939605	NELFeKD_FP_20min_rep1	NELF RNAi	rep1	20' FP
NELFeKD_FP_20min_rep1.50	49000	-0.309121688808782	-0.586089779576182	-0.0225534275236701	NELFeKD_FP_20min_rep1	NELF RNAi	rep1	20' FP
NELFeKD_FP_20min_rep1.51	50000	-0.353089192515255	-0.737476189718974	0.0600147396040464	NELFeKD_FP_20min_rep1	NELF RNAi	rep1	20' FP
LacZKD_FP_05min_rep2.1	0	-0.505462529780949	-0.869706088184822	-0.2342761958109	LacZKD_FP_05min_rep2	LacZ RNAi	rep2	5' FP
LacZKD_FP_05min_rep2.2	1000	-2.39357743291394	-2.80414323332711	-1.95392146342	LacZKD_FP_05min_rep2	LacZ RNAi	rep2	5' FP
LacZKD_FP_05min_rep2.3	2000	-2.90080278685112	-3.26890144572307	-2.50364408737369	LacZKD_FP_05min_rep2	LacZ RNAi	rep2	5' FP
LacZKD_FP_05min_rep2.4	3000	-2.39552929611554	-2.87911512126123	-1.84250390819419	LacZKD_FP_05min_rep2	LacZ RNAi	rep2	5' FP
LacZKD_FP_05min_rep2.5	4000	-2.30061012936492	-2.68551822266468	-1.86205097069897	LacZKD_FP_05min_rep2	LacZ RNAi	rep2	5' FP
LacZKD_FP_05min_rep2.6	5000	-1.77383915614425	-2.15905611296431	-1.37975698542402	LacZKD_FP_05min_rep2	LacZ RNAi	rep2	5' FP
LacZKD_FP_05min_rep2.7	6000	-1.93129604759251	-2.44395511070579	-1.49441172088113	LacZKD_FP_05min_rep2	LacZ RNAi	rep2	5' FP
LacZKD_FP_05min_rep2.8	7000	-1.75058141875315	-2.19469451426981	-1.28658649959837	LacZKD_FP_05min_rep2	LacZ RNAi	rep2	5' FP
LacZKD_FP_05min_rep2.9	8000	-1.25754140747303	-1.78670963923424	-0.815526673019836	LacZKD_FP_05min_rep2	LacZ RNAi	rep2	5' FP
LacZKD_FP_05min_rep2.10	9000	-1.19417377967972	-1.67257890675188	-0.658591120421285	LacZKD_FP_05min_rep2	LacZ RNAi	rep2	5' FP
LacZKD_FP_05min_rep2.11	10000	-1.38728917955581	-1.75304282396438	-1.03430109060636	LacZKD_FP_05min_rep2	LacZ RNAi	rep2	5' FP
LacZKD_FP_05min_rep2.12	11000	-1.10813268616323	-1.54705778959714	-0.707738350370394	LacZKD_FP_05min_rep2	LacZ RNAi	rep2	5' FP
LacZKD_FP_05min_rep2.13	12000	-0.956438547523306	-1.3550773151415	-0.578765405163992	LacZKD_FP_05min_rep2	LacZ RNAi	rep2	5' FP
LacZKD_FP_05min_rep2.14	13000	-1.00395773961912	-1.25539931775322	-0.740985996415211	LacZKD_FP_05min_rep2	LacZ RNAi	rep2	5' FP
LacZKD_FP_05min_rep2.15	14000	-0.565663702835365	-1.00406735749381	-0.175488073667256	LacZKD_FP_05min_rep2	LacZ RNAi	rep2	5' FP
LacZKD_FP_05min_rep2.16	15000	-0.662199626668479	-1.20544811228215	-0.178059504260674	LacZKD_FP_05min_rep2	LacZ RNAi	rep2	5' FP
LacZKD_FP_05min_rep2.17	16000	-0.542083388031458	-0.865305122091511	-0.27459514827087	LacZKD_FP_05min_rep2	LacZ RNAi	rep2	5' FP
LacZKD_FP_05min_rep2.18	17000	-0.420228281750374	-0.679587495203513	-0.121146261253087	LacZKD_FP_05min_rep2	LacZ RNAi	rep2	5' FP
LacZKD_FP_05min_rep2.19	18000	-0.438313519752807	-0.810924739844825	-0.114840298041909	LacZKD_FP_05min_rep2	LacZ RNAi	rep2	5' FP
LacZKD_FP_05min_rep2.20	19000	0.0206187668092062	-0.238675385486444	0.426956766799037	LacZKD_FP_05min_rep2	LacZ RNAi	rep2	5' FP
LacZKD_FP_05min_rep2.21	20000	-0.249012790221076	-0.535088616926323	-0.0111989770135067	LacZKD_FP_05min_rep2	LacZ RNAi	rep2	5' FP
LacZKD_FP_05min_rep2.22	21000	0.0614598336089253	-0.159189646095042	0.562162949983872	LacZKD_FP_05min_rep2	LacZ RNAi	rep2	5' FP
LacZKD_FP_05min_rep2.23	22000	-0.121689722064475	-0.403651792807371	0.130997291122533	LacZKD_FP_05min_rep2	LacZ RNAi	rep2	5' FP
LacZKD_FP_05min_rep2.24	23000	-0.0216530598040834	-0.257541407473033	0.244334955126297	LacZKD_FP_05min_rep2	LacZ RNAi	rep2	5' FP
LacZKD_FP_05min_rep2.25	24000	-0.111237646864463	-0.49840090531996	0.123491166852968	LacZKD_FP_05min_rep2	LacZ RNAi	rep2	5' FP
LacZKD_FP_05min_rep2.26	25000	-0.0291531490441239	-0.291308364404787	0.301183039784484	LacZKD_FP_05min_rep2	LacZ RNAi	rep2	5' FP
LacZKD_FP_05min_rep2.27	26000	0.00858406575499193	-0.240971052001159	0.259565196309011	LacZKD_FP_05min_rep2	LacZ RNAi	rep2	5' FP
LacZKD_FP_05min_rep2.28	27000	-0.116932305789289	-0.324130944813146	0.123048938824167	LacZKD_FP_05min_rep2	LacZ RNAi	rep2	5' FP
LacZKD_FP_05min_rep2.29	28000	-0.148906862812784	-0.433555258349555	0.106325399813455	LacZKD_FP_05min_rep2	LacZ RNAi	rep2	5' FP
LacZKD_FP_05min_rep2.30	29000	0.138407562340158	-0.138975222784748	0.402708081340479	LacZKD_FP_05min_rep2	LacZ RNAi	rep2	5' FP
LacZKD_FP_05min_rep2.31	30000	-0.00716508246153909	-0.238001829059929	0.199495008751635	LacZKD_FP_05min_rep2	LacZ RNAi	rep2	5' FP
LacZKD_FP_05min_rep2.32	31000	-0.198982086339204	-0.482813079908653	0.107249915338678	LacZKD_FP_05min_rep2	LacZ RNAi	rep2	5' FP
LacZKD_FP_05min_rep2.33	32000	-0.00865850045899872	-0.432739402876214	0.317943045312679	LacZKD_FP_05min_rep2	LacZ RNAi	rep2	5' FP
LacZKD_FP_05min_rep2.34	33000	-0.0451931583264158	-0.318430407929436	0.184718734196529	LacZKD_FP_05min_rep2	LacZ RNAi	rep2	5' FP
LacZKD_FP_05min_rep2.35	34000	0.0188645903957835	-0.227046092528459	0.226577880967495	LacZKD_FP_05min_rep2	LacZ RNAi	rep2	5' FP
LacZKD_FP_05min_rep2.36	35000	-0.152113774724436	-0.484100798932087	0.14684105087803	LacZKD_FP_05min_rep2	LacZ RNAi	rep2	5' FP
LacZKD_FP_05min_rep2.37	36000	-0.0390427988872978	-0.343291172732702	0.235259390108071	LacZKD_FP_05min_rep2	LacZ RNAi	rep2	5' FP
LacZKD_FP_05min_rep2.38	37000	-0.0971563995727393	-0.478111027057036	0.198630613903668	LacZKD_FP_05min_rep2	LacZ RNAi	rep2	5' FP
LacZKD_FP_05min_rep2.39	38000	0.138994381628304	-0.157805401343941	0.385159701958091	LacZKD_FP_05min_rep2	LacZ RNAi	rep2	5' FP
LacZKD_FP_05min_rep2.40	39000	-0.142064190053098	-0.434640845178211	0.183874831949242	LacZKD_FP_05min_rep2	LacZ RNAi	rep2	5' FP
LacZKD_FP_05min_rep2.41	40000	0.0380794080023503	-0.275188776622525	0.426555556662182	LacZKD_FP_05min_rep2	LacZ RNAi	rep2	5' FP
LacZKD_FP_05min_rep2.42	41000	0.0886722093981849	-0.154504492699205	0.349618152927349	LacZKD_FP_05min_rep2	LacZ RNAi	rep2	5' FP
LacZKD_FP_05min_rep2.43	42000	-0.0469791356890247	-0.410440633966431	0.322805783971699	LacZKD_FP_05min_rep2	LacZ RNAi	rep2	5' FP
LacZKD_FP_05min_rep2.44	43000	0.194745340682325	-0.0803666211831636	0.450676485896708	LacZKD_FP_05min_rep2	LacZ RNAi	rep2	5' FP
LacZKD_FP_05min_rep2.45	44000	-0.0797489958509339	-0.388646641775775	0.232217501191483	LacZKD_FP_05min_rep2	LacZ RNAi	rep2	5' FP
LacZKD_FP_05min_rep2.46	45000	0.220706721100571	-0.0737150033921802	0.518911372281604	LacZKD_FP_05min_rep2	LacZ RNAi	rep2	5' FP
LacZKD_FP_05min_rep2.47	46000	-0.186101700539445	-0.515999964122062	0.0678409475752912	LacZKD_FP_05min_rep2	LacZ RNAi	rep2	5' FP
LacZKD_FP_05min_rep2.48	47000	0.158903599609337	-0.0248509649887918	0.386743341497432	LacZKD_FP_05min_rep2	LacZ RNAi	rep2	5' FP
LacZKD_FP_05min_rep2.49	48000	-0.295623337724228	-0.627602380056508	-0.0255415584256459	LacZKD_FP_05min_rep2	LacZ RNAi	rep2	5' FP
LacZKD_FP_05min_rep2.50	49000	-0.184750188200947	-0.347303485577511	-0.0135410220559994	LacZKD_FP_05min_rep2	LacZ RNAi	rep2	5' FP
LacZKD_FP_05min_rep2.51	50000	0.0324645373597539	-0.17591160520634	0.312742887908356	LacZKD_FP_05min_rep2	LacZ RNAi	rep2	5' FP
LacZKD_FP_10min_rep2.1	0	-0.470300867007519	-0.831194941321021	-0.168931496744193	LacZKD_FP_10min_rep2	LacZ RNAi	rep2	10' FP
LacZKD_FP_10min_rep2.2	1000	-2.56432843203089	-3.06824364759531	-2.09651989813717	LacZKD_FP_10min_rep2	LacZ RNAi	rep2	10' FP
LacZKD_FP_10min_rep2.3	2000	-2.67014522358215	-3.11326178004621	-2.24351184756898	LacZKD_FP_10min_rep2	LacZ RNAi	rep2	10' FP
LacZKD_FP_10min_rep2.4	3000	-2.49458789475936	-2.96501771530868	-2.04187798639932	LacZKD_FP_10min_rep2	LacZ RNAi	rep2	10' FP
LacZKD_FP_10min_rep2.5	4000	-2.56343897717759	-2.91129900018764	-2.1791665959198	LacZKD_FP_10min_rep2	LacZ RNAi	rep2	10' FP
LacZKD_FP_10min_rep2.6	5000	-2.21281505034606	-2.56876259927734	-1.78085429943634	LacZKD_FP_10min_rep2	LacZ RNAi	rep2	10' FP
LacZKD_FP_10min_rep2.7	6000	-2.37336566374627	-2.73049772912523	-2.01484597765241	LacZKD_FP_10min_rep2	LacZ RNAi	rep2	10' FP
LacZKD_FP_10min_rep2.8	7000	-2.41908870352472	-2.8111907609446	-1.90247492973391	LacZKD_FP_10min_rep2	LacZ RNAi	rep2	10' FP
LacZKD_FP_10min_rep2.9	8000	-2.17612711706522	-2.51367114040213	-1.76497140598397	LacZKD_FP_10min_rep2	LacZ RNAi	rep2	10' FP
LacZKD_FP_10min_rep2.10	9000	-1.95264354711484	-2.37436859146551	-1.51543382471351	LacZKD_FP_10min_rep2	LacZ RNAi	rep2	10' FP
LacZKD_FP_10min_rep2.11	10000	-2.02099452838433	-2.51935115952715	-1.55067605859527	LacZKD_FP_10min_rep2	LacZ RNAi	rep2	10' FP
LacZKD_FP_10min_rep2.12	11000	-1.6038779619233	-1.95405026594767	-1.2595079254025	LacZKD_FP_10min_rep2	LacZ RNAi	rep2	10' FP
LacZKD_FP_10min_rep2.13	12000	-2.02503117865217	-2.62605972059565	-1.45759942186753	LacZKD_FP_10min_rep2	LacZ RNAi	rep2	10' FP
LacZKD_FP_10min_rep2.14	13000	-1.90247492973391	-2.47642427729007	-1.36214039237251	LacZKD_FP_10min_rep2	LacZ RNAi	rep2	10' FP
LacZKD_FP_10min_rep2.15	14000	-1.64327240351272	-2.10999367937333	-1.10454952130196	LacZKD_FP_10min_rep2	LacZ RNAi	rep2	10' FP
LacZKD_FP_10min_rep2.16	15000	-1.54689688896476	-2.06876259927734	-1.01410172811345	LacZKD_FP_10min_rep2	LacZ RNAi	rep2	10' FP
LacZKD_FP_10min_rep2.17	16000	-1.64809173962248	-2.02114395959966	-1.22710337780174	LacZKD_FP_10min_rep2	LacZ RNAi	rep2	10' FP
LacZKD_FP_10min_rep2.18	17000	-1.35793855267209	-1.75849454050111	-0.929621164644355	LacZKD_FP_10min_rep2	LacZ RNAi	rep2	10' FP
LacZKD_FP_10min_rep2.19	18000	-1.47279065449066	-1.91226646830394	-0.900773815167467	LacZKD_FP_10min_rep2	LacZ RNAi	rep2	10' FP
LacZKD_FP_10min_rep2.20	19000	-0.832875632038374	-1.2715978776963	-0.397129782482598	LacZKD_FP_10min_rep2	LacZ RNAi	rep2	10' FP
LacZKD_FP_10min_rep2.21	20000	-1.02503117865217	-1.42482179397521	-0.642351738731887	LacZKD_FP_10min_rep2	LacZ RNAi	rep2	10' FP
LacZKD_FP_10min_rep2.22	21000	-0.724053015160449	-1.05097033225201	-0.335805191281086	LacZKD_FP_10min_rep2	LacZ RNAi	rep2	10' FP
LacZKD_FP_10min_rep2.23	22000	-0.831339066852612	-1.14799089242674	-0.525520559902597	LacZKD_FP_10min_rep2	LacZ RNAi	rep2	10' FP
LacZKD_FP_10min_rep2.24	23000	-0.847452414528435	-1.18565095920074	-0.580319088835886	LacZKD_FP_10min_rep2	LacZ RNAi	rep2	10' FP
LacZKD_FP_10min_rep2.25	24000	-0.658210352629624	-1.02672547879879	-0.275668801651466	LacZKD_FP_10min_rep2	LacZ RNAi	rep2	10' FP
LacZKD_FP_10min_rep2.26	25000	-0.527694962588968	-0.899592747444245	-0.159050034834147	LacZKD_FP_10min_rep2	LacZ RNAi	rep2	10' FP
LacZKD_FP_10min_rep2.27	26000	-0.494247108537808	-0.768418065375018	-0.247344868122402	LacZKD_FP_10min_rep2	LacZ RNAi	rep2	10' FP
LacZKD_FP_10min_rep2.28	27000	-0.434540098443766	-0.78387953738875	-0.164774905006242	LacZKD_FP_10min_rep2	LacZ RNAi	rep2	10' FP
LacZKD_FP_10min_rep2.29	28000	-0.437106260952465	-0.748760667137785	-0.110017361169935	LacZKD_FP_10min_rep2	LacZ RNAi	rep2	10' FP
LacZKD_FP_10min_rep2.30	29000	-0.0682993947740491	-0.317512429012752	0.142198873033603	LacZKD_FP_10min_rep2	LacZ RNAi	rep2	10' FP
LacZKD_FP_10min_rep2.31	30000	-0.15852401287207	-0.485233879693674	0.0693091283849965	LacZKD_FP_10min_rep2	LacZ RNAi	rep2	10' FP
LacZKD_FP_10min_rep2.32	31000	-0.276713551892843	-0.622390462207832	0.0180906027716869	LacZKD_FP_10min_rep2	LacZ RNAi	rep2	10' FP
LacZKD_FP_10min_rep2.33	32000	-0.00328596040684473	-0.35263530599799	0.349356964966998	LacZKD_FP_10min_rep2	LacZ RNAi	rep2	10' FP
LacZKD_FP_10min_rep2.34	33000	-0.191855942864311	-0.595172502385333	0.139991293831291	LacZKD_FP_10min_rep2	LacZ RNAi	rep2	10' FP
LacZKD_FP_10min_rep2.35	34000	-0.030691446719892	-0.308363702592151	0.265307981988593	LacZKD_FP_10min_rep2	LacZ RNAi	rep2	10' FP
LacZKD_FP_10min_rep2.36	35000	-0.13208137638279	-0.421997061340201	0.0910303136568724	LacZKD_FP_10min_rep2	LacZ RNAi	rep2	10' FP
LacZKD_FP_10min_rep2.37	36000	-0.216337681425531	-0.45756638860912	0.061002980033117	LacZKD_FP_10min_rep2	LacZ RNAi	rep2	10' FP
LacZKD_FP_10min_rep2.38	37000	-0.17772447634557	-0.552177114040899	0.0436177022825788	LacZKD_FP_10min_rep2	LacZ RNAi	rep2	10' FP
LacZKD_FP_10min_rep2.39	38000	0.055873710258639	-0.217976755461838	0.34447752112016	LacZKD_FP_10min_rep2	LacZ RNAi	rep2	10' FP
LacZKD_FP_10min_rep2.40	39000	-0.107495632262854	-0.404528013479984	0.224238223378308	LacZKD_FP_10min_rep2	LacZ RNAi	rep2	10' FP
LacZKD_FP_10min_rep2.41	40000	-0.0302850075613709	-0.317512429012752	0.279289073227538	LacZKD_FP_10min_rep2	LacZ RNAi	rep2	10' FP
LacZKD_FP_10min_rep2.42	41000	-0.270571134998904	-0.641436331791413	0.0660255244558943	LacZKD_FP_10min_rep2	LacZ RNAi	rep2	10' FP
LacZKD_FP_10min_rep2.43	42000	-0.0784281313738812	-0.370357839143748	0.274699856555962	LacZKD_FP_10min_rep2	LacZ RNAi	rep2	10' FP
LacZKD_FP_10min_rep2.44	43000	0.156420216157303	-0.179741520014179	0.441414268724188	LacZKD_FP_10min_rep2	LacZ RNAi	rep2	10' FP
LacZKD_FP_10min_rep2.45	44000	0.0189812765788403	-0.186770249470912	0.285064338820134	LacZKD_FP_10min_rep2	LacZ RNAi	rep2	10' FP
LacZKD_FP_10min_rep2.46	45000	0.24730827397573	-0.00410827974703465	0.535851682137544	LacZKD_FP_10min_rep2	LacZ RNAi	rep2	10' FP
LacZKD_FP_10min_rep2.47	46000	0.036480834584468	-0.208346522007939	0.35206996703531	LacZKD_FP_10min_rep2	LacZ RNAi	rep2	10' FP
LacZKD_FP_10min_rep2.48	47000	0.130185334781429	-0.156548381569071	0.481387553513271	LacZKD_FP_10min_rep2	LacZ RNAi	rep2	10' FP
LacZKD_FP_10min_rep2.49	48000	-0.20812574614646	-0.55278900674936	0.0693091283849966	LacZKD_FP_10min_rep2	LacZ RNAi	rep2	10' FP
LacZKD_FP_10min_rep2.50	49000	-0.368180126827769	-0.550867068653264	-0.193404827032502	LacZKD_FP_10min_rep2	LacZ RNAi	rep2	10' FP
LacZKD_FP_10min_rep2.51	50000	-0.163451281331586	-0.397205004117731	0.13656036234763	LacZKD_FP_10min_rep2	LacZ RNAi	rep2	10' FP
LacZKD_FP_20min_rep2.1	0	-0.707778863112236	-1.0633343520047	-0.377091436643569	LacZKD_FP_20min_rep2	LacZ RNAi	rep2	20' FP
LacZKD_FP_20min_rep2.2	1000	-2.0494916947868	-2.43805312627019	-1.55730456386352	LacZKD_FP_20min_rep2	LacZ RNAi	rep2	20' FP
LacZKD_FP_20min_rep2.3	2000	-2.79087799570467	-3.20834105548609	-2.44159790723455	LacZKD_FP_20min_rep2	LacZ RNAi	rep2	20' FP
LacZKD_FP_20min_rep2.4	3000	-2.53165616212411	-2.8237525322583	-2.20032804321187	LacZKD_FP_20min_rep2	LacZ RNAi	rep2	20' FP
LacZKD_FP_20min_rep2.5	4000	-2.59198815350311	-3.05377176964204	-2.10154422483499	LacZKD_FP_20min_rep2	LacZ RNAi	rep2	20' FP
LacZKD_FP_20min_rep2.6	5000	-2.37741428710392	-2.69575543369473	-2.0652327676506	LacZKD_FP_20min_rep2	LacZ RNAi	rep2	20' FP
LacZKD_FP_20min_rep2.7	6000	-2.20915030320371	-2.74155912330785	-1.71763510174639	LacZKD_FP_20min_rep2	LacZ RNAi	rep2	20' FP
LacZKD_FP_20min_rep2.8	7000	-2.51858563563653	-2.99495018748254	-1.91386783638102	LacZKD_FP_20min_rep2	LacZ RNAi	rep2	20' FP
LacZKD_FP_20min_rep2.9	8000	-2.2137743707635	-2.56487082899835	-1.88347958147424	LacZKD_FP_20min_rep2	LacZ RNAi	rep2	20' FP
LacZKD_FP_20min_rep2.10	9000	-1.92982066290236	-2.37675629470464	-1.53404037366843	LacZKD_FP_20min_rep2	LacZ RNAi	rep2	20' FP
LacZKD_FP_20min_rep2.11	10000	-2.32652162402901	-2.77306402207075	-1.90336806569794	LacZKD_FP_20min_rep2	LacZ RNAi	rep2	20' FP
LacZKD_FP_20min_rep2.12	11000	-2.22818428577847	-2.74155912330785	-1.70523314792288	LacZKD_FP_20min_rep2	LacZ RNAi	rep2	20' FP
LacZKD_FP_20min_rep2.13	12000	-2.36129209065555	-2.90701756236516	-1.89562027098902	LacZKD_FP_20min_rep2	LacZ RNAi	rep2	20' FP
LacZKD_FP_20min_rep2.14	13000	-2.36737370700177	-2.75932765726605	-1.82652162402901	LacZKD_FP_20min_rep2	LacZ RNAi	rep2	20' FP
LacZKD_FP_20min_rep2.15	14000	-1.98820562885937	-2.31246513928103	-1.66069668812254	LacZKD_FP_20min_rep2	LacZ RNAi	rep2	20' FP
LacZKD_FP_20min_rep2.16	15000	-2.15390552240814	-2.59240613098411	-1.72109227508647	LacZKD_FP_20min_rep2	LacZ RNAi	rep2	20' FP
LacZKD_FP_20min_rep2.17	16000	-2.31937738176421	-2.63183344146271	-1.94248438078298	LacZKD_FP_20min_rep2	LacZ RNAi	rep2	20' FP
LacZKD_FP_20min_rep2.18	17000	-2.12264168142768	-2.53404037366843	-1.74155912330785	LacZKD_FP_20min_rep2	LacZ RNAi	rep2	20' FP
LacZKD_FP_20min_rep2.19	18000	-2.07304162966907	-2.5907850063747	-1.54625053940664	LacZKD_FP_20min_rep2	LacZ RNAi	rep2	20' FP
LacZKD_FP_20min_rep2.20	19000	-1.71565644064419	-2.24155912330785	-1.22477725467401	LacZKD_FP_20min_rep2	LacZ RNAi	rep2	20' FP
LacZKD_FP_20min_rep2.21	20000	-2.18176831543152	-2.54278408703285	-1.77399645636	LacZKD_FP_20min_rep2	LacZ RNAi	rep2	20' FP
LacZKD_FP_20min_rep2.22	21000	-2.17716619080691	-2.58156897978243	-1.74155912330785	LacZKD_FP_20min_rep2	LacZ RNAi	rep2	20' FP
LacZKD_FP_20min_rep2.23	22000	-1.79769223041025	-2.15063832567346	-1.35563095837478	LacZKD_FP_20min_rep2	LacZ RNAi	rep2	20' FP
LacZKD_FP_20min_rep2.24	23000	-1.91343176072483	-2.32652162402901	-1.41293637584648	LacZKD_FP_20min_rep2	LacZ RNAi	rep2	20' FP
LacZKD_FP_20min_rep2.25	24000	-1.96688982781264	-2.40551633116805	-1.53591644109899	LacZKD_FP_20min_rep2	LacZ RNAi	rep2	20' FP
LacZKD_FP_20min_rep2.26	25000	-1.66962514171843	-2.04891404536546	-1.28711346301096	LacZKD_FP_20min_rep2	LacZ RNAi	rep2	20' FP
LacZKD_FP_20min_rep2.27	26000	-2.04209722126238	-2.43402752788145	-1.63133462406607	LacZKD_FP_20min_rep2	LacZ RNAi	rep2	20' FP
LacZKD_FP_20min_rep2.28	27000	-1.50188544759115	-1.88605033732169	-1.03687786571075	LacZKD_FP_20min_rep2	LacZ RNAi	rep2	20' FP
LacZKD_FP_20min_rep2.29	28000	-1.62220246565016	-1.98942460958031	-1.26483962690956	LacZKD_FP_20min_rep2	LacZ RNAi	rep2	20' FP
LacZKD_FP_20min_rep2.30	29000	-1.32586150265293	-1.8552165857556	-0.741559123307855	LacZKD_FP_20min_rep2	LacZ RNAi	rep2	20' FP
LacZKD_FP_20min_rep2.31	30000	-1.53899826423411	-1.91905748358353	-1.10053196656221	LacZKD_FP_20min_rep2	LacZ RNAi	rep2	20' FP
LacZKD_FP_20min_rep2.32	31000	-1.37597290662556	-1.78844783493419	-0.87906264705779	LacZKD_FP_20min_rep2	LacZ RNAi	rep2	20' FP
LacZKD_FP_20min_rep2.33	32000	-1.29818536668661	-1.75153906827405	-0.873386029942313	LacZKD_FP_20min_rep2	LacZ RNAi	rep2	20' FP
LacZKD_FP_20min_rep2.34	33000	-1.05838386975482	-1.53513159867284	-0.622179517079345	LacZKD_FP_20min_rep2	LacZ RNAi	rep2	20' FP
LacZKD_FP_20min_rep2.35	34000	-0.889826905084462	-1.2269859504781	-0.478524717474061	LacZKD_FP_20min_rep2	LacZ RNAi	rep2	20' FP
LacZKD_FP_20min_rep2.36	35000	-1.11004192039096	-1.47114823056149	-0.741559123307855	LacZKD_FP_20min_rep2	LacZ RNAi	rep2	20' FP
LacZKD_FP_20min_rep2.37	36000	-0.833520738851637	-1.23447956105427	-0.382619938976049	LacZKD_FP_20min_rep2	LacZ RNAi	rep2	20' FP
LacZKD_FP_20min_rep2.38	37000	-0.930438718797118	-1.322978618485	-0.577649016971873	LacZKD_FP_20min_rep2	LacZ RNAi	rep2	20' FP
LacZKD_FP_20min_rep2.39	38000	-0.902523170751536	-1.23248804506402	-0.448251273971771	LacZKD_FP_20min_rep2	LacZ RNAi	rep2	20' FP
LacZKD_FP_20min_rep2.40	39000	-0.863898075185358	-1.23923912706789	-0.463782822276543	LacZKD_FP_20min_rep2	LacZ RNAi	rep2	20' FP
LacZKD_FP_20min_rep2.41	40000	-0.557378782298262	-0.949077872947277	-0.171235661430101	LacZKD_FP_20min_rep2	LacZ RNAi	rep2	20' FP
LacZKD_FP_20min_rep2.42	41000	-0.538626338314807	-0.980096239271389	-0.165083161888555	LacZKD_FP_20min_rep2	LacZ RNAi	rep2	20' FP
LacZKD_FP_20min_rep2.43	42000	-0.479866438463182	-0.775308502585633	-0.0685992155350038	LacZKD_FP_20min_rep2	LacZ RNAi	rep2	20' FP
LacZKD_FP_20min_rep2.44	43000	-0.317693650195449	-0.729531928505745	0.0672828648917159	LacZKD_FP_20min_rep2	LacZ RNAi	rep2	20' FP
LacZKD_FP_20min_rep2.45	44000	-0.44181561918964	-0.772417612743016	-0.0994632526944391	LacZKD_FP_20min_rep2	LacZ RNAi	rep2	20' FP
LacZKD_FP_20min_rep2.46	45000	-0.267924213885777	-0.645236584336657	0.106437783247095	LacZKD_FP_20min_rep2	LacZ RNAi	rep2	20' FP
LacZKD_FP_20min_rep2.47	46000	-0.482257006117726	-0.939853877237144	-0.0470220292146576	LacZKD_FP_20min_rep2	LacZ RNAi	rep2	20' FP
LacZKD_FP_20min_rep2.48	47000	0.0625984758295098	-0.274044613205364	0.427847981272344	LacZKD_FP_20min_rep2	LacZ RNAi	rep2	20' FP
LacZKD_FP_20min_rep2.49	48000	-0.415345477925749	-0.728559408241078	-0.0901603531788963	LacZKD_FP_20min_rep2	LacZ RNAi	rep2	20' FP
LacZKD_FP_20min_rep2.50	49000	-0.411026654986815	-0.672147862003366	-0.201714575524603	LacZKD_FP_20min_rep2	LacZ RNAi	rep2	20' FP
LacZKD_FP_20min_rep2.51	50000	-0.293279232928047	-0.604000024207234	0.0510661516893988	LacZKD_FP_20min_rep2	LacZ RNAi	rep2	20' FP
NELFeKD_FP_05min_rep2.1	0	-0.216913938130109	-0.462697920296101	0.0491647701930931	NELFeKD_FP_05min_rep2	NELF RNAi	rep2	5' FP
NELFeKD_FP_05min_rep2.2	1000	-1.03009925428758	-1.49979681817316	-0.509695000634746	NELFeKD_FP_05min_rep2	NELF RNAi	rep2	5' FP
NELFeKD_FP_05min_rep2.3	2000	-1.51667050079161	-1.78914498979644	-1.14838097637819	NELFeKD_FP_05min_rep2	NELF RNAi	rep2	5' FP
NELFeKD_FP_05min_rep2.4	3000	-2.03369658140975	-2.40934826915588	-1.56125971266666	NELFeKD_FP_05min_rep2	NELF RNAi	rep2	5' FP
NELFeKD_FP_05min_rep2.5	4000	-2.00204047120666	-2.37308884294859	-1.65660913931054	NELFeKD_FP_05min_rep2	NELF RNAi	rep2	5' FP
NELFeKD_FP_05min_rep2.6	5000	-1.66087936389483	-2.06573263356982	-1.32600097708921	NELFeKD_FP_05min_rep2	NELF RNAi	rep2	5' FP
NELFeKD_FP_05min_rep2.7	6000	-1.48583353385916	-1.86009144462277	-1.14203596648078	NELFeKD_FP_05min_rep2	NELF RNAi	rep2	5' FP
NELFeKD_FP_05min_rep2.8	7000	-1.45433532026886	-1.77191560338125	-1.1304486217455	NELFeKD_FP_05min_rep2	NELF RNAi	rep2	5' FP
NELFeKD_FP_05min_rep2.9	8000	-1.00273870928891	-1.37400951636068	-0.582555994627177	NELFeKD_FP_05min_rep2	NELF RNAi	rep2	5' FP
NELFeKD_FP_05min_rep2.10	9000	-0.965923848990055	-1.28137393463399	-0.631529801499411	NELFeKD_FP_05min_rep2	NELF RNAi	rep2	5' FP
NELFeKD_FP_05min_rep2.11	10000	-0.981260580618754	-1.32298792370507	-0.64607894323718	NELFeKD_FP_05min_rep2	NELF RNAi	rep2	5' FP
NELFeKD_FP_05min_rep2.12	11000	-0.780926951232636	-1.19871158086355	-0.372404200647245	NELFeKD_FP_05min_rep2	NELF RNAi	rep2	5' FP
NELFeKD_FP_05min_rep2.13	12000	-0.624415599390034	-1.1064979791522	-0.145037307258356	NELFeKD_FP_05min_rep2	NELF RNAi	rep2	5' FP
NELFeKD_FP_05min_rep2.14	13000	-0.646640881275122	-1.09764476077878	-0.190291135088003	NELFeKD_FP_05min_rep2	NELF RNAi	rep2	5' FP
NELFeKD_FP_05min_rep2.15	14000	-0.190540197056627	-0.560674517356081	0.174233828309187	NELFeKD_FP_05min_rep2	NELF RNAi	rep2	5' FP
NELFeKD_FP_05min_rep2.16	15000	-0.471730829321551	-0.739071299502513	-0.189156653421482	NELFeKD_FP_05min_rep2	NELF RNAi	rep2	5' FP
NELFeKD_FP_05min_rep2.17	16000	-0.478775654103894	-0.758679497700652	-0.168902055476303	NELFeKD_FP_05min_rep2	NELF RNAi	rep2	5' FP
NELFeKD_FP_05min_rep2.18	17000	-0.31641810641062	-0.654648180995755	-0.0299839265579798	NELFeKD_FP_05min_rep2	NELF RNAi	rep2	5' FP
NELFeKD_FP_05min_rep2.19	18000	-0.106714049784899	-0.444159690779248	0.227653965537705	NELFeKD_FP_05min_rep2	NELF RNAi	rep2	5' FP
NELFeKD_FP_05min_rep2.20	19000	-0.0206666963333213	-0.1744210941759	0.222147346474606	NELFeKD_FP_05min_rep2	NELF RNAi	rep2	5' FP
NELFeKD_FP_05min_rep2.21	20000	-0.0806752786629716	-0.334681044423177	0.330250552552077	NELFeKD_FP_05min_rep2	NELF RNAi	rep2	5' FP
NELFeKD_FP_05min_rep2.22	21000	0.105996707327513	-0.201318958914881	0.44855790771506	NELFeKD_FP_05min_rep2	NELF RNAi	rep2	5' FP
NELFeKD_FP_05min_rep2.23	22000	-0.225261448109248	-0.527719729726378	0.0544830328958558	NELFeKD_FP_05min_rep2	NELF RNAi	rep2	5' FP
NELFeKD_FP_05min_rep2.24	23000	0.137334297023409	-0.0499495479482581	0.344293180735654	NELFeKD_FP_05min_rep2	NELF RNAi	rep2	5' FP
NELFeKD_FP_05min_rep2.25	24000	0.116508589288374	-0.135473071030059	0.492559281320188	NELFeKD_FP_05min_rep2	NELF RNAi	rep2	5' FP
NELFeKD_FP_05min_rep2.26	25000	-0.147035646292791	-0.465852369862665	0.16368324411013	NELFeKD_FP_05min_rep2	NELF RNAi	rep2	5' FP
NELFeKD_FP_05min_rep2.27	26000	0.200701673007451	-0.0647961572085103	0.467283784494628	NELFeKD_FP_05min_rep2	NELF RNAi	rep2	5' FP
NELFeKD_FP_05min_rep2.28	27000	0.140562185555054	-0.0614007395504571	0.365821798561117	NELFeKD_FP_05min_rep2	NELF RNAi	rep2	5' FP
NELFeKD_FP_05min_rep2.29	28000	0.0291542308220604	-0.246656760717327	0.29683615849372	NELFeKD_FP_05min_rep2	NELF RNAi	rep2	5' FP
NELFeKD_FP_05min_rep2.30	29000	-0.161549715681887	-0.413451682916417	0.084580642670176	NELFeKD_FP_05min_rep2	NELF RNAi	rep2	5' FP
NELFeKD_FP_05min_rep2.31	30000	0.144486792275382	-0.138522333033797	0.424701089863306	NELFeKD_FP_05min_rep2	NELF RNAi	rep2	5' FP
NELFeKD_FP_05min_rep2.32	31000	0.0601309099131808	-0.198641271704777	0.331013706573711	NELFeKD_FP_05min_rep2	NELF RNAi	rep2	5' FP
NELFeKD_FP_05min_rep2.33	32000	0.0764146258910873	-0.216066862445067	0.353683964984118	NELFeKD_FP_05min_rep2	NELF RNAi	rep2	5' FP
NELFeKD_FP_05min_rep2.34	33000	-0.00972061202393293	-0.334681044423177	0.23422892504546	NELFeKD_FP_05min_rep2	NELF RNAi	rep2	5' FP
NELFeKD_FP_05min_rep2.35	34000	0.148856307768517	-0.0580373255948954	0.398803981008067	NELFeKD_FP_05min_rep2	NELF RNAi	rep2	5' FP
NELFeKD_FP_05min_rep2.36	35000	0.0527416218269762	-0.247810153328205	0.365167432149002	NELFeKD_FP_05min_rep2	NELF RNAi	rep2	5' FP
NELFeKD_FP_05min_rep2.37	36000	-0.00028399866086376	-0.300666868036014	0.3151102645535	NELFeKD_FP_05min_rep2	NELF RNAi	rep2	5' FP
NELFeKD_FP_05min_rep2.38	37000	-0.11282762336812	-0.305868566154392	0.0803564548556667	NELFeKD_FP_05min_rep2	NELF RNAi	rep2	5' FP
NELFeKD_FP_05min_rep2.39	38000	0.21289356232055	-0.0159660841155315	0.457202300067874	NELFeKD_FP_05min_rep2	NELF RNAi	rep2	5' FP
NELFeKD_FP_05min_rep2.40	39000	-0.0698555571675577	-0.356878104102404	0.139729699704207	NELFeKD_FP_05min_rep2	NELF RNAi	rep2	5' FP
NELFeKD_FP_05min_rep2.41	40000	0.0374809890793791	-0.205232145080969	0.26067632313925	NELFeKD_FP_05min_rep2	NELF RNAi	rep2	5' FP
NELFeKD_FP_05min_rep2.42	41000	-0.109006693186536	-0.466198247340074	0.23146813788616	NELFeKD_FP_05min_rep2	NELF RNAi	rep2	5' FP
NELFeKD_FP_05min_rep2.43	42000	0.0622134761131926	-0.180032011169914	0.250281456297979	NELFeKD_FP_05min_rep2	NELF RNAi	rep2	5' FP
NELFeKD_FP_05min_rep2.44	43000	0.0231935097050779	-0.407350726005197	0.358830517131446	NELFeKD_FP_05min_rep2	NELF RNAi	rep2	5' FP
NELFeKD_FP_05min_rep2.45	44000	-0.334681044423177	-0.6796800301329	-0.100791563747769	NELFeKD_FP_05min_rep2	NELF RNAi	rep2	5' FP
NELFeKD_FP_05min_rep2.46	45000	-0.106048177089107	-0.468112913057338	0.191084105896864	NELFeKD_FP_05min_rep2	NELF RNAi	rep2	5' FP
NELFeKD_FP_05min_rep2.47	46000	-0.011855830713047	-0.288126342227436	0.250281456297979	NELFeKD_FP_05min_rep2	NELF RNAi	rep2	5' FP
NELFeKD_FP_05min_rep2.48	47000	0.0237247092897517	-0.266156106843191	0.381210761472459	NELFeKD_FP_05min_rep2	NELF RNAi	rep2	5' FP
NELFeKD_FP_05min_rep2.49	48000	0.0310758529671361	-0.189451398684968	0.27593375058872	NELFeKD_FP_05min_rep2	NELF RNAi	rep2	5' FP
NELFeKD_FP_05min_rep2.50	49000	0.0480692751048036	-0.236314519575293	0.337916944784909	NELFeKD_FP_05min_rep2	NELF RNAi	rep2	5' FP
NELFeKD_FP_05min_rep2.51	50000	-0.120759034795182	-0.382503729291485	0.129777406546082	NELFeKD_FP_05min_rep2	NELF RNAi	rep2	5' FP
NELFeKD_FP_10min_rep2.1	0	-0.0854224555267828	-0.299363405891946	0.108049823891604	NELFeKD_FP_10min_rep2	NELF RNAi	rep2	10' FP
NELFeKD_FP_10min_rep2.2	1000	-0.900474181425378	-1.26309444584642	-0.461677065892993	NELFeKD_FP_10min_rep2	NELF RNAi	rep2	10' FP
NELFeKD_FP_10min_rep2.3	2000	-1.43042298836737	-1.9178538320135	-0.96177200709926	NELFeKD_FP_10min_rep2	NELF RNAi	rep2	10' FP
NELFeKD_FP_10min_rep2.4	3000	-1.70193639302337	-2.0122041169275	-1.3607294888814	NELFeKD_FP_10min_rep2	NELF RNAi	rep2	10' FP
NELFeKD_FP_10min_rep2.5	4000	-2.13546413680001	-2.44970035920034	-1.79382380145902	NELFeKD_FP_10min_rep2	NELF RNAi	rep2	10' FP
NELFeKD_FP_10min_rep2.6	5000	-1.92961170888789	-2.27232547532077	-1.54638946207656	NELFeKD_FP_10min_rep2	NELF RNAi	rep2	10' FP
NELFeKD_FP_10min_rep2.7	6000	-1.95541906982231	-2.28611275820167	-1.65076730986159	NELFeKD_FP_10min_rep2	NELF RNAi	rep2	10' FP
NELFeKD_FP_10min_rep2.8	7000	-1.93431635165786	-2.38613955770821	-1.46050618738676	NELFeKD_FP_10min_rep2	NELF RNAi	rep2	10' FP
NELFeKD_FP_10min_rep2.9	8000	-2.03458946156305	-2.50831921823743	-1.63682569425115	NELFeKD_FP_10min_rep2	NELF RNAi	rep2	10' FP
NELFeKD_FP_10min_rep2.10	9000	-1.82649032388765	-2.19218451593801	-1.44125323088247	NELFeKD_FP_10min_rep2	NELF RNAi	rep2	10' FP
NELFeKD_FP_10min_rep2.11	10000	-1.80648817528833	-2.14973728975301	-1.38287020519063	NELFeKD_FP_10min_rep2	NELF RNAi	rep2	10' FP
NELFeKD_FP_10min_rep2.12	11000	-1.47352438016481	-1.88017221118273	-1.08983597945146	NELFeKD_FP_10min_rep2	NELF RNAi	rep2	10' FP
NELFeKD_FP_10min_rep2.13	12000	-1.67994031104044	-2.1497703468879	-1.16130564066667	NELFeKD_FP_10min_rep2	NELF RNAi	rep2	10' FP
NELFeKD_FP_10min_rep2.14	13000	-1.662506694955	-2.11632334586963	-1.13904240944435	NELFeKD_FP_10min_rep2	NELF RNAi	rep2	10' FP
NELFeKD_FP_10min_rep2.15	14000	-1.52300579618772	-1.92000991450088	-1.08852529835234	NELFeKD_FP_10min_rep2	NELF RNAi	rep2	10' FP
NELFeKD_FP_10min_rep2.16	15000	-1.4488664776287	-1.88924131972514	-0.850708141057398	NELFeKD_FP_10min_rep2	NELF RNAi	rep2	10' FP
NELFeKD_FP_10min_rep2.17	16000	-1.54756209251747	-2.03947548581889	-1.0852928618035	NELFeKD_FP_10min_rep2	NELF RNAi	rep2	10' FP
NELFeKD_FP_10min_rep2.18	17000	-1.37427681704718	-1.80537388192241	-0.963808863678288	NELFeKD_FP_10min_rep2	NELF RNAi	rep2	10' FP
NELFeKD_FP_10min_rep2.19	18000	-0.872180486705445	-1.27345870789233	-0.457465424069402	NELFeKD_FP_10min_rep2	NELF RNAi	rep2	10' FP
NELFeKD_FP_10min_rep2.20	19000	-0.89281322569442	-1.26454329354946	-0.570122598635803	NELFeKD_FP_10min_rep2	NELF RNAi	rep2	10' FP
NELFeKD_FP_10min_rep2.21	20000	-0.624481454798693	-0.986537163185035	-0.298580519851187	NELFeKD_FP_10min_rep2	NELF RNAi	rep2	10' FP
NELFeKD_FP_10min_rep2.22	21000	-0.641604176213989	-0.946045016095492	-0.374816511121656	NELFeKD_FP_10min_rep2	NELF RNAi	rep2	10' FP
NELFeKD_FP_10min_rep2.23	22000	-0.747840548786523	-1.15461510070779	-0.408627373739305	NELFeKD_FP_10min_rep2	NELF RNAi	rep2	10' FP
NELFeKD_FP_10min_rep2.24	23000	-0.639688552101803	-1.00904903436207	-0.331575208464615	NELFeKD_FP_10min_rep2	NELF RNAi	rep2	10' FP
NELFeKD_FP_10min_rep2.25	24000	-0.312064731519599	-0.60003982291786	0.0433685062903973	NELFeKD_FP_10min_rep2	NELF RNAi	rep2	10' FP
NELFeKD_FP_10min_rep2.26	25000	-0.681172117479076	-0.979317721091265	-0.359610222681368	NELFeKD_FP_10min_rep2	NELF RNAi	rep2	10' FP
NELFeKD_FP_10min_rep2.27	26000	-0.396014914433558	-0.755265685114568	-0.125099852885073	NELFeKD_FP_10min_rep2	NELF RNAi	rep2	10' FP
NELFeKD_FP_10min_rep2.28	27000	-0.12387679206473	-0.42665039398768	0.0974992034647501	NELFeKD_FP_10min_rep2	NELF RNAi	rep2	10' FP
NELFeKD_FP_10min_rep2.29	28000	-0.326380576725131	-0.583365618294562	-0.0220816976432139	NELFeKD_FP_10min_rep2	NELF RNAi	rep2	10' FP
NELFeKD_FP_10min_rep2.30	29000	-0.202542254954899	-0.453583296502633	0.082900870595136	NELFeKD_FP_10min_rep2	NELF RNAi	rep2	10' FP
NELFeKD_FP_10min_rep2.31	30000	0.122877135574831	-0.103555799816057	0.402676983342099	NELFeKD_FP_10min_rep2	NELF RNAi	rep2	10' FP
NELFeKD_FP_10min_rep2.32	31000	-0.23987451345053	-0.453253558745273	0.0214103580834181	NELFeKD_FP_10min_rep2	NELF RNAi	rep2	10' FP
NELFeKD_FP_10min_rep2.33	32000	0.00784243906899513	-0.293261578418049	0.267314075355054	NELFeKD_FP_10min_rep2	NELF RNAi	rep2	10' FP
NELFeKD_FP_10min_rep2.34	33000	-0.130018733799599	-0.531182205302934	0.179133740455096	NELFeKD_FP_10min_rep2	NELF RNAi	rep2	10' FP
NELFeKD_FP_10min_rep2.35	34000	-0.150586430180327	-0.392702124233613	0.0896283522267403	NELFeKD_FP_10min_rep2	NELF RNAi	rep2	10' FP
NELFeKD_FP_10min_rep2.36	35000	0.0384243225281141	-0.193871185634495	0.279700502674983	NELFeKD_FP_10min_rep2	NELF RNAi	rep2	10' FP
NELFeKD_FP_10min_rep2.37	36000	-0.189303227419855	-0.417058871127159	0.0468774398637094	NELFeKD_FP_10min_rep2	NELF RNAi	rep2	10' FP
NELFeKD_FP_10min_rep2.38	37000	-0.285280290415184	-0.511343514247343	-0.0250562059830558	NELFeKD_FP_10min_rep2	NELF RNAi	rep2	10' FP
NELFeKD_FP_10min_rep2.39	38000	0.0446224394039416	-0.0692247907261585	0.192340264548368	NELFeKD_FP_10min_rep2	NELF RNAi	rep2	10' FP
NELFeKD_FP_10min_rep2.40	39000	-0.101260351960803	-0.302950830360051	0.0547066039788004	NELFeKD_FP_10min_rep2	NELF RNAi	rep2	10' FP
NELFeKD_FP_10min_rep2.41	40000	-0.034023780947281	-0.308325059253234	0.217843641679784	NELFeKD_FP_10min_rep2	NELF RNAi	rep2	10' FP
NELFeKD_FP_10min_rep2.42	41000	-0.0830699092879038	-0.295608619679534	0.102092210212989	NELFeKD_FP_10min_rep2	NELF RNAi	rep2	10' FP
NELFeKD_FP_10min_rep2.43	42000	0.0569124754333587	-0.205212157474382	0.272501542851807	NELFeKD_FP_10min_rep2	NELF RNAi	rep2	10' FP
NELFeKD_FP_10min_rep2.44	43000	0.0158885708002646	-0.300682680563053	0.199881256812395	NELFeKD_FP_10min_rep2	NELF RNAi	rep2	10' FP
NELFeKD_FP_10min_rep2.45	44000	-0.143033343406396	-0.505357193414305	0.132831855084454	NELFeKD_FP_10min_rep2	NELF RNAi	rep2	10' FP
NELFeKD_FP_10min_rep2.46	45000	-0.0441376850611317	-0.269314097142283	0.148997050281499	NELFeKD_FP_10min_rep2	NELF RNAi	rep2	10' FP
NELFeKD_FP_10min_rep2.47	46000	0.094374505240927	-0.0719412619930158	0.309943190679052	NELFeKD_FP_10min_rep2	NELF RNAi	rep2	10' FP
NELFeKD_FP_10min_rep2.48	47000	-0.12387679206473	-0.424328814359819	0.135586375313429	NELFeKD_FP_10min_rep2	NELF RNAi	rep2	10' FP
NELFeKD_FP_10min_rep2.49	48000	-0.12387679206473	-0.433489516990806	0.160620467535414	NELFeKD_FP_10min_rep2	NELF RNAi	rep2	10' FP
NELFeKD_FP_10min_rep2.50	49000	-0.0455039776300493	-0.242091592512022	0.196175235392079	NELFeKD_FP_10min_rep2	NELF RNAi	rep2	10' FP
NELFeKD_FP_10min_rep2.51	50000	0.0233019760803776	-0.21808829556881	0.245356579531888	NELFeKD_FP_10min_rep2	NELF RNAi	rep2	10' FP
NELFeKD_FP_20min_rep2.1	0	-0.342201891260128	-0.556412755752091	-0.106400157171702	NELFeKD_FP_20min_rep2	NELF RNAi	rep2	20' FP
NELFeKD_FP_20min_rep2.2	1000	-0.661427624613973	-1.04256488529617	-0.24627891211158	NELFeKD_FP_20min_rep2	NELF RNAi	rep2	20' FP
NELFeKD_FP_20min_rep2.3	2000	-1.15981073707714	-1.56986236707587	-0.707899469416756	NELFeKD_FP_20min_rep2	NELF RNAi	rep2	20' FP
NELFeKD_FP_20min_rep2.4	3000	-1.47024959297335	-1.88368770275125	-0.998833921266538	NELFeKD_FP_20min_rep2	NELF RNAi	rep2	20' FP
NELFeKD_FP_20min_rep2.5	4000	-2.01059328275967	-2.46737933795865	-1.53009791590614	NELFeKD_FP_20min_rep2	NELF RNAi	rep2	20' FP
NELFeKD_FP_20min_rep2.6	5000	-1.84579895411539	-2.29053989571586	-1.47928566253067	NELFeKD_FP_20min_rep2	NELF RNAi	rep2	20' FP
NELFeKD_FP_20min_rep2.7	6000	-1.96072982158564	-2.42221252912369	-1.47975968392387	NELFeKD_FP_20min_rep2	NELF RNAi	rep2	20' FP
NELFeKD_FP_20min_rep2.8	7000	-2.11148933085652	-2.40787336977418	-1.78768300045319	NELFeKD_FP_20min_rep2	NELF RNAi	rep2	20' FP
NELFeKD_FP_20min_rep2.9	8000	-2.15806257790324	-2.5950131423779	-1.77480764301313	NELFeKD_FP_20min_rep2	NELF RNAi	rep2	20' FP
NELFeKD_FP_20min_rep2.10	9000	-2.06113519692911	-2.48548943191502	-1.68702186072141	NELFeKD_FP_20min_rep2	NELF RNAi	rep2	20' FP
NELFeKD_FP_20min_rep2.11	10000	-1.9578185098634	-2.39933588781955	-1.55078572511403	NELFeKD_FP_20min_rep2	NELF RNAi	rep2	20' FP
NELFeKD_FP_20min_rep2.12	11000	-2.13158454510934	-2.55585220299667	-1.68702186072141	NELFeKD_FP_20min_rep2	NELF RNAi	rep2	20' FP
NELFeKD_FP_20min_rep2.13	12000	-1.90088810158032	-2.37526059683435	-1.43889238140365	NELFeKD_FP_20min_rep2	NELF RNAi	rep2	20' FP
NELFeKD_FP_20min_rep2.14	13000	-2.02605781327773	-2.40560963526949	-1.62587655609002	NELFeKD_FP_20min_rep2	NELF RNAi	rep2	20' FP
NELFeKD_FP_20min_rep2.15	14000	-1.73899507363174	-2.11102031399888	-1.36911995326612	NELFeKD_FP_20min_rep2	NELF RNAi	rep2	20' FP
NELFeKD_FP_20min_rep2.16	15000	-1.88174669303353	-2.19536395092996	-1.54610088367724	NELFeKD_FP_20min_rep2	NELF RNAi	rep2	20' FP
NELFeKD_FP_20min_rep2.17	16000	-1.97232922422706	-2.29182729823103	-1.61102031399888	NELFeKD_FP_20min_rep2	NELF RNAi	rep2	20' FP
NELFeKD_FP_20min_rep2.18	17000	-2.18515350510532	-2.56577403339047	-1.8185390636383	NELFeKD_FP_20min_rep2	NELF RNAi	rep2	20' FP
NELFeKD_FP_20min_rep2.19	18000	-1.70686465094649	-2.23216492213186	-1.24961135487697	NELFeKD_FP_20min_rep2	NELF RNAi	rep2	20' FP
NELFeKD_FP_20min_rep2.20	19000	-1.83341273533533	-2.17492119919221	-1.51372312150874	NELFeKD_FP_20min_rep2	NELF RNAi	rep2	20' FP
NELFeKD_FP_20min_rep2.21	20000	-1.94058516100027	-2.38104519072825	-1.51218200323494	NELFeKD_FP_20min_rep2	NELF RNAi	rep2	20' FP
NELFeKD_FP_20min_rep2.22	21000	-1.61102031399888	-2.02287300945311	-1.11595029550086	NELFeKD_FP_20min_rep2	NELF RNAi	rep2	20' FP
NELFeKD_FP_20min_rep2.23	22000	-1.8187848912594	-2.27398532672131	-1.37833620030875	NELFeKD_FP_20min_rep2	NELF RNAi	rep2	20' FP
NELFeKD_FP_20min_rep2.24	23000	-1.82438951153941	-2.21031943397681	-1.42209291008106	NELFeKD_FP_20min_rep2	NELF RNAi	rep2	20' FP
NELFeKD_FP_20min_rep2.25	24000	-1.30509193839766	-1.7436973386566	-0.755773622596375	NELFeKD_FP_20min_rep2	NELF RNAi	rep2	20' FP
NELFeKD_FP_20min_rep2.26	25000	-1.6417763206172	-2.06149323337089	-1.32747105969019	NELFeKD_FP_20min_rep2	NELF RNAi	rep2	20' FP
NELFeKD_FP_20min_rep2.27	26000	-1.48606583118935	-1.81910206911484	-1.09913409293392	NELFeKD_FP_20min_rep2	NELF RNAi	rep2	20' FP
NELFeKD_FP_20min_rep2.28	27000	-1.37515971820384	-1.6931510352691	-0.944887732382616	NELFeKD_FP_20min_rep2	NELF RNAi	rep2	20' FP
NELFeKD_FP_20min_rep2.29	28000	-1.4390431133902	-1.88156229320337	-0.952057231833949	NELFeKD_FP_20min_rep2	NELF RNAi	rep2	20' FP
NELFeKD_FP_20min_rep2.30	29000	-1.53087216387661	-1.91215310568983	-1.10124128143229	NELFeKD_FP_20min_rep2	NELF RNAi	rep2	20' FP
NELFeKD_FP_20min_rep2.31	30000	-1.01474460398656	-1.46688498639725	-0.571853813761674	NELFeKD_FP_20min_rep2	NELF RNAi	rep2	20' FP
NELFeKD_FP_20min_rep2.32	31000	-1.21531362490459	-1.61102031399888	-0.806314292345142	NELFeKD_FP_20min_rep2	NELF RNAi	rep2	20' FP
NELFeKD_FP_20min_rep2.33	32000	-1.17906228757955	-1.55637424046655	-0.824423952108075	NELFeKD_FP_20min_rep2	NELF RNAi	rep2	20' FP
NELFeKD_FP_20min_rep2.34	33000	-1.38373023582178	-1.8185390636383	-0.863761885178219	NELFeKD_FP_20min_rep2	NELF RNAi	rep2	20' FP
NELFeKD_FP_20min_rep2.35	34000	-0.993910158214525	-1.28298058069671	-0.692724479944392	NELFeKD_FP_20min_rep2	NELF RNAi	rep2	20' FP
NELFeKD_FP_20min_rep2.36	35000	-0.653022942302917	-1.00026704601387	-0.266712290220046	NELFeKD_FP_20min_rep2	NELF RNAi	rep2	20' FP
NELFeKD_FP_20min_rep2.37	36000	-1.13215910711187	-1.54467533304973	-0.667656510546597	NELFeKD_FP_20min_rep2	NELF RNAi	rep2	20' FP
NELFeKD_FP_20min_rep2.38	37000	-0.934286423150926	-1.33160400399775	-0.539055417544198	NELFeKD_FP_20min_rep2	NELF RNAi	rep2	20' FP
NELFeKD_FP_20min_rep2.39	38000	-0.698736473983626	-1.0437769254977	-0.417753382130423	NELFeKD_FP_20min_rep2	NELF RNAi	rep2	20' FP
NELFeKD_FP_20min_rep2.40	39000	-0.871131755983371	-1.28334439969261	-0.447643724046771	NELFeKD_FP_20min_rep2	NELF RNAi	rep2	20' FP
NELFeKD_FP_20min_rep2.41	40000	-0.711117994827493	-1.22259387755665	-0.228199529084354	NELFeKD_FP_20min_rep2	NELF RNAi	rep2	20' FP
NELFeKD_FP_20min_rep2.42	41000	-0.494225727201356	-0.874054719832676	-0.0925683011202712	NELFeKD_FP_20min_rep2	NELF RNAi	rep2	20' FP
NELFeKD_FP_20min_rep2.43	42000	-0.514793494531391	-0.834393493501973	-0.190430074974265	NELFeKD_FP_20min_rep2	NELF RNAi	rep2	20' FP
NELFeKD_FP_20min_rep2.44	43000	-0.42211138745706	-0.868775460040788	-0.102059360000251	NELFeKD_FP_20min_rep2	NELF RNAi	rep2	20' FP
NELFeKD_FP_20min_rep2.45	44000	-0.46111181084534	-0.829237979046887	-0.164403646370674	NELFeKD_FP_20min_rep2	NELF RNAi	rep2	20' FP
NELFeKD_FP_20min_rep2.46	45000	-0.657575016194623	-1.04085585306388	-0.37199666559656	NELFeKD_FP_20min_rep2	NELF RNAi	rep2	20' FP
NELFeKD_FP_20min_rep2.47	46000	-0.269245953777279	-0.536075095320884	-0.0655624575416326	NELFeKD_FP_20min_rep2	NELF RNAi	rep2	20' FP
NELFeKD_FP_20min_rep2.48	47000	-0.233755217553341	-0.520073764979097	0.0503317431633575	NELFeKD_FP_20min_rep2	NELF RNAi	rep2	20' FP
NELFeKD_FP_20min_rep2.49	48000	-0.310865081471586	-0.605949618089251	-0.0364591612280227	NELFeKD_FP_20min_rep2	NELF RNAi	rep2	20' FP
NELFeKD_FP_20min_rep2.50	49000	-0.167954296278021	-0.532044134110764	0.21090778088848	NELFeKD_FP_20min_rep2	NELF RNAi	rep2	20' FP
NELFeKD_FP_20min_rep2.51	50000	-0.172302423833424	-0.498160302455656	0.0849241251416496	NELFeKD_FP_20min_rep2	NELF RNAi	rep2	20' FP
