# Supplementary material for: The NELF pausing checkpoint mediates the functional divergence of Cdk9
Source: Nat Commun. 2023 May 13;14:2762. doi: 10.1038/s41467-023-38359-y (PMC10182999; doi:10.1038/s41467-023-38359-y)
Supplement: Supplementary file 10 — Source Data [file 41467_2023_38359_MOESM10_ESM.zip › Source Data/AllPlots/S4C.tsv]

gene_id	PROcap	symbol	pr	gb	pidx
1	FBgn0067779	70.6548843383789	dbr	2.28016618687892	0.882291105981851	4.64364050437492
2	FBgn0001142	608.566955566406	Gs1	3.21195774052164	1.05146413755368	7.17700439852368
3	FBgn0003278	17.4741458892822	RpI135	2.12376754949625	1.33021839836317	2.636113219823
4	FBgn0004583	4664.736328125	ex	3.26345249008222	1.07774388875311	7.26076680999215
5	FBgn0267991	1094.29406738281	lncRNA:CR46258	3.50298165211892	1.47103670828271	6.74997499619385
6	FBgn0031265	154.745452880859	CG2794	1.77271584080486	1.05383587628395	2.38806755099366
7	FBgn0010583	2158.24536132812	dock	3.18696685384873	1.04002348851203	7.13199148344403
8	FBgn0020545	2694.90502929688	kraken	3.1193040682121	1.33009859256796	5.94361193706857
10	FBgn0015905	22.7360191345215	ast	1.80903251814	1.40826456332612	1.33132232862676
11	FBgn0264494	25555.65625	CG17646	3.37333325747269	0.663071637662598	9.00329421934208
12	FBgn0264979	23518.900390625	CG4267	3.27496383755274	0.0823275046924413	10.6057083308868
13	FBgn0011818	702.294738769531	oaf	3.23029644447825	1.17274081532901	6.83505185126451
15	FBgn0031461	151.290832519531	daw	2.51640943006698	0.42586014507784	6.94465440355212
16	FBgn0031492	21.8323917388916	CG3542	1.87155980144157	1.06284041594177	2.68650764757184
17	FBgn0283427	3564.6953125	FASN1	3.18904821447142	1.5738583841178	5.36554447602803
18	FBgn0014906	32.2301216125488	Hydr2	2.90428346971383	0.943850511220642	6.51241732296168
19	FBgn0031544	2.974942445755	CG17593	1.37995330277978	0.948628103442631	1.43283129771095
20	FBgn0015663	51.7417106628418	Ugt36A1	2.05000059828576	0.694379219284088	4.50327674493561
22	FBgn0004893	13186.4775390625	bowl	2.81670005052312	0.443290374535448	7.88429628334095
25	FBgn0020762	1842.73937988281	Atet	3.05527949519663	0.577710041160962	8.23030757639582
26	FBgn0026319	509.434509277344	Traf4	2.84401731957643	1.13456037388331	5.67869305489831
27	FBgn0031628	2.07131457328796	CG3294	1.29474721415849	0.80098842754576	1.64023118534633
28	FBgn0083962	287.394439697266	CG34126	2.3425983371527	0.796307152997974	5.13666812752025
29	FBgn0000299	67.7841110229492	Col4a1	2.84510052168992	0.562438596370044	7.58283878084978
30	FBgn0261836	684.546752929688	Msp300	3.40722854487709	0.20699443589498	10.6309475968445
31	FBgn0016076	41.9616966247559	vri	2.21544125391698	0.573706873392269	5.45372356300753
32	FBgn0031736	641.918884277344	CG11030	2.8381553967298	0.848763176577297	6.60861790787495
34	FBgn0031752	2.65515804290771	CG9044	1.8329780804358	1.18110079525152	2.16548946807257
35	FBgn0266449	512.467712402344	Kr-h2	2.21378595393894	1.08414087165484	3.75259973609089
36	FBgn0266450	664.453857421875	Kr-h1	2.85635181469255	1.33533451544729	5.05271009917253
39	FBgn0000392	12.4836130142212	cup	0.921998431308271	0.0899845482865974	2.76389029334602
40	FBgn0031883	179.921005249023	Caper	2.06907858799754	1.2574535712469	2.6961599456574
41	FBgn0264439	908.21484375	lncRNA:CR43857	3.16083896404786	1.53651867250593	5.3958752115688
42	FBgn0264953	10666.5859375	Piezo	3.5150313497863	1.0811690160141	8.085115665646
43	FBgn0032036	647.2412109375	CG13384	2.96490775877481	1.71308672194961	4.15845947200065
45	FBgn0052982	4106.1181640625	CG32982	3.53894619895884	0.759737703835156	9.23233078150099
46	FBgn0041092	3925.20629882812	tai	3.46181865217782	0.999864261764201	8.17843545784628
47	FBgn0002973	867.590576171875	numb	2.30158336842819	0.230008016480567	6.88162436231098
48	FBgn0032120	477.855987548828	CG33298	2.90280678896166	0.816708495339735	6.92986853027927
49	FBgn0032135	3010.3486328125	GlcAT-S	3.36279008529121	0.943908579991308	8.03535043065918
51	FBgn0270924	3.71867799758911	zf30C	1.28462809557566	1.18390231373151	0.334603804587573
52	FBgn0032170	3.76711964607239	CG4658	1.54037640609671	1.06183589887818	1.58967715547087
53	FBgn0032222	2.974942445755	CG5037	1.26979304386123	1.22236134876923	0.157564680514249
54	FBgn0267821	192.036392211914	da	1.9711749192228	1.22131315153725	2.49098687335653
56	FBgn0032295	36.2274284362793	CG12299	1.85062173268754	0.84681321396079	3.33457972024565
57	FBgn0027363	13.227349281311	Stam	1.74459805585371	1.07063345789826	2.23886193290767
59	FBgn0010497	324.552093505859	dmGlut	3.10104059931354	0.681792802879944	8.0365672234671
60	FBgn0032451	246.411407470703	spict	2.80238833171804	1.03583282451376	5.8683703705599
61	FBgn0264894	438.034484863281	CG44085	3.24966714233324	0.880967853709809	7.86864871521789
62	FBgn0259984	180.344955444336	kuz	3.49271287237687	1.19226699493162	7.64191579105322
63	FBgn0028541	18.1137142181396	TM9SF4	2.36318781869029	1.5287422407565	2.77196820899277
64	FBgn0024846	38.1800079345703	p38b	2.50960201047328	1.22272557303236	4.27491099218354
65	FBgn0028539	2.49526596069336	Eato	1.56398509652326	1.15575570325106	1.35610869066975
68	FBgn0028916	344.717803955078	CG33090	3.11762173927597	0.572909340054573	8.45335161238178
71	FBgn0020414	665.60693359375	Idgf3	2.95300711640288	1.22519616947574	5.7396637272512
72	FBgn0259735	1217.22863769531	mtgo	3.10984032698014	1.07585797273124	6.75674312708456
76	FBgn0004797	433.866668701172	mdy	3.15986717085496	0.494777054077684	8.85323773432907
77	FBgn0032694	297.024047851562	MESR3	2.67109319932443	1.34764464282898	4.39640094196038
78	FBgn0032728	2.974942445755	Tango6	1.80451425008259	1.20666467161214	1.98601331123757
80	FBgn0045064	35.5878601074219	bwa	2.51997623214872	0.744128624384017	5.89923806047208
81	FBgn0032848	2.2312068939209	nesd	1.42868136929898	1.14863812485291	0.930283521508819
82	FBgn0086657	53.8130226135254	IKKepsilon	1.8739161128118	1.13931224557867	2.44030122517465
84	FBgn0032886	2356.99975585938	CG9328	3.30742949804568	0.865198762546105	8.11291489445348
85	FBgn0010395	475.530426025391	Itgbn	2.17805272929123	0.371852579091742	6.00006702393746
86	FBgn0032916	200.113327026367	CG9257	2.00765177892537	1.41637086155423	1.96419269138597
87	FBgn0032919	49.7188377380371	CG9253	2.54016329720236	1.85152709994838	2.28759993081441
88	FBgn0032925	25.5995121002197	CG9246	1.93361381209779	1.67636913904046	0.85454830668924
89	FBgn0010100	63.0987930297852	mAcon1	2.63894053891092	1.55921425308187	3.58677308368391
90	FBgn0032943	103.752220153809	Tsp39D	2.77132230394301	1.1402612861427	5.4182674195064
91	FBgn0032949	63.2659683227539	Lamp1	2.95922175411026	1.74913700861473	4.01981451325621
92	FBgn0003866	559.197021484375	tsh	3.24625175803772	1.96266180577867	4.26399352472446
93	FBgn0040011	12.6435050964355	Slmap	1.34455927791017	1.47276997511318	-0.425906717103776
94	FBgn0002931	345.592315673828	net	2.92146966421757	0.565543824181814	7.82621623748588
95	FBgn0026787	68.6877365112305	Nhe1	1.8713729622823	1.26624992914701	2.01017520463557
96	FBgn0025683	6398.28173828125	CG3164	3.63214236514592	1.60770239337288	6.72504401864584
97	FBgn0031245	13808.638671875	CG3625	3.22602689010154	0.953766937965578	7.54828417388786
98	FBgn0031258	1155.83288574219	CG4297	3.00139001270725	0.548131344747943	8.14954889311997
99	FBgn0043364	3531.669921875	cbt	3.57114396912331	1.91716941836049	5.49438452840772
100	FBgn0003310	1684.0498046875	S	3.39963898518465	1.12060683105677	7.57078094194905
101	FBgn0261938	113.839988708496	mtRNApol	2.13895049800976	1.07415883500254	3.53716134054552
102	FBgn0031313	524.335815429688	CG5080	2.41291434539887	0.162870455362319	7.47448401304207
103	FBgn0031320	2.2312068939209	CG5126	0.944124725249083	0.543291825230498	1.33153807192691
104	FBgn0002543	12244.763671875	robo2	3.42793408902384	1.01758942293866	8.00699166463024
105	FBgn0031344	114.799346923828	CG7420	1.80091803041684	0.835811016032366	3.20601610565663
106	FBgn0051935	9.50867080688477	CG31935	1.40471828837819	1.02831906096428	1.25037116844017
107	FBgn0000579	99.917350769043	Eno	2.82819942278243	1.6067367713794	4.05761109855132
108	FBgn0001125	597.335876464844	Got2	3.06024452140868	1.48060907299299	5.24743537577206
109	FBgn0031391	14.7075366973877	CG11723	1.64136502741545	1.05419157679643	1.95054798218326
110	FBgn0031395	9.93262195587158	CG10874	1.71800732497073	1.19448867196118	1.73909132163002
111	FBgn0026479	59.4431228637695	Drp1	2.243155912622	1.03771128578836	4.00440037270968
112	FBgn0024947	3611.2021484375	NTPase	2.9373616482904	1.319140426578	5.37561454014938
113	FBgn0031483	48.1199150085449	CG9641	2.72134578682346	1.63230313584273	3.61772137882351
114	FBgn0250786	50.3026809692383	Chd1	2.35807625540299	1.28409783519261	3.56767908739963
115	FBgn0031489	572.279052734375	CG17224	2.32164191986682	1.0001009617307	4.39006403737674
116	FBgn0031516	719.516845703125	CG9663	2.85794911855267	0.400818506544011	8.16241121283934
117	FBgn0031519	3.71867799758911	Fign	0.847001655530179	0.403322172383454	1.47387134019021
121	FBgn0031664	42.9694900512695	CG8892	1.74266819023038	0.933154353014017	2.68914675904912
122	FBgn0016075	12.6435050964355	vkg	2.59522001531225	0.19450046643775	7.97501771735152
123	FBgn0031673	4.5665807723999	CG31650	1.66277907382695	0.940325941258863	2.3999373583173
124	FBgn0031681	5354.49658203125	Pgant5	3.06661566899669	1.17895825209521	6.27066220672753
125	FBgn0000228	5.94988489151001	Bsg25D	1.37579616783501	0.778650402080586	1.98367529600265
126	FBgn0031779	6.74206209182739	CG9175	2.20592668454415	1.30457884257193	2.99421271951361
127	FBgn0031799	441.556060791016	Pez	1.97616879409635	0.914328609862098	3.52735674028812
128	FBgn0263200	9.61283779144287	Galt	1.92124415413258	1.09302310717912	2.75129076465174
129	FBgn0028703	25.3354530334473	Nhe3	2.7740102975243	1.1279660507788	5.46804062869159
130	FBgn0015776	7818.95263671875	nrv1	3.36550033964439	0.996695507919917	7.86899932181046
131	FBgn0015777	676.145263671875	nrv2	2.95669944386742	1.00651417566968	6.47837523266151
132	FBgn0016978	23.9521484375	snRNP-U1-70K	2.21730690022956	1.51719919804748	2.3257074453257
133	FBgn0000053	179.266876220703	Gart	2.19513204357976	0.703549298238231	4.95493062759924
134	FBgn0051908	20.768871307373	CG31908	1.4451291772103	1.26510568371187	0.598025100792198
135	FBgn0031888	3243.77221679688	Pvf2	3.26984361760297	1.18403097156995	6.92891962952844
139	FBgn0041182	5652.16259765625	Tep2	3.32248253182092	0.960899865350208	7.84500780814807
140	FBgn0031937	41.217960357666	CG13795	2.31393415137545	0.500521198492334	6.02402743581509
141	FBgn0025687	555.097778320312	NA	2.68677140675436	1.01134520329832	5.56564537617108
142	FBgn0031952	191.43798828125	cdc14	2.66198816560635	0.890159636851816	5.88588696899263
143	FBgn0020618	135.728103637695	Rack1	2.63042126393458	1.73981592403602	2.95852690006573
144	FBgn0031985	2.81505036354065	mon2	1.94376648308364	0.964319748235943	3.25365162593626
145	FBgn0032006	733.052001953125	Pvr	2.68551445805893	1.09608493883809	5.27997057474301
146	FBgn0032042	23.1599712371826	CG13398	2.12336401053359	1.23245798850933	2.95952574446673
147	FBgn0026718	83.7343673706055	Agpat2	2.43782465601437	0.197184037515842	7.44324702113604
148	FBgn0004914	408.192108154297	Hnf4	2.88188087278423	1.33702275075705	5.13190759817704
149	FBgn0032078	111.289001464844	C1GalTA	2.54476328936004	0.903252816893959	5.4529797565369
150	FBgn0032079	267.466186523438	CG31886	2.16885679161001	1.05606974638177	3.69659854917039
151	FBgn0011705	740.690063476562	rost	3.49874807459353	1.12547719925382	7.8838351975689
152	FBgn0032117	321.766174316406	FucTB	2.10710816994855	0.73865770234113	4.54589405480685
154	FBgn0000273	230.591918945312	Pka-C1	3.11966210779192	0.866829130501897	7.48374916034848
155	FBgn0051710	199.420227050781	CG31710	3.24929762209448	1.07040916822634	7.23811077053026
156	FBgn0032138	37.2909469604492	CG4364	2.117815480288	1.45943093921423	2.18710610423248
157	FBgn0032172	19.0173416137695	CG5850	2.27481572268946	1.18145340484764	3.63207100152991
158	FBgn0051755	11.89976978302	SoYb	1.73140945076684	1.09517458386387	2.11352647931189
159	FBgn0032208	2.43954062461853	Ufd4	1.96624853257325	1.30104953847596	2.20974322718261
160	FBgn0032216	79.8437728881836	Usp14	2.34869564958595	1.36271426280489	3.27535926978398
161	FBgn0032218	72.0866317749023	CG5381	2.50425910081105	0.467297255551788	6.76664078198033
162	FBgn0011703	22.8813438415527	RnrL	2.30987811284597	1.5173239233476	2.63280802881534
163	FBgn0262782	533.536743164062	Mdh1	2.34445318854837	1.16622801775975	3.91397929694617
164	FBgn0032249	2.974942445755	TBC1D16	0.745972134854524	0.346968766331261	1.32546049985212
165	FBgn0086347	1052.94787597656	Myo31DF	3.51828235312186	1.17192746938554	7.79442220885984
166	FBgn0032297	725.619384765625	CG17124	2.80517246449357	0.305276113882876	8.30447592140006
167	FBgn0032298	3.07910943031311	CG6724	1.90276414392409	1.39777842106761	1.67752626027393
168	FBgn0032305	28.8869552612305	CG6700	2.65634643628995	1.480629895491	3.90564580850382
169	FBgn0000018	107.979705810547	abo	2.3413172789216	1.41975589402423	3.06136065565385
170	FBgn0000146	515.004150390625	aub	2.53208586632921	1.11457846096219	4.70885767459957
171	FBgn0032330	971.296875	Samuel	3.23820548254853	0.832325256726891	7.99216111509085
172	FBgn0032350	426.041778564453	CG6287	3.17581293189062	0.494502447046173	8.90712063072081
173	FBgn0028490	3849.93139648438	CG31705	3.02054182128164	0.905662334515176	7.02547758439048
174	FBgn0032378	6.53372859954834	CycY	1.78233285345284	1.2256193813334	1.84936212383587
175	FBgn0027505	18.8501663208008	Rab3-GAP	2.13065052707281	1.10497166649643	3.40723142328073
176	FBgn0259176	13615.9599609375	bun	3.41044577818382	1.84721316872771	5.19294632419633
177	FBgn0051849	5.31031608581543	CG31849	1.55984081785637	0.719018299864771	2.79315194533022
178	FBgn0032512	14.8747119903564	Bdp1	1.98552975831632	1.65885554099065	1.08518826040949
179	FBgn0023407	3169.65551757812	B4	3.55830227921369	1.11618420001455	8.11254065832397
180	FBgn0016930	349.310974121094	Dyrk2	3.52449634233	0.88842241738032	8.75684803149035
181	FBgn0003016	563.923522949219	osp	3.25958193442901	0.0417971802240518	10.6892495782937
182	FBgn0001987	1547.73315429688	Gli	3.58059368555881	0.864963235687369	9.02112908675955
183	FBgn0001994	1387.09350585938	crp	3.5568011403441	1.52377572219098	6.753564254183
184	FBgn0000307	525.15966796875	chif	2.38418400087363	1.15278887078224	4.09060607855806
185	FBgn0028523	106.034408569336	CG5888	2.15607871379606	0.163943652850319	6.61772942776582
186	FBgn0005677	4.4624137878418	dac	1.48103752810473	0.615063207076673	2.87670442647412
187	FBgn0263745	5.20614957809448	CR43670	1.7475244456932	0.966308375943139	2.59514361028021
188	FBgn0027779	319.617279052734	VhaSFD	2.91130305971005	1.46244292259067	4.81300919505921
191	FBgn0032633	2453.2568359375	Lrch	3.5585334077637	1.14015043566461	8.03369433921315
192	FBgn0011274	20443.53515625	Dif	3.43804012800466	0.41709785641132	10.0353530050388
193	FBgn0260632	4303.556640625	dl	3.4214655557155	1.19488465241677	7.39654165820772
194	FBgn0041184	3208.22314453125	Socs36E	3.45357054754774	1.7505899620427	5.65717905203693
195	FBgn0085370	990.292358398438	Pde11	3.52530792921504	1.2095840404329	7.6926682461472
196	FBgn0032699	28.5041618347168	CG10383	2.67649561764678	1.61618107061873	3.52228868319025
197	FBgn0015772	90.2415008544922	Nak	2.3831315319182	0.868923496053564	5.03009021584296
198	FBgn0032731	3097.79443359375	Swip-1	3.78958307398676	1.56254087691302	7.39807404295894
199	FBgn0024245	45.8887062072754	dnt	2.36803711701574	0.419125171584357	6.4741453459901
200	FBgn0032796	42.0731468200684	CG10188	2.06017164774349	1.13310040090492	3.07966402083531
201	FBgn0032815	42.9767723083496	CG10462	2.13164352170447	1.3035853434961	2.75074972639164
202	FBgn0032820	154.425659179688	fbp	2.71110567768417	0.0348890353267313	8.89019925225229
204	FBgn0051678	8.18109226226807	CG31678	1.65033181185328	1.14998461316047	1.66211741653584
205	FBgn0250785	523.783630371094	vari	3.38364762772668	0.85029694404625	8.41560881032012
206	FBgn0266369	93.6742706298828	Mtp	2.532989929411	0.705801726856826	6.06978782471144
207	FBgn0250867	267.500061035156	CG42238	3.3931004222866	0.88463820811402	8.33293110422326
208	FBgn0000239	43.8246765136719	bur	2.60107275016812	1.5610992956898	3.45471703636859
211	FBgn0262115	20.8245983123779	CG17683	1.98155360217196	1.47879404379392	1.67013110194917
212	FBgn0042085	13.3872413635254	Bap170	1.88400617920016	1.27235804012139	2.03185113739136
213	FBgn0284249	630.561767578125	Adf1	2.13185595395581	1.38071581581991	2.49523352807122
214	FBgn0265003	1964.21520996094	koi	3.21728511027581	1.6072903890432	5.34828669708295
215	FBgn0033113	604.322692871094	Spn42Dc	2.79305855477404	0.826614094823658	6.53238709854478
216	FBgn0029508	160.52815246582	Tsp42Ea	2.4911868901545	1.39536221870183	3.64025076316935
217	FBgn0029506	660.638305664062	Tsp42Ee	2.93459262233629	1.66259187116004	4.22549503205019
218	FBgn0033127	3986.87573242188	Tsp42Ef	2.9284370775474	1.15311333151061	5.89749782948029
219	FBgn0033134	1968.32653808594	Tsp42El	2.71902928932584	0.489617515803119	7.4059456055378
220	FBgn0033174	112.081176757812	CG11125	2.14160966467556	0.622685375653471	5.04575726970927
221	FBgn0033187	7.43735599517822	PIG-G	1.74517437107575	1.05116892881791	2.30543617664104
222	FBgn0263077	2279.63208007812	CG43340	3.30803541534565	0.535898293227045	9.20884018884599
223	FBgn0050493	7.06184673309326	Coq9	1.51433852373368	1.14344107441473	1.23209465721469
225	FBgn0015509	73.3100433349609	Cul1	2.12193800481256	1.54095074716019	1.929997893967
227	FBgn0028563	10210.681640625	sut1	2.82137463677059	0.62578045460518	7.29360599870653
229	FBgn0014469	9632.703125	Cyp4e2	3.40567831570753	1.32731294783009	6.90418030699296
231	FBgn0033313	280.918640136719	Cirl	2.68083910266404	0.8516297868733	6.07650181755495
232	FBgn0003892	2710.22802734375	ptc	3.6442418814161	0.682672951425266	9.83811903348205
233	FBgn0050349	31.2853374481201	CG30349	2.3355411408456	1.37865267892524	3.17871466532679
234	FBgn0002552	16.5705165863037	lin	1.66877716461419	1.22436340342144	1.47631055906075
237	FBgn0033382	56.5723495483398	Hydr1	1.67703405445633	0.792248068384116	2.9391954250959
240	FBgn0033397	12.8518390655518	Cyp4p3	2.02147253213977	0.0792626686298531	6.45188151176094
241	FBgn0041087	815.875427246094	wun2	3.29578683035927	0.784713554139682	8.34160486459469
242	FBgn0033413	64.5378265380859	prel	2.19308701355185	1.33990736019	2.83420146048899
243	FBgn0259234	39.098201751709	Camta	1.43629387005204	0.740713931137363	2.3106665413207
244	FBgn0010316	2429.63134765625	dap	3.26215059878201	1.16147281928768	6.97830053400782
245	FBgn0033458	3192.83447265625	CG18446	3.01409454069787	0.849506939578609	7.19060436600291
246	FBgn0285892	3.50306057929993	tea	2.30490179253766	1.37640402598377	3.08440281675555
247	FBgn0033473	88.4488143920898	CG12128	2.14318426701062	1.36694566385257	2.57860882416683
249	FBgn0033483	299.507293701172	egr	3.00234719607879	0.538114818144955	8.18600276858951
250	FBgn0050011	378.825500488281	gem	3.35986606204283	1.16596285538289	7.28798869966715
251	FBgn0001122	28436.109375	Galphao	3.28685498894104	0.542071913591678	9.11797201237439
253	FBgn0033551	22.312068939209	CG7222	1.42312704126579	0.887335930399167	1.77985954417876
254	FBgn0033557	11.89976978302	CG12325	1.36590429616243	0.67519384994256	2.29449043672996
255	FBgn0033564	4.4624137878418	Pex6	1.32074847798717	0.842111325198741	1.58999820510479
256	FBgn0033616	116.807647705078	CG7745	2.28848453510944	1.41895183116669	2.88852511865082
257	FBgn0033627	119.1357421875	CG13204	2.787777223919	0.44475502058424	7.78335128420262
258	FBgn0050035	257.804931640625	Tret1-1	2.8586081706466	1.03029099199419	6.07353820213064
259	FBgn0033649	412.702972412109	pyr	3.09369172185341	0.47235779756324	8.70788280918087
260	FBgn0033673	39.1466445922852	CG8298	1.89601749749912	1.25337677988815	2.13480625475046
261	FBgn0024732	215.508865356445	Drep1	2.6272593184646	0.63329167184945	6.62381714558731
262	FBgn0027495	2.2312068939209	Smyd4-4	1.97620549587851	1.2263272579718	2.49104158624694
264	FBgn0033716	65.3930130004883	Den1	2.26472399110393	1.00537036754911	4.18348218348495
266	FBgn0010238	773.976745605469	Lac	3.17557051742816	1.37577651584957	5.97878625885365
267	FBgn0033741	165.254638671875	CG8545	2.38155141317615	1.41166936082688	3.22187843842606
268	FBgn0011592	814.424377441406	fra	2.97719687537099	0.53457180584074	8.11422484374874
269	FBgn0011604	13.4914083480835	Iswi	1.93509141372038	1.32117418041842	2.03938890524128
270	FBgn0261545	417.366455078125	CG42663	3.14471536928766	0.8557795331457	7.60368026147446
272	FBgn0010488	40.1059989929199	NAT1	2.50174920102007	1.66393520221571	2.78315786091815
273	FBgn0027079	8.44515132904053	ValRS	2.11333073224285	1.37150886300366	2.46427890882752
277	FBgn0013770	225.824279785156	Cp1	2.79234703192292	1.36658497021276	4.73627904941951
278	FBgn0265974	24.3833827972412	ttv	0.915254694336808	1.30868710842806	-1.30695418980909
279	FBgn0033973	6.6936206817627	HPS1	1.1561173679752	0.802544548848089	1.17454348144689
280	FBgn0033980	3739.83203125	Cyp6a20	3.32716994962724	1.90185510812448	4.73479341604796
281	FBgn0033984	43.7689514160156	Lap1	1.70971505430778	1.18449126861346	1.74475564980107
282	FBgn0015371	4246.95556640625	chn	3.53036992364822	1.16425319458901	7.8600696380448
284	FBgn0260429	675.03076171875	CG42524	2.75154295012096	0.249858472417371	8.31041595102718
285	FBgn0050089	2462.11352539062	CG30089	3.41521577530102	1.04494623124179	7.87386499086623
286	FBgn0034046	8966.2822265625	tun	3.56042420966802	1.02173595911679	8.43333982366657
287	FBgn0034067	953.376892089844	CG8399	3.14107905384518	0.578289571065519	8.51340238412761
288	FBgn0086676	4501.8486328125	spin	3.31235446675446	1.79741834020249	5.03250888075282
289	FBgn0034083	1920.087890625	lbk	3.32552484789649	0.973364571970341	7.8137073042771
290	FBgn0015754	39.098201751709	Lis-1	2.31617905037823	1.09447811642906	4.05840265603586
291	FBgn0028424	25.0713939666748	JhI-26	2.23908102538401	1.22743418593098	3.36061805808302
292	FBgn0034110	4.88636493682861	Atg9	1.72939160070798	1.01801669559424	2.36313628329516
293	FBgn0034114	6.6936206817627	CG4282	1.44527329739324	1.01325550600082	1.43513203871768
294	FBgn0013763	700.59130859375	Idgf6	3.20140183598031	0.898958168520696	7.64855230582959
295	FBgn0034158	554.13623046875	CG5522	3.06793737051426	0.978344887524844	6.94147597610799
296	FBgn0025830	13.8111925125122	IntS8	1.5092630235399	0.957041905432551	1.8344388468309
297	FBgn0050456	6097.2216796875	CG30456	2.30923081615003	0.471295379071167	6.10548936502136
298	FBgn0034194	456.929748535156	CG15611	3.03995694535894	0.871806364458729	7.20244032863877
299	FBgn0265487	260.174163818359	mbl	3.52231627385045	0.751783178155842	9.20351172840318
302	FBgn0045800	167.917068481445	Uhg1	2.77812175354841	1.77236040269138	3.34106688816382
304	FBgn0028744	18.905891418457	CG5033	2.09560255770413	1.3828353037805	2.36776156592462
306	FBgn0003067	4188.1708984375	Pepck1	3.53479233409965	1.0085043609408	8.39214699381245
307	FBgn0034387	1139.07592773438	Cyp12b2	2.84406925067398	0.66535346617636	7.23753717529721
309	FBgn0263395	440.373809814453	hppy	3.07241819548177	1.03471666999824	6.76909794649855
310	FBgn0010434	2532.57934570312	cora	3.16918307727916	1.09341205352458	6.89556208236344
311	FBgn0034436	1319.44494628906	CG11961	2.97832708371559	0.324375067468242	8.81623776525503
312	FBgn0034442	2.974942445755	CG11257	0.98723041139336	0.769608076032103	0.72292574991156
313	FBgn0012051	229.758575439453	CalpA	2.13527262117922	0.722035121208775	4.69467335590019
314	FBgn0040273	10.9961423873901	Spt5	1.57252600320841	1.21674435618402	1.18188104889561
315	FBgn0034447	41.3778533935547	CG7744	2.22990379529301	1.29186591744066	3.11609438050626
317	FBgn0004364	472.131530761719	18w	3.19595718570153	0.939641536720879	7.49531834528284
318	FBgn0034491	14.235143661499	Hsl	2.03922766965535	1.11671481027776	3.06452138546127
319	FBgn0034504	123.07731628418	CG8929	2.35396573267152	1.15963034781127	3.96749626968536
320	FBgn0003748	17182.75390625	Treh	3.40915212783169	0.398239568528281	10.0020350219992
322	FBgn0003891	284.795013427734	tud	2.84387719902113	1.21069832792226	5.42530277587975
323	FBgn0265191	21594.80078125	Gyg	2.9084319351979	0.861712094737568	6.79905614038857
324	FBgn0020306	432.325653076172	dom	2.4694029773411	1.71255921418405	2.5141805602717
325	FBgn0026369	13.3872413635254	Sara	1.69764773824671	0.856470592597572	2.79432999290901
326	FBgn0034644	3522.64428710938	CG10082	3.11766297857775	0.958600908950923	7.172248947699
327	FBgn0067102	945.50830078125	GlcT	2.7861922274811	1.14263110816616	5.45979185791683
328	FBgn0034694	13.8111925125122	Plekhm1	2.05760905622948	0.973935628875305	3.59988520401072
329	FBgn0029147	305.486328125	NtR	3.01518260594592	0.694238745490925	7.71000861670178
330	FBgn0000008	3788.240234375	a	3.2784915737776	0.357339188585991	9.70385817781524
332	FBgn0034707	15.2986640930176	MED16	2.07514806672779	1.16407091906966	3.02653277341537
333	FBgn0013272	54.1182403564453	Gp150	2.81326666178807	1.16089226418253	5.4890689346784
334	FBgn0034722	80.2677230834961	Rtf1	2.02530381670106	1.3729336251444	2.16712686759913
335	FBgn0022985	60.4436340332031	qkr58E-2	1.95922390082332	1.21547827529518	2.4706694888915
337	FBgn0034736	40.8497352600098	gas	2.12109510075854	0.558192389239849	5.19185042696958
338	FBgn0034743	163.99479675293	RpS16	2.83248607971231	1.91824742975711	3.03703505671806
339	FBgn0034763	33.3009262084961	RYBP	2.02707630367208	1.15916248527896	2.88314729726107
340	FBgn0034795	2.2312068939209	MED23	1.54916271942282	0.710937770328562	2.78452300823176
341	FBgn0261786	20.5048122406006	mi	2.01035826863435	1.10673130344385	3.00178380296412
342	FBgn0010501	166.381164550781	Dcp-1	2.35184170452564	0.567993330102181	5.92581603201642
343	FBgn0015277	1.75153028964996	Pi3K59F	1.18938502593404	0.758910000867365	1.43000707991632
344	FBgn0034897	606.364868164062	Sesn	3.57055204596105	1.08560093255316	8.25482891805131
345	FBgn0023477	72588.59375	Taldo	3.45312274880258	1.96198376965581	4.95345646820931
346	FBgn0034939	5.47020864486694	thoc5	1.63788481776655	1.29759420026367	1.13042096270939
347	FBgn0034959	22.8959121704102	Xxylt	2.10450930346655	1.23587107611115	2.88555373174506
349	FBgn0015544	5.94988489151001	spag	1.45203190365681	1.02751676878112	1.41020875324848
350	FBgn0034997	842.3447265625	CG3376	2.81893302621219	0.864955827110473	6.4909717544653
351	FBgn0005636	12.0039367675781	nvy	2.03313211731098	0.215644171639228	6.0375642688461
353	FBgn0003888	1447.94653320312	betaTub60D	3.23475979810861	1.40068344936388	6.09266975106355
355	FBgn0035020	2.974942445755	CG13585	1.47025241665699	1.00746078433539	1.53736052548792
356	FBgn0015040	3415.5439453125	Cyp9c1	3.34532225920141	1.17178494055412	7.22033468410059
358	FBgn0004055	299.919219970703	uzip	3.01182663136629	0.654296895067563	7.83154426554312
360	FBgn0250830	11.1560344696045	CG12547	1.48570013701458	0.972532601017959	1.70470565521131
361	FBgn0033021	3.71867799758911	CG10417	2.12934018949007	1.43790269774087	2.2969056297001
362	FBgn0033029	298.354187011719	Not3	2.54489458830491	1.69407736404518	2.82635364088246
363	FBgn0267978	149.148880004883	ap	3.146677923006	1.91721684675122	4.0841812907812
364	FBgn0025693	1090.89294433594	ZnT41F	3.07692247966896	0.810403916201046	7.52921169356782
366	FBgn0000546	501.805938720703	EcR	3.36828614092808	0.842682551815523	8.38987351922135
367	FBgn0033095	1484.66821289062	chk	3.27188729795067	1.26701852454618	6.66002990493473
368	FBgn0000473	1292.12548828125	Cyp6a2	2.92890487678413	0.539013334939513	7.93904785658732
369	FBgn0029507	461.254119873047	Tsp42Ed	2.31568124410935	1.46002800760361	2.84241852582972
370	FBgn0283450	59.3728332519531	Glo1	2.53716779463737	1.22194146159159	4.36908730688045
371	FBgn0025885	7384.55322265625	Inos	3.13667388591595	1.9077318571634	4.08245705230095
372	FBgn0033177	2.81505036354065	CG11141	1.51274441434158	1.26168803123604	0.833991252439096
373	FBgn0010548	74.1022186279297	Aldh-III	2.95543590193149	0.825239441384864	7.07635946991945
374	FBgn0033188	2811.04614257812	Drat	3.43705898496606	1.4422092306728	6.62674744386594
375	FBgn0004133	4773.09619140625	blow	3.26194524562558	0.859172835247168	7.98183717565629
376	FBgn0033199	3.82284498214722	CG17985	1.57043785592399	1.19213168592435	1.25670589459104
377	FBgn0033212	619.391174316406	LRR	2.70230018545609	1.08882421022672	5.35985117254023
379	FBgn0033233	53.575553894043	Kdm4A	2.45049429227435	1.37996642968808	3.55621658308505
381	FBgn0260398	12.3237209320068	Pbp49	1.76598689584635	1.28664000683253	1.59235589781186
382	FBgn0033337	1819.27416992188	CG8272	2.85933257508541	1.26668845372326	5.29064925191013
383	FBgn0033359	839.808288574219	flz	2.46955362740611	0.00578089995465233	8.18447584273827
384	FBgn0027561	256.533050537109	CG18659	2.08051826052712	1.28645927670845	2.63780684734494
385	FBgn0086656	199.514907836914	shrb	2.11895877776643	1.37523184783636	2.47060738345902
386	FBgn0033388	1245.64318847656	CG8046	2.22507332852459	1.02141155960003	3.99847784693231
387	FBgn0033391	227.457077026367	CG8026	3.06410751072379	1.74619131192327	4.37802284750261
389	FBgn0028473	256.407043457031	Non1	2.01702081139265	1.56397739252061	1.50497766135484
390	FBgn0016078	18867.87890625	wun	3.19670332131317	0.559777992608733	8.75967633354338
391	FBgn0033421	292.593322753906	CG1888	1.68006796364462	0.409954246090079	4.21922644204625
393	FBgn0022382	4775.60595703125	Pka-R2	3.23201619229535	0.637482224358689	8.61885528122838
394	FBgn0053144	64.0508651733398	CG33144	2.15666573496789	0.685645466784519	4.8866235570271
395	FBgn0040765	279.581573486328	luna	2.88538751440921	1.14587436465175	5.7785376036053
397	FBgn0082585	803.21484375	sprt	2.87257855721168	0.224299926079827	8.79739118784676
398	FBgn0033638	283.464904785156	CG9005	2.62830666177456	0.985985262974912	5.45567359550725
399	FBgn0044020	17.8496551513672	Roc2	1.23041698678641	0.482916439502271	2.48314306896685
400	FBgn0033688	32.2374076843262	Prp8	2.50376345370942	1.45004924067243	3.50036284826973
401	FBgn0033751	2.2312068939209	CG8818	1.48162175594634	0.923062592830286	1.85549337661199
402	FBgn0033766	20.3449211120605	Nup188	1.53727746289257	1.09982129798054	1.45319792450295
404	FBgn0265185	264.435516357422	CG44250	2.27229250448957	0.416107712323562	6.16611241039892
406	FBgn0033799	831.195922851562	GLaz	2.89601197965316	0.594867472862688	7.64423658750298
409	FBgn0027581	1098.89965820312	CG6191	2.92788174390831	1.30203043412519	5.40096114407796
410	FBgn0000662	120.262268066406	fl(2)d	2.19618447829908	1.17449737234872	3.39397110144067
411	FBgn0086356	12.907564163208	tum	1.78588480763807	1.24910781896379	1.78313455936613
412	FBgn0040752	1616.35791015625	Prosap	2.99579517413068	0.685322912650528	7.67522271786885
413	FBgn0001220	2075.52856445312	Hsc70-5	3.0837346652953	1.85611007841425	4.07808060513466
414	FBgn0033926	2616.95581054688	Arc1	3.31369114784117	1.88113176784046	4.7588592520188
415	FBgn0010397	72.4064178466797	LamC	2.61973959337026	0.84738446522361	5.88763629430803
416	FBgn0019938	7.11757183074951	RpI1	2.01910174445528	1.09405952435947	3.07292373989325
417	FBgn0028689	151.450729370117	Rpn6	2.29438409926254	1.51066362074171	2.60346307613693
418	FBgn0013772	278.392059326172	Cyp6a8	2.3129702989312	0.768521558557585	5.1305476617605
419	FBgn0033993	4.4624137878418	CG8089	1.37845695371415	1.05470878793805	1.07546812755985
421	FBgn0034021	808.946899414062	CG8180	3.17678723705495	0.589159002083335	8.59591493287601
422	FBgn0019968	330.267059326172	Khc-73	2.53510035362888	0.89874026099721	5.43587056506563
423	FBgn0034027	2.2312068939209	CG8187	0.553215301402137	0.595468664194809	-0.140362632964443
425	FBgn0264089	3210.2216796875	sli	3.73268029963329	1.23902592514071	8.28374052556567
426	FBgn0034051	29.0395641326904	Mlf	2.19965234915263	1.30686017628948	2.96579140192963
427	FBgn0034062	193.211364746094	CG8388	1.85632400448479	0.875307293896051	3.25886697245873
428	FBgn0034098	10.0925140380859	krimp	1.57427729823207	1.06851702419286	1.68009926360878
429	FBgn0034109	2.81505036354065	CG7747	0.428053761379631	0.772627879088161	-1.14465044238699
430	FBgn0262560	59.6030158996582	wcd	2.04115178232539	1.26011075905181	2.5945621184721
431	FBgn0010226	5275.78173828125	GstS1	2.81518893389103	0.0364691989154625	9.23070715543332
432	FBgn0028956	159.186019897461	mthl3	3.17844986575929	0.9142320566234	7.52156875311283
433	FBgn0034223	22.7360191345215	Tes	2.30593898925807	1.08466205602703	4.05699415613809
434	FBgn0034246	1.91142249107361	Dcr-2	1.92905473209021	1.343787082408	1.94421704850804
435	FBgn0027872	220.833755493164	rdgBbeta	2.27959622858071	1.07687245438734	3.99536189588192
436	FBgn0001222	1247.40197753906	Hsf	2.68178195916291	1.34099951766806	4.45398286153338
438	FBgn0285917	1246.95874023438	sbb	3.10763997966482	0.834551036053993	7.55103802395863
439	FBgn0284257	191.069763183594	Ttd14	2.72369245805551	1.2307011221364	4.95960986421311
440	FBgn0050115	2871.19677734375	GEFmeso	3.31078292279041	0.751638941873056	8.50129228907124
441	FBgn0023214	26566.611328125	edl	3.57006407645199	1.43201271017276	7.10245290195529
443	FBgn0010651	16930.32421875	MFS14	2.92283155401915	1.04384837639588	6.2418470075675
444	FBgn0034401	16.3621845245361	MetRS	2.07406363292531	1.49828677034532	1.91268933619056
445	FBgn0034405	1478.46374511719	Jheh2	3.07332327424167	0.898280789493743	7.22533473765777
449	FBgn0025720	34.7956809997559	Ate1	2.23184217450734	1.23012755232139	3.32762394649901
450	FBgn0034494	1877.38977050781	CG10444	2.48828413581365	1.04513513514969	4.79403721041425
451	FBgn0034496	5.04625701904297	CG9143	1.47122935011069	1.06477049391427	1.35022709381465
452	FBgn0034501	1626.15466308594	CG13868	3.36183502743689	1.24202869304026	7.04184421795237
453	FBgn0050147	2745.58349609375	Hil	3.38074581860575	0.414329781460498	9.85422077491725
454	FBgn0250850	6.95767974853516	rig	1.7628435492866	1.37514397844165	1.28791009676562
455	FBgn0016984	1082.33605957031	sktl	2.5870326219181	0.229605059841375	7.83120485012448
456	FBgn0003391	118.726356506348	shg	2.79810985736805	0.303401272489308	8.2872425366654
457	FBgn0034583	541.403137207031	CG10527	2.98510299063371	1.37764950678233	5.33984488923045
458	FBgn0000395	10705.0712890625	cv-2	3.22557275132958	0.933627727515109	7.61367656654658
459	FBgn0010415	238.341766357422	Sdc	3.05911118685504	0.625947476616141	8.08279488850297
460	FBgn0010470	12842.43359375	Fkbp14	3.39108655413528	1.63362320853798	5.83816686347439
463	FBgn0034705	2.2312068939209	CG11170	1.64332187492962	1.14425186953122	1.65787467224852
464	FBgn0034709	1273.94885253906	Swim	2.33799057250639	0.064345657162171	7.55288492207977
467	FBgn0020257	6185.34130859375	Ppa	3.08540288432273	1.12649019350013	6.50736710307499
468	FBgn0034786	4.4624137878418	CG13531	1.67253424317817	0.824213725704497	2.81805976046517
470	FBgn0040660	39.3622627258301	CG13551	2.57852345907532	1.25596320761529	4.39345005650638
471	FBgn0010278	14.7148199081421	Ssrp	2.06252933928211	1.40442573278677	2.18617285976356
473	FBgn0021895	306.682800292969	ytr	2.63077303753798	1.72219920492205	3.01821694084633
474	FBgn0028552	10.3008480072021	gammaSnap1	2.06627746061275	1.40228976116688	2.20571939344889
475	FBgn0041582	115.647247314453	tamo	2.8245951977265	0.794587372320466	6.74354002805751
476	FBgn0015801	2137.13745117188	Reg-5	3.06351837327913	1.21905246472394	6.12718312169145
477	FBgn0060296	1327.93627929688	pain	3.07558965883507	0.23159700556491	9.4475390965514
478	FBgn0035083	766.136962890625	Tina-1	3.07589307292602	1.85117759913985	4.06841674061357
479	FBgn0265434	256.421600341797	zip	3.15373302641086	1.29601820201856	6.17119506743752
480	FBgn0004919	460.953643798828	gol	2.86735698504299	1.09545617012265	5.88612709843771
481	FBgn0035101	384.760803222656	p130CAS	3.11156577522181	0.532767114714318	8.56658372139773
482	FBgn0029002	625.612426757812	miple2	2.69218925385204	0.393614682791628	7.63569944579927
483	FBgn0035145	488.8837890625	MED14	3.10911160656594	1.79880389880753	4.35274798735015
484	FBgn0000575	17163.52734375	emc	3.88245232978324	1.59308355216637	7.60511846192342
486	FBgn0025682	3470.83666992188	scf	3.69503145370396	1.99443385088131	5.64926295491467
487	FBgn0004635	39146.328125	rho	3.98881068776034	1.39591582945869	8.61341027688122
488	FBgn0041342	867.479125976562	Pcyt1	3.0714364429539	1.77603616095057	4.30322659091186
489	FBgn0035237	1756.15832519531	CG13917	3.37342705408824	0.662316231873447	9.0061152086685
491	FBgn0035266	42.0731468200684	Gk2	2.15069658596642	1.05925472059368	3.62569139651797
492	FBgn0035298	159.66569519043	SCOT	2.90732320294758	1.01732555456172	6.27843628744404
493	FBgn0259199	33.7733192443848	Snup	2.59337330491733	1.43193079153232	3.85822851581023
494	FBgn0283724	23.1599712371826	Girdin	1.63677365434712	1.08840810228467	1.82163093366466
496	FBgn0035438	1308.27209472656	PHGPx	2.75694403629683	1.53187630622823	4.06958691065476
497	FBgn0004167	1852.25756835938	kst	3.42195340150505	1.35900070240777	6.85298052955499
498	FBgn0041164	21.4568824768066	armi	2.08935660082627	0.931691736821666	3.84567943620086
499	FBgn0035462	2.2312068939209	IntS10	2.17162408262003	1.38381087944401	2.61705881315362
500	FBgn0035464	185.766723632812	PIG-B	2.235678025495	1.23776736232382	3.31498746817602
502	FBgn0263110	6.37383604049683	CG43367	1.45442560162315	0.769560090138731	2.2750739838195
503	FBgn0035515	8465.6591796875	CG14997	3.2906405859952	1.01966867743411	7.54400538574906
505	FBgn0035540	7.43735599517822	Syx17	1.54873941547216	1.05037878944275	1.65551816499275
506	FBgn0035558	1888.76611328125	CG11357	2.7764520105024	1.27391348988509	4.99132492528915
508	FBgn0020251	1371.48229980469	sfl	3.10935569025441	0.604506849267865	8.32092773831925
509	FBgn0042185	89.7763900756836	MCU	2.5359760471404	0.671124224939944	6.1949036609696
513	FBgn0028582	27.6223850250244	lqf	2.47887371157391	0.863611302427588	5.36578557755862
515	FBgn0011817	1334.29309082031	nmo	3.35861589790534	0.517852123815238	9.43681299208816
516	FBgn0027549	17.3820018768311	Nulp1	2.04680526394224	1.19101062793207	2.84288824481609
517	FBgn0035850	38.1872901916504	Atg18a	2.1378318256998	0.926320576980851	4.02455325439154
518	FBgn0035890	2.2312068939209	CG13667	0.689575215759938	0.895363144194972	-0.683612701057009
519	FBgn0266084	5176.68505859375	Fhos	3.41634338823513	1.10002831723964	7.69463211095091
520	FBgn0263930	257.322692871094	dally	3.28711975537361	0.737315913934823	8.47026501732722
521	FBgn0035936	1409.39831542969	Tsp66E	2.7575307758426	0.565886171791542	7.28048578420549
522	FBgn0035951	24.5432758331299	CG5068	1.34617198070686	0.638202128350426	2.35182494287611
523	FBgn0035953	12.6435050964355	CG5087	1.70229695311629	0.964085122874025	2.45228661886001
524	FBgn0043806	3415.267578125	CG32032	3.06426691378633	1.0120131813045	6.81743933176883
525	FBgn0035976	2389.56396484375	PGRP-LC	2.98221863950771	0.855541869220375	7.06466731196182
526	FBgn0035977	1575.15637207031	PGRP-LF	2.90425531712993	1.11073360962811	5.95795014894066
527	FBgn0035987	103.204788208008	Cpsf5	2.06170969976081	1.34156509007864	2.3922686112849
529	FBgn0267348	3733.13842773438	LanB2	3.45166403317109	0.802438471049472	8.80053682450558
530	FBgn0036032	2.2312068939209	CG16711	1.78384464551315	1.05644745847492	2.41636115176433
531	FBgn0036038	2.2312068939209	defl	1.54309288989412	1.20928976640856	1.10886997406784
532	FBgn0036043	6414.87451171875	CG8177	3.45468113060645	0.897790608109132	8.49380646223507
533	FBgn0025866	509.589660644531	CalpB	2.47915477521732	1.01077152924365	4.87786355886184
534	FBgn0026404	111.080665588379	Dronc	2.28636214529442	1.20720066416201	3.58489684309402
535	FBgn0267668	2376.04858398438	lncRNA:CR46006	3.22768473642222	1.28199014788947	6.46345751771723
536	FBgn0052062	49.3917694091797	Rbfox1	3.32899263701011	1.0420564508084	7.59703756815801
537	FBgn0001179	15.2986640930176	hay	1.47552954746372	1.04895717377884	1.41704275264658
538	FBgn0026160	4040.90869140625	tna	3.15878933850401	0.918898843510373	7.44075516479054
540	FBgn0036133	2.07131457328796	CG7638	1.18008284517754	0.839474904855724	1.13147508629675
542	FBgn0036142	3.71867799758911	CG7616	1.01288992714828	0.180992737855013	2.76350264517114
543	FBgn0064766	8.02119922637939	CG7600	1.51031707984334	1.11624734256801	1.30907133159983
544	FBgn0041094	1661.9970703125	scyl	3.41456082290611	1.77242183233689	5.45506764848187
545	FBgn0036165	13.9710845947266	chrb	1.37280617680343	1.68882833829363	-1.04980289686131
546	FBgn0041775	202.705474853516	tral	2.97352073544391	1.50024951444524	4.89410106042452
547	FBgn0036305	7.43735599517822	CG10984	0.84560958569483	0.718146551559513	0.423423034153696
548	FBgn0036340	9.93262195587158	SRm160	1.39969102370537	0.989564383321826	1.36241120915188
549	FBgn0023095	1196.02124023438	caps	3.13700728120349	0.580054945880185	8.49401179999834
550	FBgn0036376	191.132766723633	Liprin-beta	2.05530377618723	1.06260078444816	3.29768795813675
552	FBgn0036389	207.654846191406	ssp2	2.50340182226488	0.936424511934889	5.20538595123622
554	FBgn0041604	513.371337890625	dlp	2.70102240002638	0.301740571252983	7.97024171455507
555	FBgn0259175	599.373352050781	ome	3.21502381787151	0.436921601134511	9.2286558042475
557	FBgn0002778	14070.6142578125	mnd	3.19403059041453	1.3190367957939	6.22859456408972
558	FBgn0036514	1.91142249107361	CG12301	1.09884265979151	1.00826474137249	0.30089333197257
559	FBgn0036518	219.074935913086	RhoGAP71E	2.79777080906943	1.44266120980859	4.50157664943611
560	FBgn0015025	3.60722756385803	CkIIalpha-i1	1.50276841232569	0.760405518463664	2.46607615372216
561	FBgn0036574	7.27746391296387	elg1	1.04231950643533	0.755442250601355	0.952985615939067
562	FBgn0000414	89.3524398803711	Dab	2.07944084035645	1.13591145557506	3.13433677165707
563	FBgn0004108	11034.732421875	Nrt	3.19748056326868	0.236782805240757	9.83522506286299
564	FBgn0036668	25.8708553314209	Zcchc7	2.21785819739643	1.4748923188572	2.46807922546213
565	FBgn0052170	205.908050537109	CG32170	2.59996053980784	0.962323156866049	5.44011363163215
566	FBgn0036714	2.2312068939209	CG7692	1.28692778495926	0.752169495339528	1.77642858626169
567	FBgn0052176	60.6035270690918	CG32176	1.59334422756541	0.962005692723112	2.09726121627764
570	FBgn0259791	28.1020622253418	bora	1.14560035765225	0.860104323232677	0.948397297717303
573	FBgn0036886	272.456726074219	CG9300	2.3797255556718	1.48465922947772	2.97334597577175
574	FBgn0013799	123.50855255127	Deaf1	2.15940099266777	0.995536480088225	3.86627422298038
575	FBgn0036921	2.81505036354065	RhoGDI	1.52503832498128	1.07431898371699	1.49725724265495
576	FBgn0036926	10.412299156189	CG7646	2.00622850593417	0.953514456267242	3.4970403774712
577	FBgn0005198	17.7939300537109	gig	1.91936839705906	0.921677373408061	3.3142578414832
578	FBgn0260397	11.89976978302	Su(var)3-3	1.81477016643809	0.939708903046394	2.90689059560852
579	FBgn0036980	362.441467285156	RhoBTB	2.36179722317957	0.92171248036262	4.78385796618227
580	FBgn0267635	97.5819778442383	lncRNA:CR45973	2.27360192007408	1.42039436251081	2.83429415623963
584	FBgn0037016	4208.61572265625	CG13252	3.08516128768365	0.366642383941627	9.03072432282303
586	FBgn0270926	491.919189453125	AsnS	3.57513534525404	1.89803521873581	5.57120602822005
587	FBgn0037057	10472.4794921875	CG10512	3.20114009070538	1.11733759509592	6.92224205436146
589	FBgn0259785	154.251205444336	pzg	1.92253602900975	1.32830160693329	1.97400402164495
590	FBgn0261258	10482.416015625	rgn	3.33853293665064	0.484773033645037	9.47998519785734
592	FBgn0037093	21.1928234100342	Cdk12	2.13063606090392	1.21144894240903	3.05347351338676
593	FBgn0262737	940.442749023438	mub	3.28022211647151	0.899556508998399	7.90839996599702
594	FBgn0037153	2079.06567382812	olf413	2.94021581124153	0.268648164671602	8.87475562253276
595	FBgn0027086	103.85164642334	IleRS	2.50644583714472	1.2690737579111	4.11046107383537
596	FBgn0037185	3487.19458007812	CG11367	3.19773391787115	0.733062781577372	8.18746029231227
597	FBgn0037188	37.6107330322266	CG7369	2.82221255303171	1.00616321418635	6.03278532041201
598	FBgn0260987	25.5510692596436	vtd	2.57340485306978	1.38580684273213	3.94511519597298
599	FBgn0035121	34.4201736450195	Tudor-SN	2.53994288081224	1.9422795882956	1.9853944826939
600	FBgn0035144	32638.18359375	Kah	3.54790635785873	1.25805512005776	7.60672115996362
601	FBgn0035146	138663.859375	CG13893	4.0058238280182	1.18194357845201	9.38072713763147
603	FBgn0024277	4943.80419921875	trio	3.2459180873609	1.56516161082063	5.58335216008301
604	FBgn0025525	36116.78515625	bab2	3.39179943696209	0.226735198436064	10.5141158160829
605	FBgn0010333	59.4431228637695	Rac1	1.86123711310663	1.60162303419525	0.862419302564027
606	FBgn0011204	184.439147949219	cue	2.73077097417595	1.86175135456115	2.88682068940674
607	FBgn0035227	4.4624137878418	Iml1	1.3792556480889	1.10843309182009	0.899653058398577
608	FBgn0035228	759.492126464844	CG12091	2.15286370911525	1.45169166304915	2.32924311917661
609	FBgn0035232	145.772186279297	CG12099	2.33821138673871	1.44195304410371	2.97730576867642
610	FBgn0025725	23.9037075042725	alphaCOP	2.44245507472308	1.82749350099029	2.04285812905909
611	FBgn0027594	179.858001708984	drpr	3.20346696449403	0.696500547077615	8.3279621749547
613	FBgn0024510	304.284759521484	dlt	2.79318827413758	1.51809918807302	4.23575425848212
615	FBgn0004636	335.257598876953	Rap1	2.7142188663507	1.65762035562853	3.50994427778412
616	FBgn0002183	268.008880615234	dre4	2.70053541705544	1.61011748830134	3.62228995269711
617	FBgn0027547	3263.45825195312	CG1927	3.73756594763362	1.31935854324539	8.03311111590192
618	FBgn0052311	3133.4306640625	zormin	3.43119399422094	1.39501476019611	6.76404100373332
619	FBgn0015360	49.8641624450684	oxt	1.94459863303477	1.24979739278886	2.30807976033548
620	FBgn0035333	10.6763582229614	CG1317	1.89848109654094	1.30909175572914	1.95790901006984
621	FBgn0035348	239.509460449219	CG16758	2.82732112315424	0.556009856603533	7.545132708589
622	FBgn0035390	211.58186340332	scramb2	2.65826450225372	1.04586257711034	5.35628325538427
623	FBgn0266918	1820.73986816406	CG32486	3.37143380905866	1.17784587863233	7.28694137468905
625	FBgn0027616	161.591674804688	Ythdc1	2.26550648317749	1.58354278487853	2.26543436907261
626	FBgn0014388	430.232849121094	sty	3.0865464126238	1.5402506187782	5.13668344058188
627	FBgn0035461	20.0808620452881	ntc	1.96213365395151	0.440070367604296	5.05618479311339
628	FBgn0035473	10.412299156189	mge	1.88637367549788	1.3427083328879	1.80601717583264
631	FBgn0262733	67.6023635864258	Src64B	2.37403171892856	0.492652151030876	6.24980764374637
634	FBgn0035601	23.9037075042725	Uev1A	2.0658167755505	1.50007722262244	1.87934611526075
635	FBgn0029118	63.0576362609863	ScsbetaG	2.23242047937013	1.06080545652115	3.89202086079413
636	FBgn0086694	16.3621845245361	Bre1	1.71766010310567	1.36163577471296	1.18268721895114
638	FBgn0052412	198.402954101562	QC	1.79673040142418	0.849076818769204	3.14803706044222
639	FBgn0002638	16.9460277557373	Rcc1	1.61858409334123	1.27742927140132	1.13329178770849
642	FBgn0035702	5.94988489151001	CG10147	1.46715655979268	0.848093623309517	2.05648256120687
645	FBgn0035767	1584.12048339844	Cln7	2.46623721370349	0.0677216238805742	7.96769632385808
646	FBgn0035770	4152.9541015625	pst	3.09502307944338	1.41176360529209	5.5916669381685
647	FBgn0052369	1810.97619628906	CG32369	3.32053790960295	1.37943107326508	6.44821733480872
648	FBgn0026263	579.258605957031	bip1	1.93547199685933	0.507835640115189	4.74250532275098
649	FBgn0001248	1399.32763671875	Idh	2.8530869411323	1.32107518091741	5.08923290795568
651	FBgn0086706	103.427696228027	pix	2.22031145244243	1.28629195011559	3.10274562595223
652	FBgn0263199	500.301330566406	Galk	2.00289036191123	0.438498838051922	5.19679615451191
653	FBgn0035968	3174.5048828125	Slc45-1	3.12863307528783	0.632042033725212	8.29349592241097
654	FBgn0035989	10173.3779296875	Tat	3.1104540141594	1.01624442045054	6.95681368592412
655	FBgn0052037	23.6250801086426	CG32037	1.86896607329625	0.160963470751036	5.6738618315357
656	FBgn0036007	16640.76953125	path	3.2797187757353	0.700108533684154	8.5692797369289
657	FBgn0010408	19.7610778808594	RpS9	2.54224265843235	1.95416879375899	1.95353909292743
658	FBgn0036053	4.4624137878418	iPLA2-VIA	1.99608461031282	1.44839207687217	1.81939521419653
659	FBgn0052056	121.173179626465	scramb1	1.54208749528383	0.818610186360084	2.40333959852731
660	FBgn0011802	10.8362503051758	Gem3	1.65120772627954	0.919723821347545	2.4299369347515
661	FBgn0000629	2.2312068939209	E(z)	0.638738779789369	0.630140453962165	0.0285630201343848
663	FBgn0027615	27.0385417938232	OXA1L	1.18376081718866	1.02051044215755	0.542306007316742
665	FBgn0052075	2.2312068939209	CG32075	1.31416753866264	0.944858815512095	1.22681702312079
668	FBgn0036258	4.14262914657593	eIF3l	1.89884306118814	1.2123774002374	2.28038956528767
669	FBgn0260941	486.083312988281	app	2.66208793531857	0.551968158275235	7.00966617093772
670	FBgn0036272	64.5451049804688	Sms	2.76285010991644	0.795005336622313	6.537038838783
671	FBgn0036279	139.194747924805	Ncc69	3.31447743902188	0.450883915329062	9.51265177869268
672	FBgn0052115	5.20614957809448	CG32115	0.881142046107794	1.63587212592181	-2.50715905619076
673	FBgn0036333	4.5665807723999	MICAL-like	1.44217785299746	0.937236964097989	1.67737732509256
674	FBgn0036372	35.6993103027344	Abp1	2.18792098967872	0.857240500704307	4.42042490164256
676	FBgn0036386	5.78999280929565	CG8833	1.38043737786975	0.732974441376136	2.15082531913641
677	FBgn0036428	13980.9453125	Gbs-70E	3.4637582397869	1.15465673152846	7.67066917423049
678	FBgn0027375	23.0558032989502	RecQ5	1.13559374497755	0.941838024474495	0.643642571484227
679	FBgn0036463	1303.13366699219	Reck	3.22539290121389	1.10937603140438	7.02925588907582
680	FBgn0036476	31.2368965148926	sstn	1.78968821494323	1.11504272912124	2.24112379344098
681	FBgn0036505	13.227349281311	CG7945	1.87779449038415	1.02665989826	2.82740791410772
682	FBgn0036509	2.974942445755	CG7739	1.76507033621352	1.10244228171202	2.20120275070907
684	FBgn0036534	16.7861347198486	DCP2	2.25667445865597	0.784039275096961	4.89198818978427
685	FBgn0263599	59.011890411377	l(3)72Ab	2.28889448507445	1.23022405191052	3.51682705515381
686	FBgn0036556	102.739685058594	CG5830	1.93749657796607	0.415173745335861	5.05704698720279
687	FBgn0260635	623.359375	Diap1	3.16110779688119	1.55005551839925	5.35179982622146
688	FBgn0036570	8.92482757568359	IntS9	1.48257347388392	0.784647599482576	2.31845957032265
689	FBgn0036621	342.680389404297	roq	2.25404933097691	1.02451850535991	4.08441299314718
690	FBgn0027080	12.8518390655518	TyrRS	1.76400604401951	1.2590542589657	1.67741352133378
691	FBgn0004569	729.987060546875	aos	3.28160326047851	0.951796346008126	7.73945104484201
692	FBgn0027500	2.2312068939209	spd-2	1.32611046097083	0.577491799837225	2.48685736277668
693	FBgn0063485	4646.20361328125	Lasp	3.04141055008651	1.37955659249168	5.52055935133402
694	FBgn0004556	4.4624137878418	Dbp73D	1.84220502041042	1.17519206306286	2.21576908266677
696	FBgn0261872	9.55711269378662	scaf6	2.23419447973802	1.2289672408168	3.33929260671845
697	FBgn0042641	174.923202514648	frc	2.56142012709248	1.32238264145906	4.11599343414426
698	FBgn0036735	28.4072780609131	Edc3	2.17591316180567	1.39028627043355	2.60979604254808
699	FBgn0004401	121.165893554688	Pep	3.16725011730545	1.61362752763745	5.16102252946976
700	FBgn0052179	351.723937988281	Krn	2.57488222973401	0.717772408811738	6.16918528941293
701	FBgn0036746	113.728538513184	Crtc	2.0972755350986	1.01407299332069	3.59832095598547
702	FBgn0043025	2601.62329101562	Adgf-A2	3.13821298735011	0.77093297425266	7.86393398397375
703	FBgn0036764	357.179565429688	CG5535	2.75272472859108	1.37804932609044	4.56657284091747
704	FBgn0036770	119.414367675781	Prestin	3.0724859190372	0.432917204464506	8.76845747132474
705	FBgn0000568	1134.33959960938	Eip75B	2.79390260947906	0.873968362605831	6.37788351502459
706	FBgn0036775	8.1253662109375	RpIIIC53	1.97859246741759	1.42968931081013	1.8234168173067
707	FBgn0003997	204.568450927734	hid	2.47702569942218	0.163191201870468	7.6863918243366
708	FBgn0040322	62.5972671508789	GNBP2	1.91831479041629	0.72184357748966	3.97459133694493
709	FBgn0036816	6004.330078125	Indy	3.03518440259418	1.14206863305605	6.28879446170299
710	FBgn0036824	420.421142578125	CG3902	3.38306587570485	1.35192138037853	6.7473159638003
711	FBgn0036838	7.70141506195068	CG3808	1.67995908266163	1.46254960011233	0.722218668175459
712	FBgn0036844	3939.68603515625	Mkp3	3.17209749259875	1.2346697406807	6.43599568091103
713	FBgn0036862	947.606262207031	Gbs-76A	3.1907738229898	1.15992870416589	6.74632145658602
715	FBgn0262517	62.7305679321289	Ltn1	2.13922163994193	1.54854265343455	1.96219312033844
716	FBgn0036896	480.881896972656	wnd	3.02383332580276	1.06688008928484	6.50085793676963
719	FBgn0261556	1114.53735351562	CG42674	3.22506854348976	0.850315334795651	7.88875940238487
720	FBgn0036973	48.6068725585938	Rbbp5	2.26769784493632	0.445273297393243	6.05396330529573
721	FBgn0001247	6.90195417404175	Ide	1.81031990592484	1.10171700900766	2.35392787138775
722	FBgn0028978	169.876937866211	trbl	2.41610063173973	1.47193790336834	3.13644069352241
724	FBgn0037012	1830.31884765625	Rcd2	3.19007798208696	0.545384441220217	8.78548177577236
725	FBgn0027055	33.7321624755859	CSN3	2.06799465585102	1.09610408371108	3.22855059674783
726	FBgn0011591	3103.017578125	fng	3.36486628372999	0.262759495406119	10.3049756934739
727	FBgn0003415	980.076354980469	skd	2.84892509958066	1.67482372369231	3.9002803468094
729	FBgn0053056	210.101669311523	CG33056	2.74540643934547	0.937906376668751	6.00438523971647
730	FBgn0003042	17.4741458892822	Pc	2.17674148994465	1.07525124852897	3.65907137920302
731	FBgn0037120	2.974942445755	CG11247	1.48263422711643	1.26976387524244	0.707140002458776
732	FBgn0037130	3035.54809570312	Syn1	2.87077950703994	0.42620210284358	8.1207103591267
733	FBgn0037138	252.8701171875	P5CDh1	1.93161421906847	1.15930319790983	2.56556167917804
734	FBgn0004449	1379.21765136719	Ten-m	3.22187697784027	1.06822947460036	7.15426214749669
735	FBgn0044324	186.285018920898	Chro	2.43789596372849	1.50664571561667	3.0935463625735
736	FBgn0052350	9.66856288909912	Vps11	1.25852953368251	1.2242727186644	0.113798676250048
737	FBgn0037239	686.55029296875	Sfxn1-3	2.80464042272254	0.0976563578442118	8.99240641753171
738	FBgn0037240	17.2100868225098	Cont	2.09640767818147	1.34088611664205	2.50978830157098
739	FBgn0265082	1754.10632324219	Cdep	2.8550334070942	1.07856102897468	5.90131350266657
740	FBgn0264785	7260.26904296875	Hph	2.80371874022611	1.26422793863268	5.11407774563388
741	FBgn0010051	475.169494628906	Itp-r83A	3.49318463129067	0.918187661358926	8.55395477866611
742	FBgn0019637	36.1232604980469	Atu	1.80344004398891	1.22082826245666	1.93539444548436
743	FBgn0262125	11.7398777008057	Sec23	1.64372402574956	1.46445973896545	0.595503070678077
744	FBgn0264495	187.510971069336	gpp	2.77586974595494	0.941970826185549	6.09208034476552
746	FBgn0003885	8.1253662109375	alphaTub84D	2.39914350677694	1.33341502869777	3.54027337285273
748	FBgn0002542	17.8496551513672	lds	1.57888264457201	1.10856586932096	1.56235850920332
749	FBgn0037548	1627.78747558594	CG7900	3.23751056160278	0.00702192557868067	10.7314509602228
750	FBgn0037573	25.5510692596436	CG7483	2.00743837164268	1.50726809758542	1.66152968561832
751	FBgn0037592	45.2079811096191	CG11737	2.19909665630562	0.862226818162318	4.44098547453574
752	FBgn0037607	7163.2734375	CG8036	3.35429417561484	1.81497985000421	5.11349150510855
753	FBgn0037632	285.906982421875	CCT7	2.5825244138721	1.78184527507237	2.65979852616904
754	FBgn0037671	171.267532348633	ATP6AP2	2.35880969721703	1.69176578472054	2.21587191344568
755	FBgn0266410	713.399780273438	CG45050	3.13228218834896	1.66254275545966	4.88236871427877
756	FBgn0037689	25.8708553314209	CG8135	1.31723780893683	1.06591473534439	0.834877179060169
757	FBgn0037709	2.2312068939209	CG8199	1.0948291080501	0.84060787900929	0.844504643067457
758	FBgn0278604	3.55878591537476	dmt	1.93290986953782	1.25442963898165	2.25386253971018
759	FBgn0037746	3.98273706436157	CG8478	1.77919772401935	1.17730414073329	1.99944720445042
760	FBgn0037810	24.9526596069336	sle	2.08233558885956	1.35280070629046	2.42346242260664
761	FBgn0037822	16.6262435913086	CG14683	1.78674787397354	1.06493975135487	2.39779468164486
762	FBgn0037838	8.1253662109375	TTLL15	1.58922330949055	0.850646235183066	2.45349993338175
763	FBgn0259740	118.302406311035	CG42394	2.91505088746596	1.03741554083153	6.23736960993849
764	FBgn0040259	423.338165283203	Ugt302C1	3.43381002230055	1.21326401240606	7.37649417625856
766	FBgn0263316	41814.12890625	Mrp4	3.59364357573898	1.71315692386529	6.24684144091987
768	FBgn0037979	27.6223850250244	GCC185	2.17719369045002	1.03082632165604	3.8081499694588
769	FBgn0082831	27.1984329223633	pps	1.56027137489951	1.26731842473337	0.973168635637016
770	FBgn0038065	8.28525829315186	Snx3	1.35076634182493	1.44059347450322	-0.298399275727177
772	FBgn0038100	160.792221069336	Paip2	2.56701930440275	1.28818884057596	4.24818284638406
773	FBgn0040551	836.673461914062	CG11686	2.95190891523007	0.115826773079751	9.42126094741749
775	FBgn0004587	114.951950073242	B52	2.47272610613434	1.73749002463177	2.44240139551829
776	FBgn0085412	4028.83984375	CG34383	3.05485627177468	0.662094081518164	7.94858394419732
777	FBgn0038194	1.75153028964996	Cyp6d5	1.77062928660686	0.381489622297753	4.61462207859083
778	FBgn0038197	2532.55053710938	foxo	2.66603989998275	1.19453376676034	4.88823756575061
779	FBgn0038198	225.063446044922	Npc2b	3.23387441401868	0.426856770248295	9.32471077368535
780	FBgn0285913	611.697082519531	red	3.26220990627352	0.840877348837807	8.04349264961115
781	FBgn0263929	294.121948242188	jvl	2.73286117901459	1.10738636595307	5.39971044904085
782	FBgn0260659	48.6068725585938	CG42542	2.5277603629247	1.00032559877714	5.07402845612941
784	FBgn0041188	184.536026000977	Atx2	2.21533017084332	1.47077090577598	2.47337234093588
785	FBgn0038344	5.94988489151001	obe	1.63900810352324	1.21349916295072	1.41351010431361
786	FBgn0053207	1023.30993652344	pxb	3.28108696861211	0.734105443339587	8.46088948596187
788	FBgn0063649	15678.6416015625	CG6006	3.55381287271428	1.02981380037344	8.38454342987867
789	FBgn0020407	1.91142249107361	asun	0.989838995363262	0.586117314842047	1.34113439303856
791	FBgn0038418	5.94988489151001	pad	1.84127654608487	1.195138278511	2.14642486423551
792	FBgn0285925	1196.27319335938	Fas1	1.78754548306243	0.0501960220505442	5.77134998517281
793	FBgn0038463	338.649200439453	CG3534	2.429672356006	0.964126397828584	4.86843829281818
794	FBgn0020493	631.172241210938	Dad	3.05751643286946	1.03950136592426	6.70370094679126
795	FBgn0025571	63.3701362609863	SF1	2.05916851129826	1.28973774202464	2.55599368952085
797	FBgn0026250	25.1271190643311	eIF1A	2.02899497101662	1.28912051806795	2.45780973193962
798	FBgn0260399	10.5164651870728	gwl	1.64803050536577	0.953828526059541	2.30608905858378
799	FBgn0010768	729.103088378906	sqz	3.03815542092599	0.809918112156815	7.40204411807652
800	FBgn0038722	9.34877872467041	Nup58	1.77553035278694	1.33725304725894	1.45592569458501
801	FBgn0051216	689.525207519531	Naam	2.61044003283983	1.19264061938194	4.70982770448058
804	FBgn0001169	103.379249572754	H	1.78198143607431	1.15677774690122	2.07688170009131
805	FBgn0000083	1299.35461425781	AnxB9	3.22064891870138	1.67428253782444	5.1369179256244
806	FBgn0028468	94.55859375	rtet	2.06367292928068	0.732924240073361	4.42065145791232
807	FBgn0015790	61.6743316650391	Rab11	2.37040806534622	1.68987156742937	2.26069331202623
809	FBgn0261838	7.43735599517822	pre-mod(mdg4)-Z	1.8155545056429	1.58562905649768	0.763795809245088
810	FBgn0261839	4.93480682373047	pre-mod(mdg4)-Y	1.89801311192826	1.18237684262917	2.377292228705
813	FBgn0038917	2.974942445755	CG6678	1.50874176450206	0.434165557390535	3.56966489250126
814	FBgn0264491	380.257232666016	how	3.01751935179511	1.03041653491838	6.60101267481262
816	FBgn0266418	22142.76953125	wake	3.34165947833498	0.679164332552692	8.8446174272754
817	FBgn0039006	84.1462936401367	Cyp6d4	2.86793099857579	1.28718623001695	5.25112045752183
818	FBgn0265042	657.355590820312	Irk1	2.59256589302265	1.10530576279308	4.94057121101547
819	FBgn0024509	195.990005493164	Sec13	2.611049842023	1.75828951274073	2.83280849604819
820	FBgn0040227	7.06184673309326	eIF3d1	1.97001195908594	1.56396791048359	1.34884913281396
821	FBgn0039109	1658.11120605469	CG10365	3.17052346032215	1.30966955018879	6.18162288455302
822	FBgn0026576	5646.77587890625	Pisd	3.38135811828443	1.58748814959002	5.95910704758065
823	FBgn0026257	2.2312068939209	cav	1.1360622867269	0.655815291182723	1.59534598698344
824	FBgn0011785	270.169799804688	BRWD3	2.27371061916162	1.45509964754386	2.71936678540009
825	FBgn0039183	12.2534284591675	Dis3	2.17847765315624	1.01870777844568	3.852672130405
826	FBgn0266758	1094.74243164062	Esyt2	2.7493416392534	0.489589383139239	7.50673450707074
827	FBgn0263490	3185.49462890625	mld	3.08553905775505	1.09013632052183	6.62858441343017
828	FBgn0000140	96.9496917724609	asp	2.10815471933602	0.972431963181985	3.77278933167098
829	FBgn0039225	2.07131457328796	Ets96B	1.17013698454267	1.34401824603955	-0.577621047740938
830	FBgn0013953	45.0306282043457	Esp	3.12186863167063	0.691901101405482	8.07217740845185
831	FBgn0039249	49.2948837280273	CG11168	1.94012908288599	0.991727661949851	3.15052132543885
832	FBgn0266719	66.6648635864258	stac	2.29484248841557	0.931165360814153	4.53003736253445
833	FBgn0039306	35.4279670715332	RIOK2	1.82525892440965	1.31427549711797	1.69745020314208
834	FBgn0039335	4.99053192138672	Vps33B	1.98378635579601	0.959788832938492	3.40164614027546
835	FBgn0261986	86.2176055908203	RASSF8	1.96245220838889	1.02360736575525	3.11877505948479
836	FBgn0051324	2583.48291015625	CG31324	3.5971384717048	1.71253332709839	6.2605227776373
838	FBgn0039419	49139.69140625	CG12290	3.62539119828928	1.08596362326901	8.43579580639151
839	FBgn0039430	3196.1513671875	CG5455	3.38187781175825	0.227687500222503	10.4779934125121
840	FBgn0263289	714.158081054688	scrib	3.05252802051274	1.10041707417661	6.48477219697115
841	FBgn0262473	8397.947265625	Tl	3.29385364855246	0.733630540624665	8.50487707140517
842	FBgn0001197	1256.27111816406	His2Av	2.71995037819528	1.42491388098298	4.30201812399408
843	FBgn0039461	8.18109226226807	CG5500	1.20814563453535	0.6833892931833	1.74320283330768
845	FBgn0039467	1393.79406738281	CG14253	2.99622065866299	0.269483756780027	9.05802392173115
846	FBgn0029155	1136.42077636719	Men-b	2.86673882966793	0.984474429707937	6.25274699223339
848	FBgn0045862	113.735824584961	btz	1.55453458592111	1.19562155959977	1.19228326575793
849	FBgn0003279	13.9153594970703	RpL4	2.2807297097355	1.87490257215161	1.34812857000764
851	FBgn0027655	3.71867799758911	htt	1.47545689320187	0.983026068122969	1.63581979261816
852	FBgn0039600	255.745620727539	CG1646	2.52765502994372	1.57817831540892	3.15409337345447
853	FBgn0264324	548.644165039062	spg	3.17126010448216	0.674323678767484	8.29464326372922
854	FBgn0027873	55.7244453430176	Cpsf100	1.5071505823371	1.16365251210681	1.14107589003759
855	FBgn0039631	2.974942445755	Sirt7	1.46522293619918	0.905123687600279	1.860609429846
856	FBgn0028671	42.4970970153809	Vha100-1	2.80819138532858	1.42328274643127	4.60056691640519
857	FBgn0028692	80.5317840576172	Rpn2	2.20310499132809	1.7022344564844	1.6638559015985
858	FBgn0039644	2248.40234375	rdog	3.36722943531	1.50790408649678	6.17654511375888
860	FBgn0004369	1699.04321289062	Ptp99A	2.79338714853049	0.761251074308663	6.75060991759159
862	FBgn0039713	85.4665908813477	RpS8	2.75341566624191	1.88771222156	2.87580459472958
863	FBgn0266411	1485.28845214844	sima	2.67868359802501	1.64001434415357	3.45038457573122
864	FBgn0010113	248.761352539062	hdc	3.0007190304042	0.879581822292089	7.04626528473858
865	FBgn0004606	2241.13110351562	zfh1	3.09350275757249	1.5446018983101	5.14533728057894
866	FBgn0016123	946.736511230469	Alp4	3.32205800711098	0.484598758882028	9.42583559478973
869	FBgn0085376	2812.53637695312	CG34347	3.46804329173433	1.22446119218806	7.45301840966913
870	FBgn0039844	190.701538085938	CG1607	2.98880891638072	0.526077458507669	8.18101682007142
871	FBgn0011655	39.6820487976074	Med	1.72701840645914	0.8769405817452	2.82389740875796
872	FBgn0039875	13.8111925125122	sip3	1.8789007760735	1.30759443832229	1.89783857416295
873	FBgn0039883	42.0174217224121	RhoGAP100F	1.41486476077638	0.0738466040384219	4.45476589062188
874	FBgn0037236	10.8362503051758	Skp2	1.57178159623575	1.20066859234905	1.23281071398929
875	FBgn0037242	11.8367605209351	CG9855	1.92112048377832	1.3947138420009	1.74868501265573
876	FBgn0037249	94.5028686523438	eIF3a	2.54741654160814	1.60258652550997	3.13865737536941
877	FBgn0037261	97.9574813842773	CG9775	2.00331940656051	1.22150291354774	2.59713817318545
878	FBgn0025825	25.3354530334473	HDAC3	1.7570827226725	1.10698852480259	2.15956618022732
879	FBgn0015402	218.905212402344	ksr	2.59687380147246	1.22959290137102	4.54200883564986
880	FBgn0037344	16.3621845245361	CG2926	2.05584066998228	1.33238290706853	2.40327466808755
881	FBgn0037364	179.010101318359	Rab23	2.74172640232368	1.08934599476167	5.4890888993217
884	FBgn0037473	3.55878591537476	CG10068	1.40508156989641	0.726700726848333	2.25353238155477
885	FBgn0250732	12.4836130142212	gfzf	1.96228999982455	1.2325425311289	2.42416861843299
886	FBgn0015575	155.75798034668	alpha-Est7	3.10189753916242	1.07283512037682	6.74039945524401
887	FBgn0037513	268.113037109375	pyd3	2.77126899173501	1.06079318584905	5.68207763519769
888	FBgn0037537	57.4202499389648	CG2767	2.81323978997498	1.09852691776934	5.6961528648449
890	FBgn0266801	28.3103942871094	CG45263	3.00184692173835	0.23163522281691	9.20244407143277
891	FBgn0086679	114.903511047363	p	2.40691215185442	1.31931430409051	3.61292184642596
893	FBgn0260935	98.0543670654297	Vps15	1.30352003690728	0.953635279221587	1.16229200652896
894	FBgn0000723	26582.447265625	FER	3.38783043834997	0.903136128329431	8.25397583566399
895	FBgn0014380	1057.93115234375	RhoL	3.4972852366665	1.04344480578227	8.15148146772485
896	FBgn0000244	5928.52734375	by	3.62474389416592	0.916422362348093	8.99684938653402
897	FBgn0037710	108.793731689453	CG9393	2.37391193653196	1.23438312755198	3.78543276548411
898	FBgn0051352	1795.23718261719	Unc-115a	3.27820038044167	1.17363636058569	6.99121034504865
900	FBgn0266720	24.2234916687012	Snap24	2.1461807682352	1.3638295426449	2.59891451635797
901	FBgn0040238	5221.98095703125	Best1	3.08819210021347	0.840709733192287	7.46597481777162
903	FBgn0037807	4599.8271484375	CG6293	3.30309525051008	1.30008111211099	6.65386894080454
904	FBgn0024957	372.470947265625	Irp-1B	3.04162043262791	1.03214815456718	6.67532241638725
905	FBgn0037853	781.113647460938	CG14696	3.334521905909	1.55603852634217	5.9079939048733
906	FBgn0026315	114.535285949707	Ugt35A1	2.56009711051806	0.444099469839274	7.02919201128622
907	FBgn0037884	366.501770019531	Arfip	1.65985442512662	1.1899048992654	1.56113853313737
908	FBgn0026063	1907.17272949219	KP78b	3.34116194152468	0.634300896684962	8.99199775380922
909	FBgn0037901	40.3700561523438	Exd2	1.90313205723213	1.19616443598514	2.34849560319609
911	FBgn0051363	1744.07202148438	Jupiter	2.98848359534301	1.22512052942148	5.85776531017148
913	FBgn0002906	15.6184482574463	Blm	1.70615642043237	0.881070664229968	2.74087555422014
914	FBgn0265276	144.485763549805	l(3)neo38	2.66229992895597	0.0706196162107035	8.60937564387496
915	FBgn0259139	197.882110595703	glo	2.21653271956728	1.60946367438015	2.01663971674359
916	FBgn0260745	3123.48608398438	mfas	3.29152130412731	0.888579613320274	7.98239951306804
917	FBgn0037978	296.270843505859	KLHL18	2.16391387759145	1.15169154420478	3.36252980754962
918	FBgn0037989	52.1656608581543	ATP8B	2.34059876752729	0.109468862731079	7.41165311408591
919	FBgn0002719	633.723205566406	Men	3.284723135542	1.31546442301426	6.54173584324762
920	FBgn0038088	101.18920135498	CG10126	2.7938542673637	1.19785854329914	5.30178303509017
922	FBgn0004237	237.77978515625	Hrb87F	2.87779391495732	1.34280202925215	5.09913267054816
923	FBgn0020510	85.2582550048828	Abi	1.77553945526038	1.1043658879954	2.22959032964331
925	FBgn0003862	109.898414611816	trx	2.72144188527719	1.01149643385008	5.68031583582057
926	FBgn0285955	762.430603027344	cv-c	3.13784565893071	1.11195357415177	6.72986783363707
927	FBgn0028662	125.926246643066	VhaPPA1-1	2.60814853611598	1.658886262541	3.15338101600538
929	FBgn0266064	362.3857421875	GlyS	2.79757704715761	1.11014087581505	5.60554162591203
930	FBgn0028984	9611.1962890625	Spn88Ea	3.18568052345168	1.30508899353903	6.24718983822406
931	FBgn0026634	2.54370760917664	ldlCp	1.54636372690521	1.02309497360494	1.73826117276484
932	FBgn0038341	2185.73657226562	NA	3.1541509696126	0.525624559543978	8.73177572976039
933	FBgn0267408	1221.17492675781	AOX1	3.05085005167243	1.24682405656584	5.99284463705172
934	FBgn0027657	7661.12109375	glob1	3.20980217053676	0.345515857864299	9.51495317386798
935	FBgn0026059	107.354705810547	Mhcl	2.15789099657407	0.231807158845246	6.39831201365984
936	FBgn0040237	80.1078262329102	bor	2.47535152292802	1.75336758159655	2.39837873876653
937	FBgn0283477	141.670715332031	SF2	2.94076767553967	1.86093976124801	3.58711068612911
941	FBgn0038488	132.808898925781	m-cup	2.10614838397652	1.04012843169299	3.54124162920116
942	FBgn0010926	37.0268898010254	l(3)07882	1.62824584477034	1.15591648031248	1.56904418583288
943	FBgn0038569	52.0614929199219	CG7218	1.82638096959526	1.10013868717451	2.41252464166861
944	FBgn0261532	92.5768737792969	cdm	2.82119800990807	1.18241465243455	5.44392047662512
945	FBgn0263738	7.38163089752197	Ada2a	1.23312307852108	1.04572578590626	0.622520331242996
946	FBgn0038608	2.2312068939209	WRNexo	1.27895927068422	0.697386288306894	1.93194362938666
947	FBgn0051224	331.003509521484	CG31224	2.63131818089804	1.29195849987197	4.44925655355988
948	FBgn0038660	3044.95043945312	CG14291	2.45781795843228	1.19693781282258	4.18855317998656
949	FBgn0260779	2.49526596069336	GatA	1.47916486130021	1.12423025903659	1.17906722710721
950	FBgn0038682	5327.37060546875	CG5835	2.91812460726902	0.907161354504636	6.68027532714409
951	FBgn0038720	14553.630859375	CG6231	3.19759603084126	1.56168651132359	5.43437379357943
952	FBgn0014135	3151.693359375	bnl	3.61539065569926	0.603690957980549	10.0046498392155
953	FBgn0261984	845.721740722656	Ire1	2.95672739290274	1.67570847328158	4.25545273917181
954	FBgn0038755	1100.08911132812	Hs6st	2.37985053706288	0.669000576707375	5.68332054944188
955	FBgn0067783	173.707061767578	DPCoAC	2.74349859365269	0.503474036406119	7.441200509955
956	FBgn0014029	107.652641296387	Sep2	2.41875855157228	1.36504457231984	3.50036207165423
957	FBgn0015279	126.64338684082	Pi3K92E	1.58478902795147	1.2667489659082	1.05650621740125
958	FBgn0046763	367.056488037109	CG17278	2.51619282705726	1.96798217057872	1.82111638167271
959	FBgn0266674	2.2312068939209	Sec15	0.976407300257485	1.10428989274756	-0.424816776839813
960	FBgn0038865	13.3242321014404	cDIP	1.67576230729912	0.388123413281653	4.2774438181063
961	FBgn0002781	165.261917114258	mod(mdg4)	3.28572486259671	1.91656763985897	4.54824184453043
962	FBgn0266172	10.9961423873901	pre-mod(mdg4)-E	2.01482599150471	1.06825081546499	3.14445467120929
963	FBgn0283499	1632.51904296875	InR	3.41445087822683	1.07106970631153	7.78454375201549
964	FBgn0011766	1783.08068847656	E2f1	1.88825533432709	1.26022288737944	2.08627863001626
965	FBgn0038893	13.8111925125122	Archease	2.12369895798812	1.5098195752215	2.03926316848455
967	FBgn0015229	8905.7275390625	glec	3.37315107515499	1.44562638441456	6.40309842375973
968	FBgn0019960	30.1103668212891	Mitofilin	1.82623682265492	1.089566017546	2.4471674441746
969	FBgn0053099	995.895874023438	CG33099	3.07686463173142	0.810313184400647	7.52932093139572
970	FBgn0263143	5.41448307037354	vret	1.76869728555977	0.942968641972242	2.74301117988663
971	FBgn0039045	3883.52734375	CG17119	3.31795605306408	1.36473339824661	6.48846521260865
974	FBgn0039113	8.76493549346924	CG10217	1.77723645963733	1.46097259808869	1.050605807076
975	FBgn0005674	206.896545410156	GluProRS	2.54157643599904	1.67879734866524	2.86609008989544
976	FBgn0001230	652.464477539062	Hsp68	2.94357130207691	1.99854909842227	3.1392958086127
977	FBgn0266282	47.8631401062012	jnj	1.90204370658331	1.16759348186075	2.43979083580219
978	FBgn0028471	2.81505036354065	Nab2	1.61061758311221	1.25035534129457	1.19676526262113
979	FBgn0039182	44.2413444519043	CG5728	2.14723485055559	1.3762565923631	2.56113433643694
980	FBgn0039207	3893.91821289062	CG5789	3.55481400220951	1.17050227137895	7.92051212561555
981	FBgn0046685	46.4798355102539	Wsck	1.62974080072994	0.722975137339094	3.01221033269722
982	FBgn0027539	23.9037075042725	lili	3.02908027434614	1.07894865527173	6.47819701413147
983	FBgn0039240	29.7494239807129	CG3744	1.59176837306215	0.935227554611662	2.18098139025104
984	FBgn0029157	17.1059188842773	ssh	1.82128092534021	1.11040955856147	2.36146356515329
985	FBgn0039261	8.92482757568359	Ythdf	1.75198887236643	0.949413184664483	2.66609872525065
986	FBgn0039280	28.9499645233154	Mocs2B	2.30684196451907	1.5515747177335	2.50894348624522
987	FBgn0039321	227.471649169922	CG10550	2.86707175786173	0.790176048795835	6.899298206097
988	FBgn0039328	264.651153564453	CHKov2	2.92963538033687	1.22547598778632	5.66109496427987
989	FBgn0004509	3374.70141601562	Fur1	3.42689768468373	0.934827834617637	8.2784768493563
990	FBgn0039338	93.0565490722656	XNP	2.46562038423021	1.16263683267875	4.3284176670749
991	FBgn0051092	991.460021972656	LpR2	3.20300519849829	1.08771932061349	7.026827586464
992	FBgn0266668	6.21394395828247	Exo84	2.20176434391654	1.23586539937653	3.20864684068951
993	FBgn0039431	4807.08544921875	plum	3.41035808457737	0.885665063307117	8.3868486783237
994	FBgn0039449	2.07131457328796	CG6425	1.40851555306252	0.920680191910827	1.62055399188934
995	FBgn0004903	422.621032714844	Rb97D	2.37387751019146	1.38318185713424	3.29101972337356
996	FBgn0039465	2.974942445755	Tsp97E	1.67333429747687	0.589041546589626	3.60194255225504
997	FBgn0051075	3112.1142578125	CG31075	2.66455336856334	0.3477299675865	7.69632074659746
998	FBgn0003495	1546.16015625	spz	3.52510022466244	0.983583441837966	8.44273600449237
1000	FBgn0039492	360.864379882812	CG6051	2.99940330395071	1.07697795551537	6.38615877529097
1002	FBgn0027492	141.455093383789	wdb	2.52704798185128	1.83071743041841	2.31316002213327
1003	FBgn0039559	271.567657470703	NSD	2.47736475326693	1.20698297589715	4.22011691747761
1004	FBgn0003890	77.9443740844727	betaTub97EF	2.46299885527888	0.368189227412173	6.95880695625097
1005	FBgn0261618	1609.1142578125	larp	3.14423644736599	1.80739937441837	4.44087663091168
1006	FBgn0003137	19212.87890625	Ppn	3.72179637885554	1.55433982667582	7.20013481513352
1007	FBgn0015589	138.799942016602	Apc	3.116973901048	0.836719612029415	7.57484078617824
1009	FBgn0039612	1603.29992675781	Nepl19	2.6830393794512	0.152204229912186	8.40725238678212
1011	FBgn0039665	1911.64270019531	CG2310	2.9050531685598	1.04596807232245	6.17574701197724
1012	FBgn0039696	4.88636493682861	Rnb	1.11520264914922	1.09998088404139	0.050565609165482
1013	FBgn0002924	30.3817100524902	ncd	2.43179784163831	1.66216286574102	2.55667204924114
1014	FBgn0051040	13.6513004302979	Cog7	2.09199826645378	1.32590288710913	2.54491376400839
1015	FBgn0039756	2615.19213867188	CG9743	3.20764634868956	0.953100987520465	7.48943757646558
1016	FBgn0039757	166.589492797852	RpS7	2.73150737770461	1.88077787580543	2.82606223350841
1018	FBgn0028646	854.4189453125	aralar1	2.95956318660558	1.02731392483737	6.41879310899318
1019	FBgn0027654	3814.99291992188	jdp	2.61433870431994	0.287370579451534	7.73002078990772
1021	FBgn0039830	688.62158203125	ATPsynC	2.95777448458249	1.90594799166906	3.49409197775598
1022	FBgn0043900	19.1772346496582	pygo	2.07281767615813	0.905106126457851	3.8790538036738
1023	FBgn0039904	11.89976978302	Hcf	2.35486731067688	1.30174653299876	3.49839149867856
1024	FBgn0016126	2.2312068939209	CaMKI	1.51587053352771	1.16999019648527	1.14898960909039
1025	FBgn0004607	127.49129486084	zfh2	2.65189484585974	1.37630361223506	4.23742235656986
1026	FBgn0040324	4.30252170562744	Ephrin	1.71926497742075	1.08123205682969	2.11949948437447
1027	FBgn0025936	2.2312068939209	Eph	1.3253822348283	0.943119663895095	1.2698487740069
1028	FBgn0025740	36.1232604980469	PlexB	2.02210242493138	1.07680604829449	3.1402065915453
1029	FBgn0051998	30.9171123504639	CG31998	2.52567375429317	1.35711214690165	3.88187763420063
1030	FBgn0039908	6.53372859954834	Asator	1.47320951691359	1.27835226461461	0.647301780904525
1032	FBgn0026199	436.926452636719	myo	2.63877020949912	1.08609187376755	5.15788578578966
1033	FBgn0039923	31.5493965148926	MED26	2.47201627538161	1.56929781361905	2.99876581990257
1034	FBgn0025741	14.1309766769409	PlexA	2.45579089561086	1.57858936064299	2.9140004238881
1035	FBgn0039928	10.9961423873901	Cals	2.09482299868181	1.24255757739248	2.83116444728202
1037	FBgn0040372	147.20393371582	G9a	2.41384229317355	0.569640140649943	6.1263069431199
1039	FBgn0003575	32.9327011108398	su(sable)	2.18959136594551	1.48461227656942	2.34188984330654
1040	FBgn0021764	446.122650146484	sdk	2.8267272125952	0.717208507477464	7.00766945322101
1042	FBgn0001189	7.70141506195068	hfw	1.15491064578852	0.828589011829423	1.08401700381828
1043	FBgn0261954	1758.79895019531	east	2.960007814587	1.17346380755997	5.93477072969574
1044	FBgn0023507	244.153610229492	D2hgdh	2.39768804479594	0.407025297340046	6.61283850821941
1047	FBgn0004647	665.388793945312	N	3.06475515462125	0.645434551259187	8.03680908284828
1049	FBgn0262656	8691.3349609375	Myc	3.43980163652725	1.59297214258958	6.13503478237816
1050	FBgn0023215	134.713027954102	Mnt	2.46647205441669	1.30211004482006	3.86792687229855
1051	FBgn0000542	107994.921875	ec	3.38069665633009	1.15902247988121	7.38024186443127
1052	FBgn0026084	1648.798828125	cib	3.02917835246603	1.63657564907418	4.62612604541347
1053	FBgn0262738	68.9517974853516	norpA	2.19707232260243	0.299605347098278	6.30324885504818
1055	FBgn0004368	115.375907897949	Ptp4E	2.83047173984475	0.879270824202457	6.48174914044209
1057	FBgn0284442	21.4568824768066	Mcm3	1.75849745041125	0.777598983485593	3.25847417551228
1058	FBgn0029830	3012.63305664062	Grip	3.23880156993592	0.00803564797117502	10.7323720841794
1059	FBgn0029861	33.3275184631348	CG3815	2.19826590836705	0.961929846052081	4.10701950012652
1060	FBgn0029867	63.5227432250977	CG3847	2.06833802375145	1.17017294005137	2.98363982539015
1061	FBgn0261955	297.17919921875	kdn	2.79843724327	1.40603107636044	4.6254731653513
1062	FBgn0029881	2268.77612304688	pigs	3.05863590804123	1.25611313656298	5.98785103624783
1063	FBgn0029895	399.315734863281	CG14441	2.39401059547607	0.690951007276084	5.65744149330884
1065	FBgn0027108	1290.15112304688	Inx2	2.87041224576008	0.254149126034868	8.69103796103284
1066	FBgn0029939	216.315612792969	CG9650	1.79000352039049	0.839341326796837	3.158031449646
1067	FBgn0024250	988.77099609375	brk	2.88514217972766	0.791466076857191	6.95504146771968
1068	FBgn0261873	6851.72119140625	sdt	3.06962999274292	0.335141843999394	9.08377300644764
1069	FBgn0020653	1226.61376953125	Trxr-1	2.87607646974637	1.69220425196015	3.93273838102066
1070	FBgn0030030	46.6397247314453	CG1636	1.93330882600614	0.699180586097791	4.09968527284542
1072	FBgn0030052	58.1155433654785	CG12065	2.5107825338125	1.14471428001267	4.53798051183136
1073	FBgn0030056	154.265777587891	CAH3	2.44869511465379	0.98904024865572	4.84886850819803
1074	FBgn0041629	1052.08544921875	Hexo2	2.81423693806785	0.754598671017982	6.84197022461809
1076	FBgn0030086	69.7996978759766	CCT2	2.1357335662758	1.62390359959323	1.70026234612811
1077	FBgn0026206	20.0251369476318	mei-P26	2.14649625431991	0.930332537157885	4.04000842002317
1078	FBgn0026149	3.71867799758911	BCL7-like	0.892956767421714	0.974144252242232	-0.269698986778522
1079	FBgn0001186	966.400695800781	Hex-A	3.16674698582133	1.32081850645039	6.13204167677504
1080	FBgn0030170	7.54152297973633	CG2990	1.02568468339481	0.522962338922474	1.67000748003031
1081	FBgn0000711	380.082763671875	flw	2.66895427468394	0.829479063741453	6.11060438307869
1082	FBgn0003204	20772.80859375	ras	3.4735318570064	1.99076749788465	4.92563658266419
1083	FBgn0030234	2345.49658203125	CG15211	3.04339666649415	1.37156932138604	5.55369022751558
1085	FBgn0030263	8.92482757568359	CG2076	1.62415312939615	1.17092585394651	1.50558841968539
1086	FBgn0030269	5.47020864486694	CDK2AP1	0.866804048820225	0.979971537313646	-0.375934259454134
1087	FBgn0001145	474.638824462891	Gs2	2.37448714104643	0.325135797475298	6.80779780450411
1088	FBgn0004370	7925.80615234375	Ptp10D	3.33952547375786	0.176518105464446	10.5072830410696
1089	FBgn0030329	303.519165039062	prtp	2.54782975764362	1.14989851363091	4.64382707420668
1090	FBgn0030343	298.446319580078	ATP7	2.4647726258898	0.717741215695277	5.80351272417589
1091	FBgn0030352	96.56689453125	sicily	2.19799896225286	0.871092552743172	4.40788768103635
1092	FBgn0030362	122.285140991211	regucalcin	1.93969892350937	0.489656195240599	4.81693767782315
1093	FBgn0030364	31.0770034790039	Lsm12	1.57126907528061	1.04768948879445	1.73929373825788
1094	FBgn0052654	225.274322509766	Sec16	2.07273870935111	0.951390952189914	3.72503661865272
1095	FBgn0030465	12.4278879165649	CG15743	1.90699056857951	1.12585846634052	2.59486467624612
1096	FBgn0266376	7131.53515625	lncRNA:CR45018	3.38228677100163	1.80486509293112	5.24008138986677
1098	FBgn0030478	2.81505036354065	CG1640	0.726930864121466	0.29101345396538	1.44808629184804
1099	FBgn0030482	5694.4345703125	CG1673	3.14805728528597	1.42600103172325	5.72054704968646
1100	FBgn0030484	678.209289550781	GstT4	2.89085216477965	1.51661766391194	4.56510819739597
1101	FBgn0086674	141.350921630859	Tpst	2.97704134161286	0.701133905418087	7.56040085365849
1103	FBgn0000173	3.55878591537476	ben	1.86726856254175	0.709723527850437	3.84528137183844
1105	FBgn0052594	1863.4453125	be	2.45507147211859	1.21906229935782	4.10593359653249
1107	FBgn0030631	47.5990791320801	CG6227	0.906186839123265	1.04441627464175	-0.459188245389291
1109	FBgn0030660	13.0117311477661	CG8097	1.78523549030681	1.00040804506184	2.60714033999793
1110	FBgn0030668	8.02119922637939	CG8128	1.80024438845183	0.708246637449958	3.62753800860692
1111	FBgn0030692	2.2312068939209	mRpS30	1.58402009476349	1.27263457275212	1.03440031391072
1112	FBgn0003392	34.5800628662109	shi	2.79344672321659	0.957959081081429	6.09735796622736
1113	FBgn0030710	2.2312068939209	CG8924	1.43204683837968	0.373900002376287	3.51508770303584
1115	FBgn0285954	17.6897621154785	caz	2.41244122635592	1.65492868334756	2.51640219884904
1116	FBgn0030766	685.966430664062	mthl1	3.18564448388186	0.848212217147352	7.76478191676161
1117	FBgn0030796	106.492233276367	CG4829	2.76745141981202	0.40783686837975	7.8384698715079
1118	FBgn0030803	2.07131457328796	CG4880	1.33998776680335	0.971417342584623	1.22436444715673
1119	FBgn0030808	47.8001289367676	RhoGAP15B	2.65028857698625	0.577965473901427	6.88410833782162
1122	FBgn0250788	79.1969146728516	beta-Spec	2.60705271241063	1.04016901612316	5.2050749721183
1123	FBgn0261570	7967.123046875	CG42684	3.19983570893045	0.37081830226335	9.39779240413284
1124	FBgn0030891	42.4970970153809	Ada3	1.73542522701808	1.10442906493191	2.09612387860013
1125	FBgn0030955	252.167526245117	CG6891	3.13413063047852	1.24637484833185	6.27098896899909
1126	FBgn0030969	7.27746391296387	Usp39	1.43797240843935	0.984372019679533	1.50682787527306
1127	FBgn0030993	587.347534179688	Mec2	2.86297275502802	1.02945683042556	6.09080806236029
1128	FBgn0031037	3102.765625	CG14207	2.67589903860963	1.12048015295492	5.16698969557477
1129	FBgn0031078	73.6298294067383	Nup205	2.11649649988609	1.29212088724053	2.73851650838728
1131	FBgn0031145	717.586120605469	Ntf-2	2.40786955438406	1.12927569741318	4.24739685542198
1132	FBgn0031161	39.6263198852539	CG15445	1.86875314532876	1.02001615494292	2.81944325353288
1133	FBgn0011710	1445.01525878906	Sep1	2.40706399824001	1.03617260662488	4.55400262884552
1134	FBgn0024182	12.7476720809937	waw	1.61691903442264	0.909576085481347	2.34974241480855
1136	FBgn0039943	2.2312068939209	CG17168	1.52553716039106	0.83918255120058	2.28002065932529
1138	FBgn0023537	1343.373046875	CG17896	2.71889117513128	1.25502995629973	4.86284170985259
1139	FBgn0260400	596.558288574219	elav	2.72984122725097	0.857793689352915	6.21880731110827
1140	FBgn0015288	383.077026367188	RpL22	2.64582763451467	1.79934141114813	2.8119663673364
1141	FBgn0040348	109.905693054199	CG3703	1.98104805891317	0.658686176227414	4.39279108970197
1142	FBgn0052814	204.520004272461	CG32814	2.65280263595797	0.0455478929036547	8.66111278148045
1145	FBgn0023515	4.4624137878418	CG14814	0.773347541980823	0.68629432884251	0.28918451447438
1146	FBgn0025631	1299.60400390625	moody	3.12965163200534	1.09437328781046	6.76104831249681
1147	FBgn0004860	6669.43115234375	ph-d	3.05220917732155	1.21376869872527	6.10716707662717
1148	FBgn0004397	482.335510253906	Vinc	3.20289714877891	1.32493854685917	6.23844344075259
1149	FBgn0023526	672.632385253906	CG2865	3.37284828030205	1.41465419131991	6.50497995943214
1150	FBgn0003159	7157.0185546875	CG2841	3.23457257914402	0.830833972569009	7.98504680994694
1151	FBgn0024980	55.7801704406738	Syx4	1.42433025522903	0.048043452897569	4.57192579528756
1153	FBgn0029662	17.4741458892822	CG12206	2.10622320457837	0.243942919568034	6.18636119933069
1154	FBgn0015286	242.603134155273	Rala	2.85214407848959	1.14565781253653	5.66882467040891
1155	FBgn0265575	829.805358886719	yin	3.14199981871292	1.74685907100579	4.63455724613048
1157	FBgn0263987	82.7072601318359	spoon	2.03137008304333	1.3962486166668	2.10982784282227
1158	FBgn0004687	53.0135612487793	Mlc-c	2.18213777993464	1.55330580795592	2.08893459467951
1159	FBgn0261383	492.343139648438	IntS6	2.88130375404131	1.38232013200287	4.97951580782552
1160	FBgn0013987	258.790863037109	MAPk-Ak2	2.60555822097509	1.43743265071017	3.88042915021935
1161	FBgn0029003	19278.20703125	mab-21	3.57750369107096	1.81027100446169	5.87061991185059
1162	FBgn0026060	4.14262914657593	Mipp2	0.854731017213942	0.734711842052038	0.398695069895538
1163	FBgn0086558	1549.22790527344	Ubi-p5E	3.09098412158079	1.49873533415609	5.28933598099644
1164	FBgn0014026	136.311950683594	RpL7A	2.57805326214859	1.53715550250358	3.45778751167006
1165	FBgn0052732	8.81337642669678	Setd3	1.63077862701491	0.896585460475046	2.4389369070031
1167	FBgn0264270	4140.6669921875	Sxl	2.80024112080458	1.25293975990447	5.14002386203152
1168	FBgn0261592	324.678100585938	RpS6	2.57262477384379	1.42813600940344	3.80190938087734
1169	FBgn0030000	2.07131457328796	CG2260	1.32996707273466	0.910631073979302	1.39300403546307
1170	FBgn0265464	9.66856288909912	Traf6	1.56502092834529	0.679763935940666	2.94076007426442
1171	FBgn0030054	1.75153028964996	Caf1-180	1.67739477176443	0.788141845831028	2.95403427811895
1172	FBgn0027330	3.71867799758911	l(1)G0020	1.27883930851129	0.789240405025891	1.62641235271419
1173	FBgn0030090	82.3729095458984	fend	2.74693140992551	0.401525468644719	7.79126989025638
1174	FBgn0261260	231.572769165039	mgl	3.02482562249156	0.574309127290558	8.14043959239314
1175	FBgn0028327	346.614685058594	l(1)G0320	2.89142719754904	1.66072867266191	4.08829200615899
1176	FBgn0001206	20.8245983123779	Hmr	1.56811955247286	0.825015323756028	2.46853881480405
1177	FBgn0030218	17520.322265625	CG1628	3.09694701332172	0.764450749888527	7.74838486871853
1178	FBgn0052676	2180.22778320312	stx	3.45491262751778	1.5347483768587	6.37864757106273
1179	FBgn0052672	49.1834335327148	Atg8a	2.05101449137926	1.65682285929797	1.30947625738032
1181	FBgn0003321	2.81505036354065	sbr	0.97780359953627	1.14175774672498	-0.544643887819486
1182	FBgn0262740	160.227676391602	Evi5	2.39400708952812	0.313661619709889	6.91075806326083
1183	FBgn0030309	148.260162353516	CG1572	2.81755727190833	0.813921086067773	6.65593533767671
1184	FBgn0003277	155.649078369141	RpII215	2.50722757867786	1.36636691561264	3.78985708898818
1185	FBgn0030320	49.3990516662598	CG2247	2.51738462323275	1.04748028098565	4.88291653130756
1186	FBgn0030336	29.5338077545166	CG1578	1.891881579122	0.876458887974898	3.37316116590769
1187	FBgn0030361	7.43735599517822	CG1492	0.937317247762494	0.609111294783036	1.09027657611174
1188	FBgn0030391	8.02119922637939	Rab40	2.02937363049933	0.326007967759606	5.65845825092153
1189	FBgn0264542	3750.796875	hwt	2.12374142067528	0.121354630139406	6.65178493631245
1190	FBgn0025463	20.8245983123779	Bap60	1.7526533483154	1.10855825896859	2.13963757308015
1191	FBgn0004456	100.132965087891	mew	2.47563342194483	0.360654937414085	7.02580644784499
1192	FBgn0010198	173.644058227539	RpS15Aa	2.29577485192725	1.35527954991292	3.12425776687099
1193	FBgn0030485	306.876892089844	CG1998	2.65172250207072	0.754394209465818	6.30278816042888
1194	FBgn0030502	46.7438926696777	tth	2.03954200899275	0.876220728178332	3.86446964611777
1195	FBgn0030520	3921.25024414062	Pdcd4	3.26080465469689	1.20039422193526	6.84453530358988
1196	FBgn0052626	55.1406021118164	AMPdeam	2.10203988347942	0.244004828091453	6.17225885177889
1197	FBgn0040153	554.322692871094	l(1)G0469	2.75606377077379	0.337978107859259	8.0327066994801
1203	FBgn0030600	201.392456054688	hiw	1.15572308554753	0.115602191776946	3.45520681909584
1204	FBgn0030629	101.293365478516	CG9123	2.09347159113638	0.81818959088623	4.23639510553512
1207	FBgn0045073	91.6732482910156	Stim	2.32569931713538	0.890270079433979	4.76839271294302
1208	FBgn0030719	118.559181213379	eIF5	2.57821989624487	0.639247362265076	6.44112733584243
1209	FBgn0028397	1450.90942382812	Tob	2.74409143937519	0.693271756219048	6.81267552302439
1210	FBgn0259700	1424.62194824219	CG42354	2.85581373393472	0.451579213815334	7.98669419908263
1211	FBgn0030738	16.3621845245361	CG9915	1.612224740042	0.972487490389128	2.12516114296786
1212	FBgn0030744	6.6936206817627	CG9992	1.71450369422496	0.640925938893333	3.56634810748223
1213	FBgn0030752	179.552780151367	CDC50	2.4688216193017	1.22598152985203	4.12862541059519
1216	FBgn0030787	3.55878591537476	CG9609	1.33157912119696	0.993853790126473	1.12189926563819
1217	FBgn0030789	14.6590948104858	Rrp45	1.31579197534962	0.965888124629755	1.1623554322156
1218	FBgn0030797	816.808166503906	CG13004	3.16953189861195	0.58908629528534	8.57205474701922
1219	FBgn0030806	8.02119922637939	CG13001	1.13522013778963	0.692919589251275	1.46929061857365
1220	FBgn0002590	48.0157470703125	RpS5a	2.55082341797964	1.38868099910511	3.86055355151965
1221	FBgn0027602	22.1521759033203	CG8611	1.31787537841456	0.869495737459201	1.48948492646511
1222	FBgn0030890	125.635597229004	CG7536	2.325884943969	0.615057938494684	5.68324429497714
1223	FBgn0052549	245.619232177734	CG32549	2.62135157460873	1.08723732198111	5.0962172365708
1224	FBgn0010194	516.576477050781	Wnt5	2.59561662815871	0.828558398947566	5.87004037691842
1225	FBgn0030941	949.214965820312	wgn	3.18215062844032	0.954571724609787	7.39985694421303
1227	FBgn0030966	1.91142249107361	shop	1.28516334003456	0.228509431975882	3.51012830375265
1228	FBgn0027603	19.7610778808594	Ulp1	2.03652509935176	0.877521076773482	3.85012802469026
1229	FBgn0031008	8.76493549346924	CG8010	1.55778381111384	0.798904312560221	2.52094312687932
1230	FBgn0052536	4.4624137878418	CG32536	1.36178447942987	0.697434232580172	2.20692374985538
1231	FBgn0031011	893.417724609375	CG8034	3.01520619510382	0.596302885173295	8.03542286407425
1232	FBgn0031012	80.6916732788086	CG8051	1.61315972948384	0.360484542323364	4.16129689799668
1233	FBgn0259834	14120.81640625	out	3.03874332041332	0.415774383209107	8.71331420451551
1234	FBgn0042132	29.7978668212891	CG18809	2.13143419435949	1.34224448482841	2.62163146828729
1235	FBgn0000084	262.843902587891	AnxB10	2.53574748681521	1.10911684259183	4.73916441807292
1236	FBgn0031144	39.4664306640625	CG1529	2.33205550598752	1.28786944324951	3.46871101809923
1237	FBgn0031149	6.37383604049683	Stt3A	1.80291048941904	1.88235929817072	-0.263923229897529
1238	FBgn0052521	40.0670356750488	CG32521	2.99790153037655	0.135641416386668	9.5082222875385
1239	FBgn0031170	58.1567039489746	ABCA	1.71735839771977	0.157690927838292	5.18110318688115
1240	FBgn0024807	1080.46606445312	DIP1	2.617982685991	1.03205135001064	5.2683498615554
1241	FBgn0031190	63.93212890625	CG12576	2.45856080212711	0.89167402432151	5.20508520869994
1242	FBgn0263504	584.568908691406	lncRNA:CR43493	1.9887227896504	0.193514175028669	5.96355393309576
1243	FBgn0031194	42.3929290771484	CG17598	1.29612198258358	0.931940716647409	1.20978397894501
