# Supplementary material for: The NELF pausing checkpoint mediates the functional divergence of Cdk9
Source: Nat Commun. 2023 May 13;14:2762. doi: 10.1038/s41467-023-38359-y (PMC10182999; doi:10.1038/s41467-023-38359-y)
Supplement: Supplementary file 10 — Source Data [file 41467_2023_38359_MOESM10_ESM.zip › Source Data/AllPlots/fig3c.tsv]

x	mean	lower	upper	sample.name	quant.pr	drug	rep	KD
2	100	72.5697692307692	66.9901153846154	79.1806153846154	LacZKD_DMSO	1	DMSO	LacZKD_DMSO	LacZ RNAi
3	200	19.0973076923077	17.0972307692308	21.384	LacZKD_DMSO	1	DMSO	LacZKD_DMSO	LacZ RNAi
4	300	17.0411538461538	14.6360769230769	20.2250769230769	LacZKD_DMSO	1	DMSO	LacZKD_DMSO	LacZ RNAi
5	400	14.8541538461538	13.4678076923077	17.2093846153846	LacZKD_DMSO	1	DMSO	LacZKD_DMSO	LacZ RNAi
6	500	15.2778461538462	13.9257692307692	16.6018846153846	LacZKD_DMSO	1	DMSO	LacZKD_DMSO	LacZ RNAi
7	600	15.8261538461538	14.4429230769231	17.5115769230769	LacZKD_DMSO	1	DMSO	LacZKD_DMSO	LacZ RNAi
8	700	16.1750769230769	14.6641153846154	17.6237307692308	LacZKD_DMSO	1	DMSO	LacZKD_DMSO	LacZ RNAi
9	800	16.0878461538462	14.7015	17.6330769230769	LacZKD_DMSO	1	DMSO	LacZKD_DMSO	LacZ RNAi
10	900	17.8698461538462	16.2467307692308	19.8668076923077	LacZKD_DMSO	1	DMSO	LacZKD_DMSO	LacZ RNAi
11	1000	15.9881538461538	14.6921538461538	17.1875769230769	LacZKD_DMSO	1	DMSO	LacZKD_DMSO	LacZ RNAi
12	1100	17.01	15.5270769230769	18.6580384615385	LacZKD_DMSO	1	DMSO	LacZKD_DMSO	LacZ RNAi
13	1200	16.7233846153846	15.1781538461538	18.3994615384615	LacZKD_DMSO	1	DMSO	LacZKD_DMSO	LacZ RNAi
14	1300	16.0961538461538	14.4148846153846	18.1066153846154	LacZKD_DMSO	1	DMSO	LacZKD_DMSO	LacZ RNAi
15	1400	16.3546363636364	14.6547692307692	18.2203269230769	LacZKD_DMSO	1	DMSO	LacZKD_DMSO	LacZ RNAi
16	1500	14.3687769230769	12.7730769230769	15.953034965035	LacZKD_DMSO	1	DMSO	LacZKD_DMSO	LacZ RNAi
17	1600	13.4883409090909	11.907	15.3347727272727	LacZKD_DMSO	1	DMSO	LacZKD_DMSO	LacZ RNAi
18	1700	13.0727769230769	11.8576636363636	14.391	LacZKD_DMSO	1	DMSO	LacZKD_DMSO	LacZ RNAi
19	1800	13.1078863636364	11.6879318181818	14.58	LacZKD_DMSO	1	DMSO	LacZKD_DMSO	LacZ RNAi
20	1900	12.4911	11.2571590909091	13.7916	LacZKD_DMSO	1	DMSO	LacZKD_DMSO	LacZ RNAi
21	2000	12.3718295454545	10.9718181818182	13.851	LacZKD_DMSO	1	DMSO	LacZKD_DMSO	LacZ RNAi
22	2100	12.76155	11.2952922077922	14.290425	LacZKD_DMSO	1	DMSO	LacZKD_DMSO	LacZ RNAi
23	2200	12.3583909090909	11.0009045454545	13.8105	LacZKD_DMSO	1	DMSO	LacZKD_DMSO	LacZ RNAi
24	2300	13.0250892857143	11.09475	15.756525	LacZKD_DMSO	1	DMSO	LacZKD_DMSO	LacZ RNAi
25	2400	12.0195	10.368	13.7919375	LacZKD_DMSO	1	DMSO	LacZKD_DMSO	LacZ RNAi
26	2500	11.626875	9.74241964285714	13.9836375	LacZKD_DMSO	1	DMSO	LacZKD_DMSO	LacZ RNAi
27	2600	10.4895	8.7156	12.5578928571429	LacZKD_DMSO	1	DMSO	LacZKD_DMSO	LacZ RNAi
28	2700	10.6839	9.018	12.8399464285714	LacZKD_DMSO	1	DMSO	LacZKD_DMSO	LacZ RNAi
29	2800	10.0873928571429	8.38812857142857	12.0121071428571	LacZKD_DMSO	1	DMSO	LacZKD_DMSO	LacZ RNAi
30	2900	10.206	8.1648	12.4084285714286	LacZKD_DMSO	1	DMSO	LacZKD_DMSO	LacZ RNAi
31	3000	9.77014285714286	8.19315	11.502	LacZKD_DMSO	1	DMSO	LacZKD_DMSO	LacZ RNAi
32	3100	10.4652	8.748	12.5307	LacZKD_DMSO	1	DMSO	LacZKD_DMSO	LacZ RNAi
33	3200	9.84555	8.262	11.7669375	LacZKD_DMSO	1	DMSO	LacZKD_DMSO	LacZ RNAi
34	3300	8.8335	7.17428571428571	11.0401071428571	LacZKD_DMSO	1	DMSO	LacZKD_DMSO	LacZ RNAi
35	3400	8.316	6.842475	9.882	LacZKD_DMSO	1	DMSO	LacZKD_DMSO	LacZ RNAi
36	3500	8.802	6.8742	11.0727	LacZKD_DMSO	1	DMSO	LacZKD_DMSO	LacZ RNAi
37	3600	8.7804	7.1604	10.854	LacZKD_DMSO	1	DMSO	LacZKD_DMSO	LacZ RNAi
38	3700	9.6795	7.671375	12.0852	LacZKD_DMSO	1	DMSO	LacZKD_DMSO	LacZ RNAi
39	3800	8.4645	6.696	10.449	LacZKD_DMSO	1	DMSO	LacZKD_DMSO	LacZ RNAi
40	3900	8.586	7.0875	10.48275	LacZKD_DMSO	1	DMSO	LacZKD_DMSO	LacZ RNAi
41	4000	9.396	7.533	11.421	LacZKD_DMSO	1	DMSO	LacZKD_DMSO	LacZ RNAi
42	4100	9.234	7.29675	11.066625	LacZKD_DMSO	1	DMSO	LacZKD_DMSO	LacZ RNAi
43	4200	9.72	7.884	12.119625	LacZKD_DMSO	1	DMSO	LacZKD_DMSO	LacZ RNAi
44	4300	8.1	6.3018	9.93214285714286	LacZKD_DMSO	1	DMSO	LacZKD_DMSO	LacZ RNAi
45	4400	7.938	6.156	9.882	LacZKD_DMSO	1	DMSO	LacZKD_DMSO	LacZ RNAi
46	4500	8.856	6.804	11.421	LacZKD_DMSO	1	DMSO	LacZKD_DMSO	LacZ RNAi
47	4600	7.83675	5.508	10.411875	LacZKD_DMSO	1	DMSO	LacZKD_DMSO	LacZ RNAi
48	4700	7.695	5.538375	10.692	LacZKD_DMSO	1	DMSO	LacZKD_DMSO	LacZ RNAi
49	4800	8.93025	6.3018	13.122	LacZKD_DMSO	1	DMSO	LacZKD_DMSO	LacZ RNAi
50	4900	7.614	5.4675	9.92394642857143	LacZKD_DMSO	1	DMSO	LacZKD_DMSO	LacZ RNAi
51	5000	8.856	6.426	11.664	LacZKD_DMSO	1	DMSO	LacZKD_DMSO	LacZ RNAi
52	5100	7.8084	5.265	10.125	LacZKD_DMSO	1	DMSO	LacZKD_DMSO	LacZ RNAi
53	5200	7.40475	5.238	10.206	LacZKD_DMSO	1	DMSO	LacZKD_DMSO	LacZ RNAi
54	5300	9.396	5.508	13.554	LacZKD_DMSO	1	DMSO	LacZKD_DMSO	LacZ RNAi
55	5400	8.019	5.346	11.34	LacZKD_DMSO	1	DMSO	LacZKD_DMSO	LacZ RNAi
56	5500	9.288	5.346	13.77	LacZKD_DMSO	1	DMSO	LacZKD_DMSO	LacZ RNAi
57	5600	8.181	5.427	12.879	LacZKD_DMSO	1	DMSO	LacZKD_DMSO	LacZ RNAi
58	5700	7.452	5.184	10.611	LacZKD_DMSO	1	DMSO	LacZKD_DMSO	LacZ RNAi
59	5800	6.966	4.347	11.3076	LacZKD_DMSO	1	DMSO	LacZKD_DMSO	LacZ RNAi
60	5900	8.208	4.941	12.0555	LacZKD_DMSO	1	DMSO	LacZKD_DMSO	LacZ RNAi
61	6000	6.5205	2.7108	10.908	LacZKD_DMSO	1	DMSO	LacZKD_DMSO	LacZ RNAi
62	6100	6.642	4.131	10.53	LacZKD_DMSO	1	DMSO	LacZKD_DMSO	LacZ RNAi
63	6200	8.14725	4.941	10.742625	LacZKD_DMSO	1	DMSO	LacZKD_DMSO	LacZ RNAi
64	6300	7.533	4.323375	12.65625	LacZKD_DMSO	1	DMSO	LacZKD_DMSO	LacZ RNAi
65	6400	9.234	4.617	13.608	LacZKD_DMSO	1	DMSO	LacZKD_DMSO	LacZ RNAi
66	6500	10.53	5.265	14.499	LacZKD_DMSO	1	DMSO	LacZKD_DMSO	LacZ RNAi
67	6600	7.452	3.078	11.259	LacZKD_DMSO	1	DMSO	LacZKD_DMSO	LacZ RNAi
68	6700	7.209	2.754	11.988	LacZKD_DMSO	1	DMSO	LacZKD_DMSO	LacZ RNAi
69	6800	8.91	3.159	12.15	LacZKD_DMSO	1	DMSO	LacZKD_DMSO	LacZ RNAi
70	6900	7.938	5.04225	11.988	LacZKD_DMSO	1	DMSO	LacZKD_DMSO	LacZ RNAi
71	7000	10.206	5.184	16.362	LacZKD_DMSO	1	DMSO	LacZKD_DMSO	LacZ RNAi
72	7100	7.614	4.239	13.1625	LacZKD_DMSO	1	DMSO	LacZKD_DMSO	LacZ RNAi
73	7200	7.614	3.5505	13.932	LacZKD_DMSO	1	DMSO	LacZKD_DMSO	LacZ RNAi
74	7300	8.586	4.86	14.256	LacZKD_DMSO	1	DMSO	LacZKD_DMSO	LacZ RNAi
75	7400	7.128	2.7864	11.826	LacZKD_DMSO	1	DMSO	LacZKD_DMSO	LacZ RNAi
76	7500	8.586	5.508	13.446	LacZKD_DMSO	1	DMSO	LacZKD_DMSO	LacZ RNAi
77	7600	8.748	3.969	12.231	LacZKD_DMSO	1	DMSO	LacZKD_DMSO	LacZ RNAi
78	7700	9.882	3.078	18.468	LacZKD_DMSO	1	DMSO	LacZKD_DMSO	LacZ RNAi
79	7800	7.047	2.754	17.415	LacZKD_DMSO	1	DMSO	LacZKD_DMSO	LacZ RNAi
80	7900	6.48	3.564	12.96	LacZKD_DMSO	1	DMSO	LacZKD_DMSO	LacZ RNAi
81	8000	6.696	4.212	11.502	LacZKD_DMSO	1	DMSO	LacZKD_DMSO	LacZ RNAi
82	8100	7.29	3.726	12.636	LacZKD_DMSO	1	DMSO	LacZKD_DMSO	LacZ RNAi
83	8200	5.832	4.79925	9.234	LacZKD_DMSO	1	DMSO	LacZKD_DMSO	LacZ RNAi
84	8300	6.048	1.782	11.745	LacZKD_DMSO	1	DMSO	LacZKD_DMSO	LacZ RNAi
85	8400	4.86	3.24	10.125	LacZKD_DMSO	1	DMSO	LacZKD_DMSO	LacZ RNAi
86	8500	5.508	3.726	8.91	LacZKD_DMSO	1	DMSO	LacZKD_DMSO	LacZ RNAi
87	8600	5.346	1.782	11.826	LacZKD_DMSO	1	DMSO	LacZKD_DMSO	LacZ RNAi
88	8700	5.022	1.944	11.016	LacZKD_DMSO	1	DMSO	LacZKD_DMSO	LacZ RNAi
89	8800	3.726	3.17925	12.636	LacZKD_DMSO	1	DMSO	LacZKD_DMSO	LacZ RNAi
90	8900	5.832	3.24	11.421	LacZKD_DMSO	1	DMSO	LacZKD_DMSO	LacZ RNAi
91	9000	4.212	3.8799	15.39	LacZKD_DMSO	1	DMSO	LacZKD_DMSO	LacZ RNAi
92	9100	4.212	3.078	12.393	LacZKD_DMSO	1	DMSO	LacZKD_DMSO	LacZ RNAi
93	9200	5.67	2.997	10.783125	LacZKD_DMSO	1	DMSO	LacZKD_DMSO	LacZ RNAi
94	9300	5.508	3.402	10.692	LacZKD_DMSO	1	DMSO	LacZKD_DMSO	LacZ RNAi
95	9400	3.888	1.944	11.502	LacZKD_DMSO	1	DMSO	LacZKD_DMSO	LacZ RNAi
96	9500	7.29	0.648	17.82	LacZKD_DMSO	1	DMSO	LacZKD_DMSO	LacZ RNAi
97	9600	8.586	0.162	18.954	LacZKD_DMSO	1	DMSO	LacZKD_DMSO	LacZ RNAi
98	9700	8.505	0	17.01	LacZKD_DMSO	1	DMSO	LacZKD_DMSO	LacZ RNAi
99	9800	6.561	0.81	11.34	LacZKD_DMSO	1	DMSO	LacZKD_DMSO	LacZ RNAi
100	9900	5.184	0.162	15.876	LacZKD_DMSO	1	DMSO	LacZKD_DMSO	LacZ RNAi
101	10000	5.022	0.972	9.882	LacZKD_DMSO	1	DMSO	LacZKD_DMSO	LacZ RNAi
103	100	194.769346153846	169.104048076923	226.0895	LacZKD_FP	1	FP	LacZKD_FP	LacZ RNAi
104	200	17.9486730769231	14.9567115384615	21.2112115384615	LacZKD_FP	1	FP	LacZKD_FP	LacZ RNAi
105	300	14.1317884615385	10.4573269230769	19.5579326923077	LacZKD_FP	1	FP	LacZKD_FP	LacZ RNAi
106	400	6.86619230769231	5.53403846153846	9.50310576923077	LacZKD_FP	1	FP	LacZKD_FP	LacZ RNAi
107	500	4.21723076923077	3.42555769230769	5.56311538461538	LacZKD_FP	1	FP	LacZKD_FP	LacZ RNAi
108	600	3.18675	2.50525961538462	4.09203846153846	LacZKD_FP	1	FP	LacZKD_FP	LacZ RNAi
109	700	2.23111538461538	1.892625	2.64552884615385	LacZKD_FP	1	FP	LacZKD_FP	LacZ RNAi
110	800	2.57559615384615	1.93657692307692	3.49199038461538	LacZKD_FP	1	FP	LacZKD_FP	LacZ RNAi
111	900	2.05073076923077	1.74582692307692	2.43775	LacZKD_FP	1	FP	LacZKD_FP	LacZ RNAi
112	1000	1.58698076923077	1.37657692307692	1.82774038461538	LacZKD_FP	1	FP	LacZKD_FP	LacZ RNAi
113	1100	1.58226923076923	1.32825	1.95017307692308	LacZKD_FP	1	FP	LacZKD_FP	LacZ RNAi
114	1200	1.701	1.41150961538462	2.31693269230769	LacZKD_FP	1	FP	LacZKD_FP	LacZ RNAi
115	1300	1.65327884615385	1.36628445512821	2.03235576923077	LacZKD_FP	1	FP	LacZKD_FP	LacZ RNAi
116	1400	1.48668465909091	1.25745454545455	1.79241057692308	LacZKD_FP	1	FP	LacZKD_FP	LacZ RNAi
117	1500	1.37422727272727	1.15245454545455	1.68894223484848	LacZKD_FP	1	FP	LacZKD_FP	LacZ RNAi
118	1600	1.46960227272727	1.24094444444444	1.71274213286713	LacZKD_FP	1	FP	LacZKD_FP	LacZ RNAi
119	1700	1.38632083333333	1.18613541666667	1.6342375	LacZKD_FP	1	FP	LacZKD_FP	LacZ RNAi
120	1800	1.40189141414141	1.211875	1.64113541666667	LacZKD_FP	1	FP	LacZKD_FP	LacZ RNAi
121	1900	1.3783	1.20040277777778	1.63593181818182	LacZKD_FP	1	FP	LacZKD_FP	LacZ RNAi
122	2000	1.59286944444444	1.31287121212121	1.95654166666667	LacZKD_FP	1	FP	LacZKD_FP	LacZ RNAi
123	2100	1.63527777777778	1.3545	1.99825694444444	LacZKD_FP	1	FP	LacZKD_FP	LacZ RNAi
124	2200	1.57616666666667	1.2831875	2.08808806818182	LacZKD_FP	1	FP	LacZKD_FP	LacZ RNAi
125	2300	1.55707222222222	1.235921875	2.02052083333333	LacZKD_FP	1	FP	LacZKD_FP	LacZ RNAi
126	2400	1.582	1.2295	2.15631818181818	LacZKD_FP	1	FP	LacZKD_FP	LacZ RNAi
127	2500	1.50745	1.2239375	1.98915625	LacZKD_FP	1	FP	LacZKD_FP	LacZ RNAi
128	2600	1.57525	1.2324375	2.047109375	LacZKD_FP	1	FP	LacZKD_FP	LacZ RNAi
129	2700	1.60625	1.22195833333333	2.080425	LacZKD_FP	1	FP	LacZKD_FP	LacZ RNAi
130	2800	1.4684	1.16	1.9053125	LacZKD_FP	1	FP	LacZKD_FP	LacZ RNAi
131	2900	1.558	1.221625	2.0545	LacZKD_FP	1	FP	LacZKD_FP	LacZ RNAi
132	3000	1.70076666666667	1.36291666666667	2.315325	LacZKD_FP	1	FP	LacZKD_FP	LacZ RNAi
133	3100	1.82046875	1.41981875	2.30190625	LacZKD_FP	1	FP	LacZKD_FP	LacZ RNAi
134	3200	1.78208333333333	1.42216666666667	2.28375	LacZKD_FP	1	FP	LacZKD_FP	LacZ RNAi
135	3300	1.82379166666667	1.3271125	2.5729375	LacZKD_FP	1	FP	LacZKD_FP	LacZ RNAi
136	3400	1.70595833333333	1.2929875	2.17845833333333	LacZKD_FP	1	FP	LacZKD_FP	LacZ RNAi
137	3500	1.848	1.3661375	2.356125	LacZKD_FP	1	FP	LacZKD_FP	LacZ RNAi
138	3600	1.96875	1.54	2.46254166666667	LacZKD_FP	1	FP	LacZKD_FP	LacZ RNAi
139	3700	2.20535	1.62173958333333	2.86189166666667	LacZKD_FP	1	FP	LacZKD_FP	LacZ RNAi
140	3800	2.134475	1.5903125	2.85147916666667	LacZKD_FP	1	FP	LacZKD_FP	LacZ RNAi
141	3900	2.32684375	1.792	2.9706	LacZKD_FP	1	FP	LacZKD_FP	LacZ RNAi
142	4000	2.839025	2.09925	3.542875	LacZKD_FP	1	FP	LacZKD_FP	LacZ RNAi
143	4100	2.30052083333333	1.729	2.97432916666667	LacZKD_FP	1	FP	LacZKD_FP	LacZ RNAi
144	4200	2.93755	2.144275	3.93459375	LacZKD_FP	1	FP	LacZKD_FP	LacZ RNAi
145	4300	3.07183333333333	2.121	4.09733333333333	LacZKD_FP	1	FP	LacZKD_FP	LacZ RNAi
146	4400	2.9176	2.09475	3.84125	LacZKD_FP	1	FP	LacZKD_FP	LacZ RNAi
147	4500	2.947875	2.1363125	3.961375	LacZKD_FP	1	FP	LacZKD_FP	LacZ RNAi
148	4600	3.08	1.94425	4.21516666666667	LacZKD_FP	1	FP	LacZKD_FP	LacZ RNAi
149	4700	3.3543125	2.15366666666667	4.81417708333333	LacZKD_FP	1	FP	LacZKD_FP	LacZ RNAi
150	4800	3.4216875	2.3454375	5.20769375	LacZKD_FP	1	FP	LacZKD_FP	LacZ RNAi
151	4900	3.248	2.0965	4.54628125	LacZKD_FP	1	FP	LacZKD_FP	LacZ RNAi
152	5000	3.913	2.71425	5.33925	LacZKD_FP	1	FP	LacZKD_FP	LacZ RNAi
153	5100	3.031	1.87716666666667	4.44383333333333	LacZKD_FP	1	FP	LacZKD_FP	LacZ RNAi
154	5200	3.54725	2.247	5.187	LacZKD_FP	1	FP	LacZKD_FP	LacZ RNAi
155	5300	4.29916666666667	2.43541666666667	6.02204166666667	LacZKD_FP	1	FP	LacZKD_FP	LacZ RNAi
156	5400	3.92525	2.6575	5.5265	LacZKD_FP	1	FP	LacZKD_FP	LacZ RNAi
157	5500	4.05533333333333	2.499	5.99783333333333	LacZKD_FP	1	FP	LacZKD_FP	LacZ RNAi
158	5600	4.32775	2.38933333333333	6.28191666666667	LacZKD_FP	1	FP	LacZKD_FP	LacZ RNAi
159	5700	3.738	2.4609375	5.285875	LacZKD_FP	1	FP	LacZKD_FP	LacZ RNAi
160	5800	3.80006666666667	2.1455	5.4775	LacZKD_FP	1	FP	LacZKD_FP	LacZ RNAi
161	5900	4.106375	2.2715	6.0305	LacZKD_FP	1	FP	LacZKD_FP	LacZ RNAi
162	6000	3.7891875	2.121	5.3799375	LacZKD_FP	1	FP	LacZKD_FP	LacZ RNAi
163	6100	3.65166666666667	1.77975	5.33575	LacZKD_FP	1	FP	LacZKD_FP	LacZ RNAi
164	6200	3.338125	1.6905	6.70075	LacZKD_FP	1	FP	LacZKD_FP	LacZ RNAi
165	6300	4.60775	2.0965	6.6395	LacZKD_FP	1	FP	LacZKD_FP	LacZ RNAi
166	6400	4.039	2.0195	5.9325	LacZKD_FP	1	FP	LacZKD_FP	LacZ RNAi
167	6500	4.60775	1.76633333333333	8.3055	LacZKD_FP	1	FP	LacZKD_FP	LacZ RNAi
168	6600	4.2665	1.6905	6.41783333333333	LacZKD_FP	1	FP	LacZKD_FP	LacZ RNAi
169	6700	3.06366666666667	1.162	6.50125	LacZKD_FP	1	FP	LacZKD_FP	LacZ RNAi
170	6800	5.502	1.61525	9.02679166666667	LacZKD_FP	1	FP	LacZKD_FP	LacZ RNAi
171	6900	5.21325	1.1865	8.59570833333333	LacZKD_FP	1	FP	LacZKD_FP	LacZ RNAi
172	7000	6.223875	1.869	8.79316666666667	LacZKD_FP	1	FP	LacZKD_FP	LacZ RNAi
173	7100	5.3515	2.1455	7.30625	LacZKD_FP	1	FP	LacZKD_FP	LacZ RNAi
174	7200	4.68125	1.32475	8.4035	LacZKD_FP	1	FP	LacZKD_FP	LacZ RNAi
175	7300	6.12325	2.8525	10.5870625	LacZKD_FP	1	FP	LacZKD_FP	LacZ RNAi
176	7400	3.6575	0.9345	8.75991666666667	LacZKD_FP	1	FP	LacZKD_FP	LacZ RNAi
177	7500	6.3315	2.3975	9.11866666666667	LacZKD_FP	1	FP	LacZKD_FP	LacZ RNAi
178	7600	6.062	1.211	9.338	LacZKD_FP	1	FP	LacZKD_FP	LacZ RNAi
179	7700	5.957	2.3975	11.9385	LacZKD_FP	1	FP	LacZKD_FP	LacZ RNAi
180	7800	4.63225	2.17	10.577	LacZKD_FP	1	FP	LacZKD_FP	LacZ RNAi
181	7900	4.242	2.121	7.14291666666667	LacZKD_FP	1	FP	LacZKD_FP	LacZ RNAi
182	8000	5.4285	2.18604166666667	8.11475	LacZKD_FP	1	FP	LacZKD_FP	LacZ RNAi
183	8100	4.17725	1.8755625	7.07875	LacZKD_FP	1	FP	LacZKD_FP	LacZ RNAi
184	8200	4.116	2.8525	5.047	LacZKD_FP	1	FP	LacZKD_FP	LacZ RNAi
185	8300	3.7625	0.9345	6.965	LacZKD_FP	1	FP	LacZKD_FP	LacZ RNAi
186	8400	4.5675	2.51125	6.741	LacZKD_FP	1	FP	LacZKD_FP	LacZ RNAi
187	8500	4.2665	2.17	6.3595	LacZKD_FP	1	FP	LacZKD_FP	LacZ RNAi
188	8600	4.998	0.959	5.502	LacZKD_FP	1	FP	LacZKD_FP	LacZ RNAi
189	8700	3.87625	1.30025	8.281	LacZKD_FP	1	FP	LacZKD_FP	LacZ RNAi
190	8800	4.83	1.6415	11.109	LacZKD_FP	1	FP	LacZKD_FP	LacZ RNAi
191	8900	3.3565	1.6415	4.34	LacZKD_FP	1	FP	LacZKD_FP	LacZ RNAi
192	9000	2.3485	0.7315	6.4365	LacZKD_FP	1	FP	LacZKD_FP	LacZ RNAi
193	9100	2.751	0.833	5.502	LacZKD_FP	1	FP	LacZKD_FP	LacZ RNAi
194	9200	4.137	2.23475	6.16	LacZKD_FP	1	FP	LacZKD_FP	LacZ RNAi
195	9300	3.283	0.9835	5.4775	LacZKD_FP	1	FP	LacZKD_FP	LacZ RNAi
196	9400	3.19375	1.54	6.412	LacZKD_FP	1	FP	LacZKD_FP	LacZ RNAi
197	9500	2.36075	0.2275	3.5105	LacZKD_FP	1	FP	LacZKD_FP	LacZ RNAi
198	9600	3.8605	0	4.1685	LacZKD_FP	1	FP	LacZKD_FP	LacZ RNAi
199	9700	4.0145	0	6.3875	LacZKD_FP	1	FP	LacZKD_FP	LacZ RNAi
200	9800	3.584	0.2275	3.99	LacZKD_FP	1	FP	LacZKD_FP	LacZ RNAi
201	9900	3.381	0	6.6395	LacZKD_FP	1	FP	LacZKD_FP	LacZ RNAi
202	10000	2.828	0	5.2745	LacZKD_FP	1	FP	LacZKD_FP	LacZ RNAi
204	100	49.3393461538462	45.7473942307692	53.2246057692308	NELFeKD_DMSO	1	DMSO	NELFeKD_DMSO	NELF RNAi
205	200	17.4693653846154	15.8875192307692	18.9776538461538	NELFeKD_DMSO	1	DMSO	NELFeKD_DMSO	NELF RNAi
206	300	15.2534807692308	13.5440576923077	17.5975480769231	NELFeKD_DMSO	1	DMSO	NELFeKD_DMSO	NELF RNAi
207	400	13.7956153846154	12.569	15.175875	NELFeKD_DMSO	1	DMSO	NELFeKD_DMSO	NELF RNAi
208	500	13.1924423076923	12.0568173076923	14.5258846153846	NELFeKD_DMSO	1	DMSO	NELFeKD_DMSO	NELF RNAi
209	600	13.3908076923077	12.2077788461538	14.7795192307692	NELFeKD_DMSO	1	DMSO	NELFeKD_DMSO	NELF RNAi
210	700	13.1706153846154	11.9143557692308	14.4411346153846	NELFeKD_DMSO	1	DMSO	NELFeKD_DMSO	NELF RNAi
211	800	13.3987692307692	12.2171634615385	14.6487019230769	NELFeKD_DMSO	1	DMSO	NELFeKD_DMSO	NELF RNAi
212	900	14.1553846153846	12.8216057692308	15.5377692307692	NELFeKD_DMSO	1	DMSO	NELFeKD_DMSO	NELF RNAi
213	1000	12.7988461538462	11.566375	14.0607115384615	NELFeKD_DMSO	1	DMSO	NELFeKD_DMSO	NELF RNAi
214	1100	13.2204423076923	12.0485576923077	14.4083653846154	NELFeKD_DMSO	1	DMSO	NELFeKD_DMSO	NELF RNAi
215	1200	13.0390576923077	11.6731057692308	14.3280673076923	NELFeKD_DMSO	1	DMSO	NELFeKD_DMSO	NELF RNAi
216	1300	12.2529983974359	11.015875	13.7179326923077	NELFeKD_DMSO	1	DMSO	NELFeKD_DMSO	NELF RNAi
217	1400	12.080425	10.7557625	13.4433677884615	NELFeKD_DMSO	1	DMSO	NELFeKD_DMSO	NELF RNAi
218	1500	10.8380057692308	9.75711713286713	12.0710227272727	NELFeKD_DMSO	1	DMSO	NELFeKD_DMSO	NELF RNAi
219	1600	10.2537083333333	9.13526590909091	11.44446875	NELFeKD_DMSO	1	DMSO	NELFeKD_DMSO	NELF RNAi
220	1700	9.83214583333333	8.89078333333333	10.8644125	NELFeKD_DMSO	1	DMSO	NELFeKD_DMSO	NELF RNAi
221	1800	10.0910681818182	9.14807857142857	11.1797416666667	NELFeKD_DMSO	1	DMSO	NELFeKD_DMSO	NELF RNAi
222	1900	9.39812222222222	8.41397008547009	10.4823020833333	NELFeKD_DMSO	1	DMSO	NELFeKD_DMSO	NELF RNAi
223	2000	9.52842708333333	8.57749053030303	10.6819204545455	NELFeKD_DMSO	1	DMSO	NELFeKD_DMSO	NELF RNAi
224	2100	9.58508181818182	8.512046875	10.6444305555556	NELFeKD_DMSO	1	DMSO	NELFeKD_DMSO	NELF RNAi
225	2200	9.59641428571429	8.45306770833333	10.6756964285714	NELFeKD_DMSO	1	DMSO	NELFeKD_DMSO	NELF RNAi
226	2300	9.358175	7.97668452380952	11.0182651515152	NELFeKD_DMSO	1	DMSO	NELFeKD_DMSO	NELF RNAi
227	2400	8.78152777777778	7.61538333333333	10.0400467171717	NELFeKD_DMSO	1	DMSO	NELFeKD_DMSO	NELF RNAi
228	2500	9.14790625	7.67276785714286	10.730928125	NELFeKD_DMSO	1	DMSO	NELFeKD_DMSO	NELF RNAi
229	2600	8.335175	7.02158035714286	9.8319125	NELFeKD_DMSO	1	DMSO	NELFeKD_DMSO	NELF RNAi
230	2700	8.25199652777778	6.88189583333333	10.0619	NELFeKD_DMSO	1	DMSO	NELFeKD_DMSO	NELF RNAi
231	2800	8.2190625	6.69514880952381	9.82952857142857	NELFeKD_DMSO	1	DMSO	NELFeKD_DMSO	NELF RNAi
232	2900	7.7163	6.46047767857143	9.20003645833333	NELFeKD_DMSO	1	DMSO	NELFeKD_DMSO	NELF RNAi
233	3000	7.761975	6.41148214285714	9.50273958333334	NELFeKD_DMSO	1	DMSO	NELFeKD_DMSO	NELF RNAi
234	3100	7.8427	6.574140625	9.36540625	NELFeKD_DMSO	1	DMSO	NELFeKD_DMSO	NELF RNAi
235	3200	7.5696625	6.381125	8.95184375	NELFeKD_DMSO	1	DMSO	NELFeKD_DMSO	NELF RNAi
236	3300	6.88566666666667	5.74899375	8.41590178571429	NELFeKD_DMSO	1	DMSO	NELFeKD_DMSO	NELF RNAi
237	3400	6.41440833333333	5.16110714285714	7.71460416666667	NELFeKD_DMSO	1	DMSO	NELFeKD_DMSO	NELF RNAi
238	3500	6.26958333333333	5.040625	7.94473214285714	NELFeKD_DMSO	1	DMSO	NELFeKD_DMSO	NELF RNAi
239	3600	6.934	5.7226875	8.44614285714286	NELFeKD_DMSO	1	DMSO	NELFeKD_DMSO	NELF RNAi
240	3700	7.071825	5.7245625	8.57854166666667	NELFeKD_DMSO	1	DMSO	NELFeKD_DMSO	NELF RNAi
241	3800	7.04068571428571	5.44075	8.6829	NELFeKD_DMSO	1	DMSO	NELFeKD_DMSO	NELF RNAi
242	3900	6.84766666666667	5.4703125	8.608625	NELFeKD_DMSO	1	DMSO	NELFeKD_DMSO	NELF RNAi
243	4000	7.789875	6.4068125	9.364125	NELFeKD_DMSO	1	DMSO	NELFeKD_DMSO	NELF RNAi
244	4100	7.276	5.99378125	8.6655	NELFeKD_DMSO	1	DMSO	NELFeKD_DMSO	NELF RNAi
245	4200	7.5069125	5.81980208333333	9.72203125	NELFeKD_DMSO	1	DMSO	NELFeKD_DMSO	NELF RNAi
246	4300	6.585625	5.21160416666667	8.26516666666667	NELFeKD_DMSO	1	DMSO	NELFeKD_DMSO	NELF RNAi
247	4400	6.3179	5.04089583333333	7.96948214285714	NELFeKD_DMSO	1	DMSO	NELFeKD_DMSO	NELF RNAi
248	4500	6.13283333333333	4.7845	7.75395833333333	NELFeKD_DMSO	1	DMSO	NELFeKD_DMSO	NELF RNAi
249	4600	5.7454	4.0296875	8.147	NELFeKD_DMSO	1	DMSO	NELFeKD_DMSO	NELF RNAi
250	4700	6.03725	4.509	9.19154166666667	NELFeKD_DMSO	1	DMSO	NELFeKD_DMSO	NELF RNAi
251	4800	7.14591666666667	5.43975	9.69645833333333	NELFeKD_DMSO	1	DMSO	NELFeKD_DMSO	NELF RNAi
252	4900	6.184625	4.3975	8.24745833333333	NELFeKD_DMSO	1	DMSO	NELFeKD_DMSO	NELF RNAi
253	5000	6.899	5.03833333333333	8.8215	NELFeKD_DMSO	1	DMSO	NELFeKD_DMSO	NELF RNAi
254	5100	5.87566666666667	4.60725	7.515	NELFeKD_DMSO	1	DMSO	NELFeKD_DMSO	NELF RNAi
255	5200	6.68052083333333	4.62453125	9.0106875	NELFeKD_DMSO	1	DMSO	NELFeKD_DMSO	NELF RNAi
256	5300	7.6425	5.12375	10.358375	NELFeKD_DMSO	1	DMSO	NELFeKD_DMSO	NELF RNAi
257	5400	7.1565	4.5505	10.20775	NELFeKD_DMSO	1	DMSO	NELFeKD_DMSO	NELF RNAi
258	5500	7.73983333333333	5.4008125	10.9075166666667	NELFeKD_DMSO	1	DMSO	NELFeKD_DMSO	NELF RNAi
259	5600	6.82325	4.671	9.82	NELFeKD_DMSO	1	DMSO	NELFeKD_DMSO	NELF RNAi
260	5700	6.028	3.9046	8.56125	NELFeKD_DMSO	1	DMSO	NELFeKD_DMSO	NELF RNAi
261	5800	5.80225	3.789375	8.232	NELFeKD_DMSO	1	DMSO	NELFeKD_DMSO	NELF RNAi
262	5900	6.22975	4.0735	9.05516666666667	NELFeKD_DMSO	1	DMSO	NELFeKD_DMSO	NELF RNAi
263	6000	5.4225	3.15116666666667	8.1045	NELFeKD_DMSO	1	DMSO	NELFeKD_DMSO	NELF RNAi
264	6100	5.4225	3.42025	8.55066666666667	NELFeKD_DMSO	1	DMSO	NELFeKD_DMSO	NELF RNAi
265	6200	6.4076875	4.6365	9.107	NELFeKD_DMSO	1	DMSO	NELFeKD_DMSO	NELF RNAi
266	6300	5.71414583333333	3.33	9.1455	NELFeKD_DMSO	1	DMSO	NELFeKD_DMSO	NELF RNAi
267	6400	7.70616666666667	4.1815	11.7425	NELFeKD_DMSO	1	DMSO	NELFeKD_DMSO	NELF RNAi
268	6500	8.756	3.946	12.5365	NELFeKD_DMSO	1	DMSO	NELFeKD_DMSO	NELF RNAi
269	6600	6.82725	2.9635	10.0165	NELFeKD_DMSO	1	DMSO	NELFeKD_DMSO	NELF RNAi
270	6700	4.80375	1.91016666666667	8.7525	NELFeKD_DMSO	1	DMSO	NELFeKD_DMSO	NELF RNAi
271	6800	6.9945	3.25825	10.7865	NELFeKD_DMSO	1	DMSO	NELFeKD_DMSO	NELF RNAi
272	6900	7.02466666666667	3.553	10.298	NELFeKD_DMSO	1	DMSO	NELFeKD_DMSO	NELF RNAi
273	7000	9.0605	5.688	13.612	NELFeKD_DMSO	1	DMSO	NELFeKD_DMSO	NELF RNAi
274	7100	7.0875	4.29125	9.801375	NELFeKD_DMSO	1	DMSO	NELFeKD_DMSO	NELF RNAi
275	7200	7.1565	4.116	12.109	NELFeKD_DMSO	1	DMSO	NELFeKD_DMSO	NELF RNAi
276	7300	7.4885	4.27	10.521	NELFeKD_DMSO	1	DMSO	NELFeKD_DMSO	NELF RNAi
277	7400	5.249	2.28016666666667	7.191	NELFeKD_DMSO	1	DMSO	NELFeKD_DMSO	NELF RNAi
278	7500	6.598	4.1	8.232	NELFeKD_DMSO	1	DMSO	NELFeKD_DMSO	NELF RNAi
279	7600	5.9695	4.6365	10.02175	NELFeKD_DMSO	1	DMSO	NELFeKD_DMSO	NELF RNAi
280	7700	7.38225	3.33	13.4845	NELFeKD_DMSO	1	DMSO	NELFeKD_DMSO	NELF RNAi
281	7800	7.7965	3.0485	15.4655	NELFeKD_DMSO	1	DMSO	NELFeKD_DMSO	NELF RNAi
282	7900	5.5075	2.75375	13.0225	NELFeKD_DMSO	1	DMSO	NELFeKD_DMSO	NELF RNAi
283	8000	5.45083333333333	2.74575	8.85075	NELFeKD_DMSO	1	DMSO	NELFeKD_DMSO	NELF RNAi
284	8100	6.105	3.58225	10.3245	NELFeKD_DMSO	1	DMSO	NELFeKD_DMSO	NELF RNAi
285	8200	4.185	2.682	7.685	NELFeKD_DMSO	1	DMSO	NELFeKD_DMSO	NELF RNAi
286	8300	5.21	2.852	13.3305	NELFeKD_DMSO	1	DMSO	NELFeKD_DMSO	NELF RNAi
287	8400	4.201	2.374	11.2805	NELFeKD_DMSO	1	DMSO	NELFeKD_DMSO	NELF RNAi
288	8500	5.534	1.588	6.952	NELFeKD_DMSO	1	DMSO	NELFeKD_DMSO	NELF RNAi
289	8600	5.927	1.11	10.8963333333333	NELFeKD_DMSO	1	DMSO	NELFeKD_DMSO	NELF RNAi
290	8700	4.66391666666667	2.528	11.238	NELFeKD_DMSO	1	DMSO	NELFeKD_DMSO	NELF RNAi
291	8800	4.50191666666667	2.528	10.914	NELFeKD_DMSO	1	DMSO	NELFeKD_DMSO	NELF RNAi
292	8900	4.21866666666667	1.503	9.9475	NELFeKD_DMSO	1	DMSO	NELFeKD_DMSO	NELF RNAi
293	9000	5.378625	1.0675	12.9535	NELFeKD_DMSO	1	DMSO	NELFeKD_DMSO	NELF RNAi
294	9100	4.42583333333333	0.6745	11.7745	NELFeKD_DMSO	1	DMSO	NELFeKD_DMSO	NELF RNAi
295	9200	5.26316666666667	2.3315	10.853	NELFeKD_DMSO	1	DMSO	NELFeKD_DMSO	NELF RNAi
296	9300	4.17175	2.1775	8.3435	NELFeKD_DMSO	1	DMSO	NELFeKD_DMSO	NELF RNAi
297	9400	3.723	1.11	10.4865	NELFeKD_DMSO	1	DMSO	NELFeKD_DMSO	NELF RNAi
298	9500	3.6805	1.84025	15.1045	NELFeKD_DMSO	1	DMSO	NELFeKD_DMSO	NELF RNAi
299	9600	4.594	1.58	14.8495	NELFeKD_DMSO	1	DMSO	NELFeKD_DMSO	NELF RNAi
300	9700	8.1205	1.52425	12.7145	NELFeKD_DMSO	1	DMSO	NELFeKD_DMSO	NELF RNAi
301	9800	6.798	1.3835	10.675	NELFeKD_DMSO	1	DMSO	NELFeKD_DMSO	NELF RNAi
302	9900	3.877	0.61075	10.8555	NELFeKD_DMSO	1	DMSO	NELFeKD_DMSO	NELF RNAi
303	10000	3.877	1.9385	7.6	NELFeKD_DMSO	1	DMSO	NELFeKD_DMSO	NELF RNAi
305	100	101.687384615385	90.0118846153846	113.437692307692	NELFeKD_FP	1	FP	NELFeKD_FP	NELF RNAi
306	200	19.0528076923077	16.5214230769231	22.0456153846154	NELFeKD_FP	1	FP	NELFeKD_FP	NELF RNAi
307	300	13.5283846153846	11.1524615384615	16.6325192307692	NELFeKD_FP	1	FP	NELFeKD_FP	NELF RNAi
308	400	8.58680769230769	7.17036538461539	10.4424423076923	NELFeKD_FP	1	FP	NELFeKD_FP	NELF RNAi
309	500	6.74846153846154	5.49613461538462	8.29240384615385	NELFeKD_FP	1	FP	NELFeKD_FP	NELF RNAi
310	600	5.58923076923077	4.68084615384615	6.55692307692308	NELFeKD_FP	1	FP	NELFeKD_FP	NELF RNAi
311	700	4.241	3.59913461538462	5.00876923076923	NELFeKD_FP	1	FP	NELFeKD_FP	NELF RNAi
312	800	3.91419230769231	3.24851923076923	4.62546153846154	NELFeKD_FP	1	FP	NELFeKD_FP	NELF RNAi
313	900	3.53615384615385	2.96980769230769	4.29886538461538	NELFeKD_FP	1	FP	NELFeKD_FP	NELF RNAi
314	1000	2.58676923076923	2.12282692307692	3.08765384615385	NELFeKD_FP	1	FP	NELFeKD_FP	NELF RNAi
315	1100	2.65988461538462	2.12911538461538	3.43165384615385	NELFeKD_FP	1	FP	NELFeKD_FP	NELF RNAi
316	1200	2.73665384615385	2.13696153846154	3.64863461538462	NELFeKD_FP	1	FP	NELFeKD_FP	NELF RNAi
317	1300	2.32203525641026	1.86075	2.89609615384615	NELFeKD_FP	1	FP	NELFeKD_FP	NELF RNAi
318	1400	2.14429230769231	1.70054807692308	2.64623484848485	NELFeKD_FP	1	FP	NELFeKD_FP	NELF RNAi
319	1500	2.0125946969697	1.61977651515152	2.52291666666667	NELFeKD_FP	1	FP	NELFeKD_FP	NELF RNAi
320	1600	1.92384265734266	1.57483333333333	2.38491666666667	NELFeKD_FP	1	FP	NELFeKD_FP	NELF RNAi
321	1700	1.70015734265734	1.41833636363636	2.09563636363636	NELFeKD_FP	1	FP	NELFeKD_FP	NELF RNAi
322	1800	1.65582954545455	1.39177777777778	1.95665909090909	NELFeKD_FP	1	FP	NELFeKD_FP	NELF RNAi
323	1900	1.67154545454545	1.39411111111111	2.08349431818182	NELFeKD_FP	1	FP	NELFeKD_FP	NELF RNAi
324	2000	1.81388068181818	1.51012727272727	2.27186363636364	NELFeKD_FP	1	FP	NELFeKD_FP	NELF RNAi
325	2100	1.89786363636364	1.46914166666667	2.38245089285714	NELFeKD_FP	1	FP	NELFeKD_FP	NELF RNAi
326	2200	1.83754545454545	1.46211038961039	2.36728571428571	NELFeKD_FP	1	FP	NELFeKD_FP	NELF RNAi
327	2300	1.8233125	1.43767708333333	2.39090625	NELFeKD_FP	1	FP	NELFeKD_FP	NELF RNAi
328	2400	1.77627777777778	1.35633928571429	2.403675	NELFeKD_FP	1	FP	NELFeKD_FP	NELF RNAi
329	2500	1.81920833333333	1.42442857142857	2.3649880952381	NELFeKD_FP	1	FP	NELFeKD_FP	NELF RNAi
330	2600	1.64068253968254	1.24269791666667	2.17715	NELFeKD_FP	1	FP	NELFeKD_FP	NELF RNAi
331	2700	1.71480952380952	1.39203333333333	2.13000555555556	NELFeKD_FP	1	FP	NELFeKD_FP	NELF RNAi
332	2800	1.65677083333333	1.30497222222222	2.12190972222222	NELFeKD_FP	1	FP	NELFeKD_FP	NELF RNAi
333	2900	1.5594	1.18595	2.01313541666667	NELFeKD_FP	1	FP	NELFeKD_FP	NELF RNAi
334	3000	1.7158125	1.31356428571429	2.34969642857143	NELFeKD_FP	1	FP	NELFeKD_FP	NELF RNAi
335	3100	1.84279166666667	1.39141666666667	2.42016666666667	NELFeKD_FP	1	FP	NELFeKD_FP	NELF RNAi
336	3200	1.803875	1.37546875	2.424425	NELFeKD_FP	1	FP	NELFeKD_FP	NELF RNAi
337	3300	1.64088888888889	1.28196428571429	2.2315	NELFeKD_FP	1	FP	NELFeKD_FP	NELF RNAi
338	3400	1.59913333333333	1.2033625	2.038025	NELFeKD_FP	1	FP	NELFeKD_FP	NELF RNAi
339	3500	1.79057142857143	1.273625	2.28916666666667	NELFeKD_FP	1	FP	NELFeKD_FP	NELF RNAi
340	3600	1.7428	1.43333333333333	2.28025	NELFeKD_FP	1	FP	NELFeKD_FP	NELF RNAi
341	3700	2.10828333333333	1.59151428571429	2.80630357142857	NELFeKD_FP	1	FP	NELFeKD_FP	NELF RNAi
342	3800	1.81057142857143	1.29145	2.43166666666667	NELFeKD_FP	1	FP	NELFeKD_FP	NELF RNAi
343	3900	1.78233333333333	1.32310416666667	2.3485	NELFeKD_FP	1	FP	NELFeKD_FP	NELF RNAi
344	4000	2.2155	1.67085714285714	2.8566	NELFeKD_FP	1	FP	NELFeKD_FP	NELF RNAi
345	4100	1.9362	1.4825	2.398	NELFeKD_FP	1	FP	NELFeKD_FP	NELF RNAi
346	4200	2.18675	1.62166666666667	2.843	NELFeKD_FP	1	FP	NELFeKD_FP	NELF RNAi
347	4300	1.9699	1.27761666666667	2.67116666666667	NELFeKD_FP	1	FP	NELFeKD_FP	NELF RNAi
348	4400	2.3835	1.74972916666667	3.063	NELFeKD_FP	1	FP	NELFeKD_FP	NELF RNAi
349	4500	2.17866666666667	1.53575	2.92375	NELFeKD_FP	1	FP	NELFeKD_FP	NELF RNAi
350	4600	2.42433333333333	1.45766666666667	3.43466666666667	NELFeKD_FP	1	FP	NELFeKD_FP	NELF RNAi
351	4700	2.1355	1.4325	3.2596875	NELFeKD_FP	1	FP	NELFeKD_FP	NELF RNAi
352	4800	2.304	1.343	3.49433333333333	NELFeKD_FP	1	FP	NELFeKD_FP	NELF RNAi
353	4900	2.3095	1.42925	3.16133333333333	NELFeKD_FP	1	FP	NELFeKD_FP	NELF RNAi
354	5000	2.5744	1.58483333333333	3.4765	NELFeKD_FP	1	FP	NELFeKD_FP	NELF RNAi
355	5100	2.22616666666667	1.37625	3.1406875	NELFeKD_FP	1	FP	NELFeKD_FP	NELF RNAi
356	5200	2.3032	1.32966666666667	3.215	NELFeKD_FP	1	FP	NELFeKD_FP	NELF RNAi
357	5300	2.899	1.698	4.185	NELFeKD_FP	1	FP	NELFeKD_FP	NELF RNAi
358	5400	2.67	1.679	3.57904166666667	NELFeKD_FP	1	FP	NELFeKD_FP	NELF RNAi
359	5500	2.92666666666667	1.54	4.32	NELFeKD_FP	1	FP	NELFeKD_FP	NELF RNAi
360	5600	2.659	1.638	3.9395	NELFeKD_FP	1	FP	NELFeKD_FP	NELF RNAi
361	5700	2.236	1.245	3.107625	NELFeKD_FP	1	FP	NELFeKD_FP	NELF RNAi
362	5800	2.588	1.650375	3.52965	NELFeKD_FP	1	FP	NELFeKD_FP	NELF RNAi
363	5900	2.6535	1.468	3.964	NELFeKD_FP	1	FP	NELFeKD_FP	NELF RNAi
364	6000	2.19766666666667	1.114	3.702	NELFeKD_FP	1	FP	NELFeKD_FP	NELF RNAi
365	6100	2.1785	1.163	3.415	NELFeKD_FP	1	FP	NELFeKD_FP	NELF RNAi
366	6200	2.40375	1.45791666666667	3.931	NELFeKD_FP	1	FP	NELFeKD_FP	NELF RNAi
367	6300	2.031	0.778	3.80425	NELFeKD_FP	1	FP	NELFeKD_FP	NELF RNAi
368	6400	2.752	1.114	3.915	NELFeKD_FP	1	FP	NELFeKD_FP	NELF RNAi
369	6500	3.7675	1.376	5.995	NELFeKD_FP	1	FP	NELFeKD_FP	NELF RNAi
370	6600	2.6535	0.606	4.914	NELFeKD_FP	1	FP	NELFeKD_FP	NELF RNAi
371	6700	2.195	0.606	4.93033333333333	NELFeKD_FP	1	FP	NELFeKD_FP	NELF RNAi
372	6800	3.268	1.294	5.798	NELFeKD_FP	1	FP	NELFeKD_FP	NELF RNAi
373	6900	2.408	1.04	4.144	NELFeKD_FP	1	FP	NELFeKD_FP	NELF RNAi
374	7000	3.997	0.95	6.3395	NELFeKD_FP	1	FP	NELFeKD_FP	NELF RNAi
375	7100	2.83933333333333	1.294	4.36791666666667	NELFeKD_FP	1	FP	NELFeKD_FP	NELF RNAi
376	7200	2.63166666666667	0.901	5.9705	NELFeKD_FP	1	FP	NELFeKD_FP	NELF RNAi
377	7300	3.129	1.5645	5.34179166666667	NELFeKD_FP	1	FP	NELFeKD_FP	NELF RNAi
378	7400	2.6835	0.737	5.17858333333333	NELFeKD_FP	1	FP	NELFeKD_FP	NELF RNAi
379	7500	3.5955	1.2285	6.1835	NELFeKD_FP	1	FP	NELFeKD_FP	NELF RNAi
380	7600	3.4315	1.122	5.864	NELFeKD_FP	1	FP	NELFeKD_FP	NELF RNAi
381	7700	2.817	0.655	8.935	NELFeKD_FP	1	FP	NELFeKD_FP	NELF RNAi
382	7800	2.326	0.868	6.53016666666667	NELFeKD_FP	1	FP	NELFeKD_FP	NELF RNAi
383	7900	2.326	1.507	5.41066666666667	NELFeKD_FP	1	FP	NELFeKD_FP	NELF RNAi
384	8000	1.949	0.999	5.324	NELFeKD_FP	1	FP	NELFeKD_FP	NELF RNAi
385	8100	2.244	1.671	4.275	NELFeKD_FP	1	FP	NELFeKD_FP	NELF RNAi
386	8200	2.539	1.1465	3.362	NELFeKD_FP	1	FP	NELFeKD_FP	NELF RNAi
387	8300	2.809	0.213	5.659	NELFeKD_FP	1	FP	NELFeKD_FP	NELF RNAi
388	8400	2.375	1.294	4.117	NELFeKD_FP	1	FP	NELFeKD_FP	NELF RNAi
389	8500	2.506	0.819	4.799	NELFeKD_FP	1	FP	NELFeKD_FP	NELF RNAi
390	8600	2.883	0	5.766	NELFeKD_FP	1	FP	NELFeKD_FP	NELF RNAi
391	8700	2.686	0.524	5.438	NELFeKD_FP	1	FP	NELFeKD_FP	NELF RNAi
392	8800	1.425	0.6695	9.582	NELFeKD_FP	1	FP	NELFeKD_FP	NELF RNAi
393	8900	2.588	1.16975	3.129	NELFeKD_FP	1	FP	NELFeKD_FP	NELF RNAi
394	9000	1.72	0.77	5.16	NELFeKD_FP	1	FP	NELFeKD_FP	NELF RNAi
395	9100	1.507	0.737	6.085	NELFeKD_FP	1	FP	NELFeKD_FP	NELF RNAi
396	9200	2.539	1.25654166666667	4.005	NELFeKD_FP	1	FP	NELFeKD_FP	NELF RNAi
397	9300	2.244	1.10975	3.227	NELFeKD_FP	1	FP	NELFeKD_FP	NELF RNAi
398	9400	1.851	0.819	3.866	NELFeKD_FP	1	FP	NELFeKD_FP	NELF RNAi
399	9500	1.941	0	3.882	NELFeKD_FP	1	FP	NELFeKD_FP	NELF RNAi
400	9600	1.7445	0	3.489	NELFeKD_FP	1	FP	NELFeKD_FP	NELF RNAi
401	9700	1.8265	0	3.653	NELFeKD_FP	1	FP	NELFeKD_FP	NELF RNAi
402	9800	1.3105	0	2.621	NELFeKD_FP	1	FP	NELFeKD_FP	NELF RNAi
403	9900	1.253	0.344	3.014	NELFeKD_FP	1	FP	NELFeKD_FP	NELF RNAi
404	10000	2.39683333333333	0.393	4.058	NELFeKD_FP	1	FP	NELFeKD_FP	NELF RNAi
406	100	148.248692307692	131.382	165.492346153846	LacZKD_DMSO	2	DMSO	LacZKD_DMSO	LacZ RNAi
407	200	23.8015384615385	21.0350769230769	28.0665	LacZKD_DMSO	2	DMSO	LacZKD_DMSO	LacZ RNAi
408	300	18.7795384615385	16.686	21.4120384615385	LacZKD_DMSO	2	DMSO	LacZKD_DMSO	LacZ RNAi
409	400	18.7234615384615	16.9321153846154	21.0257307692308	LacZKD_DMSO	2	DMSO	LacZKD_DMSO	LacZ RNAi
410	500	16.7607692307692	15.4367307692308	18.6113076923077	LacZKD_DMSO	2	DMSO	LacZKD_DMSO	LacZ RNAi
411	600	17.6081538461538	15.9912692307692	19.3403076923077	LacZKD_DMSO	2	DMSO	LacZKD_DMSO	LacZ RNAi
412	700	17.4212307692308	15.8510769230769	18.8823461538462	LacZKD_DMSO	2	DMSO	LacZKD_DMSO	LacZ RNAi
413	800	18.1253076923077	16.4616923076923	19.8668076923077	LacZKD_DMSO	2	DMSO	LacZKD_DMSO	LacZ RNAi
414	900	18.306	16.8106153846154	19.9166538461538	LacZKD_DMSO	2	DMSO	LacZKD_DMSO	LacZ RNAi
415	1000	17.415	15.8728846153846	19.1440384615385	LacZKD_DMSO	2	DMSO	LacZKD_DMSO	LacZ RNAi
416	1100	17.2093846153846	15.7638461538462	18.6050769230769	LacZKD_DMSO	2	DMSO	LacZKD_DMSO	LacZ RNAi
417	1200	18.2499230769231	16.4243076923077	20.7546923076923	LacZKD_DMSO	2	DMSO	LacZKD_DMSO	LacZ RNAi
418	1300	16.8043846153846	15.0278365384615	18.5477019230769	LacZKD_DMSO	2	DMSO	LacZKD_DMSO	LacZ RNAi
419	1400	16.78725	15.0753461538462	18.7515	LacZKD_DMSO	2	DMSO	LacZKD_DMSO	LacZ RNAi
420	1500	16.1085681818182	14.2914020979021	17.9947211538462	LacZKD_DMSO	2	DMSO	LacZKD_DMSO	LacZ RNAi
421	1600	15.5667272727273	13.7110909090909	17.642475	LacZKD_DMSO	2	DMSO	LacZKD_DMSO	LacZ RNAi
422	1700	15.1532307692308	13.3191	17.2810384615385	LacZKD_DMSO	2	DMSO	LacZKD_DMSO	LacZ RNAi
423	1800	13.8614318181818	12.274875	15.83055	LacZKD_DMSO	2	DMSO	LacZKD_DMSO	LacZ RNAi
424	1900	14.337	12.42	16.594875	LacZKD_DMSO	2	DMSO	LacZKD_DMSO	LacZ RNAi
425	2000	14.26275	12.513375	16.5390954545455	LacZKD_DMSO	2	DMSO	LacZKD_DMSO	LacZ RNAi
426	2100	12.7096363636364	10.9530803571429	14.8797	LacZKD_DMSO	2	DMSO	LacZKD_DMSO	LacZ RNAi
427	2200	13.9806	11.5894285714286	17.0386875	LacZKD_DMSO	2	DMSO	LacZKD_DMSO	LacZ RNAi
428	2300	12.079125	10.1448605769231	14.1507	LacZKD_DMSO	2	DMSO	LacZKD_DMSO	LacZ RNAi
429	2400	12.18645	10.23075	14.436	LacZKD_DMSO	2	DMSO	LacZKD_DMSO	LacZ RNAi
430	2500	12.2469107142857	10.17675	14.622525	LacZKD_DMSO	2	DMSO	LacZKD_DMSO	LacZ RNAi
431	2600	11.4586071428571	9.46542857142857	13.7214	LacZKD_DMSO	2	DMSO	LacZKD_DMSO	LacZ RNAi
432	2700	10.99575	9.15075	12.9177642857143	LacZKD_DMSO	2	DMSO	LacZKD_DMSO	LacZ RNAi
433	2800	10.4547857142857	8.4560625	12.456	LacZKD_DMSO	2	DMSO	LacZKD_DMSO	LacZ RNAi
434	2900	9.81488571428571	8.23789285714286	11.8584	LacZKD_DMSO	2	DMSO	LacZKD_DMSO	LacZ RNAi
435	3000	10.549125	8.5201875	12.33	LacZKD_DMSO	2	DMSO	LacZKD_DMSO	LacZ RNAi
436	3100	10.3911428571429	8.53778571428571	12.990375	LacZKD_DMSO	2	DMSO	LacZKD_DMSO	LacZ RNAi
437	3200	9.8478	7.9731	11.8041428571429	LacZKD_DMSO	2	DMSO	LacZKD_DMSO	LacZ RNAi
438	3300	8.936325	7.128	10.8135	LacZKD_DMSO	2	DMSO	LacZKD_DMSO	LacZ RNAi
439	3400	9.801	7.6545	12.474	LacZKD_DMSO	2	DMSO	LacZKD_DMSO	LacZ RNAi
440	3500	8.424	6.2856	11.0565	LacZKD_DMSO	2	DMSO	LacZKD_DMSO	LacZ RNAi
441	3600	9.53485714285714	7.70078571428571	11.664	LacZKD_DMSO	2	DMSO	LacZKD_DMSO	LacZ RNAi
442	3700	9.53485714285714	7.32934285714286	12.207375	LacZKD_DMSO	2	DMSO	LacZKD_DMSO	LacZ RNAi
443	3800	9.234	7.182	11.9718	LacZKD_DMSO	2	DMSO	LacZKD_DMSO	LacZ RNAi
444	3900	9.8172	7.68921428571428	12.852	LacZKD_DMSO	2	DMSO	LacZKD_DMSO	LacZ RNAi
445	4000	9.396	7.452	11.9475	LacZKD_DMSO	2	DMSO	LacZKD_DMSO	LacZ RNAi
446	4100	9.72	7.6788	12.4320535714286	LacZKD_DMSO	2	DMSO	LacZKD_DMSO	LacZ RNAi
447	4200	9.59445	7.533	12.3444	LacZKD_DMSO	2	DMSO	LacZKD_DMSO	LacZ RNAi
448	4300	10.2951	8.0757	12.8761071428571	LacZKD_DMSO	2	DMSO	LacZKD_DMSO	LacZ RNAi
449	4400	8.64154285714286	6.75916071428571	10.719	LacZKD_DMSO	2	DMSO	LacZKD_DMSO	LacZ RNAi
450	4500	8.0595	6.264	9.828	LacZKD_DMSO	2	DMSO	LacZKD_DMSO	LacZ RNAi
451	4600	9.396	7.7355	11.8017	LacZKD_DMSO	2	DMSO	LacZKD_DMSO	LacZ RNAi
452	4700	8.8695	6.6825	11.664	LacZKD_DMSO	2	DMSO	LacZKD_DMSO	LacZ RNAi
453	4800	8.883	6.642	11.394	LacZKD_DMSO	2	DMSO	LacZKD_DMSO	LacZ RNAi
454	4900	8.748	6.372	11.5425	LacZKD_DMSO	2	DMSO	LacZKD_DMSO	LacZ RNAi
455	5000	7.857	6.156	10.1655	LacZKD_DMSO	2	DMSO	LacZKD_DMSO	LacZ RNAi
456	5100	7.776	5.346	10.1655	LacZKD_DMSO	2	DMSO	LacZKD_DMSO	LacZ RNAi
457	5200	8.9991	6.48675	11.097	LacZKD_DMSO	2	DMSO	LacZKD_DMSO	LacZ RNAi
458	5300	9.774	6.9039	12.592125	LacZKD_DMSO	2	DMSO	LacZKD_DMSO	LacZ RNAi
459	5400	8.586	6.48	11.1953571428571	LacZKD_DMSO	2	DMSO	LacZKD_DMSO	LacZ RNAi
460	5500	8.5455	6.156	10.8864	LacZKD_DMSO	2	DMSO	LacZKD_DMSO	LacZ RNAi
461	5600	8.1	5.9211	10.692	LacZKD_DMSO	2	DMSO	LacZKD_DMSO	LacZ RNAi
462	5700	8.181	6.36525	10.098	LacZKD_DMSO	2	DMSO	LacZKD_DMSO	LacZ RNAi
463	5800	7.776	5.86845	10.368	LacZKD_DMSO	2	DMSO	LacZKD_DMSO	LacZ RNAi
464	5900	7.29	5.5971	9.477	LacZKD_DMSO	2	DMSO	LacZKD_DMSO	LacZ RNAi
465	6000	8.208	6.48	10.503	LacZKD_DMSO	2	DMSO	LacZKD_DMSO	LacZ RNAi
466	6100	7.1685	5.508	9.072	LacZKD_DMSO	2	DMSO	LacZKD_DMSO	LacZ RNAi
467	6200	8.262	5.616	11.232	LacZKD_DMSO	2	DMSO	LacZKD_DMSO	LacZ RNAi
468	6300	9.072	6.5745	11.664	LacZKD_DMSO	2	DMSO	LacZKD_DMSO	LacZ RNAi
469	6400	7.452	5.48775	9.8415	LacZKD_DMSO	2	DMSO	LacZKD_DMSO	LacZ RNAi
470	6500	8.829	6.237	12.204	LacZKD_DMSO	2	DMSO	LacZKD_DMSO	LacZ RNAi
471	6600	8.478	6.21	11.583	LacZKD_DMSO	2	DMSO	LacZKD_DMSO	LacZ RNAi
472	6700	9.558	6.858	12.312	LacZKD_DMSO	2	DMSO	LacZKD_DMSO	LacZ RNAi
473	6800	8.262	5.67	11.016	LacZKD_DMSO	2	DMSO	LacZKD_DMSO	LacZ RNAi
474	6900	7.776	5.346	10.692	LacZKD_DMSO	2	DMSO	LacZKD_DMSO	LacZ RNAi
475	7000	8.667	6.3801	12.21075	LacZKD_DMSO	2	DMSO	LacZKD_DMSO	LacZ RNAi
476	7100	8.424	5.184	12.312	LacZKD_DMSO	2	DMSO	LacZKD_DMSO	LacZ RNAi
477	7200	9.099	4.941	12.636	LacZKD_DMSO	2	DMSO	LacZKD_DMSO	LacZ RNAi
478	7300	7.776	4.59	10.692	LacZKD_DMSO	2	DMSO	LacZKD_DMSO	LacZ RNAi
479	7400	9.315	5.9535	13.83885	LacZKD_DMSO	2	DMSO	LacZKD_DMSO	LacZ RNAi
480	7500	7.29	5.022	10.692	LacZKD_DMSO	2	DMSO	LacZKD_DMSO	LacZ RNAi
481	7600	6.858	3.618	10.692	LacZKD_DMSO	2	DMSO	LacZKD_DMSO	LacZ RNAi
482	7700	5.832	3.24	9.72	LacZKD_DMSO	2	DMSO	LacZKD_DMSO	LacZ RNAi
483	7800	7.452	3.402	12.15	LacZKD_DMSO	2	DMSO	LacZKD_DMSO	LacZ RNAi
484	7900	5.346	1.944	9.72	LacZKD_DMSO	2	DMSO	LacZKD_DMSO	LacZ RNAi
485	8000	6.399	3.375	12.312	LacZKD_DMSO	2	DMSO	LacZKD_DMSO	LacZ RNAi
486	8100	6.399	2.916	11.664	LacZKD_DMSO	2	DMSO	LacZKD_DMSO	LacZ RNAi
487	8200	8.478	5.913	11.826	LacZKD_DMSO	2	DMSO	LacZKD_DMSO	LacZ RNAi
488	8300	8.505	4.86	11.097	LacZKD_DMSO	2	DMSO	LacZKD_DMSO	LacZ RNAi
489	8400	7.614	4.59	12.15	LacZKD_DMSO	2	DMSO	LacZKD_DMSO	LacZ RNAi
490	8500	6.156	2.754	9.72	LacZKD_DMSO	2	DMSO	LacZKD_DMSO	LacZ RNAi
491	8600	6.561	3.564	10.773	LacZKD_DMSO	2	DMSO	LacZKD_DMSO	LacZ RNAi
492	8700	5.778	2.835	10.2465	LacZKD_DMSO	2	DMSO	LacZKD_DMSO	LacZ RNAi
493	8800	7.371	3.078	13.5	LacZKD_DMSO	2	DMSO	LacZKD_DMSO	LacZ RNAi
494	8900	5.076	1.782	10.854	LacZKD_DMSO	2	DMSO	LacZKD_DMSO	LacZ RNAi
495	9000	6.723	3.5235	11.421	LacZKD_DMSO	2	DMSO	LacZKD_DMSO	LacZ RNAi
496	9100	6.237	2.592	11.40075	LacZKD_DMSO	2	DMSO	LacZKD_DMSO	LacZ RNAi
497	9200	6.156	3.078	10.206	LacZKD_DMSO	2	DMSO	LacZKD_DMSO	LacZ RNAi
498	9300	6.804	4.536	11.583	LacZKD_DMSO	2	DMSO	LacZKD_DMSO	LacZ RNAi
499	9400	4.86	3.3615	8.181	LacZKD_DMSO	2	DMSO	LacZKD_DMSO	LacZ RNAi
500	9500	4.698	3.24	10.692	LacZKD_DMSO	2	DMSO	LacZKD_DMSO	LacZ RNAi
501	9600	7.29	4.374	16.22025	LacZKD_DMSO	2	DMSO	LacZKD_DMSO	LacZ RNAi
502	9700	5.832	3.888	9.72	LacZKD_DMSO	2	DMSO	LacZKD_DMSO	LacZ RNAi
503	9800	5.562	3.726	10.368	LacZKD_DMSO	2	DMSO	LacZKD_DMSO	LacZ RNAi
504	9900	6.885	3.726	12.636	LacZKD_DMSO	2	DMSO	LacZKD_DMSO	LacZ RNAi
505	10000	4.941	3.1185	9.882	LacZKD_DMSO	2	DMSO	LacZKD_DMSO	LacZ RNAi
507	100	296.077115384615	257.496615384615	340.789413461538	LacZKD_FP	2	FP	LacZKD_FP	LacZ RNAi
508	200	19.3484038461538	15.6905673076923	25.2580192307692	LacZKD_FP	2	FP	LacZKD_FP	LacZ RNAi
509	300	12.1935961538462	9.74844230769231	15.1992884615385	LacZKD_FP	2	FP	LacZKD_FP	LacZ RNAi
510	400	8.29567307692308	6.51148076923077	10.5813076923077	LacZKD_FP	2	FP	LacZKD_FP	LacZ RNAi
511	500	4.84898076923077	3.95035576923077	6.12789423076923	LacZKD_FP	2	FP	LacZKD_FP	LacZ RNAi
512	600	3.56932692307692	2.93555769230769	4.62397115384615	LacZKD_FP	2	FP	LacZKD_FP	LacZ RNAi
513	700	2.919	2.40752884615385	3.74782692307692	LacZKD_FP	2	FP	LacZKD_FP	LacZ RNAi
514	800	2.83311538461538	2.18144230769231	3.51130769230769	LacZKD_FP	2	FP	LacZKD_FP	LacZ RNAi
515	900	2.57990384615385	1.985375	3.41236538461538	LacZKD_FP	2	FP	LacZKD_FP	LacZ RNAi
516	1000	2.22478846153846	1.75074038461538	3.31423076923077	LacZKD_FP	2	FP	LacZKD_FP	LacZ RNAi
517	1100	1.95771153846154	1.58657692307692	2.48856730769231	LacZKD_FP	2	FP	LacZKD_FP	LacZ RNAi
518	1200	2.19234615384615	1.66310576923077	2.88972115384615	LacZKD_FP	2	FP	LacZKD_FP	LacZ RNAi
519	1300	1.88542307692308	1.52377884615385	2.32619871794872	LacZKD_FP	2	FP	LacZKD_FP	LacZ RNAi
520	1400	1.84423076923077	1.5325625	2.2623125	LacZKD_FP	2	FP	LacZKD_FP	LacZ RNAi
521	1500	1.70536378205128	1.41577804487179	2.11506060606061	LacZKD_FP	2	FP	LacZKD_FP	LacZ RNAi
522	1600	1.754375	1.45842307692308	2.10886625874126	LacZKD_FP	2	FP	LacZKD_FP	LacZ RNAi
523	1700	1.69725694444444	1.383025	2.2402125	LacZKD_FP	2	FP	LacZKD_FP	LacZ RNAi
524	1800	1.55083143939394	1.27258541666667	1.92754545454545	LacZKD_FP	2	FP	LacZKD_FP	LacZ RNAi
525	1900	1.71725854700855	1.41336805555556	2.1021875	LacZKD_FP	2	FP	LacZKD_FP	LacZ RNAi
526	2000	1.53449545454545	1.22266666666667	2.01345454545455	LacZKD_FP	2	FP	LacZKD_FP	LacZ RNAi
527	2100	1.61680555555556	1.31751136363636	2.03266477272727	LacZKD_FP	2	FP	LacZKD_FP	LacZ RNAi
528	2200	1.84029292929293	1.483625	2.3261875	LacZKD_FP	2	FP	LacZKD_FP	LacZ RNAi
529	2300	1.702225	1.30378645833333	2.26509722222222	LacZKD_FP	2	FP	LacZKD_FP	LacZ RNAi
530	2400	1.52358888888889	1.21662860576923	1.95839583333333	LacZKD_FP	2	FP	LacZKD_FP	LacZ RNAi
531	2500	1.61714583333333	1.3375	2.005	LacZKD_FP	2	FP	LacZKD_FP	LacZ RNAi
532	2600	1.59383333333333	1.26123958333333	1.99660416666667	LacZKD_FP	2	FP	LacZKD_FP	LacZ RNAi
533	2700	1.64373611111111	1.2737375	2.11831931818182	LacZKD_FP	2	FP	LacZKD_FP	LacZ RNAi
534	2800	1.68302777777778	1.32129545454545	2.07060795454545	LacZKD_FP	2	FP	LacZKD_FP	LacZ RNAi
535	2900	1.57783888888889	1.245125	1.96165277777778	LacZKD_FP	2	FP	LacZKD_FP	LacZ RNAi
536	3000	1.74487152777778	1.342	2.20715	LacZKD_FP	2	FP	LacZKD_FP	LacZ RNAi
537	3100	1.737875	1.3656875	2.22220833333333	LacZKD_FP	2	FP	LacZKD_FP	LacZ RNAi
538	3200	1.69414583333333	1.2406625	2.1566	LacZKD_FP	2	FP	LacZKD_FP	LacZ RNAi
539	3300	1.75255	1.3665	2.16763888888889	LacZKD_FP	2	FP	LacZKD_FP	LacZ RNAi
540	3400	1.722875	1.26233333333333	2.251775	LacZKD_FP	2	FP	LacZKD_FP	LacZ RNAi
541	3500	1.73082291666667	1.246525	2.30635416666667	LacZKD_FP	2	FP	LacZKD_FP	LacZ RNAi
542	3600	1.7619	1.3271125	2.343425	LacZKD_FP	2	FP	LacZKD_FP	LacZ RNAi
543	3700	1.84148611111111	1.3435625	2.45259375	LacZKD_FP	2	FP	LacZKD_FP	LacZ RNAi
544	3800	2.057125	1.486	2.71425	LacZKD_FP	2	FP	LacZKD_FP	LacZ RNAi
545	3900	2.0735	1.5138125	3.024021875	LacZKD_FP	2	FP	LacZKD_FP	LacZ RNAi
546	4000	2.34033333333333	1.7885875	3.09225	LacZKD_FP	2	FP	LacZKD_FP	LacZ RNAi
547	4100	2.7566	1.82816666666667	4.0849375	LacZKD_FP	2	FP	LacZKD_FP	LacZ RNAi
548	4200	2.66	1.9145625	3.674825	LacZKD_FP	2	FP	LacZKD_FP	LacZ RNAi
549	4300	2.5375	1.79564583333333	3.30123888888889	LacZKD_FP	2	FP	LacZKD_FP	LacZ RNAi
550	4400	2.37241666666667	1.7546875	3.1122	LacZKD_FP	2	FP	LacZKD_FP	LacZ RNAi
551	4500	2.25925	1.687	2.96333333333333	LacZKD_FP	2	FP	LacZKD_FP	LacZ RNAi
552	4600	2.708125	1.96525	3.798025	LacZKD_FP	2	FP	LacZKD_FP	LacZ RNAi
553	4700	2.8035	1.87716666666667	4.12854166666667	LacZKD_FP	2	FP	LacZKD_FP	LacZ RNAi
554	4800	2.53808333333333	1.77814583333333	3.5375375	LacZKD_FP	2	FP	LacZKD_FP	LacZ RNAi
555	4900	2.95365	1.8195	4.1654375	LacZKD_FP	2	FP	LacZKD_FP	LacZ RNAi
556	5000	2.254	1.463	3.519	LacZKD_FP	2	FP	LacZKD_FP	LacZ RNAi
557	5100	2.3485	1.432375	3.5595	LacZKD_FP	2	FP	LacZKD_FP	LacZ RNAi
558	5200	2.65475	1.74825	3.62629166666667	LacZKD_FP	2	FP	LacZKD_FP	LacZ RNAi
559	5300	3.08	1.79046875	4.752475	LacZKD_FP	2	FP	LacZKD_FP	LacZ RNAi
560	5400	2.3324	1.414	3.7174375	LacZKD_FP	2	FP	LacZKD_FP	LacZ RNAi
561	5500	2.4381	1.73553333333333	3.21372916666667	LacZKD_FP	2	FP	LacZKD_FP	LacZ RNAi
562	5600	2.93927083333333	1.62925	4.21995	LacZKD_FP	2	FP	LacZKD_FP	LacZ RNAi
563	5700	2.51183333333333	1.666	4.03746875	LacZKD_FP	2	FP	LacZKD_FP	LacZ RNAi
564	5800	2.555875	1.60241666666667	3.8815625	LacZKD_FP	2	FP	LacZKD_FP	LacZ RNAi
565	5900	2.834125	1.71733333333333	4.179	LacZKD_FP	2	FP	LacZKD_FP	LacZ RNAi
566	6000	2.6035625	1.81766666666667	3.8894625	LacZKD_FP	2	FP	LacZKD_FP	LacZ RNAi
567	6100	2.984625	1.7675	4.41145833333333	LacZKD_FP	2	FP	LacZKD_FP	LacZ RNAi
568	6200	2.68975	1.698375	4.09383333333333	LacZKD_FP	2	FP	LacZKD_FP	LacZ RNAi
569	6300	2.86475	1.7675	4.65791666666667	LacZKD_FP	2	FP	LacZKD_FP	LacZ RNAi
570	6400	2.5648	1.52775	3.94975	LacZKD_FP	2	FP	LacZKD_FP	LacZ RNAi
571	6500	2.7925625	1.60591666666667	4.62525	LacZKD_FP	2	FP	LacZKD_FP	LacZ RNAi
572	6600	2.58416666666667	1.666	4.11635	LacZKD_FP	2	FP	LacZKD_FP	LacZ RNAi
573	6700	3.08	2.0349	4.645375	LacZKD_FP	2	FP	LacZKD_FP	LacZ RNAi
574	6800	2.8371875	2.216375	4.3421875	LacZKD_FP	2	FP	LacZKD_FP	LacZ RNAi
575	6900	2.78891666666667	1.89196875	4.291	LacZKD_FP	2	FP	LacZKD_FP	LacZ RNAi
576	7000	2.9295	1.743	4.77866666666667	LacZKD_FP	2	FP	LacZKD_FP	LacZ RNAi
577	7100	3.3075	1.981	5.502	LacZKD_FP	2	FP	LacZKD_FP	LacZ RNAi
578	7200	2.6054	1.57383333333333	4.60775	LacZKD_FP	2	FP	LacZKD_FP	LacZ RNAi
579	7300	2.576	1.3125	4.648	LacZKD_FP	2	FP	LacZKD_FP	LacZ RNAi
580	7400	4.039	1.61590625	6.09	LacZKD_FP	2	FP	LacZKD_FP	LacZ RNAi
581	7500	2.7265	1.3125	4.508875	LacZKD_FP	2	FP	LacZKD_FP	LacZ RNAi
582	7600	2.1455	0.959	4.1965	LacZKD_FP	2	FP	LacZKD_FP	LacZ RNAi
583	7700	2.3485	1.33816666666667	4.37733333333333	LacZKD_FP	2	FP	LacZKD_FP	LacZ RNAi
584	7800	2.625	1.4385	6.7073125	LacZKD_FP	2	FP	LacZKD_FP	LacZ RNAi
585	7900	2.33625	0.49175	4.193	LacZKD_FP	2	FP	LacZKD_FP	LacZ RNAi
586	8000	2.21316666666667	0.9345	3.65166666666667	LacZKD_FP	2	FP	LacZKD_FP	LacZ RNAi
587	8100	2.702	1.48983333333333	4.20175	LacZKD_FP	2	FP	LacZKD_FP	LacZ RNAi
588	8200	3.42416666666667	1.6415	4.8965	LacZKD_FP	2	FP	LacZKD_FP	LacZ RNAi
589	8300	3.08	1.75525	4.29508333333333	LacZKD_FP	2	FP	LacZKD_FP	LacZ RNAi
590	8400	3.0555	1.52775	4.33708333333333	LacZKD_FP	2	FP	LacZKD_FP	LacZ RNAi
591	8500	2.576	1.37725	5.376	LacZKD_FP	2	FP	LacZKD_FP	LacZ RNAi
592	8600	2.8525	1.4385	4.291	LacZKD_FP	2	FP	LacZKD_FP	LacZ RNAi
593	8700	3.08	1.67825	4.039	LacZKD_FP	2	FP	LacZKD_FP	LacZ RNAi
594	8800	3.02458333333333	1.3986875	4.4695	LacZKD_FP	2	FP	LacZKD_FP	LacZ RNAi
595	8900	2.121	0.707	4.60775	LacZKD_FP	2	FP	LacZKD_FP	LacZ RNAi
596	9000	2.6005	1.4385	3.584	LacZKD_FP	2	FP	LacZKD_FP	LacZ RNAi
597	9100	2.90383333333333	1.6905	5.3795	LacZKD_FP	2	FP	LacZKD_FP	LacZ RNAi
598	9200	2.996	0.959	4.697	LacZKD_FP	2	FP	LacZKD_FP	LacZ RNAi
599	9300	3.535	1.9775	4.9735	LacZKD_FP	2	FP	LacZKD_FP	LacZ RNAi
600	9400	2.13325	1.414	2.9015	LacZKD_FP	2	FP	LacZKD_FP	LacZ RNAi
601	9500	2.6005	1.918	4.823	LacZKD_FP	2	FP	LacZKD_FP	LacZ RNAi
602	9600	4.746	0.9835	7.7945	LacZKD_FP	2	FP	LacZKD_FP	LacZ RNAi
603	9700	2.828	1.8165	3.633	LacZKD_FP	2	FP	LacZKD_FP	LacZ RNAi
604	9800	2.828	1.6415	4.3435	LacZKD_FP	2	FP	LacZKD_FP	LacZ RNAi
605	9900	4.04308333333333	2.1455	5.3235	LacZKD_FP	2	FP	LacZKD_FP	LacZ RNAi
606	10000	3.82375	1.918	4.83525	LacZKD_FP	2	FP	LacZKD_FP	LacZ RNAi
608	100	97.5952692307692	88.1579807692308	106.933961538462	NELFeKD_DMSO	2	DMSO	NELFeKD_DMSO	NELF RNAi
609	200	22.6575769230769	20.0848269230769	25.9943942307692	NELFeKD_DMSO	2	DMSO	NELFeKD_DMSO	NELF RNAi
610	300	16.3398076923077	14.6605	18.4491538461538	NELFeKD_DMSO	2	DMSO	NELFeKD_DMSO	NELF RNAi
611	400	16.4868846153846	14.8623461538462	18.2032211538462	NELFeKD_DMSO	2	DMSO	NELFeKD_DMSO	NELF RNAi
612	500	14.4511538461538	13.1160576923077	15.9668269230769	NELFeKD_DMSO	2	DMSO	NELFeKD_DMSO	NELF RNAi
613	600	14.5677884615385	13.068875	15.9994903846154	NELFeKD_DMSO	2	DMSO	NELFeKD_DMSO	NELF RNAi
614	700	14.0440576923077	12.7145576923077	15.3685480769231	NELFeKD_DMSO	2	DMSO	NELFeKD_DMSO	NELF RNAi
615	800	14.6725769230769	13.2079903846154	16.0101442307692	NELFeKD_DMSO	2	DMSO	NELFeKD_DMSO	NELF RNAi
616	900	14.1745769230769	12.7990192307692	15.5683076923077	NELFeKD_DMSO	2	DMSO	NELFeKD_DMSO	NELF RNAi
617	1000	13.3266538461538	12.0673269230769	14.5434038461538	NELFeKD_DMSO	2	DMSO	NELFeKD_DMSO	NELF RNAi
618	1100	13.3200961538462	11.967875	14.512625	NELFeKD_DMSO	2	DMSO	NELFeKD_DMSO	NELF RNAi
619	1200	13.4122307692308	12.0508846153846	15.0236057692308	NELFeKD_DMSO	2	DMSO	NELFeKD_DMSO	NELF RNAi
620	1300	12.6797532051282	11.3813157051282	13.9040096153846	NELFeKD_DMSO	2	DMSO	NELFeKD_DMSO	NELF RNAi
621	1400	12.6233461538462	11.25571875	14.20271875	NELFeKD_DMSO	2	DMSO	NELFeKD_DMSO	NELF RNAi
622	1500	12.3563958333333	10.9267604166667	13.9295909090909	NELFeKD_DMSO	2	DMSO	NELFeKD_DMSO	NELF RNAi
623	1600	11.7932134615385	10.3785208333333	13.2966079545455	NELFeKD_DMSO	2	DMSO	NELFeKD_DMSO	NELF RNAi
624	1700	11.2259625	9.91971306818182	12.6602181818182	NELFeKD_DMSO	2	DMSO	NELFeKD_DMSO	NELF RNAi
625	1800	10.4300833333333	9.1462875	11.9253708333333	NELFeKD_DMSO	2	DMSO	NELFeKD_DMSO	NELF RNAi
626	1900	10.8674318181818	9.47649399038461	12.4605	NELFeKD_DMSO	2	DMSO	NELFeKD_DMSO	NELF RNAi
627	2000	11.1526875	9.52996843434343	12.9948022727273	NELFeKD_DMSO	2	DMSO	NELFeKD_DMSO	NELF RNAi
628	2100	10.035803030303	8.48615	11.88485	NELFeKD_DMSO	2	DMSO	NELFeKD_DMSO	NELF RNAi
629	2200	10.9962916666667	8.99992045454545	13.508505952381	NELFeKD_DMSO	2	DMSO	NELFeKD_DMSO	NELF RNAi
630	2300	9.88392272727273	8.306015625	11.4204635416667	NELFeKD_DMSO	2	DMSO	NELFeKD_DMSO	NELF RNAi
631	2400	9.28644375	7.97234090909091	10.7899666666667	NELFeKD_DMSO	2	DMSO	NELFeKD_DMSO	NELF RNAi
632	2500	9.48533928571429	7.9284375	11.1993303571429	NELFeKD_DMSO	2	DMSO	NELFeKD_DMSO	NELF RNAi
633	2600	9.04904761904762	7.69445340909091	10.6933721590909	NELFeKD_DMSO	2	DMSO	NELFeKD_DMSO	NELF RNAi
634	2700	8.53439880952381	7.08525694444444	10.1762767857143	NELFeKD_DMSO	2	DMSO	NELFeKD_DMSO	NELF RNAi
635	2800	8.02698333333333	6.60135317460318	9.8328375	NELFeKD_DMSO	2	DMSO	NELFeKD_DMSO	NELF RNAi
636	2900	7.450625	6.32018055555556	9.14985	NELFeKD_DMSO	2	DMSO	NELFeKD_DMSO	NELF RNAi
637	3000	8.10675	6.58310714285714	9.69240476190476	NELFeKD_DMSO	2	DMSO	NELFeKD_DMSO	NELF RNAi
638	3100	7.91226666666667	6.551371875	9.89845	NELFeKD_DMSO	2	DMSO	NELFeKD_DMSO	NELF RNAi
639	3200	7.55395486111111	6.17456071428571	9.33533333333333	NELFeKD_DMSO	2	DMSO	NELFeKD_DMSO	NELF RNAi
640	3300	6.69118452380952	5.42879375	8.30410357142857	NELFeKD_DMSO	2	DMSO	NELFeKD_DMSO	NELF RNAi
641	3400	7.60265	5.819475	9.68985833333333	NELFeKD_DMSO	2	DMSO	NELFeKD_DMSO	NELF RNAi
642	3500	6.74625	5.2637380952381	8.625	NELFeKD_DMSO	2	DMSO	NELFeKD_DMSO	NELF RNAi
643	3600	7.685625	6.1843625	9.54733333333333	NELFeKD_DMSO	2	DMSO	NELFeKD_DMSO	NELF RNAi
644	3700	7.512	5.9005	9.41035416666667	NELFeKD_DMSO	2	DMSO	NELFeKD_DMSO	NELF RNAi
645	3800	7.20875	5.50442857142857	9.591625	NELFeKD_DMSO	2	DMSO	NELFeKD_DMSO	NELF RNAi
646	3900	7.86025	6.18016666666667	10.3510833333333	NELFeKD_DMSO	2	DMSO	NELFeKD_DMSO	NELF RNAi
647	4000	7.33855555555556	5.79	9.3016	NELFeKD_DMSO	2	DMSO	NELFeKD_DMSO	NELF RNAi
648	4100	7.2548	5.6434	9.39333333333333	NELFeKD_DMSO	2	DMSO	NELFeKD_DMSO	NELF RNAi
649	4200	7.511	5.7337	10.09525	NELFeKD_DMSO	2	DMSO	NELFeKD_DMSO	NELF RNAi
650	4300	7.97175	6.099625	10.2475	NELFeKD_DMSO	2	DMSO	NELFeKD_DMSO	NELF RNAi
651	4400	6.6228	5.09325	8.44975	NELFeKD_DMSO	2	DMSO	NELFeKD_DMSO	NELF RNAi
652	4500	6.91755	5.35170089285714	8.54571428571429	NELFeKD_DMSO	2	DMSO	NELFeKD_DMSO	NELF RNAi
653	4600	7.669	5.7385	10.027125	NELFeKD_DMSO	2	DMSO	NELFeKD_DMSO	NELF RNAi
654	4700	7.839	5.6604	10.479875	NELFeKD_DMSO	2	DMSO	NELFeKD_DMSO	NELF RNAi
655	4800	7.08216666666667	5.1665	9.29241666666667	NELFeKD_DMSO	2	DMSO	NELFeKD_DMSO	NELF RNAi
656	4900	6.28765	4.52225	8.6579375	NELFeKD_DMSO	2	DMSO	NELFeKD_DMSO	NELF RNAi
657	5000	6.12379166666667	4.752	8.59015625	NELFeKD_DMSO	2	DMSO	NELFeKD_DMSO	NELF RNAi
658	5100	5.9170625	4.205025	7.8509375	NELFeKD_DMSO	2	DMSO	NELFeKD_DMSO	NELF RNAi
659	5200	7.1868	5.15825	9.342	NELFeKD_DMSO	2	DMSO	NELFeKD_DMSO	NELF RNAi
660	5300	7.1185	5.08616666666667	9.37566666666667	NELFeKD_DMSO	2	DMSO	NELFeKD_DMSO	NELF RNAi
661	5400	6.05071428571429	4.47975	8.2825	NELFeKD_DMSO	2	DMSO	NELFeKD_DMSO	NELF RNAi
662	5500	5.70925	4.27266666666667	7.53008333333333	NELFeKD_DMSO	2	DMSO	NELFeKD_DMSO	NELF RNAi
663	5600	5.54066666666667	4.274	7.85114583333333	NELFeKD_DMSO	2	DMSO	NELFeKD_DMSO	NELF RNAi
664	5700	5.793375	4.5685625	7.40546875	NELFeKD_DMSO	2	DMSO	NELFeKD_DMSO	NELF RNAi
665	5800	5.28985714285714	4.09475	7.510125	NELFeKD_DMSO	2	DMSO	NELFeKD_DMSO	NELF RNAi
666	5900	5.234	3.9965	6.74825	NELFeKD_DMSO	2	DMSO	NELFeKD_DMSO	NELF RNAi
667	6000	5.930375	4.4585625	7.4735875	NELFeKD_DMSO	2	DMSO	NELFeKD_DMSO	NELF RNAi
668	6100	5.596	4.37625	6.49933333333333	NELFeKD_DMSO	2	DMSO	NELFeKD_DMSO	NELF RNAi
669	6200	5.91375	4.14433333333333	7.85183333333333	NELFeKD_DMSO	2	DMSO	NELFeKD_DMSO	NELF RNAi
670	6300	7.06533333333333	5.3535	8.86266666666667	NELFeKD_DMSO	2	DMSO	NELFeKD_DMSO	NELF RNAi
671	6400	5.52075	3.962	7.59333333333333	NELFeKD_DMSO	2	DMSO	NELFeKD_DMSO	NELF RNAi
672	6500	6.69025	4.753875	8.95425	NELFeKD_DMSO	2	DMSO	NELFeKD_DMSO	NELF RNAi
673	6600	5.96779166666667	4.58075	8.36778125	NELFeKD_DMSO	2	DMSO	NELFeKD_DMSO	NELF RNAi
674	6700	7.111375	4.971	9.2305	NELFeKD_DMSO	2	DMSO	NELFeKD_DMSO	NELF RNAi
675	6800	5.727	4.0735	7.519	NELFeKD_DMSO	2	DMSO	NELFeKD_DMSO	NELF RNAi
676	6900	5.151625	3.84775	6.87375	NELFeKD_DMSO	2	DMSO	NELFeKD_DMSO	NELF RNAi
677	7000	5.85	3.7495	7.8828125	NELFeKD_DMSO	2	DMSO	NELFeKD_DMSO	NELF RNAi
678	7100	6.49	4.3975	8.710625	NELFeKD_DMSO	2	DMSO	NELFeKD_DMSO	NELF RNAi
679	7200	5.789	3.65483333333333	8.56925	NELFeKD_DMSO	2	DMSO	NELFeKD_DMSO	NELF RNAi
680	7300	4.76925	3.23083333333333	7.1565	NELFeKD_DMSO	2	DMSO	NELFeKD_DMSO	NELF RNAi
681	7400	7.21625	3.9885	10.783	NELFeKD_DMSO	2	DMSO	NELFeKD_DMSO	NELF RNAi
682	7500	5.35875	3.638	7.77525	NELFeKD_DMSO	2	DMSO	NELFeKD_DMSO	NELF RNAi
683	7600	4.73475	2.459	7.02375	NELFeKD_DMSO	2	DMSO	NELFeKD_DMSO	NELF RNAi
684	7700	4.0735	1.6995	7.3185	NELFeKD_DMSO	2	DMSO	NELFeKD_DMSO	NELF RNAi
685	7800	3.638	2.05	6.97195833333333	NELFeKD_DMSO	2	DMSO	NELFeKD_DMSO	NELF RNAi
686	7900	3.8505	1.981	7.14325	NELFeKD_DMSO	2	DMSO	NELFeKD_DMSO	NELF RNAi
687	8000	3.903975	2.22	7.54425	NELFeKD_DMSO	2	DMSO	NELFeKD_DMSO	NELF RNAi
688	8100	4.5355	2.739125	6.1773125	NELFeKD_DMSO	2	DMSO	NELFeKD_DMSO	NELF RNAi
689	8200	5.504375	3.083	7.45925	NELFeKD_DMSO	2	DMSO	NELFeKD_DMSO	NELF RNAi
690	8300	3.707	2.459	6.482	NELFeKD_DMSO	2	DMSO	NELFeKD_DMSO	NELF RNAi
691	8400	4.2435	2.2625	7.6	NELFeKD_DMSO	2	DMSO	NELFeKD_DMSO	NELF RNAi
692	8500	4.7215	2.36075	6.6705	NELFeKD_DMSO	2	DMSO	NELFeKD_DMSO	NELF RNAi
693	8600	4.86175	2.451	6.637375	NELFeKD_DMSO	2	DMSO	NELFeKD_DMSO	NELF RNAi
694	8700	4.28775	2.38	6.405	NELFeKD_DMSO	2	DMSO	NELFeKD_DMSO	NELF RNAi
695	8800	4.185	1.6995	7.80975	NELFeKD_DMSO	2	DMSO	NELFeKD_DMSO	NELF RNAi
696	8900	2.4855	1.313125	4.4665	NELFeKD_DMSO	2	DMSO	NELFeKD_DMSO	NELF RNAi
697	9000	4.5515	2.27575	9.31	NELFeKD_DMSO	2	DMSO	NELFeKD_DMSO	NELF RNAi
698	9100	3.7495	1.418	6.081	NELFeKD_DMSO	2	DMSO	NELFeKD_DMSO	NELF RNAi
699	9200	3.86375	1.67825	5.0985	NELFeKD_DMSO	2	DMSO	NELFeKD_DMSO	NELF RNAi
700	9300	3.723	2.374	5.368375	NELFeKD_DMSO	2	DMSO	NELFeKD_DMSO	NELF RNAi
701	9400	3.18125	0.9135	5.75975	NELFeKD_DMSO	2	DMSO	NELFeKD_DMSO	NELF RNAi
702	9500	3.0485	2.05	6.08375	NELFeKD_DMSO	2	DMSO	NELFeKD_DMSO	NELF RNAi
703	9600	3.4415	1.827	7.977	NELFeKD_DMSO	2	DMSO	NELFeKD_DMSO	NELF RNAi
704	9700	3.5265	2.59175	7.12733333333333	NELFeKD_DMSO	2	DMSO	NELFeKD_DMSO	NELF RNAi
705	9800	3.484	2.374	5.7385	NELFeKD_DMSO	2	DMSO	NELFeKD_DMSO	NELF RNAi
706	9900	4.3125	2.528	6.69975	NELFeKD_DMSO	2	DMSO	NELFeKD_DMSO	NELF RNAi
707	10000	3.37775	2.289	6.22975	NELFeKD_DMSO	2	DMSO	NELFeKD_DMSO	NELF RNAi
709	100	165.749538461538	147.247826923077	186.37625	NELFeKD_FP	2	FP	NELFeKD_FP	NELF RNAi
710	200	22.7903846153846	19.2775961538462	27.1899807692308	NELFeKD_FP	2	FP	NELFeKD_FP	NELF RNAi
711	300	13.2265769230769	11.3352307692308	16.09775	NELFeKD_FP	2	FP	NELFeKD_FP	NELF RNAi
712	400	10.411	8.77669230769231	12.2797307692308	NELFeKD_FP	2	FP	NELFeKD_FP	NELF RNAi
713	500	7.75715384615385	6.53698076923077	9.30788461538462	NELFeKD_FP	2	FP	NELFeKD_FP	NELF RNAi
714	600	6.26592307692308	5.2715	7.52698076923077	NELFeKD_FP	2	FP	NELFeKD_FP	NELF RNAi
715	700	5.27553846153846	4.42759615384615	6.26407692307692	NELFeKD_FP	2	FP	NELFeKD_FP	NELF RNAi
716	800	5.01476923076923	4.15932692307692	6.06117307692308	NELFeKD_FP	2	FP	NELFeKD_FP	NELF RNAi
717	900	4.27461538461538	3.55532692307692	5.09475	NELFeKD_FP	2	FP	NELFeKD_FP	NELF RNAi
718	1000	3.98726923076923	3.25136538461538	5.03528846153846	NELFeKD_FP	2	FP	NELFeKD_FP	NELF RNAi
719	1100	3.57323076923077	2.96705769230769	4.17721153846154	NELFeKD_FP	2	FP	NELFeKD_FP	NELF RNAi
720	1200	3.73588461538462	2.92640384615385	4.99269230769231	NELFeKD_FP	2	FP	NELFeKD_FP	NELF RNAi
721	1300	3.19808333333333	2.60128846153846	3.85638461538462	NELFeKD_FP	2	FP	NELFeKD_FP	NELF RNAi
722	1400	2.98680769230769	2.45451923076923	3.63998557692308	NELFeKD_FP	2	FP	NELFeKD_FP	NELF RNAi
723	1500	2.74566666666667	2.26003846153846	3.34010833333333	NELFeKD_FP	2	FP	NELFeKD_FP	NELF RNAi
724	1600	2.60603181818182	2.11075227272727	3.21099431818182	NELFeKD_FP	2	FP	NELFeKD_FP	NELF RNAi
725	1700	2.723125	2.11967992424242	3.44251573426573	NELFeKD_FP	2	FP	NELFeKD_FP	NELF RNAi
726	1800	2.3095	1.81504318181818	3.08416071428571	NELFeKD_FP	2	FP	NELFeKD_FP	NELF RNAi
727	1900	2.39381666666667	1.86729318181818	3.31550277777778	NELFeKD_FP	2	FP	NELFeKD_FP	NELF RNAi
728	2000	2.46102272727273	1.88579166666667	3.13795833333333	NELFeKD_FP	2	FP	NELFeKD_FP	NELF RNAi
729	2100	2.17537272727273	1.71033333333333	2.74055519480519	NELFeKD_FP	2	FP	NELFeKD_FP	NELF RNAi
730	2200	2.1324375	1.64963055555556	2.83595833333333	NELFeKD_FP	2	FP	NELFeKD_FP	NELF RNAi
731	2300	2.00188888888889	1.53925	2.56558680555556	NELFeKD_FP	2	FP	NELFeKD_FP	NELF RNAi
732	2400	2.02477777777778	1.51457102272727	2.840375	NELFeKD_FP	2	FP	NELFeKD_FP	NELF RNAi
733	2500	2.02815079365079	1.51871875	2.58675	NELFeKD_FP	2	FP	NELFeKD_FP	NELF RNAi
734	2600	1.8130625	1.4055	2.33430952380952	NELFeKD_FP	2	FP	NELFeKD_FP	NELF RNAi
735	2700	1.800875	1.34866666666667	2.705575	NELFeKD_FP	2	FP	NELFeKD_FP	NELF RNAi
736	2800	1.84545833333333	1.4218	2.45457291666667	NELFeKD_FP	2	FP	NELFeKD_FP	NELF RNAi
737	2900	1.77508441558442	1.38720982142857	2.218225	NELFeKD_FP	2	FP	NELFeKD_FP	NELF RNAi
738	3000	1.93584920634921	1.4139880952381	2.812625	NELFeKD_FP	2	FP	NELFeKD_FP	NELF RNAi
739	3100	1.946625	1.55873214285714	2.57840357142857	NELFeKD_FP	2	FP	NELFeKD_FP	NELF RNAi
740	3200	1.82698333333333	1.38825	2.42085	NELFeKD_FP	2	FP	NELFeKD_FP	NELF RNAi
741	3300	1.60625	1.21421875	2.10633333333333	NELFeKD_FP	2	FP	NELFeKD_FP	NELF RNAi
742	3400	1.8673	1.41880625	2.3813375	NELFeKD_FP	2	FP	NELFeKD_FP	NELF RNAi
743	3500	1.6626875	1.27420625	2.06434821428571	NELFeKD_FP	2	FP	NELFeKD_FP	NELF RNAi
744	3600	1.65435416666667	1.23994047619048	2.07289285714286	NELFeKD_FP	2	FP	NELFeKD_FP	NELF RNAi
745	3700	1.88864285714286	1.45954464285714	2.36584444444444	NELFeKD_FP	2	FP	NELFeKD_FP	NELF RNAi
746	3800	1.88835	1.32051875	2.588	NELFeKD_FP	2	FP	NELFeKD_FP	NELF RNAi
747	3900	2.0221	1.3882	2.95190714285714	NELFeKD_FP	2	FP	NELFeKD_FP	NELF RNAi
748	4000	1.80271428571429	1.33866666666667	2.55584375	NELFeKD_FP	2	FP	NELFeKD_FP	NELF RNAi
749	4100	2.1985	1.4996	3.241175	NELFeKD_FP	2	FP	NELFeKD_FP	NELF RNAi
750	4200	2.031125	1.46376875	2.92605	NELFeKD_FP	2	FP	NELFeKD_FP	NELF RNAi
751	4300	2.24266666666667	1.57155	3.003625	NELFeKD_FP	2	FP	NELFeKD_FP	NELF RNAi
752	4400	2.14187142857143	1.57454166666667	2.8338125	NELFeKD_FP	2	FP	NELFeKD_FP	NELF RNAi
753	4500	2.09991666666667	1.51303571428571	2.729875	NELFeKD_FP	2	FP	NELFeKD_FP	NELF RNAi
754	4600	2.38214285714286	1.57485714285714	3.533	NELFeKD_FP	2	FP	NELFeKD_FP	NELF RNAi
755	4700	2.49248333333333	1.66320833333333	3.74120833333333	NELFeKD_FP	2	FP	NELFeKD_FP	NELF RNAi
756	4800	2.37422857142857	1.589	3.24879166666667	NELFeKD_FP	2	FP	NELFeKD_FP	NELF RNAi
757	4900	2.25225	1.258	3.4685	NELFeKD_FP	2	FP	NELFeKD_FP	NELF RNAi
758	5000	1.934875	1.152	2.95087053571429	NELFeKD_FP	2	FP	NELFeKD_FP	NELF RNAi
759	5100	2.0623	1.1763125	3.0875	NELFeKD_FP	2	FP	NELFeKD_FP	NELF RNAi
760	5200	2.293	1.384	3.22675	NELFeKD_FP	2	FP	NELFeKD_FP	NELF RNAi
761	5300	2.43533333333333	1.46333333333333	3.69633333333333	NELFeKD_FP	2	FP	NELFeKD_FP	NELF RNAi
762	5400	1.94925	1.2285	3.104	NELFeKD_FP	2	FP	NELFeKD_FP	NELF RNAi
763	5500	1.69325	0.9665	2.49175	NELFeKD_FP	2	FP	NELFeKD_FP	NELF RNAi
764	5600	1.77857142857143	1.0155	2.872	NELFeKD_FP	2	FP	NELFeKD_FP	NELF RNAi
765	5700	1.69125	1.08666666666667	2.498	NELFeKD_FP	2	FP	NELFeKD_FP	NELF RNAi
766	5800	1.86733333333333	1.34760416666667	2.76666666666667	NELFeKD_FP	2	FP	NELFeKD_FP	NELF RNAi
767	5900	1.982	0.872604166666667	3.08925	NELFeKD_FP	2	FP	NELFeKD_FP	NELF RNAi
768	6000	1.804375	1.163	3.0139375	NELFeKD_FP	2	FP	NELFeKD_FP	NELF RNAi
769	6100	2.139	1.3515	3.163375	NELFeKD_FP	2	FP	NELFeKD_FP	NELF RNAi
770	6200	1.83725	1.081	2.85	NELFeKD_FP	2	FP	NELFeKD_FP	NELF RNAi
771	6300	2.203	1.3907	3.18066666666667	NELFeKD_FP	2	FP	NELFeKD_FP	NELF RNAi
772	6400	1.6135	1.138075	2.503	NELFeKD_FP	2	FP	NELFeKD_FP	NELF RNAi
773	6500	1.941	1.294	3.1095	NELFeKD_FP	2	FP	NELFeKD_FP	NELF RNAi
774	6600	2.07625	1.376	3.261	NELFeKD_FP	2	FP	NELFeKD_FP	NELF RNAi
775	6700	2.195	1.3830625	3.495	NELFeKD_FP	2	FP	NELFeKD_FP	NELF RNAi
776	6800	2.16766666666667	1.3515	2.9975	NELFeKD_FP	2	FP	NELFeKD_FP	NELF RNAi
777	6900	1.78	1.032	2.8665	NELFeKD_FP	2	FP	NELFeKD_FP	NELF RNAi
778	7000	2.33158333333333	1.466	3.448	NELFeKD_FP	2	FP	NELFeKD_FP	NELF RNAi
779	7100	1.65225	0.819	2.95675	NELFeKD_FP	2	FP	NELFeKD_FP	NELF RNAi
780	7200	1.892	0.868	3.391	NELFeKD_FP	2	FP	NELFeKD_FP	NELF RNAi
781	7300	1.638	0.6225	3.205	NELFeKD_FP	2	FP	NELFeKD_FP	NELF RNAi
782	7400	2.285	1.223	3.93725	NELFeKD_FP	2	FP	NELFeKD_FP	NELF RNAi
783	7500	1.75515	0.647	3.489	NELFeKD_FP	2	FP	NELFeKD_FP	NELF RNAi
784	7600	1.425	0.428583333333333	3.129	NELFeKD_FP	2	FP	NELFeKD_FP	NELF RNAi
785	7700	1.548	0.475	2.834	NELFeKD_FP	2	FP	NELFeKD_FP	NELF RNAi
786	7800	1.556	0.95	3.2515	NELFeKD_FP	2	FP	NELFeKD_FP	NELF RNAi
787	7900	1.163	0.95	2.0395	NELFeKD_FP	2	FP	NELFeKD_FP	NELF RNAi
788	8000	1.72	0.819	2.629	NELFeKD_FP	2	FP	NELFeKD_FP	NELF RNAi
789	8100	1.6215	0.731666666666667	2.621	NELFeKD_FP	2	FP	NELFeKD_FP	NELF RNAi
790	8200	2.5635	0.923083333333333	3.456	NELFeKD_FP	2	FP	NELFeKD_FP	NELF RNAi
791	8300	2.047	1.0235	3.276	NELFeKD_FP	2	FP	NELFeKD_FP	NELF RNAi
792	8400	1.81	0.8845	2.66316666666667	NELFeKD_FP	2	FP	NELFeKD_FP	NELF RNAi
793	8500	1.829	1.286	2.572	NELFeKD_FP	2	FP	NELFeKD_FP	NELF RNAi
794	8600	1.749425	0.95	2.883	NELFeKD_FP	2	FP	NELFeKD_FP	NELF RNAi
795	8700	1.62166666666667	0.851666666666667	2.629	NELFeKD_FP	2	FP	NELFeKD_FP	NELF RNAi
796	8800	1.245	0.393	2.883	NELFeKD_FP	2	FP	NELFeKD_FP	NELF RNAi
797	8900	0.9665	0.524	2.244	NELFeKD_FP	2	FP	NELFeKD_FP	NELF RNAi
798	9000	1.5315	0.737	2.883	NELFeKD_FP	2	FP	NELFeKD_FP	NELF RNAi
799	9100	1.769	0.95	2.654	NELFeKD_FP	2	FP	NELFeKD_FP	NELF RNAi
800	9200	1.507	0.4915	3.555	NELFeKD_FP	2	FP	NELFeKD_FP	NELF RNAi
801	9300	1.46333333333333	0.737	3.325	NELFeKD_FP	2	FP	NELFeKD_FP	NELF RNAi
802	9400	1.294	0.647	2.588	NELFeKD_FP	2	FP	NELFeKD_FP	NELF RNAi
803	9500	1.556	0.778	2.195	NELFeKD_FP	2	FP	NELFeKD_FP	NELF RNAi
804	9600	2.506	0.819	4.64633333333333	NELFeKD_FP	2	FP	NELFeKD_FP	NELF RNAi
805	9700	1.605	0.5815	2.85825	NELFeKD_FP	2	FP	NELFeKD_FP	NELF RNAi
806	9800	2.064	0.819	3.358	NELFeKD_FP	2	FP	NELFeKD_FP	NELF RNAi
807	9900	1.605	0.704333333333333	2.9075	NELFeKD_FP	2	FP	NELFeKD_FP	NELF RNAi
808	10000	1.638	0.901	2.67	NELFeKD_FP	2	FP	NELFeKD_FP	NELF RNAi
810	100	389.086615384615	345.2625	433.075846153846	LacZKD_DMSO	3	DMSO	LacZKD_DMSO	LacZ RNAi
811	200	22.7672307692308	20.3465769230769	26.3187692307692	LacZKD_DMSO	3	DMSO	LacZKD_DMSO	LacZ RNAi
812	300	18.4306153846154	16.4243076923077	20.2998461538462	LacZKD_DMSO	3	DMSO	LacZKD_DMSO	LacZ RNAi
813	400	16.7919230769231	15.0878076923077	18.7546153846154	LacZKD_DMSO	3	DMSO	LacZKD_DMSO	LacZ RNAi
814	500	15.39	13.7170384615385	17.4835384615385	LacZKD_DMSO	3	DMSO	LacZKD_DMSO	LacZ RNAi
815	600	14.2809230769231	12.8229230769231	15.9538846153846	LacZKD_DMSO	3	DMSO	LacZKD_DMSO	LacZ RNAi
816	700	14.6423076923077	13.2341538461538	16.3993846153846	LacZKD_DMSO	3	DMSO	LacZKD_DMSO	LacZ RNAi
817	800	14.7046153846154	13.4304230769231	16.4243076923077	LacZKD_DMSO	3	DMSO	LacZKD_DMSO	LacZ RNAi
818	900	15.5146153846154	13.8042692307692	17.0723076923077	LacZKD_DMSO	3	DMSO	LacZKD_DMSO	LacZ RNAi
819	1000	14.3058461538462	12.879	16.6392692307692	LacZKD_DMSO	3	DMSO	LacZKD_DMSO	LacZ RNAi
820	1100	14.7108461538462	13.1188846153846	16.4149615384615	LacZKD_DMSO	3	DMSO	LacZKD_DMSO	LacZ RNAi
821	1200	12.5986153846154	11.4770769230769	13.9195384615385	LacZKD_DMSO	3	DMSO	LacZKD_DMSO	LacZ RNAi
822	1300	13.9631538461538	12.3618461538462	15.552	LacZKD_DMSO	3	DMSO	LacZKD_DMSO	LacZ RNAi
823	1400	12.3369230769231	11.0783076923077	13.6983461538462	LacZKD_DMSO	3	DMSO	LacZKD_DMSO	LacZ RNAi
824	1500	13.4979230769231	11.8392403846154	15.3424903846154	LacZKD_DMSO	3	DMSO	LacZKD_DMSO	LacZ RNAi
825	1600	13.7295	11.9489160839161	15.541875	LacZKD_DMSO	3	DMSO	LacZKD_DMSO	LacZ RNAi
826	1700	13.331013986014	11.4697840909091	15.4024615384615	LacZKD_DMSO	3	DMSO	LacZKD_DMSO	LacZ RNAi
827	1800	13.041	11.3558318181818	14.8419	LacZKD_DMSO	3	DMSO	LacZKD_DMSO	LacZ RNAi
828	1900	13.50675	11.4191590909091	16.1046818181818	LacZKD_DMSO	3	DMSO	LacZKD_DMSO	LacZ RNAi
829	2000	13.65525	11.6173636363636	15.9246	LacZKD_DMSO	3	DMSO	LacZKD_DMSO	LacZ RNAi
830	2100	13.7187	11.5263	16.489575	LacZKD_DMSO	3	DMSO	LacZKD_DMSO	LacZ RNAi
831	2200	12.2778	10.25865	14.664375	LacZKD_DMSO	3	DMSO	LacZKD_DMSO	LacZ RNAi
832	2300	13.365	11.1735	15.9036136363636	LacZKD_DMSO	3	DMSO	LacZKD_DMSO	LacZ RNAi
833	2400	12.1217727272727	9.7902	14.7261681818182	LacZKD_DMSO	3	DMSO	LacZKD_DMSO	LacZ RNAi
834	2500	10.7892	9.05535	12.6871772727273	LacZKD_DMSO	3	DMSO	LacZKD_DMSO	LacZ RNAi
835	2600	11.67975	9.71595	13.9669772727273	LacZKD_DMSO	3	DMSO	LacZKD_DMSO	LacZ RNAi
836	2700	11.6868272727273	9.6541875	14.7843409090909	LacZKD_DMSO	3	DMSO	LacZKD_DMSO	LacZ RNAi
837	2800	11.0331	9.41183181818182	13.0815	LacZKD_DMSO	3	DMSO	LacZKD_DMSO	LacZ RNAi
838	2900	10.9696090909091	9.126	13.23	LacZKD_DMSO	3	DMSO	LacZKD_DMSO	LacZ RNAi
839	3000	9.36507272727273	7.7304375	11.4003818181818	LacZKD_DMSO	3	DMSO	LacZKD_DMSO	LacZ RNAi
840	3100	9.846	8.1	12.1853454545455	LacZKD_DMSO	3	DMSO	LacZKD_DMSO	LacZ RNAi
841	3200	10.2906818181818	8.6913	12.193875	LacZKD_DMSO	3	DMSO	LacZKD_DMSO	LacZ RNAi
842	3300	9.76523376623377	8.3673	11.5228636363636	LacZKD_DMSO	3	DMSO	LacZKD_DMSO	LacZ RNAi
843	3400	10.0359	8.52156818181818	11.7744545454545	LacZKD_DMSO	3	DMSO	LacZKD_DMSO	LacZ RNAi
844	3500	10.1034	8.55580909090909	11.664	LacZKD_DMSO	3	DMSO	LacZKD_DMSO	LacZ RNAi
845	3600	9.504	7.938	11.3445	LacZKD_DMSO	3	DMSO	LacZKD_DMSO	LacZ RNAi
846	3700	9.71263636363636	8.2215	11.22795	LacZKD_DMSO	3	DMSO	LacZKD_DMSO	LacZ RNAi
847	3800	9.801	8.12835	11.74725	LacZKD_DMSO	3	DMSO	LacZKD_DMSO	LacZ RNAi
848	3900	9.072	7.51757142857143	10.67175	LacZKD_DMSO	3	DMSO	LacZKD_DMSO	LacZ RNAi
849	4000	8.51528571428571	6.87743406593407	11.7601875	LacZKD_DMSO	3	DMSO	LacZKD_DMSO	LacZ RNAi
850	4100	9.77014285714286	7.7598	12.53475	LacZKD_DMSO	3	DMSO	LacZKD_DMSO	LacZ RNAi
851	4200	8.481375	6.78845454545455	10.53	LacZKD_DMSO	3	DMSO	LacZKD_DMSO	LacZ RNAi
852	4300	8.929125	6.9327	11.5192125	LacZKD_DMSO	3	DMSO	LacZKD_DMSO	LacZ RNAi
853	4400	8.901	6.86764285714286	11.376	LacZKD_DMSO	3	DMSO	LacZKD_DMSO	LacZ RNAi
854	4500	8.99678571428571	6.9795	11.1559090909091	LacZKD_DMSO	3	DMSO	LacZKD_DMSO	LacZ RNAi
855	4600	8.84288571428571	7.0662375	11.3841818181818	LacZKD_DMSO	3	DMSO	LacZKD_DMSO	LacZ RNAi
856	4700	9.27739285714286	7.3726875	12.0366	LacZKD_DMSO	3	DMSO	LacZKD_DMSO	LacZ RNAi
857	4800	9.023625	7.15403571428571	11.9166428571429	LacZKD_DMSO	3	DMSO	LacZKD_DMSO	LacZ RNAi
858	4900	9.7659	7.64505	13.1046428571429	LacZKD_DMSO	3	DMSO	LacZKD_DMSO	LacZ RNAi
859	5000	10.1057142857143	7.8084	13.40955	LacZKD_DMSO	3	DMSO	LacZKD_DMSO	LacZ RNAi
860	5100	10.1626071428571	7.89605357142857	12.7565357142857	LacZKD_DMSO	3	DMSO	LacZKD_DMSO	LacZ RNAi
861	5200	8.8245	6.966	11.32785	LacZKD_DMSO	3	DMSO	LacZKD_DMSO	LacZ RNAi
862	5300	9.75645	7.56	13.0005	LacZKD_DMSO	3	DMSO	LacZKD_DMSO	LacZ RNAi
863	5400	9.13009090909091	7.3035	11.7306	LacZKD_DMSO	3	DMSO	LacZKD_DMSO	LacZ RNAi
864	5500	8.45492727272727	6.681375	10.6194155844156	LacZKD_DMSO	3	DMSO	LacZKD_DMSO	LacZ RNAi
865	5600	9.14721428571428	7.26589285714286	11.1673928571429	LacZKD_DMSO	3	DMSO	LacZKD_DMSO	LacZ RNAi
866	5700	9.02860714285714	7.20610714285714	11.529	LacZKD_DMSO	3	DMSO	LacZKD_DMSO	LacZ RNAi
867	5800	9.892125	7.3386	13.095	LacZKD_DMSO	3	DMSO	LacZKD_DMSO	LacZ RNAi
868	5900	10.4432142857143	7.9704	14.256	LacZKD_DMSO	3	DMSO	LacZKD_DMSO	LacZ RNAi
869	6000	9.82645714285714	7.43175	12.9908571428571	LacZKD_DMSO	3	DMSO	LacZKD_DMSO	LacZ RNAi
870	6100	10.2175714285714	7.52895	13.932	LacZKD_DMSO	3	DMSO	LacZKD_DMSO	LacZ RNAi
871	6200	10.0269	7.652475	15.606	LacZKD_DMSO	3	DMSO	LacZKD_DMSO	LacZ RNAi
872	6300	9.8955	7.4671875	16.0862142857143	LacZKD_DMSO	3	DMSO	LacZKD_DMSO	LacZ RNAi
873	6400	11.097	7.9160625	17.92125	LacZKD_DMSO	3	DMSO	LacZKD_DMSO	LacZ RNAi
874	6500	10.6029	7.58565	15.62085	LacZKD_DMSO	3	DMSO	LacZKD_DMSO	LacZ RNAi
875	6600	10.3086	7.3305	15.9309642857143	LacZKD_DMSO	3	DMSO	LacZKD_DMSO	LacZ RNAi
876	6700	10.1736	7.6494375	13.74975	LacZKD_DMSO	3	DMSO	LacZKD_DMSO	LacZ RNAi
877	6800	9.009225	6.935625	12.0447	LacZKD_DMSO	3	DMSO	LacZKD_DMSO	LacZ RNAi
878	6900	9.05175	7.128	12.15	LacZKD_DMSO	3	DMSO	LacZKD_DMSO	LacZ RNAi
879	7000	8.91	6.704775	11.6937	LacZKD_DMSO	3	DMSO	LacZKD_DMSO	LacZ RNAi
880	7100	8.64	6.156	11.367	LacZKD_DMSO	3	DMSO	LacZKD_DMSO	LacZ RNAi
881	7200	9.558	7.38488571428571	12.254625	LacZKD_DMSO	3	DMSO	LacZKD_DMSO	LacZ RNAi
882	7300	7.2495	5.7015	12.123	LacZKD_DMSO	3	DMSO	LacZKD_DMSO	LacZ RNAi
883	7400	9.801	6.89078571428571	13.743	LacZKD_DMSO	3	DMSO	LacZKD_DMSO	LacZ RNAi
884	7500	9.126	6.68828571428571	13.1625	LacZKD_DMSO	3	DMSO	LacZKD_DMSO	LacZ RNAi
885	7600	8.6265	6.372	12.4335	LacZKD_DMSO	3	DMSO	LacZKD_DMSO	LacZ RNAi
886	7700	8.60625	6.318	12.8385	LacZKD_DMSO	3	DMSO	LacZKD_DMSO	LacZ RNAi
887	7800	8.586	6.40268181818182	11.178	LacZKD_DMSO	3	DMSO	LacZKD_DMSO	LacZ RNAi
888	7900	8.1405	6.50777142857143	10.965375	LacZKD_DMSO	3	DMSO	LacZKD_DMSO	LacZ RNAi
889	8000	8.7804	6.858	11.6775	LacZKD_DMSO	3	DMSO	LacZKD_DMSO	LacZ RNAi
890	8100	8.76825	6.58028571428571	11.5714285714286	LacZKD_DMSO	3	DMSO	LacZKD_DMSO	LacZ RNAi
891	8200	9.585	6.9984	14.13045	LacZKD_DMSO	3	DMSO	LacZKD_DMSO	LacZ RNAi
892	8300	9.09225	6.5097	12.6765	LacZKD_DMSO	3	DMSO	LacZKD_DMSO	LacZ RNAi
893	8400	8.27357142857143	6.156	10.5748392857143	LacZKD_DMSO	3	DMSO	LacZKD_DMSO	LacZ RNAi
894	8500	7.9785	6.318	10.8	LacZKD_DMSO	3	DMSO	LacZKD_DMSO	LacZ RNAi
895	8600	9.3636	6.847875	12.528	LacZKD_DMSO	3	DMSO	LacZKD_DMSO	LacZ RNAi
896	8700	7.533	5.83875	10.30725	LacZKD_DMSO	3	DMSO	LacZKD_DMSO	LacZ RNAi
897	8800	8.04985714285714	6.361875	10.7643214285714	LacZKD_DMSO	3	DMSO	LacZKD_DMSO	LacZ RNAi
898	8900	9.072	6.372	13.446	LacZKD_DMSO	3	DMSO	LacZKD_DMSO	LacZ RNAi
899	9000	7.857	5.589	11.36025	LacZKD_DMSO	3	DMSO	LacZKD_DMSO	LacZ RNAi
900	9100	8.38755	6.453	10.93905	LacZKD_DMSO	3	DMSO	LacZKD_DMSO	LacZ RNAi
901	9200	8.181	6.1155	11.34	LacZKD_DMSO	3	DMSO	LacZKD_DMSO	LacZ RNAi
902	9300	9.531	6.6744	12.879	LacZKD_DMSO	3	DMSO	LacZKD_DMSO	LacZ RNAi
903	9400	8.91	6.48	11.988	LacZKD_DMSO	3	DMSO	LacZKD_DMSO	LacZ RNAi
904	9500	7.05857142857143	5.211	9.396	LacZKD_DMSO	3	DMSO	LacZKD_DMSO	LacZ RNAi
905	9600	7.9785	6.102	10.314	LacZKD_DMSO	3	DMSO	LacZKD_DMSO	LacZ RNAi
906	9700	7.614	5.7996	9.882	LacZKD_DMSO	3	DMSO	LacZKD_DMSO	LacZ RNAi
907	9800	7.84542857142857	5.832	9.9144	LacZKD_DMSO	3	DMSO	LacZKD_DMSO	LacZ RNAi
908	9900	7.695	5.8644	10.7325	LacZKD_DMSO	3	DMSO	LacZKD_DMSO	LacZ RNAi
909	10000	7.97445	5.85225	10.59885	LacZKD_DMSO	3	DMSO	LacZKD_DMSO	LacZ RNAi
911	100	381.723596153846	332.644442307692	436.095153846154	LacZKD_FP	3	FP	LacZKD_FP	LacZ RNAi
912	200	14.7065961538462	12.061875	18.7583173076923	LacZKD_FP	3	FP	LacZKD_FP	LacZ RNAi
913	300	8.58105769230769	7.12256730769231	10.3955384615385	LacZKD_FP	3	FP	LacZKD_FP	LacZ RNAi
914	400	7.01938461538461	5.70372115384615	8.65125961538461	LacZKD_FP	3	FP	LacZKD_FP	LacZ RNAi
915	500	5.53121153846154	4.42601923076923	6.80480769230769	LacZKD_FP	3	FP	LacZKD_FP	LacZ RNAi
916	600	4.35696153846154	3.485125	5.32356730769231	LacZKD_FP	3	FP	LacZKD_FP	LacZ RNAi
917	700	4.21292307692308	3.304	5.28735576923077	LacZKD_FP	3	FP	LacZKD_FP	LacZ RNAi
918	800	3.42744230769231	2.74366346153846	4.24765384615385	LacZKD_FP	3	FP	LacZKD_FP	LacZ RNAi
919	900	3.69519230769231	2.76351923076923	4.79183653846154	LacZKD_FP	3	FP	LacZKD_FP	LacZ RNAi
920	1000	3.29255769230769	2.32002884615385	5.44377884615385	LacZKD_FP	3	FP	LacZKD_FP	LacZ RNAi
921	1100	2.73875	1.96767307692308	3.68879807692308	LacZKD_FP	3	FP	LacZKD_FP	LacZ RNAi
922	1200	2.20984615384615	1.78991346153846	2.74386538461538	LacZKD_FP	3	FP	LacZKD_FP	LacZ RNAi
923	1300	2.128	1.63820192307692	2.95608653846154	LacZKD_FP	3	FP	LacZKD_FP	LacZ RNAi
924	1400	1.88044230769231	1.37886538461538	2.44724038461538	LacZKD_FP	3	FP	LacZKD_FP	LacZ RNAi
925	1500	2.09232692307692	1.59350961538462	2.73051041666667	LacZKD_FP	3	FP	LacZKD_FP	LacZ RNAi
926	1600	2.247	1.74795833333333	2.79966907051282	LacZKD_FP	3	FP	LacZKD_FP	LacZ RNAi
927	1700	1.95313461538462	1.52385737179487	2.45403846153846	LacZKD_FP	3	FP	LacZKD_FP	LacZ RNAi
928	1800	1.86377692307692	1.44971590909091	2.57680769230769	LacZKD_FP	3	FP	LacZKD_FP	LacZ RNAi
929	1900	2.03175	1.4679	2.73450400641026	LacZKD_FP	3	FP	LacZKD_FP	LacZ RNAi
930	2000	2.142875	1.60453125	2.82465909090909	LacZKD_FP	3	FP	LacZKD_FP	LacZ RNAi
931	2100	2.49865	1.737990625	4.00260795454545	LacZKD_FP	3	FP	LacZKD_FP	LacZ RNAi
932	2200	2.22899825174825	1.55173958333333	3.5349125	LacZKD_FP	3	FP	LacZKD_FP	LacZ RNAi
933	2300	2.24526590909091	1.68649213286713	3.48023295454545	LacZKD_FP	3	FP	LacZKD_FP	LacZ RNAi
934	2400	1.880025	1.38998125	2.5884625	LacZKD_FP	3	FP	LacZKD_FP	LacZ RNAi
935	2500	1.972775	1.43530138888889	2.92368522727273	LacZKD_FP	3	FP	LacZKD_FP	LacZ RNAi
936	2600	1.919575	1.43023522727273	2.77297443181818	LacZKD_FP	3	FP	LacZKD_FP	LacZ RNAi
937	2700	1.61767083333333	1.27995	2.05874375	LacZKD_FP	3	FP	LacZKD_FP	LacZ RNAi
938	2800	1.64927777777778	1.35442045454545	1.99948768939394	LacZKD_FP	3	FP	LacZKD_FP	LacZ RNAi
939	2900	1.69408566433566	1.37344375	2.23699715909091	LacZKD_FP	3	FP	LacZKD_FP	LacZ RNAi
940	3000	1.56158333333333	1.185275	1.9999	LacZKD_FP	3	FP	LacZKD_FP	LacZ RNAi
941	3100	1.77415	1.32331818181818	2.27227777777778	LacZKD_FP	3	FP	LacZKD_FP	LacZ RNAi
942	3200	1.67908080808081	1.25919460227273	2.34548958333333	LacZKD_FP	3	FP	LacZKD_FP	LacZ RNAi
943	3300	1.71665277777778	1.30305729166667	2.21579166666667	LacZKD_FP	3	FP	LacZKD_FP	LacZ RNAi
944	3400	1.6799125	1.372065625	2.13128125	LacZKD_FP	3	FP	LacZKD_FP	LacZ RNAi
945	3500	2.04454444444444	1.54715909090909	2.63619602272727	LacZKD_FP	3	FP	LacZKD_FP	LacZ RNAi
946	3600	1.938625	1.40583333333333	2.66413636363636	LacZKD_FP	3	FP	LacZKD_FP	LacZ RNAi
947	3700	1.83232777777778	1.3125	2.47394318181818	LacZKD_FP	3	FP	LacZKD_FP	LacZ RNAi
948	3800	1.84420170454545	1.38869791666667	2.29581439393939	LacZKD_FP	3	FP	LacZKD_FP	LacZ RNAi
949	3900	1.86968055555556	1.26186931818182	2.837121875	LacZKD_FP	3	FP	LacZKD_FP	LacZ RNAi
950	4000	1.738575	1.28276767676768	2.81956818181818	LacZKD_FP	3	FP	LacZKD_FP	LacZ RNAi
951	4100	2.13006597222222	1.55225	3.28234375	LacZKD_FP	3	FP	LacZKD_FP	LacZ RNAi
952	4200	1.69974494949495	1.28129166666667	2.25623611111111	LacZKD_FP	3	FP	LacZKD_FP	LacZ RNAi
953	4300	1.96078125	1.486140625	2.607784375	LacZKD_FP	3	FP	LacZKD_FP	LacZ RNAi
954	4400	1.70202083333333	1.23452159090909	2.37514375	LacZKD_FP	3	FP	LacZKD_FP	LacZ RNAi
955	4500	1.90976041666667	1.42418977272727	2.4273125	LacZKD_FP	3	FP	LacZKD_FP	LacZ RNAi
956	4600	1.90431818181818	1.392234375	2.413840625	LacZKD_FP	3	FP	LacZKD_FP	LacZ RNAi
957	4700	1.9138	1.32897916666667	2.54744981060606	LacZKD_FP	3	FP	LacZKD_FP	LacZ RNAi
958	4800	2.15271875	1.6158125	2.715015625	LacZKD_FP	3	FP	LacZKD_FP	LacZ RNAi
959	4900	2.10898333333333	1.477	2.9677702020202	LacZKD_FP	3	FP	LacZKD_FP	LacZ RNAi
960	5000	2.30941666666667	1.7379375	3.2682125	LacZKD_FP	3	FP	LacZKD_FP	LacZ RNAi
961	5100	2.28225	1.639640625	3.11448958333333	LacZKD_FP	3	FP	LacZKD_FP	LacZ RNAi
962	5200	2.09680625	1.504078125	2.69606944444444	LacZKD_FP	3	FP	LacZKD_FP	LacZ RNAi
963	5300	2.337675	1.6835	3.75225	LacZKD_FP	3	FP	LacZKD_FP	LacZ RNAi
964	5400	2.43875	1.69082083333333	4.07939583333333	LacZKD_FP	3	FP	LacZKD_FP	LacZ RNAi
965	5500	2.0766875	1.5225	2.93263541666667	LacZKD_FP	3	FP	LacZKD_FP	LacZ RNAi
966	5600	2.20879166666667	1.53241666666667	3.18397916666667	LacZKD_FP	3	FP	LacZKD_FP	LacZ RNAi
967	5700	2.46575	1.83771875	3.1715	LacZKD_FP	3	FP	LacZKD_FP	LacZ RNAi
968	5800	2.73247916666667	1.868015625	4.03165	LacZKD_FP	3	FP	LacZKD_FP	LacZ RNAi
969	5900	2.796375	1.88774621212121	3.93779166666667	LacZKD_FP	3	FP	LacZKD_FP	LacZ RNAi
970	6000	2.6088125	1.875925	3.80144444444444	LacZKD_FP	3	FP	LacZKD_FP	LacZ RNAi
971	6100	2.4899	1.5358875	5.07815972222222	LacZKD_FP	3	FP	LacZKD_FP	LacZ RNAi
972	6200	2.57336111111111	1.6555875	4.8286	LacZKD_FP	3	FP	LacZKD_FP	LacZ RNAi
973	6300	2.85355	1.96123958333333	6.796125	LacZKD_FP	3	FP	LacZKD_FP	LacZ RNAi
974	6400	3.0727375	1.8766125	6.49422222222222	LacZKD_FP	3	FP	LacZKD_FP	LacZ RNAi
975	6500	2.50352777777778	1.707125	4.247	LacZKD_FP	3	FP	LacZKD_FP	LacZ RNAi
976	6600	2.93377777777778	1.8235	4.94925	LacZKD_FP	3	FP	LacZKD_FP	LacZ RNAi
977	6700	2.9116	1.979075	4.92821875	LacZKD_FP	3	FP	LacZKD_FP	LacZ RNAi
978	6800	2.6439875	1.950075	5.21885	LacZKD_FP	3	FP	LacZKD_FP	LacZ RNAi
979	6900	3.0555	2.1240625	4.85975	LacZKD_FP	3	FP	LacZKD_FP	LacZ RNAi
980	7000	2.80357291666667	1.9537	4.5676875	LacZKD_FP	3	FP	LacZKD_FP	LacZ RNAi
981	7100	2.81276041666667	1.7855	4.3605625	LacZKD_FP	3	FP	LacZKD_FP	LacZ RNAi
982	7200	3.05375	2.12865625	4.693171875	LacZKD_FP	3	FP	LacZKD_FP	LacZ RNAi
983	7300	2.68426666666667	1.974875	4.415796875	LacZKD_FP	3	FP	LacZKD_FP	LacZ RNAi
984	7400	3.06841666666667	2.02805	5.59484722222222	LacZKD_FP	3	FP	LacZKD_FP	LacZ RNAi
985	7500	3.19732291666667	2.2245125	8.1185625	LacZKD_FP	3	FP	LacZKD_FP	LacZ RNAi
986	7600	2.837625	1.95430555555556	6.64970833333333	LacZKD_FP	3	FP	LacZKD_FP	LacZ RNAi
987	7700	3.50113888888889	2.38737916666667	6.043734375	LacZKD_FP	3	FP	LacZKD_FP	LacZ RNAi
988	7800	3.4050625	2.2217125	5.43966666666667	LacZKD_FP	3	FP	LacZKD_FP	LacZ RNAi
989	7900	3.088	2.30795	4.503125	LacZKD_FP	3	FP	LacZKD_FP	LacZ RNAi
990	8000	3.23225	2.2295	4.8183125	LacZKD_FP	3	FP	LacZKD_FP	LacZ RNAi
991	8100	3.332	2.1154	5.2633	LacZKD_FP	3	FP	LacZKD_FP	LacZ RNAi
992	8200	4.03608333333333	2.2743	8.33214375	LacZKD_FP	3	FP	LacZKD_FP	LacZ RNAi
993	8300	3.3222	2.13337152777778	6.34433333333333	LacZKD_FP	3	FP	LacZKD_FP	LacZ RNAi
994	8400	3.2508	2.14795	6.02229166666667	LacZKD_FP	3	FP	LacZKD_FP	LacZ RNAi
995	8500	2.996	2.12905	4.4209375	LacZKD_FP	3	FP	LacZKD_FP	LacZ RNAi
996	8600	3.3012	2.0869625	5.72705	LacZKD_FP	3	FP	LacZKD_FP	LacZ RNAi
997	8700	2.3632	1.558375	4.62525	LacZKD_FP	3	FP	LacZKD_FP	LacZ RNAi
998	8800	3.5483	2.28225	5.57875	LacZKD_FP	3	FP	LacZKD_FP	LacZ RNAi
999	8900	3.458	2.2750875	5.85865	LacZKD_FP	3	FP	LacZKD_FP	LacZ RNAi
1000	9000	3.75165	1.940203125	7.1925	LacZKD_FP	3	FP	LacZKD_FP	LacZ RNAi
1001	9100	3.26929166666667	2.1714875	5.358675	LacZKD_FP	3	FP	LacZKD_FP	LacZ RNAi
1002	9200	3.21970833333333	1.96933333333333	7.19885833333333	LacZKD_FP	3	FP	LacZKD_FP	LacZ RNAi
1003	9300	3.71	2.3828	6.314109375	LacZKD_FP	3	FP	LacZKD_FP	LacZ RNAi
1004	9400	3.332	2.0965	6.10633333333333	LacZKD_FP	3	FP	LacZKD_FP	LacZ RNAi
1005	9500	2.97966666666667	2.03175	5.06975	LacZKD_FP	3	FP	LacZKD_FP	LacZ RNAi
1006	9600	3.003	1.98275	5.07908333333333	LacZKD_FP	3	FP	LacZKD_FP	LacZ RNAi
1007	9700	3.187625	2.0615	5.453	LacZKD_FP	3	FP	LacZKD_FP	LacZ RNAi
1008	9800	2.856	1.918	5.55333333333333	LacZKD_FP	3	FP	LacZKD_FP	LacZ RNAi
1009	9900	3.3075	1.90983333333333	5.7295	LacZKD_FP	3	FP	LacZKD_FP	LacZ RNAi
1010	10000	3.21125	2.1	4.9329	LacZKD_FP	3	FP	LacZKD_FP	LacZ RNAi
1012	100	248.731538461538	227.155298076923	268.150298076923	NELFeKD_DMSO	3	DMSO	NELFeKD_DMSO	NELF RNAi
1013	200	24.4627307692308	21.711875	27.2566346153846	NELFeKD_DMSO	3	DMSO	NELFeKD_DMSO	NELF RNAi
1014	300	16.1375961538462	14.4725096153846	17.8606923076923	NELFeKD_DMSO	3	DMSO	NELFeKD_DMSO	NELF RNAi
1015	400	13.6385576923077	12.3354519230769	15.0981826923077	NELFeKD_DMSO	3	DMSO	NELFeKD_DMSO	NELF RNAi
1016	500	12.0254615384615	10.7255192307692	13.7245673076923	NELFeKD_DMSO	3	DMSO	NELFeKD_DMSO	NELF RNAi
1017	600	10.9218269230769	9.685875	12.3334038461538	NELFeKD_DMSO	3	DMSO	NELFeKD_DMSO	NELF RNAi
1018	700	11.4329038461538	10.0770480769231	12.7671442307692	NELFeKD_DMSO	3	DMSO	NELFeKD_DMSO	NELF RNAi
1019	800	11.1824423076923	10.0042211538462	12.2954038461538	NELFeKD_DMSO	3	DMSO	NELFeKD_DMSO	NELF RNAi
1020	900	11.3566923076923	10.1725480769231	12.6132596153846	NELFeKD_DMSO	3	DMSO	NELFeKD_DMSO	NELF RNAi
1021	1000	10.3286153846154	9.14691346153846	11.7489807692308	NELFeKD_DMSO	3	DMSO	NELFeKD_DMSO	NELF RNAi
1022	1100	10.8168076923077	9.46159615384615	12.1675288461538	NELFeKD_DMSO	3	DMSO	NELFeKD_DMSO	NELF RNAi
1023	1200	9.16080769230769	8.17694230769231	10.1153557692308	NELFeKD_DMSO	3	DMSO	NELFeKD_DMSO	NELF RNAi
1024	1300	10.0436730769231	8.81527884615385	11.3551538461538	NELFeKD_DMSO	3	DMSO	NELFeKD_DMSO	NELF RNAi
1025	1400	9.08951923076923	8.08899278846154	10.1497596153846	NELFeKD_DMSO	3	DMSO	NELFeKD_DMSO	NELF RNAi
1026	1500	9.65184615384615	8.35061458333333	11.0488653846154	NELFeKD_DMSO	3	DMSO	NELFeKD_DMSO	NELF RNAi
1027	1600	9.8835	8.45805368589744	11.4501346153846	NELFeKD_DMSO	3	DMSO	NELFeKD_DMSO	NELF RNAi
1028	1700	9.67073636363637	8.44105528846154	11.4969615384615	NELFeKD_DMSO	3	DMSO	NELFeKD_DMSO	NELF RNAi
1029	1800	9.81002083333333	8.50064335664336	11.2213100961538	NELFeKD_DMSO	3	DMSO	NELFeKD_DMSO	NELF RNAi
1030	1900	9.72447027972028	8.25127840909091	11.6146354166667	NELFeKD_DMSO	3	DMSO	NELFeKD_DMSO	NELF RNAi
1031	2000	10.159875	8.43813095238095	11.9837045454545	NELFeKD_DMSO	3	DMSO	NELFeKD_DMSO	NELF RNAi
1032	2100	10.4433286713287	8.87404734848485	12.2335	NELFeKD_DMSO	3	DMSO	NELFeKD_DMSO	NELF RNAi
1033	2200	9.32705208333333	7.70796875	11.3337708333333	NELFeKD_DMSO	3	DMSO	NELFeKD_DMSO	NELF RNAi
1034	2300	9.59453472222222	8.06337980769231	11.4604932692308	NELFeKD_DMSO	3	DMSO	NELFeKD_DMSO	NELF RNAi
1035	2400	8.85795454545455	7.2709625	10.7427772727273	NELFeKD_DMSO	3	DMSO	NELFeKD_DMSO	NELF RNAi
1036	2500	8.25898863636364	7.02508333333333	9.7204	NELFeKD_DMSO	3	DMSO	NELFeKD_DMSO	NELF RNAi
1037	2600	8.87239583333333	7.46454727564103	10.6189375	NELFeKD_DMSO	3	DMSO	NELFeKD_DMSO	NELF RNAi
1038	2700	8.95281818181818	7.45448541666667	11.0670519230769	NELFeKD_DMSO	3	DMSO	NELFeKD_DMSO	NELF RNAi
1039	2800	8.51337954545455	7.22283854166667	10.0936375	NELFeKD_DMSO	3	DMSO	NELFeKD_DMSO	NELF RNAi
1040	2900	8.72829166666667	7.40395454545455	10.6384375	NELFeKD_DMSO	3	DMSO	NELFeKD_DMSO	NELF RNAi
1041	3000	7.38586388888889	6.09711363636364	9.02796875	NELFeKD_DMSO	3	DMSO	NELFeKD_DMSO	NELF RNAi
1042	3100	7.89653787878788	6.5169375	9.61378645833333	NELFeKD_DMSO	3	DMSO	NELFeKD_DMSO	NELF RNAi
1043	3200	7.80028125	6.58246590909091	9.40349358974359	NELFeKD_DMSO	3	DMSO	NELFeKD_DMSO	NELF RNAi
1044	3300	7.71430454545455	6.53043601190476	9.11934166666667	NELFeKD_DMSO	3	DMSO	NELFeKD_DMSO	NELF RNAi
1045	3400	7.60856071428571	6.43186607142857	9.00090227272727	NELFeKD_DMSO	3	DMSO	NELFeKD_DMSO	NELF RNAi
1046	3500	7.71774444444445	6.63683541666667	8.86685625	NELFeKD_DMSO	3	DMSO	NELFeKD_DMSO	NELF RNAi
1047	3600	7.37891666666667	6.03426388888889	8.74748636363637	NELFeKD_DMSO	3	DMSO	NELFeKD_DMSO	NELF RNAi
1048	3700	7.33365	6.108203125	8.66158333333333	NELFeKD_DMSO	3	DMSO	NELFeKD_DMSO	NELF RNAi
1049	3800	7.68729910714286	6.28867045454546	9.23939409722222	NELFeKD_DMSO	3	DMSO	NELFeKD_DMSO	NELF RNAi
1050	3900	7.15434375	5.79412361111111	8.46841233766234	NELFeKD_DMSO	3	DMSO	NELFeKD_DMSO	NELF RNAi
1051	4000	6.93380965909091	5.52975	10.5275579545455	NELFeKD_DMSO	3	DMSO	NELFeKD_DMSO	NELF RNAi
1052	4100	8.07899147727273	6.2523875	10.67141875	NELFeKD_DMSO	3	DMSO	NELFeKD_DMSO	NELF RNAi
1053	4200	6.92620643939394	5.57257738095238	8.79528125	NELFeKD_DMSO	3	DMSO	NELFeKD_DMSO	NELF RNAi
1054	4300	7.19560714285714	5.577075	10.0327633928571	NELFeKD_DMSO	3	DMSO	NELFeKD_DMSO	NELF RNAi
1055	4400	6.81034722222222	5.354703125	9.07989166666667	NELFeKD_DMSO	3	DMSO	NELFeKD_DMSO	NELF RNAi
1056	4500	6.75655909090909	5.1694125	9.460215625	NELFeKD_DMSO	3	DMSO	NELFeKD_DMSO	NELF RNAi
1057	4600	7.0120625	5.48432738095238	9.39205357142857	NELFeKD_DMSO	3	DMSO	NELFeKD_DMSO	NELF RNAi
1058	4700	7.11252525252525	5.57060515873016	10.0784392857143	NELFeKD_DMSO	3	DMSO	NELFeKD_DMSO	NELF RNAi
1059	4800	7.29307589285714	5.9500625	10.127	NELFeKD_DMSO	3	DMSO	NELFeKD_DMSO	NELF RNAi
1060	4900	7.51385714285714	5.67028125	10.6987142857143	NELFeKD_DMSO	3	DMSO	NELFeKD_DMSO	NELF RNAi
1061	5000	7.938275	5.96470625	11.2471041666667	NELFeKD_DMSO	3	DMSO	NELFeKD_DMSO	NELF RNAi
1062	5100	7.96270625	6.104078125	10.4353541666667	NELFeKD_DMSO	3	DMSO	NELFeKD_DMSO	NELF RNAi
1063	5200	6.7785125	5.37447916666667	8.86814285714286	NELFeKD_DMSO	3	DMSO	NELFeKD_DMSO	NELF RNAi
1064	5300	7.8470875	5.551625	10.5843392857143	NELFeKD_DMSO	3	DMSO	NELFeKD_DMSO	NELF RNAi
1065	5400	7.28111785714286	5.5646125	9.425625	NELFeKD_DMSO	3	DMSO	NELFeKD_DMSO	NELF RNAi
1066	5500	6.35543333333333	4.9465	8.38464583333333	NELFeKD_DMSO	3	DMSO	NELFeKD_DMSO	NELF RNAi
1067	5600	6.91625277777778	5.34869791666667	8.84928333333333	NELFeKD_DMSO	3	DMSO	NELFeKD_DMSO	NELF RNAi
1068	5700	7.27873214285714	5.573703125	9.11913333333333	NELFeKD_DMSO	3	DMSO	NELFeKD_DMSO	NELF RNAi
1069	5800	7.58419444444445	5.77111607142857	10.561625	NELFeKD_DMSO	3	DMSO	NELFeKD_DMSO	NELF RNAi
1070	5900	8.01973214285714	6.11338392857143	10.6245714285714	NELFeKD_DMSO	3	DMSO	NELFeKD_DMSO	NELF RNAi
1071	6000	7.23703571428571	5.3028625	9.6869375	NELFeKD_DMSO	3	DMSO	NELFeKD_DMSO	NELF RNAi
1072	6100	7.36381666666667	5.43691741071429	10.4005364583333	NELFeKD_DMSO	3	DMSO	NELFeKD_DMSO	NELF RNAi
1073	6200	7.12513888888889	5.00695	11.1046979166667	NELFeKD_DMSO	3	DMSO	NELFeKD_DMSO	NELF RNAi
1074	6300	7.60894642857143	5.5968625	11.8804107142857	NELFeKD_DMSO	3	DMSO	NELFeKD_DMSO	NELF RNAi
1075	6400	7.93070714285714	5.6028	13.0242291666667	NELFeKD_DMSO	3	DMSO	NELFeKD_DMSO	NELF RNAi
1076	6500	7.65240625	5.63697321428571	11.0693333333333	NELFeKD_DMSO	3	DMSO	NELFeKD_DMSO	NELF RNAi
1077	6600	7.90078282828283	5.44875416666667	11.8540892857143	NELFeKD_DMSO	3	DMSO	NELFeKD_DMSO	NELF RNAi
1078	6700	7.80776875	5.63254464285714	10.83065625	NELFeKD_DMSO	3	DMSO	NELFeKD_DMSO	NELF RNAi
1079	6800	6.51019444444444	4.95778125	8.84155654761905	NELFeKD_DMSO	3	DMSO	NELFeKD_DMSO	NELF RNAi
1080	6900	6.73383571428571	5.24291964285714	9.0714375	NELFeKD_DMSO	3	DMSO	NELFeKD_DMSO	NELF RNAi
1081	7000	6.6403	5.0889125	8.73244642857143	NELFeKD_DMSO	3	DMSO	NELFeKD_DMSO	NELF RNAi
1082	7100	6.70133333333333	4.57125811688312	9.33646428571429	NELFeKD_DMSO	3	DMSO	NELFeKD_DMSO	NELF RNAi
1083	7200	7.10870833333333	5.44146354166667	9.04883928571429	NELFeKD_DMSO	3	DMSO	NELFeKD_DMSO	NELF RNAi
1084	7300	6.1281875	4.59640625	10.5710208333333	NELFeKD_DMSO	3	DMSO	NELFeKD_DMSO	NELF RNAi
1085	7400	7.0835625	5.11035416666667	10.5615669642857	NELFeKD_DMSO	3	DMSO	NELFeKD_DMSO	NELF RNAi
1086	7500	7.094125	5.16828125	11.05340625	NELFeKD_DMSO	3	DMSO	NELFeKD_DMSO	NELF RNAi
1087	7600	6.37761111111111	4.40317857142857	9.76172916666667	NELFeKD_DMSO	3	DMSO	NELFeKD_DMSO	NELF RNAi
1088	7700	6.2111	4.471609375	9.76873214285714	NELFeKD_DMSO	3	DMSO	NELFeKD_DMSO	NELF RNAi
1089	7800	6.5975375	4.9215	8.89720833333333	NELFeKD_DMSO	3	DMSO	NELFeKD_DMSO	NELF RNAi
1090	7900	6.382	4.9465	8.45729166666667	NELFeKD_DMSO	3	DMSO	NELFeKD_DMSO	NELF RNAi
1091	8000	6.924375	5.3838	9.0916	NELFeKD_DMSO	3	DMSO	NELFeKD_DMSO	NELF RNAi
1092	8100	6.5840125	4.652175	9.29651388888889	NELFeKD_DMSO	3	DMSO	NELFeKD_DMSO	NELF RNAi
1093	8200	6.7340625	4.96009375	10.2853125	NELFeKD_DMSO	3	DMSO	NELFeKD_DMSO	NELF RNAi
1094	8300	6.5325	4.60688214285714	9.770025	NELFeKD_DMSO	3	DMSO	NELFeKD_DMSO	NELF RNAi
1095	8400	5.608375	4.26558333333333	7.62497916666667	NELFeKD_DMSO	3	DMSO	NELFeKD_DMSO	NELF RNAi
1096	8500	5.47733333333333	4.134175	7.65102777777778	NELFeKD_DMSO	3	DMSO	NELFeKD_DMSO	NELF RNAi
1097	8600	6.7003	4.93875	9.13584375	NELFeKD_DMSO	3	DMSO	NELFeKD_DMSO	NELF RNAi
1098	8700	5.49683333333333	4.13325	7.3918	NELFeKD_DMSO	3	DMSO	NELFeKD_DMSO	NELF RNAi
1099	8800	5.777	4.38508333333333	7.8363125	NELFeKD_DMSO	3	DMSO	NELFeKD_DMSO	NELF RNAi
1100	8900	6.7237	4.9477	10.02975	NELFeKD_DMSO	3	DMSO	NELFeKD_DMSO	NELF RNAi
1101	9000	5.7845	4.34083333333333	7.754	NELFeKD_DMSO	3	DMSO	NELFeKD_DMSO	NELF RNAi
1102	9100	5.94916666666667	4.6285	8.0195625	NELFeKD_DMSO	3	DMSO	NELFeKD_DMSO	NELF RNAi
1103	9200	5.907125	4.677625	8.0132	NELFeKD_DMSO	3	DMSO	NELFeKD_DMSO	NELF RNAi
1104	9300	6.8015625	5.00372916666667	9.02133333333333	NELFeKD_DMSO	3	DMSO	NELFeKD_DMSO	NELF RNAi
1105	9400	6.855125	5.10021428571429	9.015	NELFeKD_DMSO	3	DMSO	NELFeKD_DMSO	NELF RNAi
1106	9500	4.97360416666667	3.73495	6.8228625	NELFeKD_DMSO	3	DMSO	NELFeKD_DMSO	NELF RNAi
1107	9600	5.40833333333333	4.19233333333333	7.3076	NELFeKD_DMSO	3	DMSO	NELFeKD_DMSO	NELF RNAi
1108	9700	5.75621666666667	4.4913625	7.449	NELFeKD_DMSO	3	DMSO	NELFeKD_DMSO	NELF RNAi
1109	9800	6.04758333333333	4.52228125	8.06923958333333	NELFeKD_DMSO	3	DMSO	NELFeKD_DMSO	NELF RNAi
1110	9900	5.44947916666667	4.19353333333333	7.43788125	NELFeKD_DMSO	3	DMSO	NELFeKD_DMSO	NELF RNAi
1111	10000	5.7369	4.20584166666667	7.689625	NELFeKD_DMSO	3	DMSO	NELFeKD_DMSO	NELF RNAi
1113	100	234.819346153846	213.320807692308	260.856865384615	NELFeKD_FP	3	FP	NELFeKD_FP	NELF RNAi
1114	200	21.7279230769231	18.0572307692308	27.2221153846154	NELFeKD_FP	3	FP	NELFeKD_FP	NELF RNAi
1115	300	11.4537307692308	9.77688461538462	13.6011153846154	NELFeKD_FP	3	FP	NELFeKD_FP	NELF RNAi
1116	400	9.49319230769231	8.02753846153846	10.9696538461538	NELFeKD_FP	3	FP	NELFeKD_FP	NELF RNAi
1117	500	7.94603846153846	6.69032692307692	9.39859615384615	NELFeKD_FP	3	FP	NELFeKD_FP	NELF RNAi
1118	600	6.64573076923077	5.59509615384615	7.80332692307692	NELFeKD_FP	3	FP	NELFeKD_FP	NELF RNAi
1119	700	6.68734615384615	5.50567307692308	7.85576923076923	NELFeKD_FP	3	FP	NELFeKD_FP	NELF RNAi
1120	800	6.34757692307692	5.35917307692308	7.50178846153846	NELFeKD_FP	3	FP	NELFeKD_FP	NELF RNAi
1121	900	6.35323076923077	5.23640384615385	7.72478846153846	NELFeKD_FP	3	FP	NELFeKD_FP	NELF RNAi
1122	1000	5.85830769230769	4.76175	7.15861538461539	NELFeKD_FP	3	FP	NELFeKD_FP	NELF RNAi
1123	1100	6.05034615384615	4.86448076923077	7.31611538461538	NELFeKD_FP	3	FP	NELFeKD_FP	NELF RNAi
1124	1200	4.74707692307692	3.87323076923077	5.64901923076923	NELFeKD_FP	3	FP	NELFeKD_FP	NELF RNAi
1125	1300	4.8485	3.97501923076923	6.01128846153846	NELFeKD_FP	3	FP	NELFeKD_FP	NELF RNAi
1126	1400	4.30546153846154	3.38244230769231	5.24542307692308	NELFeKD_FP	3	FP	NELFeKD_FP	NELF RNAi
1127	1500	4.21038461538462	3.37127083333333	5.20901923076923	NELFeKD_FP	3	FP	NELFeKD_FP	NELF RNAi
1128	1600	4.25041346153846	3.40403365384615	5.16398076923077	NELFeKD_FP	3	FP	NELFeKD_FP	NELF RNAi
1129	1700	3.97865034965035	3.04986057692308	4.90767234848485	NELFeKD_FP	3	FP	NELFeKD_FP	NELF RNAi
1130	1800	3.619375	2.768625	4.579075	NELFeKD_FP	3	FP	NELFeKD_FP	NELF RNAi
1131	1900	3.43341666666667	2.612225	4.45277840909091	NELFeKD_FP	3	FP	NELFeKD_FP	NELF RNAi
1132	2000	3.49166287878788	2.70936363636364	4.5105	NELFeKD_FP	3	FP	NELFeKD_FP	NELF RNAi
1133	2100	3.66502525252525	2.79364583333333	4.739375	NELFeKD_FP	3	FP	NELFeKD_FP	NELF RNAi
1134	2200	3.27677272727273	2.35988068181818	4.29334545454546	NELFeKD_FP	3	FP	NELFeKD_FP	NELF RNAi
1135	2300	3.26661363636364	2.40972727272727	4.3062375	NELFeKD_FP	3	FP	NELFeKD_FP	NELF RNAi
1136	2400	2.56609545454545	2.00088611111111	3.4126688034188	NELFeKD_FP	3	FP	NELFeKD_FP	NELF RNAi
1137	2500	2.504675	1.94388863636364	3.27224375	NELFeKD_FP	3	FP	NELFeKD_FP	NELF RNAi
1138	2600	2.66851282051282	2.03863636363636	3.50013461538462	NELFeKD_FP	3	FP	NELFeKD_FP	NELF RNAi
1139	2700	2.28735042735043	1.85951748251748	2.83370138888889	NELFeKD_FP	3	FP	NELFeKD_FP	NELF RNAi
1140	2800	2.05101111111111	1.67235625	2.4546	NELFeKD_FP	3	FP	NELFeKD_FP	NELF RNAi
1141	2900	2.28068333333333	1.84543939393939	2.77164615384615	NELFeKD_FP	3	FP	NELFeKD_FP	NELF RNAi
1142	3000	1.85423232323232	1.44944444444444	2.31945	NELFeKD_FP	3	FP	NELFeKD_FP	NELF RNAi
1143	3100	2.00594886363636	1.62275694444444	2.44968125	NELFeKD_FP	3	FP	NELFeKD_FP	NELF RNAi
1144	3200	1.9983875	1.57032222222222	2.4656	NELFeKD_FP	3	FP	NELFeKD_FP	NELF RNAi
1145	3300	1.99840909090909	1.57013888888889	2.536	NELFeKD_FP	3	FP	NELFeKD_FP	NELF RNAi
1146	3400	1.7598125	1.36789090909091	2.24402777777778	NELFeKD_FP	3	FP	NELFeKD_FP	NELF RNAi
1147	3500	1.78005454545455	1.38041388888889	2.18968181818182	NELFeKD_FP	3	FP	NELFeKD_FP	NELF RNAi
1148	3600	1.92254444444444	1.52757857142857	2.46777083333333	NELFeKD_FP	3	FP	NELFeKD_FP	NELF RNAi
1149	3700	1.83154090909091	1.42353409090909	2.29903571428571	NELFeKD_FP	3	FP	NELFeKD_FP	NELF RNAi
1150	3800	1.8396875	1.44143465909091	2.30295454545455	NELFeKD_FP	3	FP	NELFeKD_FP	NELF RNAi
1151	3900	1.8492375	1.3916875	2.39659722222222	NELFeKD_FP	3	FP	NELFeKD_FP	NELF RNAi
1152	4000	1.83383116883117	1.34838095238095	2.79958333333333	NELFeKD_FP	3	FP	NELFeKD_FP	NELF RNAi
1153	4100	2.07269285714286	1.49563888888889	2.9443	NELFeKD_FP	3	FP	NELFeKD_FP	NELF RNAi
1154	4200	1.59870535714286	1.26970779220779	2.11088571428571	NELFeKD_FP	3	FP	NELFeKD_FP	NELF RNAi
1155	4300	1.60134027777778	1.21550505050505	2.2556875	NELFeKD_FP	3	FP	NELFeKD_FP	NELF RNAi
1156	4400	1.66982142857143	1.22311111111111	2.41266666666667	NELFeKD_FP	3	FP	NELFeKD_FP	NELF RNAi
1157	4500	1.5299625	1.15341666666667	2.11949305555556	NELFeKD_FP	3	FP	NELFeKD_FP	NELF RNAi
1158	4600	1.63275974025974	1.25721875	2.15391666666667	NELFeKD_FP	3	FP	NELFeKD_FP	NELF RNAi
1159	4700	1.64750555555556	1.271625	2.23519375	NELFeKD_FP	3	FP	NELFeKD_FP	NELF RNAi
1160	4800	1.65304761904762	1.28691666666667	2.28865625	NELFeKD_FP	3	FP	NELFeKD_FP	NELF RNAi
1161	4900	1.932775	1.40865625	2.55058333333333	NELFeKD_FP	3	FP	NELFeKD_FP	NELF RNAi
1162	5000	2.05362857142857	1.5635625	2.77025	NELFeKD_FP	3	FP	NELFeKD_FP	NELF RNAi
1163	5100	2.015775	1.53865625	2.5524595959596	NELFeKD_FP	3	FP	NELFeKD_FP	NELF RNAi
1164	5200	1.58223214285714	1.15357142857143	2.04340625	NELFeKD_FP	3	FP	NELFeKD_FP	NELF RNAi
1165	5300	1.88144444444444	1.37583333333333	2.47398412698413	NELFeKD_FP	3	FP	NELFeKD_FP	NELF RNAi
1166	5400	1.71515972222222	1.19783333333333	2.50825	NELFeKD_FP	3	FP	NELFeKD_FP	NELF RNAi
1167	5500	1.60666666666667	1.14930952380952	2.354625	NELFeKD_FP	3	FP	NELFeKD_FP	NELF RNAi
1168	5600	1.88604166666667	1.373875	2.413	NELFeKD_FP	3	FP	NELFeKD_FP	NELF RNAi
1169	5700	1.90291428571429	1.41116964285714	2.37915625	NELFeKD_FP	3	FP	NELFeKD_FP	NELF RNAi
1170	5800	2.15800793650794	1.46953571428571	2.97995	NELFeKD_FP	3	FP	NELFeKD_FP	NELF RNAi
1171	5900	1.9402	1.43277976190476	2.65290277777778	NELFeKD_FP	3	FP	NELFeKD_FP	NELF RNAi
1172	6000	2.04164285714286	1.444475	2.77511111111111	NELFeKD_FP	3	FP	NELFeKD_FP	NELF RNAi
1173	6100	2.11584920634921	1.44091071428571	3.31108333333333	NELFeKD_FP	3	FP	NELFeKD_FP	NELF RNAi
1174	6200	2.05966666666667	1.260125	3.1916	NELFeKD_FP	3	FP	NELFeKD_FP	NELF RNAi
1175	6300	2.11778571428571	1.42292857142857	3.4850625	NELFeKD_FP	3	FP	NELFeKD_FP	NELF RNAi
1176	6400	2.45425714285714	1.44148214285714	4.18784375	NELFeKD_FP	3	FP	NELFeKD_FP	NELF RNAi
1177	6500	1.99128571428571	1.30158333333333	3.4100625	NELFeKD_FP	3	FP	NELFeKD_FP	NELF RNAi
1178	6600	2.231	1.4782	3.50189285714286	NELFeKD_FP	3	FP	NELFeKD_FP	NELF RNAi
1179	6700	2.16228571428571	1.51126785714286	3.02271666666667	NELFeKD_FP	3	FP	NELFeKD_FP	NELF RNAi
1180	6800	1.933	1.36096666666667	3.14028571428571	NELFeKD_FP	3	FP	NELFeKD_FP	NELF RNAi
1181	6900	1.89085714285714	1.41352380952381	2.78596666666667	NELFeKD_FP	3	FP	NELFeKD_FP	NELF RNAi
1182	7000	1.99477777777778	1.4455	2.95258333333333	NELFeKD_FP	3	FP	NELFeKD_FP	NELF RNAi
1183	7100	1.8346	1.21695833333333	2.75485	NELFeKD_FP	3	FP	NELFeKD_FP	NELF RNAi
1184	7200	2.034	1.40873214285714	3.01533333333333	NELFeKD_FP	3	FP	NELFeKD_FP	NELF RNAi
1185	7300	1.58616666666667	1.09576666666667	2.41295238095238	NELFeKD_FP	3	FP	NELFeKD_FP	NELF RNAi
1186	7400	2.23583333333333	1.55883333333333	3.61728571428571	NELFeKD_FP	3	FP	NELFeKD_FP	NELF RNAi
1187	7500	2.06383333333333	1.47425	4.24215	NELFeKD_FP	3	FP	NELFeKD_FP	NELF RNAi
1188	7600	1.793625	1.30138333333333	3.198125	NELFeKD_FP	3	FP	NELFeKD_FP	NELF RNAi
1189	7700	1.91414285714286	1.30766666666667	3.45758333333333	NELFeKD_FP	3	FP	NELFeKD_FP	NELF RNAi
1190	7800	2.113	1.415975	3.4005	NELFeKD_FP	3	FP	NELFeKD_FP	NELF RNAi
1191	7900	2.15133333333333	1.60941666666667	2.9738	NELFeKD_FP	3	FP	NELFeKD_FP	NELF RNAi
1192	8000	2.25783333333333	1.6134	3.200375	NELFeKD_FP	3	FP	NELFeKD_FP	NELF RNAi
1193	8100	2.2376	1.556	3.1827	NELFeKD_FP	3	FP	NELFeKD_FP	NELF RNAi
1194	8200	2.5388	1.59025	4.27916666666667	NELFeKD_FP	3	FP	NELFeKD_FP	NELF RNAi
1195	8300	2.0672	1.39775	3.37578571428571	NELFeKD_FP	3	FP	NELFeKD_FP	NELF RNAi
1196	8400	2.11333333333333	1.4652	3.666	NELFeKD_FP	3	FP	NELFeKD_FP	NELF RNAi
1197	8500	1.8902	1.33671428571429	2.61258333333333	NELFeKD_FP	3	FP	NELFeKD_FP	NELF RNAi
1198	8600	2.339	1.470925	3.5556	NELFeKD_FP	3	FP	NELFeKD_FP	NELF RNAi
1199	8700	1.859325	1.1754875	2.9095	NELFeKD_FP	3	FP	NELFeKD_FP	NELF RNAi
1200	8800	2.2605	1.48886428571429	3.2075	NELFeKD_FP	3	FP	NELFeKD_FP	NELF RNAi
1201	8900	2.38066666666667	1.51628571428571	3.344	NELFeKD_FP	3	FP	NELFeKD_FP	NELF RNAi
1202	9000	2.10766666666667	1.30225	3.29275	NELFeKD_FP	3	FP	NELFeKD_FP	NELF RNAi
1203	9100	2.21808333333333	1.50975	3.331375	NELFeKD_FP	3	FP	NELFeKD_FP	NELF RNAi
1204	9200	2.0065	1.20779444444444	3.54425	NELFeKD_FP	3	FP	NELFeKD_FP	NELF RNAi
1205	9300	2.359	1.51720833333333	3.66353333333333	NELFeKD_FP	3	FP	NELFeKD_FP	NELF RNAi
1206	9400	2.36554166666667	1.41325	3.712	NELFeKD_FP	3	FP	NELFeKD_FP	NELF RNAi
1207	9500	1.646	1.12528333333333	3.07521428571429	NELFeKD_FP	3	FP	NELFeKD_FP	NELF RNAi
1208	9600	1.91241666666667	1.25965	3.06866666666667	NELFeKD_FP	3	FP	NELFeKD_FP	NELF RNAi
1209	9700	1.982	1.31625	3.1431625	NELFeKD_FP	3	FP	NELFeKD_FP	NELF RNAi
1210	9800	2.18683333333333	1.447625	3.53919642857143	NELFeKD_FP	3	FP	NELFeKD_FP	NELF RNAi
1211	9900	2.0656	1.27301785714286	3.553	NELFeKD_FP	3	FP	NELFeKD_FP	NELF RNAi
1212	10000	1.9132	1.286	2.9485	NELFeKD_FP	3	FP	NELFeKD_FP	NELF RNAi
1214	100	1119.14584615385	990.474230769231	1261.68092307692	LacZKD_DMSO	4	DMSO	LacZKD_DMSO	LacZ RNAi
1215	200	26.2253076923077	22.7641153846154	30.2348076923077	LacZKD_DMSO	4	DMSO	LacZKD_DMSO	LacZ RNAi
1216	300	18.0505384615385	15.9975	20.7391153846154	LacZKD_DMSO	4	DMSO	LacZKD_DMSO	LacZ RNAi
1217	400	17.0411538461538	15.228	19.1346923076923	LacZKD_DMSO	4	DMSO	LacZKD_DMSO	LacZ RNAi
1218	500	15.3837692307692	14.0316923076923	17.1626538461538	LacZKD_DMSO	4	DMSO	LacZKD_DMSO	LacZ RNAi
1219	600	13.8447692307692	12.5207307692308	15.2685	LacZKD_DMSO	4	DMSO	LacZKD_DMSO	LacZ RNAi
1220	700	14.5301538461538	13.0223076923077	15.9289615384615	LacZKD_DMSO	4	DMSO	LacZKD_DMSO	LacZ RNAi
1221	800	14.5675384615385	13.1033076923077	16.0255384615385	LacZKD_DMSO	4	DMSO	LacZKD_DMSO	LacZ RNAi
1222	900	13.5456923076923	12.1718076923077	14.7295384615385	LacZKD_DMSO	4	DMSO	LacZKD_DMSO	LacZ RNAi
1223	1000	14.0628461538462	12.8104615384615	15.5177307692308	LacZKD_DMSO	4	DMSO	LacZKD_DMSO	LacZ RNAi
1224	1100	13.4709230769231	11.9475	15.0192692307692	LacZKD_DMSO	4	DMSO	LacZKD_DMSO	LacZ RNAi
1225	1200	13.4148461538462	11.826	15.5769230769231	LacZKD_DMSO	4	DMSO	LacZKD_DMSO	LacZ RNAi
1226	1300	12.8229230769231	11.4490384615385	14.5550769230769	LacZKD_DMSO	4	DMSO	LacZKD_DMSO	LacZ RNAi
1227	1400	12.4932115384615	11.0658461538462	13.9444615384615	LacZKD_DMSO	4	DMSO	LacZKD_DMSO	LacZ RNAi
1228	1500	13.3836923076923	11.7886153846154	14.9569615384615	LacZKD_DMSO	4	DMSO	LacZKD_DMSO	LacZ RNAi
1229	1600	12.474	10.8477692307692	14.3961923076923	LacZKD_DMSO	4	DMSO	LacZKD_DMSO	LacZ RNAi
1230	1700	12.2372307692308	10.6172307692308	13.8915	LacZKD_DMSO	4	DMSO	LacZKD_DMSO	LacZ RNAi
1231	1800	13.3836923076923	11.6512788461538	16.956472027972	LacZKD_DMSO	4	DMSO	LacZKD_DMSO	LacZ RNAi
1232	1900	13.4833846153846	11.6266153846154	16.5925384615385	LacZKD_DMSO	4	DMSO	LacZKD_DMSO	LacZ RNAi
1233	2000	12.7232307692308	11.178	14.6049230769231	LacZKD_DMSO	4	DMSO	LacZKD_DMSO	LacZ RNAi
1234	2100	12.1058181818182	10.7044615384615	13.5223269230769	LacZKD_DMSO	4	DMSO	LacZKD_DMSO	LacZ RNAi
1235	2200	11.2818461538462	9.85240384615384	12.7035	LacZKD_DMSO	4	DMSO	LacZKD_DMSO	LacZ RNAi
1236	2300	11.4804	9.878625	13.1720113636364	LacZKD_DMSO	4	DMSO	LacZKD_DMSO	LacZ RNAi
1237	2400	12.2484461538462	10.5829615384615	14.1438461538462	LacZKD_DMSO	4	DMSO	LacZKD_DMSO	LacZ RNAi
1238	2500	11.4957692307692	10.209375	13.0858615384615	LacZKD_DMSO	4	DMSO	LacZKD_DMSO	LacZ RNAi
1239	2600	10.8257727272727	9.43303846153846	12.6071590909091	LacZKD_DMSO	4	DMSO	LacZKD_DMSO	LacZ RNAi
1240	2700	10.6790192307692	9.26572027972028	12.2383636363636	LacZKD_DMSO	4	DMSO	LacZKD_DMSO	LacZ RNAi
1241	2800	10.9640769230769	9.36235384615385	12.7821681818182	LacZKD_DMSO	4	DMSO	LacZKD_DMSO	LacZ RNAi
1242	2900	10.3297090909091	9.02205	11.9769545454545	LacZKD_DMSO	4	DMSO	LacZKD_DMSO	LacZ RNAi
1243	3000	9.85377272727273	8.52239423076923	11.2695852272727	LacZKD_DMSO	4	DMSO	LacZKD_DMSO	LacZ RNAi
1244	3100	9.85107272727273	8.29032167832168	11.4181678321678	LacZKD_DMSO	4	DMSO	LacZKD_DMSO	LacZ RNAi
1245	3200	10.4571818181818	8.7723	12.33315	LacZKD_DMSO	4	DMSO	LacZKD_DMSO	LacZ RNAi
1246	3300	10.6355454545455	8.93659090909091	12.434625	LacZKD_DMSO	4	DMSO	LacZKD_DMSO	LacZ RNAi
1247	3400	10.314	8.35130769230769	12.3156818181818	LacZKD_DMSO	4	DMSO	LacZKD_DMSO	LacZ RNAi
1248	3500	9.7848	8.0919	11.5356461538462	LacZKD_DMSO	4	DMSO	LacZKD_DMSO	LacZ RNAi
1249	3600	10.63125	8.72775	12.61125	LacZKD_DMSO	4	DMSO	LacZKD_DMSO	LacZ RNAi
1250	3700	10.6596	8.84740909090909	12.5830384615385	LacZKD_DMSO	4	DMSO	LacZKD_DMSO	LacZ RNAi
1251	3800	10.4814	8.61259090909091	12.46725	LacZKD_DMSO	4	DMSO	LacZKD_DMSO	LacZ RNAi
1252	3900	9.873	8.2134	12.7700181818182	LacZKD_DMSO	4	DMSO	LacZKD_DMSO	LacZ RNAi
1253	4000	10.4217545454545	8.586	12.2604545454545	LacZKD_DMSO	4	DMSO	LacZKD_DMSO	LacZ RNAi
1254	4100	9.5661	8.11755	11.2473173076923	LacZKD_DMSO	4	DMSO	LacZKD_DMSO	LacZ RNAi
1255	4200	9.782775	8.08048636363636	11.664	LacZKD_DMSO	4	DMSO	LacZKD_DMSO	LacZ RNAi
1256	4300	9.4473	7.7274	11.178	LacZKD_DMSO	4	DMSO	LacZKD_DMSO	LacZ RNAi
1257	4400	9.59809090909091	7.9970625	11.5690090909091	LacZKD_DMSO	4	DMSO	LacZKD_DMSO	LacZ RNAi
1258	4500	10.0782	8.23090909090909	12.1962857142857	LacZKD_DMSO	4	DMSO	LacZKD_DMSO	LacZ RNAi
1259	4600	10.0359	8.406	12.1242272727273	LacZKD_DMSO	4	DMSO	LacZKD_DMSO	LacZ RNAi
1260	4700	10.3194	8.139375	12.5627727272727	LacZKD_DMSO	4	DMSO	LacZKD_DMSO	LacZ RNAi
1261	4800	9.765	7.8732	12.4553076923077	LacZKD_DMSO	4	DMSO	LacZKD_DMSO	LacZ RNAi
1262	4900	9.85254545454545	8.0676	12.415275	LacZKD_DMSO	4	DMSO	LacZKD_DMSO	LacZ RNAi
1263	5000	10.0761428571429	7.52522727272727	13.4172	LacZKD_DMSO	4	DMSO	LacZKD_DMSO	LacZ RNAi
1264	5100	11.0934	8.181	15.4347077922078	LacZKD_DMSO	4	DMSO	LacZKD_DMSO	LacZ RNAi
1265	5200	12.2265	9.558	15.74775	LacZKD_DMSO	4	DMSO	LacZKD_DMSO	LacZ RNAi
1266	5300	9.9954	8.05827272727273	12.4277142857143	LacZKD_DMSO	4	DMSO	LacZKD_DMSO	LacZ RNAi
1267	5400	10.3753636363636	8.3322	12.6088465909091	LacZKD_DMSO	4	DMSO	LacZKD_DMSO	LacZ RNAi
1268	5500	9.547875	7.614	11.826	LacZKD_DMSO	4	DMSO	LacZKD_DMSO	LacZ RNAi
1269	5600	10.0903909090909	7.85410714285714	12.4066227272727	LacZKD_DMSO	4	DMSO	LacZKD_DMSO	LacZ RNAi
1270	5700	9.62742857142857	7.6995	11.7054204545455	LacZKD_DMSO	4	DMSO	LacZKD_DMSO	LacZ RNAi
1271	5800	9.1551038961039	7.19357142857143	11.178	LacZKD_DMSO	4	DMSO	LacZKD_DMSO	LacZ RNAi
1272	5900	9.10472727272727	7.2275625	11.2012875	LacZKD_DMSO	4	DMSO	LacZKD_DMSO	LacZ RNAi
1273	6000	8.71707272727273	6.8661	10.5610909090909	LacZKD_DMSO	4	DMSO	LacZKD_DMSO	LacZ RNAi
1274	6100	8.748	6.9856875	10.6569	LacZKD_DMSO	4	DMSO	LacZKD_DMSO	LacZ RNAi
1275	6200	8.20125	6.69465	10.4627410714286	LacZKD_DMSO	4	DMSO	LacZKD_DMSO	LacZ RNAi
1276	6300	8.52617045454545	6.561	11.4696	LacZKD_DMSO	4	DMSO	LacZKD_DMSO	LacZ RNAi
1277	6400	9.03555	6.9795	12.0195	LacZKD_DMSO	4	DMSO	LacZKD_DMSO	LacZ RNAi
1278	6500	8.586	6.83003571428571	11.289375	LacZKD_DMSO	4	DMSO	LacZKD_DMSO	LacZ RNAi
1279	6600	8.33625	6.399	10.611	LacZKD_DMSO	4	DMSO	LacZKD_DMSO	LacZ RNAi
1280	6700	9.3069	6.993	12.3370714285714	LacZKD_DMSO	4	DMSO	LacZKD_DMSO	LacZ RNAi
1281	6800	8.98071428571428	7.0011	11.74725	LacZKD_DMSO	4	DMSO	LacZKD_DMSO	LacZ RNAi
1282	6900	8.091	6.24375	10.3896	LacZKD_DMSO	4	DMSO	LacZKD_DMSO	LacZ RNAi
1283	7000	8.37675	6.20918181818182	10.8405	LacZKD_DMSO	4	DMSO	LacZKD_DMSO	LacZ RNAi
1284	7100	7.8615	6.1756875	10.6499220779221	LacZKD_DMSO	4	DMSO	LacZKD_DMSO	LacZ RNAi
1285	7200	8.06065714285714	6.220125	10.9839375	LacZKD_DMSO	4	DMSO	LacZKD_DMSO	LacZ RNAi
1286	7300	8.073	6.2623125	10.12905	LacZKD_DMSO	4	DMSO	LacZKD_DMSO	LacZ RNAi
1287	7400	7.6437	6.17841964285714	9.234	LacZKD_DMSO	4	DMSO	LacZKD_DMSO	LacZ RNAi
1288	7500	8.63123376623377	6.7989375	11.1606428571429	LacZKD_DMSO	4	DMSO	LacZKD_DMSO	LacZ RNAi
1289	7600	7.857	6.11955	9.9802125	LacZKD_DMSO	4	DMSO	LacZKD_DMSO	LacZ RNAi
1290	7700	7.452	6.06535714285714	9.1783125	LacZKD_DMSO	4	DMSO	LacZKD_DMSO	LacZ RNAi
1291	7800	8.2485	6.5421	10.321425	LacZKD_DMSO	4	DMSO	LacZKD_DMSO	LacZ RNAi
1292	7900	7.6905	5.81175	9.66286607142857	LacZKD_DMSO	4	DMSO	LacZKD_DMSO	LacZ RNAi
1293	8000	8.343	6.24567857142857	12.3944464285714	LacZKD_DMSO	4	DMSO	LacZKD_DMSO	LacZ RNAi
1294	8100	8.70171428571429	6.71335714285714	11.127375	LacZKD_DMSO	4	DMSO	LacZKD_DMSO	LacZ RNAi
1295	8200	7.117875	5.832	8.628525	LacZKD_DMSO	4	DMSO	LacZKD_DMSO	LacZ RNAi
1296	8300	7.8057	6.3376875	9.63032142857143	LacZKD_DMSO	4	DMSO	LacZKD_DMSO	LacZ RNAi
1297	8400	7.90842857142857	6.20807142857143	9.7119	LacZKD_DMSO	4	DMSO	LacZKD_DMSO	LacZ RNAi
1298	8500	8.08032857142857	6.41201785714286	9.963	LacZKD_DMSO	4	DMSO	LacZKD_DMSO	LacZ RNAi
1299	8600	7.86857142857143	6.21675	9.356625	LacZKD_DMSO	4	DMSO	LacZKD_DMSO	LacZ RNAi
1300	8700	7.67475	6.02505	9.54064285714286	LacZKD_DMSO	4	DMSO	LacZKD_DMSO	LacZ RNAi
1301	8800	7.16175	5.60115	9.0585	LacZKD_DMSO	4	DMSO	LacZKD_DMSO	LacZ RNAi
1302	8900	6.98567142857143	5.48775	8.6956875	LacZKD_DMSO	4	DMSO	LacZKD_DMSO	LacZ RNAi
1303	9000	7.26830357142857	5.73827142857143	8.9424	LacZKD_DMSO	4	DMSO	LacZKD_DMSO	LacZ RNAi
1304	9100	8.13825	6.20807142857143	10.69875	LacZKD_DMSO	4	DMSO	LacZKD_DMSO	LacZ RNAi
1305	9200	7.65855	5.76	9.81835714285714	LacZKD_DMSO	4	DMSO	LacZKD_DMSO	LacZ RNAi
1306	9300	8.23692857142857	6.3129375	10.3528125	LacZKD_DMSO	4	DMSO	LacZKD_DMSO	LacZ RNAi
1307	9400	7.72585714285714	5.751	10.1611607142857	LacZKD_DMSO	4	DMSO	LacZKD_DMSO	LacZ RNAi
1308	9500	7.65739285714286	6.075	9.79425	LacZKD_DMSO	4	DMSO	LacZKD_DMSO	LacZ RNAi
1309	9600	8.96014285714286	6.56967857142857	12.1348125	LacZKD_DMSO	4	DMSO	LacZKD_DMSO	LacZ RNAi
1310	9700	8.967375	6.90525	11.7298125	LacZKD_DMSO	4	DMSO	LacZKD_DMSO	LacZ RNAi
1311	9800	8.366625	6.264	10.692	LacZKD_DMSO	4	DMSO	LacZKD_DMSO	LacZ RNAi
1312	9900	7.96577142857143	6.318	9.95747727272727	LacZKD_DMSO	4	DMSO	LacZKD_DMSO	LacZ RNAi
1313	10000	8.39217857142857	6.20228571428571	10.77705	LacZKD_DMSO	4	DMSO	LacZKD_DMSO	LacZ RNAi
1315	100	961.768230769231	854.140807692308	1062.67975961538	LacZKD_FP	4	FP	LacZKD_FP	LacZ RNAi
1316	200	19.5077884615385	15.7720096153846	24.4848557692308	LacZKD_FP	4	FP	LacZKD_FP	LacZ RNAi
1317	300	8.92782692307692	6.79794230769231	11.7553557692308	LacZKD_FP	4	FP	LacZKD_FP	LacZ RNAi
1318	400	6.82096153846154	5.38454807692308	9.40214423076923	LacZKD_FP	4	FP	LacZKD_FP	LacZ RNAi
1319	500	5.25888461538462	4.39963461538462	6.33311538461538	LacZKD_FP	4	FP	LacZKD_FP	LacZ RNAi
1320	600	4.78948076923077	3.71585576923077	6.07458653846154	LacZKD_FP	4	FP	LacZKD_FP	LacZ RNAi
1321	700	4.50746153846154	3.66416346153846	5.68191346153846	LacZKD_FP	4	FP	LacZKD_FP	LacZ RNAi
1322	800	4.39680769230769	3.41896153846154	5.427625	LacZKD_FP	4	FP	LacZKD_FP	LacZ RNAi
1323	900	3.48936538461538	2.79690384615385	4.32566346153846	LacZKD_FP	4	FP	LacZKD_FP	LacZ RNAi
1324	1000	3.46890384615385	2.87740384615385	4.403875	LacZKD_FP	4	FP	LacZKD_FP	LacZ RNAi
1325	1100	3.28542307692308	2.63785576923077	4.09654807692308	LacZKD_FP	4	FP	LacZKD_FP	LacZ RNAi
1326	1200	3.06828846153846	2.35913461538462	5.2045	LacZKD_FP	4	FP	LacZKD_FP	LacZ RNAi
1327	1300	2.52807692307692	1.91618269230769	3.31503846153846	LacZKD_FP	4	FP	LacZKD_FP	LacZ RNAi
1328	1400	2.54438782051282	2.00778846153846	3.20667307692308	LacZKD_FP	4	FP	LacZKD_FP	LacZ RNAi
1329	1500	2.19234615384615	1.74683653846154	2.90925721153846	LacZKD_FP	4	FP	LacZKD_FP	LacZ RNAi
1330	1600	2.29502403846154	1.68491346153846	3.12078846153846	LacZKD_FP	4	FP	LacZKD_FP	LacZ RNAi
1331	1700	2.22303846153846	1.58926923076923	3.50035897435897	LacZKD_FP	4	FP	LacZKD_FP	LacZ RNAi
1332	1800	2.10270454545455	1.65597115384615	3.33557291666667	LacZKD_FP	4	FP	LacZKD_FP	LacZ RNAi
1333	1900	2.38053846153846	1.76776923076923	3.52079807692308	LacZKD_FP	4	FP	LacZKD_FP	LacZ RNAi
1334	2000	1.9509358974359	1.51396875	2.6226375	LacZKD_FP	4	FP	LacZKD_FP	LacZ RNAi
1335	2100	1.8822178030303	1.48029807692308	2.3534053030303	LacZKD_FP	4	FP	LacZKD_FP	LacZ RNAi
1336	2200	1.59458041958042	1.23562900641026	2.04209090909091	LacZKD_FP	4	FP	LacZKD_FP	LacZ RNAi
1337	2300	1.60405	1.25581009615385	1.962625	LacZKD_FP	4	FP	LacZKD_FP	LacZ RNAi
1338	2400	1.87311698717949	1.4427	2.46749388111888	LacZKD_FP	4	FP	LacZKD_FP	LacZ RNAi
1339	2500	1.792	1.36479807692308	2.60251923076923	LacZKD_FP	4	FP	LacZKD_FP	LacZ RNAi
1340	2600	1.55866666666667	1.20830208333333	2.11577692307692	LacZKD_FP	4	FP	LacZKD_FP	LacZ RNAi
1341	2700	1.51535416666667	1.21299230769231	1.87209615384615	LacZKD_FP	4	FP	LacZKD_FP	LacZ RNAi
1342	2800	1.67927797202797	1.30824431818182	2.15401136363636	LacZKD_FP	4	FP	LacZKD_FP	LacZ RNAi
1343	2900	1.470875	1.18441193181818	1.79238446969697	LacZKD_FP	4	FP	LacZKD_FP	LacZ RNAi
1344	3000	1.35434090909091	1.08346875	1.65528125	LacZKD_FP	4	FP	LacZKD_FP	LacZ RNAi
1345	3100	1.35683333333333	1.09189393939394	1.66895113636364	LacZKD_FP	4	FP	LacZKD_FP	LacZ RNAi
1346	3200	1.51958333333333	1.14928068181818	1.97628295454545	LacZKD_FP	4	FP	LacZKD_FP	LacZ RNAi
1347	3300	1.54086174242424	1.18204545454545	1.94123611111111	LacZKD_FP	4	FP	LacZKD_FP	LacZ RNAi
1348	3400	1.43640972222222	1.09772727272727	1.9089	LacZKD_FP	4	FP	LacZKD_FP	LacZ RNAi
1349	3500	1.33383585858586	1.0892875	1.67897916666667	LacZKD_FP	4	FP	LacZKD_FP	LacZ RNAi
1350	3600	1.65165	1.26373863636364	2.17805795454545	LacZKD_FP	4	FP	LacZKD_FP	LacZ RNAi
1351	3700	1.5577625	1.21111268939394	1.9992	LacZKD_FP	4	FP	LacZKD_FP	LacZ RNAi
1352	3800	1.72774494949495	1.36784375	2.10364583333333	LacZKD_FP	4	FP	LacZKD_FP	LacZ RNAi
1353	3900	1.59646367521368	1.1883375	2.09947632575758	LacZKD_FP	4	FP	LacZKD_FP	LacZ RNAi
1354	4000	1.77912689393939	1.3705946969697	2.33086742424242	LacZKD_FP	4	FP	LacZKD_FP	LacZ RNAi
1355	4100	1.57890833333333	1.240828125	1.95873125	LacZKD_FP	4	FP	LacZKD_FP	LacZ RNAi
1356	4200	1.57303125	1.20201136363636	2.01377272727273	LacZKD_FP	4	FP	LacZKD_FP	LacZ RNAi
1357	4300	1.55681944444444	1.24241025641026	1.89389772727273	LacZKD_FP	4	FP	LacZKD_FP	LacZ RNAi
1358	4400	1.65095	1.23122222222222	2.13352840909091	LacZKD_FP	4	FP	LacZKD_FP	LacZ RNAi
1359	4500	1.60920454545455	1.23732070707071	2.14071136363636	LacZKD_FP	4	FP	LacZKD_FP	LacZ RNAi
1360	4600	1.623825	1.333325	1.96498153409091	LacZKD_FP	4	FP	LacZKD_FP	LacZ RNAi
1361	4700	1.760075	1.3055	2.38576041666667	LacZKD_FP	4	FP	LacZKD_FP	LacZ RNAi
1362	4800	1.730575	1.33539583333333	2.18893181818182	LacZKD_FP	4	FP	LacZKD_FP	LacZ RNAi
1363	4900	1.85424166666667	1.41515694444444	2.49929914529915	LacZKD_FP	4	FP	LacZKD_FP	LacZ RNAi
1364	5000	1.70328472222222	1.336475	2.31452083333333	LacZKD_FP	4	FP	LacZKD_FP	LacZ RNAi
1365	5100	1.77587878787879	1.2495	2.99726388888889	LacZKD_FP	4	FP	LacZKD_FP	LacZ RNAi
1366	5200	2.440675	1.697375	3.742375	LacZKD_FP	4	FP	LacZKD_FP	LacZ RNAi
1367	5300	1.90438888888889	1.466959375	2.461725	LacZKD_FP	4	FP	LacZKD_FP	LacZ RNAi
1368	5400	2.06507954545455	1.53761363636364	2.70738125	LacZKD_FP	4	FP	LacZKD_FP	LacZ RNAi
1369	5500	1.80094444444444	1.36616666666667	2.55613352272727	LacZKD_FP	4	FP	LacZKD_FP	LacZ RNAi
1370	5600	1.92110625	1.4667625	2.514525	LacZKD_FP	4	FP	LacZKD_FP	LacZ RNAi
1371	5700	2.078	1.59034166666667	2.6513375	LacZKD_FP	4	FP	LacZKD_FP	LacZ RNAi
1372	5800	1.89776893939394	1.49509659090909	2.465625	LacZKD_FP	4	FP	LacZKD_FP	LacZ RNAi
1373	5900	1.75919722222222	1.348134375	2.27914615384615	LacZKD_FP	4	FP	LacZKD_FP	LacZ RNAi
1374	6000	1.86305397727273	1.41730555555556	2.37706676136364	LacZKD_FP	4	FP	LacZKD_FP	LacZ RNAi
1375	6100	1.95222222222222	1.46356388888889	2.4883	LacZKD_FP	4	FP	LacZKD_FP	LacZ RNAi
1376	6200	1.84720833333333	1.328490625	2.5417	LacZKD_FP	4	FP	LacZKD_FP	LacZ RNAi
1377	6300	2.06288541666667	1.4535	3.79859375	LacZKD_FP	4	FP	LacZKD_FP	LacZ RNAi
1378	6400	1.786925	1.287875	2.513875	LacZKD_FP	4	FP	LacZKD_FP	LacZ RNAi
1379	6500	1.99278125	1.428525	3.3105625	LacZKD_FP	4	FP	LacZKD_FP	LacZ RNAi
1380	6600	1.7521875	1.28934895833333	2.5	LacZKD_FP	4	FP	LacZKD_FP	LacZ RNAi
1381	6700	2.3459	1.5505	3.6559875	LacZKD_FP	4	FP	LacZKD_FP	LacZ RNAi
1382	6800	2.16692777777778	1.469825	3.73446875	LacZKD_FP	4	FP	LacZKD_FP	LacZ RNAi
1383	6900	1.86791666666667	1.3955	2.494125	LacZKD_FP	4	FP	LacZKD_FP	LacZ RNAi
1384	7000	1.9238625	1.42888715277778	2.67130208333333	LacZKD_FP	4	FP	LacZKD_FP	LacZ RNAi
1385	7100	1.81346875	1.3755	2.83383333333333	LacZKD_FP	4	FP	LacZKD_FP	LacZ RNAi
1386	7200	1.64548125	1.226	2.487515625	LacZKD_FP	4	FP	LacZKD_FP	LacZ RNAi
1387	7300	1.93054166666667	1.28267045454545	3.34016666666667	LacZKD_FP	4	FP	LacZKD_FP	LacZ RNAi
1388	7400	1.77155902777778	1.30030303030303	2.71033333333333	LacZKD_FP	4	FP	LacZKD_FP	LacZ RNAi
1389	7500	2.06772222222222	1.540375	2.993703125	LacZKD_FP	4	FP	LacZKD_FP	LacZ RNAi
1390	7600	1.86675	1.4993125	2.38440416666667	LacZKD_FP	4	FP	LacZKD_FP	LacZ RNAi
1391	7700	1.86771666666667	1.47265416666667	2.44008333333333	LacZKD_FP	4	FP	LacZKD_FP	LacZ RNAi
1392	7800	1.59966666666667	1.2240375	2.2583125	LacZKD_FP	4	FP	LacZKD_FP	LacZ RNAi
1393	7900	1.907125	1.4039375	2.548296875	LacZKD_FP	4	FP	LacZKD_FP	LacZ RNAi
1394	8000	1.79524147727273	1.3150375	4.10879583333333	LacZKD_FP	4	FP	LacZKD_FP	LacZ RNAi
1395	8100	1.9656875	1.487128125	2.94030555555556	LacZKD_FP	4	FP	LacZKD_FP	LacZ RNAi
1396	8200	1.65596180555556	1.29778125	2.098765625	LacZKD_FP	4	FP	LacZKD_FP	LacZ RNAi
1397	8300	1.84827840909091	1.39061805555556	2.31327884615385	LacZKD_FP	4	FP	LacZKD_FP	LacZ RNAi
1398	8400	1.7705625	1.3601875	2.2141875	LacZKD_FP	4	FP	LacZKD_FP	LacZ RNAi
1399	8500	1.92433333333333	1.477	2.343578125	LacZKD_FP	4	FP	LacZKD_FP	LacZ RNAi
1400	8600	2.18106875	1.67523611111111	2.7895	LacZKD_FP	4	FP	LacZKD_FP	LacZ RNAi
1401	8700	1.98744444444444	1.50092329545455	2.52559027777778	LacZKD_FP	4	FP	LacZKD_FP	LacZ RNAi
1402	8800	1.84321666666667	1.340328125	2.344775	LacZKD_FP	4	FP	LacZKD_FP	LacZ RNAi
1403	8900	2.23004545454545	1.64682291666667	2.904375	LacZKD_FP	4	FP	LacZKD_FP	LacZ RNAi
1404	9000	1.95129861111111	1.48016666666667	2.77802777777778	LacZKD_FP	4	FP	LacZKD_FP	LacZ RNAi
1405	9100	2.35229166666667	1.7546875	3.05577083333333	LacZKD_FP	4	FP	LacZKD_FP	LacZ RNAi
1406	9200	2.22215	1.59989375	3.007375	LacZKD_FP	4	FP	LacZKD_FP	LacZ RNAi
1407	9300	2.31045833333333	1.65885416666667	3.18914583333333	LacZKD_FP	4	FP	LacZKD_FP	LacZ RNAi
1408	9400	2.28595833333333	1.68840625	2.940875	LacZKD_FP	4	FP	LacZKD_FP	LacZ RNAi
1409	9500	2.26933333333333	1.6646875	2.90365625	LacZKD_FP	4	FP	LacZKD_FP	LacZ RNAi
1410	9600	2.5295	1.8039375	3.57013125	LacZKD_FP	4	FP	LacZKD_FP	LacZ RNAi
1411	9700	2.88975	2.08272222222222	4.2233625	LacZKD_FP	4	FP	LacZKD_FP	LacZ RNAi
1412	9800	2.68663888888889	1.91865625	3.949246875	LacZKD_FP	4	FP	LacZKD_FP	LacZ RNAi
1413	9900	2.3896	1.764609375	3.83472395833333	LacZKD_FP	4	FP	LacZKD_FP	LacZ RNAi
1414	10000	2.5206875	1.81791666666667	3.93363210227273	LacZKD_FP	4	FP	LacZKD_FP	LacZ RNAi
1416	100	790.910442307692	698.172153846154	873.522528846154	NELFeKD_DMSO	4	DMSO	NELFeKD_DMSO	NELF RNAi
1417	200	37.1916730769231	31.4879423076923	44.4510576923077	NELFeKD_DMSO	4	DMSO	NELFeKD_DMSO	NELF RNAi
1418	300	17.8591923076923	15.7835	19.8865480769231	NELFeKD_DMSO	4	DMSO	NELFeKD_DMSO	NELF RNAi
1419	400	14.8290576923077	13.2867403846154	16.5904615384615	NELFeKD_DMSO	4	DMSO	NELFeKD_DMSO	NELF RNAi
1420	500	12.5437115384615	11.2801057692308	13.9738942307692	NELFeKD_DMSO	4	DMSO	NELFeKD_DMSO	NELF RNAi
1421	600	11.6904615384615	10.3438461538462	12.98	NELFeKD_DMSO	4	DMSO	NELFeKD_DMSO	NELF RNAi
1422	700	11.6089423076923	10.5248173076923	12.7257980769231	NELFeKD_DMSO	4	DMSO	NELFeKD_DMSO	NELF RNAi
1423	800	11.4106346153846	10.3116442307692	12.5293942307692	NELFeKD_DMSO	4	DMSO	NELFeKD_DMSO	NELF RNAi
1424	900	10.5384230769231	9.46691346153846	11.670375	NELFeKD_DMSO	4	DMSO	NELFeKD_DMSO	NELF RNAi
1425	1000	10.9107884615385	9.70775	12.1359903846154	NELFeKD_DMSO	4	DMSO	NELFeKD_DMSO	NELF RNAi
1426	1100	10.5904807692308	9.46538461538462	11.7401153846154	NELFeKD_DMSO	4	DMSO	NELFeKD_DMSO	NELF RNAi
1427	1200	10.3884615384615	8.95481730769231	12.0733461538462	NELFeKD_DMSO	4	DMSO	NELFeKD_DMSO	NELF RNAi
1428	1300	9.83815384615385	8.6245	11.2268942307692	NELFeKD_DMSO	4	DMSO	NELFeKD_DMSO	NELF RNAi
1429	1400	9.37692307692308	8.16735576923077	10.6292788461538	NELFeKD_DMSO	4	DMSO	NELFeKD_DMSO	NELF RNAi
1430	1500	10.1353653846154	8.91498076923077	11.3720961538462	NELFeKD_DMSO	4	DMSO	NELFeKD_DMSO	NELF RNAi
1431	1600	9.682125	8.35552644230769	10.9817692307692	NELFeKD_DMSO	4	DMSO	NELFeKD_DMSO	NELF RNAi
1432	1700	9.54703044871795	8.3225	10.81478125	NELFeKD_DMSO	4	DMSO	NELFeKD_DMSO	NELF RNAi
1433	1800	10.3097954545455	8.81666666666667	12.5349134615385	NELFeKD_DMSO	4	DMSO	NELFeKD_DMSO	NELF RNAi
1434	1900	10.5710576923077	8.95690865384615	13.4634350961538	NELFeKD_DMSO	4	DMSO	NELFeKD_DMSO	NELF RNAi
1435	2000	10.2188477564103	8.80251362179487	12.0991666666667	NELFeKD_DMSO	4	DMSO	NELFeKD_DMSO	NELF RNAi
1436	2100	9.24005769230769	7.97971875	10.6485384615385	NELFeKD_DMSO	4	DMSO	NELFeKD_DMSO	NELF RNAi
1437	2200	8.67908041958042	7.56747443181818	10.0304772727273	NELFeKD_DMSO	4	DMSO	NELFeKD_DMSO	NELF RNAi
1438	2300	8.86847275641026	7.66902083333333	10.3159501748252	NELFeKD_DMSO	4	DMSO	NELFeKD_DMSO	NELF RNAi
1439	2400	9.44500174825175	8.10585416666667	11.1473776223776	NELFeKD_DMSO	4	DMSO	NELFeKD_DMSO	NELF RNAi
1440	2500	8.77036174242424	7.6248125	10.0592375	NELFeKD_DMSO	4	DMSO	NELFeKD_DMSO	NELF RNAi
1441	2600	8.84006891025641	7.58531730769231	10.3713920454545	NELFeKD_DMSO	4	DMSO	NELFeKD_DMSO	NELF RNAi
1442	2700	8.22064204545455	7.05408238636364	9.61987727272727	NELFeKD_DMSO	4	DMSO	NELFeKD_DMSO	NELF RNAi
1443	2800	8.2365608974359	6.9726553030303	9.5184875	NELFeKD_DMSO	4	DMSO	NELFeKD_DMSO	NELF RNAi
1444	2900	7.68071590909091	6.6322095959596	8.79265208333333	NELFeKD_DMSO	4	DMSO	NELFeKD_DMSO	NELF RNAi
1445	3000	7.51427272727273	6.49368560606061	8.69196458333333	NELFeKD_DMSO	4	DMSO	NELFeKD_DMSO	NELF RNAi
1446	3100	7.803	6.69682702020202	9.02163920454545	NELFeKD_DMSO	4	DMSO	NELFeKD_DMSO	NELF RNAi
1447	3200	7.93698776223776	6.757015625	9.29379886363636	NELFeKD_DMSO	4	DMSO	NELFeKD_DMSO	NELF RNAi
1448	3300	7.97009423076923	6.77184375	9.17997727272727	NELFeKD_DMSO	4	DMSO	NELFeKD_DMSO	NELF RNAi
1449	3400	7.76306313131313	6.43679038461539	9.29094318181818	NELFeKD_DMSO	4	DMSO	NELFeKD_DMSO	NELF RNAi
1450	3500	7.895625	6.71414230769231	9.21102462121212	NELFeKD_DMSO	4	DMSO	NELFeKD_DMSO	NELF RNAi
1451	3600	8.31888888888889	6.95385132575758	9.57162237762238	NELFeKD_DMSO	4	DMSO	NELFeKD_DMSO	NELF RNAi
1452	3700	8.15150694444445	6.84957291666667	9.77657575757576	NELFeKD_DMSO	4	DMSO	NELFeKD_DMSO	NELF RNAi
1453	3800	8.52635833333333	7.22260576923077	9.78158333333333	NELFeKD_DMSO	4	DMSO	NELFeKD_DMSO	NELF RNAi
1454	3900	7.80928125	6.6726875	9.436775	NELFeKD_DMSO	4	DMSO	NELFeKD_DMSO	NELF RNAi
1455	4000	8.0635125	6.80784791666667	9.37600520833333	NELFeKD_DMSO	4	DMSO	NELFeKD_DMSO	NELF RNAi
1456	4100	7.51094318181818	6.35346590909091	8.68088541666667	NELFeKD_DMSO	4	DMSO	NELFeKD_DMSO	NELF RNAi
1457	4200	7.32128787878788	6.0938875	8.5897375	NELFeKD_DMSO	4	DMSO	NELFeKD_DMSO	NELF RNAi
1458	4300	7.44397222222222	6.15178409090909	8.57614488636364	NELFeKD_DMSO	4	DMSO	NELFeKD_DMSO	NELF RNAi
1459	4400	7.52675	6.3310625	8.88222727272727	NELFeKD_DMSO	4	DMSO	NELFeKD_DMSO	NELF RNAi
1460	4500	7.96414090909091	6.56625625	9.34788928571429	NELFeKD_DMSO	4	DMSO	NELFeKD_DMSO	NELF RNAi
1461	4600	7.94885795454545	6.63439957264957	9.55151136363637	NELFeKD_DMSO	4	DMSO	NELFeKD_DMSO	NELF RNAi
1462	4700	7.96926388888889	6.39185227272727	9.81163636363637	NELFeKD_DMSO	4	DMSO	NELFeKD_DMSO	NELF RNAi
1463	4800	7.34011458333333	5.94409375	9.3701875	NELFeKD_DMSO	4	DMSO	NELFeKD_DMSO	NELF RNAi
1464	4900	7.30647727272727	5.95829166666667	8.86199305555556	NELFeKD_DMSO	4	DMSO	NELFeKD_DMSO	NELF RNAi
1465	5000	7.69293181818182	6.14889375	9.95018465909091	NELFeKD_DMSO	4	DMSO	NELFeKD_DMSO	NELF RNAi
1466	5100	7.853375	6.05241111111111	10.62515625	NELFeKD_DMSO	4	DMSO	NELFeKD_DMSO	NELF RNAi
1467	5200	8.66911785714286	6.73536875	11.4643721590909	NELFeKD_DMSO	4	DMSO	NELFeKD_DMSO	NELF RNAi
1468	5300	7.4214125	6.067275	9.18149857954546	NELFeKD_DMSO	4	DMSO	NELFeKD_DMSO	NELF RNAi
1469	5400	7.34876590909091	5.90781388888889	9.046625	NELFeKD_DMSO	4	DMSO	NELFeKD_DMSO	NELF RNAi
1470	5500	7.09539375	5.62463541666667	8.93766931818182	NELFeKD_DMSO	4	DMSO	NELFeKD_DMSO	NELF RNAi
1471	5600	7.4391994949495	5.81883333333333	9.20979545454546	NELFeKD_DMSO	4	DMSO	NELFeKD_DMSO	NELF RNAi
1472	5700	7.01034545454545	5.59318181818182	8.64078977272727	NELFeKD_DMSO	4	DMSO	NELFeKD_DMSO	NELF RNAi
1473	5800	6.59106060606061	5.12366458333333	8.14314955357143	NELFeKD_DMSO	4	DMSO	NELFeKD_DMSO	NELF RNAi
1474	5900	6.40142954545455	4.83594583333333	7.783484375	NELFeKD_DMSO	4	DMSO	NELFeKD_DMSO	NELF RNAi
1475	6000	6.29421875	5.0367875	7.75234415584416	NELFeKD_DMSO	4	DMSO	NELFeKD_DMSO	NELF RNAi
1476	6100	6.61591666666667	5.26995833333333	8.08336160714286	NELFeKD_DMSO	4	DMSO	NELFeKD_DMSO	NELF RNAi
1477	6200	6.21298333333333	4.98913494318182	7.56067410714286	NELFeKD_DMSO	4	DMSO	NELFeKD_DMSO	NELF RNAi
1478	6300	6.83136666666667	5.1689375	9.10625416666667	NELFeKD_DMSO	4	DMSO	NELFeKD_DMSO	NELF RNAi
1479	6400	6.88982142857143	5.30675	9.07873214285714	NELFeKD_DMSO	4	DMSO	NELFeKD_DMSO	NELF RNAi
1480	6500	6.52081666666667	5.21510625	8.52473412698413	NELFeKD_DMSO	4	DMSO	NELFeKD_DMSO	NELF RNAi
1481	6600	6.147425	4.833309375	7.57159201388889	NELFeKD_DMSO	4	DMSO	NELFeKD_DMSO	NELF RNAi
1482	6700	6.59364204545455	4.94070416666667	8.5364375	NELFeKD_DMSO	4	DMSO	NELFeKD_DMSO	NELF RNAi
1483	6800	6.89907589285714	5.4564375	8.88317658730159	NELFeKD_DMSO	4	DMSO	NELFeKD_DMSO	NELF RNAi
1484	6900	6.29980952380952	4.91554761904762	7.88357936507937	NELFeKD_DMSO	4	DMSO	NELFeKD_DMSO	NELF RNAi
1485	7000	5.91483928571429	4.58948611111111	7.61877142857143	NELFeKD_DMSO	4	DMSO	NELFeKD_DMSO	NELF RNAi
1486	7100	6.35715625	4.989484375	8.18382386363636	NELFeKD_DMSO	4	DMSO	NELFeKD_DMSO	NELF RNAi
1487	7200	6.35371428571429	4.99595535714286	8.53447585227273	NELFeKD_DMSO	4	DMSO	NELFeKD_DMSO	NELF RNAi
1488	7300	6.12203571428572	4.72546590909091	7.83041666666667	NELFeKD_DMSO	4	DMSO	NELFeKD_DMSO	NELF RNAi
1489	7400	5.81944841269841	4.66613690476191	7.11689583333333	NELFeKD_DMSO	4	DMSO	NELFeKD_DMSO	NELF RNAi
1490	7500	6.54165476190476	5.07288888888889	8.1152619047619	NELFeKD_DMSO	4	DMSO	NELFeKD_DMSO	NELF RNAi
1491	7600	6.33475694444444	4.918609375	8.01465	NELFeKD_DMSO	4	DMSO	NELFeKD_DMSO	NELF RNAi
1492	7700	6.0775	4.706671875	7.57725138888889	NELFeKD_DMSO	4	DMSO	NELFeKD_DMSO	NELF RNAi
1493	7800	5.36671428571429	4.30960416666667	6.50755555555556	NELFeKD_DMSO	4	DMSO	NELFeKD_DMSO	NELF RNAi
1494	7900	5.91650347222222	4.58855208333333	7.43914285714286	NELFeKD_DMSO	4	DMSO	NELFeKD_DMSO	NELF RNAi
1495	8000	6.38628472222222	4.80426071428571	8.733140625	NELFeKD_DMSO	4	DMSO	NELFeKD_DMSO	NELF RNAi
1496	8100	6.55820238095238	5.039609375	8.64085044642857	NELFeKD_DMSO	4	DMSO	NELFeKD_DMSO	NELF RNAi
1497	8200	5.41061666666667	4.30812276785714	6.62379166666667	NELFeKD_DMSO	4	DMSO	NELFeKD_DMSO	NELF RNAi
1498	8300	5.6020625	4.612965625	6.68419642857143	NELFeKD_DMSO	4	DMSO	NELFeKD_DMSO	NELF RNAi
1499	8400	5.84732142857143	4.4873125	7.19208035714286	NELFeKD_DMSO	4	DMSO	NELFeKD_DMSO	NELF RNAi
1500	8500	5.69278968253968	4.42759722222222	7.04416111111111	NELFeKD_DMSO	4	DMSO	NELFeKD_DMSO	NELF RNAi
1501	8600	5.98669285714286	4.72264583333333	7.37775892857143	NELFeKD_DMSO	4	DMSO	NELFeKD_DMSO	NELF RNAi
1502	8700	5.7004125	4.51027232142857	6.96915104166667	NELFeKD_DMSO	4	DMSO	NELFeKD_DMSO	NELF RNAi
1503	8800	5.161775	3.98918611111111	6.43157440476191	NELFeKD_DMSO	4	DMSO	NELFeKD_DMSO	NELF RNAi
1504	8900	5.38665625	4.24190714285714	6.69317857142857	NELFeKD_DMSO	4	DMSO	NELFeKD_DMSO	NELF RNAi
1505	9000	5.09453125	3.99318973214286	6.30777916666667	NELFeKD_DMSO	4	DMSO	NELFeKD_DMSO	NELF RNAi
1506	9100	6.0918625	4.5856	7.91056607142857	NELFeKD_DMSO	4	DMSO	NELFeKD_DMSO	NELF RNAi
1507	9200	5.75045138888889	4.2902875	7.58285267857143	NELFeKD_DMSO	4	DMSO	NELFeKD_DMSO	NELF RNAi
1508	9300	6.347125	4.8838630952381	7.90368055555556	NELFeKD_DMSO	4	DMSO	NELFeKD_DMSO	NELF RNAi
1509	9400	5.79803125	4.183703125	7.482459375	NELFeKD_DMSO	4	DMSO	NELFeKD_DMSO	NELF RNAi
1510	9500	5.52874305555556	4.36622098214286	6.9215	NELFeKD_DMSO	4	DMSO	NELFeKD_DMSO	NELF RNAi
1511	9600	7.22804166666667	5.3579375	9.31923214285714	NELFeKD_DMSO	4	DMSO	NELFeKD_DMSO	NELF RNAi
1512	9700	6.78340625	5.2218125	8.73663928571429	NELFeKD_DMSO	4	DMSO	NELFeKD_DMSO	NELF RNAi
1513	9800	6.02527678571429	4.54085714285714	7.800953125	NELFeKD_DMSO	4	DMSO	NELFeKD_DMSO	NELF RNAi
1514	9900	6.0266130952381	4.75596354166667	7.776025	NELFeKD_DMSO	4	DMSO	NELFeKD_DMSO	NELF RNAi
1515	10000	6.16454444444445	4.70230729166667	7.98489027777778	NELFeKD_DMSO	4	DMSO	NELFeKD_DMSO	NELF RNAi
1517	100	692.186653846154	621.980846153846	765.15225	NELFeKD_FP	4	FP	NELFeKD_FP	NELF RNAi
1518	200	42.4059230769231	33.6099807692308	50.7615576923077	NELFeKD_FP	4	FP	NELFeKD_FP	NELF RNAi
1519	300	16.2476923076923	13.325	20.0900384615385	NELFeKD_FP	4	FP	NELFeKD_FP	NELF RNAi
1520	400	12.9512692307692	10.7269230769231	15.3114615384615	NELFeKD_FP	4	FP	NELFeKD_FP	NELF RNAi
1521	500	9.78926923076923	8.27021153846154	11.4938461538462	NELFeKD_FP	4	FP	NELFeKD_FP	NELF RNAi
1522	600	9.44092307692308	7.88453846153846	11.2243846153846	NELFeKD_FP	4	FP	NELFeKD_FP	NELF RNAi
1523	700	9.10826923076923	7.72073076923077	10.6816923076923	NELFeKD_FP	4	FP	NELFeKD_FP	NELF RNAi
1524	800	9.14284615384615	7.64284615384615	10.7665576923077	NELFeKD_FP	4	FP	NELFeKD_FP	NELF RNAi
1525	900	8.26276923076923	6.93925	9.61063461538462	NELFeKD_FP	4	FP	NELFeKD_FP	NELF RNAi
1526	1000	9.07357692307692	7.57703846153846	10.8119807692308	NELFeKD_FP	4	FP	NELFeKD_FP	NELF RNAi
1527	1100	8.41742307692308	6.91105769230769	10.5100384615385	NELFeKD_FP	4	FP	NELFeKD_FP	NELF RNAi
1528	1200	8.25153846153846	6.52065384615385	10.5891153846154	NELFeKD_FP	4	FP	NELFeKD_FP	NELF RNAi
1529	1300	7.36653846153846	6.021	8.90730769230769	NELFeKD_FP	4	FP	NELFeKD_FP	NELF RNAi
1530	1400	6.98465384615385	5.66282692307692	8.35345032051282	NELFeKD_FP	4	FP	NELFeKD_FP	NELF RNAi
1531	1500	7.07307692307692	5.51025	8.90423076923077	NELFeKD_FP	4	FP	NELFeKD_FP	NELF RNAi
1532	1600	6.13488461538462	4.90051923076923	7.63155769230769	NELFeKD_FP	4	FP	NELFeKD_FP	NELF RNAi
1533	1700	6.09735897435897	4.81784615384615	7.9439696969697	NELFeKD_FP	4	FP	NELFeKD_FP	NELF RNAi
1534	1800	6.9175	5.13116666666667	9.08840384615385	NELFeKD_FP	4	FP	NELFeKD_FP	NELF RNAi
1535	1900	6.45089160839161	4.90247916666667	8.58858741258741	NELFeKD_FP	4	FP	NELFeKD_FP	NELF RNAi
1536	2000	5.54377972027972	4.30757867132867	6.95789583333333	NELFeKD_FP	4	FP	NELFeKD_FP	NELF RNAi
1537	2100	4.76870833333333	3.81676136363636	5.75290384615385	NELFeKD_FP	4	FP	NELFeKD_FP	NELF RNAi
1538	2200	4.16309615384615	3.22984615384615	5.11374431818182	NELFeKD_FP	4	FP	NELFeKD_FP	NELF RNAi
1539	2300	4.07467482517482	3.2959	4.99775174825175	NELFeKD_FP	4	FP	NELFeKD_FP	NELF RNAi
1540	2400	4.17777272727273	3.33104487179487	5.17628846153846	NELFeKD_FP	4	FP	NELFeKD_FP	NELF RNAi
1541	2500	3.74633333333333	3.00028846153846	4.55001923076923	NELFeKD_FP	4	FP	NELFeKD_FP	NELF RNAi
1542	2600	3.11929545454545	2.56850946969697	3.84214583333333	NELFeKD_FP	4	FP	NELFeKD_FP	NELF RNAi
1543	2700	2.82163076923077	2.25408522727273	3.4945	NELFeKD_FP	4	FP	NELFeKD_FP	NELF RNAi
1544	2800	2.66701666666667	2.139675	3.271225	NELFeKD_FP	4	FP	NELFeKD_FP	NELF RNAi
1545	2900	2.60225384615385	2.16213811188811	3.07604166666667	NELFeKD_FP	4	FP	NELFeKD_FP	NELF RNAi
1546	3000	2.41863636363636	1.90989316239316	3.026975	NELFeKD_FP	4	FP	NELFeKD_FP	NELF RNAi
1547	3100	2.40795833333333	1.98019696969697	2.87055194805195	NELFeKD_FP	4	FP	NELFeKD_FP	NELF RNAi
1548	3200	2.28826515151515	1.83178409090909	2.81076923076923	NELFeKD_FP	4	FP	NELFeKD_FP	NELF RNAi
1549	3300	2.26866666666667	1.81297115384615	2.734525	NELFeKD_FP	4	FP	NELFeKD_FP	NELF RNAi
1550	3400	2.2237	1.71575	2.72809090909091	NELFeKD_FP	4	FP	NELFeKD_FP	NELF RNAi
1551	3500	2.1741	1.74477083333333	2.68348674242424	NELFeKD_FP	4	FP	NELFeKD_FP	NELF RNAi
1552	3600	2.13755555555556	1.71475	2.6424	NELFeKD_FP	4	FP	NELFeKD_FP	NELF RNAi
1553	3700	2.13225	1.74308333333333	2.54027840909091	NELFeKD_FP	4	FP	NELFeKD_FP	NELF RNAi
1554	3800	1.93445833333333	1.5643625	2.34308333333333	NELFeKD_FP	4	FP	NELFeKD_FP	NELF RNAi
1555	3900	1.79214583333333	1.48184545454545	2.1778125	NELFeKD_FP	4	FP	NELFeKD_FP	NELF RNAi
1556	4000	1.9113	1.54713636363636	2.33310833333333	NELFeKD_FP	4	FP	NELFeKD_FP	NELF RNAi
1557	4100	1.89786363636364	1.53	2.29869444444444	NELFeKD_FP	4	FP	NELFeKD_FP	NELF RNAi
1558	4200	1.68241818181818	1.34405	2.057325	NELFeKD_FP	4	FP	NELFeKD_FP	NELF RNAi
1559	4300	1.6319375	1.33917115384615	1.95663068181818	NELFeKD_FP	4	FP	NELFeKD_FP	NELF RNAi
1560	4400	1.79141428571429	1.46097083333333	2.12766666666667	NELFeKD_FP	4	FP	NELFeKD_FP	NELF RNAi
1561	4500	1.69782828282828	1.3342	2.06966666666667	NELFeKD_FP	4	FP	NELFeKD_FP	NELF RNAi
1562	4600	1.62934444444444	1.33492532467532	1.99492424242424	NELFeKD_FP	4	FP	NELFeKD_FP	NELF RNAi
1563	4700	1.71671022727273	1.3124	2.16604166666667	NELFeKD_FP	4	FP	NELFeKD_FP	NELF RNAi
1564	4800	1.82880555555556	1.40370454545455	2.27595	NELFeKD_FP	4	FP	NELFeKD_FP	NELF RNAi
1565	4900	1.71989444444444	1.35927272727273	2.16526262626263	NELFeKD_FP	4	FP	NELFeKD_FP	NELF RNAi
1566	5000	1.76487222222222	1.335	2.31300833333333	NELFeKD_FP	4	FP	NELFeKD_FP	NELF RNAi
1567	5100	1.91405	1.40395833333333	3.26823333333333	NELFeKD_FP	4	FP	NELFeKD_FP	NELF RNAi
1568	5200	2.06577777777778	1.45365340909091	3.8147702020202	NELFeKD_FP	4	FP	NELFeKD_FP	NELF RNAi
1569	5300	1.8570625	1.4005	2.6396625	NELFeKD_FP	4	FP	NELFeKD_FP	NELF RNAi
1570	5400	1.88368333333333	1.41216666666667	2.51205555555556	NELFeKD_FP	4	FP	NELFeKD_FP	NELF RNAi
1571	5500	1.79919480519481	1.32295833333333	2.69192954545455	NELFeKD_FP	4	FP	NELFeKD_FP	NELF RNAi
1572	5600	1.92526388888889	1.46953571428571	2.526275	NELFeKD_FP	4	FP	NELFeKD_FP	NELF RNAi
1573	5700	1.85697222222222	1.3716875	2.45031875	NELFeKD_FP	4	FP	NELFeKD_FP	NELF RNAi
1574	5800	1.61284285714286	1.176	2.17255	NELFeKD_FP	4	FP	NELFeKD_FP	NELF RNAi
1575	5900	1.61490714285714	1.20909375	2.12089646464646	NELFeKD_FP	4	FP	NELFeKD_FP	NELF RNAi
1576	6000	1.67850555555556	1.29083333333333	2.10412301587302	NELFeKD_FP	4	FP	NELFeKD_FP	NELF RNAi
1577	6100	1.72138311688312	1.227675	2.24053333333333	NELFeKD_FP	4	FP	NELFeKD_FP	NELF RNAi
1578	6200	1.71113571428571	1.26545833333333	2.16464642857143	NELFeKD_FP	4	FP	NELFeKD_FP	NELF RNAi
1579	6300	1.83025	1.26035416666667	2.53549107142857	NELFeKD_FP	4	FP	NELFeKD_FP	NELF RNAi
1580	6400	1.851	1.34840714285714	2.43519047619048	NELFeKD_FP	4	FP	NELFeKD_FP	NELF RNAi
1581	6500	1.69261111111111	1.27877777777778	2.30955555555556	NELFeKD_FP	4	FP	NELFeKD_FP	NELF RNAi
1582	6600	1.52040277777778	1.14181785714286	1.98078571428571	NELFeKD_FP	4	FP	NELFeKD_FP	NELF RNAi
1583	6700	1.5694875	1.1755119047619	2.227625	NELFeKD_FP	4	FP	NELFeKD_FP	NELF RNAi
1584	6800	1.82766666666667	1.41434375	2.523075	NELFeKD_FP	4	FP	NELFeKD_FP	NELF RNAi
1585	6900	1.67476428571429	1.27204166666667	2.1423125	NELFeKD_FP	4	FP	NELFeKD_FP	NELF RNAi
1586	7000	1.65440178571429	1.19186904761905	2.19345	NELFeKD_FP	4	FP	NELFeKD_FP	NELF RNAi
1587	7100	1.65325324675325	1.2055	2.49260714285714	NELFeKD_FP	4	FP	NELFeKD_FP	NELF RNAi
1588	7200	1.50607857142857	1.13028246753247	2.20478125	NELFeKD_FP	4	FP	NELFeKD_FP	NELF RNAi
1589	7300	1.559825	1.12796875	2.31662301587302	NELFeKD_FP	4	FP	NELFeKD_FP	NELF RNAi
1590	7400	1.46577142857143	1.13930357142857	1.9690375	NELFeKD_FP	4	FP	NELFeKD_FP	NELF RNAi
1591	7500	1.66121428571429	1.23904761904762	2.48565625	NELFeKD_FP	4	FP	NELFeKD_FP	NELF RNAi
1592	7600	1.56388888888889	1.18076666666667	2.12785	NELFeKD_FP	4	FP	NELFeKD_FP	NELF RNAi
1593	7700	1.62752083333333	1.2741	2.05034375	NELFeKD_FP	4	FP	NELFeKD_FP	NELF RNAi
1594	7800	1.36469841269841	1.004	1.94703125	NELFeKD_FP	4	FP	NELFeKD_FP	NELF RNAi
1595	7900	1.351375	1.01051785714286	1.79704166666667	NELFeKD_FP	4	FP	NELFeKD_FP	NELF RNAi
1596	8000	1.52529861111111	1.04544444444444	2.80508125	NELFeKD_FP	4	FP	NELFeKD_FP	NELF RNAi
1597	8100	1.61485714285714	1.26584375	2.18726666666667	NELFeKD_FP	4	FP	NELFeKD_FP	NELF RNAi
1598	8200	1.31588392857143	0.989642857142857	1.70645	NELFeKD_FP	4	FP	NELFeKD_FP	NELF RNAi
1599	8300	1.4835	1.14216666666667	1.81301785714286	NELFeKD_FP	4	FP	NELFeKD_FP	NELF RNAi
1600	8400	1.32341111111111	0.970982142857143	1.7722380952381	NELFeKD_FP	4	FP	NELFeKD_FP	NELF RNAi
1601	8500	1.47472222222222	1.105125	1.95203125	NELFeKD_FP	4	FP	NELFeKD_FP	NELF RNAi
1602	8600	1.53645	1.13186458333333	2.04666428571429	NELFeKD_FP	4	FP	NELFeKD_FP	NELF RNAi
1603	8700	1.40870833333333	1.06885714285714	1.86161607142857	NELFeKD_FP	4	FP	NELFeKD_FP	NELF RNAi
1604	8800	1.378	1.00640476190476	1.84132857142857	NELFeKD_FP	4	FP	NELFeKD_FP	NELF RNAi
1605	8900	1.41035714285714	1.04138125	1.87079375	NELFeKD_FP	4	FP	NELFeKD_FP	NELF RNAi
1606	9000	1.42872222222222	1.08303819444444	1.980875	NELFeKD_FP	4	FP	NELFeKD_FP	NELF RNAi
1607	9100	1.67837857142857	1.267	2.22889285714286	NELFeKD_FP	4	FP	NELFeKD_FP	NELF RNAi
1608	9200	1.376	1.0253125	1.95011428571429	NELFeKD_FP	4	FP	NELFeKD_FP	NELF RNAi
1609	9300	1.79438095238095	1.25191666666667	2.35130555555556	NELFeKD_FP	4	FP	NELFeKD_FP	NELF RNAi
1610	9400	1.4527380952381	1.039625	1.85003125	NELFeKD_FP	4	FP	NELFeKD_FP	NELF RNAi
1611	9500	1.57532857142857	1.16116666666667	2.09497767857143	NELFeKD_FP	4	FP	NELFeKD_FP	NELF RNAi
1612	9600	1.8745	1.34725	2.9575	NELFeKD_FP	4	FP	NELFeKD_FP	NELF RNAi
1613	9700	1.8892619047619	1.32025	2.80498611111111	NELFeKD_FP	4	FP	NELFeKD_FP	NELF RNAi
1614	9800	1.9533	1.29266666666667	2.86074553571429	NELFeKD_FP	4	FP	NELFeKD_FP	NELF RNAi
1615	9900	1.68804166666667	1.2086	2.57856746031746	NELFeKD_FP	4	FP	NELFeKD_FP	NELF RNAi
1616	10000	1.8335625	1.36583482142857	2.61448333333333	NELFeKD_FP	4	FP	NELFeKD_FP	NELF RNAi
