# Supplementary material for: The NELF pausing checkpoint mediates the functional divergence of Cdk9
Source: Nat Commun. 2023 May 13;14:2762. doi: 10.1038/s41467-023-38359-y (PMC10182999; doi:10.1038/s41467-023-38359-y)
Supplement: Supplementary file 10 — Source Data [file 41467_2023_38359_MOESM10_ESM.zip › Source Data/AllPlots/fig2e.tsv]

baseMean	log2FoldChange	lfcSE	pvalue	padj	sample	sig	region
LacZ
RNAi.1	1.02614496327364	0.67887583332946	0.267822782134701	0.00686939093994701	0.0171502699480434	LacZ
RNAi	Up	Pause Region
LacZ
RNAi.2	2.11887629328052	-0.245069401139585	0.229787485891686	0.262513910506319	0.363121721785999	LacZ
RNAi	Insignificant	Pause Region
LacZ
RNAi.3	2.13654618035011	1.96311518395676	0.251308002820683	8.14024146337268e-16	2.43056098643734e-14	LacZ
RNAi	Up	Pause Region
LacZ
RNAi.4	1.03878602043592	-0.0923504249247254	0.259546594121202	0.704444838654907	0.777282173596083	LacZ
RNAi	Insignificant	Pause Region
LacZ
RNAi.5	1.12768374170119	0.809604025607635	0.277750298452287	0.00184879225230747	0.00534738737555858	LacZ
RNAi	Up	Pause Region
LacZ
RNAi.6	2.32950013502721	0.155855902419309	0.20886525879906	0.442663806373297	0.54680911476785	LacZ
RNAi	Insignificant	Pause Region
LacZ
RNAi.7	0.657431154491045	0.583392929524631	0.379615152275038	0.0815939156383217	0.140390928187939	LacZ
RNAi	Insignificant	Pause Region
LacZ
RNAi.8	-0.00825352599802788	-3.0673658523634	0.817546575469149	1.85242099703352e-05	7.87878628378573e-05	LacZ
RNAi	Down	Pause Region
LacZ
RNAi.9	2.45884561866924	0.170650152004941	0.212119508702076	0.404917824996506	0.512265631103382	LacZ
RNAi	Insignificant	Pause Region
LacZ
RNAi.10	1.68858643274821	0.942472455461199	0.225771101723373	1.3196087247437e-05	5.76183661793556e-05	LacZ
RNAi	Up	Pause Region
LacZ
RNAi.11	0.319027941766279	0.777732603755119	0.446914047576708	0.0387936353026287	0.0762460012995814	LacZ
RNAi	Insignificant	Pause Region
LacZ
RNAi.12	0.932041030413796	-0.359102887668978	0.292506224501624	0.183637650808213	0.276110323392206	LacZ
RNAi	Insignificant	Pause Region
LacZ
RNAi.13	-0.482045739249895	0.266821624482363	0.671571034231308	0.494888754254621	0.595882345245076	LacZ
RNAi	Insignificant	Pause Region
LacZ
RNAi.14	2.23468194759189	0.115881326572023	0.20034411925373	0.550940948378988	0.642185111754057	LacZ
RNAi	Insignificant	Pause Region
LacZ
RNAi.15	2.17251550897246	0.271449634740396	0.216143994774915	0.19258696753768	0.286546255774254	LacZ
RNAi	Insignificant	Pause Region
LacZ
RNAi.16	2.25002645816725	1.35705814752341	0.249702036309821	1.38036405301677e-08	1.07661111892284e-07	LacZ
RNAi	Up	Pause Region
LacZ
RNAi.17	0.728183277824384	1.933817743087	0.376136238090308	3.51868348024674e-08	2.52456999213819e-07	LacZ
RNAi	Up	Pause Region
LacZ
RNAi.18	0.193284645352159	2.5343829421635	0.613664770487921	4.6735152121185e-06	2.25365594894328e-05	LacZ
RNAi	Up	Pause Region
LacZ
RNAi.19	1.00338835912302	0.985570632672377	0.276878764690871	0.000151401560954297	0.000545119383898783	LacZ
RNAi	Up	Pause Region
LacZ
RNAi.20	-0.1746225726837	0.64007178903021	0.668859318079796	0.155766913758842	0.242595888867827	LacZ
RNAi	Insignificant	Pause Region
LacZ
RNAi.21	1.85224951853099	-0.485179511897082	0.242098038056086	0.0342844672741607	0.0688952313136772	LacZ
RNAi	Insignificant	Pause Region
LacZ
RNAi.23	0.540582843613601	2.09911770051888	0.475836229674879	1.27055293893272e-06	6.76563147819201e-06	LacZ
RNAi	Up	Pause Region
LacZ
RNAi.24	1.81064023394775	-0.0781605289681692	0.215687292417186	0.704273682916225	0.777282173596083	LacZ
RNAi	Insignificant	Pause Region
LacZ
RNAi.25	1.17828756912568	1.36059856062342	0.258528955649793	3.58252006562686e-08	2.56414753365448e-07	LacZ
RNAi	Up	Pause Region
LacZ
RNAi.26	-0.602972968702074	-0.0337220173461924	0.655311589856844	0.923409518453138	NA	LacZ
RNAi	Insignificant	Pause Region
LacZ
RNAi.27	0.360247771512205	0.0680032959194384	0.383308290114725	0.841195659722971	0.88933275040812	LacZ
RNAi	Insignificant	Pause Region
LacZ
RNAi.28	2.32737002152746	-0.169327331460462	0.205370774136301	0.392667635343664	0.500744404691921	LacZ
RNAi	Insignificant	Pause Region
LacZ
RNAi.29	-0.58825406398737	0.166890709118481	0.670119121544041	0.653499965913096	NA	LacZ
RNAi	Insignificant	Pause Region
LacZ
RNAi.30	2.20440347083651	-0.0292835577938265	0.225958513682188	0.891045918719454	0.924931335591639	LacZ
RNAi	Insignificant	Pause Region
LacZ
RNAi.31	-0.738618162714254	0.00109882477424186	0.688050213550857	0.999869455832143	NA	LacZ
RNAi	Insignificant	Pause Region
LacZ
RNAi.32	1.10251345623136	-0.57277481866526	0.259939764628539	0.0189679913931767	0.0416253768064071	LacZ
RNAi	Down	Pause Region
LacZ
RNAi.33	0.817142106341137	2.56486430399709	0.396308691658829	7.7735146393502e-12	1.1154616152388e-10	LacZ
RNAi	Up	Pause Region
LacZ
RNAi.34	-0.0978610727885175	0.272130311496665	0.559718572551349	0.50401280141437	0.603094826800663	LacZ
RNAi	Insignificant	Pause Region
LacZ
RNAi.35	1.66749404547744	1.62904175350098	0.285743999124865	2.21097132579856e-09	2.04238476220642e-08	LacZ
RNAi	Up	Pause Region
LacZ
RNAi.36	0.84676840844239	0.26679254838857	0.292058612068245	0.325287139917273	0.431545236466601	LacZ
RNAi	Insignificant	Pause Region
LacZ
RNAi.37	0.479337729161615	1.15286680992186	0.432427242863356	0.00222430085647477	0.00632823227308895	LacZ
RNAi	Up	Pause Region
LacZ
RNAi.38	0.56124155224016	1.88021223951153	0.416296252032305	8.84132434503473e-07	4.87592439625423e-06	LacZ
RNAi	Up	Pause Region
LacZ
RNAi.39	0.825830037968586	1.23438918544595	0.326598252479005	4.52630524790761e-05	0.000179594071312951	LacZ
RNAi	Up	Pause Region
LacZ
RNAi.40	0.692937204383607	0.308206396314602	0.334227303342243	0.308349688164937	0.41299577626441	LacZ
RNAi	Insignificant	Pause Region
LacZ
RNAi.41	2.06754043652022	0.191831320365163	0.204107269452115	0.331068034891024	0.437477474804589	LacZ
RNAi	Insignificant	Pause Region
LacZ
RNAi.42	1.57628201945349	-0.293831407923966	0.240501519350274	0.197517143207471	0.292368890997138	LacZ
RNAi	Insignificant	Pause Region
LacZ
RNAi.43	0.0685939809766514	-1.05013711297796	0.605891576043479	0.0232532317490502	0.0496292801806444	LacZ
RNAi	Down	Pause Region
LacZ
RNAi.44	-0.558226337194816	-0.28303997413737	0.697856872159554	0.453677856276951	NA	LacZ
RNAi	Insignificant	Pause Region
LacZ
RNAi.45	1.26113851188477	2.03630007950175	0.281437146050205	5.80935286932679e-14	1.21894675744221e-12	LacZ
RNAi	Up	Pause Region
LacZ
RNAi.46	0.35352193791488	0.948970779493584	0.443348901145168	0.0123896150567415	0.0285899313877657	LacZ
RNAi	Up	Pause Region
LacZ
RNAi.47	0.476135736550997	0.734006891213701	0.452636514686064	0.0537228753887637	0.100722456990812	LacZ
RNAi	Insignificant	Pause Region
LacZ
RNAi.48	2.23312593487703	-0.0817989813087097	0.21277784108787	0.692939774901685	0.768027737011391	LacZ
RNAi	Insignificant	Pause Region
LacZ
RNAi.49	-0.672130431243375	0.514315443285742	0.854692554846912	0.184619329657474	NA	LacZ
RNAi	Insignificant	Pause Region
LacZ
RNAi.50	0.884843490396993	0.260135772043992	0.286518581932724	0.330279502238704	0.43663068363936	LacZ
RNAi	Insignificant	Pause Region
LacZ
RNAi.51	1.46301904401494	-0.643029092196851	0.227976526597781	0.00309929905031055	0.00848289628955369	LacZ
RNAi	Down	Pause Region
LacZ
RNAi.52	1.8888176848748	-0.0612881319504021	0.207394002805436	0.758366497485854	0.822085987171173	LacZ
RNAi	Insignificant	Pause Region
LacZ
RNAi.53	-0.121636210728552	8.00660222551021e-05	0.538067619467518	0.997832285015588	0.999621768594338	LacZ
RNAi	Insignificant	Pause Region
LacZ
RNAi.54	0.932855380373128	-0.0746788568022036	0.304427057240312	0.787422468501267	0.846121403719075	LacZ
RNAi	Insignificant	Pause Region
LacZ
RNAi.55	0.816050632703271	-0.770704815872117	0.323102318499426	0.00889138966884234	0.0215433998861459	LacZ
RNAi	Down	Pause Region
LacZ
RNAi.56	-1.24891344511398	-0.0420016989145633	0.748893687713542	0.856110863794111	NA	LacZ
RNAi	Insignificant	Pause Region
LacZ
RNAi.57	1.4582177019793	1.66942398887453	0.35052977963788	3.23988231500545e-07	1.9077872755291e-06	LacZ
RNAi	Up	Pause Region
LacZ
RNAi.58	0.889276484675223	-0.297609752305482	0.292392751636587	0.270538570638637	0.371440787184307	LacZ
RNAi	Insignificant	Pause Region
LacZ
RNAi.59	1.89991074316376	-0.628807793286862	0.211464154987101	0.00156280106588895	0.00456486161143056	LacZ
RNAi	Down	Pause Region
LacZ
RNAi.60	1.32773737205727	0.984953569004172	0.243247857593012	2.13708807570934e-05	8.97334140880229e-05	LacZ
RNAi	Up	Pause Region
LacZ
RNAi.61	1.120670156254	1.62398292054125	0.28323700547997	1.86807274983283e-09	1.74196310678418e-08	LacZ
RNAi	Up	Pause Region
LacZ
RNAi.62	-0.0683387603155188	0.0929797848164074	0.515008446615384	0.813949966011293	0.866727701559576	LacZ
RNAi	Insignificant	Pause Region
LacZ
RNAi.63	0.640088704941548	1.05992804202245	0.396687438510942	0.00253291967626117	0.00709025621498865	LacZ
RNAi	Up	Pause Region
LacZ
RNAi.64	1.53619943315954	-0.145950121684656	0.228540804784661	0.502724376894487	0.602844532530619	LacZ
RNAi	Insignificant	Pause Region
LacZ
RNAi.65	0.291124546612215	1.83881693712786	0.539164114866361	0.000102368979145268	0.000383041395384065	LacZ
RNAi	Up	Pause Region
LacZ
RNAi.66	0.672942524193999	-0.623250259432943	0.333045981705867	0.0382486507118465	0.075472283380206	LacZ
RNAi	Insignificant	Pause Region
LacZ
RNAi.67	1.14082610538515	2.87894290121308	0.326295981109889	1.0158969752207e-19	6.52824230163561e-18	LacZ
RNAi	Up	Pause Region
LacZ
RNAi.68	0.318329467569597	1.02178850193244	0.461601587245901	0.00918043507915467	0.0220270828684912	LacZ
RNAi	Up	Pause Region
LacZ
RNAi.69	1.03445699074881	0.334865434682094	0.26032612954367	0.172822305670602	0.264148260373474	LacZ
RNAi	Insignificant	Pause Region
LacZ
RNAi.70	1.81219015562491	-0.258571527856355	0.220967958139574	0.221316435310954	0.319283251722392	LacZ
RNAi	Insignificant	Pause Region
LacZ
RNAi.71	0.30882043310996	0.688355581767338	0.449047179666641	0.0675240532964981	0.120750817631245	LacZ
RNAi	Insignificant	Pause Region
LacZ
RNAi.72	-0.216543087928937	0.885323994143708	0.757091685900927	0.0722445919544259	0.127647946095208	LacZ
RNAi	Insignificant	Pause Region
LacZ
RNAi.73	1.6855776159167	2.05633420184083	0.285046981439608	7.12113820927224e-14	1.45172996873164e-12	LacZ
RNAi	Up	Pause Region
LacZ
RNAi.74	0.0930011966847491	0.280150013364208	0.478117560755823	0.464558961246761	0.567453012167531	LacZ
RNAi	Insignificant	Pause Region
LacZ
RNAi.75	1.31929920970072	-0.427040110233561	0.240602533857338	0.0612037154894214	0.111815935096866	LacZ
RNAi	Insignificant	Pause Region
LacZ
RNAi.76	-2.09151498112135	-0.0561160805825519	0.785033421739657	0.801193234098823	NA	LacZ
RNAi	Insignificant	Pause Region
LacZ
RNAi.77	0.540160480084997	-0.645860066930222	0.363421612688459	0.0452589609926535	0.086873693957327	LacZ
RNAi	Insignificant	Pause Region
LacZ
RNAi.78	0.195415296209372	0.611677731205578	0.505403419382201	0.130575197154464	0.20977189281989	LacZ
RNAi	Insignificant	Pause Region
LacZ
RNAi.79	0.831908149122454	1.02981135521665	0.31274096044072	0.000374092069298571	0.00124249006387256	LacZ
RNAi	Up	Pause Region
LacZ
RNAi.80	1.4892090617265	2.25354960462486	0.264832732247959	1.98610784648325e-18	8.38704970600641e-17	LacZ
RNAi	Up	Pause Region
LacZ
RNAi.81	1.27255980456664	0.517665589841513	0.274631857412201	0.0435485888421305	0.0840271727267217	LacZ
RNAi	Insignificant	Pause Region
LacZ
RNAi.82	1.65033496928729	-0.46500993422644	0.223875236329564	0.0298186304502597	0.0613815261914816	LacZ
RNAi	Insignificant	Pause Region
LacZ
RNAi.83	1.38532022420091	-0.749644445263101	0.236361591141989	0.000853331610384256	0.00263303574143618	LacZ
RNAi	Down	Pause Region
LacZ
RNAi.84	0.623355266001154	0.589869158755447	0.380189245356669	0.0764864087765058	0.133704213094826	LacZ
RNAi	Insignificant	Pause Region
LacZ
RNAi.85	0.607508636507978	-0.646788134131807	0.352913052240819	0.0402346001364618	0.0786077184424198	LacZ
RNAi	Insignificant	Pause Region
LacZ
RNAi.86	0.510052128088342	-0.654634242430652	0.392777826953705	0.0551012303584775	0.102892758647921	LacZ
RNAi	Insignificant	Pause Region
LacZ
RNAi.87	1.58189165759398	0.160054402004524	0.220313868924202	0.450048747269074	0.554079174063882	LacZ
RNAi	Insignificant	Pause Region
LacZ
RNAi.88	-0.188408239264263	-0.366907042248275	0.59665206216518	0.375296342113867	0.482967343181798	LacZ
RNAi	Insignificant	Pause Region
LacZ
RNAi.89	-1.12004441487725	-0.026648686399524	0.736154969989675	0.917388612697201	NA	LacZ
RNAi	Insignificant	Pause Region
LacZ
RNAi.90	1.89159919669073	0.0712086931366261	0.242708668946176	0.759985768383981	0.823201880301593	LacZ
RNAi	Insignificant	Pause Region
LacZ
RNAi.91	0.995318131651993	0.352328745625499	0.27999514820509	0.177450562765861	0.268996853095325	LacZ
RNAi	Insignificant	Pause Region
LacZ
RNAi.92	0.57047872492905	-0.0811417854757827	0.338595738843206	0.788403283153256	0.846253251721972	LacZ
RNAi	Insignificant	Pause Region
LacZ
RNAi.93	0.682305311406167	1.56020597999434	0.352723922377667	1.87456639021778e-06	9.586882784574e-06	LacZ
RNAi	Up	Pause Region
LacZ
RNAi.94	0.933375916010192	0.513082011353195	0.282650847261117	0.0511267140177688	0.0966307970821768	LacZ
RNAi	Insignificant	Pause Region
LacZ
RNAi.95	0.376494834789727	-0.298169709073928	0.39259144461914	0.38025826625	0.488289937026499	LacZ
RNAi	Insignificant	Pause Region
LacZ
RNAi.96	0.434812328111913	-0.00767257123347261	0.393831953849544	0.980005570702089	0.986704956933948	LacZ
RNAi	Insignificant	Pause Region
LacZ
RNAi.97	-0.277510043625407	0.0351708466916186	0.585287247884798	0.930711935534112	0.951637662206447	LacZ
RNAi	Insignificant	Pause Region
LacZ
RNAi.98	1.33413142929927	2.20686613995351	0.251726380937661	2.36481055809839e-19	1.29451481661831e-17	LacZ
RNAi	Up	Pause Region
LacZ
RNAi.99	2.00990524369014	-0.0235416457895134	0.203075076926051	0.891138174480713	0.924931335591639	LacZ
RNAi	Insignificant	Pause Region
LacZ
RNAi.100	-1.7105225336554	0.0115021900200215	0.773599353587651	0.968779929968	NA	LacZ
RNAi	Insignificant	Pause Region
LacZ
RNAi.101	0.351965316565498	-0.118773706348552	0.387615055579705	0.722973179693219	0.79269611245295	LacZ
RNAi	Insignificant	Pause Region
LacZ
RNAi.102	0.255688504680489	0.809687148566263	0.519021630586774	0.0512170707091831	0.096677944454882	LacZ
RNAi	Insignificant	Pause Region
LacZ
RNAi.103	1.85945489247201	-0.426000199208664	0.208458483392566	0.0333393894519025	0.0672704677268422	LacZ
RNAi	Insignificant	Pause Region
LacZ
RNAi.104	-0.045733363759641	0.316211838491243	0.528990207089868	0.429330411429369	0.534808552964692	LacZ
RNAi	Insignificant	Pause Region
LacZ
RNAi.105	0.667041813025268	0.464692211444867	0.332877636266151	0.12394980432247	0.201565436906036	LacZ
RNAi	Insignificant	Pause Region
LacZ
RNAi.106	1.61332797270776	0.762795403582268	0.265530944414873	0.00224642726989215	0.00638503750942424	LacZ
RNAi	Up	Pause Region
LacZ
RNAi.107	1.05694770722999	1.64029545015839	0.387697385650639	3.91043688836158e-06	1.89807084433445e-05	LacZ
RNAi	Up	Pause Region
LacZ
RNAi.108	2.50723645939525	-0.174357729010849	0.209199445479037	0.385028107022102	0.492702633920924	LacZ
RNAi	Insignificant	Pause Region
LacZ
RNAi.109	0.674238634530953	0.12809327802479	0.315132446454606	0.659161968655728	0.739462155349652	LacZ
RNAi	Insignificant	Pause Region
LacZ
RNAi.110	2.13802545084768	0.797191938679439	0.226493352959339	0.000232773371425794	0.000809503630511348	LacZ
RNAi	Up	Pause Region
LacZ
RNAi.111	-0.809738354976389	0.0363211041346008	0.696692654244405	0.913406902943888	NA	LacZ
RNAi	Insignificant	Pause Region
LacZ
RNAi.112	1.31637769881489	1.37895126651025	0.257448923019727	2.07458027857656e-08	1.54470007644139e-07	LacZ
RNAi	Up	Pause Region
LacZ
RNAi.113	-1.39254497678533	-0.190638514101423	0.808079897253067	0.299803130138478	NA	LacZ
RNAi	Insignificant	Pause Region
LacZ
RNAi.114	1.84435957723501	-0.628080192955599	0.216729628296193	0.00249618812909637	0.0070140039064723	LacZ
RNAi	Down	Pause Region
LacZ
RNAi.115	-0.171517336927265	-0.118832155253421	0.545535589137588	0.760854049671305	0.823840502134937	LacZ
RNAi	Insignificant	Pause Region
LacZ
RNAi.116	-0.208432149493144	-0.295914666622777	0.590212156918952	0.465375200748096	0.567980633117824	LacZ
RNAi	Insignificant	Pause Region
LacZ
RNAi.117	2.28842965958167	-0.594120891094238	0.208737410835714	0.0030350196428621	0.00834615619065679	LacZ
RNAi	Down	Pause Region
LacZ
RNAi.118	0.134320573244063	0.210635887020828	0.465362121680831	0.578367173424468	0.669664459319517	LacZ
RNAi	Insignificant	Pause Region
LacZ
RNAi.119	1.86338785069871	-0.351544503268302	0.223580623046762	0.099932544220697	0.167841250407034	LacZ
RNAi	Insignificant	Pause Region
LacZ
RNAi.120	1.58012746738873	-0.356313038900576	0.272157301511385	0.160750188411586	0.248653875952197	LacZ
RNAi	Insignificant	Pause Region
LacZ
RNAi.121	0.14462868557923	0.0868156978664387	0.457480051770477	0.818413899480962	0.86991423475934	LacZ
RNAi	Insignificant	Pause Region
LacZ
RNAi.122	0.172281761455001	0.474810246043999	0.486439290150472	0.221983320748855	0.319933055160222	LacZ
RNAi	Insignificant	Pause Region
LacZ
RNAi.123	-1.47755576649368	0.0698085162667754	0.772419746217362	0.715512117538863	NA	LacZ
RNAi	Insignificant	Pause Region
LacZ
RNAi.124	2.54679203359486	0.00443957126236722	0.19803547083819	0.98385275778208	0.989207058504703	LacZ
RNAi	Insignificant	Pause Region
LacZ
RNAi.125	-0.0466753036108147	1.1264561814587	0.679189273929116	0.023922211073439	0.0507163176770508	LacZ
RNAi	Insignificant	Pause Region
LacZ
RNAi.126	1.51024029400772	1.83548589461667	0.325198091254812	2.44851065208572e-09	2.23388811344611e-08	LacZ
RNAi	Up	Pause Region
LacZ
RNAi.127	-0.232769901889282	-0.480216511196851	0.635636779316881	0.260621370964075	0.361716298074073	LacZ
RNAi	Insignificant	Pause Region
LacZ
RNAi.128	-0.569803965437509	-0.192368095036575	0.668545372291764	0.605250750953971	NA	LacZ
RNAi	Insignificant	Pause Region
LacZ
RNAi.129	1.7237617868897	0.891998504574262	0.276195207562937	0.000569421298283086	0.00182362877326631	LacZ
RNAi	Up	Pause Region
LacZ
RNAi.130	1.00259150510779	1.22654380037616	0.29914446622783	1.16099470777936e-05	5.1298958986484e-05	LacZ
RNAi	Up	Pause Region
LacZ
RNAi.131	0.269477919057052	1.96653472131858	0.569640046858461	7.10039659313571e-05	0.000274004860695942	LacZ
RNAi	Up	Pause Region
LacZ
RNAi.132	-0.107613182046578	1.68114868354762	0.795116802925106	0.00440375540843946	0.0115711119887529	LacZ
RNAi	Up	Pause Region
LacZ
RNAi.133	0.298525595321999	1.69929128211395	0.500931559180652	0.00011055537042858	0.000410554868073973	LacZ
RNAi	Up	Pause Region
LacZ
RNAi.134	0.613876162539411	0.342160953373774	0.345938728607968	0.270394994955967	0.371440787184307	LacZ
RNAi	Insignificant	Pause Region
LacZ
RNAi.135	0.206744944053747	1.07343973338484	0.535552676548592	0.0130737273996969	0.0300746600727659	LacZ
RNAi	Up	Pause Region
LacZ
RNAi.136	0.447452631226993	1.44315981921763	0.44001530453948	0.000203249786774113	0.000711855888275211	LacZ
RNAi	Up	Pause Region
LacZ
RNAi.137	0.947870982305087	1.34622256651319	0.304577761719229	2.54496568018099e-06	1.27291346034095e-05	LacZ
RNAi	Up	Pause Region
LacZ
RNAi.138	1.07161693318463	1.45921056680038	0.295488977092698	1.68303440805724e-07	1.05627382382531e-06	LacZ
RNAi	Up	Pause Region
LacZ
RNAi.139	1.90919030845176	1.11530181334052	0.2470046325532	2.17876509513265e-06	1.09717710753188e-05	LacZ
RNAi	Up	Pause Region
LacZ
RNAi.140	0.820687387105787	-0.40086860550932	0.325233896526161	0.17410815386378	0.265564346141039	LacZ
RNAi	Insignificant	Pause Region
LacZ
RNAi.141	0.295896818678989	0.0417343710846867	0.401387868226383	0.905941344719038	0.934562907346853	LacZ
RNAi	Insignificant	Pause Region
LacZ
RNAi.142	1.03984819665546	2.30983644208195	0.331799839145008	4.04369152073277e-13	7.56528616157346e-12	LacZ
RNAi	Up	Pause Region
LacZ
RNAi.143	1.05858259279923	1.38507256949769	0.287592544791328	3.52782552649611e-07	2.06500044679653e-06	LacZ
RNAi	Up	Pause Region
LacZ
RNAi.144	0.0990155718165331	-0.188404323314983	0.497056513376828	0.624606363961757	0.709583555676769	LacZ
RNAi	Insignificant	Pause Region
LacZ
RNAi.145	1.71319139011348	-0.295543242869507	0.258786484800417	0.224341021223839	0.322544775650617	LacZ
RNAi	Insignificant	Pause Region
LacZ
RNAi.146	0.640357193089757	0.689973469181225	0.351064748162658	0.0284310482593611	0.0589356091547485	LacZ
RNAi	Insignificant	Pause Region
LacZ
RNAi.147	0.644000134553824	1.68973009911085	0.371014783434117	9.29008123565441e-07	5.08545928381378e-06	LacZ
RNAi	Up	Pause Region
LacZ
RNAi.148	0.676609028253095	0.460413575512508	0.323460924496781	0.117728066932633	0.193982255213413	LacZ
RNAi	Insignificant	Pause Region
LacZ
RNAi.149	0.030690780693518	0.80917007210701	0.602263501207317	0.0710184393682624	0.125933117440062	LacZ
RNAi	Insignificant	Pause Region
LacZ
RNAi.150	-0.771792190394321	-0.110285244808471	0.697140132933209	0.740671424670741	NA	LacZ
RNAi	Insignificant	Pause Region
LacZ
RNAi.151	-0.345173946769837	0.332151497433974	0.646392590663995	0.415613408942081	0.522258605165439	LacZ
RNAi	Insignificant	Pause Region
LacZ
RNAi.153	1.33766837115608	-0.405085725584754	0.285487661689551	0.125890301926151	0.203684582645705	LacZ
RNAi	Insignificant	Pause Region
LacZ
RNAi.154	-0.214100971615616	-0.206327390416064	0.567287996490551	0.603666839107615	0.69139814612427	LacZ
RNAi	Insignificant	Pause Region
LacZ
RNAi.155	0.0755287133418587	-0.250105631623414	0.501918583118195	0.521111001375078	0.618139695050052	LacZ
RNAi	Insignificant	Pause Region
LacZ
RNAi.156	0.940513994704775	0.568109753732926	0.284029723638149	0.0317913106181029	0.0647211530214271	LacZ
RNAi	Insignificant	Pause Region
LacZ
RNAi.157	2.07111957488491	-0.127164580327886	0.229480830702208	0.562162717003742	0.6534616561003	LacZ
RNAi	Insignificant	Pause Region
LacZ
RNAi.158	1.30323062674964	2.04513933823301	0.34982118272251	6.22374472803337e-10	6.47795401974178e-09	LacZ
RNAi	Up	Pause Region
LacZ
RNAi.159	1.62622382118595	2.4996416947112	0.293078302015943	1.48537367032253e-18	6.65267359011123e-17	LacZ
RNAi	Up	Pause Region
LacZ
RNAi.160	1.38294545771714	1.52896851402989	0.277513942033981	7.58860198104214e-09	6.19665951822115e-08	LacZ
RNAi	Up	Pause Region
LacZ
RNAi.161	0.524623272060328	3.08155560137264	0.481880139276033	9.11971597840299e-12	1.29605194385381e-10	LacZ
RNAi	Up	Pause Region
LacZ
RNAi.162	1.55747832818252	0.211009831290239	0.240469554664792	0.357769591226102	0.466710905412338	LacZ
RNAi	Insignificant	Pause Region
LacZ
RNAi.163	1.98458176550755	0.804696669551153	0.232430122170448	0.00029533638702585	0.00100577691249817	LacZ
RNAi	Up	Pause Region
LacZ
RNAi.164	1.97151102789386	-0.0305957350880998	0.203749049739547	0.874522287600228	0.914427973875584	LacZ
RNAi	Insignificant	Pause Region
LacZ
RNAi.165	1.25478123330666	1.44301702618899	0.26781409110144	1.68856782879563e-08	1.28964117520747e-07	LacZ
RNAi	Up	Pause Region
LacZ
RNAi.166	0.484524048284377	0.0570285267693776	0.353079338654093	0.858920629753088	0.902263461815966	LacZ
RNAi	Insignificant	Pause Region
LacZ
RNAi.167	0.372401038440621	1.58822901751504	0.515747945200804	0.000330611480671305	0.00111055401916407	LacZ
RNAi	Up	Pause Region
LacZ
RNAi.168	2.39762033717068	-0.0515292197572529	0.222193199524073	0.808688700926782	0.862056905856317	LacZ
RNAi	Insignificant	Pause Region
LacZ
RNAi.169	1.42662388680796	0.255116601601453	0.235443276685984	0.256452439811386	0.357581798152102	LacZ
RNAi	Insignificant	Pause Region
LacZ
RNAi.170	-0.0894689731270178	0.10282326035773	0.533169862134825	0.796570516592159	0.853138567770443	LacZ
RNAi	Insignificant	Pause Region
LacZ
RNAi.171	0.651592957155602	0.818241244218636	0.360755731826999	0.0111764182187041	0.0261786784900865	LacZ
RNAi	Up	Pause Region
LacZ
RNAi.172	0.915608225451117	1.24440775448969	0.317220004860299	2.37552266839991e-05	9.91814266637025e-05	LacZ
RNAi	Up	Pause Region
LacZ
RNAi.173	1.1951673736733	-0.0268952400581907	0.251595313752301	0.908365955257315	0.936564270575732	LacZ
RNAi	Insignificant	Pause Region
LacZ
RNAi.174	0.606053370451045	-1.13422061016992	0.374083927826322	0.000757531872456679	0.00236959176188565	LacZ
RNAi	Down	Pause Region
LacZ
RNAi.175	0.601372719660976	-0.403546180121939	0.364373547707524	0.210630684521654	0.306862643393794	LacZ
RNAi	Insignificant	Pause Region
LacZ
RNAi.176	1.24332148842814	-0.401358932609371	0.25900959215036	0.0992072193975185	0.166895008111577	LacZ
RNAi	Insignificant	Pause Region
LacZ
RNAi.177	1.34829025648588	-0.635318609083532	0.26423998175247	0.0103500744008695	0.0244367571317654	LacZ
RNAi	Down	Pause Region
LacZ
RNAi.178	1.51838165732344	-0.643706749414753	0.228519814505755	0.00311304745084456	0.00851264409315127	LacZ
RNAi	Down	Pause Region
LacZ
RNAi.179	2.04710686225076	-0.581672731332431	0.207371601745054	0.00344940350812419	0.00932032611518747	LacZ
RNAi	Down	Pause Region
LacZ
RNAi.180	0.588602205241892	2.06282668851499	0.424727071744854	1.88883568982368e-07	1.17298283594932e-06	LacZ
RNAi	Up	Pause Region
LacZ
RNAi.181	0.413165598345893	1.18124132185691	0.451531895227014	0.0025195133784778	0.00705941378841741	LacZ
RNAi	Up	Pause Region
LacZ
RNAi.182	-0.243763382972227	0.14770324462428	0.576859272096798	0.713517698595097	0.784365309426221	LacZ
RNAi	Insignificant	Pause Region
LacZ
RNAi.183	1.65917146434404	-0.14114203743264	0.231570536080762	0.521547980585531	0.618409879908075	LacZ
RNAi	Insignificant	Pause Region
LacZ
RNAi.184	0.83049403734778	-0.268711793738015	0.304250565038576	0.336365417176289	0.443684146886706	LacZ
RNAi	Insignificant	Pause Region
LacZ
RNAi.185	0.128480045149157	-0.159968153048354	0.476489974120999	0.673230117779445	0.752673308682314	LacZ
RNAi	Insignificant	Pause Region
LacZ
RNAi.186	1.20748086980429	1.27594077916709	0.267366790615922	5.17849494372994e-07	2.95514113005129e-06	LacZ
RNAi	Up	Pause Region
LacZ
RNAi.187	1.41538614907158	1.29866987690654	0.264607645016162	2.48224867238373e-07	1.49136729178177e-06	LacZ
RNAi	Up	Pause Region
LacZ
RNAi.188	0.261018881450481	1.16573952669924	0.519532114270299	0.00662214319321786	0.0166313128964758	LacZ
RNAi	Up	Pause Region
LacZ
RNAi.189	-0.0275425859667975	-0.254514680466558	0.557381240531025	0.523733837027395	0.620255297376995	LacZ
RNAi	Insignificant	Pause Region
LacZ
RNAi.190	0.855346493836163	-1.13577246995028	0.310479762876844	7.99153290645544e-05	0.000304812532535255	LacZ
RNAi	Down	Pause Region
LacZ
RNAi.191	0.324004500231222	0.235096892619407	0.405653646198472	0.499645224686297	0.599741700892881	LacZ
RNAi	Insignificant	Pause Region
LacZ
RNAi.192	-1.09501411890064	0.0532487238059994	0.738860664618448	0.840913011390213	NA	LacZ
RNAi	Insignificant	Pause Region
LacZ
RNAi.193	0.988521054782287	-0.435150970480008	0.267043921397925	0.0818417746383656	0.14073547750495	LacZ
RNAi	Insignificant	Pause Region
LacZ
RNAi.194	-1.29756946355447	0.196249475170515	0.811429302695747	0.252194894348169	NA	LacZ
RNAi	Insignificant	Pause Region
LacZ
RNAi.195	2.21393233021157	0.937900908724012	0.24516352193329	5.85788668262919e-05	0.000228141146691066	LacZ
RNAi	Up	Pause Region
LacZ
RNAi.196	0.513969636856886	-0.0509964504108525	0.360281441910836	0.871261233273923	0.912866790745258	LacZ
RNAi	Insignificant	Pause Region
LacZ
RNAi.197	0.51925358436306	0.769604965737697	0.395437535108036	0.0261048874566202	0.0547172934236683	LacZ
RNAi	Insignificant	Pause Region
LacZ
RNAi.198	0.75755923818061	-0.650005084040323	0.314963511121467	0.0238642481226877	0.050713671783368	LacZ
RNAi	Insignificant	Pause Region
LacZ
RNAi.199	1.03858241284733	1.3550429150538	0.320191180756059	5.71054516896791e-06	2.70518774350467e-05	LacZ
RNAi	Up	Pause Region
LacZ
RNAi.200	-0.381873423424687	-0.703422603972842	0.810180328135814	0.129052472318048	0.207777292032761	LacZ
RNAi	Insignificant	Pause Region
LacZ
RNAi.202	2.04823014024495	-0.415161852443496	0.218479358777746	0.0470715799312473	0.0900023223006254	LacZ
RNAi	Insignificant	Pause Region
LacZ
RNAi.203	0.95263627230334	1.63602981306357	0.298638746312303	8.43862815986293e-09	6.77841979362903e-08	LacZ
RNAi	Up	Pause Region
LacZ
RNAi.204	0.0312973514505218	-0.343139604609646	0.508875526338073	0.384556159640273	0.492634005109493	LacZ
RNAi	Insignificant	Pause Region
LacZ
RNAi.205	1.60721153559536	0.771208648066878	0.237919855280327	0.000656866764051977	0.002074463840318	LacZ
RNAi	Up	Pause Region
LacZ
RNAi.206	1.89632459302041	-0.331245904775162	0.214838063443369	0.107770955585212	0.179848851362116	LacZ
RNAi	Insignificant	Pause Region
LacZ
RNAi.207	0.409696478217953	0.633731216273375	0.411891668458662	0.0726758459523787	0.128180071978062	LacZ
RNAi	Insignificant	Pause Region
LacZ
RNAi.208	-0.269762952639077	0.301370158838409	0.606363041575972	0.461564231154429	0.565196299624065	LacZ
RNAi	Insignificant	Pause Region
LacZ
RNAi.209	0.928294692881652	1.26413917702227	0.307987609577178	1.08863685151806e-05	4.84640140525208e-05	LacZ
RNAi	Up	Pause Region
LacZ
RNAi.210	-0.310136415444078	-0.0377944217965125	0.580793260106832	0.920837454043544	0.945740620839254	LacZ
RNAi	Insignificant	Pause Region
LacZ
RNAi.211	-0.570449576604481	-0.0980131423525602	0.673799691323801	0.778337969201354	NA	LacZ
RNAi	Insignificant	Pause Region
LacZ
RNAi.212	1.30468544261166	-0.653770312718671	0.290220408103009	0.0148837354822366	0.0337136567704914	LacZ
RNAi	Down	Pause Region
LacZ
RNAi.213	0.399799146992919	0.777460917641372	0.446636410966275	0.0394220574817347	0.0772755980875384	LacZ
RNAi	Insignificant	Pause Region
LacZ
RNAi.214	1.59776153140343	-0.0503120620951765	0.230491432884384	0.81733879923633	0.869396722037637	LacZ
RNAi	Insignificant	Pause Region
LacZ
RNAi.215	0.0877459347847338	0.355305297053027	0.486702605936907	0.359964761320861	0.468540658064493	LacZ
RNAi	Insignificant	Pause Region
LacZ
RNAi.216	1.12887079088647	0.0194618222632595	0.253021862550537	0.937428898396373	0.956850767838287	LacZ
RNAi	Insignificant	Pause Region
LacZ
RNAi.217	0.716026310524146	-0.464116012077005	0.322331429379331	0.112794557462467	0.187209832599132	LacZ
RNAi	Insignificant	Pause Region
LacZ
RNAi.218	0.199549496699356	1.09355354919445	0.567626213251244	0.0157154940206783	0.0354347828566934	LacZ
RNAi	Up	Pause Region
LacZ
RNAi.219	0.689808143886682	0.533882883799319	0.34219733109873	0.0832099304461978	0.143004973487768	LacZ
RNAi	Insignificant	Pause Region
LacZ
RNAi.220	0.173295556962589	-0.411777439605023	0.461247054458014	0.274125744257212	0.375919600242772	LacZ
RNAi	Insignificant	Pause Region
LacZ
RNAi.221	0.923060000483972	1.46050538198875	0.303952799084638	3.48873412199814e-07	2.04617025091796e-06	LacZ
RNAi	Up	Pause Region
LacZ
RNAi.222	-0.432855954804343	-0.0921929583805684	0.622385064432721	0.806841948849665	0.860709058390332	LacZ
RNAi	Insignificant	Pause Region
LacZ
RNAi.223	0.776445107160907	0.801051474547408	0.318018187540586	0.00589920199694973	0.0149940164256091	LacZ
RNAi	Up	Pause Region
LacZ
RNAi.224	0.980997018486667	1.44827919257595	0.285716457460442	9.0679985640444e-08	6.03716300795388e-07	LacZ
RNAi	Up	Pause Region
LacZ
RNAi.225	-1.61439372640169	-0.113734830123656	0.791181781095856	0.521648890833477	NA	LacZ
RNAi	Insignificant	Pause Region
LacZ
RNAi.226	1.06935261945472	-0.780825986044769	0.27142078299132	0.00210898968980259	0.0060350179313228	LacZ
RNAi	Down	Pause Region
LacZ
RNAi.227	1.24917327768985	0.734745792635215	0.246325080473317	0.00165193447684781	0.00480149293368941	LacZ
RNAi	Up	Pause Region
LacZ
RNAi.228	1.94018391317034	1.0231069180791	0.214872056588971	7.67698023150976e-07	4.25762731038328e-06	LacZ
RNAi	Up	Pause Region
LacZ
RNAi.229	-0.542193770917023	0.263173321776208	0.681228820319764	0.494239982617354	0.595512953856805	LacZ
RNAi	Insignificant	Pause Region
LacZ
RNAi.230	1.27680577162034	0.53477937669495	0.276817136952876	0.0385464613083443	0.0759116186725288	LacZ
RNAi	Insignificant	Pause Region
LacZ
RNAi.231	1.18005415615111	-0.409745683773955	0.244641710164616	0.0769103195687284	0.134286417392298	LacZ
RNAi	Insignificant	Pause Region
LacZ
RNAi.232	0.422934381307001	0.123689238644643	0.369871313302471	0.70702762203081	0.779742060623227	LacZ
RNAi	Insignificant	Pause Region
LacZ
RNAi.233	1.8632835933648	0.235881615090066	0.213466458644641	0.252914153299427	0.35345350936801	LacZ
RNAi	Insignificant	Pause Region
LacZ
RNAi.234	1.69349787290683	1.68883494620692	0.227436693933413	2.08795020455778e-14	5.00132373920711e-13	LacZ
RNAi	Up	Pause Region
LacZ
RNAi.235	0.56682035108568	1.75641165596533	0.391330051562414	1.19733504759175e-06	6.41181594326307e-06	LacZ
RNAi	Up	Pause Region
LacZ
RNAi.236	1.10503049290443	1.21167320111857	0.268720463797147	1.9276355023233e-06	9.84126173552274e-06	LacZ
RNAi	Up	Pause Region
LacZ
RNAi.237	1.31098575207615	1.86963797181664	0.257132279246384	5.56621490780607e-14	1.18372167391905e-12	LacZ
RNAi	Up	Pause Region
LacZ
RNAi.238	2.03109667031517	-0.299857222863039	0.220846336687079	0.156023114333852	0.242739118932035	LacZ
RNAi	Insignificant	Pause Region
LacZ
RNAi.239	0.510313727033549	-0.25896832195032	0.353226680788936	0.410242053479587	0.517794837782092	LacZ
RNAi	Insignificant	Pause Region
LacZ
RNAi.240	0.68459628875	1.00073647654962	0.374840529693427	0.00272252379352482	0.0075779475834834	LacZ
RNAi	Up	Pause Region
LacZ
RNAi.241	-1.79048498545737	-0.065353668952368	0.786683000587181	0.720780381313187	NA	LacZ
RNAi	Insignificant	Pause Region
LacZ
RNAi.242	0.961971326341505	-0.0656409706873282	0.273396394233719	0.795978729647283	0.852813745863489	LacZ
RNAi	Insignificant	Pause Region
LacZ
RNAi.243	1.79381272724057	-0.0426532818997297	0.210226943417259	0.831466483112194	0.881208746856662	LacZ
RNAi	Insignificant	Pause Region
LacZ
RNAi.244	1.24305169772696	2.24212465044127	0.27968826510478	1.14642659741854e-16	3.89521496778071e-15	LacZ
RNAi	Up	Pause Region
LacZ
RNAi.245	1.72544136829197	1.78765429713045	0.276645660764203	1.67551508855877e-11	2.26156283186289e-10	LacZ
RNAi	Up	Pause Region
LacZ
RNAi.246	0.261685059516778	0.316352426831824	0.431600468228978	0.382087701979544	0.490213214866117	LacZ
RNAi	Insignificant	Pause Region
LacZ
RNAi.247	0.282100737285848	0.574265601382627	0.460908527312575	0.131462580611158	0.210625142702756	LacZ
RNAi	Insignificant	Pause Region
LacZ
RNAi.248	1.7537174625759	1.21895043863712	0.241337065463869	1.3090749040615e-07	8.41222916609958e-07	LacZ
RNAi	Up	Pause Region
LacZ
RNAi.249	-0.187738574150423	-0.0187210280596561	0.556018338625469	0.959357446171374	0.972517356269746	LacZ
RNAi	Insignificant	Pause Region
LacZ
RNAi.250	2.0650076228245	1.39171349502008	0.261680146922103	2.52286161356089e-08	1.84137751350271e-07	LacZ
RNAi	Up	Pause Region
LacZ
RNAi.251	1.74479018078091	0.215709332548283	0.227378926390955	0.322415546071742	0.428727104897916	LacZ
RNAi	Insignificant	Pause Region
LacZ
RNAi.252	1.97519207614071	0.812359158109963	0.23467800595047	0.000297237646782088	0.00101108686293194	LacZ
RNAi	Up	Pause Region
LacZ
RNAi.253	2.17561573588974	0.0781627623345657	0.202956397789067	0.692292975389115	0.767598662884555	LacZ
RNAi	Insignificant	Pause Region
LacZ
RNAi.254	0.182271956694186	0.210849389296774	0.450450820623571	0.569636388621767	0.660849750693071	LacZ
RNAi	Insignificant	Pause Region
LacZ
RNAi.255	-1.40949253799142	0.0228569419929539	0.762758692385944	0.904237119812041	NA	LacZ
RNAi	Insignificant	Pause Region
LacZ
RNAi.256	1.55596518839729	1.60393661955624	0.23299040584617	1.16952429009672e-12	1.96426920541245e-11	LacZ
RNAi	Up	Pause Region
LacZ
RNAi.258	1.28974387083521	2.39302948896645	0.276223307788845	5.82704988344721e-19	2.87079324257833e-17	LacZ
RNAi	Up	Pause Region
LacZ
RNAi.259	-0.454476408906322	-0.257141210595569	0.659507239788308	0.506392407556808	0.604826611325999	LacZ
RNAi	Insignificant	Pause Region
LacZ
RNAi.260	0.86642469622721	2.1721133513028	0.331559308434373	8.61473437352109e-12	1.23020071536852e-10	LacZ
RNAi	Up	Pause Region
LacZ
RNAi.261	1.81982695724249	-0.377037910425448	0.252584795164006	0.113363333944441	0.187837452432605	LacZ
RNAi	Insignificant	Pause Region
LacZ
RNAi.262	1.219598277782	1.88647938564503	0.286874381711126	6.93428398937732e-12	1.00974105776352e-10	LacZ
RNAi	Up	Pause Region
LacZ
RNAi.263	0.486756254617269	0.570544029656374	0.374185529904403	0.0839890525984529	0.144176329547635	LacZ
RNAi	Insignificant	Pause Region
LacZ
RNAi.264	0.821775467183464	1.18633577302268	0.316768241358661	5.42575304050126e-05	0.000212995033037473	LacZ
RNAi	Up	Pause Region
LacZ
RNAi.265	1.34731196000251	0.66543248594729	0.272342123816023	0.00913917305203019	0.0219766025707736	LacZ
RNAi	Up	Pause Region
LacZ
RNAi.266	1.03145997054277	0.661171875350177	0.282443306725315	0.0120040542468717	0.0278087651675177	LacZ
RNAi	Up	Pause Region
LacZ
RNAi.267	1.73869812981184	-0.585168429976168	0.231007235755856	0.00776474530147547	0.0191431085163982	LacZ
RNAi	Down	Pause Region
LacZ
RNAi.268	2.22888148648465	-0.170831906656222	0.21145404829654	0.398724834410556	0.506719952931042	LacZ
RNAi	Insignificant	Pause Region
LacZ
RNAi.269	1.1438848604173	1.65162022484041	0.275650856294649	3.8367415762444e-10	4.18502143888503e-09	LacZ
RNAi	Up	Pause Region
LacZ
RNAi.270	0.414622429922522	0.665036719053884	0.40426198236035	0.0578014203525486	0.106854908419095	LacZ
RNAi	Insignificant	Pause Region
LacZ
RNAi.271	2.35895599951865	-0.0556048789911385	0.205569739664379	0.772272944123635	0.834370914776852	LacZ
RNAi	Insignificant	Pause Region
LacZ
RNAi.272	-0.278704745571678	0.394074144788869	0.633616096958219	0.344998646150776	0.453050199032294	LacZ
RNAi	Insignificant	Pause Region
LacZ
RNAi.273	2.34063256568499	-0.437678018941803	0.209506431072535	0.0294071270399148	0.0605766324250789	LacZ
RNAi	Insignificant	Pause Region
LacZ
RNAi.274	0.977295957606025	0.665942060109081	0.283103556304158	0.0114248923961816	0.0266972189115516	LacZ
RNAi	Up	Pause Region
LacZ
RNAi.275	1.32296935568656	-0.397502582894764	0.254386163093851	0.0969738339397743	0.163709110865775	LacZ
RNAi	Insignificant	Pause Region
LacZ
RNAi.276	-0.263643343081604	1.15412201295318	0.885768096476224	0.0376780750141515	0.0745990554198471	LacZ
RNAi	Insignificant	Pause Region
LacZ
RNAi.277	1.77489689840234	-0.520086616391838	0.223000742205515	0.0145872002920895	0.0331435542378299	LacZ
RNAi	Down	Pause Region
LacZ
RNAi.278	2.22444111814467	-0.168532193125124	0.209934230070141	0.404701587180969	0.512265631103382	LacZ
RNAi	Insignificant	Pause Region
LacZ
RNAi.279	0.511823223733321	-0.657489264613328	0.389562986072516	0.0526772592401097	0.098928829932506	LacZ
RNAi	Insignificant	Pause Region
LacZ
RNAi.280	-0.0408273846676229	-0.0509665034663128	0.50127717376021	0.893307119217735	0.926401270991987	LacZ
RNAi	Insignificant	Pause Region
LacZ
RNAi.281	0.97926375939677	0.719577574110679	0.291100312802693	0.00780709479799062	0.0191994777228455	LacZ
RNAi	Up	Pause Region
LacZ
RNAi.282	-0.863120960124483	-0.160068388614394	0.727007030242155	0.604183856749853	NA	LacZ
RNAi	Insignificant	Pause Region
LacZ
RNAi.283	0.0932990847390498	0.833648677872345	0.563061897323037	0.0553101233173341	0.103217629119974	LacZ
RNAi	Insignificant	Pause Region
LacZ
RNAi.284	2.01487803350534	0.0642737584766755	0.216589110211405	0.759625890372271	0.823113684728898	LacZ
RNAi	Insignificant	Pause Region
LacZ
RNAi.285	-1.61439372640169	-0.113734830123656	0.791181781095856	0.521648890833477	NA	LacZ
RNAi	Insignificant	Pause Region
LacZ
RNAi.286	0.8276406223172	-0.269299775526073	0.322967125227123	0.358085178727804	0.466788373360054	LacZ
RNAi	Insignificant	Pause Region
LacZ
RNAi.287	0.874422380809473	1.46523766918146	0.321793703358227	1.16249630715326e-06	6.25926973396179e-06	LacZ
RNAi	Up	Pause Region
LacZ
RNAi.288	2.09338989994731	-0.167990086038861	0.229980092005609	0.44331803921904	0.547388522945481	LacZ
RNAi	Insignificant	Pause Region
LacZ
RNAi.289	0.627184008926118	1.67552696009225	0.378577934519253	1.71130004343548e-06	8.81289708779664e-06	LacZ
RNAi	Up	Pause Region
LacZ
RNAi.290	0.409421639059087	1.64682899161781	0.489802556817402	0.000137667045978737	0.000502399738164377	LacZ
RNAi	Up	Pause Region
LacZ
RNAi.291	1.07496264313163	1.09039225964199	0.322331573835923	0.000242550057132938	0.00084053689201051	LacZ
RNAi	Up	Pause Region
LacZ
RNAi.292	0.856635256305557	1.56107820880191	0.332776040970224	5.59587190139429e-07	3.1749323110406e-06	LacZ
RNAi	Up	Pause Region
LacZ
RNAi.293	1.22781538709042	0.0992830348702407	0.243822959149762	0.670108924257208	0.750318931857691	LacZ
RNAi	Insignificant	Pause Region
LacZ
RNAi.294	0.598976436886517	-0.68380832027874	0.37172733467702	0.036938124740586	0.0733304880679464	LacZ
RNAi	Insignificant	Pause Region
LacZ
RNAi.295	0.208064948147398	-0.238827932062261	0.462220612748474	0.520935925621194	0.618139695050052	LacZ
RNAi	Insignificant	Pause Region
LacZ
RNAi.296	1.01337659539551	0.809623571734057	0.272216421923637	0.00152201452407717	0.00445452963680406	LacZ
RNAi	Up	Pause Region
LacZ
RNAi.297	0.918511308502389	-0.532891950716694	0.28001222539757	0.0408599076270604	0.0796189103135073	LacZ
RNAi	Insignificant	Pause Region
LacZ
RNAi.298	1.76272056599849	0.237252354785201	0.213611853545932	0.250304161357189	0.350995778449645	LacZ
RNAi	Insignificant	Pause Region
LacZ
RNAi.299	1.7413052693454	2.08205659135099	0.250386971632712	1.19088889570215e-17	4.34600935271056e-16	LacZ
RNAi	Up	Pause Region
LacZ
RNAi.300	1.38381132809974	0.297744250616292	0.238754288003335	0.1904948639633	0.283888657985072	LacZ
RNAi	Insignificant	Pause Region
LacZ
RNAi.301	0.828423031921182	0.732413246223742	0.308138988319457	0.00977394541713333	0.0232435902277121	LacZ
RNAi	Up	Pause Region
LacZ
RNAi.302	0.517588433595825	1.68399233148288	0.424258477600851	1.1197311216422e-05	4.96240659006648e-05	LacZ
RNAi	Up	Pause Region
LacZ
RNAi.303	-1.61439372640169	-0.113734830123656	0.791181781095856	0.521648890833477	NA	LacZ
RNAi	Insignificant	Pause Region
LacZ
RNAi.304	1.07577682116073	1.04977907624462	0.284483754996348	8.38833025183492e-05	0.000319123606491944	LacZ
RNAi	Up	Pause Region
LacZ
RNAi.305	-0.506298031850462	0.257902877763729	0.678974686170755	0.506012762388338	0.604826611325999	LacZ
RNAi	Insignificant	Pause Region
LacZ
RNAi.306	1.88156338837969	-0.420725486381388	0.216133636636528	0.0420495118781909	0.0815071194176605	LacZ
RNAi	Insignificant	Pause Region
LacZ
RNAi.307	0.888519268036414	2.39112923336076	0.322057725929365	1.28267427632639e-14	3.24067107762461e-13	LacZ
RNAi	Up	Pause Region
LacZ
RNAi.308	-1.39604411456462	0.0292303919067209	0.759326334729842	0.885498966101669	NA	LacZ
RNAi	Insignificant	Pause Region
LacZ
RNAi.309	1.15035341792989	2.06068201134515	0.301770137960555	1.11618635654618e-12	1.89623383330489e-11	LacZ
RNAi	Up	Pause Region
LacZ
RNAi.310	0.727240237078316	0.400900950166567	0.322791623813706	0.173367247267042	0.264707429194925	LacZ
RNAi	Insignificant	Pause Region
LacZ
RNAi.311	0.492718493647745	-0.476420176600808	0.367571685220969	0.141649986887317	0.224393012453863	LacZ
RNAi	Insignificant	Pause Region
LacZ
RNAi.312	0.804677705595454	1.31519238113232	0.32684067968536	1.5342083450933e-05	6.58217687677185e-05	LacZ
RNAi	Up	Pause Region
LacZ
RNAi.313	-0.723710569110187	-0.283369428786931	0.745245234358528	0.414399785006583	NA	LacZ
RNAi	Insignificant	Pause Region
LacZ
RNAi.314	2.27794786630633	-0.859241051082886	0.252763005973197	0.000321978649202499	0.0010840192335337	LacZ
RNAi	Down	Pause Region
LacZ
RNAi.315	-0.704213059748391	0.0643070490281235	0.678756112549071	0.85572298138981	NA	LacZ
RNAi	Insignificant	Pause Region
LacZ
RNAi.316	-0.211548792976544	-0.282392517582577	0.579045590253272	0.484527698992976	0.585314212596338	LacZ
RNAi	Insignificant	Pause Region
LacZ
RNAi.317	1.18697327770251	-0.0359129094883391	0.245499674335994	0.875881993623401	0.915241343742697	LacZ
RNAi	Insignificant	Pause Region
LacZ
RNAi.318	1.72569708518308	1.56644180636585	0.277878327625437	3.39462922734147e-09	2.98646547500637e-08	LacZ
RNAi	Up	Pause Region
LacZ
RNAi.319	0.0168558269153572	0.797955272348339	0.585796015766452	0.0713388426315299	0.126425430946524	LacZ
RNAi	Insignificant	Pause Region
LacZ
RNAi.320	-0.0787167993866636	0.936056179393133	0.715870610764415	0.056116334928917	0.104130499717438	LacZ
RNAi	Insignificant	Pause Region
LacZ
RNAi.321	-0.10296428149824	-0.69167684239754	0.646864537520458	0.124103212168128	0.201565436906036	LacZ
RNAi	Insignificant	Pause Region
LacZ
RNAi.322	0.829559448750956	0.656271823473163	0.305811486297018	0.019882065931275	0.0433737172640952	LacZ
RNAi	Up	Pause Region
LacZ
RNAi.323	-1.79048498545737	-0.065353668952368	0.786683000587181	0.720780381313187	NA	LacZ
RNAi	Insignificant	Pause Region
LacZ
RNAi.324	0.738760745327957	1.31562998964897	0.357031509924786	5.58381805438328e-05	0.000218909365633382	LacZ
RNAi	Up	Pause Region
LacZ
RNAi.325	0.434185533861972	1.95904242375894	0.484643371096962	8.31926475298798e-06	3.82453290977177e-05	LacZ
RNAi	Up	Pause Region
LacZ
RNAi.326	0.450703186005085	1.12023590131925	0.41975636608721	0.00233583800787345	0.00660740397251091	LacZ
RNAi	Up	Pause Region
LacZ
RNAi.327	2.12193718486378	0.236146661766443	0.242160227174553	0.306026024581805	0.410930048974274	LacZ
RNAi	Insignificant	Pause Region
LacZ
RNAi.328	0.249314561493457	0.189719829452893	0.419235409384778	0.594719350469531	0.684309225374828	LacZ
RNAi	Insignificant	Pause Region
LacZ
RNAi.329	-0.29662263148765	0.108584509113389	0.591492256718929	0.784052129789902	0.844012416481774	LacZ
RNAi	Insignificant	Pause Region
LacZ
RNAi.330	0.319449609671148	1.23521063296448	0.518723994889163	0.00417068108590599	0.0110569805290925	LacZ
RNAi	Up	Pause Region
LacZ
RNAi.331	0.870722778069371	2.93783777033342	0.353899579221947	8.87950475303973e-18	3.28097700624818e-16	LacZ
RNAi	Up	Pause Region
LacZ
RNAi.332	-0.064946410768935	0.300214108123335	0.531528792420026	0.454126412872575	0.55840169569523	LacZ
RNAi	Insignificant	Pause Region
LacZ
RNAi.333	1.62550691371457	1.9691704018172	0.255810845070631	2.03081028847654e-15	5.55840297475615e-14	LacZ
RNAi	Up	Pause Region
LacZ
RNAi.334	0.446750689294001	1.1664619249165	0.451670026532	0.00274413572765757	0.00762374549901859	LacZ
RNAi	Up	Pause Region
LacZ
RNAi.335	2.03866217880227	-0.345903943703179	0.20555234225644	0.0809034474486431	0.139609218130875	LacZ
RNAi	Insignificant	Pause Region
LacZ
RNAi.336	1.96858065382093	1.4169749958432	0.234194892481323	3.459624828742e-10	3.80172899396333e-09	LacZ
RNAi	Up	Pause Region
LacZ
RNAi.337	0.355772285300502	0.669870072973941	0.45813524362062	0.077572604383241	0.134964460598505	LacZ
RNAi	Insignificant	Pause Region
LacZ
RNAi.338	-0.414567472347537	-0.00965997525940751	0.609013609227789	0.977523458051029	0.986078166187921	LacZ
RNAi	Insignificant	Pause Region
LacZ
RNAi.339	-0.087432558916622	0.777089625944112	0.675809776174492	0.0971408969483071	0.16389754074155	LacZ
RNAi	Insignificant	Pause Region
LacZ
RNAi.340	0.915885045137356	1.43790669895668	0.306398656124316	6.19794234394418e-07	3.49639648257614e-06	LacZ
RNAi	Up	Pause Region
LacZ
RNAi.341	0.566310779934772	0.483637363407879	0.350500441911558	0.124363122979288	0.201876656522116	LacZ
RNAi	Insignificant	Pause Region
LacZ
RNAi.342	1.47385395803082	1.49346330059498	0.256937089837817	1.3381949500041e-09	1.30551296112611e-08	LacZ
RNAi	Up	Pause Region
LacZ
RNAi.343	0.0652902130794136	0.379046113454797	0.50315539521551	0.339327059729352	0.446992330017809	LacZ
RNAi	Insignificant	Pause Region
LacZ
RNAi.344	1.37485186800946	-0.459393575444338	0.260353827146223	0.0602153814910481	0.110351312887501	LacZ
RNAi	Insignificant	Pause Region
LacZ
RNAi.345	-0.637658920165231	-0.240254904403335	0.700251511108902	0.510964956469178	NA	LacZ
RNAi	Insignificant	Pause Region
LacZ
RNAi.346	1.4356556743536	0.761744902898306	0.232033473612347	0.000575548518937369	0.00184125695019357	LacZ
RNAi	Up	Pause Region
LacZ
RNAi.347	-0.299880637514761	-0.126240629576428	0.58464909425698	0.746563022752535	0.813731672292218	LacZ
RNAi	Insignificant	Pause Region
LacZ
RNAi.348	0.424420157734165	-0.00708837253166645	0.368281623394504	0.980723812151992	0.986743241445925	LacZ
RNAi	Insignificant	Pause Region
LacZ
RNAi.349	2.18481843628463	-0.240031253567921	0.205637314953661	0.225093522664828	0.323469350022962	LacZ
RNAi	Insignificant	Pause Region
LacZ
RNAi.350	1.28383641557259	0.0855525312831931	0.245188882069676	0.715198960444098	0.785337342894782	LacZ
RNAi	Insignificant	Pause Region
LacZ
RNAi.351	2.25713266446026	-0.226502173855295	0.209497373068256	0.260127982059767	0.361343193124375	LacZ
RNAi	Insignificant	Pause Region
LacZ
RNAi.352	0.27573162191441	1.53048084661616	0.533538131603616	0.000780005057977074	0.0024347359571069	LacZ
RNAi	Up	Pause Region
LacZ
RNAi.353	2.14535873103095	-0.25736393346173	0.202779619908922	0.187261391111106	0.280844582508589	LacZ
RNAi	Insignificant	Pause Region
LacZ
RNAi.354	0.997300084917905	1.70972870679354	0.312740816978566	8.92876819440719e-09	7.11413444276756e-08	LacZ
RNAi	Up	Pause Region
LacZ
RNAi.355	1.21363196010005	2.74744110800402	0.288921912658229	1.55588847107221e-22	1.83968252819578e-20	LacZ
RNAi	Up	Pause Region
LacZ
RNAi.356	-0.543671931334629	-0.0337610227839435	0.65204761475905	0.924390144522787	0.94779648533103	LacZ
RNAi	Insignificant	Pause Region
LacZ
RNAi.357	1.64783439190081	1.58021884611834	0.249230208286285	4.52052851360137e-11	5.63826256801926e-10	LacZ
RNAi	Up	Pause Region
LacZ
RNAi.358	0.88094500362197	1.5887431774688	0.319491321772376	1.33298830473276e-07	8.54731763295022e-07	LacZ
RNAi	Up	Pause Region
LacZ
RNAi.359	2.32524239879223	0.114816921968424	0.198906078296563	0.553111427550134	0.644207005452402	LacZ
RNAi	Insignificant	Pause Region
LacZ
RNAi.360	1.6035246199159	-0.938444444600884	0.226517878329312	1.51342637691103e-05	6.50245402637938e-05	LacZ
RNAi	Down	Pause Region
LacZ
RNAi.361	1.08526024435976	1.03498166093613	0.312263583575701	0.000331240820671788	0.00111140506913258	LacZ
RNAi	Up	Pause Region
LacZ
RNAi.362	0.667733052533267	-0.131803918319497	0.317993210403381	0.648636191728828	0.731551691289661	LacZ
RNAi	Insignificant	Pause Region
LacZ
RNAi.363	2.10577817246797	-0.307290218074294	0.20782556441897	0.124094780668333	0.201565436906036	LacZ
RNAi	Insignificant	Pause Region
LacZ
RNAi.364	0.138744663948893	-0.830785367208952	0.540691460865485	0.0506602811592244	0.0959332422207991	LacZ
RNAi	Insignificant	Pause Region
LacZ
RNAi.365	2.29565796245404	-0.198608700781489	0.202062040762574	0.307491305752563	0.412245333473567	LacZ
RNAi	Insignificant	Pause Region
LacZ
RNAi.367	1.16350500574575	0.0875482569047525	0.263120141927086	0.72567067974567	0.795063947119422	LacZ
RNAi	Insignificant	Pause Region
LacZ
RNAi.368	1.49175693205358	-0.0588221750689967	0.221956113139781	0.780797718709815	0.841428383706239	LacZ
RNAi	Insignificant	Pause Region
LacZ
RNAi.369	1.56612919281398	-0.569596868726804	0.221626829350098	0.00716431880183523	0.0177964087211974	LacZ
RNAi	Down	Pause Region
LacZ
RNAi.370	1.72918504549287	0.885090471445298	0.269287406882201	0.000471575379008892	0.00153690939399149	LacZ
RNAi	Up	Pause Region
LacZ
RNAi.371	1.42838589920013	-0.036788380512331	0.226663555570395	0.863535356944848	0.906145017795161	LacZ
RNAi	Insignificant	Pause Region
LacZ
RNAi.372	1.99537168655445	0.0382016547492642	0.217093504530351	0.857377626735439	0.901309807189567	LacZ
RNAi	Insignificant	Pause Region
LacZ
RNAi.373	1.43755357987197	2.29379024924083	0.339914066825907	1.55482128248398e-12	2.49785419077317e-11	LacZ
RNAi	Up	Pause Region
LacZ
RNAi.374	1.76552382789712	0.682416031802348	0.21648806734401	0.00101393859795687	0.00307090419627101	LacZ
RNAi	Up	Pause Region
LacZ
RNAi.375	0.90655994379263	0.749323137819793	0.335508841144683	0.0136747748664711	0.0313353755854949	LacZ
RNAi	Up	Pause Region
LacZ
RNAi.376	1.48452974097272	-0.111104935418081	0.262991162850962	0.652445110027355	0.7334519876084	LacZ
RNAi	Insignificant	Pause Region
LacZ
RNAi.377	0.544613671662172	-0.809788172278516	0.37096326365202	0.0139220808653306	0.0318773594406796	LacZ
RNAi	Down	Pause Region
LacZ
RNAi.378	1.02848279888215	1.45006738269303	0.31448649788363	8.67023691482609e-07	4.79050847107027e-06	LacZ
RNAi	Up	Pause Region
LacZ
RNAi.379	0.831946520573854	2.00616393302519	0.367670551785169	7.05154028501641e-09	5.83875436484832e-08	LacZ
RNAi	Up	Pause Region
LacZ
RNAi.380	0.792516006011115	1.387846234007	0.337300121496392	9.06426624186722e-06	4.12850092618791e-05	LacZ
RNAi	Up	Pause Region
LacZ
RNAi.381	1.84261329550273	1.97661176686278	0.280964271010582	2.70330275201988e-13	5.18893697076024e-12	LacZ
RNAi	Up	Pause Region
LacZ
RNAi.382	0.287672989547864	0.860322209032913	0.505351662156989	0.0368766298232581	0.0732576060198595	LacZ
RNAi	Insignificant	Pause Region
LacZ
RNAi.383	0.993161678438407	1.20460398390445	0.296773150998335	1.48994520239765e-05	6.41088503389732e-05	LacZ
RNAi	Up	Pause Region
LacZ
RNAi.384	0.60693463051305	0.876010324993284	0.371990842254325	0.00837365473681715	0.0204228740940854	LacZ
RNAi	Up	Pause Region
LacZ
RNAi.385	1.37508950879757	-0.112868227953566	0.228250163291524	0.603686946937328	0.69139814612427	LacZ
RNAi	Insignificant	Pause Region
LacZ
RNAi.386	1.23534661115615	1.36120582376369	0.285932995618447	4.70778631447116e-07	2.69694115224356e-06	LacZ
RNAi	Up	Pause Region
LacZ
RNAi.387	-2.09151498112135	-0.0561160805825519	0.785033421739657	0.801193234098823	NA	LacZ
RNAi	Insignificant	Pause Region
LacZ
RNAi.388	-0.11506310289614	-0.337973304299322	0.566002506506891	0.407111459250263	0.514722614860469	LacZ
RNAi	Insignificant	Pause Region
LacZ
RNAi.389	1.182351872085	-0.333369863592554	0.258899281860954	0.171046790664077	0.26170513105746	LacZ
RNAi	Insignificant	Pause Region
LacZ
RNAi.390	-0.646853453786021	-0.100274091346885	0.677756983593846	0.771124452698591	NA	LacZ
RNAi	Insignificant	Pause Region
LacZ
RNAi.391	0.0627135686805871	0.390873950774997	0.507800633538692	0.327158374126476	0.433207501314481	LacZ
RNAi	Insignificant	Pause Region
LacZ
RNAi.392	1.30462999232101	0.856091746681327	0.284531117268727	0.00124760179114494	0.00372140352636169	LacZ
RNAi	Up	Pause Region
LacZ
RNAi.393	0.0644579892269184	0.179012847225608	0.474622053287772	0.639144388431275	0.723032463040157	LacZ
RNAi	Insignificant	Pause Region
LacZ
RNAi.394	0.724932959658954	-0.175803469671322	0.308442611831925	0.533176315377106	0.626916940435452	LacZ
RNAi	Insignificant	Pause Region
LacZ
RNAi.395	1.54396318059487	-0.54896448451031	0.230133930413167	0.0122332972513505	0.0282512708398375	LacZ
RNAi	Down	Pause Region
LacZ
RNAi.396	2.14009649392222	-0.0331355880567383	0.218001084755421	0.872411598056615	0.912866790745258	LacZ
RNAi	Insignificant	Pause Region
LacZ
RNAi.397	2.17229760653258	-0.172305696197755	0.208559030260569	0.390424111955458	0.498313331148676	LacZ
RNAi	Insignificant	Pause Region
LacZ
RNAi.398	1.45507794501315	2.12264763618443	0.250251617384987	3.07325072901568e-18	1.24445604862608e-16	LacZ
RNAi	Up	Pause Region
LacZ
RNAi.399	1.87062348453677	0.833447191305937	0.260917069233119	0.00070442667039967	0.00220814977486895	LacZ
RNAi	Up	Pause Region
LacZ
RNAi.400	1.96710444653084	1.57755044787437	0.274319398467392	1.74631422716841e-09	1.64398243806045e-08	LacZ
RNAi	Up	Pause Region
LacZ
RNAi.401	1.27075392883214	1.50011556060229	0.259560855045147	1.66454755277134e-09	1.57705210448464e-08	LacZ
RNAi	Up	Pause Region
LacZ
RNAi.402	-0.246646787358504	-0.0583867816533345	0.568005228068625	0.880180269417356	0.917676939781974	LacZ
RNAi	Insignificant	Pause Region
LacZ
RNAi.403	0.614224698672826	0.375946265521327	0.358895725674088	0.239182855302545	0.33861327599345	LacZ
RNAi	Insignificant	Pause Region
LacZ
RNAi.404	0.992202140615054	1.69961505748895	0.299915102545447	2.72264492224123e-09	2.44624267177662e-08	LacZ
RNAi	Up	Pause Region
LacZ
RNAi.405	-0.560272672356211	-0.393830362400609	0.747975345579775	0.310422451622695	NA	LacZ
RNAi	Insignificant	Pause Region
LacZ
RNAi.406	1.57180342318676	1.32189333522618	0.28064525701269	6.3820185175225e-07	3.58654880946702e-06	LacZ
RNAi	Up	Pause Region
LacZ
RNAi.407	0.579434878186131	1.74676899296084	0.397668754695305	1.79959420518188e-06	9.25147907916113e-06	LacZ
RNAi	Up	Pause Region
LacZ
RNAi.408	0.664735968518705	1.17114832658528	0.350035521882553	0.000244974909536942	0.000847945939802341	LacZ
RNAi	Up	Pause Region
LacZ
RNAi.409	0.732188627879881	1.69282897674456	0.35235667599145	2.74979033680203e-07	1.63548898100338e-06	LacZ
RNAi	Up	Pause Region
LacZ
RNAi.410	1.37084557598428	2.03697101273996	0.281533838785296	5.82970096023852e-14	1.21894675744221e-12	LacZ
RNAi	Up	Pause Region
LacZ
RNAi.411	1.13202662609447	-0.144120992800788	0.277488743452131	0.57669904786408	0.668780849543437	LacZ
RNAi	Insignificant	Pause Region
LacZ
RNAi.412	1.70305524693604	1.65601729328595	0.24227436833489	1.51659320441996e-12	2.44975383183901e-11	LacZ
RNAi	Up	Pause Region
LacZ
RNAi.413	1.46420628434378	1.26531175952505	0.254232802999406	1.82974879487115e-07	1.13868156581876e-06	LacZ
RNAi	Up	Pause Region
LacZ
RNAi.414	1.66700091135848	0.6667768943371	0.261298526631913	0.00669230337627379	0.0167790065990376	LacZ
RNAi	Up	Pause Region
LacZ
RNAi.415	1.60127429376365	2.46936210953895	0.269974701978384	5.78917197275028e-21	5.18569465195449e-19	LacZ
RNAi	Up	Pause Region
LacZ
RNAi.416	0.0793712083322371	0.591431712211076	0.525142907285756	0.149079326630509	0.234403451872225	LacZ
RNAi	Insignificant	Pause Region
LacZ
RNAi.417	1.25287304688442	0.847456009072268	0.272578688326604	0.000911828424289092	0.00280183453450993	LacZ
RNAi	Up	Pause Region
LacZ
RNAi.418	1.10641274908522	1.70312759676853	0.30051621144173	2.60207380726864e-09	2.35942643383009e-08	LacZ
RNAi	Up	Pause Region
LacZ
RNAi.419	0.692615615701594	-0.234752364400158	0.316957300683418	0.415813070456492	0.522258605165439	LacZ
RNAi	Insignificant	Pause Region
LacZ
RNAi.420	-0.540569814703147	0.0423003597542954	0.652792786307318	0.910714825559241	0.937351331599275	LacZ
RNAi	Insignificant	Pause Region
LacZ
RNAi.421	2.56502477111911	-0.0171876989779427	0.201183582823186	0.92960340525474	0.950833102398966	LacZ
RNAi	Insignificant	Pause Region
LacZ
RNAi.422	0.333628612518691	0.942895839985742	0.460235359291051	0.0156620756639381	0.0353682930959518	LacZ
RNAi	Up	Pause Region
LacZ
RNAi.423	1.57735074611952	2.43994673910473	0.233526422882556	1.71550168399446e-26	3.38068198525842e-24	LacZ
RNAi	Up	Pause Region
LacZ
RNAi.424	1.59328246634975	-0.478408927661094	0.245441254590615	0.0393162242442117	0.0771704906148006	LacZ
RNAi	Insignificant	Pause Region
LacZ
RNAi.425	1.19279039712065	2.03462091125347	0.305130286288601	3.33974043991346e-12	5.11516722299699e-11	LacZ
RNAi	Up	Pause Region
LacZ
RNAi.426	1.85797998691776	1.4243174069276	0.257738383469021	7.66095233270596e-09	6.23850553594458e-08	LacZ
RNAi	Up	Pause Region
LacZ
RNAi.427	0.374019329178085	0.601812348568258	0.417070194980058	0.0919674384013702	0.156238935583017	LacZ
RNAi	Insignificant	Pause Region
LacZ
RNAi.428	1.23080259959505	0.91447270220768	0.268964234795078	0.000303506907830607	0.00103122576959457	LacZ
RNAi	Up	Pause Region
LacZ
RNAi.429	1.73938323883819	2.03156839240673	0.299000007349294	1.41511664021139e-12	2.3239359935916e-11	LacZ
RNAi	Up	Pause Region
LacZ
RNAi.430	0.526510505591419	0.356073643411833	0.370281672202385	0.276000351129507	0.377711591638344	LacZ
RNAi	Insignificant	Pause Region
LacZ
RNAi.431	2.15562483836031	-0.811282884021043	0.218839822078924	0.000109248535784641	0.000406723767984128	LacZ
RNAi	Down	Pause Region
LacZ
RNAi.432	0.316567875885815	0.791604383134863	0.455410363857919	0.0377545167105971	0.0747003690739792	LacZ
RNAi	Insignificant	Pause Region
LacZ
RNAi.433	0.61744856599874	1.56338918809582	0.376944040970519	6.69114285144065e-06	3.14952520204754e-05	LacZ
RNAi	Up	Pause Region
LacZ
RNAi.434	2.10161528818291	-0.424006414083735	0.231338985967458	0.0540546724349908	0.101194180948596	LacZ
RNAi	Insignificant	Pause Region
LacZ
RNAi.435	-1.23340127893574	0.0324661995089304	0.753734102116154	0.884528472362763	NA	LacZ
RNAi	Insignificant	Pause Region
LacZ
RNAi.436	2.05353651701558	0.11294414275702	0.217687385786143	0.591014052023262	0.681637743964402	LacZ
RNAi	Insignificant	Pause Region
LacZ
RNAi.437	0.752077271717897	1.68668951059533	0.348574996928412	2.29546733689227e-07	1.39905184491826e-06	LacZ
RNAi	Up	Pause Region
LacZ
RNAi.438	0.0876660873776444	0.203988279321529	0.482531396707342	0.595389708882519	0.684813999788609	LacZ
RNAi	Insignificant	Pause Region
LacZ
RNAi.439	1.26388272986188	1.50480646524765	0.253049926052613	6.11680170263038e-10	6.41179639467213e-09	LacZ
RNAi	Up	Pause Region
LacZ
RNAi.440	0.639269786015713	1.89117236941826	0.409870700546232	5.26347162147643e-07	2.99208117559314e-06	LacZ
RNAi	Up	Pause Region
LacZ
RNAi.441	1.08353038942291	0.463428765774769	0.269880013608427	0.0669155048672485	0.119952839531587	LacZ
RNAi	Insignificant	Pause Region
LacZ
RNAi.442	0.687120782341916	-0.459522577420143	0.319978213251289	0.114426797511192	0.189281261020191	LacZ
RNAi	Insignificant	Pause Region
LacZ
RNAi.443	0.958931611709951	2.04969481244138	0.366091566301764	2.96221834740703e-09	2.64541312233691e-08	LacZ
RNAi	Up	Pause Region
LacZ
RNAi.444	0.430836661294628	1.87894384334719	0.45541127426031	5.08283814979684e-06	2.43120866841415e-05	LacZ
RNAi	Up	Pause Region
LacZ
RNAi.445	1.42916784966272	0.726799921697326	0.260803861425986	0.00308105094512833	0.00844313589542844	LacZ
RNAi	Up	Pause Region
LacZ
RNAi.446	0.27484455398686	0.15689204685245	0.411770496829661	0.656447103153856	0.73697593502575	LacZ
RNAi	Insignificant	Pause Region
LacZ
RNAi.447	0.604860286287109	1.21184450100511	0.382701468834486	0.000443381507573587	0.00145142384982007	LacZ
RNAi	Up	Pause Region
LacZ
RNAi.448	0.925826286679529	0.739248336528681	0.289170054169411	0.00589630603612321	0.0149940164256091	LacZ
RNAi	Up	Pause Region
LacZ
RNAi.449	1.7632995581879	0.665457742124126	0.215901703701487	0.00131400696366446	0.00389198856171557	LacZ
RNAi	Up	Pause Region
LacZ
RNAi.450	0.472452922045773	0.881303094605643	0.398801448163847	0.0116421352236788	0.0271404982028348	LacZ
RNAi	Up	Pause Region
LacZ
RNAi.451	0.589907732872964	-0.30650076917226	0.33926279211712	0.3142536784131	0.419193986186428	LacZ
RNAi	Insignificant	Pause Region
LacZ
RNAi.452	0.652285029211616	1.25715555496784	0.379843221277455	0.000260470305800941	0.000899474560686426	LacZ
RNAi	Up	Pause Region
LacZ
RNAi.453	1.01178394389811	2.13331203867174	0.307212074923914	5.12872325593691e-13	9.37684314392136e-12	LacZ
RNAi	Up	Pause Region
LacZ
RNAi.454	0.821623234495603	0.230513361875878	0.290729535159882	0.394289663592925	0.50194670352312	LacZ
RNAi	Insignificant	Pause Region
LacZ
RNAi.455	-1.89962945488244	0.0596243919609379	0.785537633622554	0.754578476013224	NA	LacZ
RNAi	Insignificant	Pause Region
LacZ
RNAi.456	-0.191721490417232	-1.74054514880354	0.895570728853	0.00609785180259305	0.0154193754734517	LacZ
RNAi	Down	Pause Region
LacZ
RNAi.457	2.51930593631469	-0.0898199139527716	0.200635693524676	0.641247216394287	0.724589744518927	LacZ
RNAi	Insignificant	Pause Region
LacZ
RNAi.458	0.00814221807425773	-0.145924069849597	0.490360483822809	0.702096294467605	0.776168904533793	LacZ
RNAi	Insignificant	Pause Region
LacZ
RNAi.459	2.50538260284792	-0.388128689218799	0.205873343295739	0.0499589821437167	0.0947873884575267	LacZ
RNAi	Insignificant	Pause Region
LacZ
RNAi.460	-0.492751486081213	-0.303600691208425	0.69633261038764	0.426206789392481	0.531813959241948	LacZ
RNAi	Insignificant	Pause Region
LacZ
RNAi.461	1.5097202073153	2.29199839854101	0.253176429050206	1.59115796780461e-20	1.23775340863959e-18	LacZ
RNAi	Up	Pause Region
LacZ
RNAi.462	0.850382760881344	1.79981563051676	0.31750113600104	2.22440281693269e-09	2.04839088063958e-08	LacZ
RNAi	Up	Pause Region
LacZ
RNAi.463	0.301160264469208	0.777059106321095	0.454593492867423	0.0413904794923802	0.0804935903812341	LacZ
RNAi	Insignificant	Pause Region
LacZ
RNAi.464	2.36293778338906	-0.302965631043753	0.204362256597709	0.120724379727895	0.198146177943174	LacZ
RNAi	Insignificant	Pause Region
LacZ
RNAi.465	-0.201142268252514	0.152026995050835	0.556637251527875	0.703808284095835	0.777159987966861	LacZ
RNAi	Insignificant	Pause Region
LacZ
RNAi.466	1.59037838098878	-0.654339800478718	0.251332657484097	0.00577914933078766	0.0147377034113938	LacZ
RNAi	Down	Pause Region
LacZ
RNAi.467	1.90467011234631	-0.551757062608772	0.212428215784996	0.00685818169802408	0.0171380550038589	LacZ
RNAi	Down	Pause Region
LacZ
RNAi.468	0.168158519083348	-0.185959912590466	0.475413345412476	0.623287540501548	0.708902643217613	LacZ
RNAi	Insignificant	Pause Region
LacZ
RNAi.469	0.132515834912639	0.613866280002272	0.501915441655045	0.12562356397533	0.203364323719099	LacZ
RNAi	Insignificant	Pause Region
LacZ
RNAi.470	0.890560730715229	0.195180938645508	0.27933031128082	0.456321548596953	0.560168811317522	LacZ
RNAi	Insignificant	Pause Region
LacZ
RNAi.471	-0.0607678759855932	-0.447811672008593	0.560795038836353	0.27725554107014	0.379080969993033	LacZ
RNAi	Insignificant	Pause Region
LacZ
RNAi.472	0.0880474481283682	0.994534226348263	0.578517518689542	0.0267693336132264	0.05580205563845	LacZ
RNAi	Insignificant	Pause Region
LacZ
RNAi.473	0.2770301510869	-0.47810035730415	0.472436351339343	0.211071668052474	0.307353621065574	LacZ
RNAi	Insignificant	Pause Region
LacZ
RNAi.474	2.37291894978603	-0.408891301467385	0.209156329034059	0.0414384634218984	0.0805339236522891	LacZ
RNAi	Insignificant	Pause Region
LacZ
RNAi.475	0.231374004542345	0.434614760572026	0.44716996097345	0.242291456390069	0.342194718150523	LacZ
RNAi	Insignificant	Pause Region
LacZ
RNAi.476	-0.62324060459512	-0.0761034651414732	0.663090831766255	0.830224065745639	NA	LacZ
RNAi	Insignificant	Pause Region
LacZ
RNAi.477	2.53212087884255	-0.157542640707094	0.200991805573194	0.415429799738911	0.522258605165439	LacZ
RNAi	Insignificant	Pause Region
LacZ
RNAi.478	0.528186909583615	-0.0551923971359653	0.34688123462058	0.857402969491564	0.901309807189567	LacZ
RNAi	Insignificant	Pause Region
LacZ
RNAi.479	1.12414705664053	0.190443816355561	0.265767957286584	0.447435933894992	0.552011945155925	LacZ
RNAi	Insignificant	Pause Region
LacZ
RNAi.480	0.383060976930993	2.68455550771414	0.549103904630422	8.62587350773365e-08	5.7557747378918e-07	LacZ
RNAi	Up	Pause Region
LacZ
RNAi.481	0.187280946665673	-0.290586363021954	0.448734363461156	0.429935473539511	0.535001194866557	LacZ
RNAi	Insignificant	Pause Region
LacZ
RNAi.482	-1.15366288787019	0.0213832357456851	0.745183651190844	0.929941563463002	NA	LacZ
RNAi	Insignificant	Pause Region
LacZ
RNAi.483	1.48748305716266	0.968238762132583	0.228234358031341	9.47483233379033e-06	4.28250831478352e-05	LacZ
RNAi	Up	Pause Region
LacZ
RNAi.484	1.5983740627039	1.54626334310794	0.277798767199129	5.28217955634002e-09	4.46117793386888e-08	LacZ
RNAi	Up	Pause Region
LacZ
RNAi.485	0.768573359169756	-0.126359860557012	0.298723038656822	0.645737462365902	0.729106164535373	LacZ
RNAi	Insignificant	Pause Region
LacZ
RNAi.486	0.48315920971698	-0.391736960719971	0.388778110504389	0.245817504562934	0.346017401660969	LacZ
RNAi	Insignificant	Pause Region
LacZ
RNAi.487	0.306634081977353	-0.0316848150633571	0.417374815457716	0.926896609275568	0.949968394141474	LacZ
RNAi	Insignificant	Pause Region
LacZ
RNAi.488	2.03562962774687	1.09094327398266	0.21781075525773	1.98195862993534e-07	1.22310432360937e-06	LacZ
RNAi	Up	Pause Region
LacZ
RNAi.489	1.43266549902218	1.32427211687777	0.293673116795046	1.6798343280373e-06	8.66595161200393e-06	LacZ
RNAi	Up	Pause Region
LacZ
RNAi.490	-0.0196897747781622	-0.57614400281737	0.569988306981274	0.171972803599346	0.262985828991032	LacZ
RNAi	Insignificant	Pause Region
LacZ
RNAi.491	0.876318894703931	0.493807092061657	0.304796450696892	0.0784383897544751	0.136230246835622	LacZ
RNAi	Insignificant	Pause Region
LacZ
RNAi.492	0.854932734947987	-0.36636377669713	0.304716435012013	0.189620187317107	0.283304417998214	LacZ
RNAi	Insignificant	Pause Region
LacZ
RNAi.493	2.57113134868153	-0.0579000217344733	0.222095487969758	0.778766602169249	0.839545614884135	LacZ
RNAi	Insignificant	Pause Region
LacZ
RNAi.494	2.42093037175755	-0.253044389719425	0.202010611676	0.192614144189257	0.286546255774254	LacZ
RNAi	Insignificant	Pause Region
LacZ
RNAi.495	1.03297616138686	-0.684567678748289	0.301719706704578	0.0135952114379952	0.0312014324617344	LacZ
RNAi	Down	Pause Region
LacZ
RNAi.496	2.38929905561219	0.494661605355077	0.203033661632226	0.0115484890895577	0.0269647186008946	LacZ
RNAi	Up	Pause Region
LacZ
RNAi.497	1.74563721353428	1.8054231653465	0.292453476750743	1.01604799995663e-10	1.20619995496859e-09	LacZ
RNAi	Up	Pause Region
LacZ
RNAi.498	0.894969228777867	1.34109689880754	0.353645944570287	3.83635977000869e-05	0.000153870820626129	LacZ
RNAi	Up	Pause Region
LacZ
RNAi.499	0.923079442704164	-0.615374814489734	0.298562475139367	0.0251361722815046	0.052959747159036	LacZ
RNAi	Insignificant	Pause Region
LacZ
RNAi.500	0.798892236532941	1.5071525055976	0.333815319820227	1.35698986141229e-06	7.1689837255386e-06	LacZ
RNAi	Up	Pause Region
LacZ
RNAi.501	-0.363436885943262	-0.317724834509024	0.655128035937275	0.42571771796217	0.53165254511879	LacZ
RNAi	Insignificant	Pause Region
LacZ
RNAi.502	0.0830455101578564	1.43897655075764	0.706685133675571	0.00685870063246449	0.0171380550038589	LacZ
RNAi	Up	Pause Region
LacZ
RNAi.503	0.530068365118849	-0.197578127458921	0.34997638693766	0.527137928396081	0.622540837530489	LacZ
RNAi	Insignificant	Pause Region
LacZ
RNAi.504	1.44898751566897	0.565361331884252	0.229331727617425	0.00980985938659153	0.02331024465174	LacZ
RNAi	Up	Pause Region
LacZ
RNAi.505	2.67830707570053	-0.194704470009611	0.209569177965857	0.327250456845479	0.433207501314481	LacZ
RNAi	Insignificant	Pause Region
LacZ
RNAi.506	2.02676760999571	0.857407862682675	0.245520956036861	0.00023504956407333	0.000816458885312296	LacZ
RNAi	Up	Pause Region
LacZ
RNAi.507	1.24564898034079	1.76192713855236	0.317772979285436	4.69407209428288e-09	3.98726353755753e-08	LacZ
RNAi	Up	Pause Region
LacZ
RNAi.508	1.29662954594363	1.18549041250079	0.256926178122373	1.2725612658575e-06	6.76563147819201e-06	LacZ
RNAi	Up	Pause Region
LacZ
RNAi.509	-0.558226337194816	-0.275135822314361	0.696069951694516	0.463812982050601	NA	LacZ
RNAi	Insignificant	Pause Region
LacZ
RNAi.510	1.00604116722273	0.0709535004638657	0.274990468797694	0.784699828155877	0.844094866094895	LacZ
RNAi	Insignificant	Pause Region
LacZ
RNAi.511	1.46616595728947	-0.342668256494124	0.230391587296146	0.11857497244949	0.195268868278937	LacZ
RNAi	Insignificant	Pause Region
LacZ
RNAi.512	0.329809602790433	2.058642597524	0.516176399448533	9.75151778067221e-06	4.39412904872974e-05	LacZ
RNAi	Up	Pause Region
LacZ
RNAi.513	0.477638480857861	0.447147885117201	0.416442102078432	0.208732202785404	0.304697477251187	LacZ
RNAi	Insignificant	Pause Region
LacZ
RNAi.514	0.251333986122703	0.632616283924171	0.45712545377742	0.0953603599993765	0.161378194427433	LacZ
RNAi	Insignificant	Pause Region
LacZ
RNAi.515	1.21671205695222	1.82695325428398	0.25732199601259	1.99286309921936e-13	3.92726888086161e-12	LacZ
RNAi	Up	Pause Region
LacZ
RNAi.516	-0.142396154305357	-0.0338253322800528	0.537485814189388	0.929371887894382	0.950833102398966	LacZ
RNAi	Insignificant	Pause Region
LacZ
RNAi.517	1.03508837268046	0.589060084393999	0.283099486927803	0.0255485401819792	0.0535993504456568	LacZ
RNAi	Insignificant	Pause Region
LacZ
RNAi.518	0.776982512767961	0.62052497253477	0.323704662181941	0.0351267440387093	0.0703486825057078	LacZ
RNAi	Insignificant	Pause Region
LacZ
RNAi.519	1.56447727671323	-0.603718758315204	0.244522703087638	0.00906187583519498	0.0219026205795882	LacZ
RNAi	Down	Pause Region
LacZ
RNAi.520	0.624861971351998	-0.442303944477239	0.352680102112688	0.15839274881664	0.24577898451548	LacZ
RNAi	Insignificant	Pause Region
LacZ
RNAi.521	0.78918395526355	1.21613597126577	0.332868406235681	7.13934801987926e-05	0.000275148797219858	LacZ
RNAi	Up	Pause Region
LacZ
RNAi.522	2.22196581962835	-0.263189301522146	0.216392162477372	0.206600288995684	0.30233190805507	LacZ
RNAi	Insignificant	Pause Region
LacZ
RNAi.523	0.493816910168012	1.13548672057066	0.475161925128294	0.00466745171977184	0.0121989277485814	LacZ
RNAi	Up	Pause Region
LacZ
RNAi.524	1.17184195769991	0.322046528195554	0.272098063367239	0.207059723136251	0.302854300638672	LacZ
RNAi	Insignificant	Pause Region
LacZ
RNAi.525	1.60972590478269	2.55591863299029	0.235370038511307	1.77662576442668e-28	5.83522862182808e-26	LacZ
RNAi	Up	Pause Region
LacZ
RNAi.526	1.11271222150349	2.02684135207879	0.309620490193707	7.18918692921998e-12	1.03664568598899e-10	LacZ
RNAi	Up	Pause Region
LacZ
RNAi.527	-0.110558225090636	-0.0505338086820723	0.537069142331368	0.895291704362904	0.927939087691706	LacZ
RNAi	Insignificant	Pause Region
LacZ
RNAi.528	1.53436217325767	-0.371469386745005	0.22050241264113	0.0783595171053963	0.136173270172576	LacZ
RNAi	Insignificant	Pause Region
LacZ
RNAi.529	1.34347604700521	1.73448506276967	0.261605857694342	5.80061980932784e-12	8.6163980685292e-11	LacZ
RNAi	Up	Pause Region
LacZ
RNAi.530	1.38420327608446	-0.530446240980978	0.257863860342471	0.0286932978124995	0.0594357207643848	LacZ
RNAi	Insignificant	Pause Region
LacZ
RNAi.531	0.833778006655512	0.953526558155171	0.316515525249014	0.0010608921253505	0.00319673508923147	LacZ
RNAi	Up	Pause Region
LacZ
RNAi.532	-0.618343517414213	-0.380407997883844	0.749659272851797	0.319698240075632	NA	LacZ
RNAi	Insignificant	Pause Region
LacZ
RNAi.533	0.900580126539175	1.08571794298043	0.302707931459702	0.000113746942222765	0.000421348322318916	LacZ
RNAi	Up	Pause Region
LacZ
RNAi.534	-0.997186220775327	0.136657919671057	0.75919552380074	0.572072011936571	NA	LacZ
RNAi	Insignificant	Pause Region
LacZ
RNAi.535	1.93479465519508	1.95039780147509	0.248430484906313	5.94533172947779e-16	1.84993690445646e-14	LacZ
RNAi	Up	Pause Region
LacZ
RNAi.536	0.349947398041951	-0.316929788768191	0.415169332708871	0.367900112683484	0.475727354808564	LacZ
RNAi	Insignificant	Pause Region
LacZ
RNAi.537	0.569520210604101	-0.606063359713229	0.354826764116146	0.0555367429086268	0.103452911917664	LacZ
RNAi	Insignificant	Pause Region
LacZ
RNAi.538	2.58811306231764	-0.134696621879607	0.219194305740883	0.519280433125749	0.616710711257418	LacZ
RNAi	Insignificant	Pause Region
LacZ
RNAi.539	2.2281109251304	0.747867462436707	0.235055773182414	0.000836845611201522	0.0025929933194043	LacZ
RNAi	Up	Pause Region
LacZ
RNAi.540	1.40328356556972	1.54689411722215	0.258934746627085	4.65763456788084e-10	4.98839412415064e-09	LacZ
RNAi	Up	Pause Region
LacZ
RNAi.541	0.935221252734687	0.279478052585953	0.275154956732022	0.278758219928344	0.380780636833727	LacZ
RNAi	Insignificant	Pause Region
LacZ
RNAi.542	0.705583638839472	1.14184085356108	0.34558384370472	0.000305690482016681	0.0010374524280612	LacZ
RNAi	Up	Pause Region
LacZ
RNAi.543	-1.25845448322379	-0.0422720973888884	0.752986324718101	0.848679095785622	NA	LacZ
RNAi	Insignificant	Pause Region
LacZ
RNAi.544	1.07949057068216	0.832253877018886	0.266621815936608	0.000900714784332117	0.00277345094008931	LacZ
RNAi	Up	Pause Region
LacZ
RNAi.545	1.18946574883712	1.21497782899403	0.269066526855233	1.84220307808415e-06	9.43769895808797e-06	LacZ
RNAi	Up	Pause Region
LacZ
RNAi.546	1.08680724382907	1.38738248130882	0.294105484388929	5.64240536832059e-07	3.18909182959e-06	LacZ
RNAi	Up	Pause Region
LacZ
RNAi.547	0.54233672635853	2.67021103215923	0.45058953420596	3.29184781382109e-10	3.63085900658774e-09	LacZ
RNAi	Up	Pause Region
LacZ
RNAi.548	1.21126408044009	1.05572605013705	0.279313388854642	5.87399722514185e-05	0.000228467576283149	LacZ
RNAi	Up	Pause Region
LacZ
RNAi.549	1.51958650615158	-0.312132392932602	0.22813480390687	0.151440416293683	0.237010081666533	LacZ
RNAi	Insignificant	Pause Region
LacZ
RNAi.550	1.73359685691597	1.75737589675539	0.288723636767974	1.90185480439573e-10	2.1706111203837e-09	LacZ
RNAi	Up	Pause Region
LacZ
RNAi.551	1.86052052165316	1.01704864333695	0.223187463894197	2.06689542698438e-06	1.0479833417094e-05	LacZ
RNAi	Up	Pause Region
LacZ
RNAi.552	0.774025825869752	-0.279509393814789	0.298345766325029	0.308740024524489	0.413144188544314	LacZ
RNAi	Insignificant	Pause Region
LacZ
RNAi.553	1.68741636001012	-0.396654149300222	0.218926467100235	0.058945315976249	0.108359672901612	LacZ
RNAi	Insignificant	Pause Region
LacZ
RNAi.554	0.614092710317233	1.36978333248192	0.374070000028145	5.73461115115099e-05	0.000223634703994754	LacZ
RNAi	Up	Pause Region
LacZ
RNAi.555	1.49092683147204	-0.508755728312805	0.236053128615629	0.0233907065434455	0.0498866728300324	LacZ
RNAi	Down	Pause Region
LacZ
RNAi.556	1.17184049581531	1.25469914503461	0.26597798047397	7.0777730538958e-07	3.962480520325e-06	LacZ
RNAi	Up	Pause Region
LacZ
RNAi.557	0.972825128025454	1.75188807569612	0.298305184136185	7.46629536703364e-10	7.69002407838030e-09	LacZ
RNAi	Up	Pause Region
LacZ
RNAi.558	0.905656937859928	0.757005815000421	0.287090860841258	0.00460026566535804	0.0120339692980517	LacZ
RNAi	Up	Pause Region
LacZ
RNAi.559	1.59711683839935	-0.210790171810155	0.252962043145941	0.376794827826949	0.484386436946978	LacZ
RNAi	Insignificant	Pause Region
LacZ
RNAi.560	2.23250439363881	0.251637393489729	0.237880541663747	0.26775813348191	0.368822480229509	LacZ
RNAi	Insignificant	Pause Region
LacZ
RNAi.561	1.49791951276102	-0.301837247849379	0.224999263909758	0.159949463790817	0.247732628165777	LacZ
RNAi	Insignificant	Pause Region
LacZ
RNAi.562	0.040345167980713	1.06899484081152	0.61222083251668	0.02251194933477	0.0483456185257594	LacZ
RNAi	Up	Pause Region
LacZ
RNAi.563	1.51338109581558	-0.521152010297694	0.222837608281988	0.0143615222678	0.0327819766977735	LacZ
RNAi	Down	Pause Region
LacZ
RNAi.564	1.68155440457101	0.0291925965062626	0.236385298890601	0.899082724443739	0.929261724984508	LacZ
RNAi	Insignificant	Pause Region
LacZ
RNAi.565	1.91439433314323	0.253984474720999	0.225239354025128	0.240092760487066	0.339576172248693	LacZ
RNAi	Insignificant	Pause Region
LacZ
RNAi.566	1.41238997934404	-0.510497110294413	0.286928995075363	0.0549269933999823	0.102632232926895	LacZ
RNAi	Insignificant	Pause Region
LacZ
RNAi.567	0.109586983001198	-0.59684468508097	0.546340789304421	0.150058893616755	0.235544870282559	LacZ
RNAi	Insignificant	Pause Region
LacZ
RNAi.568	2.42365395993135	0.0876369600265864	0.219555177415223	0.680507583877894	0.758228578191879	LacZ
RNAi	Insignificant	Pause Region
LacZ
RNAi.569	1.08025840708894	-0.562081800671258	0.28387957646639	0.033082952765008	0.0668442982729759	LacZ
RNAi	Insignificant	Pause Region
LacZ
RNAi.570	0.367132192430754	1.00207805526033	0.462936896832788	0.0101723697824166	0.0241134924433228	LacZ
RNAi	Up	Pause Region
LacZ
RNAi.571	0.863361528455554	-0.464276256990792	0.295888627344624	0.0890634126811998	0.151638323631213	LacZ
RNAi	Insignificant	Pause Region
LacZ
RNAi.572	-0.112382699664264	0.575929317677095	0.622171722550104	0.183854568378108	0.276295934990182	LacZ
RNAi	Insignificant	Pause Region
LacZ
RNAi.573	1.07963611218415	-0.303259841285035	0.25391249481105	0.205374685422617	0.300985409077469	LacZ
RNAi	Insignificant	Pause Region
LacZ
RNAi.574	0.755686239484397	0.796320307874861	0.336529676182192	0.00909799731071794	0.0219229530901875	LacZ
RNAi	Up	Pause Region
LacZ
RNAi.575	-0.0970050253183232	0.285142271187199	0.551527933541358	0.483748167668339	0.584611440567298	LacZ
RNAi	Insignificant	Pause Region
LacZ
RNAi.576	2.33110383423436	0.096952316484301	0.228323512472464	0.660229891320876	0.740379195274852	LacZ
RNAi	Insignificant	Pause Region
LacZ
RNAi.577	-0.901875661705765	-0.0184123418783994	0.709773268002696	0.949889352791706	NA	LacZ
RNAi	Insignificant	Pause Region
LacZ
RNAi.578	1.23588116790059	-0.171163443957114	0.274894927815992	0.504143206029918	0.603094826800663	LacZ
RNAi	Insignificant	Pause Region
LacZ
RNAi.579	0.518303321793302	1.80685185762417	0.424800640412813	3.22956162891121e-06	1.59109736251025e-05	LacZ
RNAi	Up	Pause Region
LacZ
RNAi.580	0.414036935664916	1.38902217188528	0.438148833039724	0.000342475582108986	0.00114261605046745	LacZ
RNAi	Up	Pause Region
LacZ
RNAi.581	1.3396893933345	1.05463306458988	0.244907505275565	6.20582985264888e-06	2.93042061412621e-05	LacZ
RNAi	Up	Pause Region
LacZ
RNAi.582	1.13130903097328	1.56356505554106	0.278853135120876	4.31531976628769e-09	3.69741600844823e-08	LacZ
RNAi	Up	Pause Region
LacZ
RNAi.583	1.33965909770999	0.156557371617232	0.231497425459514	0.480290978027427	0.582198406027172	LacZ
RNAi	Insignificant	Pause Region
LacZ
RNAi.584	0.712578154976479	-0.659062509217951	0.34608239573748	0.0333845486610729	0.0673156383643462	LacZ
RNAi	Insignificant	Pause Region
LacZ
RNAi.585	0.358168122382888	0.291870606427383	0.404181845293913	0.403567175941471	0.511335007322327	LacZ
RNAi	Insignificant	Pause Region
LacZ
RNAi.586	-0.940058111938045	-0.000810253180291593	0.716572279734565	0.995739795787395	NA	LacZ
RNAi	Insignificant	Pause Region
LacZ
RNAi.587	1.48007596440967	1.71498230935769	0.273895969795254	6.80120429699216e-11	8.30758673632596e-10	LacZ
RNAi	Up	Pause Region
LacZ
RNAi.588	1.72430762110267	-0.268890851507343	0.214946930024636	0.191901918616551	0.285774343289937	LacZ
RNAi	Insignificant	Pause Region
LacZ
RNAi.589	-0.555525808576993	-0.0401623615707411	0.646106017492317	0.91067652531904	0.937351331599275	LacZ
RNAi	Insignificant	Pause Region
LacZ
RNAi.590	0.547473178222332	0.95317900564136	0.38986646967644	0.00578340187997863	0.0147377034113938	LacZ
RNAi	Up	Pause Region
LacZ
RNAi.591	0.952272867224772	2.95842677592564	0.332090638807587	4.46798651434435e-20	3.22130930156144e-18	LacZ
RNAi	Up	Pause Region
LacZ
RNAi.592	-0.445147565627945	0.376910991323523	0.686707473600083	0.358144800670028	0.466788373360054	LacZ
RNAi	Insignificant	Pause Region
LacZ
RNAi.593	0.733768857035218	-0.681748866152476	0.381849118907675	0.0416308560233341	0.0808015826690582	LacZ
RNAi	Insignificant	Pause Region
LacZ
RNAi.594	1.88543303102022	-0.405103111141403	0.208921119742951	0.0441330817276973	0.0849331963457509	LacZ
RNAi	Insignificant	Pause Region
LacZ
RNAi.595	1.78531167969803	0.472299522281802	0.246766740372627	0.0434430251549152	0.0838782379868905	LacZ
RNAi	Insignificant	Pause Region
LacZ
RNAi.596	2.65100115998097	-0.282173374541874	0.20581651519233	0.152013341866698	0.237402802806006	LacZ
RNAi	Insignificant	Pause Region
LacZ
RNAi.597	0.0102787503368266	0.528464010834638	0.545527088369332	0.202655528441917	0.298034697549407	LacZ
RNAi	Insignificant	Pause Region
LacZ
RNAi.598	1.33592353963055	1.23118857848648	0.296074891718738	9.29353351687213e-06	4.21344863126902e-05	LacZ
RNAi	Up	Pause Region
LacZ
RNAi.599	0.748720874019777	2.23517175993669	0.365304874390345	1.34416374001374e-10	1.57672540296849e-09	LacZ
RNAi	Up	Pause Region
LacZ
RNAi.600	1.83588073181739	0.907923989756424	0.3175378086111	0.0018847791105386	0.00544082719800009	LacZ
RNAi	Up	Pause Region
LacZ
RNAi.601	0.43306543399148	0.120261378999832	0.369405283128898	0.714433510959855	0.784788353176266	LacZ
RNAi	Insignificant	Pause Region
LacZ
RNAi.602	0.378933624250314	0.445631930846086	0.4131616424794	0.207694260491063	0.3034820731644	LacZ
RNAi	Insignificant	Pause Region
LacZ
RNAi.603	1.98974984886974	1.00108837118131	0.237562990641459	1.01470533892211e-05	4.54834178189136e-05	LacZ
RNAi	Up	Pause Region
LacZ
RNAi.604	0.268794363220708	-0.216198962128046	0.429341843284821	0.546634752063976	0.638929350376082	LacZ
RNAi	Insignificant	Pause Region
LacZ
RNAi.605	0.87516113963721	-0.287236568987407	0.304230105104718	0.303382912206746	0.408564869468401	LacZ
RNAi	Insignificant	Pause Region
LacZ
RNAi.606	1.02085931674	2.0770742573672	0.326630625186959	2.91130726380051e-11	3.77448432973435e-10	LacZ
RNAi	Up	Pause Region
LacZ
RNAi.607	2.26889228872223	-0.391704437190116	0.214094099088413	0.0556750240842397	0.103571662173073	LacZ
RNAi	Insignificant	Pause Region
LacZ
RNAi.608	1.12328718128652	1.10828843916054	0.278001128187053	2.26034820705877e-05	9.45062135794302e-05	LacZ
RNAi	Up	Pause Region
LacZ
RNAi.609	0.672990938853627	0.900266208304039	0.340522921710639	0.00355439054473423	0.00957773787623918	LacZ
RNAi	Up	Pause Region
LacZ
RNAi.610	1.87969656303095	0.317046303114661	0.208469866509779	0.114540163772224	0.18932877221012	LacZ
RNAi	Insignificant	Pause Region
LacZ
RNAi.611	2.0991813298056	-0.287101996243998	0.20515624179482	0.146087386121612	0.230311633800258	LacZ
RNAi	Insignificant	Pause Region
LacZ
RNAi.612	0.835044990242544	0.839105462374624	0.317834512467698	0.00391996353272414	0.0105053601112716	LacZ
RNAi	Up	Pause Region
LacZ
RNAi.613	2.00308531714688	-0.575701981578442	0.248034134650935	0.0140007424261883	0.0320078844638921	LacZ
RNAi	Down	Pause Region
LacZ
RNAi.614	1.45087199720073	0.362171182573242	0.233311137885427	0.103694414404467	0.173371430418328	LacZ
RNAi	Insignificant	Pause Region
LacZ
RNAi.615	-0.176069544874436	0.269836733130115	0.566147852207536	0.506409290606173	0.604826611325999	LacZ
RNAi	Insignificant	Pause Region
LacZ
RNAi.616	1.15325372876375	-0.383370460524126	0.248249463245797	0.102227396441402	0.171209169337556	LacZ
RNAi	Insignificant	Pause Region
LacZ
RNAi.617	0.840242574526677	1.46321272905456	0.333226250110409	2.38395202570247e-06	1.19440037084347e-05	LacZ
RNAi	Up	Pause Region
LacZ
RNAi.618	1.12902247340633	0.300918240190892	0.266262772144706	0.229522456040311	0.327915930286686	LacZ
RNAi	Insignificant	Pause Region
LacZ
RNAi.619	1.93454566557709	-0.267092910699136	0.231579269494347	0.226097002090628	0.324595793190819	LacZ
RNAi	Insignificant	Pause Region
LacZ
RNAi.620	1.65917551010066	2.97238565650088	0.268888697433678	2.09426013346405e-29	8.8437613635996e-27	LacZ
RNAi	Up	Pause Region
LacZ
RNAi.621	2.28744261696103	-0.225347602570385	0.212376114023712	0.270426827266841	0.371440787184307	LacZ
RNAi	Insignificant	Pause Region
LacZ
RNAi.622	-0.0738376891499446	-0.801346468993443	0.645302138881726	0.08022200954539	0.138514170687017	LacZ
RNAi	Insignificant	Pause Region
LacZ
RNAi.623	-0.999349046370405	-0.118418550601198	0.737589783193971	0.669303827884921	NA	LacZ
RNAi	Insignificant	Pause Region
LacZ
RNAi.624	1.24856602939609	1.1546608329362	0.278764901329803	1.093153505307e-05	4.85919061907894e-05	LacZ
RNAi	Up	Pause Region
LacZ
RNAi.625	1.89089250607389	-0.409153126381415	0.22362897237425	0.0553814675260777	0.103285563411411	LacZ
RNAi	Insignificant	Pause Region
LacZ
RNAi.626	0.993885724070569	-0.390955879483255	0.269331759705103	0.120872991251949	0.198280001187992	LacZ
RNAi	Insignificant	Pause Region
LacZ
RNAi.627	2.30037637944819	-0.182308633065616	0.218845103095909	0.383778565443426	0.492168954208576	LacZ
RNAi	Insignificant	Pause Region
LacZ
RNAi.628	-0.516484021609459	-0.466440285146804	0.766706272589262	0.248380566076469	0.348629132631549	LacZ
RNAi	Insignificant	Pause Region
LacZ
RNAi.629	-2.09151498112135	-0.0561160805825519	0.785033421739657	0.801193234098823	NA	LacZ
RNAi	Insignificant	Pause Region
LacZ
RNAi.630	1.33885574142644	1.92946675389123	0.256825040532725	8.39907919502262e-15	2.14031707762818e-13	LacZ
RNAi	Up	Pause Region
LacZ
RNAi.631	0.18313455055973	0.344972015020566	0.453275729981237	0.3554391446967	0.46408043804039	LacZ
RNAi	Insignificant	Pause Region
LacZ
RNAi.632	0.427104554377955	0.350752433577823	0.377122502239396	0.2903719057689	0.394276230341235	LacZ
RNAi	Insignificant	Pause Region
LacZ
RNAi.633	0.828698556044439	-0.00923573078186819	0.290157550751454	0.970699207054535	0.980651693798088	LacZ
RNAi	Insignificant	Pause Region
LacZ
RNAi.634	-0.247145205269289	0.179079614284822	0.578199492356834	0.656826299052103	0.737121693241464	LacZ
RNAi	Insignificant	Pause Region
LacZ
RNAi.635	1.07394093793477	0.901483502090278	0.267566694274105	0.000340396179054352	0.00113696170088663	LacZ
RNAi	Up	Pause Region
LacZ
RNAi.636	0.534127683528684	1.33242937943102	0.421304612143543	0.000386244604982587	0.00127711303392453	LacZ
RNAi	Up	Pause Region
LacZ
RNAi.637	0.562934907501182	-0.3527149324446	0.346333846599476	0.254884405022364	0.355899055855506	LacZ
RNAi	Insignificant	Pause Region
LacZ
RNAi.638	0.757367555756404	-1.02080157954917	0.337997581887182	0.000917483672161637	0.00281336279554958	LacZ
RNAi	Down	Pause Region
LacZ
RNAi.639	1.13348701346591	2.47089565669539	0.289363134174577	1.90108807009494e-18	8.1443715002908e-17	LacZ
RNAi	Up	Pause Region
LacZ
RNAi.640	1.69489287856148	-0.288575270734534	0.230979532741691	0.190061194571082	0.283604690132316	LacZ
RNAi	Insignificant	Pause Region
LacZ
RNAi.641	0.681584917818195	1.13223798170918	0.377514171938762	0.00082399533692403	0.00255854014280193	LacZ
RNAi	Up	Pause Region
LacZ
RNAi.642	1.83244775590536	-0.41713761825564	0.258963735767708	0.0862154751972794	0.147399042616054	LacZ
RNAi	Insignificant	Pause Region
LacZ
RNAi.643	-0.0268028496182108	0.257501372414847	0.515019485155192	0.514495891197893	0.612012013835401	LacZ
RNAi	Insignificant	Pause Region
LacZ
RNAi.644	1.32672030764746	1.67557483315118	0.275616730168419	2.1372825124223e-10	2.42061574970127e-09	LacZ
RNAi	Up	Pause Region
LacZ
RNAi.645	1.19488811825222	1.00816496869691	0.267985284042323	6.57579954591869e-05	0.00025475836772917	LacZ
RNAi	Up	Pause Region
LacZ
RNAi.646	0.941518886137066	1.02841375329359	0.29417109500919	0.000179963710595985	0.000635570762869453	LacZ
RNAi	Up	Pause Region
LacZ
RNAi.647	1.48627423226311	-0.309975079958165	0.223085168986662	0.14602637310884	0.230311633800258	LacZ
RNAi	Insignificant	Pause Region
LacZ
RNAi.648	0.496057417601349	0.756010549798848	0.387470989567906	0.0262375737069444	0.0548502601681243	LacZ
RNAi	Insignificant	Pause Region
LacZ
RNAi.649	1.42921432591199	0.0907643965043608	0.227008674152559	0.676993840748225	0.755737837330722	LacZ
RNAi	Insignificant	Pause Region
LacZ
RNAi.650	-1.12004441487725	-0.0116192992318449	0.738696179436901	0.961637567622381	NA	LacZ
RNAi	Insignificant	Pause Region
LacZ
RNAi.651	1.52486392137154	1.63865691311752	0.254245356569445	2.24160061119721e-11	2.95811223513346e-10	LacZ
RNAi	Up	Pause Region
LacZ
RNAi.652	2.14366240014904	0.0697057321702291	0.211652855452782	0.733743697044333	0.802718863235769	LacZ
RNAi	Insignificant	Pause Region
LacZ
RNAi.653	1.81605560769605	-0.878702008560699	0.242741622073108	0.000137426703893004	0.000502142567005833	LacZ
RNAi	Down	Pause Region
LacZ
RNAi.654	-0.244201343026169	-0.0554031889622527	0.572085025254236	0.885138301159192	0.920643496912938	LacZ
RNAi	Insignificant	Pause Region
LacZ
RNAi.655	0.982429540713013	0.0100177707010066	0.268458205641555	0.970203390029851	0.980562388620313	LacZ
RNAi	Insignificant	Pause Region
LacZ
RNAi.656	1.17581104873731	0.713819435832093	0.255252579832502	0.00303522256595265	0.00834615619065679	LacZ
RNAi	Up	Pause Region
LacZ
RNAi.657	0.4891953343758	-0.669138082211029	0.381324210664861	0.0452898190391925	0.0868765120570104	LacZ
RNAi	Insignificant	Pause Region
LacZ
RNAi.658	-0.521036904876629	-0.18381912389761	0.682327784275517	0.608647376738001	0.696000636610263	LacZ
RNAi	Insignificant	Pause Region
LacZ
RNAi.659	0.35742978133433	1.46800402542	0.467166543560254	0.000335946016848871	0.0011246392138225	LacZ
RNAi	Up	Pause Region
LacZ
RNAi.660	2.10652533165478	-0.212958057959832	0.202765082197336	0.275846841543608	0.377676361094444	LacZ
RNAi	Insignificant	Pause Region
LacZ
RNAi.661	1.54347451678528	1.0465164825717	0.240340711859189	5.06416519395876e-06	2.42620296812676e-05	LacZ
RNAi	Up	Pause Region
LacZ
RNAi.662	1.89946961596029	-0.35648536784538	0.208068503360324	0.0747598371011854	0.131366636976822	LacZ
RNAi	Insignificant	Pause Region
LacZ
RNAi.663	0.763280083619641	0.829667552354952	0.317297123269521	0.00441345190280764	0.0115862911409408	LacZ
RNAi	Up	Pause Region
LacZ
RNAi.664	2.11230606989439	-0.225419631467854	0.202483198689245	0.246926570651315	0.347247831991098	LacZ
RNAi	Insignificant	Pause Region
LacZ
RNAi.665	-0.102881716007135	-0.00364272830124236	0.540769322803024	0.989926390272045	0.994637120885168	LacZ
RNAi	Insignificant	Pause Region
LacZ
RNAi.666	1.75483053238915	1.77581375587136	0.312014068193299	2.01216956509511e-09	1.87043183472363e-08	LacZ
RNAi	Up	Pause Region
LacZ
RNAi.667	1.65685252866705	2.13697182331791	0.252672382830107	3.56053054075555e-18	1.40332377046312e-16	LacZ
RNAi	Up	Pause Region
LacZ
RNAi.668	2.18621587914812	-0.49085128825229	0.213397952328936	0.0164065761617653	0.0367686422548735	LacZ
RNAi	Down	Pause Region
LacZ
RNAi.669	1.2755388099819	0.97497718828791	0.280014816325792	0.000202290379632103	0.000710178577425769	LacZ
RNAi	Up	Pause Region
LacZ
RNAi.670	1.10773640216542	1.26111994126498	0.289703124973628	3.71643496806138e-06	1.81583169679164e-05	LacZ
RNAi	Up	Pause Region
LacZ
RNAi.671	-0.07852161962431	0.196813708344745	0.530576576349091	0.619724653911573	0.70566489867589	LacZ
RNAi	Insignificant	Pause Region
LacZ
[truncated: 16,841 more rows]
