# Supplementary material for: The NELF pausing checkpoint mediates the functional divergence of Cdk9
Source: Nat Commun. 2023 May 13;14:2762. doi: 10.1038/s41467-023-38359-y (PMC10182999; doi:10.1038/s41467-023-38359-y)
Supplement: Supplementary file 10 — Source Data [file 41467_2023_38359_MOESM10_ESM.zip › Source Data/AllPlots/S5E.tsv]

x	mean	lower	upper	sample.name	rep	drug	KD
LacZKD_DMSO_rep1.2	100	382.188510638298	332.476808510638	454.566276595745	LacZKD_DMSO_rep1	rep1	DMSO	LacZ RNAi
LacZKD_DMSO_rep1.3	200	18.7897872340426	12.9974468085106	33.6414893617021	LacZKD_DMSO_rep1	rep1	DMSO	LacZ RNAi
LacZKD_DMSO_rep1.4	300	12.5559574468085	10.0218085106383	17.9068085106383	LacZKD_DMSO_rep1	rep1	DMSO	LacZ RNAi
LacZKD_DMSO_rep1.5	400	11.6023404255319	8.57372340425532	17.3328723404255	LacZKD_DMSO_rep1	rep1	DMSO	LacZ RNAi
LacZKD_DMSO_rep1.6	500	10.2072340425532	8.15872340425532	14.6927659574468	LacZKD_DMSO_rep1	rep1	DMSO	LacZ RNAi
LacZKD_DMSO_rep1.7	600	9.85404255319149	8.05276595744681	11.8760638297872	LacZKD_DMSO_rep1	rep1	DMSO	LacZ RNAi
LacZKD_DMSO_rep1.8	700	9.30659574468085	7.5936170212766	11.4787234042553	LacZKD_DMSO_rep1	rep1	DMSO	LacZ RNAi
LacZKD_DMSO_rep1.9	800	8.86510638297872	7.20510638297872	10.5604255319149	LacZKD_DMSO_rep1	rep1	DMSO	LacZ RNAi
LacZKD_DMSO_rep1.10	900	8.3	6.92255319148936	9.53617021276596	LacZKD_DMSO_rep1	rep1	DMSO	LacZ RNAi
LacZKD_DMSO_rep1.11	1000	8.51191489361702	7.13446808510638	10.2072340425532	LacZKD_DMSO_rep1	rep1	DMSO	LacZ RNAi
LacZKD_DMSO_rep1.12	1100	8.31765957446808	6.9931914893617	9.79223404255319	LacZKD_DMSO_rep1	rep1	DMSO	LacZ RNAi
LacZKD_DMSO_rep1.13	1200	8.58255319148936	6.85191489361702	10.383829787234	LacZKD_DMSO_rep1	rep1	DMSO	LacZ RNAi
LacZKD_DMSO_rep1.14	1300	8.19404255319149	6.42808510638298	10.781170212766	LacZKD_DMSO_rep1	rep1	DMSO	LacZ RNAi
LacZKD_DMSO_rep1.15	1400	6.88723404255319	5.79234042553191	8.08808510638298	LacZKD_DMSO_rep1	rep1	DMSO	LacZ RNAi
LacZKD_DMSO_rep1.16	1500	6.56936170212766	5.40382978723404	7.77021276595745	LacZKD_DMSO_rep1	rep1	DMSO	LacZ RNAi
LacZKD_DMSO_rep1.17	1600	6.67531914893617	5.47446808510638	8.08808510638298	LacZKD_DMSO_rep1	rep1	DMSO	LacZ RNAi
LacZKD_DMSO_rep1.18	1700	5.77468085106383	4.83872340425532	6.67531914893617	LacZKD_DMSO_rep1	rep1	DMSO	LacZ RNAi
LacZKD_DMSO_rep1.19	1800	6.85191489361702	5.71287234042553	8.3	LacZKD_DMSO_rep1	rep1	DMSO	LacZ RNAi
LacZKD_DMSO_rep1.20	1900	6.39276595744681	5.36851063829787	7.62893617021277	LacZKD_DMSO_rep1	rep1	DMSO	LacZ RNAi
LacZKD_DMSO_rep1.21	2000	6.2868085106383	5.15659574468085	7.62893617021277	LacZKD_DMSO_rep1	rep1	DMSO	LacZ RNAi
LacZKD_DMSO_rep1.22	2100	6.18085106382979	5.15659574468085	7.41702127659574	LacZKD_DMSO_rep1	rep1	DMSO	LacZ RNAi
LacZKD_DMSO_rep1.23	2200	5.43914893617021	4.45021276595745	6.85191489361702	LacZKD_DMSO_rep1	rep1	DMSO	LacZ RNAi
LacZKD_DMSO_rep1.24	2300	5.26255319148936	4.20297872340426	7.10797872340426	LacZKD_DMSO_rep1	rep1	DMSO	LacZ RNAi
LacZKD_DMSO_rep1.25	2400	5.05063829787234	4.06170212765957	6.18085106382979	LacZKD_DMSO_rep1	rep1	DMSO	LacZ RNAi
LacZKD_DMSO_rep1.26	2500	5.29787234042553	4.26478723404255	7.16978723404255	LacZKD_DMSO_rep1	rep1	DMSO	LacZ RNAi
LacZKD_DMSO_rep1.27	2600	5.01531914893617	4.0263829787234	6.33095744680851	LacZKD_DMSO_rep1	rep1	DMSO	LacZ RNAi
LacZKD_DMSO_rep1.28	2700	4.41489361702128	3.56723404255319	5.54510638297872	LacZKD_DMSO_rep1	rep1	DMSO	LacZ RNAi
LacZKD_DMSO_rep1.29	2800	4.87404255319149	3.92042553191489	5.82765957446809	LacZKD_DMSO_rep1	rep1	DMSO	LacZ RNAi
LacZKD_DMSO_rep1.30	2900	4.59148936170213	3.74382978723404	5.65106382978723	LacZKD_DMSO_rep1	rep1	DMSO	LacZ RNAi
LacZKD_DMSO_rep1.31	3000	4.34425531914894	3.60255319148936	5.13010638297872	LacZKD_DMSO_rep1	rep1	DMSO	LacZ RNAi
LacZKD_DMSO_rep1.32	3100	4.98	3.99106382978723	6.03957446808511	LacZKD_DMSO_rep1	rep1	DMSO	LacZ RNAi
LacZKD_DMSO_rep1.33	3200	4.76808510638298	3.70851063829787	5.9336170212766	LacZKD_DMSO_rep1	rep1	DMSO	LacZ RNAi
LacZKD_DMSO_rep1.34	3300	4.48553191489362	3.53191489361702	5.55393617021277	LacZKD_DMSO_rep1	rep1	DMSO	LacZ RNAi
LacZKD_DMSO_rep1.35	3400	4.20297872340426	3.52308510638298	5.08595744680851	LacZKD_DMSO_rep1	rep1	DMSO	LacZ RNAi
LacZKD_DMSO_rep1.36	3500	4.48553191489362	3.56723404255319	5.50978723404255	LacZKD_DMSO_rep1	rep1	DMSO	LacZ RNAi
LacZKD_DMSO_rep1.37	3600	4.64446808510638	3.81446808510638	5.47446808510638	LacZKD_DMSO_rep1	rep1	DMSO	LacZ RNAi
LacZKD_DMSO_rep1.38	3700	4.73276595744681	3.84978723404255	5.89829787234043	LacZKD_DMSO_rep1	rep1	DMSO	LacZ RNAi
LacZKD_DMSO_rep1.39	3800	4.90936170212766	3.92042553191489	6.03957446808511	LacZKD_DMSO_rep1	rep1	DMSO	LacZ RNAi
LacZKD_DMSO_rep1.40	3900	4.13234042553191	3.28468085106383	5.12127659574468	LacZKD_DMSO_rep1	rep1	DMSO	LacZ RNAi
LacZKD_DMSO_rep1.41	4000	4.73276595744681	3.92042553191489	5.90712765957447	LacZKD_DMSO_rep1	rep1	DMSO	LacZ RNAi
LacZKD_DMSO_rep1.42	4100	4.45021276595745	3.56723404255319	5.47446808510638	LacZKD_DMSO_rep1	rep1	DMSO	LacZ RNAi
LacZKD_DMSO_rep1.43	4200	4.30893617021277	3.56723404255319	5.3331914893617	LacZKD_DMSO_rep1	rep1	DMSO	LacZ RNAi
LacZKD_DMSO_rep1.44	4300	4.52085106382979	3.70851063829787	5.58042553191489	LacZKD_DMSO_rep1	rep1	DMSO	LacZ RNAi
LacZKD_DMSO_rep1.45	4400	4.30893617021277	3.49659574468085	5.2713829787234	LacZKD_DMSO_rep1	rep1	DMSO	LacZ RNAi
LacZKD_DMSO_rep1.46	4500	4.13234042553191	3.35531914893617	5.15659574468085	LacZKD_DMSO_rep1	rep1	DMSO	LacZ RNAi
LacZKD_DMSO_rep1.47	4600	4.30893617021277	3.49659574468085	5.20074468085106	LacZKD_DMSO_rep1	rep1	DMSO	LacZ RNAi
LacZKD_DMSO_rep1.48	4700	4.37957446808511	3.63787234042553	5.40382978723404	LacZKD_DMSO_rep1	rep1	DMSO	LacZ RNAi
LacZKD_DMSO_rep1.49	4800	4.59148936170213	3.63787234042553	6.03957446808511	LacZKD_DMSO_rep1	rep1	DMSO	LacZ RNAi
LacZKD_DMSO_rep1.50	4900	4.52085106382979	3.56723404255319	5.58042553191489	LacZKD_DMSO_rep1	rep1	DMSO	LacZ RNAi
LacZKD_DMSO_rep1.51	5000	4.90936170212766	4.0263829787234	6.18085106382979	LacZKD_DMSO_rep1	rep1	DMSO	LacZ RNAi
LacZKD_DMSO_rep1.52	5100	4.20297872340426	3.35531914893617	5.3331914893617	LacZKD_DMSO_rep1	rep1	DMSO	LacZ RNAi
LacZKD_DMSO_rep1.53	5200	5.22723404255319	4.22946808510638	6.40159574468085	LacZKD_DMSO_rep1	rep1	DMSO	LacZ RNAi
LacZKD_DMSO_rep1.54	5300	4.59148936170213	3.81446808510638	5.34202127659574	LacZKD_DMSO_rep1	rep1	DMSO	LacZ RNAi
LacZKD_DMSO_rep1.55	5400	4.55617021276596	3.70851063829787	5.47446808510638	LacZKD_DMSO_rep1	rep1	DMSO	LacZ RNAi
LacZKD_DMSO_rep1.56	5500	4.76808510638298	3.92042553191489	5.82765957446809	LacZKD_DMSO_rep1	rep1	DMSO	LacZ RNAi
LacZKD_DMSO_rep1.57	5600	4.45021276595745	3.60255319148936	5.50978723404255	LacZKD_DMSO_rep1	rep1	DMSO	LacZ RNAi
LacZKD_DMSO_rep1.58	5700	4.66212765957447	3.74382978723404	5.89829787234043	LacZKD_DMSO_rep1	rep1	DMSO	LacZ RNAi
LacZKD_DMSO_rep1.59	5800	5.29787234042553	4.16765957446809	6.85191489361702	LacZKD_DMSO_rep1	rep1	DMSO	LacZ RNAi
LacZKD_DMSO_rep1.60	5900	4.69744680851064	3.70851063829787	5.9336170212766	LacZKD_DMSO_rep1	rep1	DMSO	LacZ RNAi
LacZKD_DMSO_rep1.61	6000	4.55617021276596	3.70851063829787	5.43914893617021	LacZKD_DMSO_rep1	rep1	DMSO	LacZ RNAi
LacZKD_DMSO_rep2.2	100	364.360723404255	314.690787234043	430.116191489362	LacZKD_DMSO_rep2	rep2	DMSO	LacZ RNAi
LacZKD_DMSO_rep2.3	200	26.0491914893617	19.7008723404255	40.3075319148936	LacZKD_DMSO_rep2	rep2	DMSO	LacZ RNAi
LacZKD_DMSO_rep2.4	300	19.1152340425532	15.6482553191489	25.4323191489362	LacZKD_DMSO_rep2	rep2	DMSO	LacZ RNAi
LacZKD_DMSO_rep2.5	400	16.3510212765957	13.1495319148936	22.6290638297872	LacZKD_DMSO_rep2	rep2	DMSO	LacZ RNAi
LacZKD_DMSO_rep2.6	500	13.9303829787234	11.3926170212766	19.0605744680851	LacZKD_DMSO_rep2	rep2	DMSO	LacZ RNAi
LacZKD_DMSO_rep2.7	600	12.8059574468085	10.7054680851064	15.0938510638298	LacZKD_DMSO_rep2	rep2	DMSO	LacZ RNAi
LacZKD_DMSO_rep2.8	700	11.6502978723404	9.74502127659574	14.2192978723404	LacZKD_DMSO_rep2	rep2	DMSO	LacZ RNAi
LacZKD_DMSO_rep2.9	800	10.931914893617	9.24527659574468	12.8996595744681	LacZKD_DMSO_rep2	rep2	DMSO	LacZ RNAi
LacZKD_DMSO_rep2.10	900	9.77625531914894	8.24578723404255	11.3457659574468	LacZKD_DMSO_rep2	rep2	DMSO	LacZ RNAi
LacZKD_DMSO_rep2.11	1000	9.82310638297872	8.02714893617021	11.744	LacZKD_DMSO_rep2	rep2	DMSO	LacZ RNAi
LacZKD_DMSO_rep2.12	1100	9.30774468085106	7.73823404255319	10.8382127659574	LacZKD_DMSO_rep2	rep2	DMSO	LacZ RNAi
LacZKD_DMSO_rep2.13	1200	9.30774468085107	7.65234042553192	11.4394680851064	LacZKD_DMSO_rep2	rep2	DMSO	LacZ RNAi
LacZKD_DMSO_rep2.14	1300	8.55812765957447	6.83244680851064	10.8694468085106	LacZKD_DMSO_rep2	rep2	DMSO	LacZ RNAi
LacZKD_DMSO_rep2.15	1400	7.23068085106383	6.02817021276596	8.55812765957447	LacZKD_DMSO_rep2	rep2	DMSO	LacZ RNAi
LacZKD_DMSO_rep2.16	1500	7.16821276595745	5.872	8.53470212765957	LacZKD_DMSO_rep2	rep2	DMSO	LacZ RNAi
LacZKD_DMSO_rep2.17	1600	7.21506382978723	5.96570212765957	8.65963829787234	LacZKD_DMSO_rep2	rep2	DMSO	LacZ RNAi
LacZKD_DMSO_rep2.18	1700	6.30927659574468	5.24731914893617	7.24629787234043	LacZKD_DMSO_rep2	rep2	DMSO	LacZ RNAi
LacZKD_DMSO_rep2.19	1800	6.68408510638298	5.40348936170213	8.12085106382979	LacZKD_DMSO_rep2	rep2	DMSO	LacZ RNAi
LacZKD_DMSO_rep2.20	1900	6.30927659574468	5.1536170212766	7.77727659574468	LacZKD_DMSO_rep2	rep2	DMSO	LacZ RNAi
LacZKD_DMSO_rep2.21	2000	6.15310638297872	5.1223829787234	7.55863829787234	LacZKD_DMSO_rep2	rep2	DMSO	LacZ RNAi
LacZKD_DMSO_rep2.22	2100	6.18434042553192	5.09114893617021	7.52740425531915	LacZKD_DMSO_rep2	rep2	DMSO	LacZ RNAi
LacZKD_DMSO_rep2.23	2200	5.74706382978723	4.74757446808511	6.93395744680851	LacZKD_DMSO_rep2	rep2	DMSO	LacZ RNAi
LacZKD_DMSO_rep2.24	2300	5.59089361702128	4.48989361702128	7.50397872340426	LacZKD_DMSO_rep2	rep2	DMSO	LacZ RNAi
LacZKD_DMSO_rep2.25	2400	5.1223829787234	4.27906382978723	6.30927659574468	LacZKD_DMSO_rep2	rep2	DMSO	LacZ RNAi
LacZKD_DMSO_rep2.26	2500	5.80953191489362	4.52893617021277	7.68357446808511	LacZKD_DMSO_rep2	rep2	DMSO	LacZ RNAi
LacZKD_DMSO_rep2.27	2600	4.87251063829787	3.99795744680851	5.93446808510638	LacZKD_DMSO_rep2	rep2	DMSO	LacZ RNAi
LacZKD_DMSO_rep2.28	2700	4.88812765957447	3.93548936170213	6.40297872340426	LacZKD_DMSO_rep2	rep2	DMSO	LacZ RNAi
LacZKD_DMSO_rep2.29	2800	5.1223829787234	4.24782978723404	6.34051063829787	LacZKD_DMSO_rep2	rep2	DMSO	LacZ RNAi
LacZKD_DMSO_rep2.30	2900	4.70072340425532	3.93548936170213	5.62212765957447	LacZKD_DMSO_rep2	rep2	DMSO	LacZ RNAi
LacZKD_DMSO_rep2.31	3000	4.46646808510638	3.77151063829787	5.27855319148936	LacZKD_DMSO_rep2	rep2	DMSO	LacZ RNAi
LacZKD_DMSO_rep2.32	3100	4.7788085106383	3.93548936170213	5.71582978723404	LacZKD_DMSO_rep2	rep2	DMSO	LacZ RNAi
LacZKD_DMSO_rep2.33	3200	4.7631914893617	3.74808510638298	5.94227659574468	LacZKD_DMSO_rep2	rep2	DMSO	LacZ RNAi
LacZKD_DMSO_rep2.34	3300	4.46646808510638	3.6856170212766	5.52842553191489	LacZKD_DMSO_rep2	rep2	DMSO	LacZ RNAi
LacZKD_DMSO_rep2.35	3400	4.68510638297872	3.89644680851064	5.65336170212766	LacZKD_DMSO_rep2	rep2	DMSO	LacZ RNAi
LacZKD_DMSO_rep2.36	3500	4.68510638297872	3.6856170212766	5.65336170212766	LacZKD_DMSO_rep2	rep2	DMSO	LacZ RNAi
LacZKD_DMSO_rep2.37	3600	4.7788085106383	3.96672340425532	5.81734042553192	LacZKD_DMSO_rep2	rep2	DMSO	LacZ RNAi
LacZKD_DMSO_rep2.38	3700	4.90374468085106	4.0291914893617	6.12187234042553	LacZKD_DMSO_rep2	rep2	DMSO	LacZ RNAi
LacZKD_DMSO_rep2.39	3800	5.09114893617021	4.15412765957447	6.05940425531915	LacZKD_DMSO_rep2	rep2	DMSO	LacZ RNAi
LacZKD_DMSO_rep2.40	3900	4.37276595744681	3.49821276595745	5.46595744680851	LacZKD_DMSO_rep2	rep2	DMSO	LacZ RNAi
LacZKD_DMSO_rep2.41	4000	5.16923404255319	4.15412765957447	6.28585106382979	LacZKD_DMSO_rep2	rep2	DMSO	LacZ RNAi
LacZKD_DMSO_rep2.42	4100	4.70072340425532	3.90425531914894	5.62212765957447	LacZKD_DMSO_rep2	rep2	DMSO	LacZ RNAi
LacZKD_DMSO_rep2.43	4200	4.62263829787234	3.87302127659575	5.55965957446809	LacZKD_DMSO_rep2	rep2	DMSO	LacZ RNAi
LacZKD_DMSO_rep2.44	4300	4.81004255319149	3.99795744680851	5.68459574468085	LacZKD_DMSO_rep2	rep2	DMSO	LacZ RNAi
LacZKD_DMSO_rep2.45	4400	4.74757446808511	3.77931914893617	5.75487234042553	LacZKD_DMSO_rep2	rep2	DMSO	LacZ RNAi
LacZKD_DMSO_rep2.46	4500	4.74757446808511	3.77931914893617	5.74706382978723	LacZKD_DMSO_rep2	rep2	DMSO	LacZ RNAi
LacZKD_DMSO_rep2.47	4600	4.96621276595745	3.90425531914894	6.30927659574468	LacZKD_DMSO_rep2	rep2	DMSO	LacZ RNAi
LacZKD_DMSO_rep2.48	4700	5.05991489361702	3.99014893617021	6.2233829787234	LacZKD_DMSO_rep2	rep2	DMSO	LacZ RNAi
LacZKD_DMSO_rep2.49	4800	4.68510638297872	3.84178723404255	5.94227659574468	LacZKD_DMSO_rep2	rep2	DMSO	LacZ RNAi
LacZKD_DMSO_rep2.50	4900	5.21608510638298	4.20878723404255	6.37174468085106	LacZKD_DMSO_rep2	rep2	DMSO	LacZ RNAi
LacZKD_DMSO_rep2.51	5000	5.43472340425532	4.43523404255319	6.87148936170213	LacZKD_DMSO_rep2	rep2	DMSO	LacZ RNAi
LacZKD_DMSO_rep2.52	5100	4.56017021276596	3.6856170212766	5.72363829787234	LacZKD_DMSO_rep2	rep2	DMSO	LacZ RNAi
LacZKD_DMSO_rep2.53	5200	5.46595744680851	4.404	6.90272340425532	LacZKD_DMSO_rep2	rep2	DMSO	LacZ RNAi
LacZKD_DMSO_rep2.54	5300	4.85689361702128	4.06042553191489	5.71582978723404	LacZKD_DMSO_rep2	rep2	DMSO	LacZ RNAi
LacZKD_DMSO_rep2.55	5400	4.52893617021277	3.71685106382979	5.30978723404255	LacZKD_DMSO_rep2	rep2	DMSO	LacZ RNAi
LacZKD_DMSO_rep2.56	5500	4.96621276595745	4.15412765957447	5.872	LacZKD_DMSO_rep2	rep2	DMSO	LacZ RNAi
LacZKD_DMSO_rep2.57	5600	4.99744680851064	4.09165957446809	6.02817021276596	LacZKD_DMSO_rep2	rep2	DMSO	LacZ RNAi
LacZKD_DMSO_rep2.58	5700	5.21608510638298	4.09165957446809	6.81682978723404	LacZKD_DMSO_rep2	rep2	DMSO	LacZ RNAi
LacZKD_DMSO_rep2.59	5800	5.24731914893617	4.17755319148936	6.94957446808511	LacZKD_DMSO_rep2	rep2	DMSO	LacZ RNAi
LacZKD_DMSO_rep2.60	5900	5.1223829787234	4.09165957446809	6.44202127659574	LacZKD_DMSO_rep2	rep2	DMSO	LacZ RNAi
LacZKD_DMSO_rep2.61	6000	4.99744680851064	4.09165957446809	6.21557446808511	LacZKD_DMSO_rep2	rep2	DMSO	LacZ RNAi
LacZKD_FP_05min_rep1.2	100	300.898723404255	257.324170212766	355.834723404255	LacZKD_FP_05min_rep1	rep1	5' FP	LacZ RNAi
LacZKD_FP_05min_rep1.3	200	10.7448510638298	7.43668085106383	23.9882553191489	LacZKD_FP_05min_rep1	rep1	5' FP	LacZ RNAi
LacZKD_FP_05min_rep1.4	300	7.47421276595745	5.44212765957447	14.1012765957447	LacZKD_FP_05min_rep1	rep1	5' FP	LacZ RNAi
LacZKD_FP_05min_rep1.5	400	6.3268085106383	4.13387234042553	10.4928510638298	LacZKD_FP_05min_rep1	rep1	5' FP	LacZ RNAi
LacZKD_FP_05min_rep1.6	500	4.28936170212766	3.06689361702128	8.1176170212766	LacZKD_FP_05min_rep1	rep1	5' FP	LacZ RNAi
LacZKD_FP_05min_rep1.7	600	3.32425531914894	2.5736170212766	4.31617021276596	LacZKD_FP_05min_rep1	rep1	5' FP	LacZ RNAi
LacZKD_FP_05min_rep1.8	700	2.76663829787234	2.18757446808511	3.56017021276596	LacZKD_FP_05min_rep1	rep1	5' FP	LacZ RNAi
LacZKD_FP_05min_rep1.9	800	2.42348936170213	1.84442553191489	3.15268085106383	LacZKD_FP_05min_rep1	rep1	5' FP	LacZ RNAi
LacZKD_FP_05min_rep1.10	900	2.27336170212766	1.7371914893617	2.96502127659574	LacZKD_FP_05min_rep1	rep1	5' FP	LacZ RNAi
LacZKD_FP_05min_rep1.11	1000	2.61651063829787	1.80153191489362	3.88187234042553	LacZKD_FP_05min_rep1	rep1	5' FP	LacZ RNAi
LacZKD_FP_05min_rep1.12	1100	1.95165957446809	1.50127659574468	2.50927659574468	LacZKD_FP_05min_rep1	rep1	5' FP	LacZ RNAi
LacZKD_FP_05min_rep1.13	1200	2.16612765957447	1.54417021276596	4.12314893617021	LacZKD_FP_05min_rep1	rep1	5' FP	LacZ RNAi
LacZKD_FP_05min_rep1.14	1300	1.75863829787234	1.30825531914894	2.78808510638298	LacZKD_FP_05min_rep1	rep1	5' FP	LacZ RNAi
LacZKD_FP_05min_rep1.15	1400	1.58706382978723	1.17957446808511	2.14468085106383	LacZKD_FP_05min_rep1	rep1	5' FP	LacZ RNAi
LacZKD_FP_05min_rep1.16	1500	1.67285106382979	1.30825531914894	2.12323404255319	LacZKD_FP_05min_rep1	rep1	5' FP	LacZ RNAi
LacZKD_FP_05min_rep1.17	1600	1.47982978723404	1.17957446808511	1.78544680851064	LacZKD_FP_05min_rep1	rep1	5' FP	LacZ RNAi
LacZKD_FP_05min_rep1.18	1700	1.39404255319149	1.11523404255319	1.69429787234043	LacZKD_FP_05min_rep1	rep1	5' FP	LacZ RNAi
LacZKD_FP_05min_rep1.19	1800	1.39404255319149	1.09378723404255	1.75863829787234	LacZKD_FP_05min_rep1	rep1	5' FP	LacZ RNAi
LacZKD_FP_05min_rep1.20	1900	1.52272340425532	1.17957446808511	1.93021276595745	LacZKD_FP_05min_rep1	rep1	5' FP	LacZ RNAi
LacZKD_FP_05min_rep1.21	2000	1.22246808510638	0.965106382978723	1.52272340425532	LacZKD_FP_05min_rep1	rep1	5' FP	LacZ RNAi
LacZKD_FP_05min_rep1.22	2100	1.24391489361702	0.965106382978723	1.52272340425532	LacZKD_FP_05min_rep1	rep1	5' FP	LacZ RNAi
LacZKD_FP_05min_rep1.23	2200	1.30825531914894	1.02944680851064	1.65140425531915	LacZKD_FP_05min_rep1	rep1	5' FP	LacZ RNAi
LacZKD_FP_05min_rep1.24	2300	1.15812765957447	0.900765957446809	1.5656170212766	LacZKD_FP_05min_rep1	rep1	5' FP	LacZ RNAi
LacZKD_FP_05min_rep1.25	2400	1.2868085106383	1.008	1.69429787234043	LacZKD_FP_05min_rep1	rep1	5' FP	LacZ RNAi
LacZKD_FP_05min_rep1.26	2500	1.37259574468085	1.00263829787234	1.93021276595745	LacZKD_FP_05min_rep1	rep1	5' FP	LacZ RNAi
LacZKD_FP_05min_rep1.27	2600	1.13668085106383	0.87931914893617	1.50127659574468	LacZKD_FP_05min_rep1	rep1	5' FP	LacZ RNAi
LacZKD_FP_05min_rep1.28	2700	1.15812765957447	0.87931914893617	1.50663829787234	LacZKD_FP_05min_rep1	rep1	5' FP	LacZ RNAi
LacZKD_FP_05min_rep1.29	2800	1.26536170212766	1.02944680851064	1.5656170212766	LacZKD_FP_05min_rep1	rep1	5' FP	LacZ RNAi
LacZKD_FP_05min_rep1.30	2900	1.24391489361702	0.986553191489362	1.5656170212766	LacZKD_FP_05min_rep1	rep1	5' FP	LacZ RNAi
LacZKD_FP_05min_rep1.31	3000	1.26536170212766	1.008	1.5656170212766	LacZKD_FP_05min_rep1	rep1	5' FP	LacZ RNAi
LacZKD_FP_05min_rep1.32	3100	1.50127659574468	1.13131914893617	1.90876595744681	LacZKD_FP_05min_rep1	rep1	5' FP	LacZ RNAi
LacZKD_FP_05min_rep1.33	3200	1.36187234042553	1.02944680851064	2.03744680851064	LacZKD_FP_05min_rep1	rep1	5' FP	LacZ RNAi
LacZKD_FP_05min_rep1.34	3300	1.35114893617021	1.09378723404255	1.65140425531915	LacZKD_FP_05min_rep1	rep1	5' FP	LacZ RNAi
LacZKD_FP_05min_rep1.35	3400	1.26536170212766	0.986553191489362	1.65140425531915	LacZKD_FP_05min_rep1	rep1	5' FP	LacZ RNAi
LacZKD_FP_05min_rep1.36	3500	1.2868085106383	1.008	1.65140425531915	LacZKD_FP_05min_rep1	rep1	5' FP	LacZ RNAi
LacZKD_FP_05min_rep1.37	3600	1.32970212765957	1.07234042553191	1.67821276595745	LacZKD_FP_05min_rep1	rep1	5' FP	LacZ RNAi
LacZKD_FP_05min_rep1.38	3700	1.35114893617021	1.05089361702128	1.78008510638298	LacZKD_FP_05min_rep1	rep1	5' FP	LacZ RNAi
LacZKD_FP_05min_rep1.39	3800	1.68357446808511	1.30825531914894	2.12323404255319	LacZKD_FP_05min_rep1	rep1	5' FP	LacZ RNAi
LacZKD_FP_05min_rep1.40	3900	1.20102127659574	0.943659574468085	1.62995744680851	LacZKD_FP_05min_rep1	rep1	5' FP	LacZ RNAi
LacZKD_FP_05min_rep1.41	4000	1.50127659574468	1.20102127659574	1.93021276595745	LacZKD_FP_05min_rep1	rep1	5' FP	LacZ RNAi
LacZKD_FP_05min_rep1.42	4100	1.39404255319149	1.09378723404255	1.7371914893617	LacZKD_FP_05min_rep1	rep1	5' FP	LacZ RNAi
LacZKD_FP_05min_rep1.43	4200	1.32970212765957	1.07234042553191	1.62995744680851	LacZKD_FP_05min_rep1	rep1	5' FP	LacZ RNAi
LacZKD_FP_05min_rep1.44	4300	1.43693617021277	1.15812765957447	1.71574468085106	LacZKD_FP_05min_rep1	rep1	5' FP	LacZ RNAi
LacZKD_FP_05min_rep1.45	4400	1.58706382978723	1.2868085106383	1.88731914893617	LacZKD_FP_05min_rep1	rep1	5' FP	LacZ RNAi
LacZKD_FP_05min_rep1.46	4500	1.54417021276596	1.22246808510638	1.93021276595745	LacZKD_FP_05min_rep1	rep1	5' FP	LacZ RNAi
LacZKD_FP_05min_rep1.47	4600	1.65140425531915	1.2868085106383	2.18757446808511	LacZKD_FP_05min_rep1	rep1	5' FP	LacZ RNAi
LacZKD_FP_05min_rep1.48	4700	1.7371914893617	1.2868085106383	2.35914893617021	LacZKD_FP_05min_rep1	rep1	5' FP	LacZ RNAi
LacZKD_FP_05min_rep1.49	4800	1.65140425531915	1.35114893617021	1.99455319148936	LacZKD_FP_05min_rep1	rep1	5' FP	LacZ RNAi
LacZKD_FP_05min_rep1.50	4900	1.86587234042553	1.47982978723404	2.31625531914894	LacZKD_FP_05min_rep1	rep1	5' FP	LacZ RNAi
LacZKD_FP_05min_rep1.51	5000	2.27336170212766	1.7371914893617	2.93821276595745	LacZKD_FP_05min_rep1	rep1	5' FP	LacZ RNAi
LacZKD_FP_05min_rep1.52	5100	1.82297872340426	1.35114893617021	2.51463829787234	LacZKD_FP_05min_rep1	rep1	5' FP	LacZ RNAi
LacZKD_FP_05min_rep1.53	5200	2.00527659574468	1.5656170212766	2.55217021276596	LacZKD_FP_05min_rep1	rep1	5' FP	LacZ RNAi
LacZKD_FP_05min_rep1.54	5300	1.95165957446809	1.54417021276596	2.42348936170213	LacZKD_FP_05min_rep1	rep1	5' FP	LacZ RNAi
LacZKD_FP_05min_rep1.55	5400	1.82297872340426	1.47982978723404	2.23046808510638	LacZKD_FP_05min_rep1	rep1	5' FP	LacZ RNAi
LacZKD_FP_05min_rep1.56	5500	1.89804255319149	1.50127659574468	2.44493617021277	LacZKD_FP_05min_rep1	rep1	5' FP	LacZ RNAi
LacZKD_FP_05min_rep1.57	5600	2.16612765957447	1.67285106382979	2.63795744680851	LacZKD_FP_05min_rep1	rep1	5' FP	LacZ RNAi
LacZKD_FP_05min_rep1.58	5700	2.16612765957447	1.71574468085106	2.76663829787234	LacZKD_FP_05min_rep1	rep1	5' FP	LacZ RNAi
LacZKD_FP_05min_rep1.59	5800	2.05889361702128	1.5656170212766	2.57897872340426	LacZKD_FP_05min_rep1	rep1	5' FP	LacZ RNAi
LacZKD_FP_05min_rep1.60	5900	2.10178723404255	1.69429787234043	2.5736170212766	LacZKD_FP_05min_rep1	rep1	5' FP	LacZ RNAi
LacZKD_FP_05min_rep1.61	6000	1.95165957446809	1.5656170212766	2.40204255319149	LacZKD_FP_05min_rep1	rep1	5' FP	LacZ RNAi
LacZKD_FP_05min_rep2.2	100	304.762819148936	264.180031914894	353.257388297872	LacZKD_FP_05min_rep2	rep2	5' FP	LacZ RNAi
LacZKD_FP_05min_rep2.3	200	12.0807765957447	8.97485106382979	21.3593617021277	LacZKD_FP_05min_rep2	rep2	5' FP	LacZ RNAi
LacZKD_FP_05min_rep2.4	300	8.27920212765957	6.11387234042553	13.4720744680851	LacZKD_FP_05min_rep2	rep2	5' FP	LacZ RNAi
LacZKD_FP_05min_rep2.5	400	7.03487234042553	4.55601063829787	10.5670053191489	LacZKD_FP_05min_rep2	rep2	5' FP	LacZ RNAi
LacZKD_FP_05min_rep2.6	500	4.92832978723404	3.16961170212766	9.21489893617021	LacZKD_FP_05min_rep2	rep2	5' FP	LacZ RNAi
LacZKD_FP_05min_rep2.7	600	3.15491489361702	2.39068085106383	4.08081382978723	LacZKD_FP_05min_rep2	rep2	5' FP	LacZ RNAi
LacZKD_FP_05min_rep2.8	700	2.65522340425532	1.95957446808511	3.58602127659574	LacZKD_FP_05min_rep2	rep2	5' FP	LacZ RNAi
LacZKD_FP_05min_rep2.9	800	2.17512765957447	1.68523404255319	2.72870744680851	LacZKD_FP_05min_rep2	rep2	5' FP	LacZ RNAi
LacZKD_FP_05min_rep2.10	900	1.86159574468085	1.46968085106383	2.29270212765957	LacZKD_FP_05min_rep2	rep2	5' FP	LacZ RNAi
LacZKD_FP_05min_rep2.11	1000	2.31229787234043	1.58725531914894	3.47334574468085	LacZKD_FP_05min_rep2	rep2	5' FP	LacZ RNAi
LacZKD_FP_05min_rep2.12	1100	1.8811914893617	1.39129787234043	2.47396276595745	LacZKD_FP_05min_rep2	rep2	5' FP	LacZ RNAi
LacZKD_FP_05min_rep2.13	1200	1.97917021276596	1.41089361702128	4.05631914893617	LacZKD_FP_05min_rep2	rep2	5' FP	LacZ RNAi
LacZKD_FP_05min_rep2.14	1300	1.70482978723404	1.23453191489362	2.48865957446808	LacZKD_FP_05min_rep2	rep2	5' FP	LacZ RNAi
LacZKD_FP_05min_rep2.15	1400	1.50887234042553	1.15614893617021	1.99876595744681	LacZKD_FP_05min_rep2	rep2	5' FP	LacZ RNAi
LacZKD_FP_05min_rep2.16	1500	1.60685106382979	1.23453191489362	2.03795744680851	LacZKD_FP_05min_rep2	rep2	5' FP	LacZ RNAi
LacZKD_FP_05min_rep2.17	1600	1.41089361702128	1.15614893617021	1.78321276595745	LacZKD_FP_05min_rep2	rep2	5' FP	LacZ RNAi
LacZKD_FP_05min_rep2.18	1700	1.46968085106383	1.17574468085106	1.74402127659574	LacZKD_FP_05min_rep2	rep2	5' FP	LacZ RNAi
LacZKD_FP_05min_rep2.19	1800	1.33251063829787	1.05817021276596	1.68523404255319	LacZKD_FP_05min_rep2	rep2	5' FP	LacZ RNAi
LacZKD_FP_05min_rep2.20	1900	1.39129787234043	1.11695744680851	1.78321276595745	LacZKD_FP_05min_rep2	rep2	5' FP	LacZ RNAi
LacZKD_FP_05min_rep2.21	2000	1.35210638297872	1.03857446808511	1.66563829787234	LacZKD_FP_05min_rep2	rep2	5' FP	LacZ RNAi
LacZKD_FP_05min_rep2.22	2100	1.48927659574468	1.1904414893617	1.86159574468085	LacZKD_FP_05min_rep2	rep2	5' FP	LacZ RNAi
LacZKD_FP_05min_rep2.23	2200	1.48927659574468	1.15614893617021	1.88609042553191	LacZKD_FP_05min_rep2	rep2	5' FP	LacZ RNAi
LacZKD_FP_05min_rep2.24	2300	1.35210638297872	1.05817021276596	1.9203829787234	LacZKD_FP_05min_rep2	rep2	5' FP	LacZ RNAi
LacZKD_FP_05min_rep2.25	2400	1.35210638297872	1.03857446808511	1.68523404255319	LacZKD_FP_05min_rep2	rep2	5' FP	LacZ RNAi
LacZKD_FP_05min_rep2.26	2500	1.46968085106383	1.0728670212766	2.17512765957447	LacZKD_FP_05min_rep2	rep2	5' FP	LacZ RNAi
LacZKD_FP_05min_rep2.27	2600	1.29331914893617	0.999382978723404	1.64604255319149	LacZKD_FP_05min_rep2	rep2	5' FP	LacZ RNAi
LacZKD_FP_05min_rep2.28	2700	1.33251063829787	1.03857446808511	1.72442553191489	LacZKD_FP_05min_rep2	rep2	5' FP	LacZ RNAi
LacZKD_FP_05min_rep2.29	2800	1.21493617021277	0.960191489361702	1.46968085106383	LacZKD_FP_05min_rep2	rep2	5' FP	LacZ RNAi
LacZKD_FP_05min_rep2.30	2900	1.33251063829787	1.09736170212766	1.60685106382979	LacZKD_FP_05min_rep2	rep2	5' FP	LacZ RNAi
LacZKD_FP_05min_rep2.31	3000	1.33251063829787	1.03367553191489	1.70482978723404	LacZKD_FP_05min_rep2	rep2	5' FP	LacZ RNAi
LacZKD_FP_05min_rep2.32	3100	1.48927659574468	1.15614893617021	1.86159574468085	LacZKD_FP_05min_rep2	rep2	5' FP	LacZ RNAi
LacZKD_FP_05min_rep2.33	3200	1.54806382978723	1.19534042553191	2.11634042553192	LacZKD_FP_05min_rep2	rep2	5' FP	LacZ RNAi
LacZKD_FP_05min_rep2.34	3300	1.41089361702128	1.13655319148936	1.78321276595745	LacZKD_FP_05min_rep2	rep2	5' FP	LacZ RNAi
LacZKD_FP_05min_rep2.35	3400	1.43048936170213	1.15614893617021	1.74402127659574	LacZKD_FP_05min_rep2	rep2	5' FP	LacZ RNAi
LacZKD_FP_05min_rep2.36	3500	1.39129787234043	1.07776595744681	1.7636170212766	LacZKD_FP_05min_rep2	rep2	5' FP	LacZ RNAi
LacZKD_FP_05min_rep2.37	3600	1.43048936170213	1.17574468085106	1.7636170212766	LacZKD_FP_05min_rep2	rep2	5' FP	LacZ RNAi
LacZKD_FP_05min_rep2.38	3700	1.56765957446809	1.21493617021277	2.01836170212766	LacZKD_FP_05min_rep2	rep2	5' FP	LacZ RNAi
LacZKD_FP_05min_rep2.39	3800	1.70482978723404	1.33251063829787	2.31229787234043	LacZKD_FP_05min_rep2	rep2	5' FP	LacZ RNAi
LacZKD_FP_05min_rep2.40	3900	1.27372340425532	0.979787234042553	1.78321276595745	LacZKD_FP_05min_rep2	rep2	5' FP	LacZ RNAi
LacZKD_FP_05min_rep2.41	4000	1.66563829787234	1.35210638297872	2.01836170212766	LacZKD_FP_05min_rep2	rep2	5' FP	LacZ RNAi
LacZKD_FP_05min_rep2.42	4100	1.48927659574468	1.1904414893617	1.842	LacZKD_FP_05min_rep2	rep2	5' FP	LacZ RNAi
LacZKD_FP_05min_rep2.43	4200	1.27372340425532	1.01897872340426	1.54806382978723	LacZKD_FP_05min_rep2	rep2	5' FP	LacZ RNAi
LacZKD_FP_05min_rep2.44	4300	1.62644680851064	1.31291489361702	2.03795744680851	LacZKD_FP_05min_rep2	rep2	5' FP	LacZ RNAi
LacZKD_FP_05min_rep2.45	4400	1.60685106382979	1.29331914893617	1.96447340425532	LacZKD_FP_05min_rep2	rep2	5' FP	LacZ RNAi
LacZKD_FP_05min_rep2.46	4500	1.70482978723404	1.35210638297872	2.12123936170213	LacZKD_FP_05min_rep2	rep2	5' FP	LacZ RNAi
LacZKD_FP_05min_rep2.47	4600	1.77341489361702	1.35210638297872	2.48865957446809	LacZKD_FP_05min_rep2	rep2	5' FP	LacZ RNAi
LacZKD_FP_05min_rep2.48	4700	1.8811914893617	1.45008510638298	2.52785106382979	LacZKD_FP_05min_rep2	rep2	5' FP	LacZ RNAi
LacZKD_FP_05min_rep2.49	4800	1.842	1.50887234042553	2.27310638297872	LacZKD_FP_05min_rep2	rep2	5' FP	LacZ RNAi
LacZKD_FP_05min_rep2.50	4900	2.05755319148936	1.66563829787234	2.52785106382979	LacZKD_FP_05min_rep2	rep2	5' FP	LacZ RNAi
LacZKD_FP_05min_rep2.51	5000	2.15553191489362	1.64604255319149	2.8413829787234	LacZKD_FP_05min_rep2	rep2	5' FP	LacZ RNAi
LacZKD_FP_05min_rep2.52	5100	1.95957446808511	1.52356914893617	2.70421276595745	LacZKD_FP_05min_rep2	rep2	5' FP	LacZ RNAi
LacZKD_FP_05min_rep2.53	5200	2.09674468085106	1.64604255319149	2.64542553191489	LacZKD_FP_05min_rep2	rep2	5' FP	LacZ RNAi
LacZKD_FP_05min_rep2.54	5300	2.05755319148936	1.64604255319149	2.50825531914894	LacZKD_FP_05min_rep2	rep2	5' FP	LacZ RNAi
LacZKD_FP_05min_rep2.55	5400	1.99876595744681	1.62644680851064	2.50825531914894	LacZKD_FP_05min_rep2	rep2	5' FP	LacZ RNAi
LacZKD_FP_05min_rep2.56	5500	2.09674468085106	1.66563829787234	2.58663829787234	LacZKD_FP_05min_rep2	rep2	5' FP	LacZ RNAi
LacZKD_FP_05min_rep2.57	5600	2.19472340425532	1.78321276595745	2.66502127659574	LacZKD_FP_05min_rep2	rep2	5' FP	LacZ RNAi
LacZKD_FP_05min_rep2.58	5700	2.35148936170213	1.8811914893617	2.91976595744681	LacZKD_FP_05min_rep2	rep2	5' FP	LacZ RNAi
LacZKD_FP_05min_rep2.59	5800	2.13593617021277	1.68523404255319	2.62582978723404	LacZKD_FP_05min_rep2	rep2	5' FP	LacZ RNAi
LacZKD_FP_05min_rep2.60	5900	2.09674468085106	1.70482978723404	2.54744680851064	LacZKD_FP_05min_rep2	rep2	5' FP	LacZ RNAi
LacZKD_FP_05min_rep2.61	6000	2.18492553191489	1.74402127659574	2.6846170212766	LacZKD_FP_05min_rep2	rep2	5' FP	LacZ RNAi
LacZKD_FP_10min_rep1.2	100	383.831595744681	324.443936170213	455.49664893617	LacZKD_FP_10min_rep1	rep1	10' FP	LacZ RNAi
LacZKD_FP_10min_rep1.3	200	14.3479787234043	9.86468085106383	27.4628723404255	LacZKD_FP_10min_rep1	rep1	10' FP	LacZ RNAi
LacZKD_FP_10min_rep1.4	300	10.3137234042553	7.32367021276596	20.1142553191489	LacZKD_FP_10min_rep1	rep1	10' FP	LacZ RNAi
LacZKD_FP_10min_rep1.5	400	7.92595744680851	5.27090425531915	14.5047872340426	LacZKD_FP_10min_rep1	rep1	10' FP	LacZ RNAi
LacZKD_FP_10min_rep1.6	500	5.8518085106383	4.10553191489362	12.683670212766	LacZKD_FP_10min_rep1	rep1	10' FP	LacZ RNAi
LacZKD_FP_10min_rep1.7	600	4.30510638297872	3.3713829787234	5.43127659574468	LacZKD_FP_10min_rep1	rep1	10' FP	LacZ RNAi
LacZKD_FP_10min_rep1.8	700	3.79904255319149	2.82255319148936	4.97510638297872	LacZKD_FP_10min_rep1	rep1	10' FP	LacZ RNAi
LacZKD_FP_10min_rep1.9	800	3.15042553191489	2.39489361702128	4.02	LacZKD_FP_10min_rep1	rep1	10' FP	LacZ RNAi
LacZKD_FP_10min_rep1.10	900	2.75127659574468	2.10978723404255	3.42127659574468	LacZKD_FP_10min_rep1	rep1	10' FP	LacZ RNAi
LacZKD_FP_10min_rep1.11	1000	2.59446808510638	1.88170212765957	3.86675531914894	LacZKD_FP_10min_rep1	rep1	10' FP	LacZ RNAi
LacZKD_FP_10min_rep1.12	1100	2.38063829787234	1.77835106382979	3.09340425531915	LacZKD_FP_10min_rep1	rep1	10' FP	LacZ RNAi
LacZKD_FP_10min_rep1.13	1200	2.69425531914894	1.82468085106383	5.88031914893617	LacZKD_FP_10min_rep1	rep1	10' FP	LacZ RNAi
LacZKD_FP_10min_rep1.14	1300	1.99574468085106	1.35425531914894	3.15042553191489	LacZKD_FP_10min_rep1	rep1	10' FP	LacZ RNAi
LacZKD_FP_10min_rep1.15	1400	1.61085106382979	1.1831914893617	2.10978723404255	LacZKD_FP_10min_rep1	rep1	10' FP	LacZ RNAi
LacZKD_FP_10min_rep1.16	1500	1.56095744680851	1.12617021276596	2.01	LacZKD_FP_10min_rep1	rep1	10' FP	LacZ RNAi
LacZKD_FP_10min_rep1.17	1600	1.45404255319149	1.09765957446809	1.92446808510638	LacZKD_FP_10min_rep1	rep1	10' FP	LacZ RNAi
LacZKD_FP_10min_rep1.18	1700	1.39702127659574	1.01212765957447	1.89595744680851	LacZKD_FP_10min_rep1	rep1	10' FP	LacZ RNAi
LacZKD_FP_10min_rep1.19	1800	1.35425531914894	0.923031914893617	1.96723404255319	LacZKD_FP_10min_rep1	rep1	10' FP	LacZ RNAi
LacZKD_FP_10min_rep1.20	1900	1.35425531914894	0.983617021276596	1.79617021276596	LacZKD_FP_10min_rep1	rep1	10' FP	LacZ RNAi
LacZKD_FP_10min_rep1.21	2000	1.29723404255319	0.955106382978723	1.77122340425532	LacZKD_FP_10min_rep1	rep1	10' FP	LacZ RNAi
LacZKD_FP_10min_rep1.22	2100	1.31148936170213	0.955106382978723	1.8425	LacZKD_FP_10min_rep1	rep1	10' FP	LacZ RNAi
LacZKD_FP_10min_rep1.23	2200	1.28297872340426	0.926595744680851	1.68212765957447	LacZKD_FP_10min_rep1	rep1	10' FP	LacZ RNAi
LacZKD_FP_10min_rep1.24	2300	1.06914893617021	0.798297872340426	1.98505319148936	LacZKD_FP_10min_rep1	rep1	10' FP	LacZ RNAi
LacZKD_FP_10min_rep1.25	2400	0.997872340425532	0.751968085106383	1.43978723404255	LacZKD_FP_10min_rep1	rep1	10' FP	LacZ RNAi
LacZKD_FP_10min_rep1.26	2500	1.31148936170213	0.898085106382979	2.02425531914894	LacZKD_FP_10min_rep1	rep1	10' FP	LacZ RNAi
LacZKD_FP_10min_rep1.27	2600	0.926595744680851	0.712765957446809	1.32574468085106	LacZKD_FP_10min_rep1	rep1	10' FP	LacZ RNAi
LacZKD_FP_10min_rep1.28	2700	1.005	0.712765957446809	1.31148936170213	LacZKD_FP_10min_rep1	rep1	10' FP	LacZ RNAi
LacZKD_FP_10min_rep1.29	2800	0.96936170212766	0.741276595744681	1.28297872340426	LacZKD_FP_10min_rep1	rep1	10' FP	LacZ RNAi
LacZKD_FP_10min_rep1.30	2900	0.869574468085106	0.67	1.15468085106383	LacZKD_FP_10min_rep1	rep1	10' FP	LacZ RNAi
LacZKD_FP_10min_rep1.31	3000	0.798297872340426	0.598723404255319	1.08340425531915	LacZKD_FP_10min_rep1	rep1	10' FP	LacZ RNAi
LacZKD_FP_10min_rep1.32	3100	1.12617021276596	0.812553191489362	1.4968085106383	LacZKD_FP_10min_rep1	rep1	10' FP	LacZ RNAi
LacZKD_FP_10min_rep1.33	3200	0.997872340425532	0.712765957446809	1.38632978723404	LacZKD_FP_10min_rep1	rep1	10' FP	LacZ RNAi
LacZKD_FP_10min_rep1.34	3300	0.85531914893617	0.641489361702128	1.11191489361702	LacZKD_FP_10min_rep1	rep1	10' FP	LacZ RNAi
LacZKD_FP_10min_rep1.35	3400	0.812553191489362	0.612978723404255	1.0263829787234	LacZKD_FP_10min_rep1	rep1	10' FP	LacZ RNAi
LacZKD_FP_10min_rep1.36	3500	0.826808510638298	0.627234042553191	1.15468085106383	LacZKD_FP_10min_rep1	rep1	10' FP	LacZ RNAi
LacZKD_FP_10min_rep1.37	3600	1.0263829787234	0.798297872340426	1.41127659574468	LacZKD_FP_10min_rep1	rep1	10' FP	LacZ RNAi
LacZKD_FP_10min_rep1.38	3700	0.997872340425532	0.751968085106383	1.32574468085106	LacZKD_FP_10min_rep1	rep1	10' FP	LacZ RNAi
LacZKD_FP_10min_rep1.39	3800	1.20457446808511	0.912340425531915	1.66787234042553	LacZKD_FP_10min_rep1	rep1	10' FP	LacZ RNAi
LacZKD_FP_10min_rep1.40	3900	0.940851063829787	0.698510638297872	1.31148936170213	LacZKD_FP_10min_rep1	rep1	10' FP	LacZ RNAi
LacZKD_FP_10min_rep1.41	4000	0.96936170212766	0.741276595744681	1.26872340425532	LacZKD_FP_10min_rep1	rep1	10' FP	LacZ RNAi
LacZKD_FP_10min_rep1.42	4100	1.0263829787234	0.784042553191489	1.42553191489362	LacZKD_FP_10min_rep1	rep1	10' FP	LacZ RNAi
LacZKD_FP_10min_rep1.43	4200	0.883829787234043	0.684255319148936	1.08340425531915	LacZKD_FP_10min_rep1	rep1	10' FP	LacZ RNAi
LacZKD_FP_10min_rep1.44	4300	0.983617021276596	0.727021276595745	1.26872340425532	LacZKD_FP_10min_rep1	rep1	10' FP	LacZ RNAi
LacZKD_FP_10min_rep1.45	4400	0.926595744680851	0.712765957446809	1.22595744680851	LacZKD_FP_10min_rep1	rep1	10' FP	LacZ RNAi
LacZKD_FP_10min_rep1.46	4500	0.969361702127659	0.698510638297872	1.34	LacZKD_FP_10min_rep1	rep1	10' FP	LacZ RNAi
LacZKD_FP_10min_rep1.47	4600	1.14042553191489	0.798297872340426	1.52531914893617	LacZKD_FP_10min_rep1	rep1	10' FP	LacZ RNAi
LacZKD_FP_10min_rep1.48	4700	1.04063829787234	0.784042553191489	1.38276595744681	LacZKD_FP_10min_rep1	rep1	10' FP	LacZ RNAi
LacZKD_FP_10min_rep1.49	4800	0.997872340425532	0.794734042553192	1.21170212765957	LacZKD_FP_10min_rep1	rep1	10' FP	LacZ RNAi
LacZKD_FP_10min_rep1.50	4900	1.1831914893617	0.883829787234043	1.53957446808511	LacZKD_FP_10min_rep1	rep1	10' FP	LacZ RNAi
LacZKD_FP_10min_rep1.51	5000	1.26872340425532	0.898085106382979	1.89595744680851	LacZKD_FP_10min_rep1	rep1	10' FP	LacZ RNAi
LacZKD_FP_10min_rep1.52	5100	1.08340425531915	0.826808510638298	1.53957446808511	LacZKD_FP_10min_rep1	rep1	10' FP	LacZ RNAi
LacZKD_FP_10min_rep1.53	5200	1.11904255319149	0.869574468085106	1.45760638297872	LacZKD_FP_10min_rep1	rep1	10' FP	LacZ RNAi
LacZKD_FP_10min_rep1.54	5300	1.09053191489362	0.841063829787234	1.43978723404255	LacZKD_FP_10min_rep1	rep1	10' FP	LacZ RNAi
LacZKD_FP_10min_rep1.55	5400	1.08340425531915	0.798297872340426	1.38276595744681	LacZKD_FP_10min_rep1	rep1	10' FP	LacZ RNAi
LacZKD_FP_10min_rep1.56	5500	1.09765957446809	0.869574468085106	1.48255319148936	LacZKD_FP_10min_rep1	rep1	10' FP	LacZ RNAi
LacZKD_FP_10min_rep1.57	5600	1.14042553191489	0.898085106382979	1.45404255319149	LacZKD_FP_10min_rep1	rep1	10' FP	LacZ RNAi
LacZKD_FP_10min_rep1.58	5700	1.1831914893617	0.926595744680851	1.46829787234043	LacZKD_FP_10min_rep1	rep1	10' FP	LacZ RNAi
LacZKD_FP_10min_rep1.59	5800	1.24021276595745	0.955106382978724	1.53957446808511	LacZKD_FP_10min_rep1	rep1	10' FP	LacZ RNAi
LacZKD_FP_10min_rep1.60	5900	1.14042553191489	0.894521276595745	1.47186170212766	LacZKD_FP_10min_rep1	rep1	10' FP	LacZ RNAi
LacZKD_FP_10min_rep1.61	6000	1.14042553191489	0.898085106382979	1.45404255319149	LacZKD_FP_10min_rep1	rep1	10' FP	LacZ RNAi
LacZKD_FP_10min_rep2.2	100	382.71214893617	322.847191489362	446.267755319149	LacZKD_FP_10min_rep2	rep2	10' FP	LacZ RNAi
LacZKD_FP_10min_rep2.3	200	17.0308723404255	12.2750106382979	26.3044893617021	LacZKD_FP_10min_rep2	rep2	10' FP	LacZ RNAi
LacZKD_FP_10min_rep2.4	300	10.7022553191489	7.97029787234043	15.903	LacZKD_FP_10min_rep2	rep2	10' FP	LacZ RNAi
LacZKD_FP_10min_rep2.5	400	8.12068085106383	5.7396170212766	13.4592765957447	LacZKD_FP_10min_rep2	rep2	10' FP	LacZ RNAi
LacZKD_FP_10min_rep2.6	500	5.41378723404255	3.90995744680851	11.5418936170213	LacZKD_FP_10min_rep2	rep2	10' FP	LacZ RNAi
LacZKD_FP_10min_rep2.7	600	4.01021276595745	2.95753191489362	5.11928723404255	LacZKD_FP_10min_rep2	rep2	10' FP	LacZ RNAi
LacZKD_FP_10min_rep2.8	700	3.40868085106383	2.53144680851064	4.51775531914894	LacZKD_FP_10min_rep2	rep2	10' FP	LacZ RNAi
LacZKD_FP_10min_rep2.9	800	2.53144680851064	1.95497872340426	3.23323404255319	LacZKD_FP_10min_rep2	rep2	10' FP	LacZ RNAi
LacZKD_FP_10min_rep2.10	900	2.25574468085106	1.72940425531915	2.78208510638298	LacZKD_FP_10min_rep2	rep2	10' FP	LacZ RNAi
LacZKD_FP_10min_rep2.11	1000	2.40612765957447	1.70434042553192	3.88489361702128	LacZKD_FP_10min_rep2	rep2	10' FP	LacZ RNAi
LacZKD_FP_10min_rep2.12	1100	2.10536170212766	1.52889361702128	2.80714893617021	LacZKD_FP_10min_rep2	rep2	10' FP	LacZ RNAi
LacZKD_FP_10min_rep2.13	1200	2.45625531914894	1.74820212765957	4.38617021276596	LacZKD_FP_10min_rep2	rep2	10' FP	LacZ RNAi
LacZKD_FP_10min_rep2.14	1300	1.767	1.2531914893617	2.86354255319149	LacZKD_FP_10min_rep2	rep2	10' FP	LacZ RNAi
LacZKD_FP_10min_rep2.15	1400	1.62914893617021	1.27825531914894	2.1366914893617	LacZKD_FP_10min_rep2	rep2	10' FP	LacZ RNAi
LacZKD_FP_10min_rep2.16	1500	1.59155319148936	1.15293617021277	2.05523404255319	LacZKD_FP_10min_rep2	rep2	10' FP	LacZ RNAi
LacZKD_FP_10min_rep2.17	1600	1.50382978723404	1.12787234042553	1.85472340425532	LacZKD_FP_10min_rep2	rep2	10' FP	LacZ RNAi
LacZKD_FP_10min_rep2.18	1700	1.45370212765957	1.1028085106383	1.87978723404255	LacZKD_FP_10min_rep2	rep2	10' FP	LacZ RNAi
LacZKD_FP_10min_rep2.19	1800	1.47876595744681	1.07774468085106	1.98004255319149	LacZKD_FP_10min_rep2	rep2	10' FP	LacZ RNAi
LacZKD_FP_10min_rep2.20	1900	1.52889361702128	1.15293617021277	2.00510638297872	LacZKD_FP_10min_rep2	rep2	10' FP	LacZ RNAi
LacZKD_FP_10min_rep2.21	2000	1.3283829787234	1.00255319148936	1.67927659574468	LacZKD_FP_10min_rep2	rep2	10' FP	LacZ RNAi
LacZKD_FP_10min_rep2.22	2100	1.47876595744681	1.1028085106383	2.03017021276596	LacZKD_FP_10min_rep2	rep2	10' FP	LacZ RNAi
LacZKD_FP_10min_rep2.23	2200	1.47876595744681	1.1028085106383	1.90485106382979	LacZKD_FP_10min_rep2	rep2	10' FP	LacZ RNAi
LacZKD_FP_10min_rep2.24	2300	1.3283829787234	0.946159574468085	2.38106382978723	LacZKD_FP_10min_rep2	rep2	10' FP	LacZ RNAi
LacZKD_FP_10min_rep2.25	2400	1.30331914893617	1.00255319148936	1.70434042553191	LacZKD_FP_10min_rep2	rep2	10' FP	LacZ RNAi
LacZKD_FP_10min_rep2.26	2500	1.47876595744681	1.05268085106383	2.53771276595745	LacZKD_FP_10min_rep2	rep2	10' FP	LacZ RNAi
LacZKD_FP_10min_rep2.27	2600	1.07774468085106	0.827106382978723	1.50382978723404	LacZKD_FP_10min_rep2	rep2	10' FP	LacZ RNAi
LacZKD_FP_10min_rep2.28	2700	1.15293617021277	0.877234042553191	1.55395744680851	LacZKD_FP_10min_rep2	rep2	10' FP	LacZ RNAi
LacZKD_FP_10min_rep2.29	2800	1.1028085106383	0.827106382978723	1.50382978723404	LacZKD_FP_10min_rep2	rep2	10' FP	LacZ RNAi
LacZKD_FP_10min_rep2.30	2900	1.20306382978723	0.92736170212766	1.52889361702128	LacZKD_FP_10min_rep2	rep2	10' FP	LacZ RNAi
LacZKD_FP_10min_rep2.31	3000	0.977489361702128	0.751914893617021	1.20306382978723	LacZKD_FP_10min_rep2	rep2	10' FP	LacZ RNAi
LacZKD_FP_10min_rep2.32	3100	1.2531914893617	0.902297872340425	1.63541489361702	LacZKD_FP_10min_rep2	rep2	10' FP	LacZ RNAi
LacZKD_FP_10min_rep2.33	3200	1.178	0.852170212765957	1.70434042553192	LacZKD_FP_10min_rep2	rep2	10' FP	LacZ RNAi
LacZKD_FP_10min_rep2.34	3300	1.1028085106383	0.852170212765957	1.42863829787234	LacZKD_FP_10min_rep2	rep2	10' FP	LacZ RNAi
LacZKD_FP_10min_rep2.35	3400	1.178	0.902297872340426	1.42863829787234	LacZKD_FP_10min_rep2	rep2	10' FP	LacZ RNAi
LacZKD_FP_10min_rep2.36	3500	1.178	0.877234042553191	1.57902127659574	LacZKD_FP_10min_rep2	rep2	10' FP	LacZ RNAi
LacZKD_FP_10min_rep2.37	3600	1.30331914893617	0.977489361702128	1.75446808510638	LacZKD_FP_10min_rep2	rep2	10' FP	LacZ RNAi
LacZKD_FP_10min_rep2.38	3700	1.22812765957447	0.92736170212766	1.65421276595745	LacZKD_FP_10min_rep2	rep2	10' FP	LacZ RNAi
LacZKD_FP_10min_rep2.39	3800	1.40357446808511	1.07774468085106	1.87978723404255	LacZKD_FP_10min_rep2	rep2	10' FP	LacZ RNAi
LacZKD_FP_10min_rep2.40	3900	1.178	0.952425531914894	1.62914893617021	LacZKD_FP_10min_rep2	rep2	10' FP	LacZ RNAi
LacZKD_FP_10min_rep2.41	4000	1.22812765957447	0.952425531914894	1.57902127659574	LacZKD_FP_10min_rep2	rep2	10' FP	LacZ RNAi
LacZKD_FP_10min_rep2.42	4100	1.29078723404255	0.977489361702128	1.70434042553191	LacZKD_FP_10min_rep2	rep2	10' FP	LacZ RNAi
LacZKD_FP_10min_rep2.43	4200	1.12787234042553	0.877234042553191	1.35971276595745	LacZKD_FP_10min_rep2	rep2	10' FP	LacZ RNAi
LacZKD_FP_10min_rep2.44	4300	1.3283829787234	1.0276170212766	1.70434042553192	LacZKD_FP_10min_rep2	rep2	10' FP	LacZ RNAi
LacZKD_FP_10min_rep2.45	4400	1.15293617021277	0.877234042553191	1.50382978723404	LacZKD_FP_10min_rep2	rep2	10' FP	LacZ RNAi
LacZKD_FP_10min_rep2.46	4500	1.46623404255319	1.05268085106383	1.85472340425532	LacZKD_FP_10min_rep2	rep2	10' FP	LacZ RNAi
LacZKD_FP_10min_rep2.47	4600	1.42863829787234	1.1028085106383	1.92991489361702	LacZKD_FP_10min_rep2	rep2	10' FP	LacZ RNAi
LacZKD_FP_10min_rep2.48	4700	1.30331914893617	1.0276170212766	1.77953191489362	LacZKD_FP_10min_rep2	rep2	10' FP	LacZ RNAi
LacZKD_FP_10min_rep2.49	4800	1.27825531914894	1.05268085106383	1.55395744680851	LacZKD_FP_10min_rep2	rep2	10' FP	LacZ RNAi
LacZKD_FP_10min_rep2.50	4900	1.3283829787234	1.0276170212766	1.70434042553191	LacZKD_FP_10min_rep2	rep2	10' FP	LacZ RNAi
LacZKD_FP_10min_rep2.51	5000	1.52889361702128	1.15293617021277	2.08029787234043	LacZKD_FP_10min_rep2	rep2	10' FP	LacZ RNAi
LacZKD_FP_10min_rep2.52	5100	1.3283829787234	0.952425531914894	1.87978723404255	LacZKD_FP_10min_rep2	rep2	10' FP	LacZ RNAi
LacZKD_FP_10min_rep2.53	5200	1.3283829787234	1.05268085106383	1.75446808510638	LacZKD_FP_10min_rep2	rep2	10' FP	LacZ RNAi
LacZKD_FP_10min_rep2.54	5300	1.35344680851064	1.07774468085106	1.71060638297872	LacZKD_FP_10min_rep2	rep2	10' FP	LacZ RNAi
LacZKD_FP_10min_rep2.55	5400	1.35344680851064	1.0276170212766	1.65421276595745	LacZKD_FP_10min_rep2	rep2	10' FP	LacZ RNAi
LacZKD_FP_10min_rep2.56	5500	1.3283829787234	1.0276170212766	1.65421276595745	LacZKD_FP_10min_rep2	rep2	10' FP	LacZ RNAi
LacZKD_FP_10min_rep2.57	5600	1.2531914893617	0.952425531914894	1.55395744680851	LacZKD_FP_10min_rep2	rep2	10' FP	LacZ RNAi
LacZKD_FP_10min_rep2.58	5700	1.40357446808511	1.1028085106383	1.72940425531915	LacZKD_FP_10min_rep2	rep2	10' FP	LacZ RNAi
LacZKD_FP_10min_rep2.59	5800	1.42863829787234	1.1028085106383	1.80459574468085	LacZKD_FP_10min_rep2	rep2	10' FP	LacZ RNAi
LacZKD_FP_10min_rep2.60	5900	1.50382978723404	1.19679787234043	1.90485106382979	LacZKD_FP_10min_rep2	rep2	10' FP	LacZ RNAi
LacZKD_FP_10min_rep2.61	6000	1.3283829787234	1.0276170212766	1.65421276595745	LacZKD_FP_10min_rep2	rep2	10' FP	LacZ RNAi
LacZKD_FP_20min_rep1.2	100	322.275404255319	277.935010638298	371.954941489362	LacZKD_FP_20min_rep1	rep1	20' FP	LacZ RNAi
LacZKD_FP_20min_rep1.3	200	13.3903617021277	10.0953936170213	20.3041276595745	LacZKD_FP_20min_rep1	rep1	20' FP	LacZ RNAi
LacZKD_FP_20min_rep1.4	300	11.3988085106383	8.19289361702128	16.2076808510638	LacZKD_FP_20min_rep1	rep1	20' FP	LacZ RNAi
LacZKD_FP_20min_rep1.5	400	8.54101063829787	6.0556170212766	15.8069414893617	LacZKD_FP_20min_rep1	rep1	20' FP	LacZ RNAi
LacZKD_FP_20min_rep1.6	500	6.25801063829787	4.67124468085106	10.3463617021277	LacZKD_FP_20min_rep1	rep1	20' FP	LacZ RNAi
LacZKD_FP_20min_rep1.7	600	5.39176595744681	4.22597872340426	6.78423404255319	LacZKD_FP_20min_rep1	rep1	20' FP	LacZ RNAi
LacZKD_FP_20min_rep1.8	700	4.71981914893617	3.54593617021277	6.16895744680851	LacZKD_FP_20min_rep1	rep1	20' FP	LacZ RNAi
LacZKD_FP_20min_rep1.9	800	3.8373829787234	3.044	4.74410638297872	LacZKD_FP_20min_rep1	rep1	20' FP	LacZ RNAi
LacZKD_FP_20min_rep1.10	900	3.28687234042553	2.60682978723404	4.12882978723404	LacZKD_FP_20min_rep1	rep1	20' FP	LacZ RNAi
LacZKD_FP_20min_rep1.11	1000	3.36782978723404	2.4894414893617	5.41605319148936	LacZKD_FP_20min_rep1	rep1	20' FP	LacZ RNAi
LacZKD_FP_20min_rep1.12	1100	3.044	2.39634042553191	3.82523936170213	LacZKD_FP_20min_rep1	rep1	20' FP	LacZ RNAi
LacZKD_FP_20min_rep1.13	1200	3.0601914893617	2.2506170212766	4.77648936170213	LacZKD_FP_20min_rep1	rep1	20' FP	LacZ RNAi
LacZKD_FP_20min_rep1.14	1300	2.83351063829787	2.12108510638298	3.77666489361702	LacZKD_FP_20min_rep1	rep1	20' FP	LacZ RNAi
LacZKD_FP_20min_rep1.15	1400	2.283	1.65153191489362	3.15734042553192	LacZKD_FP_20min_rep1	rep1	20' FP	LacZ RNAi
LacZKD_FP_20min_rep1.16	1500	2.05631914893617	1.63534042553191	2.63921276595745	LacZKD_FP_20min_rep1	rep1	20' FP	LacZ RNAi
LacZKD_FP_20min_rep1.17	1600	1.87821276595745	1.47342553191489	2.49348936170213	LacZKD_FP_20min_rep1	rep1	20' FP	LacZ RNAi
LacZKD_FP_20min_rep1.18	1700	2.04012765957447	1.5058085106383	2.62706914893617	LacZKD_FP_20min_rep1	rep1	20' FP	LacZ RNAi
LacZKD_FP_20min_rep1.19	1800	1.81344680851064	1.37627659574468	2.2991914893617	LacZKD_FP_20min_rep1	rep1	20' FP	LacZ RNAi
LacZKD_FP_20min_rep1.20	1900	1.87821276595745	1.45723404255319	2.47729787234043	LacZKD_FP_20min_rep1	rep1	20' FP	LacZ RNAi
LacZKD_FP_20min_rep1.21	2000	1.65962765957447	1.24674468085106	2.07251063829787	LacZKD_FP_20min_rep1	rep1	20' FP	LacZ RNAi
LacZKD_FP_20min_rep1.22	2100	1.58676595744681	1.14959574468085	2.17370744680851	LacZKD_FP_20min_rep1	rep1	20' FP	LacZ RNAi
LacZKD_FP_20min_rep1.23	2200	1.5381914893617	1.19412234042553	1.97536170212766	LacZKD_FP_20min_rep1	rep1	20' FP	LacZ RNAi
LacZKD_FP_20min_rep1.24	2300	1.40865957446809	1.06863829787234	1.94702659574468	LacZKD_FP_20min_rep1	rep1	20' FP	LacZ RNAi
LacZKD_FP_20min_rep1.25	2400	1.25484042553191	0.955297872340426	1.73248936170213	LacZKD_FP_20min_rep1	rep1	20' FP	LacZ RNAi
LacZKD_FP_20min_rep1.26	2500	1.47342553191489	1.06863829787234	2.33157446808511	LacZKD_FP_20min_rep1	rep1	20' FP	LacZ RNAi
LacZKD_FP_20min_rep1.27	2600	1.08482978723404	0.809574468085106	1.47342553191489	LacZKD_FP_20min_rep1	rep1	20' FP	LacZ RNAi
LacZKD_FP_20min_rep1.28	2700	1.11721276595745	0.841957446808511	1.522	LacZKD_FP_20min_rep1	rep1	20' FP	LacZ RNAi
LacZKD_FP_20min_rep1.29	2800	1.09292553191489	0.809574468085106	1.40865957446809	LacZKD_FP_20min_rep1	rep1	20' FP	LacZ RNAi
LacZKD_FP_20min_rep1.30	2900	1.10102127659574	0.841957446808511	1.44104255319149	LacZKD_FP_20min_rep1	rep1	20' FP	LacZ RNAi
LacZKD_FP_20min_rep1.31	3000	0.955297872340426	0.744808510638298	1.23055319148936	LacZKD_FP_20min_rep1	rep1	20' FP	LacZ RNAi
LacZKD_FP_20min_rep1.32	3100	1.27912765957447	0.955297872340426	1.66772340425532	LacZKD_FP_20min_rep1	rep1	20' FP	LacZ RNAi
LacZKD_FP_20min_rep1.33	3200	1.19817021276596	0.906723404255319	1.74868085106383	LacZKD_FP_20min_rep1	rep1	20' FP	LacZ RNAi
LacZKD_FP_20min_rep1.34	3300	1.02815957446809	0.777191489361702	1.36008510638298	LacZKD_FP_20min_rep1	rep1	20' FP	LacZ RNAi
LacZKD_FP_20min_rep1.35	3400	0.971489361702128	0.744808510638298	1.27912765957447	LacZKD_FP_20min_rep1	rep1	20' FP	LacZ RNAi
LacZKD_FP_20min_rep1.36	3500	1.04435106382979	0.744808510638298	1.41270744680851	LacZKD_FP_20min_rep1	rep1	20' FP	LacZ RNAi
LacZKD_FP_20min_rep1.37	3600	0.98768085106383	0.761	1.37627659574468	LacZKD_FP_20min_rep1	rep1	20' FP	LacZ RNAi
LacZKD_FP_20min_rep1.38	3700	1.05244680851064	0.793382978723404	1.39246808510638	LacZKD_FP_20min_rep1	rep1	20' FP	LacZ RNAi
LacZKD_FP_20min_rep1.39	3800	1.18197872340426	0.858148936170213	1.71629787234043	LacZKD_FP_20min_rep1	rep1	20' FP	LacZ RNAi
LacZKD_FP_20min_rep1.40	3900	0.922914893617021	0.696234042553191	1.3641329787234	LacZKD_FP_20min_rep1	rep1	20' FP	LacZ RNAi
LacZKD_FP_20min_rep1.41	4000	1.14959574468085	0.858148936170213	1.5543829787234	LacZKD_FP_20min_rep1	rep1	20' FP	LacZ RNAi
LacZKD_FP_20min_rep1.42	4100	0.955297872340426	0.712425531914894	1.40865957446809	LacZKD_FP_20min_rep1	rep1	20' FP	LacZ RNAi
LacZKD_FP_20min_rep1.43	4200	0.890531914893617	0.696234042553191	1.13340425531915	LacZKD_FP_20min_rep1	rep1	20' FP	LacZ RNAi
LacZKD_FP_20min_rep1.44	4300	0.939106382978723	0.744808510638298	1.23055319148936	LacZKD_FP_20min_rep1	rep1	20' FP	LacZ RNAi
LacZKD_FP_20min_rep1.45	4400	0.922914893617021	0.696234042553192	1.24674468085106	LacZKD_FP_20min_rep1	rep1	20' FP	LacZ RNAi
LacZKD_FP_20min_rep1.46	4500	0.955297872340426	0.712425531914894	1.26293617021277	LacZKD_FP_20min_rep1	rep1	20' FP	LacZ RNAi
LacZKD_FP_20min_rep1.47	4600	1.03625531914894	0.728617021276596	1.42485106382979	LacZKD_FP_20min_rep1	rep1	20' FP	LacZ RNAi
LacZKD_FP_20min_rep1.48	4700	1.10102127659574	0.841957446808511	1.63534042553191	LacZKD_FP_20min_rep1	rep1	20' FP	LacZ RNAi
LacZKD_FP_20min_rep1.49	4800	0.939106382978723	0.728617021276596	1.19817021276596	LacZKD_FP_20min_rep1	rep1	20' FP	LacZ RNAi
LacZKD_FP_20min_rep1.50	4900	1.13340425531915	0.858148936170213	1.44104255319149	LacZKD_FP_20min_rep1	rep1	20' FP	LacZ RNAi
LacZKD_FP_20min_rep1.51	5000	1.23055319148936	0.874340425531915	1.73653723404255	LacZKD_FP_20min_rep1	rep1	20' FP	LacZ RNAi
LacZKD_FP_20min_rep1.52	5100	1.06863829787234	0.728617021276596	1.61914893617021	LacZKD_FP_20min_rep1	rep1	20' FP	LacZ RNAi
LacZKD_FP_20min_rep1.53	5200	1.14959574468085	0.825765957446809	1.58676595744681	LacZKD_FP_20min_rep1	rep1	20' FP	LacZ RNAi
LacZKD_FP_20min_rep1.54	5300	1.03625531914894	0.777191489361702	1.31151063829787	LacZKD_FP_20min_rep1	rep1	20' FP	LacZ RNAi
LacZKD_FP_20min_rep1.55	5400	1.00387234042553	0.777191489361702	1.27912765957447	LacZKD_FP_20min_rep1	rep1	20' FP	LacZ RNAi
LacZKD_FP_20min_rep1.56	5500	0.890531914893617	0.692186170212766	1.18197872340426	LacZKD_FP_20min_rep1	rep1	20' FP	LacZ RNAi
LacZKD_FP_20min_rep1.57	5600	1.05244680851064	0.858148936170213	1.26293617021277	LacZKD_FP_20min_rep1	rep1	20' FP	LacZ RNAi
LacZKD_FP_20min_rep1.58	5700	0.971489361702128	0.761	1.18197872340426	LacZKD_FP_20min_rep1	rep1	20' FP	LacZ RNAi
LacZKD_FP_20min_rep1.59	5800	1.13340425531915	0.890531914893617	1.40865957446809	LacZKD_FP_20min_rep1	rep1	20' FP	LacZ RNAi
LacZKD_FP_20min_rep1.60	5900	1.03625531914894	0.809574468085106	1.32770212765957	LacZKD_FP_20min_rep1	rep1	20' FP	LacZ RNAi
LacZKD_FP_20min_rep1.61	6000	0.98768085106383	0.793382978723404	1.27912765957447	LacZKD_FP_20min_rep1	rep1	20' FP	LacZ RNAi
LacZKD_FP_20min_rep2.2	100	353.759276595745	307.710978723404	399.345223404255	LacZKD_FP_20min_rep2	rep2	20' FP	LacZ RNAi
LacZKD_FP_20min_rep2.3	200	18.4753617021277	14.160085106383	25.6488085106383	LacZKD_FP_20min_rep2	rep2	20' FP	LacZ RNAi
LacZKD_FP_20min_rep2.4	300	12.5255106382979	9.16762765957447	17.4152234042553	LacZKD_FP_20min_rep2	rep2	20' FP	LacZ RNAi
LacZKD_FP_20min_rep2.5	400	10.0502978723404	6.68774468085106	15.8507021276596	LacZKD_FP_20min_rep2	rep2	20' FP	LacZ RNAi
LacZKD_FP_20min_rep2.6	500	6.43555319148936	4.87570212765957	14.0760212765957	LacZKD_FP_20min_rep2	rep2	20' FP	LacZ RNAi
LacZKD_FP_20min_rep2.7	600	5.15591489361702	4.04907446808511	6.38885106382979	LacZKD_FP_20min_rep2	rep2	20' FP	LacZ RNAi
LacZKD_FP_20min_rep2.8	700	4.18451063829787	3.07767021276596	5.9265	LacZKD_FP_20min_rep2	rep2	20' FP	LacZ RNAi
LacZKD_FP_20min_rep2.9	800	3.19442553191489	2.40982978723404	4.03506382978723	LacZKD_FP_20min_rep2	rep2	20' FP	LacZ RNAi
LacZKD_FP_20min_rep2.10	900	2.61531914893617	2.1296170212766	3.15706382978723	LacZKD_FP_20min_rep2	rep2	20' FP	LacZ RNAi
LacZKD_FP_20min_rep2.11	1000	2.74608510638298	2.05489361702128	3.89028723404255	LacZKD_FP_20min_rep2	rep2	20' FP	LacZ RNAi
LacZKD_FP_20min_rep2.12	1100	2.4471914893617	1.92412765957447	3.06365957446809	LacZKD_FP_20min_rep2	rep2	20' FP	LacZ RNAi
LacZKD_FP_20min_rep2.13	1200	2.46587234042553	1.88209574468085	4.3573085106383	LacZKD_FP_20min_rep2	rep2	20' FP	LacZ RNAi
LacZKD_FP_20min_rep2.14	1300	2.1296170212766	1.5691914893617	2.98893617021277	LacZKD_FP_20min_rep2	rep2	20' FP	LacZ RNAi
LacZKD_FP_20min_rep2.15	1400	1.98017021276596	1.40106382978723	2.69004255319149	LacZKD_FP_20min_rep2	rep2	20' FP	LacZ RNAi
LacZKD_FP_20min_rep2.16	1500	1.81204255319149	1.3823829787234	2.30241489361702	LacZKD_FP_20min_rep2	rep2	20' FP	LacZ RNAi
LacZKD_FP_20min_rep2.17	1600	1.60655319148936	1.2516170212766	2.1296170212766	LacZKD_FP_20min_rep2	rep2	20' FP	LacZ RNAi
LacZKD_FP_20min_rep2.18	1700	1.66259574468085	1.27029787234043	2.22302127659574	LacZKD_FP_20min_rep2	rep2	20' FP	LacZ RNAi
LacZKD_FP_20min_rep2.19	1800	1.55051063829787	1.12085106382979	2.00352127659574	LacZKD_FP_20min_rep2	rep2	20' FP	LacZ RNAi
LacZKD_FP_20min_rep2.20	1900	1.66259574468085	1.22826595744681	2.24170212765957	LacZKD_FP_20min_rep2	rep2	20' FP	LacZ RNAi
LacZKD_FP_20min_rep2.21	2000	1.55051063829787	1.17689361702128	1.99885106382979	LacZKD_FP_20min_rep2	rep2	20' FP	LacZ RNAi
LacZKD_FP_20min_rep2.22	2100	1.51314893617021	1.11618085106383	2.07357446808511	LacZKD_FP_20min_rep2	rep2	20' FP	LacZ RNAi
LacZKD_FP_20min_rep2.23	2200	1.52248936170213	1.13953191489362	1.99885106382979	LacZKD_FP_20min_rep2	rep2	20' FP	LacZ RNAi
LacZKD_FP_20min_rep2.24	2300	1.43842553191489	1.02744680851064	2.16697872340426	LacZKD_FP_20min_rep2	rep2	20' FP	LacZ RNAi
LacZKD_FP_20min_rep2.25	2400	1.2516170212766	0.952723404255319	1.756	LacZKD_FP_20min_rep2	rep2	20' FP	LacZ RNAi
LacZKD_FP_20min_rep2.26	2500	1.46644680851064	1.02744680851064	2.24637234042553	LacZKD_FP_20min_rep2	rep2	20' FP	LacZ RNAi
LacZKD_FP_20min_rep2.27	2600	1.15821276595745	0.84063829787234	1.62990425531915	LacZKD_FP_20min_rep2	rep2	20' FP	LacZ RNAi
LacZKD_FP_20min_rep2.28	2700	1.23293617021277	0.89668085106383	1.756	LacZKD_FP_20min_rep2	rep2	20' FP	LacZ RNAi
LacZKD_FP_20min_rep2.29	2800	1.21425531914894	0.91536170212766	1.64391489361702	LacZKD_FP_20min_rep2	rep2	20' FP	LacZ RNAi
LacZKD_FP_20min_rep2.30	2900	1.17689361702128	0.91536170212766	1.55051063829787	LacZKD_FP_20min_rep2	rep2	20' FP	LacZ RNAi
LacZKD_FP_20min_rep2.31	3000	1.08348936170213	0.85931914893617	1.34502127659574	LacZKD_FP_20min_rep2	rep2	20' FP	LacZ RNAi
LacZKD_FP_20min_rep2.32	3100	1.36370212765957	0.952723404255319	1.81204255319149	LacZKD_FP_20min_rep2	rep2	20' FP	LacZ RNAi
LacZKD_FP_20min_rep2.33	3200	1.28897872340426	0.952723404255319	1.9101170212766	LacZKD_FP_20min_rep2	rep2	20' FP	LacZ RNAi
LacZKD_FP_20min_rep2.34	3300	1.10217021276596	0.784595744680851	1.49446808510638	LacZKD_FP_20min_rep2	rep2	20' FP	LacZ RNAi
LacZKD_FP_20min_rep2.35	3400	1.00876595744681	0.765914893617021	1.34502127659574	LacZKD_FP_20min_rep2	rep2	20' FP	LacZ RNAi
LacZKD_FP_20min_rep2.36	3500	1.15821276595745	0.878	1.58787234042553	LacZKD_FP_20min_rep2	rep2	20' FP	LacZ RNAi
LacZKD_FP_20min_rep2.37	3600	1.19557446808511	0.934042553191489	1.53182978723404	LacZKD_FP_20min_rep2	rep2	20' FP	LacZ RNAi
LacZKD_FP_20min_rep2.38	3700	1.2516170212766	0.952723404255319	1.5691914893617	LacZKD_FP_20min_rep2	rep2	20' FP	LacZ RNAi
LacZKD_FP_20min_rep2.39	3800	1.28897872340426	0.971404255319149	1.81204255319149	LacZKD_FP_20min_rep2	rep2	20' FP	LacZ RNAi
LacZKD_FP_20min_rep2.40	3900	1.0648085106383	0.84063829787234	1.5691914893617	LacZKD_FP_20min_rep2	rep2	20' FP	LacZ RNAi
LacZKD_FP_20min_rep2.41	4000	1.2516170212766	0.934042553191489	1.71863829787234	LacZKD_FP_20min_rep2	rep2	20' FP	LacZ RNAi
LacZKD_FP_20min_rep2.42	4100	1.12085106382979	0.803276595744681	1.68127659574468	LacZKD_FP_20min_rep2	rep2	20' FP	LacZ RNAi
LacZKD_FP_20min_rep2.43	4200	1.02744680851064	0.784595744680851	1.30765957446809	LacZKD_FP_20min_rep2	rep2	20' FP	LacZ RNAi
LacZKD_FP_20min_rep2.44	4300	1.1301914893617	0.91536170212766	1.45710638297872	LacZKD_FP_20min_rep2	rep2	20' FP	LacZ RNAi
LacZKD_FP_20min_rep2.45	4400	1.10217021276596	0.84063829787234	1.47578723404255	LacZKD_FP_20min_rep2	rep2	20' FP	LacZ RNAi
LacZKD_FP_20min_rep2.46	4500	1.19557446808511	0.878	1.55051063829787	LacZKD_FP_20min_rep2	rep2	20' FP	LacZ RNAi
LacZKD_FP_20min_rep2.47	4600	1.21425531914894	0.878	1.73731914893617	LacZKD_FP_20min_rep2	rep2	20' FP	LacZ RNAi
LacZKD_FP_20min_rep2.48	4700	1.12085106382979	0.84063829787234	1.57386170212766	LacZKD_FP_20min_rep2	rep2	20' FP	LacZ RNAi
LacZKD_FP_20min_rep2.49	4800	1.08348936170213	0.85931914893617	1.3823829787234	LacZKD_FP_20min_rep2	rep2	20' FP	LacZ RNAi
LacZKD_FP_20min_rep2.50	4900	1.36370212765957	1.02744680851064	1.71863829787234	LacZKD_FP_20min_rep2	rep2	20' FP	LacZ RNAi
LacZKD_FP_20min_rep2.51	5000	1.3823829787234	0.971404255319149	1.98017021276596	LacZKD_FP_20min_rep2	rep2	20' FP	LacZ RNAi
LacZKD_FP_20min_rep2.52	5100	1.19557446808511	0.84063829787234	1.71863829787234	LacZKD_FP_20min_rep2	rep2	20' FP	LacZ RNAi
LacZKD_FP_20min_rep2.53	5200	1.27029787234043	0.934042553191489	1.68127659574468	LacZKD_FP_20min_rep2	rep2	20' FP	LacZ RNAi
LacZKD_FP_20min_rep2.54	5300	1.23293617021277	0.91536170212766	1.5691914893617	LacZKD_FP_20min_rep2	rep2	20' FP	LacZ RNAi
LacZKD_FP_20min_rep2.55	5400	1.30765957446809	0.971404255319149	1.68127659574468	LacZKD_FP_20min_rep2	rep2	20' FP	LacZ RNAi
LacZKD_FP_20min_rep2.56	5500	1.12085106382979	0.821957446808511	1.49446808510638	LacZKD_FP_20min_rep2	rep2	20' FP	LacZ RNAi
LacZKD_FP_20min_rep2.57	5600	1.19557446808511	0.929372340425532	1.49446808510638	LacZKD_FP_20min_rep2	rep2	20' FP	LacZ RNAi
LacZKD_FP_20min_rep2.58	5700	1.13953191489362	0.910691489361702	1.48045744680851	LacZKD_FP_20min_rep2	rep2	20' FP	LacZ RNAi
LacZKD_FP_20min_rep2.59	5800	1.32634042553191	1.02744680851064	1.62523404255319	LacZKD_FP_20min_rep2	rep2	20' FP	LacZ RNAi
LacZKD_FP_20min_rep2.60	5900	1.2516170212766	0.952723404255319	1.58787234042553	LacZKD_FP_20min_rep2	rep2	20' FP	LacZ RNAi
LacZKD_FP_20min_rep2.61	6000	1.08348936170213	0.84063829787234	1.36370212765957	LacZKD_FP_20min_rep2	rep2	20' FP	LacZ RNAi
NELFeKD_DMSO_rep1.2	100	186.997712765957	162.23204787234	214.496090425532	NELFeKD_DMSO_rep1	rep1	DMSO	NELF RNAi
NELFeKD_DMSO_rep1.3	200	12.8765425531915	10.2422074468085	17.6096010638298	NELFeKD_DMSO_rep1	rep1	DMSO	NELF RNAi
NELFeKD_DMSO_rep1.4	300	8.56978723404255	6.96659574468085	12.1769680851064	NELFeKD_DMSO_rep1	rep1	DMSO	NELF RNAi
NELFeKD_DMSO_rep1.5	400	7.36010638297872	5.95731382978724	9.85598404255319	NELFeKD_DMSO_rep1	rep1	DMSO	NELF RNAi
NELFeKD_DMSO_rep1.6	500	7.33824468085106	5.72412234042553	11.6012765957447	NELFeKD_DMSO_rep1	rep1	DMSO	NELF RNAi
NELFeKD_DMSO_rep1.7	600	7.01031914893617	5.75691489361702	8.33659574468085	NELFeKD_DMSO_rep1	rep1	DMSO	NELF RNAi
NELFeKD_DMSO_rep1.8	700	5.92452127659574	4.91159574468085	7.62244680851064	NELFeKD_DMSO_rep1	rep1	DMSO	NELF RNAi
NELFeKD_DMSO_rep1.9	800	6.07755319148936	5.11563829787234	7.3163829787234	NELFeKD_DMSO_rep1	rep1	DMSO	NELF RNAi
NELFeKD_DMSO_rep1.10	900	6.29617021276596	5.31603723404255	7.49127659574468	NELFeKD_DMSO_rep1	rep1	DMSO	NELF RNAi
NELFeKD_DMSO_rep1.11	1000	6.19414893617021	5.1994414893617	7.31638297872341	NELFeKD_DMSO_rep1	rep1	DMSO	NELF RNAi
NELFeKD_DMSO_rep1.12	1100	6.33260638297872	5.29053191489362	7.7536170212766	NELFeKD_DMSO_rep1	rep1	DMSO	NELF RNAi
NELFeKD_DMSO_rep1.13	1200	6.53664893617021	5.39255319148936	7.91393617021277	NELFeKD_DMSO_rep1	rep1	DMSO	NELF RNAi
NELFeKD_DMSO_rep1.14	1300	5.9318085106383	4.83872340425532	7.24351063829787	NELFeKD_DMSO_rep1	rep1	DMSO	NELF RNAi
NELFeKD_DMSO_rep1.15	1400	5.36340425531915	4.43063829787234	6.33989361702128	NELFeKD_DMSO_rep1	rep1	DMSO	NELF RNAi
NELFeKD_DMSO_rep1.16	1500	5.48	4.60553191489362	6.50021276595745	NELFeKD_DMSO_rep1	rep1	DMSO	NELF RNAi
NELFeKD_DMSO_rep1.17	1600	5.43627659574468	4.5763829787234	6.41640957446809	NELFeKD_DMSO_rep1	rep1	DMSO	NELF RNAi
NELFeKD_DMSO_rep1.18	1700	5.10106382978723	4.38327127659574	5.93909574468085	NELFeKD_DMSO_rep1	rep1	DMSO	NELF RNAi
NELFeKD_DMSO_rep1.19	1800	5.08648936170213	4.16829787234043	6.17957446808511	NELFeKD_DMSO_rep1	rep1	DMSO	NELF RNAi
NELFeKD_DMSO_rep1.20	1900	5.10106382978723	4.27031914893617	6.01925531914894	NELFeKD_DMSO_rep1	rep1	DMSO	NELF RNAi
NELFeKD_DMSO_rep1.21	2000	4.83872340425532	4.06627659574468	5.84800531914894	NELFeKD_DMSO_rep1	rep1	DMSO	NELF RNAi
NELFeKD_DMSO_rep1.22	2100	5.1375	4.3286170212766	6.08119680851064	NELFeKD_DMSO_rep1	rep1	DMSO	NELF RNAi
NELFeKD_DMSO_rep1.23	2200	4.99904255319149	4.22659574468085	6.00468085106383	NELFeKD_DMSO_rep1	rep1	DMSO	NELF RNAi
NELFeKD_DMSO_rep1.24	2300	4.73670212765957	3.92053191489362	5.80428191489362	NELFeKD_DMSO_rep1	rep1	DMSO	NELF RNAi
NELFeKD_DMSO_rep1.25	2400	4.20473404255319	3.55617021276596	5.11928191489362	NELFeKD_DMSO_rep1	rep1	DMSO	NELF RNAi
NELFeKD_DMSO_rep1.26	2500	4.54723404255319	3.58167553191489	5.9318085106383	NELFeKD_DMSO_rep1	rep1	DMSO	NELF RNAi
NELFeKD_DMSO_rep1.27	2600	4.03712765957447	3.38127659574468	4.97353723404255	NELFeKD_DMSO_rep1	rep1	DMSO	NELF RNAi
NELFeKD_DMSO_rep1.28	2700	4.21202127659575	3.48329787234043	5.19215425531915	NELFeKD_DMSO_rep1	rep1	DMSO	NELF RNAi
NELFeKD_DMSO_rep1.29	2800	4.19744680851064	3.55252659574468	5.11563829787234	NELFeKD_DMSO_rep1	rep1	DMSO	NELF RNAi
NELFeKD_DMSO_rep1.30	2900	4.06627659574468	3.38127659574468	4.95896276595745	NELFeKD_DMSO_rep1	rep1	DMSO	NELF RNAi
NELFeKD_DMSO_rep1.31	3000	3.78936170212766	3.23188829787234	4.51808510638298	NELFeKD_DMSO_rep1	rep1	DMSO	NELF RNAi
NELFeKD_DMSO_rep1.32	3100	4.59824468085106	3.80029255319149	5.50914893617021	NELFeKD_DMSO_rep1	rep1	DMSO	NELF RNAi
NELFeKD_DMSO_rep1.33	3200	4.2338829787234	3.46872340425532	5.10106382978723	NELFeKD_DMSO_rep1	rep1	DMSO	NELF RNAi
NELFeKD_DMSO_rep1.34	3300	4.01526595744681	3.32297872340426	4.795	NELFeKD_DMSO_rep1	rep1	DMSO	NELF RNAi
NELFeKD_DMSO_rep1.35	3400	3.88409574468085	3.25010638297872	4.59095744680851	NELFeKD_DMSO_rep1	rep1	DMSO	NELF RNAi
NELFeKD_DMSO_rep1.36	3500	3.76021276595745	3.13351063829787	4.50351063829787	NELFeKD_DMSO_rep1	rep1	DMSO	NELF RNAi
NELFeKD_DMSO_rep1.37	3600	3.83308510638298	3.30476063829787	4.41606382978723	NELFeKD_DMSO_rep1	rep1	DMSO	NELF RNAi
NELFeKD_DMSO_rep1.38	3700	4.05170212765957	3.27925531914894	4.94438829787234	NELFeKD_DMSO_rep1	rep1	DMSO	NELF RNAi
NELFeKD_DMSO_rep1.39	3800	4.31404255319149	3.54159574468085	5.16300531914894	NELFeKD_DMSO_rep1	rep1	DMSO	NELF RNAi
NELFeKD_DMSO_rep1.40	3900	3.52702127659574	2.94404255319149	4.27031914893617	NELFeKD_DMSO_rep1	rep1	DMSO	NELF RNAi
NELFeKD_DMSO_rep1.41	4000	4.12457446808511	3.39585106382979	5.13021276595745	NELFeKD_DMSO_rep1	rep1	DMSO	NELF RNAi
NELFeKD_DMSO_rep1.42	4100	3.74563829787234	3.10436170212766	4.48893617021277	NELFeKD_DMSO_rep1	rep1	DMSO	NELF RNAi
NELFeKD_DMSO_rep1.43	4200	3.46872340425532	2.90031914893617	4.11	NELFeKD_DMSO_rep1	rep1	DMSO	NELF RNAi
NELFeKD_DMSO_rep1.44	4300	3.77478723404255	3.13351063829787	4.56545212765957	NELFeKD_DMSO_rep1	rep1	DMSO	NELF RNAi
NELFeKD_DMSO_rep1.45	4400	3.55617021276596	2.9586170212766	4.29946808510638	NELFeKD_DMSO_rep1	rep1	DMSO	NELF RNAi
NELFeKD_DMSO_rep1.46	4500	3.8768085106383	3.16265957446809	4.8423670212766	NELFeKD_DMSO_rep1	rep1	DMSO	NELF RNAi
NELFeKD_DMSO_rep1.47	4600	3.70191489361702	3.07521276595745	4.38691489361702	NELFeKD_DMSO_rep1	rep1	DMSO	NELF RNAi
NELFeKD_DMSO_rep1.48	4700	4.00797872340426	3.31933510638298	4.74034574468085	NELFeKD_DMSO_rep1	rep1	DMSO	NELF RNAi
NELFeKD_DMSO_rep1.49	4800	4.02255319148936	3.35212765957447	4.795	NELFeKD_DMSO_rep1	rep1	DMSO	NELF RNAi
NELFeKD_DMSO_rep1.50	4900	3.8913829787234	3.17723404255319	4.90066489361702	NELFeKD_DMSO_rep1	rep1	DMSO	NELF RNAi
NELFeKD_DMSO_rep1.51	5000	4.38691489361702	3.45414893617021	5.39255319148936	NELFeKD_DMSO_rep1	rep1	DMSO	NELF RNAi
NELFeKD_DMSO_rep1.52	5100	3.6436170212766	2.90031914893617	4.65654255319149	NELFeKD_DMSO_rep1	rep1	DMSO	NELF RNAi
NELFeKD_DMSO_rep1.53	5200	4.22659574468085	3.43593085106383	5.48	NELFeKD_DMSO_rep1	rep1	DMSO	NELF RNAi
NELFeKD_DMSO_rep1.54	5300	3.79664893617021	3.10436170212766	4.60917553191489	NELFeKD_DMSO_rep1	rep1	DMSO	NELF RNAi
NELFeKD_DMSO_rep1.55	5400	3.81851063829787	3.14808510638298	4.50351063829787	NELFeKD_DMSO_rep1	rep1	DMSO	NELF RNAi
NELFeKD_DMSO_rep1.56	5500	3.6581914893617	3.06063829787234	4.41606382978723	NELFeKD_DMSO_rep1	rep1	DMSO	NELF RNAi
NELFeKD_DMSO_rep1.57	5600	3.8768085106383	3.15901595744681	4.75127659574468	NELFeKD_DMSO_rep1	rep1	DMSO	NELF RNAi
NELFeKD_DMSO_rep1.58	5700	3.73106382978723	3.04606382978723	4.48893617021277	NELFeKD_DMSO_rep1	rep1	DMSO	NELF RNAi
NELFeKD_DMSO_rep1.59	5800	3.8768085106383	3.14808510638298	4.78406914893617	NELFeKD_DMSO_rep1	rep1	DMSO	NELF RNAi
NELFeKD_DMSO_rep1.60	5900	3.86223404255319	3.11893617021277	4.82414893617021	NELFeKD_DMSO_rep1	rep1	DMSO	NELF RNAi
NELFeKD_DMSO_rep1.61	6000	3.66547872340426	3.02784574468085	4.50351063829787	NELFeKD_DMSO_rep1	rep1	DMSO	NELF RNAi
NELFeKD_DMSO_rep2.2	100	199.559893617021	174.669510638298	225.921234042553	NELFeKD_DMSO_rep2	rep2	DMSO	NELF RNAi
NELFeKD_DMSO_rep2.3	200	17.3929574468085	14.3708085106383	22.1267659574468	NELFeKD_DMSO_rep2	rep2	DMSO	NELF RNAi
NELFeKD_DMSO_rep2.4	300	12.1955744680851	10.2655	16.4747234042553	NELFeKD_DMSO_rep2	rep2	DMSO	NELF RNAi
NELFeKD_DMSO_rep2.5	400	11.0544680851064	9.03970212765958	14.1390212765957	NELFeKD_DMSO_rep2	rep2	DMSO	NELF RNAi
NELFeKD_DMSO_rep2.6	500	10.4304255319149	8.14821276595745	16.1047553191489	NELFeKD_DMSO_rep2	rep2	DMSO	NELF RNAi
NELFeKD_DMSO_rep2.7	600	9.05753191489362	7.66235106382979	10.6220957446809	NELFeKD_DMSO_rep2	rep2	DMSO	NELF RNAi
NELFeKD_DMSO_rep2.8	700	7.95208510638298	6.7886914893617	9.55676595744681	NELFeKD_DMSO_rep2	rep2	DMSO	NELF RNAi
NELFeKD_DMSO_rep2.9	800	7.57765957446808	6.36523404255319	9.14668085106383	NELFeKD_DMSO_rep2	rep2	DMSO	NELF RNAi
NELFeKD_DMSO_rep2.10	900	7.18540425531915	6.15127659574468	8.39782978723404	NELFeKD_DMSO_rep2	rep2	DMSO	NELF RNAi
NELFeKD_DMSO_rep2.11	1000	7.32804255319149	6.20476595744681	8.66527659574468	NELFeKD_DMSO_rep2	rep2	DMSO	NELF RNAi
NELFeKD_DMSO_rep2.12	1100	6.76640425531915	5.6163829787234	8.04123404255319	NELFeKD_DMSO_rep2	rep2	DMSO	NELF RNAi
NELFeKD_DMSO_rep2.13	1200	6.80206382978723	5.7411914893617	8.11255319148936	NELFeKD_DMSO_rep2	rep2	DMSO	NELF RNAi
NELFeKD_DMSO_rep2.14	1300	5.91057446808511	4.81404255319149	7.22106382978723	NELFeKD_DMSO_rep2	rep2	DMSO	NELF RNAi
NELFeKD_DMSO_rep2.15	1400	5.21521276595745	4.3148085106383	6.38306382978723	NELFeKD_DMSO_rep2	rep2	DMSO	NELF RNAi
NELFeKD_DMSO_rep2.16	1500	5.59855319148936	4.68923404255319	6.56136170212766	NELFeKD_DMSO_rep2	rep2	DMSO	NELF RNAi
NELFeKD_DMSO_rep2.17	1600	5.2776170212766	4.51093617021277	6.13790425531915	NELFeKD_DMSO_rep2	rep2	DMSO	NELF RNAi
NELFeKD_DMSO_rep2.18	1700	5.11714893617021	4.3148085106383	6.09778723404255	NELFeKD_DMSO_rep2	rep2	DMSO	NELF RNAi
NELFeKD_DMSO_rep2.19	1800	4.95668085106383	4.15434042553191	5.95514893617021	NELFeKD_DMSO_rep2	rep2	DMSO	NELF RNAi
NELFeKD_DMSO_rep2.20	1900	5.17063829787234	4.3148085106383	6.32957446808511	NELFeKD_DMSO_rep2	rep2	DMSO	NELF RNAi
NELFeKD_DMSO_rep2.21	2000	4.7783829787234	3.9403829787234	5.9061170212766	NELFeKD_DMSO_rep2	rep2	DMSO	NELF RNAi
NELFeKD_DMSO_rep2.22	2100	4.9031914893617	4.04736170212766	5.866	NELFeKD_DMSO_rep2	rep2	DMSO	NELF RNAi
NELFeKD_DMSO_rep2.23	2200	4.74272340425532	3.9403829787234	5.77685106382979	NELFeKD_DMSO_rep2	rep2	DMSO	NELF RNAi
NELFeKD_DMSO_rep2.24	2300	4.58225531914894	3.70859574468085	5.59855319148936	NELFeKD_DMSO_rep2	rep2	DMSO	NELF RNAi
NELFeKD_DMSO_rep2.25	2400	4.08302127659574	3.40548936170213	4.85415957446808	NELFeKD_DMSO_rep2	rep2	DMSO	NELF RNAi
NELFeKD_DMSO_rep2.26	2500	4.38612765957447	3.51246808510638	5.62084042553191	NELFeKD_DMSO_rep2	rep2	DMSO	NELF RNAi
NELFeKD_DMSO_rep2.27	2600	3.92255319148936	3.26285106382979	4.80067021276596	NELFeKD_DMSO_rep2	rep2	DMSO	NELF RNAi
NELFeKD_DMSO_rep2.28	2700	3.88689361702128	3.15587234042553	4.87198936170213	NELFeKD_DMSO_rep2	rep2	DMSO	NELF RNAi
NELFeKD_DMSO_rep2.29	2800	3.79774468085106	3.08455319148936	4.65803191489362	NELFeKD_DMSO_rep2	rep2	DMSO	NELF RNAi
NELFeKD_DMSO_rep2.30	2900	3.65510638297872	3.03106382978723	4.40395744680851	NELFeKD_DMSO_rep2	rep2	DMSO	NELF RNAi
NELFeKD_DMSO_rep2.31	3000	3.63727659574468	3.03106382978723	4.26577659574468	NELFeKD_DMSO_rep2	rep2	DMSO	NELF RNAi
NELFeKD_DMSO_rep2.32	3100	4.26131914893617	3.4768085106383	5.11714893617021	NELFeKD_DMSO_rep2	rep2	DMSO	NELF RNAi
NELFeKD_DMSO_rep2.33	3200	3.9403829787234	3.16924468085106	4.7783829787234	NELFeKD_DMSO_rep2	rep2	DMSO	NELF RNAi
NELFeKD_DMSO_rep2.34	3300	3.6016170212766	3.00877659574468	4.29697872340425	NELFeKD_DMSO_rep2	rep2	DMSO	NELF RNAi
NELFeKD_DMSO_rep2.35	3400	3.61944680851064	2.99540425531915	4.35046808510638	NELFeKD_DMSO_rep2	rep2	DMSO	NELF RNAi
NELFeKD_DMSO_rep2.36	3500	3.54812765957447	2.85276595744681	4.3148085106383	NELFeKD_DMSO_rep2	rep2	DMSO	NELF RNAi
NELFeKD_DMSO_rep2.37	3600	3.49463829787234	2.94191489361702	4.06964893617021	NELFeKD_DMSO_rep2	rep2	DMSO	NELF RNAi
NELFeKD_DMSO_rep2.38	3700	3.63727659574468	3.06672340425532	4.46190425531915	NELFeKD_DMSO_rep2	rep2	DMSO	NELF RNAi
NELFeKD_DMSO_rep2.39	3800	3.97604255319149	3.29851063829787	4.74718085106383	NELFeKD_DMSO_rep2	rep2	DMSO	NELF RNAi
NELFeKD_DMSO_rep2.40	3900	3.40548936170213	2.87059574468085	4.12313829787234	NELFeKD_DMSO_rep2	rep2	DMSO	NELF RNAi
NELFeKD_DMSO_rep2.41	4000	3.90472340425532	3.20936170212766	4.70706382978723	NELFeKD_DMSO_rep2	rep2	DMSO	NELF RNAi
NELFeKD_DMSO_rep2.42	4100	3.65510638297872	3.03106382978723	4.40395744680851	NELFeKD_DMSO_rep2	rep2	DMSO	NELF RNAi
NELFeKD_DMSO_rep2.43	4200	3.58378723404255	2.99540425531915	4.29697872340426	NELFeKD_DMSO_rep2	rep2	DMSO	NELF RNAi
NELFeKD_DMSO_rep2.44	4300	3.70859574468085	3.06672340425532	4.45744680851064	NELFeKD_DMSO_rep2	rep2	DMSO	NELF RNAi
NELFeKD_DMSO_rep2.45	4400	3.79774468085106	3.08455319148936	4.63574468085106	NELFeKD_DMSO_rep2	rep2	DMSO	NELF RNAi
NELFeKD_DMSO_rep2.46	4500	3.86906382978723	3.12021276595745	4.78284042553191	NELFeKD_DMSO_rep2	rep2	DMSO	NELF RNAi
NELFeKD_DMSO_rep2.47	4600	3.74425531914894	3.12021276595745	4.47527659574468	NELFeKD_DMSO_rep2	rep2	DMSO	NELF RNAi
NELFeKD_DMSO_rep2.48	4700	4.10085106382979	3.44114893617021	4.88536170212766	NELFeKD_DMSO_rep2	rep2	DMSO	NELF RNAi
NELFeKD_DMSO_rep2.49	4800	3.86906382978723	3.20936170212766	4.63574468085106	NELFeKD_DMSO_rep2	rep2	DMSO	NELF RNAi
NELFeKD_DMSO_rep2.50	4900	4.01170212765958	3.33417021276596	4.84970212765957	NELFeKD_DMSO_rep2	rep2	DMSO	NELF RNAi
NELFeKD_DMSO_rep2.51	5000	4.54659574468085	3.49463829787234	5.65204255319149	NELFeKD_DMSO_rep2	rep2	DMSO	NELF RNAi
NELFeKD_DMSO_rep2.52	5100	3.77991489361702	3.08009574468085	4.97896808510638	NELFeKD_DMSO_rep2	rep2	DMSO	NELF RNAi
NELFeKD_DMSO_rep2.53	5200	4.02953191489362	3.29851063829787	5.29990425531915	NELFeKD_DMSO_rep2	rep2	DMSO	NELF RNAi
NELFeKD_DMSO_rep2.54	5300	3.92255319148936	3.20936170212766	4.64020212765957	NELFeKD_DMSO_rep2	rep2	DMSO	NELF RNAi
NELFeKD_DMSO_rep2.55	5400	3.97604255319149	3.27622340425532	4.76055319148936	NELFeKD_DMSO_rep2	rep2	DMSO	NELF RNAi
NELFeKD_DMSO_rep2.56	5500	3.74425531914894	3.03106382978723	4.45744680851064	NELFeKD_DMSO_rep2	rep2	DMSO	NELF RNAi
NELFeKD_DMSO_rep2.57	5600	4.04736170212766	3.33417021276596	4.92102127659575	NELFeKD_DMSO_rep2	rep2	DMSO	NELF RNAi
NELFeKD_DMSO_rep2.58	5700	3.97604255319149	3.29851063829787	4.93885106382979	NELFeKD_DMSO_rep2	rep2	DMSO	NELF RNAi
NELFeKD_DMSO_rep2.59	5800	4.16325531914894	3.36982978723404	5.1528085106383	NELFeKD_DMSO_rep2	rep2	DMSO	NELF RNAi
NELFeKD_DMSO_rep2.60	5900	4.11868085106383	3.31634042553191	4.95668085106383	NELFeKD_DMSO_rep2	rep2	DMSO	NELF RNAi
NELFeKD_DMSO_rep2.61	6000	3.77991489361702	3.12021276595745	4.4396170212766	NELFeKD_DMSO_rep2	rep2	DMSO	NELF RNAi
NELFeKD_FP_05min_rep1.2	100	185.882978723404	160.239361702128	218.510638297872	NELFeKD_FP_05min_rep1	rep1	5' FP	NELF RNAi
NELFeKD_FP_05min_rep1.3	200	11.8936170212766	9.31914893617021	16.468085106383	NELFeKD_FP_05min_rep1	rep1	5' FP	NELF RNAi
NELFeKD_FP_05min_rep1.4	300	6.65957446808511	5.02127659574468	10.7659574468085	NELFeKD_FP_05min_rep1	rep1	5' FP	NELF RNAi
NELFeKD_FP_05min_rep1.5	400	4.6063829787234	3.46808510638298	7.28723404255319	NELFeKD_FP_05min_rep1	rep1	5' FP	NELF RNAi
NELFeKD_FP_05min_rep1.6	500	3.85106382978723	2.95744680851064	5.34042553191489	NELFeKD_FP_05min_rep1	rep1	5' FP	NELF RNAi
NELFeKD_FP_05min_rep1.7	600	3.5	2.78723404255319	4.25531914893617	NELFeKD_FP_05min_rep1	rep1	5' FP	NELF RNAi
NELFeKD_FP_05min_rep1.8	700	2.91489361702128	2.25531914893617	3.87765957446809	NELFeKD_FP_05min_rep1	rep1	5' FP	NELF RNAi
NELFeKD_FP_05min_rep1.9	800	2.48936170212766	2	3.14893617021277	NELFeKD_FP_05min_rep1	rep1	5' FP	NELF RNAi
NELFeKD_FP_05min_rep1.10	900	2.51063829787234	2.04255319148936	3.06382978723404	NELFeKD_FP_05min_rep1	rep1	5' FP	NELF RNAi
NELFeKD_FP_05min_rep1.11	1000	2.74468085106383	2.17021276595745	3.46808510638298	NELFeKD_FP_05min_rep1	rep1	5' FP	NELF RNAi
NELFeKD_FP_05min_rep1.12	1100	2.59574468085106	2.16489361702128	3.08510638297872	NELFeKD_FP_05min_rep1	rep1	5' FP	NELF RNAi
NELFeKD_FP_05min_rep1.13	1200	2.65957446808511	2.04255319148936	3.80851063829787	NELFeKD_FP_05min_rep1	rep1	5' FP	NELF RNAi
NELFeKD_FP_05min_rep1.14	1300	2.29787234042553	1.85106382978723	2.87234042553191	NELFeKD_FP_05min_rep1	rep1	5' FP	NELF RNAi
NELFeKD_FP_05min_rep1.15	1400	2.06382978723404	1.68085106382979	2.70212765957447	NELFeKD_FP_05min_rep1	rep1	5' FP	NELF RNAi
NELFeKD_FP_05min_rep1.16	1500	1.95744680851064	1.61702127659574	2.40425531914894	NELFeKD_FP_05min_rep1	rep1	5' FP	NELF RNAi
NELFeKD_FP_05min_rep1.17	1600	1.97872340425532	1.63829787234043	2.38829787234043	NELFeKD_FP_05min_rep1	rep1	5' FP	NELF RNAi
NELFeKD_FP_05min_rep1.18	1700	1.87234042553191	1.51063829787234	2.25531914893617	NELFeKD_FP_05min_rep1	rep1	5' FP	NELF RNAi
NELFeKD_FP_05min_rep1.19	1800	1.72340425531915	1.40425531914894	2.08510638297872	NELFeKD_FP_05min_rep1	rep1	5' FP	NELF RNAi
NELFeKD_FP_05min_rep1.20	1900	1.85106382978723	1.48936170212766	2.23404255319149	NELFeKD_FP_05min_rep1	rep1	5' FP	NELF RNAi
NELFeKD_FP_05min_rep1.21	2000	1.63829787234043	1.36170212765957	1.93617021276596	NELFeKD_FP_05min_rep1	rep1	5' FP	NELF RNAi
NELFeKD_FP_05min_rep1.22	2100	1.63829787234043	1.31914893617021	2.02127659574468	NELFeKD_FP_05min_rep1	rep1	5' FP	NELF RNAi
NELFeKD_FP_05min_rep1.23	2200	1.51063829787234	1.19148936170213	1.82978723404255	NELFeKD_FP_05min_rep1	rep1	5' FP	NELF RNAi
NELFeKD_FP_05min_rep1.24	2300	1.45744680851064	1.19148936170213	1.78723404255319	NELFeKD_FP_05min_rep1	rep1	5' FP	NELF RNAi
NELFeKD_FP_05min_rep1.25	2400	1.36170212765957	1.12765957446809	1.74468085106383	NELFeKD_FP_05min_rep1	rep1	5' FP	NELF RNAi
NELFeKD_FP_05min_rep1.26	2500	1.68085106382979	1.34042553191489	2.21276595744681	NELFeKD_FP_05min_rep1	rep1	5' FP	NELF RNAi
NELFeKD_FP_05min_rep1.27	2600	1.29787234042553	1.02127659574468	1.65957446808511	NELFeKD_FP_05min_rep1	rep1	5' FP	NELF RNAi
NELFeKD_FP_05min_rep1.28	2700	1.42553191489362	1.1436170212766	1.76595744680851	NELFeKD_FP_05min_rep1	rep1	5' FP	NELF RNAi
NELFeKD_FP_05min_rep1.29	2800	1.21276595744681	0.978723404255319	1.48936170212766	NELFeKD_FP_05min_rep1	rep1	5' FP	NELF RNAi
NELFeKD_FP_05min_rep1.30	2900	1.27659574468085	1.06382978723404	1.5531914893617	NELFeKD_FP_05min_rep1	rep1	5' FP	NELF RNAi
NELFeKD_FP_05min_rep1.31	3000	1.14893617021277	0.914893617021277	1.42553191489362	NELFeKD_FP_05min_rep1	rep1	5' FP	NELF RNAi
NELFeKD_FP_05min_rep1.32	3100	1.36170212765957	1.06382978723404	1.68085106382979	NELFeKD_FP_05min_rep1	rep1	5' FP	NELF RNAi
NELFeKD_FP_05min_rep1.33	3200	1.40425531914894	1.1063829787234	1.74468085106383	NELFeKD_FP_05min_rep1	rep1	5' FP	NELF RNAi
NELFeKD_FP_05min_rep1.34	3300	1.12765957446809	0.893617021276596	1.38297872340426	NELFeKD_FP_05min_rep1	rep1	5' FP	NELF RNAi
NELFeKD_FP_05min_rep1.35	3400	1.25531914893617	1.02127659574468	1.53723404255319	NELFeKD_FP_05min_rep1	rep1	5' FP	NELF RNAi
NELFeKD_FP_05min_rep1.36	3500	1.23404255319149	1	1.51063829787234	NELFeKD_FP_05min_rep1	rep1	5' FP	NELF RNAi
NELFeKD_FP_05min_rep1.37	3600	1.31914893617021	1.06382978723404	1.61702127659574	NELFeKD_FP_05min_rep1	rep1	5' FP	NELF RNAi
NELFeKD_FP_05min_rep1.38	3700	1.46808510638298	1.12765957446809	1.97872340425532	NELFeKD_FP_05min_rep1	rep1	5' FP	NELF RNAi
NELFeKD_FP_05min_rep1.39	3800	1.57446808510638	1.23404255319149	1.97872340425532	NELFeKD_FP_05min_rep1	rep1	5' FP	NELF RNAi
NELFeKD_FP_05min_rep1.40	3900	1.14893617021277	0.936170212765957	1.48936170212766	NELFeKD_FP_05min_rep1	rep1	5' FP	NELF RNAi
NELFeKD_FP_05min_rep1.41	4000	1.38297872340426	1.12765957446809	1.74468085106383	NELFeKD_FP_05min_rep1	rep1	5' FP	NELF RNAi
NELFeKD_FP_05min_rep1.42	4100	1.29787234042553	1.04255319148936	1.65957446808511	NELFeKD_FP_05min_rep1	rep1	5' FP	NELF RNAi
NELFeKD_FP_05min_rep1.43	4200	1.25531914893617	1.02127659574468	1.53191489361702	NELFeKD_FP_05min_rep1	rep1	5' FP	NELF RNAi
NELFeKD_FP_05min_rep1.44	4300	1.31914893617021	1.04255319148936	1.61702127659574	NELFeKD_FP_05min_rep1	rep1	5' FP	NELF RNAi
NELFeKD_FP_05min_rep1.45	4400	1.31914893617021	1.08510638297872	1.5531914893617	NELFeKD_FP_05min_rep1	rep1	5' FP	NELF RNAi
NELFeKD_FP_05min_rep1.46	4500	1.27659574468085	1.02127659574468	1.59574468085106	NELFeKD_FP_05min_rep1	rep1	5' FP	NELF RNAi
NELFeKD_FP_05min_rep1.47	4600	1.34042553191489	1.08510638297872	1.63829787234043	NELFeKD_FP_05min_rep1	rep1	5' FP	NELF RNAi
NELFeKD_FP_05min_rep1.48	4700	1.38297872340426	1.08510638297872	1.72340425531915	NELFeKD_FP_05min_rep1	rep1	5' FP	NELF RNAi
NELFeKD_FP_05min_rep1.49	4800	1.42553191489362	1.14893617021277	1.76595744680851	NELFeKD_FP_05min_rep1	rep1	5' FP	NELF RNAi
NELFeKD_FP_05min_rep1.50	4900	1.61702127659574	1.25531914893617	1.97872340425532	NELFeKD_FP_05min_rep1	rep1	5' FP	NELF RNAi
NELFeKD_FP_05min_rep1.51	5000	1.80851063829787	1.42553191489362	2.3031914893617	NELFeKD_FP_05min_rep1	rep1	5' FP	NELF RNAi
NELFeKD_FP_05min_rep1.52	5100	1.59574468085106	1.25531914893617	2.02127659574468	NELFeKD_FP_05min_rep1	rep1	5' FP	NELF RNAi
NELFeKD_FP_05min_rep1.53	5200	1.63829787234043	1.27659574468085	2.1063829787234	NELFeKD_FP_05min_rep1	rep1	5' FP	NELF RNAi
NELFeKD_FP_05min_rep1.54	5300	1.68085106382979	1.34042553191489	2.06382978723404	NELFeKD_FP_05min_rep1	rep1	5' FP	NELF RNAi
NELFeKD_FP_05min_rep1.55	5400	1.42553191489362	1.16489361702128	1.68085106382979	NELFeKD_FP_05min_rep1	rep1	5' FP	NELF RNAi
NELFeKD_FP_05min_rep1.56	5500	1.59574468085106	1.27659574468085	1.97872340425532	NELFeKD_FP_05min_rep1	rep1	5' FP	NELF RNAi
NELFeKD_FP_05min_rep1.57	5600	1.70212765957447	1.40425531914894	2.08510638297872	NELFeKD_FP_05min_rep1	rep1	5' FP	NELF RNAi
NELFeKD_FP_05min_rep1.58	5700	1.74468085106383	1.36170212765957	2.23404255319149	NELFeKD_FP_05min_rep1	rep1	5' FP	NELF RNAi
NELFeKD_FP_05min_rep1.59	5800	1.78723404255319	1.38297872340426	2.23404255319149	NELFeKD_FP_05min_rep1	rep1	5' FP	NELF RNAi
NELFeKD_FP_05min_rep1.60	5900	1.78723404255319	1.48936170212766	2.12765957446809	NELFeKD_FP_05min_rep1	rep1	5' FP	NELF RNAi
NELFeKD_FP_05min_rep1.61	6000	1.65957446808511	1.31914893617021	2	NELFeKD_FP_05min_rep1	rep1	5' FP	NELF RNAi
NELFeKD_FP_05min_rep2.2	100	216.966319148936	187.353654255319	251.357728723404	NELFeKD_FP_05min_rep2	rep2	5' FP	NELF RNAi
NELFeKD_FP_05min_rep2.3	200	14.4352021276596	11.4732287234043	18.7261755319149	NELFeKD_FP_05min_rep2	rep2	5' FP	NELF RNAi
NELFeKD_FP_05min_rep2.4	300	7.88917021276596	6.10774468085106	11.338914893617	NELFeKD_FP_05min_rep2	rep2	5' FP	NELF RNAi
NELFeKD_FP_05min_rep2.5	400	5.65531914893617	4.46770212765957	7.67002659574468	NELFeKD_FP_05min_rep2	rep2	5' FP	NELF RNAi
NELFeKD_FP_05min_rep2.6	500	4.49597872340425	3.47802127659574	6.19257446808511	NELFeKD_FP_05min_rep2	rep2	5' FP	NELF RNAi
NELFeKD_FP_05min_rep2.7	600	4.00113829787234	3.2518085106383	4.86357446808511	NELFeKD_FP_05min_rep2	rep2	5' FP	NELF RNAi
NELFeKD_FP_05min_rep2.8	700	3.2518085106383	2.54489361702128	4.24148936170213	NELFeKD_FP_05min_rep2	rep2	5' FP	NELF RNAi
NELFeKD_FP_05min_rep2.9	800	2.48834042553191	2.03591489361702	2.96904255319149	NELFeKD_FP_05min_rep2	rep2	5' FP	NELF RNAi
NELFeKD_FP_05min_rep2.10	900	2.37523404255319	1.9228085106383	2.7993829787234	NELFeKD_FP_05min_rep2	rep2	5' FP	NELF RNAi
NELFeKD_FP_05min_rep2.11	1000	2.54489361702128	1.97936170212766	3.22353191489362	NELFeKD_FP_05min_rep2	rep2	5' FP	NELF RNAi
NELFeKD_FP_05min_rep2.12	1100	2.48834042553191	1.97936170212766	2.91248936170213	NELFeKD_FP_05min_rep2	rep2	5' FP	NELF RNAi
NELFeKD_FP_05min_rep2.13	1200	2.5166170212766	1.9228085106383	3.64768085106383	NELFeKD_FP_05min_rep2	rep2	5' FP	NELF RNAi
NELFeKD_FP_05min_rep2.14	1300	2.31868085106383	1.83797872340426	2.83472872340425	NELFeKD_FP_05min_rep2	rep2	5' FP	NELF RNAi
NELFeKD_FP_05min_rep2.15	1400	1.9228085106383	1.58348936170213	2.37523404255319	NELFeKD_FP_05min_rep2	rep2	5' FP	NELF RNAi
NELFeKD_FP_05min_rep2.16	1500	1.9228085106383	1.52693617021277	2.31868085106383	NELFeKD_FP_05min_rep2	rep2	5' FP	NELF RNAi
NELFeKD_FP_05min_rep2.17	1600	1.69659574468085	1.38555319148936	2.03591489361702	NELFeKD_FP_05min_rep2	rep2	5' FP	NELF RNAi
NELFeKD_FP_05min_rep2.18	1700	1.66831914893617	1.329	2.0641914893617	NELFeKD_FP_05min_rep2	rep2	5' FP	NELF RNAi
NELFeKD_FP_05min_rep2.19	1800	1.69659574468085	1.38555319148936	1.98643085106383	NELFeKD_FP_05min_rep2	rep2	5' FP	NELF RNAi
NELFeKD_FP_05min_rep2.20	1900	1.61176595744681	1.30072340425532	1.95108510638298	NELFeKD_FP_05min_rep2	rep2	5' FP	NELF RNAi
NELFeKD_FP_05min_rep2.21	2000	1.49865957446808	1.21589361702128	1.80970212765957	NELFeKD_FP_05min_rep2	rep2	5' FP	NELF RNAi
NELFeKD_FP_05min_rep2.22	2100	1.41382978723404	1.13106382978723	1.75314893617021	NELFeKD_FP_05min_rep2	rep2	5' FP	NELF RNAi
NELFeKD_FP_05min_rep2.23	2200	1.55521276595745	1.27244680851064	1.83797872340426	NELFeKD_FP_05min_rep2	rep2	5' FP	NELF RNAi
NELFeKD_FP_05min_rep2.24	2300	1.42796808510638	1.13106382978723	1.78142553191489	NELFeKD_FP_05min_rep2	rep2	5' FP	NELF RNAi
NELFeKD_FP_05min_rep2.25	2400	1.24417021276596	0.98968085106383	1.58348936170213	NELFeKD_FP_05min_rep2	rep2	5' FP	NELF RNAi
NELFeKD_FP_05min_rep2.26	2500	1.66831914893617	1.21589361702128	2.17729787234043	NELFeKD_FP_05min_rep2	rep2	5' FP	NELF RNAi
NELFeKD_FP_05min_rep2.27	2600	1.27244680851064	1.04623404255319	1.58348936170213	NELFeKD_FP_05min_rep2	rep2	5' FP	NELF RNAi
NELFeKD_FP_05min_rep2.28	2700	1.41382978723404	1.13106382978723	1.75314893617021	NELFeKD_FP_05min_rep2	rep2	5' FP	NELF RNAi
NELFeKD_FP_05min_rep2.29	2800	1.38555319148936	1.13106382978723	1.64004255319149	NELFeKD_FP_05min_rep2	rep2	5' FP	NELF RNAi
NELFeKD_FP_05min_rep2.30	2900	1.1876170212766	0.961404255319149	1.44210638297872	NELFeKD_FP_05min_rep2	rep2	5' FP	NELF RNAi
NELFeKD_FP_05min_rep2.31	3000	1.21589361702128	0.933127659574468	1.52693617021277	NELFeKD_FP_05min_rep2	rep2	5' FP	NELF RNAi
NELFeKD_FP_05min_rep2.32	3100	1.41382978723404	1.15934042553191	1.75314893617021	NELFeKD_FP_05min_rep2	rep2	5' FP	NELF RNAi
NELFeKD_FP_05min_rep2.33	3200	1.41382978723404	1.10278723404255	1.78849468085106	NELFeKD_FP_05min_rep2	rep2	5' FP	NELF RNAi
NELFeKD_FP_05min_rep2.34	3300	1.329	1.07451063829787	1.61176595744681	NELFeKD_FP_05min_rep2	rep2	5' FP	NELF RNAi
NELFeKD_FP_05min_rep2.35	3400	1.35727659574468	1.07451063829787	1.64004255319149	NELFeKD_FP_05min_rep2	rep2	5' FP	NELF RNAi
NELFeKD_FP_05min_rep2.36	3500	1.2583085106383	1.04623404255319	1.58348936170213	NELFeKD_FP_05min_rep2	rep2	5' FP	NELF RNAi
NELFeKD_FP_05min_rep2.37	3600	1.35727659574468	1.10278723404255	1.66831914893617	NELFeKD_FP_05min_rep2	rep2	5' FP	NELF RNAi
NELFeKD_FP_05min_rep2.38	3700	1.38555319148936	1.07451063829787	1.78142553191489	NELFeKD_FP_05min_rep2	rep2	5' FP	NELF RNAi
NELFeKD_FP_05min_rep2.39	3800	1.58348936170213	1.24417021276596	2.03591489361702	NELFeKD_FP_05min_rep2	rep2	5' FP	NELF RNAi
NELFeKD_FP_05min_rep2.40	3900	1.35727659574468	1.07451063829787	1.69659574468085	NELFeKD_FP_05min_rep2	rep2	5' FP	NELF RNAi
NELFeKD_FP_05min_rep2.41	4000	1.35727659574468	1.07451063829787	1.75314893617021	NELFeKD_FP_05min_rep2	rep2	5' FP	NELF RNAi
NELFeKD_FP_05min_rep2.42	4100	1.38555319148936	1.04623404255319	1.69659574468085	NELFeKD_FP_05min_rep2	rep2	5' FP	NELF RNAi
NELFeKD_FP_05min_rep2.43	4200	1.41382978723404	1.15934042553191	1.72487234042553	NELFeKD_FP_05min_rep2	rep2	5' FP	NELF RNAi
NELFeKD_FP_05min_rep2.44	4300	1.44210638297872	1.15934042553191	1.80970212765957	NELFeKD_FP_05min_rep2	rep2	5' FP	NELF RNAi
NELFeKD_FP_05min_rep2.45	4400	1.38555319148936	1.10278723404255	1.69659574468085	NELFeKD_FP_05min_rep2	rep2	5' FP	NELF RNAi
NELFeKD_FP_05min_rep2.46	4500	1.52693617021277	1.21589361702128	1.83797872340426	NELFeKD_FP_05min_rep2	rep2	5' FP	NELF RNAi
NELFeKD_FP_05min_rep2.47	4600	1.52693617021277	1.1876170212766	1.89453191489362	NELFeKD_FP_05min_rep2	rep2	5' FP	NELF RNAi
NELFeKD_FP_05min_rep2.48	4700	1.66831914893617	1.329	2.03591489361702	NELFeKD_FP_05min_rep2	rep2	5' FP	NELF RNAi
NELFeKD_FP_05min_rep2.49	4800	1.58348936170213	1.30072340425532	1.95108510638298	NELFeKD_FP_05min_rep2	rep2	5' FP	NELF RNAi
NELFeKD_FP_05min_rep2.50	4900	1.75314893617021	1.38555319148936	2.20557446808511	NELFeKD_FP_05min_rep2	rep2	5' FP	NELF RNAi
NELFeKD_FP_05min_rep2.51	5000	2.03591489361702	1.58348936170213	2.58023936170213	NELFeKD_FP_05min_rep2	rep2	5' FP	NELF RNAi
NELFeKD_FP_05min_rep2.52	5100	1.58348936170213	1.24417021276596	2.0641914893617	NELFeKD_FP_05min_rep2	rep2	5' FP	NELF RNAi
NELFeKD_FP_05min_rep2.53	5200	1.72487234042553	1.35727659574468	2.14902127659574	NELFeKD_FP_05min_rep2	rep2	5' FP	NELF RNAi
NELFeKD_FP_05min_rep2.54	5300	1.80970212765957	1.4703829787234	2.21264361702128	NELFeKD_FP_05min_rep2	rep2	5' FP	NELF RNAi
NELFeKD_FP_05min_rep2.55	5400	1.80970212765957	1.5198670212766	2.20557446808511	NELFeKD_FP_05min_rep2	rep2	5' FP	NELF RNAi
NELFeKD_FP_05min_rep2.56	5500	1.82384042553191	1.49865957446808	2.26212765957447	NELFeKD_FP_05min_rep2	rep2	5' FP	NELF RNAi
NELFeKD_FP_05min_rep2.57	5600	1.64004255319149	1.329	1.97936170212766	NELFeKD_FP_05min_rep2	rep2	5' FP	NELF RNAi
NELFeKD_FP_05min_rep2.58	5700	1.86625531914894	1.58348936170213	2.29040425531915	NELFeKD_FP_05min_rep2	rep2	5' FP	NELF RNAi
NELFeKD_FP_05min_rep2.59	5800	1.97936170212766	1.57642021276596	2.43178723404255	NELFeKD_FP_05min_rep2	rep2	5' FP	NELF RNAi
NELFeKD_FP_05min_rep2.60	5900	1.83797872340426	1.49865957446809	2.20557446808511	NELFeKD_FP_05min_rep2	rep2	5' FP	NELF RNAi
NELFeKD_FP_05min_rep2.61	6000	1.83797872340426	1.4703829787234	2.20557446808511	NELFeKD_FP_05min_rep2	rep2	5' FP	NELF RNAi
NELFeKD_FP_10min_rep1.2	100	201.700914893617	171.211723404255	234.627308510638	NELFeKD_FP_10min_rep1	rep1	10' FP	NELF RNAi
NELFeKD_FP_10min_rep1.3	200	14.416085106383	11.333335106383	18.8900425531915	NELFeKD_FP_10min_rep1	rep1	10' FP	NELF RNAi
NELFeKD_FP_10min_rep1.4	300	8.06417021276596	6.23799468085106	11.7786595744681	NELFeKD_FP_10min_rep1	rep1	10' FP	NELF RNAi
NELFeKD_FP_10min_rep1.5	400	6.22763829787234	4.78810106382979	8.79256914893617	NELFeKD_FP_10min_rep1	rep1	10' FP	NELF RNAi
NELFeKD_FP_10min_rep1.6	500	5.34389361702128	4.05625	7.33922340425532	NELFeKD_FP_10min_rep1	rep1	10' FP	NELF RNAi
NELFeKD_FP_10min_rep1.7	600	4.73631914893617	3.83531382978723	5.76160106382979	NELFeKD_FP_10min_rep1	rep1	10' FP	NELF RNAi
NELFeKD_FP_10min_rep1.8	700	3.96304255319149	3.07929787234043	5.02629787234043	NELFeKD_FP_10min_rep1	rep1	10' FP	NELF RNAi
NELFeKD_FP_10min_rep1.9	800	3.60402127659574	2.78931914893617	4.5568085106383	NELFeKD_FP_10min_rep1	rep1	10' FP	NELF RNAi
NELFeKD_FP_10min_rep1.10	900	3.52117021276596	2.96882978723404	4.21159574468085	NELFeKD_FP_10min_rep1	rep1	10' FP	NELF RNAi
NELFeKD_FP_10min_rep1.11	1000	3.75591489361702	3.03787234042553	4.69834574468085	NELFeKD_FP_10min_rep1	rep1	10' FP	NELF RNAi
NELFeKD_FP_10min_rep1.12	1100	3.60402127659574	2.91359574468085	4.40491489361702	NELFeKD_FP_10min_rep1	rep1	10' FP	NELF RNAi
NELFeKD_FP_10min_rep1.13	1200	3.49355319148936	2.70646808510638	4.59823404255319	NELFeKD_FP_10min_rep1	rep1	10' FP	NELF RNAi
NELFeKD_FP_10min_rep1.14	1300	3.28642553191489	2.5821914893617	4.06315425531915	NELFeKD_FP_10min_rep1	rep1	10' FP	NELF RNAi
NELFeKD_FP_10min_rep1.15	1400	2.69265957446809	2.20936170212766	3.27606914893617	NELFeKD_FP_10min_rep1	rep1	10' FP	NELF RNAi
NELFeKD_FP_10min_rep1.16	1500	2.96882978723404	2.34744680851064	3.64544680851064	NELFeKD_FP_10min_rep1	rep1	10' FP	NELF RNAi
NELFeKD_FP_10min_rep1.17	1600	2.34744680851064	1.9193829787234	2.87217021276596	NELFeKD_FP_10min_rep1	rep1	10' FP	NELF RNAi
NELFeKD_FP_10min_rep1.18	1700	2.2715	1.75368085106383	2.94121276595745	NELFeKD_FP_10min_rep1	rep1	10' FP	NELF RNAi
NELFeKD_FP_10min_rep1.19	1800	2.22317021276596	1.79510638297872	2.70646808510638	NELFeKD_FP_10min_rep1	rep1	10' FP	NELF RNAi
NELFeKD_FP_10min_rep1.20	1900	2.20936170212766	1.76403723404255	2.80312765957447	NELFeKD_FP_10min_rep1	rep1	10' FP	NELF RNAi
NELFeKD_FP_10min_rep1.21	2000	2.07127659574468	1.67082978723404	2.596	NELFeKD_FP_10min_rep1	rep1	10' FP	NELF RNAi
NELFeKD_FP_10min_rep1.22	2100	2.01604255319149	1.58797872340426	2.51314893617021	NELFeKD_FP_10min_rep1	rep1	10' FP	NELF RNAi
NELFeKD_FP_10min_rep1.23	2200	1.79510638297872	1.42227659574468	2.23697872340426	NELFeKD_FP_10min_rep1	rep1	10' FP	NELF RNAi
NELFeKD_FP_10min_rep1.24	2300	1.79510638297872	1.38085106382979	2.30947340425532	NELFeKD_FP_10min_rep1	rep1	10' FP	NELF RNAi
NELFeKD_FP_10min_rep1.25	2400	1.56726595744681	1.2703829787234	2.08508510638298	NELFeKD_FP_10min_rep1	rep1	10' FP	NELF RNAi
NELFeKD_FP_10min_rep1.26	2500	1.72606382978723	1.25312234042553	2.596	NELFeKD_FP_10min_rep1	rep1	10' FP	NELF RNAi
NELFeKD_FP_10min_rep1.27	2600	1.42227659574468	1.09087234042553	1.9331914893617	NELFeKD_FP_10min_rep1	rep1	10' FP	NELF RNAi
NELFeKD_FP_10min_rep1.28	2700	1.33942553191489	1.00802127659574	1.67082978723404	NELFeKD_FP_10min_rep1	rep1	10' FP	NELF RNAi
NELFeKD_FP_10min_rep1.29	2800	1.3256170212766	1.03563829787234	1.70189893617021	NELFeKD_FP_10min_rep1	rep1	10' FP	NELF RNAi
NELFeKD_FP_10min_rep1.30	2900	1.15991489361702	0.938978723404255	1.42227659574468	NELFeKD_FP_10min_rep1	rep1	10' FP	NELF RNAi
NELFeKD_FP_10min_rep1.31	3000	1.15991489361702	0.925170212765957	1.49131914893617	NELFeKD_FP_10min_rep1	rep1	10' FP	NELF RNAi
NELFeKD_FP_10min_rep1.32	3100	1.298	1.00802127659574	1.64321276595745	NELFeKD_FP_10min_rep1	rep1	10' FP	NELF RNAi
NELFeKD_FP_10min_rep1.33	3200	1.21514893617021	0.952787234042553	1.51893617021277	NELFeKD_FP_10min_rep1	rep1	10' FP	NELF RNAi
NELFeKD_FP_10min_rep1.34	3300	1.13229787234043	0.91136170212766	1.44989361702128	NELFeKD_FP_10min_rep1	rep1	10' FP	NELF RNAi
NELFeKD_FP_10min_rep1.35	3400	1.07706382978723	0.883744680851064	1.35323404255319	NELFeKD_FP_10min_rep1	rep1	10' FP	NELF RNAi
NELFeKD_FP_10min_rep1.36	3500	1.03563829787234	0.838867021276596	1.25657446808511	NELFeKD_FP_10min_rep1	rep1	10' FP	NELF RNAi
NELFeKD_FP_10min_rep1.37	3600	1.24276595744681	0.980404255319149	1.57417021276596	NELFeKD_FP_10min_rep1	rep1	10' FP	NELF RNAi
NELFeKD_FP_10min_rep1.38	3700	1.17372340425532	0.952787234042553	1.47751063829787	NELFeKD_FP_10min_rep1	rep1	10' FP	NELF RNAi
NELFeKD_FP_10min_rep1.39	3800	1.17372340425532	0.897553191489362	1.49131914893617	NELFeKD_FP_10min_rep1	rep1	10' FP	NELF RNAi
NELFeKD_FP_10min_rep1.40	3900	1.02182978723404	0.814702127659574	1.3118085106383	NELFeKD_FP_10min_rep1	rep1	10' FP	NELF RNAi
NELFeKD_FP_10min_rep1.41	4000	1.03563829787234	0.856127659574468	1.3118085106383	NELFeKD_FP_10min_rep1	rep1	10' FP	NELF RNAi
NELFeKD_FP_10min_rep1.42	4100	1.11848936170213	0.897553191489362	1.43608510638298	NELFeKD_FP_10min_rep1	rep1	10' FP	NELF RNAi
NELFeKD_FP_10min_rep1.43	4200	0.9735	0.787085106382979	1.20134042553191	NELFeKD_FP_10min_rep1	rep1	10' FP	NELF RNAi
NELFeKD_FP_10min_rep1.44	4300	1.17372340425532	0.938978723404255	1.47751063829787	NELFeKD_FP_10min_rep1	rep1	10' FP	NELF RNAi
NELFeKD_FP_10min_rep1.45	4400	1.06325531914894	0.856127659574468	1.33942553191489	NELFeKD_FP_10min_rep1	rep1	10' FP	NELF RNAi
NELFeKD_FP_10min_rep1.46	4500	1.07706382978723	0.856127659574468	1.36704255319149	NELFeKD_FP_10min_rep1	rep1	10' FP	NELF RNAi
NELFeKD_FP_10min_rep1.47	4600	1.25657446808511	0.994212765957447	1.64321276595745	NELFeKD_FP_10min_rep1	rep1	10' FP	NELF RNAi
NELFeKD_FP_10min_rep1.48	4700	1.2841914893617	1.03563829787234	1.62940425531915	NELFeKD_FP_10min_rep1	rep1	10' FP	NELF RNAi
NELFeKD_FP_10min_rep1.49	4800	1.17372340425532	0.935526595744681	1.46370212765957	NELFeKD_FP_10min_rep1	rep1	10' FP	NELF RNAi
NELFeKD_FP_10min_rep1.50	4900	1.3256170212766	1.10468085106383	1.60178723404255	NELFeKD_FP_10min_rep1	rep1	10' FP	NELF RNAi
NELFeKD_FP_10min_rep1.51	5000	1.2841914893617	1.00802127659574	1.68809042553191	NELFeKD_FP_10min_rep1	rep1	10' FP	NELF RNAi
NELFeKD_FP_10min_rep1.52	5100	1.15991489361702	0.907909574468085	1.54655319148936	NELFeKD_FP_10min_rep1	rep1	10' FP	NELF RNAi
NELFeKD_FP_10min_rep1.53	5200	1.19443617021277	0.921718085106383	1.54655319148936	NELFeKD_FP_10min_rep1	rep1	10' FP	NELF RNAi
NELFeKD_FP_10min_rep1.54	5300	1.11848936170213	0.897553191489362	1.35323404255319	NELFeKD_FP_10min_rep1	rep1	10' FP	NELF RNAi
NELFeKD_FP_10min_rep1.55	5400	1.11848936170213	0.883744680851064	1.36704255319149	NELFeKD_FP_10min_rep1	rep1	10' FP	NELF RNAi
NELFeKD_FP_10min_rep1.56	5500	1.21514893617021	0.966595744680851	1.51893617021277	NELFeKD_FP_10min_rep1	rep1	10' FP	NELF RNAi
NELFeKD_FP_10min_rep1.57	5600	1.14610638297872	0.925170212765957	1.39465957446809	NELFeKD_FP_10min_rep1	rep1	10' FP	NELF RNAi
NELFeKD_FP_10min_rep1.58	5700	1.20134042553191	0.938978723404255	1.49131914893617	NELFeKD_FP_10min_rep1	rep1	10' FP	NELF RNAi
NELFeKD_FP_10min_rep1.59	5800	1.24276595744681	0.966595744680851	1.56036170212766	NELFeKD_FP_10min_rep1	rep1	10' FP	NELF RNAi
NELFeKD_FP_10min_rep1.60	5900	1.20134042553191	0.952787234042553	1.50512765957447	NELFeKD_FP_10min_rep1	rep1	10' FP	NELF RNAi
NELFeKD_FP_10min_rep1.61	6000	1.17372340425532	0.952787234042553	1.40846808510638	NELFeKD_FP_10min_rep1	rep1	10' FP	NELF RNAi
NELFeKD_FP_10min_rep2.2	100	218.546127659574	189.607872340426	250.491446808511	NELFeKD_FP_10min_rep2	rep2	10' FP	NELF RNAi
NELFeKD_FP_10min_rep2.3	200	17.2167659574468	13.8726382978723	22.8824680851064	NELFeKD_FP_10min_rep2	rep2	10' FP	NELF RNAi
NELFeKD_FP_10min_rep2.4	300	9.45293617021277	7.49493617021277	12.8765957446809	NELFeKD_FP_10min_rep2	rep2	10' FP	NELF RNAi
NELFeKD_FP_10min_rep2.5	400	7.65021276595745	5.96868085106383	10.1422127659574	NELFeKD_FP_10min_rep2	rep2	10' FP	NELF RNAi
NELFeKD_FP_10min_rep2.6	500	6.04442553191489	4.65072340425532	8.38493617021277	NELFeKD_FP_10min_rep2	rep2	10' FP	NELF RNAi
NELFeKD_FP_10min_rep2.7	600	5.02944680851064	4.07506382978723	6.10502127659574	NELFeKD_FP_10min_rep2	rep2	10' FP	NELF RNAi
NELFeKD_FP_10min_rep2.8	700	4.69617021276596	3.81753191489362	6.02927659574468	NELFeKD_FP_10min_rep2	rep2	10' FP	NELF RNAi
NELFeKD_FP_10min_rep2.9	800	3.66604255319149	2.92374468085106	4.66587234042553	NELFeKD_FP_10min_rep2	rep2	10' FP	NELF RNAi
NELFeKD_FP_10min_rep2.10	900	3.46910638297872	2.9691914893617	4.07506382978723	NELFeKD_FP_10min_rep2	rep2	10' FP	NELF RNAi
NELFeKD_FP_10min_rep2.11	1000	3.61302127659574	2.9048085106383	4.45378723404255	NELFeKD_FP_10min_rep2	rep2	10' FP	NELF RNAi
NELFeKD_FP_10min_rep2.12	1100	3.30246808510638	2.7268085106383	3.98417021276596	NELFeKD_FP_10min_rep2	rep2	10' FP	NELF RNAi
NELFeKD_FP_10min_rep2.13	1200	3.33276595744681	2.60182978723404	4.34774468085106	NELFeKD_FP_10min_rep2	rep2	10' FP	NELF RNAi
NELFeKD_FP_10min_rep2.14	1300	2.9691914893617	2.35944680851064	3.6811914893617	NELFeKD_FP_10min_rep2	rep2	10' FP	NELF RNAi
NELFeKD_FP_10min_rep2.15	1400	2.40868085106383	1.88982978723404	3.10931914893617	NELFeKD_FP_10min_rep2	rep2	10' FP	NELF RNAi
NELFeKD_FP_10min_rep2.16	1500	2.3708085106383	1.81787234042553	3.02978723404255	NELFeKD_FP_10min_rep2	rep2	10' FP	NELF RNAi
NELFeKD_FP_10min_rep2.17	1600	2.136	1.71182978723404	2.62076595744681	NELFeKD_FP_10min_rep2	rep2	10' FP	NELF RNAi
NELFeKD_FP_10min_rep2.18	1700	1.93906382978723	1.49974468085106	2.45412765957447	NELFeKD_FP_10min_rep2	rep2	10' FP	NELF RNAi
NELFeKD_FP_10min_rep2.19	1800	1.92391489361702	1.5451914893617	2.31778723404255	NELFeKD_FP_10min_rep2	rep2	10' FP	NELF RNAi
NELFeKD_FP_10min_rep2.20	1900	2.0148085106383	1.63229787234043	2.54502127659574	NELFeKD_FP_10min_rep2	rep2	10' FP	NELF RNAi
NELFeKD_FP_10min_rep2.21	2000	1.87846808510638	1.45429787234043	2.31778723404255	NELFeKD_FP_10min_rep2	rep2	10' FP	NELF RNAi
NELFeKD_FP_10min_rep2.22	2100	1.68153191489362	1.36340425531915	2.136	NELFeKD_FP_10min_rep2	rep2	10' FP	NELF RNAi
NELFeKD_FP_10min_rep2.23	2200	1.6663829787234	1.34825531914894	2.02995744680851	NELFeKD_FP_10min_rep2	rep2	10' FP	NELF RNAi
NELFeKD_FP_10min_rep2.24	2300	1.57548936170213	1.22706382978723	2.0148085106383	NELFeKD_FP_10min_rep2	rep2	10' FP	NELF RNAi
NELFeKD_FP_10min_rep2.25	2400	1.33310638297872	1.07557446808511	1.68153191489362	NELFeKD_FP_10min_rep2	rep2	10' FP	NELF RNAi
NELFeKD_FP_10min_rep2.26	2500	1.48459574468085	1.10587234042553	2.04510638297872	NELFeKD_FP_10min_rep2	rep2	10' FP	NELF RNAi
NELFeKD_FP_10min_rep2.27	2600	1.3028085106383	1.01497872340426	1.77242553191489	NELFeKD_FP_10min_rep2	rep2	10' FP	NELF RNAi
NELFeKD_FP_10min_rep2.28	2700	1.21191489361702	0.939234042553191	1.65123404255319	NELFeKD_FP_10min_rep2	rep2	10' FP	NELF RNAi
NELFeKD_FP_10min_rep2.29	2800	1.33310638297872	1.03012765957447	1.87846808510638	NELFeKD_FP_10min_rep2	rep2	10' FP	NELF RNAi
NELFeKD_FP_10min_rep2.30	2900	1.22706382978723	0.999829787234043	1.46944680851064	NELFeKD_FP_10min_rep2	rep2	10' FP	NELF RNAi
NELFeKD_FP_10min_rep2.31	3000	1.16646808510638	0.939234042553191	1.424	NELFeKD_FP_10min_rep2	rep2	10' FP	NELF RNAi
NELFeKD_FP_10min_rep2.32	3100	1.34825531914894	1.06042553191489	1.68153191489362	NELFeKD_FP_10min_rep2	rep2	10' FP	NELF RNAi
NELFeKD_FP_10min_rep2.33	3200	1.21191489361702	0.939234042553191	1.57548936170213	NELFeKD_FP_10min_rep2	rep2	10' FP	NELF RNAi
NELFeKD_FP_10min_rep2.34	3300	1.1816170212766	0.939234042553192	1.51489361702128	NELFeKD_FP_10min_rep2	rep2	10' FP	NELF RNAi
NELFeKD_FP_10min_rep2.35	3400	1.07557446808511	0.863489361702128	1.31795744680851	NELFeKD_FP_10min_rep2	rep2	10' FP	NELF RNAi
NELFeKD_FP_10min_rep2.36	3500	0.969531914893617	0.757446808510638	1.25736170212766	NELFeKD_FP_10min_rep2	rep2	10' FP	NELF RNAi
NELFeKD_FP_10min_rep2.37	3600	1.3028085106383	1.06042553191489	1.68153191489362	NELFeKD_FP_10min_rep2	rep2	10' FP	NELF RNAi
NELFeKD_FP_10min_rep2.38	3700	1.25736170212766	0.999829787234043	1.62093617021277	NELFeKD_FP_10min_rep2	rep2	10' FP	NELF RNAi
NELFeKD_FP_10min_rep2.39	3800	1.27251063829787	0.999829787234043	1.72697872340426	NELFeKD_FP_10min_rep2	rep2	10' FP	NELF RNAi
NELFeKD_FP_10min_rep2.40	3900	1.12102127659574	0.908936170212766	1.47323404255319	NELFeKD_FP_10min_rep2	rep2	10' FP	NELF RNAi
NELFeKD_FP_10min_rep2.41	4000	1.3028085106383	1.03012765957447	1.6663829787234	NELFeKD_FP_10min_rep2	rep2	10' FP	NELF RNAi
NELFeKD_FP_10min_rep2.42	4100	1.21191489361702	0.969531914893617	1.46944680851064	NELFeKD_FP_10min_rep2	rep2	10' FP	NELF RNAi
NELFeKD_FP_10min_rep2.43	4200	1.13617021276596	0.924085106382979	1.39370212765957	NELFeKD_FP_10min_rep2	rep2	10' FP	NELF RNAi
NELFeKD_FP_10min_rep2.44	4300	1.21191489361702	0.98468085106383	1.53004255319149	NELFeKD_FP_10min_rep2	rep2	10' FP	NELF RNAi
NELFeKD_FP_10min_rep2.45	4400	1.1816170212766	0.969531914893617	1.45429787234043	NELFeKD_FP_10min_rep2	rep2	10' FP	NELF RNAi
NELFeKD_FP_10min_rep2.46	4500	1.22706382978723	0.969531914893617	1.5451914893617	NELFeKD_FP_10min_rep2	rep2	10' FP	NELF RNAi
NELFeKD_FP_10min_rep2.47	4600	1.3103829787234	1.01497872340426	1.68153191489362	NELFeKD_FP_10min_rep2	rep2	10' FP	NELF RNAi
NELFeKD_FP_10min_rep2.48	4700	1.39370212765957	1.12102127659574	1.74212765957447	NELFeKD_FP_10min_rep2	rep2	10' FP	NELF RNAi
NELFeKD_FP_10min_rep2.49	4800	1.19676595744681	0.939234042553191	1.48459574468085	NELFeKD_FP_10min_rep2	rep2	10' FP	NELF RNAi
NELFeKD_FP_10min_rep2.50	4900	1.37855319148936	1.12102127659574	1.69668085106383	NELFeKD_FP_10min_rep2	rep2	10' FP	NELF RNAi
NELFeKD_FP_10min_rep2.51	5000	1.3028085106383	1.03012765957447	1.68531914893617	NELFeKD_FP_10min_rep2	rep2	10' FP	NELF RNAi
NELFeKD_FP_10min_rep2.52	5100	1.28765957446809	0.999829787234042	1.71182978723404	NELFeKD_FP_10min_rep2	rep2	10' FP	NELF RNAi
NELFeKD_FP_10min_rep2.53	5200	1.31795744680851	1.04527659574468	1.6663829787234	NELFeKD_FP_10min_rep2	rep2	10' FP	NELF RNAi
NELFeKD_FP_10min_rep2.54	5300	1.36340425531915	1.10587234042553	1.60578723404255	NELFeKD_FP_10min_rep2	rep2	10' FP	NELF RNAi
NELFeKD_FP_10min_rep2.55	5400	1.39370212765957	1.15131914893617	1.6663829787234	NELFeKD_FP_10min_rep2	rep2	10' FP	NELF RNAi
NELFeKD_FP_10min_rep2.56	5500	1.33310638297872	1.09072340425532	1.65123404255319	NELFeKD_FP_10min_rep2	rep2	10' FP	NELF RNAi
NELFeKD_FP_10min_rep2.57	5600	1.37855319148936	1.13617021276596	1.6663829787234	NELFeKD_FP_10min_rep2	rep2	10' FP	NELF RNAi
NELFeKD_FP_10min_rep2.58	5700	1.3028085106383	1.04527659574468	1.60578723404255	NELFeKD_FP_10min_rep2	rep2	10' FP	NELF RNAi
NELFeKD_FP_10min_rep2.59	5800	1.45429787234043	1.1816170212766	1.77242553191489	NELFeKD_FP_10min_rep2	rep2	10' FP	NELF RNAi
NELFeKD_FP_10min_rep2.60	5900	1.31795744680851	1.07557446808511	1.60578723404255	NELFeKD_FP_10min_rep2	rep2	10' FP	NELF RNAi
NELFeKD_FP_10min_rep2.61	6000	1.39370212765957	1.13617021276596	1.65502127659574	NELFeKD_FP_10min_rep2	rep2	10' FP	NELF RNAi
NELFeKD_FP_20min_rep1.2	100	209.631446808511	178.398478723404	239.220574468085	NELFeKD_FP_20min_rep1	rep1	20' FP	NELF RNAi
NELFeKD_FP_20min_rep1.3	200	15.4168085106383	11.9248085106383	21.221329787234	NELFeKD_FP_20min_rep1	rep1	20' FP	NELF RNAi
NELFeKD_FP_20min_rep1.4	300	9.10148936170213	7.05829787234043	12.491329787234	NELFeKD_FP_20min_rep1	rep1	20' FP	NELF RNAi
NELFeKD_FP_20min_rep1.5	400	7.50408510638298	5.42374468085106	10.6245957446809	NELFeKD_FP_20min_rep1	rep1	20' FP	NELF RNAi
NELFeKD_FP_20min_rep1.6	500	6.27817021276596	4.71791489361702	9.13863829787234	NELFeKD_FP_20min_rep1	rep1	20' FP	NELF RNAi
NELFeKD_FP_20min_rep1.7	600	5.16370212765957	4.16068085106383	6.24102127659574	NELFeKD_FP_20min_rep1	rep1	20' FP	NELF RNAi
NELFeKD_FP_20min_rep1.8	700	4.71791489361702	3.67774468085106	6.10171276595745	NELFeKD_FP_20min_rep1	rep1	20' FP	NELF RNAi
NELFeKD_FP_20min_rep1.9	800	4.04923404255319	3.26910638297872	5.01510638297872	NELFeKD_FP_20min_rep1	rep1	20' FP	NELF RNAi
NELFeKD_FP_20min_rep1.10	900	4.53217021276596	3.67774468085106	5.46089361702128	NELFeKD_FP_20min_rep1	rep1	20' FP	NELF RNAi
NELFeKD_FP_20min_rep1.11	1000	4.16068085106383	3.30625531914894	5.16370212765958	NELFeKD_FP_20min_rep1	rep1	20' FP	NELF RNAi
NELFeKD_FP_20min_rep1.12	1100	4.27212765957447	3.41770212765957	5.34944680851064	NELFeKD_FP_20min_rep1	rep1	20' FP	NELF RNAi
NELFeKD_FP_20min_rep1.13	1200	4.23497872340426	3.23195744680851	5.5351914893617	NELFeKD_FP_20min_rep1	rep1	20' FP	NELF RNAi
NELFeKD_FP_20min_rep1.14	1300	3.71489361702128	2.96262765957447	4.46715957446809	NELFeKD_FP_20min_rep1	rep1	20' FP	NELF RNAi
NELFeKD_FP_20min_rep1.15	1400	3.1948085106383	2.48897872340426	4.27212765957447	NELFeKD_FP_20min_rep1	rep1	20' FP	NELF RNAi
NELFeKD_FP_20min_rep1.16	1500	3.41770212765957	2.71187234042553	4.16068085106383	NELFeKD_FP_20min_rep1	rep1	20' FP	NELF RNAi
NELFeKD_FP_20min_rep1.17	1600	3.15765957446809	2.48897872340426	3.90063829787234	NELFeKD_FP_20min_rep1	rep1	20' FP	NELF RNAi
NELFeKD_FP_20min_rep1.18	1700	3.38055319148936	2.56327659574468	4.30927659574468	NELFeKD_FP_20min_rep1	rep1	20' FP	NELF RNAi
NELFeKD_FP_20min_rep1.19	1800	2.8976170212766	2.26608510638298	3.67774468085106	NELFeKD_FP_20min_rep1	rep1	20' FP	NELF RNAi
NELFeKD_FP_20min_rep1.20	1900	3.08336170212766	2.30323404255319	3.82634042553192	NELFeKD_FP_20min_rep1	rep1	20' FP	NELF RNAi
NELFeKD_FP_20min_rep1.21	2000	2.48897872340426	1.93174468085106	3.12051063829787	NELFeKD_FP_20min_rep1	rep1	20' FP	NELF RNAi
NELFeKD_FP_20min_rep1.22	2100	2.50755319148936	1.95960638297872	3.08336170212766	NELFeKD_FP_20min_rep1	rep1	20' FP	NELF RNAi
NELFeKD_FP_20min_rep1.23	2200	2.26608510638298	1.78314893617021	3.00906382978723	NELFeKD_FP_20min_rep1	rep1	20' FP	NELF RNAi
NELFeKD_FP_20min_rep1.24	2300	2.08034042553192	1.52310638297872	2.74902127659574	NELFeKD_FP_20min_rep1	rep1	20' FP	NELF RNAi
NELFeKD_FP_20min_rep1.25	2400	1.85744680851064	1.4488085106383	2.3403829787234	NELFeKD_FP_20min_rep1	rep1	20' FP	NELF RNAi
NELFeKD_FP_20min_rep1.26	2500	1.96889361702128	1.4488085106383	2.63757446808511	NELFeKD_FP_20min_rep1	rep1	20' FP	NELF RNAi
NELFeKD_FP_20min_rep1.27	2600	1.63455319148936	1.22591489361702	2.15463829787234	NELFeKD_FP_20min_rep1	rep1	20' FP	NELF RNAi
NELFeKD_FP_20min_rep1.28	2700	1.48595744680851	1.18876595744681	1.89459574468085	NELFeKD_FP_20min_rep1	rep1	20' FP	NELF RNAi
NELFeKD_FP_20min_rep1.29	2800	1.59740425531915	1.18876595744681	2.0431914893617	NELFeKD_FP_20min_rep1	rep1	20' FP	NELF RNAi
NELFeKD_FP_20min_rep1.30	2900	1.37451063829787	1.07731914893617	1.746	NELFeKD_FP_20min_rep1	rep1	20' FP	NELF RNAi
NELFeKD_FP_20min_rep1.31	3000	1.33736170212766	1.07731914893617	1.59740425531915	NELFeKD_FP_20min_rep1	rep1	20' FP	NELF RNAi
NELFeKD_FP_20min_rep1.32	3100	1.59740425531915	1.22591489361702	2.0431914893617	NELFeKD_FP_20min_rep1	rep1	20' FP	NELF RNAi
NELFeKD_FP_20min_rep1.33	3200	1.52310638297872	1.1516170212766	1.96889361702128	NELFeKD_FP_20min_rep1	rep1	20' FP	NELF RNAi
NELFeKD_FP_20min_rep1.34	3300	1.33736170212766	1.04017021276596	1.746	NELFeKD_FP_20min_rep1	rep1	20' FP	NELF RNAi
NELFeKD_FP_20min_rep1.35	3400	1.18876595744681	0.956585106382979	1.48595744680851	NELFeKD_FP_20min_rep1	rep1	20' FP	NELF RNAi
NELFeKD_FP_20min_rep1.36	3500	0.965872340425532	0.742978723404255	1.22591489361702	NELFeKD_FP_20min_rep1	rep1	20' FP	NELF RNAi
NELFeKD_FP_20min_rep1.37	3600	1.18876595744681	0.956585106382979	1.52310638297872	NELFeKD_FP_20min_rep1	rep1	20' FP	NELF RNAi
NELFeKD_FP_20min_rep1.38	3700	1.30021276595745	1.04017021276596	1.70885106382979	NELFeKD_FP_20min_rep1	rep1	20' FP	NELF RNAi
NELFeKD_FP_20min_rep1.39	3800	1.4488085106383	1.07731914893617	1.96889361702128	NELFeKD_FP_20min_rep1	rep1	20' FP	NELF RNAi
NELFeKD_FP_20min_rep1.40	3900	1.18876595744681	0.854425531914894	1.63455319148936	NELFeKD_FP_20min_rep1	rep1	20' FP	NELF RNAi
NELFeKD_FP_20min_rep1.41	4000	1.22591489361702	0.891574468085107	1.70885106382979	NELFeKD_FP_20min_rep1	rep1	20' FP	NELF RNAi
NELFeKD_FP_20min_rep1.42	4100	1.04017021276596	0.780127659574468	1.52310638297872	NELFeKD_FP_20min_rep1	rep1	20' FP	NELF RNAi
NELFeKD_FP_20min_rep1.43	4200	1.07731914893617	0.854425531914894	1.37451063829787	NELFeKD_FP_20min_rep1	rep1	20' FP	NELF RNAi
NELFeKD_FP_20min_rep1.44	4300	1.22591489361702	0.928723404255319	1.56025531914894	NELFeKD_FP_20min_rep1	rep1	20' FP	NELF RNAi
NELFeKD_FP_20min_rep1.45	4400	1.07731914893617	0.817276595744681	1.37451063829787	NELFeKD_FP_20min_rep1	rep1	20' FP	NELF RNAi
NELFeKD_FP_20min_rep1.46	4500	1.26306382978723	1.00302127659574	1.59740425531915	NELFeKD_FP_20min_rep1	rep1	20' FP	NELF RNAi
NELFeKD_FP_20min_rep1.47	4600	1.26306382978723	0.965872340425532	1.63455319148936	NELFeKD_FP_20min_rep1	rep1	20' FP	NELF RNAi
NELFeKD_FP_20min_rep1.48	4700	1.33736170212766	1.04017021276596	1.68098936170213	NELFeKD_FP_20min_rep1	rep1	20' FP	NELF RNAi
NELFeKD_FP_20min_rep1.49	4800	1.04017021276596	0.817276595744681	1.33736170212766	NELFeKD_FP_20min_rep1	rep1	20' FP	NELF RNAi
NELFeKD_FP_20min_rep1.50	4900	1.11446808510638	0.854425531914894	1.41165957446809	NELFeKD_FP_20min_rep1	rep1	20' FP	NELF RNAi
NELFeKD_FP_20min_rep1.51	5000	1.26306382978723	0.965872340425532	1.59740425531915	NELFeKD_FP_20min_rep1	rep1	20' FP	NELF RNAi
NELFeKD_FP_20min_rep1.52	5100	1.1516170212766	0.817276595744681	1.56025531914894	NELFeKD_FP_20min_rep1	rep1	20' FP	NELF RNAi
NELFeKD_FP_20min_rep1.53	5200	1.26306382978723	0.928723404255319	1.746	NELFeKD_FP_20min_rep1	rep1	20' FP	NELF RNAi
NELFeKD_FP_20min_rep1.54	5300	1.22591489361702	0.928723404255319	1.56025531914894	NELFeKD_FP_20min_rep1	rep1	20' FP	NELF RNAi
NELFeKD_FP_20min_rep1.55	5400	1.11446808510638	0.854425531914894	1.33736170212766	NELFeKD_FP_20min_rep1	rep1	20' FP	NELF RNAi
NELFeKD_FP_20min_rep1.56	5500	1.04017021276596	0.780127659574468	1.33736170212766	NELFeKD_FP_20min_rep1	rep1	20' FP	NELF RNAi
NELFeKD_FP_20min_rep1.57	5600	1.07731914893617	0.854425531914894	1.37451063829787	NELFeKD_FP_20min_rep1	rep1	20' FP	NELF RNAi
NELFeKD_FP_20min_rep1.58	5700	1.1516170212766	0.928723404255319	1.48595744680851	NELFeKD_FP_20min_rep1	rep1	20' FP	NELF RNAi
NELFeKD_FP_20min_rep1.59	5800	1.26306382978723	0.965872340425532	1.59740425531915	NELFeKD_FP_20min_rep1	rep1	20' FP	NELF RNAi
NELFeKD_FP_20min_rep1.60	5900	1.1516170212766	0.891574468085107	1.42094680851064	NELFeKD_FP_20min_rep1	rep1	20' FP	NELF RNAi
NELFeKD_FP_20min_rep1.61	6000	1.11446808510638	0.854425531914894	1.41165957446809	NELFeKD_FP_20min_rep1	rep1	20' FP	NELF RNAi
NELFeKD_FP_20min_rep2.2	100	204.839446808511	178.96310106383	237.015244680851	NELFeKD_FP_20min_rep2	rep2	20' FP	NELF RNAi
NELFeKD_FP_20min_rep2.3	200	19.4455638297872	15.2123670212766	24.6024468085106	NELFeKD_FP_20min_rep2	rep2	20' FP	NELF RNAi
NELFeKD_FP_20min_rep2.4	300	10.9966808510638	8.63274468085106	14.2536595744681	NELFeKD_FP_20min_rep2	rep2	20' FP	NELF RNAi
NELFeKD_FP_20min_rep2.5	400	8.84287234042553	6.82914893617021	11.6883510638298	NELFeKD_FP_20min_rep2	rep2	20' FP	NELF RNAi
NELFeKD_FP_20min_rep2.6	500	7.42451063829787	5.63842553191489	10.5238936170213	NELFeKD_FP_20min_rep2	rep2	20' FP	NELF RNAi
NELFeKD_FP_20min_rep2.7	600	5.62091489361702	4.58340957446809	7.16622872340426	NELFeKD_FP_20min_rep2	rep2	20' FP	NELF RNAi
NELFeKD_FP_20min_rep2.8	700	5.37576595744681	4.13251063829787	6.91670212765957	NELFeKD_FP_20min_rep2	rep2	20' FP	NELF RNAi
NELFeKD_FP_20min_rep2.9	800	4.39517021276596	3.4846170212766	5.58589361702128	NELFeKD_FP_20min_rep2	rep2	20' FP	NELF RNAi
NELFeKD_FP_20min_rep2.10	900	4.41268085106383	3.62470212765957	5.2531914893617	NELFeKD_FP_20min_rep2	rep2	20' FP	NELF RNAi
NELFeKD_FP_20min_rep2.11	1000	4.02744680851064	3.3051329787234	5.00804255319149	NELFeKD_FP_20min_rep2	rep2	20' FP	NELF RNAi
NELFeKD_FP_20min_rep2.12	1100	3.83482978723404	3.08187234042553	4.78040425531915	NELFeKD_FP_20min_rep2	rep2	20' FP	NELF RNAi
NELFeKD_FP_20min_rep2.13	1200	3.86109574468085	2.9768085106383	5.09559574468085	NELFeKD_FP_20min_rep2	rep2	20' FP	NELF RNAi
NELFeKD_FP_20min_rep2.14	1300	3.10813829787234	2.51715425531915	3.86985106382979	NELFeKD_FP_20min_rep2	rep2	20' FP	NELF RNAi
NELFeKD_FP_20min_rep2.15	1400	2.82796808510638	2.24136170212766	3.67723404255319	NELFeKD_FP_20min_rep2	rep2	20' FP	NELF RNAi
NELFeKD_FP_20min_rep2.16	1500	2.85423404255319	2.24136170212766	3.52401595744681	NELFeKD_FP_20min_rep2	rep2	20' FP	NELF RNAi
NELFeKD_FP_20min_rep2.17	1600	2.34642553191489	1.88677127659574	2.88925531914894	NELFeKD_FP_20min_rep2	rep2	20' FP	NELF RNAi
NELFeKD_FP_20min_rep2.18	1700	2.45148936170213	1.89114893617021	3.16942553191489	NELFeKD_FP_20min_rep2	rep2	20' FP	NELF RNAi
NELFeKD_FP_20min_rep2.19	1800	2.20634042553191	1.71604255319149	2.7710585106383	NELFeKD_FP_20min_rep2	rep2	20' FP	NELF RNAi
NELFeKD_FP_20min_rep2.20	1900	2.36393617021277	1.85175	3.06436170212766	NELFeKD_FP_20min_rep2	rep2	20' FP	NELF RNAi
NELFeKD_FP_20min_rep2.21	2000	2.1538085106383	1.69853191489362	2.6616170212766	NELFeKD_FP_20min_rep2	rep2	20' FP	NELF RNAi
NELFeKD_FP_20min_rep2.22	2100	2.03123404255319	1.59346808510638	2.52590957446809	NELFeKD_FP_20min_rep2	rep2	20' FP	NELF RNAi
NELFeKD_FP_20min_rep2.23	2200	1.90865957446808	1.4533829787234	2.38144680851064	NELFeKD_FP_20min_rep2	rep2	20' FP	NELF RNAi
NELFeKD_FP_20min_rep2.24	2300	1.78608510638298	1.27827659574468	2.36393617021277	NELFeKD_FP_20min_rep2	rep2	20' FP	NELF RNAi
NELFeKD_FP_20min_rep2.25	2400	1.48840425531915	1.19072340425532	1.87363829787234	NELFeKD_FP_20min_rep2	rep2	20' FP	NELF RNAi
NELFeKD_FP_20min_rep2.26	2500	1.82110638297872	1.38334042553191	2.52153191489362	NELFeKD_FP_20min_rep2	rep2	20' FP	NELF RNAi
NELFeKD_FP_20min_rep2.27	2600	1.29578723404255	0.980595744680851	1.69853191489362	NELFeKD_FP_20min_rep2	rep2	20' FP	NELF RNAi
NELFeKD_FP_20min_rep2.28	2700	1.4533829787234	1.08565957446809	1.97870212765957	NELFeKD_FP_20min_rep2	rep2	20' FP	NELF RNAi
NELFeKD_FP_20min_rep2.29	2800	1.53218085106383	1.17321276595745	1.99621276595745	NELFeKD_FP_20min_rep2	rep2	20' FP	NELF RNAi
NELFeKD_FP_20min_rep2.30	2900	1.40085106382979	1.10317021276596	1.80359574468085	NELFeKD_FP_20min_rep2	rep2	20' FP	NELF RNAi
NELFeKD_FP_20min_rep2.31	3000	1.24325531914894	0.980595744680851	1.54093617021277	NELFeKD_FP_20min_rep2	rep2	20' FP	NELF RNAi
NELFeKD_FP_20min_rep2.32	3100	1.48840425531915	1.1381914893617	1.92617021276596	NELFeKD_FP_20min_rep2	rep2	20' FP	NELF RNAi
NELFeKD_FP_20min_rep2.33	3200	1.48840425531915	1.19072340425532	1.8386170212766	NELFeKD_FP_20min_rep2	rep2	20' FP	NELF RNAi
NELFeKD_FP_20min_rep2.34	3300	1.24325531914894	0.963085106382979	1.646	NELFeKD_FP_20min_rep2	rep2	20' FP	NELF RNAi
NELFeKD_FP_20min_rep2.35	3400	1.08565957446809	0.840510638297872	1.40085106382979	NELFeKD_FP_20min_rep2	rep2	20' FP	NELF RNAi
NELFeKD_FP_20min_rep2.36	3500	1.11192553191489	0.875531914893617	1.41836170212766	NELFeKD_FP_20min_rep2	rep2	20' FP	NELF RNAi
NELFeKD_FP_20min_rep2.37	3600	1.24325531914894	1.0156170212766	1.52342553191489	NELFeKD_FP_20min_rep2	rep2	20' FP	NELF RNAi
NELFeKD_FP_20min_rep2.38	3700	1.17321276595745	0.928063829787234	1.54093617021277	NELFeKD_FP_20min_rep2	rep2	20' FP	NELF RNAi
NELFeKD_FP_20min_rep2.39	3800	1.33956382978723	1.05063829787234	1.73355319148936	NELFeKD_FP_20min_rep2	rep2	20' FP	NELF RNAi
NELFeKD_FP_20min_rep2.40	3900	1.40085106382979	1.06814893617021	1.80359574468085	NELFeKD_FP_20min_rep2	rep2	20' FP	NELF RNAi
NELFeKD_FP_20min_rep2.41	4000	1.20823404255319	0.910553191489362	1.646	NELFeKD_FP_20min_rep2	rep2	20' FP	NELF RNAi
NELFeKD_FP_20min_rep2.42	4100	1.22574468085106	0.910553191489362	1.65037765957447	NELFeKD_FP_20min_rep2	rep2	20' FP	NELF RNAi
NELFeKD_FP_20min_rep2.43	4200	1.1381914893617	0.893042553191489	1.43587234042553	NELFeKD_FP_20min_rep2	rep2	20' FP	NELF RNAi
NELFeKD_FP_20min_rep2.44	4300	1.20823404255319	0.963085106382979	1.50591489361702	NELFeKD_FP_20min_rep2	rep2	20' FP	NELF RNAi
NELFeKD_FP_20min_rep2.45	4400	1.24325531914894	0.945574468085106	1.54093617021277	NELFeKD_FP_20min_rep2	rep2	20' FP	NELF RNAi
NELFeKD_FP_20min_rep2.46	4500	1.19072340425532	0.910553191489362	1.54093617021277	NELFeKD_FP_20min_rep2	rep2	20' FP	NELF RNAi
NELFeKD_FP_20min_rep2.47	4600	1.26076595744681	0.963085106382979	1.68102127659574	NELFeKD_FP_20min_rep2	rep2	20' FP	NELF RNAi
NELFeKD_FP_20min_rep2.48	4700	1.24325531914894	0.928063829787234	1.61097872340426	NELFeKD_FP_20min_rep2	rep2	20' FP	NELF RNAi
NELFeKD_FP_20min_rep2.49	4800	1.20823404255319	0.963085106382979	1.48840425531915	NELFeKD_FP_20min_rep2	rep2	20' FP	NELF RNAi
NELFeKD_FP_20min_rep2.50	4900	1.31329787234043	1.04626063829787	1.68102127659574	NELFeKD_FP_20min_rep2	rep2	20' FP	NELF RNAi
NELFeKD_FP_20min_rep2.51	5000	1.4271170212766	1.10317021276596	1.87363829787234	NELFeKD_FP_20min_rep2	rep2	20' FP	NELF RNAi
NELFeKD_FP_20min_rep2.52	5100	1.29578723404255	0.945574468085106	1.90865957446809	NELFeKD_FP_20min_rep2	rep2	20' FP	NELF RNAi
NELFeKD_FP_20min_rep2.53	5200	1.26076595744681	0.976218085106383	1.65037765957447	NELFeKD_FP_20min_rep2	rep2	20' FP	NELF RNAi
NELFeKD_FP_20min_rep2.54	5300	1.20823404255319	0.980595744680851	1.48840425531915	NELFeKD_FP_20min_rep2	rep2	20' FP	NELF RNAi
NELFeKD_FP_20min_rep2.55	5400	1.17321276595745	0.963085106382979	1.40522872340426	NELFeKD_FP_20min_rep2	rep2	20' FP	NELF RNAi
NELFeKD_FP_20min_rep2.56	5500	1.24325531914894	0.980595744680851	1.54093617021277	NELFeKD_FP_20min_rep2	rep2	20' FP	NELF RNAi
NELFeKD_FP_20min_rep2.57	5600	1.1381914893617	0.910553191489362	1.47527127659574	NELFeKD_FP_20min_rep2	rep2	20' FP	NELF RNAi
NELFeKD_FP_20min_rep2.58	5700	1.26076595744681	0.998106382978723	1.59346808510638	NELFeKD_FP_20min_rep2	rep2	20' FP	NELF RNAi
NELFeKD_FP_20min_rep2.59	5800	1.30454255319149	1.03312765957447	1.68102127659574	NELFeKD_FP_20min_rep2	rep2	20' FP	NELF RNAi
NELFeKD_FP_20min_rep2.60	5900	1.21698936170213	0.963085106382979	1.52342553191489	NELFeKD_FP_20min_rep2	rep2	20' FP	NELF RNAi
NELFeKD_FP_20min_rep2.61	6000	1.19072340425532	0.963085106382979	1.47089361702128	NELFeKD_FP_20min_rep2	rep2	20' FP	NELF RNAi
