# Supplementary material for: The NELF pausing checkpoint mediates the functional divergence of Cdk9
Source: Nat Commun. 2023 May 13;14:2762. doi: 10.1038/s41467-023-38359-y (PMC10182999; doi:10.1038/s41467-023-38359-y)
Supplement: Supplementary file 10 — Source Data [file 41467_2023_38359_MOESM10_ESM.zip › Source Data/AllPlots/fig2d.tsv]

x	sig_p	sig_m	sample
607	0	0	0	NELF FP
608	58.645	0	0	NELF FP
609	117.29	0	0	NELF FP
610	175.935	0	0	NELF FP
611	234.58	15	0	NELF FP
612	293.225	15	0	NELF FP
613	351.87	15	0	NELF FP
614	410.515	15	0	NELF FP
615	469.16	12.2568965517253	0	NELF FP
616	527.805	4.74482758620746	0	NELF FP
617	586.45	0.903448275862209	0	NELF FP
618	645.095	1.77931034482782	0	NELF FP
619	703.74	0.677586206896692	0	NELF FP
620	762.385	1.8637931034486	0	NELF FP
621	821.03	1.2706896551726	0	NELF FP
622	879.675	1.94827586206925	0	NELF FP
623	938.32	2.08965517241417	0	NELF FP
624	996.965	1.35517241379329	0	NELF FP
625	1055.61	2.99310344827633	0	NELF FP
626	1114.255	1.86379310344856	0	NELF FP
627	1172.9	1.86379310344856	0	NELF FP
628	1231.545	1.77931034482787	0	NELF FP
629	1290.19	1.18620689655191	0	NELF FP
630	1348.835	2.31551724137968	0	NELF FP
631	1407.48	1.63793103448304	0	NELF FP
632	1466.125	2.00517241379343	0	NELF FP
633	1524.77	2.31551724137968	0	NELF FP
634	1583.415	2.2310344827589	0	NELF FP
635	1642.06	1.92068965517269	0	NELF FP
636	1700.705	2.2310344827589	0	NELF FP
637	1759.35	2.23103448275895	0	NELF FP
638	1817.995	2.5137931034486	0	NELF FP
639	1876.64	3.24827586206929	0	NELF FP
640	1935.285	3.36034482758672	0	NELF FP
641	1993.93	3.41724137931086	0	NELF FP
642	2052.575	0.9603448275863	0	NELF FP
643	2111.22	0.367241379310392	0	NELF FP
644	2169.865	0.225862068965564	0	NELF FP
645	2228.51	1.41206896551747	0	NELF FP
646	2287.155	2.28793103448304	0	NELF FP
647	2345.8	0.960344827586347	0	NELF FP
648	2404.445	3.53103448275899	0	NELF FP
649	2463.09	2.08965517241417	0	NELF FP
650	2521.735	1.63793103448299	0	NELF FP
651	2580.38	2.06206896551747	0	NELF FP
652	2639.025	4.01034482758681	0	NELF FP
653	2697.67	0.677586206896692	0	NELF FP
654	2756.315	1.18620689655191	0	NELF FP
655	2814.96	1.41206896551747	0	NELF FP
656	2873.605	1.69482758620708	0	NELF FP
657	2932.25	0.960344827586347	0	NELF FP
658	2990.895	1.41206896551747	0	NELF FP
659	3049.54	1.18620689655191	0	NELF FP
660	3108.185	0.367241379310392	0	NELF FP
661	3166.83	0.818965517241519	0	NELF FP
662	3225.475	1.18620689655191	0	NELF FP
663	3284.12	2.45689655172446	0	NELF FP
664	3342.765	1.12931034482782	0	NELF FP
665	3401.41	1.55344827586226	0	NELF FP
666	3460.055	0.225862068965564	0	NELF FP
667	3518.7	2.28793103448304	0	NELF FP
668	3577.345	0.593103448275955	0	NELF FP
669	3635.99	1.41206896551743	0	NELF FP
670	3694.635	0.734482758620783	0	NELF FP
671	3753.28	0.593103448275955	0	NELF FP
672	3811.925	0.367241379310392	0	NELF FP
673	3870.57	0.225862068965564	0	NELF FP
674	3929.215	0.593103448275955	0	NELF FP
675	3987.86	0.960344827586347	0	NELF FP
676	4046.505	1.18620689655191	0	NELF FP
677	4105.15	0.960344827586347	0	NELF FP
678	4163.795	0.367241379310392	0	NELF FP
679	4222.44	0	0	NELF FP
680	4281.085	0.225862068965564	0	NELF FP
681	4339.73	1.63793103448295	0	NELF FP
682	4398.375	0.734482758620783	0	NELF FP
683	4457.02	0.677586206896645	0	NELF FP
684	4515.665	0.225862068965564	0	NELF FP
685	4574.31	0.593103448275955	0	NELF FP
686	4632.955	0	0	NELF FP
687	4691.6	0	0	NELF FP
688	4750.245	0	0	NELF FP
689	4808.89	0.734482758620783	0	NELF FP
690	4867.535	0.593103448275955	0	NELF FP
691	4926.18	0.367241379310392	0	NELF FP
692	4984.825	0	0	NELF FP
693	5043.47	0	0	NELF FP
694	5102.115	0.367241379310392	0	NELF FP
695	5160.76	0	0	NELF FP
696	5219.405	0.367241379310392	0	NELF FP
697	5278.05	0.225862068965564	0	NELF FP
698	5336.695	0.225862068965564	0	NELF FP
699	5395.34	0	0	NELF FP
700	5453.985	0	0	NELF FP
701	5512.63	0.593103448275955	0	NELF FP
702	5571.275	0.367241379310392	0	NELF FP
703	5629.92	0	0	NELF FP
704	5688.565	0	0	NELF FP
705	5747.21	0	0	NELF FP
706	5805.855	0.593103448275955	0	NELF FP
707	5864.5	0	0	NELF FP
708	5923.145	0.225862068965564	0	NELF FP
709	5981.79	0	0	NELF FP
710	6040.435	0.734482758620736	0	NELF FP
711	6099.08	0	0	NELF FP
712	6157.725	0	0	NELF FP
713	6216.37	0.225862068965564	0	NELF FP
714	6275.015	0	0	NELF FP
715	6333.66	0.225862068965564	0	NELF FP
716	6392.305	0.225862068965564	0	NELF FP
717	6450.95	0.225862068965564	0	NELF FP
718	6509.595	0	0	NELF FP
719	6568.24	0.367241379310392	0	NELF FP
720	6626.885	0	0	NELF FP
721	6685.53	0	0	NELF FP
722	6744.175	0	0	NELF FP
723	6802.82	0.593103448275955	0	NELF FP
724	6861.465	0	0	NELF FP
725	6920.11	0	0	NELF FP
726	6978.755	0	0	NELF FP
727	7037.4	0.593103448275955	0	NELF FP
728	7096.045	0.225862068965564	0	NELF FP
729	7154.69	0.367241379310392	0	NELF FP
730	7213.335	0.225862068965564	0	NELF FP
731	7271.98	0	0	NELF FP
732	7330.625	0	0	NELF FP
733	7389.27	0.593103448275909	0	NELF FP
734	7447.915	0	0	NELF FP
735	7506.56	0	0	NELF FP
736	7565.205	0.593103448275955	0	NELF FP
737	7623.85	0.225862068965564	0	NELF FP
738	7682.495	0.367241379310392	0	NELF FP
739	7741.14	0.367241379310392	0	NELF FP
740	7799.785	0	0	NELF FP
741	7858.43	0	0	NELF FP
742	7917.075	0	0	NELF FP
743	7975.72	0	0	NELF FP
744	8034.365	0.225862068965564	0	NELF FP
745	8093.01	0.593103448275955	0	NELF FP
746	8151.655	0	0	NELF FP
747	8210.3	0.593103448275955	0	NELF FP
748	8268.945	0	0	NELF FP
749	8327.59	0	0	NELF FP
750	8386.235	0	0	NELF FP
751	8444.88	0	0	NELF FP
752	8503.525	0.225862068965564	0	NELF FP
753	8562.17	0.593103448275955	0	NELF FP
754	8620.815	0.225862068965564	0	NELF FP
755	8679.46	0	0	NELF FP
756	8738.105	0	0	NELF FP
757	8796.75	0.225862068965564	0	NELF FP
758	8855.395	0	0	NELF FP
759	8914.04	0.367241379310392	0	NELF FP
760	8972.685	0.367241379310392	0	NELF FP
761	9031.33	0.225862068965564	0	NELF FP
762	9089.975	0	0	NELF FP
763	9148.62	0	0	NELF FP
764	9207.265	0	0	NELF FP
765	9265.91	0.367241379310392	0	NELF FP
766	9324.555	0	0	NELF FP
767	9383.2	0	0	NELF FP
768	9441.845	0.225862068965564	0	NELF FP
769	9500.49	0	0	NELF FP
770	9559.135	0	0	NELF FP
771	9617.78	0	0	NELF FP
772	9676.425	0.367241379310392	0	NELF FP
773	9735.07	0	0	NELF FP
774	9793.715	0.367241379310392	0	NELF FP
775	9852.36	1.10172413793117	0	NELF FP
776	9911.005	0	0	NELF FP
777	9969.65	0	0	NELF FP
778	10028.295	0	0	NELF FP
779	10086.94	0	0	NELF FP
780	10145.585	0.367241379310392	0	NELF FP
781	10204.23	0	0	NELF FP
782	10262.875	0	0	NELF FP
783	10321.52	0	0	NELF FP
784	10380.165	0	0	NELF FP
785	10438.81	0	0	NELF FP
786	10497.455	0	0	NELF FP
787	10556.1	0	0	NELF FP
788	10614.745	0.225862068965564	0	NELF FP
789	10673.39	0	0	NELF FP
790	10732.035	0.367241379310392	0	NELF FP
791	10790.68	0	0	NELF FP
792	10849.325	0	0	NELF FP
793	10907.97	0	0	NELF FP
794	10966.615	0	0	NELF FP
795	11025.26	0	0	NELF FP
796	11083.905	0	0	NELF FP
797	11142.55	0	0	NELF FP
798	11201.195	0.225862068965564	0	NELF FP
799	11259.84	0	0	NELF FP
800	11318.485	0	0	NELF FP
801	11377.13	0	0	NELF FP
802	11435.775	0	0	NELF FP
803	11494.42	0	0	NELF FP
804	11553.065	0.367241379310392	0	NELF FP
805	11611.71	0	0	NELF FP
806	11670.355	0	0	NELF FP
807	11729	0	0	NELF FP
808	11787.645	0	0	NELF FP
