# Supplementary material for: The NELF pausing checkpoint mediates the functional divergence of Cdk9
Source: Nat Commun. 2023 May 13;14:2762. doi: 10.1038/s41467-023-38359-y (PMC10182999; doi:10.1038/s41467-023-38359-y)
Supplement: Supplementary file 10 — Source Data [file 41467_2023_38359_MOESM10_ESM.zip › Source Data/Imaging/MCP-GFP_summary_datatables/proportion_loci_active.txt]

Lucif_noFP	0.833
Lucif_FP	0.323
NELF_noFP	0.154
NELF_FP	0.067
