# Supplementary material for: The NELF pausing checkpoint mediates the functional divergence of Cdk9
Source: Nat Commun. 2023 May 13;14:2762. doi: 10.1038/s41467-023-38359-y (PMC10182999; doi:10.1038/s41467-023-38359-y)
Supplement: Supplementary file 10 — Source Data [file 41467_2023_38359_MOESM10_ESM.zip › Source Data/Imaging/MCP-GFP_summary_datatables/intensity_vs_background/NELF_noFP.txt]

1.470
1.309
2.635
1.975
1.466
4.760
1.866
1.182
1.282
2.159
1.418
1.266
1.445
1.721
