# Supplementary material for: The NELF pausing checkpoint mediates the functional divergence of Cdk9
Source: Nat Commun. 2023 May 13;14:2762. doi: 10.1038/s41467-023-38359-y (PMC10182999; doi:10.1038/s41467-023-38359-y)
Supplement: Supplementary file 10 — Source Data [file 41467_2023_38359_MOESM10_ESM.zip › Source Data/Imaging/MCP-GFP_summary_datatables/intensity_vs_background/Lucif_noFP.txt]

2.476
3.521
4.422
4.263
7.462
1.708
1.614
3.075
4.609
4.787
3.395
3.983
3.675
8.900
5.657
