# Supplementary material for: The NELF pausing checkpoint mediates the functional divergence of Cdk9
Source: Nat Commun. 2023 May 13;14:2762. doi: 10.1038/s41467-023-38359-y (PMC10182999; doi:10.1038/s41467-023-38359-y)
Supplement: Supplementary file 10 — Source Data [file 41467_2023_38359_MOESM10_ESM.zip › Source Data/Imaging/MCP-GFP_summary_datatables/intensity_vs_background/Lucif_FP.txt]

1.225
1.320
1.740
3.075
3.098
1.711
1.912
1.389
1.347
1.793
